# Supplementary material for: MetNetGE: interactive views of biological networks and ontologies
Source: BMC Bioinformatics. 2010 Sep 17;11:469. doi: 10.1186/1471-2105-11-469 (PMC2946353; doi:10.1186/1471-2105-11-469)
Supplement: Additional file 2 — MetNetGE source code. This is the source code of MetNetGE. Please go to MetNetGE.org to find the latest version, dependency packages and tutorials. [file 1471-2105-11-469-S2.ZIP]

Archive with 309 entries (309 files):
- MetNetGE-1.0.3/mge_start.py
- MetNetGE-1.0.3/mge_start.pyw
- MetNetGE-1.0.3/PKG-INFO
- MetNetGE-1.0.3/Readme.htm
- MetNetGE-1.0.3/setup.py
- MetNetGE-1.0.3/NetworkGE/__init__.py
- MetNetGE-1.0.3/NetworkGE/__init__.pyc
- MetNetGE-1.0.3/NetworkGE/cache/graphviz/ALADEG-PWY.txt
- MetNetGE-1.0.3/NetworkGE/cache/graphviz/ethylene biosynthesis and methionine cycle (Expert User).txt
- MetNetGE-1.0.3/NetworkGE/cache/graphviz/P2-PWY.txt
- MetNetGE-1.0.3/NetworkGE/cache/graphviz/PWY-5155.txt
- MetNetGE-1.0.3/NetworkGE/cache/graphviz/PWY-5837.txt
- MetNetGE-1.0.3/NetworkGE/Converter/CovEntityBase.pyc
- MetNetGE-1.0.3/NetworkGE/Converter/CovOntoBase.pyc
- MetNetGE-1.0.3/NetworkGE/Draw/CenterPlane.pyc
- MetNetGE-1.0.3/NetworkGE/Draw/Drawable.pyc
- MetNetGE-1.0.3/NetworkGE/Draw/DrawCore.pyc
- MetNetGE-1.0.3/NetworkGE/Draw/DrawHandler.pyc
- MetNetGE-1.0.3/NetworkGE/Draw/LargePathway.pyc
- MetNetGE-1.0.3/NetworkGE/Draw/OntoFlywire.pyc
- MetNetGE-1.0.3/NetworkGE/Draw/OntoIcon.pyc
- MetNetGE-1.0.3/NetworkGE/Draw/OntoMarker.pyc
- MetNetGE-1.0.3/NetworkGE/Draw/OntoRegion.pyc
- MetNetGE-1.0.3/NetworkGE/Draw/OntoStyle.pyc
- MetNetGE-1.0.3/NetworkGE/Draw/StylePathway.pyc
- MetNetGE-1.0.3/NetworkGE/Draw/TimePoints.pyc
- MetNetGE-1.0.3/NetworkGE/Draw/__init__.pyc
- MetNetGE-1.0.3/NetworkGE/Experimental/ExprOntoCore.pyc
- MetNetGE-1.0.3/NetworkGE/Experimental/ExprOntoCustom.pyc
- MetNetGE-1.0.3/NetworkGE/Experimental/ExprOntoGrape.pyc
- MetNetGE-1.0.3/NetworkGE/Experimental/ExprOntoLaura.pyc
- MetNetGE-1.0.3/NetworkGE/Experimental/ExprOntoM3D.pyc
- MetNetGE-1.0.3/NetworkGE/Experimental/mge_expression.pyc
- MetNetGE-1.0.3/NetworkGE/Experimental/mge_flux.pyc
- MetNetGE-1.0.3/NetworkGE/Experimental/__init__.pyc
- MetNetGE-1.0.3/NetworkGE/GUI/AnimControl.pyc
- MetNetGE-1.0.3/NetworkGE/GUI/DataInputDlg.pyc
- MetNetGE-1.0.3/NetworkGE/GUI/InfoViewer.pyc
- MetNetGE-1.0.3/NetworkGE/GUI/MainWindow_4_2.pyc
- MetNetGE-1.0.3/NetworkGE/GUI/Overview.pyc
- MetNetGE-1.0.3/NetworkGE/GUI/ParallelPlot.pyc
- MetNetGE-1.0.3/NetworkGE/GUI/PathwayControl.pyc
- MetNetGE-1.0.3/NetworkGE/GUI/ProgressDlg.pyc
- MetNetGE-1.0.3/NetworkGE/GUI/ThreadClass.pyc
- MetNetGE-1.0.3/NetworkGE/GUI/UIVisControl.pyc
- MetNetGE-1.0.3/NetworkGE/GUI/VisControl.pyc
- MetNetGE-1.0.3/NetworkGE/GUI/__init__.pyc
- MetNetGE-1.0.3/NetworkGE/GUI/InfoTab/InfoTabBase.pyc
- MetNetGE-1.0.3/NetworkGE/GUI/InfoTab/InfoTabExprFeature.pyc
- MetNetGE-1.0.3/NetworkGE/GUI/InfoTab/InfoTabGeneExpr.pyc
- MetNetGE-1.0.3/NetworkGE/GUI/InfoTab/InfoTabHelper.pyc
- MetNetGE-1.0.3/NetworkGE/GUI/InfoTab/InfoTabNode.pyc
- MetNetGE-1.0.3/NetworkGE/GUI/InfoTab/InfoTabOntology.pyc
- MetNetGE-1.0.3/NetworkGE/GUI/InfoTab/__init__.pyc
- MetNetGE-1.0.3/NetworkGE/GUI/Tab/Tab3DLayer.pyc
- MetNetGE-1.0.3/NetworkGE/GUI/Tab/Tab3DLayerOnto.pyc
- MetNetGE-1.0.3/NetworkGE/GUI/Tab/TabBase.pyc
- MetNetGE-1.0.3/NetworkGE/GUI/Tab/TabControl.pyc
- MetNetGE-1.0.3/NetworkGE/GUI/Tab/TabGeneExpr.pyc
- MetNetGE-1.0.3/NetworkGE/GUI/Tab/TabOntology.pyc
- MetNetGE-1.0.3/NetworkGE/GUI/Tab/TabPathway.pyc
- MetNetGE-1.0.3/NetworkGE/GUI/Tab/__init__.pyc
- MetNetGE-1.0.3/NetworkGE/GUIBase/BaseDataInput.pyc
- MetNetGE-1.0.3/NetworkGE/GUIBase/BaseInfoViewer.pyc
- MetNetGE-1.0.3/NetworkGE/GUIBase/BaseMainWindow_4_2.pyc
- MetNetGE-1.0.3/NetworkGE/GUIBase/BaseOverview.pyc
- MetNetGE-1.0.3/NetworkGE/GUIBase/BaseProgressDlg.pyc
- MetNetGE-1.0.3/NetworkGE/GUIBase/__init__.pyc
- MetNetGE-1.0.3/NetworkGE/KMLGenerate/converter.pyc
- MetNetGE-1.0.3/NetworkGE/KMLGenerate/converter_dom.pyc
- MetNetGE-1.0.3/NetworkGE/KMLGenerate/KMLPathCore.pyc
- MetNetGE-1.0.3/NetworkGE/KMLGenerate/mge_feature.pyc
- MetNetGE-1.0.3/NetworkGE/KMLGenerate/mge_kmlcore.pyc
- MetNetGE-1.0.3/NetworkGE/KMLGenerate/mge_style.pyc
- MetNetGE-1.0.3/NetworkGE/KMLGenerate/__init__.pyc
- MetNetGE-1.0.3/NetworkGE/Layout/mge_graphviz.pyc
- MetNetGE-1.0.3/NetworkGE/Layout/mge_layout.pyc
- MetNetGE-1.0.3/NetworkGE/Layout/mge_layout_algo.pyc
- MetNetGE-1.0.3/NetworkGE/Layout/__init__.pyc
- MetNetGE-1.0.3/NetworkGE/Ontology/OntoBase.pyc
- MetNetGE-1.0.3/NetworkGE/Ontology/OntoCore.pyc
- MetNetGE-1.0.3/NetworkGE/Ontology/OntologyParser.pyc
- MetNetGE-1.0.3/NetworkGE/Ontology/Ontology_GO.pyc
- MetNetGE-1.0.3/NetworkGE/Ontology/Ontology_GOParser.pyc
- MetNetGE-1.0.3/NetworkGE/Ontology/Ontology_Main.pyc
- MetNetGE-1.0.3/NetworkGE/Ontology/Ontology_Pathway.pyc
- MetNetGE-1.0.3/NetworkGE/Ontology/Ontology_PathwayParser.pyc
- MetNetGE-1.0.3/NetworkGE/Ontology/OntoPathCore.pyc
- MetNetGE-1.0.3/NetworkGE/Ontology/__init__.pyc
- MetNetGE-1.0.3/NetworkGE/Parser/mge_biopax_api.pyc
- MetNetGE-1.0.3/NetworkGE/Parser/mge_biopax_class_L2.pyc
- MetNetGE-1.0.3/NetworkGE/Parser/mge_parser.pyc
- MetNetGE-1.0.3/NetworkGE/Parser/mge_parser_3Dlayer.pyc
- MetNetGE-1.0.3/NetworkGE/Parser/mge_parser_biopax.pyc
- MetNetGE-1.0.3/NetworkGE/Parser/mge_parser_biopax_L2.pyc
- MetNetGE-1.0.3/NetworkGE/Parser/mge_parser_sbml.pyc
- MetNetGE-1.0.3/NetworkGE/Parser/__init__.pyc
- MetNetGE-1.0.3/NetworkGE/Pathway/mge_core.pyc
- MetNetGE-1.0.3/NetworkGE/Pathway/mge_pathways.pyc
- MetNetGE-1.0.3/NetworkGE/Pathway/__init__.pyc
- MetNetGE-1.0.3/NetworkGE/Sample/basedata/files/ArabiAll.jpg
- MetNetGE-1.0.3/NetworkGE/Sample/basedata/files/ArabiIcon.png
- MetNetGE-1.0.3/NetworkGE/Sample/basedata/files/base.png
- MetNetGE-1.0.3/NetworkGE/Sample/basedata/files/Black.jpg
- MetNetGE-1.0.3/NetworkGE/Sample/basedata/files/Blue.jpg
- MetNetGE-1.0.3/NetworkGE/Sample/basedata/files/DarkGray.jpg
- MetNetGE-1.0.3/NetworkGE/Sample/basedata/files/DarkGray2.jpg
- MetNetGE-1.0.3/NetworkGE/Sample/basedata/files/google_earth.ico
- MetNetGE-1.0.3/NetworkGE/Sample/basedata/files/Gray.jpg
- MetNetGE-1.0.3/NetworkGE/Sample/basedata/files/Green.jpg
- MetNetGE-1.0.3/NetworkGE/Sample/basedata/files/HomeIcon1.png
- MetNetGE-1.0.3/NetworkGE/Sample/basedata/files/Legend.jpg
- MetNetGE-1.0.3/NetworkGE/Sample/basedata/files/networkge_icon1.png
- MetNetGE-1.0.3/NetworkGE/Sample/basedata/files/Purple.jpg
- MetNetGE-1.0.3/NetworkGE/Sample/basedata/files/question2.png
- MetNetGE-1.0.3/NetworkGE/Sample/basedata/files/White.jpg
- MetNetGE-1.0.3/NetworkGE/Sample/basedata/files/FCM/Activation.png
- MetNetGE-1.0.3/NetworkGE/Sample/basedata/files/FCM/and.png
- MetNetGE-1.0.3/NetworkGE/Sample/basedata/files/FCM/Catalysis.png
- MetNetGE-1.0.3/NetworkGE/Sample/basedata/files/FCM/dna2.png
- MetNetGE-1.0.3/NetworkGE/Sample/basedata/files/FCM/EnzymaticReaction2.png
- MetNetGE-1.0.3/NetworkGE/Sample/basedata/files/FCM/folder.png
- MetNetGE-1.0.3/NetworkGE/Sample/basedata/files/FCM/FrequentMetabolite.png
- MetNetGE-1.0.3/NetworkGE/Sample/basedata/files/FCM/FrequentMetabolite2.png
- MetNetGE-1.0.3/NetworkGE/Sample/basedata/files/FCM/Inhibition.png
- MetNetGE-1.0.3/NetworkGE/Sample/basedata/files/FCM/metabolite.png
- MetNetGE-1.0.3/NetworkGE/Sample/basedata/files/FCM/NegaReg.png
- MetNetGE-1.0.3/NetworkGE/Sample/basedata/files/FCM/or.png
- MetNetGE-1.0.3/NetworkGE/Sample/basedata/files/FCM/PosiReg.png
- MetNetGE-1.0.3/NetworkGE/Sample/basedata/files/FCM/Protein2.png
- MetNetGE-1.0.3/NetworkGE/Sample/basedata/files/FCM/ProteinComplex2.png
- MetNetGE-1.0.3/NetworkGE/Sample/basedata/files/FCM/reddot.png
- MetNetGE-1.0.3/NetworkGE/Sample/basedata/files/FCM/RNA2.png
- MetNetGE-1.0.3/NetworkGE/Sample/basedata/files/FCM/Thumbs.db
- MetNetGE-1.0.3/NetworkGE/Sample/basedata/files/FCM/Transport.png
- MetNetGE-1.0.3/NetworkGE/Sample/basedata/files/QTUI/PauseRed.png
- MetNetGE-1.0.3/NetworkGE/Sample/basedata/files/QTUI/Play1Hot.png
- MetNetGE-1.0.3/NetworkGE/Sample/basedata/files/QTUI/StepForward.png
- MetNetGE-1.0.3/NetworkGE/Sample/basedata/files/QTUI/StepPrevious.png
- MetNetGE-1.0.3/NetworkGE/Sample/basedata/files/QTUI/Stop.png
- MetNetGE-1.0.3/NetworkGE/Sample/basedata/files/QTUI/Thumbs.db
- MetNetGE-1.0.3/NetworkGE/Sample/basedata-simple/files/Gray.jpg
- MetNetGE-1.0.3/NetworkGE/Sample/basedata-simple/files/Legend-bak.jpg
- MetNetGE-1.0.3/NetworkGE/Sample/basedata-simple/files/Legend-expr.jpg
- MetNetGE-1.0.3/NetworkGE/Sample/basedata-simple/files/Legend.jpg
- MetNetGE-1.0.3/NetworkGE/Sample/basedata-simple/files/Legend2.jpg
- MetNetGE-1.0.3/NetworkGE/Sample/basedata-simple/files/Legend3.jpg
- MetNetGE-1.0.3/NetworkGE/Sample/basedata-simple/files/RedGreen-large.jpg
- MetNetGE-1.0.3/NetworkGE/Sample/basedata-simple/files/RedGreen.jpg
- MetNetGE-1.0.3/NetworkGE/Sample/basedata-simple/files/Thumbs.db
- MetNetGE-1.0.3/NetworkGE/Sample/basedata-simple/files/White.jpg
- MetNetGE-1.0.3/NetworkGE/Sample/basedata-simple/files/YellowPurple-large.jpg
- MetNetGE-1.0.3/NetworkGE/Sample/basedata-simple/files/YellowPurple.jpg
- MetNetGE-1.0.3/NetworkGE/Sample/basedata-simple/files/FCM/base.png
- MetNetGE-1.0.3/NetworkGE/Sample/basedata-simple/files/FCM/folder.png
- MetNetGE-1.0.3/NetworkGE/Sample/basedata-simple/files/FCM/metabolite.png
- MetNetGE-1.0.3/NetworkGE/Sample/basedata-simple/files/FCM/Protein2.png
- MetNetGE-1.0.3/NetworkGE/Sample/basedata-simple/files/FCM/reddot.png
- MetNetGE-1.0.3/NetworkGE/Sample/basedata-simple/files/FCM/Thumbs.db
- MetNetGE-1.0.3/NetworkGE/Sample/basedata-simple/files/ForWiki/.picasa.ini
- MetNetGE-1.0.3/NetworkGE/Sample/basedata-simple/files/ForWiki/logo-big.JPG
- MetNetGE-1.0.3/NetworkGE/Sample/basedata-simple/files/ForWiki/Thumbs.db
- MetNetGE-1.0.3/NetworkGE/Sample/basedata-StylePathway/files/HomeIcon1.png
- MetNetGE-1.0.3/NetworkGE/Sample/basedata-StylePathway/files/question2.png
- MetNetGE-1.0.3/NetworkGE/Sample/basedata-StylePathway/files/FCM/Activation.png
- MetNetGE-1.0.3/NetworkGE/Sample/basedata-StylePathway/files/FCM/and.png
- MetNetGE-1.0.3/NetworkGE/Sample/basedata-StylePathway/files/FCM/Catalysis.png
- MetNetGE-1.0.3/NetworkGE/Sample/basedata-StylePathway/files/FCM/dna2.png
- MetNetGE-1.0.3/NetworkGE/Sample/basedata-StylePathway/files/FCM/EnzymaticReaction2.png
- MetNetGE-1.0.3/NetworkGE/Sample/basedata-StylePathway/files/FCM/folder.png
- MetNetGE-1.0.3/NetworkGE/Sample/basedata-StylePathway/files/FCM/FrequentMetabolite.png
- MetNetGE-1.0.3/NetworkGE/Sample/basedata-StylePathway/files/FCM/FrequentMetabolite2.png
- MetNetGE-1.0.3/NetworkGE/Sample/basedata-StylePathway/files/FCM/Inhibition.png
- MetNetGE-1.0.3/NetworkGE/Sample/basedata-StylePathway/files/FCM/metabolite.png
- MetNetGE-1.0.3/NetworkGE/Sample/basedata-StylePathway/files/FCM/NegaReg.png
- MetNetGE-1.0.3/NetworkGE/Sample/basedata-StylePathway/files/FCM/or.png
- MetNetGE-1.0.3/NetworkGE/Sample/basedata-StylePathway/files/FCM/PosiReg.png
- MetNetGE-1.0.3/NetworkGE/Sample/basedata-StylePathway/files/FCM/Protein2.png
- MetNetGE-1.0.3/NetworkGE/Sample/basedata-StylePathway/files/FCM/ProteinComplex2.png
- MetNetGE-1.0.3/NetworkGE/Sample/basedata-StylePathway/files/FCM/reddot.png
- MetNetGE-1.0.3/NetworkGE/Sample/basedata-StylePathway/files/FCM/RNA2.png
- MetNetGE-1.0.3/NetworkGE/Sample/basedata-StylePathway/files/FCM/Transport.png
- MetNetGE-1.0.3/NetworkGE/Start/mge_build.pyc
- MetNetGE-1.0.3/NetworkGE/Start/mge_start.pyc
- MetNetGE-1.0.3/NetworkGE/Start/__init__.pyc
- MetNetGE-1.0.3/NetworkGE/Utility/gvgen.pyc
- MetNetGE-1.0.3/NetworkGE/Utility/mge_exception.pyc
- MetNetGE-1.0.3/NetworkGE/Utility/mge_LocationReader.pyc
- MetNetGE-1.0.3/NetworkGE/Utility/mge_pathway_combiner.pyc
- MetNetGE-1.0.3/NetworkGE/Utility/mge_stats.pyc
- MetNetGE-1.0.3/NetworkGE/Utility/mge_test.pyc
- MetNetGE-1.0.3/NetworkGE/Utility/mge_utility.pyc
- MetNetGE-1.0.3/NetworkGE/Utility/Parameters.pyc
- MetNetGE-1.0.3/NetworkGE/Utility/pyInstallerBuild.pyc
- MetNetGE-1.0.3/NetworkGE/Utility/Scales.pyc
- MetNetGE-1.0.3/NetworkGE/Utility/simpleTest.pyc
- MetNetGE-1.0.3/NetworkGE/Utility/viewParam.txt
- MetNetGE-1.0.3/NetworkGE/Utility/viewParamLarge.txt
- MetNetGE-1.0.3/NetworkGE/Utility/viewParamLarge_bak.txt
- MetNetGE-1.0.3/NetworkGE/Utility/viewParamSmall.txt
- MetNetGE-1.0.3/NetworkGE/Utility/__init__.pyc
- MetNetGE-1.0.3/SampleData/BioPAX/ALADEG-PWY.xml
- MetNetGE-1.0.3/SampleData/BioPAX/ALANINE-SYN2-PWY.xml
- MetNetGE-1.0.3/SampleData/BioPAX/ecocyc-acetate.xml
- MetNetGE-1.0.3/SampleData/BioPAX/ecocyc-coa.xml
- MetNetGE-1.0.3/SampleData/BioPAX/ecocyc-N-acety.xml
- MetNetGE-1.0.3/SampleData/BioPAX/genes-ALADEG-PWY.txt
- MetNetGE-1.0.3/SampleData/BioPAX/genes-PYRUVDEHYD-PWY.txt
- MetNetGE-1.0.3/SampleData/BioPAX/PYRUVDEHYD-PWY.xml
- MetNetGE-1.0.3/SampleData/Divya/ArabidopsisPathway-Divya-Sample.xml
- MetNetGE-1.0.3/SampleData/Divya/ArabidopsisPathway-Divya.xml
- MetNetGE-1.0.3/SampleData/Divya/GrapePathway-Divya.xml
- MetNetGE-1.0.3/SampleData/ecocyc-all-separate/cytoscape-layout.cys
- MetNetGE-1.0.3/SampleData/ecocyc-all-separate/ecocyc-ontology-hierarchy-circo.jpg
- MetNetGE-1.0.3/SampleData/ecocyc-all-separate/ecocyc-ontology-hierarchy-dot.jpg
- MetNetGE-1.0.3/SampleData/ecocyc-all-separate/ecocyc-ontology-hierarchy-neato.jpg
- MetNetGE-1.0.3/SampleData/ecocyc-all-separate/ecocyc-ontology-hierarchy-twopi.jpg
- MetNetGE-1.0.3/SampleData/ecocyc-all-separate/ecocyc-ontology-test.txt
- MetNetGE-1.0.3/SampleData/ecocyc-all-separate/ecocyc-ontology-test2.txt
- MetNetGE-1.0.3/SampleData/ecocyc-all-separate/ecocyc-ontology-test3-hierarchy-circo.jpg
- MetNetGE-1.0.3/SampleData/ecocyc-all-separate/ecocyc-ontology-test3-hierarchy-dup.jpg
- MetNetGE-1.0.3/SampleData/ecocyc-all-separate/ecocyc-ontology-test3-hierarchy.jpg
- MetNetGE-1.0.3/SampleData/ecocyc-all-separate/ecocyc-ontology-test3.dot
- MetNetGE-1.0.3/SampleData/ecocyc-all-separate/ecocyc-ontology-test3.txt
- MetNetGE-1.0.3/SampleData/ecocyc-all-separate/ecocyc-ontology-test3.xml
- MetNetGE-1.0.3/SampleData/ecocyc-all-separate/ecocyc-ontology-test3.xml.bak
- MetNetGE-1.0.3/SampleData/ecocyc-all-separate/ecocyc-ontology.dot
- MetNetGE-1.0.3/SampleData/ecocyc-all-separate/ecocyc-ontology.txt
- MetNetGE-1.0.3/SampleData/ecocyc-all-separate/ecocyc-ontology.xml
- MetNetGE-1.0.3/SampleData/ecocyc-all-separate/ecocyc-test-nontree.jpg
- MetNetGE-1.0.3/SampleData/ecocyc-all-separate/data/ALADEG-PWY.xml
- MetNetGE-1.0.3/SampleData/ecocyc-all-separate/data/ALANINE-SYN2-PWY.xml
- MetNetGE-1.0.3/SampleData/ecocyc-all-separate/data/FASYN-ELONG-PWY.xml
- MetNetGE-1.0.3/SampleData/ecocyc-all-separate/data/FASYN-INITIAL-PWY.xml
- MetNetGE-1.0.3/SampleData/ecocyc-all-separate/data/genes-ALADEG-PWY.txt
- MetNetGE-1.0.3/SampleData/ecocyc-all-separate/data/genes-ALANINE-SYN2-PWY.txt
- MetNetGE-1.0.3/SampleData/ecocyc-all-separate/data/genes-FASYN-ELONG-PWY.txt
- MetNetGE-1.0.3/SampleData/ecocyc-all-separate/data/genes-FASYN-INITIAL-PWY.txt
- MetNetGE-1.0.3/SampleData/ecocyc-all-separate/data/genes-GLUAMCAT-PWY.txt
- MetNetGE-1.0.3/SampleData/ecocyc-all-separate/data/genes-PWY-4381.txt
- MetNetGE-1.0.3/SampleData/ecocyc-all-separate/data/genes-PWY-5965.txt
- MetNetGE-1.0.3/SampleData/ecocyc-all-separate/data/genes_ecocyc_all.xml
- MetNetGE-1.0.3/SampleData/ecocyc-all-separate/data/genes_ecocyc_test.xml
- MetNetGE-1.0.3/SampleData/ecocyc-all-separate/data/GLUAMCAT-PWY.xml
- MetNetGE-1.0.3/SampleData/ecocyc-all-separate/data/PWY-4381.xml
- MetNetGE-1.0.3/SampleData/ecocyc-all-separate/data/PWY-5965.xml
- MetNetGE-1.0.3/SampleData/ecocyc-all-separate/data/PYRUVDEHYD-PWY.xml
- MetNetGE-1.0.3/SampleData/Erin/E_coli_C8_microarray_MING-02232010.txt
- MetNetGE-1.0.3/SampleData/Erin/E_coli_C8_microarray_MING-02232010.xlsx
- MetNetGE-1.0.3/SampleData/Erin/E_coli_C8_microarray_MING-03022010-2.txt
- MetNetGE-1.0.3/SampleData/Erin/Ming_differentiallyExpressedGenes_03082010.txt
- MetNetGE-1.0.3/SampleData/GeneOntology/GenericGOSlim.xml
- MetNetGE-1.0.3/SampleData/GeneOntology/gene_ontology.1_2-sample-hierarchy-dot-id.jpg
- MetNetGE-1.0.3/SampleData/GeneOntology/gene_ontology.1_2-sample-hierarchy-dot-sname.jpg
- MetNetGE-1.0.3/SampleData/GeneOntology/gene_ontology.1_2-sample-hierarchy-dot.jpg
- MetNetGE-1.0.3/SampleData/GeneOntology/gene_ontology.1_2-sample.dot
- MetNetGE-1.0.3/SampleData/GeneOntology/gene_ontology.1_2-sample.obo
- MetNetGE-1.0.3/SampleData/GeneOntology/gene_ontology.1_2-sample2-hierarchy-dot-sname.jpg
- MetNetGE-1.0.3/SampleData/GeneOntology/gene_ontology.1_2-sample2-hierarchy-dot.jpg
- MetNetGE-1.0.3/SampleData/GeneOntology/gene_ontology.1_2-sample2.dot
- MetNetGE-1.0.3/SampleData/GeneOntology/gene_ontology.1_2-sample2.obo
- MetNetGE-1.0.3/SampleData/GeneOntology/gene_ontology.1_2-sample3.obo
- MetNetGE-1.0.3/SampleData/GeneOntology/goslim_generic.obo
- MetNetGE-1.0.3/SampleData/GeneOntology/goslim_plant.obo
- MetNetGE-1.0.3/SampleData/GeneOntology/PlantGOSlim.xml
- MetNetGE-1.0.3/SampleData/GenericOntology/GenericEntitySample.xml
- MetNetGE-1.0.3/SampleData/GenericOntology/GenericSample.xml
- MetNetGE-1.0.3/SampleData/LauraDemo/Description.txt
- MetNetGE-1.0.3/SampleData/LauraDemo/LauraDemoDescription.doc
- MetNetGE-1.0.3/SampleData/LauraDemo/RNOS_data_JD.txt
- MetNetGE-1.0.3/SampleData/m3dData/AllGenesInPathways.txt
- MetNetGE-1.0.3/SampleData/m3dData/avg_E_coli_v4_Build_2_exps7probes4217.tab
- MetNetGE-1.0.3/SampleData/m3dData/DifferentailExpressedGenes.txt
- MetNetGE-1.0.3/SampleData/m3dData/expression_rma_2experi_suh.txt
- MetNetGE-1.0.3/SampleData/m3dData/E_coli_v4_Build_2.experiment_descriptions_7
- MetNetGE-1.0.3/SampleData/m3dData/E_coli_v4_Build_2.experiment_feature_descriptions_7
- MetNetGE-1.0.3/SampleData/m3dData/FileDescription.txt
- MetNetGE-1.0.3/SampleData/m3dData/LB_with_glucose_description.txt
- MetNetGE-1.0.3/SampleData/m3dData/LB_with_glucose_suh.txt
- MetNetGE-1.0.3/SampleData/MetNetDB/3Pathway/ethylene biosynthesis and methionine cycle (Expert User).xml
- MetNetGE-1.0.3/SampleData/MetNetDB/3Pathway/ethylene signaling (Expert User).xml
- MetNetGE-1.0.3/SampleData/MetNetDB/3Pathway/JA signalling (Expert User).xml
- MetNetGE-1.0.3/SampleData/OverExpress/DifferentailExpressedGenes.txt
- MetNetGE-1.0.3/SampleData/OverExpress/OverExpress-Gene.txt
- MetNetGE-1.0.3/SampleData/OverExpress/OverExpress-Pathway.txt
- MetNetGE-1.0.3/SampleData/OverExpress/SeletedGenes.txt
- MetNetGE-1.0.3/SampleData/PathwayOntology/ArabidopsisPathway.xml
- MetNetGE-1.0.3/SampleData/PathwayOntology/ArabidopsisPathwayGene.xml
- MetNetGE-1.0.3/SampleData/PathwayOntology/EColiPathway.xml
- MetNetGE-1.0.3/SampleData/PathwayOntology/EColiPathwayGene.xml
- MetNetGE-1.0.3/SampleData/PathwayOntology/GrapePathway.xml
- MetNetGE-1.0.3/SampleData/SampleOntology/Sample1.xml
- MetNetGE-1.0.3/SampleData/SampleOntology/Sample1Entity.xml
- MetNetGE-1.0.3/SampleData/SampleOntology/Sample2.xml
- MetNetGE-1.0.3/SampleData/SampleOntology/Sample3.xml
- MetNetGE-1.0.3/SampleData/SampleOntology/Sample4.xml
- MetNetGE-1.0.3/SampleData/SuhYeon/decreased.intannin.p0.006.txt
- MetNetGE-1.0.3/SampleData/SuhYeon/decreased.intannin.p0.01.txt
- MetNetGE-1.0.3/SampleData/SuhYeon/decreased.intannin.p0.05.txt
- MetNetGE-1.0.3/SampleData/SuhYeon/increased.intannin.p0.006.txt
[truncated: 9 more entries]
