# Supplementary material for: MetNetGE: interactive views of biological networks and ontologies
Source: BMC Bioinformatics. 2010 Sep 17;11:469. doi: 10.1186/1471-2105-11-469 (PMC2946353; doi:10.1186/1471-2105-11-469)
Supplement: Additional file 2 — MetNetGE source code. This is the source code of MetNetGE. Please go to MetNetGE.org to find the latest version, dependency packages and tutorials. [file 1471-2105-11-469-S2.ZIP › MetNetGE-1.0.3/mge_start.py]

"""
The main entrance of the NetworkGE GUI
Need to specify the correct __version__ of the program.
"""
import sys
import time
import os

from PyQt4 import QtCore;
from PyQt4 import QtGui;

##Used for Google Earth.
import win32com.client
import win32gui

__version__=4.2
##Start the Google Earth
def StartGE():
    GE =  win32com.client.Dispatch("GoogleEarth.ApplicationGE")
    while not GE.IsInitialized():
        print "waiting for Google Earth to initialize"
        time.sleep(1)

    mHandler = GE.GetMainHwnd();
    ##Set GE window as the current window.
    win32gui.SetForegroundWindow(mHandler)

    return GE

def setPythonPath():
    """ Set the directory in Python Path, so the import can work.
    """
    fName=__file__
    print 'File name:: %s '%fName
    cwd=os.path.dirname(fName)  
    cwd += '/NetworkGE'
    NGEDir=os.path.abspath(cwd)
    sys.path.append(NGEDir)
    print 'Add path: %s to PYTHONPATH'%NGEDir
    cwd += '/Start/'
    os.chdir(cwd)
    print 'Current Working Directory: %s '%os.getcwd()

def main():
    ##Set appropriate path for the NetworkGE library
    setPythonPath()

    print 'NetworkGE GUI version: ',__version__
    app = QtGui.QApplication(sys.argv)
    if __version__==4.0:
        from NetworkGE.GUI import MainWindow_4_0
        window=MainWindow_4_0.Ui_MainWindow(app)
    elif __version__==4.1:
        from NetworkGE.GUI import MainWindow_4_1
        window=MainWindow_4_1.Ui_MainWindow(app)
    elif __version__==4.2:
        from NetworkGE.GUI import MainWindow_4_2
        window=MainWindow_4_2.Ui_MainWindow(app)
    else:
        raise Exception, 'version: %s is not supported'%__version__	

    window.show()

    window.uiInfo.show()

    app.exec_()


##################################
if  __name__ == "__main__":
    main()
