# Supplementary material for: MetNetGE: interactive views of biological networks and ontologies
Source: BMC Bioinformatics. 2010 Sep 17;11:469. doi: 10.1186/1471-2105-11-469 (PMC2946353; doi:10.1186/1471-2105-11-469)
Supplement: Additional file 2 — MetNetGE source code. This is the source code of MetNetGE. Please go to MetNetGE.org to find the latest version, dependency packages and tutorials. [file 1471-2105-11-469-S2.ZIP › MetNetGE-1.0.3/PKG-INFO]

Metadata-Version: 1.0
Name: MetNetGE
Version: 1.0.3
Summary: Python Distribution of MetNetGE
Home-page: http://www.metnetge.org
Author: Ming Jia
Author-email: jiaming@iastate.edu
License: UNKNOWN
Description: UNKNOWN
Platform: UNKNOWN
