# Supplementary material for: MetNetGE: interactive views of biological networks and ontologies
Source: BMC Bioinformatics. 2010 Sep 17;11:469. doi: 10.1186/1471-2105-11-469 (PMC2946353; doi:10.1186/1471-2105-11-469)
Supplement: Additional file 2 — MetNetGE source code. This is the source code of MetNetGE. Please go to MetNetGE.org to find the latest version, dependency packages and tutorials. [file 1471-2105-11-469-S2.ZIP › MetNetGE-1.0.3/setup.py]

##Setup.py
from distutils.core import setup

setup( name='MetNetGE',
       version='1.0.3',
       description='Python Distribution of MetNetGE',
       author='Ming Jia',
       author_email='jiaming@iastate.edu',
       url='http://www.metnetge.org',
       #py_modules=['test'],
       packages=['NetworkGE'],
       #package_dir={'pack':'pack'},
       #package_data={'.': ['data/*.txt']}
       #data_files=[('bits', ['data/a.txt'])]
       )
      
