# Supplementary material for: MetNetGE: interactive views of biological networks and ontologies
Source: BMC Bioinformatics. 2010 Sep 17;11:469. doi: 10.1186/1471-2105-11-469 (PMC2946353; doi:10.1186/1471-2105-11-469)
Supplement: Additional file 2 — MetNetGE source code. This is the source code of MetNetGE. Please go to MetNetGE.org to find the latest version, dependency packages and tutorials. [file 1471-2105-11-469-S2.ZIP › MetNetGE-1.0.3/NetworkGE/cache/graphviz/ALADEG-PWY.txt]

graph 1.000 7.000 12.597
node node1  2.264 6.708 0.750 0.500 0 solid ellipse black lightgrey
node node2  2.778 5.597 0.750 0.500 1 solid ellipse black lightgrey
node node3  5.514 6.569 0.750 0.500 2 solid ellipse black lightgrey
node node4  2.097 8.542 0.750 0.500 3 solid ellipse black lightgrey
node node5  2.806 9.236 0.750 0.500 4 solid ellipse black lightgrey
node node6  2.458 11.375 0.750 0.500 5 solid ellipse black lightgrey
node node7  4.000 3.139 0.750 0.500 6 solid ellipse black lightgrey
node node8  1.667 3.722 0.750 0.500 7 solid ellipse black lightgrey
node node9  1.125 4.847 0.750 0.500 8 solid ellipse black lightgrey
node node10  1.014 4.153 0.750 0.500 9 solid ellipse black lightgrey
node node11  2.750 2.347 0.750 0.500 10 solid ellipse black lightgrey
node node12  2.611 0.264 0.750 0.500 11 solid ellipse black lightgrey
node node13  4.806 7.625 0.750 0.500 12 solid ellipse black lightgrey
node node14  0.389 8.514 0.750 0.500 13 solid ellipse black lightgrey
node node15  4.819 9.139 0.750 0.500 14 solid ellipse black lightgrey
node node16  3.181 6.792 0.750 0.500 15 solid ellipse black lightgrey
node node17  2.222 4.514 0.750 0.500 16 solid ellipse black lightgrey
node node18  4.361 6.639 0.750 0.500 17 solid ellipse black lightgrey
node node19  2.806 8.014 0.750 0.500 18 solid ellipse black lightgrey
node node20  2.931 3.486 0.750 0.500 19 solid ellipse black lightgrey
node node21  1.472 8.125 0.750 0.500 20 solid ellipse black lightgrey
node node22  3.861 8.514 0.750 0.500 21 solid ellipse black lightgrey
node node23  2.625 10.333 0.750 0.500 22 solid ellipse black lightgrey
node node24  2.736 1.278 0.750 0.500 23 solid ellipse black lightgrey
node node25  2.097 12.333 0.750 0.500 24 solid ellipse black lightgrey
node node26  6.611 6.569 0.750 0.500 25 solid ellipse black lightgrey
edge node1 node16 4 2.639 6.736 2.653 6.736 2.653 6.736 2.667 6.736 solid black
edge node2 node17 4 2.653 5.361 2.583 5.222 2.486 5.042 2.403 4.875 solid black
edge node3 node18 4 5.139 6.597 5.056 6.597 4.972 6.597 4.875 6.611 solid black
edge node4 node19 4 2.347 8.347 2.375 8.333 2.403 8.306 2.444 8.292 solid black
edge node5 node19 4 2.806 8.986 2.806 8.819 2.806 8.597 2.806 8.403 solid black
edge node6 node23 4 2.500 11.125 2.514 11.000 2.542 10.861 2.556 10.722 solid black
edge node7 node20 4 3.667 3.250 3.583 3.278 3.486 3.306 3.403 3.333 solid black
edge node8 node17 4 1.833 3.944 1.875 4.014 1.931 4.097 1.986 4.181 solid black
edge node11 node20 4 2.792 2.597 2.819 2.750 2.847 2.931 2.875 3.097 solid black
edge node12 node24 4 2.639 0.514 2.653 0.625 2.667 0.764 2.694 0.889 solid black
edge node14 node21 4 0.722 8.389 0.819 8.361 0.903 8.333 1.000 8.292 solid black
edge node15 node22 4 4.542 8.958 4.458 8.903 4.347 8.833 4.250 8.764 solid black
edge node16 node2 4 3.097 6.542 3.042 6.375 2.972 6.167 2.903 5.986 solid black
edge node17 node9 4 1.875 4.625 1.792 4.653 1.694 4.681 1.611 4.708 solid black
edge node17 node10 4 1.875 4.417 1.764 4.375 1.625 4.333 1.500 4.292 solid black
edge node18 node16 4 3.986 6.681 3.889 6.694 3.792 6.708 3.694 6.722 solid black
edge node19 node16 4 2.875 7.764 2.931 7.597 3.000 7.375 3.056 7.181 solid black
edge node20 node17 4 2.778 3.708 2.694 3.847 2.569 4.014 2.458 4.181 solid black
edge node21 node19 4 1.847 8.097 1.986 8.083 2.139 8.069 2.292 8.056 solid black
edge node22 node19 4 3.556 8.361 3.458 8.319 3.347 8.264 3.236 8.222 solid black
edge node23 node5 4 2.667 10.083 2.694 9.944 2.722 9.778 2.736 9.625 solid black
edge node24 node11 4 2.736 1.528 2.750 1.653 2.750 1.819 2.750 1.958 solid black
edge node25 node6 4 2.194 12.083 2.236 11.986 2.278 11.861 2.306 11.764 solid black
edge node26 node3 4 6.236 6.569 6.167 6.569 6.097 6.569 6.028 6.569 solid black
stop
