# Supplementary material for: MetNetGE: interactive views of biological networks and ontologies
Source: BMC Bioinformatics. 2010 Sep 17;11:469. doi: 10.1186/1471-2105-11-469 (PMC2946353; doi:10.1186/1471-2105-11-469)
Supplement: Additional file 2 — MetNetGE source code. This is the source code of MetNetGE. Please go to MetNetGE.org to find the latest version, dependency packages and tutorials. [file 1471-2105-11-469-S2.ZIP › MetNetGE-1.0.3/NetworkGE/cache/graphviz/ethylene biosynthesis and methionine cycle (Expert User).txt]

graph 1.000 15.542 14.125
node node1  10.028 13.569 0.750 0.500 0 solid ellipse black lightgrey
node node2  9.861 12.444 0.750 0.500 1 solid ellipse black lightgrey
node node3  1.736 12.875 0.750 0.500 2 solid ellipse black lightgrey
node node4  2.472 12.042 0.750 0.500 3 solid ellipse black lightgrey
node node5  4.292 12.764 0.750 0.500 4 solid ellipse black lightgrey
node node6  4.319 11.583 0.750 0.500 5 solid ellipse black lightgrey
node node7  4.056 13.861 0.750 0.500 6 solid ellipse black lightgrey
node node8  3.347 1.250 0.750 0.500 7 solid ellipse black lightgrey
node node9  4.181 2.194 0.750 0.500 8 solid ellipse black lightgrey
node node10  3.486 3.694 0.750 0.500 9 solid ellipse black lightgrey
node node11  4.833 4.069 0.750 0.500 10 solid ellipse black lightgrey
node node12  2.625 2.194 0.750 0.500 11 solid ellipse black lightgrey
node node13  3.708 2.875 0.750 0.500 12 solid ellipse black lightgrey
node node14  3.625 4.389 0.750 0.500 13 solid ellipse black lightgrey
node node15  5.125 4.417 0.750 0.500 14 solid ellipse black lightgrey
node node16  2.278 4.153 0.750 0.500 15 solid ellipse black lightgrey
node node17  5.625 1.514 0.750 0.500 16 solid ellipse black lightgrey
node node18  5.861 2.847 0.750 0.500 17 solid ellipse black lightgrey
node node19  7.931 3.083 0.750 0.500 18 solid ellipse black lightgrey
node node20  6.861 4.056 0.750 0.500 19 solid ellipse black lightgrey
node node21  11.556 12.083 0.750 0.500 20 solid ellipse black lightgrey
node node22  10.958 11.069 0.750 0.500 21 solid ellipse black lightgrey
node node23  6.667 3.278 0.750 0.500 22 solid ellipse black lightgrey
node node24  4.889 3.597 0.750 0.500 23 solid ellipse black lightgrey
node node25  6.875 3.639 0.750 0.500 24 solid ellipse black lightgrey
node node26  5.542 3.125 0.750 0.500 25 solid ellipse black lightgrey
node node27  5.639 4.931 0.750 0.500 26 solid ellipse black lightgrey
node node28  5.097 3.181 0.750 0.500 27 solid ellipse black lightgrey
node node29  5.139 4.792 0.750 0.500 28 solid ellipse black lightgrey
node node30  6.319 3.014 0.750 0.500 29 solid ellipse black lightgrey
node node31  6.681 5.181 0.750 0.500 30 solid ellipse black lightgrey
node node32  3.236 11.181 0.750 0.500 31 solid ellipse black lightgrey
node node33  2.639 10.236 0.750 0.500 32 solid ellipse black lightgrey
node node34  4.764 9.514 0.750 0.500 33 solid ellipse black lightgrey
node node35  1.444 10.472 0.750 0.500 34 solid ellipse black lightgrey
node node36  3.792 5.083 0.750 0.500 35 solid ellipse black lightgrey
node node37  4.903 1.806 0.750 0.500 36 solid ellipse black lightgrey
node node38  7.153 1.931 0.750 0.500 37 solid ellipse black lightgrey
node node39  4.389 5.611 0.750 0.500 38 solid ellipse black lightgrey
node node40  6.444 1.597 0.750 0.500 39 solid ellipse black lightgrey
node node41  8.181 1.167 0.750 0.500 40 solid ellipse black lightgrey
node node42  7.653 2.431 0.750 0.500 41 solid ellipse black lightgrey
node node43  5.389 0.264 0.750 0.500 42 solid ellipse black lightgrey
node node44  4.333 0.639 0.750 0.500 43 solid ellipse black lightgrey
node node45  3.056 5.903 0.750 0.500 44 solid ellipse black lightgrey
node node46  2.236 3.333 0.750 0.500 45 solid ellipse black lightgrey
node node47  8.681 1.917 0.750 0.500 46 solid ellipse black lightgrey
node node48  2.444 5.111 0.750 0.500 47 solid ellipse black lightgrey
node node49  6.514 0.292 0.750 0.500 48 solid ellipse black lightgrey
node node50  7.486 0.625 0.750 0.500 49 solid ellipse black lightgrey
node node51  0.389 10.875 0.750 0.500 50 solid ellipse black lightgrey
node node52  12.153 13.042 0.750 0.500 51 solid ellipse black lightgrey
node node53  11.708 10.306 0.750 0.500 52 solid ellipse black lightgrey
node node54  9.903 11.236 0.750 0.500 53 solid ellipse black lightgrey
node node55  9.931 9.056 0.750 0.500 54 solid ellipse black lightgrey
node node56  12.806 10.833 0.750 0.500 55 solid ellipse black lightgrey
node node57  13.778 11.444 0.750 0.500 56 solid ellipse black lightgrey
node node58  6.611 7.375 0.750 0.500 57 solid ellipse black lightgrey
node node59  6.458 9.222 0.750 0.500 58 solid ellipse black lightgrey
node node60  4.806 8.278 0.750 0.500 59 solid ellipse black lightgrey
node node61  5.986 9.431 0.750 0.500 60 solid ellipse black lightgrey
node node62  5.167 8.806 0.750 0.500 61 solid ellipse black lightgrey
node node63  8.389 7.000 0.750 0.500 62 solid ellipse black lightgrey
node node64  8.514 5.750 0.750 0.500 63 solid ellipse black lightgrey
node node65  13.222 4.681 0.750 0.500 64 solid ellipse black lightgrey
node node66  15.153 5.486 0.750 0.500 65 solid ellipse black lightgrey
node node67  15.000 6.236 0.750 0.500 66 solid ellipse black lightgrey
node node68  14.889 4.750 0.750 0.500 67 solid ellipse black lightgrey
node node69  13.111 6.333 0.750 0.500 68 solid ellipse black lightgrey
node node70  10.125 4.278 0.750 0.500 69 solid ellipse black lightgrey
node node71  11.028 4.556 0.750 0.500 70 solid ellipse black lightgrey
node node72  13.056 7.486 0.750 0.500 71 solid ellipse black lightgrey
node node73  10.861 7.306 0.750 0.500 72 solid ellipse black lightgrey
node node74  12.736 8.014 0.750 0.500 73 solid ellipse black lightgrey
node node75  9.889 8.236 0.750 0.500 74 solid ellipse black lightgrey
node node76  9.056 8.472 0.750 0.500 75 solid ellipse black lightgrey
node node77  10.069 7.319 0.750 0.500 76 solid ellipse black lightgrey
node node78  12.486 2.833 0.750 0.500 77 solid ellipse black lightgrey
node node79  13.028 3.208 0.750 0.500 78 solid ellipse black lightgrey
node node80  5.806 8.444 0.750 0.500 79 solid ellipse black lightgrey
node node81  12.097 7.056 0.750 0.500 80 solid ellipse black lightgrey
node node82  10.472 10.153 0.750 0.500 81 solid ellipse black lightgrey
node node83  9.750 5.139 0.750 0.500 82 solid ellipse black lightgrey
node node84  14.014 5.556 0.750 0.500 83 solid ellipse black lightgrey
node node85  12.208 4.014 0.750 0.500 84 solid ellipse black lightgrey
node node86  3.903 10.403 0.750 0.500 85 solid ellipse black lightgrey
node node87  5.903 3.986 0.750 0.500 86 solid ellipse black lightgrey
node node88  9.486 7.694 0.750 0.500 87 solid ellipse black lightgrey
node node89  7.403 6.292 0.750 0.500 88 solid ellipse black lightgrey
edge node1 node2 4 9.986 13.319 9.958 13.181 9.944 13.000 9.917 12.833 solid black
edge node2 node54 4 9.875 12.194 9.889 12.028 9.889 11.819 9.889 11.625 solid black
edge node3 node4 4 1.931 12.653 2.014 12.569 2.097 12.458 2.181 12.361 solid black
edge node4 node32 4 2.667 11.819 2.750 11.722 2.847 11.611 2.944 11.514 solid black
edge node5 node6 4 4.292 12.514 4.306 12.361 4.306 12.153 4.306 11.972 solid black
edge node6 node86 4 4.236 11.333 4.181 11.167 4.097 10.958 4.042 10.792 solid black
edge node7 node5 4 4.111 13.611 4.139 13.472 4.181 13.306 4.208 13.153 solid black
edge node8 node9 4 3.542 1.472 3.653 1.597 3.778 1.736 3.889 1.861 solid black
edge node9 node28 4 4.375 2.403 4.500 2.542 4.667 2.722 4.806 2.861 solid black
edge node10 node11 4 3.833 3.792 4.000 3.833 4.181 3.889 4.347 3.931 solid black
edge node11 node87 4 5.208 4.042 5.264 4.028 5.319 4.028 5.389 4.028 solid black
edge node12 node13 4 2.903 2.361 3.028 2.444 3.181 2.542 3.306 2.625 solid black
edge node13 node24 4 3.986 3.042 4.125 3.139 4.319 3.264 4.486 3.361 solid black
edge node14 node15 4 4.000 4.403 4.181 4.403 4.403 4.403 4.611 4.417 solid black
edge node15 node87 4 5.417 4.250 5.444 4.236 5.458 4.236 5.486 4.222 solid black
edge node16 node14 4 2.639 4.222 2.792 4.250 2.958 4.278 3.125 4.306 solid black
edge node17 node18 4 5.667 1.764 5.694 1.958 5.750 2.236 5.792 2.458 solid black
edge node18 node87 4 5.875 3.097 5.889 3.250 5.889 3.431 5.889 3.597 solid black
edge node19 node20 4 7.708 3.292 7.556 3.431 7.361 3.597 7.194 3.750 solid black
edge node20 node87 4 6.486 4.028 6.458 4.028 6.444 4.028 6.417 4.028 solid black
edge node21 node22 4 11.417 11.847 11.347 11.722 11.250 11.569 11.167 11.431 solid black
edge node22 node82 4 10.833 10.833 10.778 10.736 10.722 10.625 10.667 10.514 solid black
edge node23 node87 4 6.444 3.486 6.375 3.556 6.306 3.625 6.236 3.681 solid black
edge node24 node87 4 5.208 3.722 5.292 3.750 5.375 3.778 5.444 3.806 solid black
edge node25 node87 4 6.542 3.764 6.486 3.778 6.431 3.806 6.375 3.819 solid black
edge node26 node87 4 5.639 3.375 5.681 3.444 5.708 3.528 5.750 3.611 solid black
edge node27 node87 4 5.708 4.681 5.736 4.583 5.764 4.472 5.792 4.375 solid black
edge node28 node87 4 5.306 3.389 5.403 3.486 5.500 3.583 5.597 3.681 solid black
edge node29 node87 4 5.333 4.583 5.417 4.500 5.514 4.403 5.597 4.306 solid black
edge node30 node87 4 6.208 3.264 6.167 3.361 6.111 3.486 6.069 3.611 solid black
edge node31 node89 4 6.833 5.417 6.931 5.556 7.056 5.764 7.167 5.944 solid black
edge node32 node86 4 3.431 10.958 3.486 10.889 3.556 10.806 3.625 10.736 solid black
edge node33 node86 4 3.014 10.292 3.139 10.306 3.264 10.319 3.389 10.333 solid black
edge node34 node80 4 4.972 9.306 5.125 9.139 5.333 8.931 5.500 8.764 solid black
edge node35 node33 4 1.806 10.403 1.917 10.389 2.028 10.361 2.139 10.333 solid black
edge node36 node29 4 4.153 5.000 4.306 4.972 4.472 4.931 4.639 4.889 solid black
edge node37 node26 4 5.014 2.042 5.125 2.250 5.250 2.542 5.361 2.764 solid black
edge node38 node23 4 7.069 2.181 6.986 2.389 6.889 2.667 6.806 2.903 solid black
edge node39 node27 4 4.681 5.444 4.847 5.361 5.042 5.250 5.222 5.153 solid black
edge node40 node30 4 6.417 1.847 6.403 2.069 6.375 2.375 6.361 2.625 solid black
edge node41 node42 4 8.083 1.417 8.000 1.597 7.889 1.847 7.806 2.069 solid black
edge node42 node25 4 7.500 2.667 7.389 2.833 7.236 3.083 7.111 3.278 solid black
edge node43 node17 4 5.431 0.514 5.458 0.694 5.500 0.931 5.542 1.125 solid black
edge node44 node37 4 4.444 0.875 4.528 1.042 4.639 1.250 4.736 1.444 solid black
edge node45 node39 4 3.417 5.819 3.569 5.792 3.736 5.750 3.889 5.722 solid black
edge node46 node10 4 2.583 3.431 2.722 3.472 2.861 3.514 3.000 3.556 solid black
edge node47 node19 4 8.528 2.153 8.431 2.306 8.278 2.542 8.167 2.722 solid black
edge node48 node36 4 2.819 5.097 2.958 5.097 3.125 5.097 3.278 5.097 solid black
edge node49 node40 4 6.500 0.542 6.486 0.722 6.472 0.986 6.472 1.208 solid black
edge node50 node38 4 7.417 0.875 7.375 1.069 7.306 1.333 7.250 1.542 solid black
edge node51 node35 4 0.722 10.750 0.806 10.708 0.889 10.681 0.972 10.639 solid black
edge node52 node21 4 12.014 12.806 11.944 12.708 11.847 12.569 11.778 12.444 solid black
edge node53 node82 4 11.333 10.264 11.222 10.250 11.097 10.236 10.986 10.222 solid black
edge node54 node82 4 10.028 11.000 10.097 10.861 10.194 10.681 10.278 10.514 solid black
edge node55 node88 4 9.847 8.806 9.778 8.597 9.694 8.306 9.611 8.083 solid black
edge node56 node53 4 12.500 10.681 12.389 10.625 12.264 10.569 12.139 10.514 solid black
edge node57 node56 4 13.500 11.278 13.403 11.222 13.292 11.153 13.194 11.083 solid black
edge node58 node80 4 6.444 7.597 6.333 7.736 6.181 7.944 6.056 8.111 solid black
edge node59 node80 4 6.278 9.000 6.222 8.931 6.153 8.847 6.083 8.778 solid black
edge node63 node89 4 8.125 6.819 8.028 6.736 7.889 6.639 7.778 6.556 solid black
edge node64 node83 4 8.819 5.597 8.972 5.514 9.153 5.431 9.319 5.347 solid black
edge node65 node84 4 13.417 4.903 13.514 5.000 13.625 5.125 13.722 5.236 solid black
edge node66 node84 4 14.778 5.514 14.694 5.514 14.611 5.514 14.528 5.528 solid black
edge node69 node81 4 12.847 6.514 12.736 6.597 12.597 6.694 12.472 6.792 solid black
edge node71 node85 4 11.333 4.417 11.472 4.347 11.625 4.278 11.778 4.208 solid black
edge node72 node81 4 12.736 7.347 12.681 7.319 12.611 7.292 12.542 7.264 solid black
edge node73 node88 4 10.514 7.403 10.347 7.444 10.153 7.500 9.972 7.556 solid black
edge node75 node88 4 9.722 8.014 9.722 8.014 9.722 8.014 9.722 8.014 solid black
edge node78 node85 4 12.431 3.083 12.403 3.236 12.347 3.444 12.306 3.625 solid black
edge node80 node60 4 5.444 8.389 5.403 8.389 5.361 8.375 5.319 8.361 solid black
edge node80 node61 4 5.847 8.694 5.861 8.806 5.889 8.931 5.917 9.042 solid black
edge node80 node62 4 5.514 8.611 5.514 8.611 5.514 8.611 5.514 8.611 solid black
edge node81 node73 4 11.736 7.125 11.611 7.153 11.486 7.181 11.361 7.208 solid black
edge node81 node74 4 12.250 7.292 12.319 7.403 12.417 7.542 12.500 7.667 solid black
edge node82 node55 4 10.361 9.917 10.278 9.778 10.194 9.583 10.097 9.417 solid black
edge node83 node70 4 9.861 4.889 9.903 4.819 9.931 4.736 9.972 4.653 solid black
edge node83 node71 4 10.069 5.000 10.222 4.917 10.417 4.833 10.597 4.750 solid black
edge node84 node67 4 14.278 5.736 14.375 5.806 14.500 5.889 14.625 5.972 solid black
edge node84 node68 4 14.236 5.347 14.333 5.250 14.458 5.153 14.556 5.056 solid black
edge node84 node69 4 13.778 5.750 13.681 5.847 13.569 5.944 13.458 6.042 solid black
edge node85 node65 4 12.486 4.194 12.597 4.264 12.722 4.347 12.833 4.431 solid black
edge node85 node79 4 12.417 3.806 12.514 3.722 12.611 3.625 12.708 3.528 solid black
edge node86 node34 4 4.111 10.194 4.222 10.083 4.347 9.958 4.458 9.833 solid black
edge node87 node31 4 6.056 4.222 6.167 4.389 6.319 4.625 6.444 4.819 solid black
edge node88 node63 4 9.208 7.514 9.083 7.444 8.931 7.347 8.792 7.250 solid black
edge node88 node76 4 9.361 7.931 9.333 7.986 9.292 8.042 9.264 8.111 solid black
edge node88 node77 4 9.764 7.514 9.764 7.514 9.764 7.514 9.764 7.514 solid black
edge node89 node58 4 7.236 6.528 7.125 6.667 6.972 6.861 6.861 7.028 solid black
edge node89 node64 4 7.708 6.139 7.819 6.083 7.958 6.028 8.083 5.958 solid black
stop
