# Supplementary material for: MetNetGE: interactive views of biological networks and ontologies
Source: BMC Bioinformatics. 2010 Sep 17;11:469. doi: 10.1186/1471-2105-11-469 (PMC2946353; doi:10.1186/1471-2105-11-469)
Supplement: Additional file 2 — MetNetGE source code. This is the source code of MetNetGE. Please go to MetNetGE.org to find the latest version, dependency packages and tutorials. [file 1471-2105-11-469-S2.ZIP › MetNetGE-1.0.3/NetworkGE/cache/graphviz/P2-PWY.txt]

graph 1.000 7.569 5.847
node node1  3.417 3.389 0.750 0.500 0 solid ellipse black lightgrey
node node2  2.875 5.000 0.750 0.500 1 solid ellipse black lightgrey
node node3  4.389 5.417 0.750 0.500 2 solid ellipse black lightgrey
node node4  3.486 5.583 0.750 0.500 3 solid ellipse black lightgrey
node node5  6.181 4.528 0.750 0.500 4 solid ellipse black lightgrey
node node6  1.875 2.875 0.750 0.500 5 solid ellipse black lightgrey
node node7  3.861 1.750 0.750 0.500 6 solid ellipse black lightgrey
node node8  3.194 1.250 0.750 0.500 7 solid ellipse black lightgrey
node node9  1.042 1.056 0.750 0.500 8 solid ellipse black lightgrey
node node10  3.889 4.472 0.750 0.500 9 solid ellipse black lightgrey
node node11  2.875 2.333 0.750 0.500 10 solid ellipse black lightgrey
node node12  5.097 4.361 0.750 0.500 11 solid ellipse black lightgrey
node node13  1.917 1.681 0.750 0.500 12 solid ellipse black lightgrey
node node14  0.389 0.264 0.750 0.500 13 solid ellipse black lightgrey
node node15  7.181 4.806 0.750 0.500 14 solid ellipse black lightgrey
edge node1 node10 4 3.528 3.625 3.597 3.764 3.667 3.944 3.736 4.111 solid black
edge node2 node10 4 3.181 4.847 3.264 4.806 3.361 4.750 3.458 4.694 solid black
edge node5 node12 4 5.819 4.472 5.750 4.458 5.681 4.444 5.611 4.444 solid black
edge node6 node11 4 2.167 2.722 2.250 2.667 2.361 2.611 2.458 2.556 solid black
edge node7 node11 4 3.569 1.917 3.486 1.972 3.375 2.028 3.278 2.097 solid black
edge node9 node13 4 1.306 1.236 1.375 1.292 1.458 1.361 1.542 1.417 solid black
edge node10 node3 4 4.014 4.708 4.069 4.806 4.139 4.944 4.208 5.056 solid black
edge node10 node4 4 3.806 4.722 3.750 4.861 3.681 5.042 3.625 5.208 solid black
edge node11 node1 4 3.000 2.569 3.069 2.708 3.153 2.875 3.222 3.028 solid black
edge node11 node8 4 2.944 2.083 2.986 1.944 3.042 1.778 3.083 1.639 solid black
edge node12 node10 4 4.722 4.389 4.625 4.403 4.514 4.403 4.403 4.417 solid black
edge node13 node11 4 2.181 1.861 2.278 1.931 2.389 2.000 2.486 2.069 solid black
edge node14 node9 4 0.569 0.486 0.625 0.569 0.694 0.639 0.764 0.722 solid black
edge node15 node5 4 6.833 4.708 6.778 4.694 6.722 4.681 6.667 4.667 solid black
stop
