# Supplementary material for: MetNetGE: interactive views of biological networks and ontologies
Source: BMC Bioinformatics. 2010 Sep 17;11:469. doi: 10.1186/1471-2105-11-469 (PMC2946353; doi:10.1186/1471-2105-11-469)
Supplement: Additional file 2 — MetNetGE source code. This is the source code of MetNetGE. Please go to MetNetGE.org to find the latest version, dependency packages and tutorials. [file 1471-2105-11-469-S2.ZIP › MetNetGE-1.0.3/NetworkGE/cache/graphviz/PWY-5155.txt]

graph 1.000 6.792 5.444
node node1  1.139 4.208 0.750 0.500 0 solid ellipse black lightgrey
node node2  1.819 4.833 0.750 0.500 1 solid ellipse black lightgrey
node node3  2.764 4.792 0.750 0.500 2 solid ellipse black lightgrey
node node4  3.681 3.306 0.750 0.500 3 solid ellipse black lightgrey
node node5  5.625 4.486 0.750 0.500 4 solid ellipse black lightgrey
node node6  4.764 2.694 0.750 0.500 5 solid ellipse black lightgrey
node node7  0.389 2.819 0.750 0.500 6 solid ellipse black lightgrey
node node8  4.847 1.722 0.750 0.500 7 solid ellipse black lightgrey
node node9  3.847 0.500 0.750 0.500 8 solid ellipse black lightgrey
node node10  0.750 1.250 0.750 0.500 9 solid ellipse black lightgrey
node node11  2.167 0.264 0.750 0.500 10 solid ellipse black lightgrey
node node12  2.264 3.764 0.750 0.500 11 solid ellipse black lightgrey
node node13  2.708 2.583 0.750 0.500 12 solid ellipse black lightgrey
node node14  1.597 2.778 0.750 0.500 13 solid ellipse black lightgrey
node node15  3.792 2.278 0.750 0.500 14 solid ellipse black lightgrey
node node16  3.306 1.569 0.750 0.500 15 solid ellipse black lightgrey
node node17  1.722 1.931 0.750 0.500 16 solid ellipse black lightgrey
node node18  2.444 1.417 0.750 0.500 17 solid ellipse black lightgrey
node node19  4.708 3.889 0.750 0.500 18 solid ellipse black lightgrey
node node20  6.403 5.181 0.750 0.500 19 solid ellipse black lightgrey
edge node1 node12 4 1.458 4.083 1.569 4.042 1.694 3.986 1.806 3.944 solid black
edge node4 node13 4 3.431 3.111 3.319 3.042 3.194 2.944 3.069 2.847 solid black
edge node5 node19 4 5.361 4.306 5.278 4.264 5.181 4.194 5.097 4.139 solid black
edge node7 node14 4 0.764 2.806 0.875 2.806 0.972 2.806 1.083 2.792 solid black
edge node8 node15 4 4.542 1.875 4.444 1.931 4.319 2.000 4.208 2.056 solid black
edge node9 node16 4 3.722 0.736 3.653 0.875 3.569 1.056 3.486 1.208 solid black
edge node10 node17 4 1.014 1.431 1.111 1.500 1.236 1.583 1.347 1.667 solid black
edge node11 node18 4 2.222 0.514 2.250 0.667 2.306 0.861 2.347 1.028 solid black
edge node12 node2 4 2.167 4.000 2.097 4.139 2.028 4.306 1.972 4.458 solid black
edge node12 node3 4 2.375 4.000 2.444 4.125 2.514 4.292 2.597 4.431 solid black
edge node13 node12 4 2.611 2.833 2.556 3.000 2.472 3.208 2.417 3.375 solid black
edge node14 node13 4 1.958 2.708 2.042 2.694 2.125 2.681 2.208 2.667 solid black
edge node15 node13 4 3.444 2.375 3.361 2.403 3.278 2.431 3.194 2.458 solid black
edge node16 node13 4 3.167 1.806 3.097 1.931 3.000 2.083 2.917 2.222 solid black
edge node17 node13 4 1.986 2.111 2.083 2.181 2.208 2.264 2.306 2.333 solid black
edge node18 node13 4 2.500 1.667 2.528 1.819 2.583 2.028 2.625 2.194 solid black
edge node19 node4 4 4.417 3.722 4.319 3.667 4.208 3.597 4.097 3.542 solid black
edge node20 node5 4 6.181 4.986 6.111 4.917 6.028 4.847 5.958 4.778 solid black
stop
