# Supplementary material for: MetNetGE: interactive views of biological networks and ontologies
Source: BMC Bioinformatics. 2010 Sep 17;11:469. doi: 10.1186/1471-2105-11-469 (PMC2946353; doi:10.1186/1471-2105-11-469)
Supplement: Additional file 2 — MetNetGE source code. This is the source code of MetNetGE. Please go to MetNetGE.org to find the latest version, dependency packages and tutorials. [file 1471-2105-11-469-S2.ZIP › MetNetGE-1.0.3/NetworkGE/cache/graphviz/PWY-5837.txt]

graph 1.000 13.694 14.319
node node1  5.778 7.014 0.750 0.500 0 solid ellipse black lightgrey
node node2  4.819 9.708 0.750 0.500 1 solid ellipse black lightgrey
node node3  6.681 9.042 0.750 0.500 2 solid ellipse black lightgrey
node node4  5.847 10.389 0.750 0.500 3 solid ellipse black lightgrey
node node5  5.153 10.306 0.750 0.500 4 solid ellipse black lightgrey
node node6  4.667 10.250 0.750 0.500 5 solid ellipse black lightgrey
node node7  6.417 10.181 0.750 0.500 6 solid ellipse black lightgrey
node node8  3.722 8.444 0.750 0.500 7 solid ellipse black lightgrey
node node9  1.389 9.181 0.750 0.500 8 solid ellipse black lightgrey
node node10  9.000 8.389 0.750 0.500 9 solid ellipse black lightgrey
node node11  7.875 9.958 0.750 0.500 10 solid ellipse black lightgrey
node node12  7.653 7.597 0.750 0.500 11 solid ellipse black lightgrey
node node13  7.167 4.042 0.750 0.500 12 solid ellipse black lightgrey
node node14  8.333 4.903 0.750 0.500 13 solid ellipse black lightgrey
node node15  7.375 6.181 0.750 0.500 14 solid ellipse black lightgrey
node node16  4.792 4.806 0.750 0.500 15 solid ellipse black lightgrey
node node17  3.264 2.917 0.750 0.500 16 solid ellipse black lightgrey
node node18  11.222 3.542 0.750 0.500 17 solid ellipse black lightgrey
node node19  9.056 10.014 0.750 0.500 18 solid ellipse black lightgrey
node node20  10.458 5.167 0.750 0.500 19 solid ellipse black lightgrey
node node21  10.069 6.306 0.750 0.500 20 solid ellipse black lightgrey
node node22  9.458 4.056 0.750 0.500 21 solid ellipse black lightgrey
node node23  10.569 2.792 0.750 0.500 22 solid ellipse black lightgrey
node node24  11.792 0.958 0.750 0.500 23 solid ellipse black lightgrey
node node25  10.736 8.389 0.750 0.500 24 solid ellipse black lightgrey
node node26  12.292 8.542 0.750 0.500 25 solid ellipse black lightgrey
node node27  7.250 11.833 0.750 0.500 26 solid ellipse black lightgrey
node node28  8.472 12.986 0.750 0.500 27 solid ellipse black lightgrey
node node29  2.903 7.056 0.750 0.500 28 solid ellipse black lightgrey
node node30  3.208 9.569 0.750 0.500 29 solid ellipse black lightgrey
node node31  2.694 7.750 0.750 0.500 30 solid ellipse black lightgrey
node node32  5.278 3.472 0.750 0.500 31 solid ellipse black lightgrey
node node33  5.681 3.347 0.750 0.500 32 solid ellipse black lightgrey
node node34  3.625 4.875 0.750 0.500 33 solid ellipse black lightgrey
node node35  12.861 4.139 0.750 0.500 34 solid ellipse black lightgrey
node node36  6.333 12.097 0.750 0.500 35 solid ellipse black lightgrey
node node37  5.611 9.292 0.750 0.500 36 solid ellipse black lightgrey
node node38  7.708 8.736 0.750 0.500 37 solid ellipse black lightgrey
node node39  7.042 5.167 0.750 0.500 38 solid ellipse black lightgrey
node node40  9.583 5.042 0.750 0.500 39 solid ellipse black lightgrey
node node41  10.083 7.611 0.750 0.500 40 solid ellipse black lightgrey
node node42  7.583 10.847 0.750 0.500 41 solid ellipse black lightgrey
node node43  6.861 10.903 0.750 0.500 42 solid ellipse black lightgrey
node node44  4.986 8.083 0.750 0.500 43 solid ellipse black lightgrey
node node45  6.792 7.750 0.750 0.500 44 solid ellipse black lightgrey
node node46  6.556 6.292 0.750 0.500 45 solid ellipse black lightgrey
node node47  5.778 5.639 0.750 0.500 46 solid ellipse black lightgrey
node node48  10.500 4.069 0.750 0.500 47 solid ellipse black lightgrey
node node49  11.292 7.958 0.750 0.500 48 solid ellipse black lightgrey
node node50  8.264 11.861 0.750 0.500 49 solid ellipse black lightgrey
node node51  4.181 7.403 0.750 0.500 50 solid ellipse black lightgrey
node node52  4.278 8.750 0.750 0.500 51 solid ellipse black lightgrey
node node53  4.000 7.847 0.750 0.500 52 solid ellipse black lightgrey
node node54  5.931 4.639 0.750 0.500 53 solid ellipse black lightgrey
node node55  5.569 4.653 0.750 0.500 54 solid ellipse black lightgrey
node node56  4.736 5.500 0.750 0.500 55 solid ellipse black lightgrey
node node57  11.750 4.306 0.750 0.500 56 solid ellipse black lightgrey
node node58  2.472 8.833 0.750 0.500 57 solid ellipse black lightgrey
node node59  3.972 3.819 0.750 0.500 58 solid ellipse black lightgrey
node node60  11.097 1.792 0.750 0.500 59 solid ellipse black lightgrey
node node61  8.611 14.056 0.750 0.500 60 solid ellipse black lightgrey
node node62  13.306 8.944 0.750 0.500 61 solid ellipse black lightgrey
node node63  12.556 0.264 0.750 0.500 62 solid ellipse black lightgrey
node node64  2.611 2.069 0.750 0.500 63 solid ellipse black lightgrey
node node65  8.722 7.694 0.750 0.500 64 solid ellipse black lightgrey
node node66  0.389 9.514 0.750 0.500 65 solid ellipse black lightgrey
edge node1 node44 4 5.611 7.236 5.500 7.375 5.361 7.583 5.236 7.750 solid black
edge node1 node45 4 6.028 7.194 6.153 7.278 6.292 7.389 6.431 7.486 solid black
edge node1 node46 4 6.000 6.806 6.069 6.736 6.153 6.667 6.222 6.597 solid black
edge node1 node47 4 5.778 6.764 5.778 6.556 5.778 6.264 5.778 6.028 solid black
edge node2 node37 4 5.111 9.556 5.139 9.542 5.153 9.528 5.181 9.514 solid black
edge node3 node37 4 6.319 9.125 6.250 9.139 6.181 9.167 6.097 9.181 solid black
edge node4 node37 4 5.792 10.139 5.764 10.000 5.722 9.833 5.694 9.681 solid black
edge node7 node42 4 6.708 10.347 6.847 10.417 7.014 10.528 7.167 10.611 solid black
edge node8 node44 4 4.069 8.347 4.208 8.306 4.361 8.264 4.500 8.222 solid black
edge node9 node58 4 1.736 9.069 1.819 9.042 1.917 9.014 2.000 8.986 solid black
edge node10 node38 4 8.653 8.486 8.514 8.514 8.347 8.569 8.194 8.611 solid black
edge node11 node43 4 7.653 10.167 7.514 10.292 7.333 10.458 7.194 10.597 solid black
edge node12 node45 4 7.292 7.667 7.292 7.667 7.292 7.667 7.292 7.667 solid black
edge node13 node39 4 7.139 4.292 7.111 4.431 7.097 4.611 7.083 4.778 solid black
edge node14 node40 4 8.708 4.944 8.833 4.958 8.958 4.972 9.069 4.986 solid black
edge node15 node46 4 7.000 6.236 7.000 6.236 7.000 6.236 7.000 6.236 solid black
edge node16 node47 4 5.028 5.000 5.153 5.111 5.292 5.236 5.431 5.333 solid black
edge node17 node59 4 3.444 3.139 3.528 3.236 3.625 3.361 3.708 3.486 solid black
edge node18 node48 4 10.972 3.736 10.944 3.750 10.903 3.778 10.861 3.806 solid black
edge node20 node40 4 10.083 5.111 10.083 5.111 10.083 5.111 10.083 5.111 solid black
edge node21 node41 4 10.069 6.556 10.069 6.736 10.069 7.000 10.083 7.222 solid black
edge node23 node48 4 10.556 3.042 10.542 3.222 10.528 3.472 10.528 3.681 solid black
edge node24 node60 4 11.611 1.181 11.542 1.264 11.458 1.361 11.375 1.458 solid black
edge node26 node49 4 12.014 8.375 11.917 8.319 11.806 8.264 11.694 8.194 solid black
edge node27 node43 4 7.153 11.583 7.111 11.500 7.056 11.375 7.014 11.264 solid black
edge node28 node50 4 8.431 12.736 8.403 12.597 8.361 12.417 8.333 12.250 solid black
edge node29 node51 4 3.250 7.153 3.389 7.181 3.542 7.236 3.694 7.278 solid black
edge node30 node52 4 3.458 9.375 3.583 9.278 3.764 9.139 3.917 9.028 solid black
edge node31 node53 4 3.069 7.778 3.208 7.792 3.347 7.792 3.486 7.806 solid black
edge node32 node54 4 5.417 3.708 5.514 3.875 5.625 4.097 5.722 4.278 solid black
edge node33 node55 4 5.653 3.597 5.639 3.778 5.625 4.042 5.597 4.264 solid black
edge node34 node56 4 3.917 5.042 4.042 5.111 4.194 5.194 4.319 5.264 solid black
edge node35 node57 4 12.486 4.194 12.403 4.208 12.333 4.222 12.250 4.236 solid black
edge node37 node5 4 5.500 9.528 5.444 9.653 5.375 9.806 5.319 9.944 solid black
edge node37 node6 4 5.403 9.500 5.278 9.639 5.111 9.792 4.972 9.944 solid black
edge node37 node7 4 5.806 9.500 5.903 9.611 6.028 9.736 6.125 9.861 solid black
edge node38 node3 4 7.361 8.833 7.292 8.861 7.236 8.875 7.167 8.903 solid black
edge node38 node11 4 7.736 8.986 7.764 9.153 7.792 9.375 7.819 9.569 solid black
edge node39 node14 4 7.403 5.097 7.542 5.069 7.694 5.042 7.833 5.000 solid black
edge node40 node21 4 9.681 5.292 9.750 5.472 9.847 5.722 9.931 5.931 solid black
edge node40 node22 4 9.556 4.792 9.542 4.681 9.528 4.556 9.514 4.444 solid black
edge node41 node10 4 9.833 7.792 9.694 7.889 9.528 8.014 9.375 8.125 solid black
edge node41 node25 4 10.264 7.833 10.319 7.903 10.389 7.986 10.458 8.056 solid black
edge node42 node11 4 7.667 10.597 7.694 10.514 7.722 10.431 7.750 10.347 solid black
edge node42 node27 4 7.500 11.097 7.458 11.208 7.417 11.333 7.375 11.444 solid black
edge node43 node4 4 6.556 10.750 6.472 10.708 6.375 10.653 6.278 10.611 solid black
edge node43 node36 4 6.750 11.139 6.681 11.306 6.583 11.528 6.500 11.722 solid black
edge node44 node37 4 5.111 8.319 5.208 8.500 5.319 8.736 5.417 8.931 solid black
edge node45 node38 4 6.986 7.958 7.111 8.097 7.278 8.278 7.417 8.417 solid black
edge node46 node39 4 6.667 6.042 6.736 5.903 6.819 5.708 6.889 5.528 solid black
edge node47 node39 4 6.111 5.514 6.250 5.458 6.431 5.403 6.583 5.347 solid black
edge node48 node40 4 10.292 4.292 10.167 4.417 10.028 4.583 9.889 4.722 solid black
edge node49 node41 4 10.944 7.861 10.819 7.819 10.694 7.778 10.569 7.750 solid black
edge node50 node42 4 8.111 11.625 8.028 11.500 7.917 11.333 7.819 11.181 solid black
edge node51 node44 4 4.417 7.597 4.486 7.667 4.569 7.722 4.653 7.792 solid black
edge node52 node44 4 4.500 8.542 4.556 8.486 4.611 8.444 4.667 8.389 solid black
edge node53 node44 4 4.361 7.931 4.403 7.944 4.444 7.958 4.486 7.958 solid black
edge node54 node47 4 5.889 4.889 5.875 5.000 5.847 5.125 5.833 5.250 solid black
edge node55 node47 4 5.625 4.903 5.639 5.014 5.667 5.139 5.694 5.250 solid black
edge node56 node47 4 5.111 5.556 5.167 5.569 5.208 5.569 5.264 5.569 solid black
edge node57 node48 4 11.389 4.236 11.264 4.222 11.125 4.194 11.000 4.167 solid black
edge node58 node8 4 2.819 8.722 2.944 8.681 3.097 8.639 3.236 8.597 solid black
edge node59 node16 4 4.153 4.042 4.250 4.167 4.389 4.333 4.514 4.472 solid black
edge node60 node23 4 10.972 2.028 10.903 2.139 10.833 2.292 10.764 2.431 solid black
edge node61 node28 4 8.583 13.806 8.569 13.681 8.542 13.514 8.528 13.375 solid black
edge node62 node26 4 12.986 8.819 12.903 8.778 12.819 8.750 12.736 8.722 solid black
edge node63 node24 4 12.333 0.472 12.264 0.528 12.194 0.597 12.125 0.653 solid black
edge node64 node17 4 2.778 2.292 2.847 2.375 2.931 2.486 3.000 2.583 solid black
edge node65 node12 4 8.347 7.667 8.292 7.653 8.222 7.653 8.167 7.653 solid black
edge node66 node9 4 0.722 9.403 0.792 9.375 0.847 9.361 0.903 9.347 solid black
stop
