# Supplementary material for: MetNetGE: interactive views of biological networks and ontologies
Source: BMC Bioinformatics. 2010 Sep 17;11:469. doi: 10.1186/1471-2105-11-469 (PMC2946353; doi:10.1186/1471-2105-11-469)
Supplement: Additional file 2 — MetNetGE source code. This is the source code of MetNetGE. Please go to MetNetGE.org to find the latest version, dependency packages and tutorials. [file 1471-2105-11-469-S2.ZIP › MetNetGE-1.0.3/NetworkGE/Utility/viewParam.txt]

41.986	-95.992	0.000	2.000	47585.109	0.000	0.375
42.029	-96.008	0.000	2.000	24274.884	55.637	0.062
41.967	-95.999	0.000	2.000	13578.305	55.637	0.068
41.934	-96.007	0.000	2.000	10410.897	65.246	2.487
42.035	-95.990	0.000	2.000	43672.211	45.077	0.680
