# Supplementary material for: MetNetGE: interactive views of biological networks and ontologies
Source: BMC Bioinformatics. 2010 Sep 17;11:469. doi: 10.1186/1471-2105-11-469 (PMC2946353; doi:10.1186/1471-2105-11-469)
Supplement: Additional file 2 — MetNetGE source code. This is the source code of MetNetGE. Please go to MetNetGE.org to find the latest version, dependency packages and tutorials. [file 1471-2105-11-469-S2.ZIP › MetNetGE-1.0.3/NetworkGE/Utility/viewParamLarge_bak.txt]

41.985	-96.253	0.000	2.000	41575.167	0.000	0.201
42.034	-96.207	0.000	2.000	24274.884	55.635	-0.071
41.963	-96.208	0.000	2.000	11845.117	55.635	-0.072
41.943	-96.201	0.000	2.000	10481.974	76.232	-0.067
42.000	-96.199	0.000	2.000	43325.464	58.871	8.722
