# Supplementary material for: MetNetGE: interactive views of biological networks and ontologies
Source: BMC Bioinformatics. 2010 Sep 17;11:469. doi: 10.1186/1471-2105-11-469 (PMC2946353; doi:10.1186/1471-2105-11-469)
Supplement: Additional file 2 — MetNetGE source code. This is the source code of MetNetGE. Please go to MetNetGE.org to find the latest version, dependency packages and tutorials. [file 1471-2105-11-469-S2.ZIP › MetNetGE-1.0.3/NetworkGE/Utility/viewParamSmall.txt]

42.018	-96.552	0.000	2.000	2727.846	0.012	-0.021
42.023	-96.553	0.000	2.000	2096.198	61.765	0.887
42.016	-96.554	0.000	2.000	1059.956	61.765	0.886
42.015	-96.554	0.000	2.000	835.442	70.305	0.886
42.018	-96.555	0.000	2.000	3170.519	60.010	-4.243
