# Supplementary material for: MetNetGE: interactive views of biological networks and ontologies
Source: BMC Bioinformatics. 2010 Sep 17;11:469. doi: 10.1186/1471-2105-11-469 (PMC2946353; doi:10.1186/1471-2105-11-469)
Supplement: Additional file 2 — MetNetGE source code. This is the source code of MetNetGE. Please go to MetNetGE.org to find the latest version, dependency packages and tutorials. [file 1471-2105-11-469-S2.ZIP › MetNetGE-1.0.3/SampleData/BioPAX/ALANINE-SYN2-PWY.xml]

<?xml version="1.0" encoding="UTF-8"?>
<rdf:RDF
 xml:base="http://BioCyc.org/ECOLI/pathway-biopax?object=ALANINE-SYN2-PWY"
 xmlns:owl="http://www.w3.org/2002/07/owl#"
 xmlns:rdf="http://www.w3.org/1999/02/22-rdf-syntax-ns#"
 xmlns:rdfs="http://www.w3.org/2000/01/rdf-schema#"
 xmlns:xs="http://www.w3.org/2001/XMLSchema#"
 xmlns:bp="http://www.biopax.org/release/biopax-level2.owl#"
>
 <owl:Ontology rdf:about="">
    <owl:imports rdf:resource="http://www.biopax.org/release/biopax-level2.owl"/>
 <rdfs:comment>This BioPAX Level 2 output for organism Escherichia%32coli%32K12, pathway alanine%32biosynthesis%32II
was automatically generated from URL http://BioCyc.org/ECOLI/pathway-biopax?object=ALANINE-SYN2-PWY on 04-Dec-2008  17:36:37.  Note that all IDs are auto-generated,
and are valid in the scope of this file only.  If the data is regenerated at some later
time, or data for another pathway is generated from this same site, there are no 
guarantees that the same IDs will refer to the same objects.  To retrieve a file 
containing a complete list of pathways for this organism in BioPAX format, please
visit http://biocyc.org/download-flatfiles.shtml</rdfs:comment>
 </owl:Ontology>
  <bp:catalysis rdf:ID="catalysis70883">
    <bp:CONTROLLED>
      <bp:biochemicalReaction rdf:ID="biochemicalReaction70849">
        <bp:EC-NUMBER rdf:datatype="http://www.w3.org/2001/XMLSchema#string">2.6.1.2</bp:EC-NUMBER>
        <bp:LEFT>
          <bp:physicalEntityParticipant rdf:ID="phys-ent-participant70861">
            <bp:PHYSICAL-ENTITY>
              <bp:smallMolecule rdf:ID="smallMolecule70853">
                <bp:MOLECULAR-WEIGHT>146.099</bp:MOLECULAR-WEIGHT>
                <bp:NAME rdf:datatype="http://www.w3.org/2001/XMLSchema#string">2-ketoglutarate</bp:NAME>
                <bp:STRUCTURE>
                  <bp:chemicalStructure rdf:ID="chemicalStructure70860">
                    <bp:STRUCTURE-FORMAT rdf:datatype="http://www.w3.org/2001/XMLSchema#string">CML</bp:STRUCTURE-FORMAT>
                    <bp:STRUCTURE-DATA rdf:datatype="http://www.w3.org/2001/XMLSchema#string"> &lt;cml&gt;
  &lt;molecule id=&quot;2-KETOGLUTARATE&quot; title=&quot;2-ketoglutarate&quot; dictRef=&quot;dict2-KETOGLUTARATE&quot;&gt;
   &lt;atomArray&gt;
    &lt;atom id=&quot;2-KETOGLUTARATE-atom1&quot; elementType=&quot;C&quot; x2=&quot;-33887.0&quot; y2=&quot;-61794.0&quot;/&gt;
    &lt;atom id=&quot;2-KETOGLUTARATE-atom2&quot; elementType=&quot;O&quot; x2=&quot;99668.0&quot; y2=&quot;-61462.0&quot;/&gt;
    &lt;atom id=&quot;2-KETOGLUTARATE-atom3&quot; elementType=&quot;C&quot; x2=&quot;66777.0&quot; y2=&quot;-42193.0&quot;/&gt;
    &lt;atom id=&quot;2-KETOGLUTARATE-atom4&quot; elementType=&quot;O&quot; x2=&quot;33223.0&quot; y2=&quot;-100000.0&quot;/&gt;
    &lt;atom id=&quot;2-KETOGLUTARATE-atom5&quot; elementType=&quot;O&quot; x2=&quot;66777.0&quot; y2=&quot;-3987.0&quot;/&gt;
    &lt;atom id=&quot;2-KETOGLUTARATE-atom6&quot; elementType=&quot;C&quot; x2=&quot;33223.0&quot; y2=&quot;-61794.0&quot;/&gt;
    &lt;atom id=&quot;2-KETOGLUTARATE-atom7&quot; elementType=&quot;O&quot; x2=&quot;-100000.0&quot; y2=&quot;-61462.0&quot;/&gt;
    &lt;atom id=&quot;2-KETOGLUTARATE-atom8&quot; elementType=&quot;C&quot; x2=&quot;-332.0&quot; y2=&quot;-42193.0&quot;/&gt;
    &lt;atom id=&quot;2-KETOGLUTARATE-atom9&quot; elementType=&quot;C&quot; x2=&quot;-67110.0&quot; y2=&quot;-42193.0&quot;/&gt;
    &lt;atom id=&quot;2-KETOGLUTARATE-atom10&quot; elementType=&quot;O&quot; x2=&quot;-67110.0&quot; y2=&quot;-3987.0&quot;/&gt;
   &lt;/atomArray&gt;
   &lt;bondArray&gt;
    &lt;bond id=&quot;2-KETOGLUTARATE-bond1&quot; atomRefs=&quot;2-KETOGLUTARATE-atom10 2-KETOGLUTARATE-atom9&quot; order=&quot;2&quot;/&gt;
    &lt;bond id=&quot;2-KETOGLUTARATE-bond2&quot; atomRefs=&quot;2-KETOGLUTARATE-atom9 2-KETOGLUTARATE-atom1&quot; order=&quot;1&quot;/&gt;
    &lt;bond id=&quot;2-KETOGLUTARATE-bond3&quot; atomRefs=&quot;2-KETOGLUTARATE-atom8 2-KETOGLUTARATE-atom6&quot; order=&quot;1&quot;/&gt;
    &lt;bond id=&quot;2-KETOGLUTARATE-bond4&quot; atomRefs=&quot;2-KETOGLUTARATE-atom7 2-KETOGLUTARATE-atom9&quot; order=&quot;1&quot;/&gt;
    &lt;bond id=&quot;2-KETOGLUTARATE-bond5&quot; atomRefs=&quot;2-KETOGLUTARATE-atom6 2-KETOGLUTARATE-atom3&quot; order=&quot;1&quot;/&gt;
    &lt;bond id=&quot;2-KETOGLUTARATE-bond6&quot; atomRefs=&quot;2-KETOGLUTARATE-atom5 2-KETOGLUTARATE-atom3&quot; order=&quot;2&quot;/&gt;
    &lt;bond id=&quot;2-KETOGLUTARATE-bond7&quot; atomRefs=&quot;2-KETOGLUTARATE-atom4 2-KETOGLUTARATE-atom6&quot; order=&quot;2&quot;/&gt;
    &lt;bond id=&quot;2-KETOGLUTARATE-bond8&quot; atomRefs=&quot;2-KETOGLUTARATE-atom2 2-KETOGLUTARATE-atom3&quot; order=&quot;1&quot;/&gt;
    &lt;bond id=&quot;2-KETOGLUTARATE-bond9&quot; atomRefs=&quot;2-KETOGLUTARATE-atom1 2-KETOGLUTARATE-atom8&quot; order=&quot;1&quot;/&gt;
   &lt;/bondArray&gt;
   &lt;formula concise=&quot;C 5 H 6 O 5&quot; formalCharge=&quot;0&quot;/&gt;
   &lt;float title=&quot;molecularWeight&quot; units=&quot;g/mol&quot;&gt;146.099&lt;/float&gt;
   &lt;string title=&quot;smiles&quot;&gt;C(O)(=O)C(=O)CCC(=O)O&lt;/string&gt;
  &lt;/molecule&gt;
 &lt;/cml&gt;
</bp:STRUCTURE-DATA>
                  </bp:chemicalStructure>
                </bp:STRUCTURE>
                <bp:SYNONYMS rdf:datatype="http://www.w3.org/2001/XMLSchema#string">ketoglutarate</bp:SYNONYMS>
                <bp:SYNONYMS rdf:datatype="http://www.w3.org/2001/XMLSchema#string">&amp;alpha;-ketoglutarate</bp:SYNONYMS>
                <bp:SYNONYMS rdf:datatype="http://www.w3.org/2001/XMLSchema#string">2-oxoglutaric acid</bp:SYNONYMS>
                <bp:SYNONYMS rdf:datatype="http://www.w3.org/2001/XMLSchema#string">&amp;alpha;-ketoglutaric acid</bp:SYNONYMS>
                <bp:SYNONYMS rdf:datatype="http://www.w3.org/2001/XMLSchema#string">&amp;alpha;-oxoglutarate</bp:SYNONYMS>
                <bp:SYNONYMS rdf:datatype="http://www.w3.org/2001/XMLSchema#string">2-oxoglutarate</bp:SYNONYMS>
                <bp:SYNONYMS rdf:datatype="http://www.w3.org/2001/XMLSchema#string">2-ketoglutaric acid</bp:SYNONYMS>
                <bp:SYNONYMS rdf:datatype="http://www.w3.org/2001/XMLSchema#string">2-ketoglutarate</bp:SYNONYMS>
                <bp:SYNONYMS rdf:datatype="http://www.w3.org/2001/XMLSchema#string">2-oxopentanedionic acid</bp:SYNONYMS>
                <bp:SYNONYMS rdf:datatype="http://www.w3.org/2001/XMLSchema#string">2-oxopentanedionate</bp:SYNONYMS>
                <bp:XREF>
                  <bp:unificationXref rdf:ID="unificationXref70859">
                    <bp:DB rdf:datatype="http://www.w3.org/2001/XMLSchema#string">EcoCyc</bp:DB>
                    <bp:ID rdf:datatype="http://www.w3.org/2001/XMLSchema#string">2-KETOGLUTARATE</bp:ID>
                  </bp:unificationXref>
                </bp:XREF>
                <bp:XREF>
                  <bp:unificationXref rdf:ID="unificationXref70858">
                    <bp:DB rdf:datatype="http://www.w3.org/2001/XMLSchema#string">CAS</bp:DB>
                    <bp:ID rdf:datatype="http://www.w3.org/2001/XMLSchema#string">328-50-7</bp:ID>
                  </bp:unificationXref>
                </bp:XREF>
                <bp:XREF>
                  <bp:unificationXref rdf:ID="unificationXref70857">
                    <bp:DB rdf:datatype="http://www.w3.org/2001/XMLSchema#string">LIGAND</bp:DB>
                    <bp:ID rdf:datatype="http://www.w3.org/2001/XMLSchema#string">C00026</bp:ID>
                  </bp:unificationXref>
                </bp:XREF>
                <bp:XREF>
                  <bp:unificationXref rdf:ID="unificationXref70856">
                    <bp:DB rdf:datatype="http://www.w3.org/2001/XMLSchema#string">ChEBI</bp:DB>
                    <bp:ID rdf:datatype="http://www.w3.org/2001/XMLSchema#string">30915</bp:ID>
                  </bp:unificationXref>
                </bp:XREF>
                <bp:XREF>
                  <bp:unificationXref rdf:ID="unificationXref70855">
                    <bp:DB rdf:datatype="http://www.w3.org/2001/XMLSchema#string">LIGAND</bp:DB>
                    <bp:ID rdf:datatype="http://www.w3.org/2001/XMLSchema#string">C00026</bp:ID>
                  </bp:unificationXref>
                </bp:XREF>
                <bp:XREF>
                  <bp:unificationXref rdf:ID="unificationXref70854">
                    <bp:DB rdf:datatype="http://www.w3.org/2001/XMLSchema#string">PubChem</bp:DB>
                    <bp:ID rdf:datatype="http://www.w3.org/2001/XMLSchema#string">51</bp:ID>
                  </bp:unificationXref>
                </bp:XREF>
              </bp:smallMolecule>
            </bp:PHYSICAL-ENTITY>
            <bp:CELLULAR-LOCATION>
              <bp:openControlledVocabulary rdf:ID="openControlledVocabulary70851">
                <bp:TERM rdf:datatype="http://www.w3.org/2001/XMLSchema#string">CCO-CYTOPLASM</bp:TERM>
                <bp:XREF>
                  <bp:unificationXref rdf:ID="unificationXref70852">
                    <bp:DB rdf:datatype="http://www.w3.org/2001/XMLSchema#string">GO</bp:DB>
                    <bp:ID rdf:datatype="http://www.w3.org/2001/XMLSchema#string">GO:0005737</bp:ID>
                  </bp:unificationXref>
                </bp:XREF>
              </bp:openControlledVocabulary>
            </bp:CELLULAR-LOCATION>
            <bp:STOICHIOMETRIC-COEFFICIENT>1</bp:STOICHIOMETRIC-COEFFICIENT>
          </bp:physicalEntityParticipant>
        </bp:LEFT>
        <bp:LEFT>
          <bp:physicalEntityParticipant rdf:ID="phys-ent-participant70867">
            <bp:PHYSICAL-ENTITY>
              <bp:smallMolecule rdf:ID="smallMolecule70862">
                <bp:MOLECULAR-WEIGHT>89.094</bp:MOLECULAR-WEIGHT>
                <bp:NAME rdf:datatype="http://www.w3.org/2001/XMLSchema#string">L-alanine</bp:NAME>
                <bp:STRUCTURE>
                  <bp:chemicalStructure rdf:ID="chemicalStructure70866">
                    <bp:STRUCTURE-FORMAT rdf:datatype="http://www.w3.org/2001/XMLSchema#string">CML</bp:STRUCTURE-FORMAT>
                    <bp:STRUCTURE-DATA rdf:datatype="http://www.w3.org/2001/XMLSchema#string"> &lt;cml&gt;
  &lt;molecule id=&quot;L-ALPHA-ALANINE&quot; title=&quot;L-alanine&quot; dictRef=&quot;dictL-ALPHA-ALANINE&quot;&gt;
   &lt;atomArray&gt;
    &lt;atom id=&quot;L-ALPHA-ALANINE-atom1&quot; elementType=&quot;C&quot; x2=&quot;1269.0&quot; y2=&quot;1038.0&quot;/&gt;
    &lt;atom id=&quot;L-ALPHA-ALANINE-atom2&quot; elementType=&quot;C&quot; x2=&quot;1203.0&quot; y2=&quot;994.0&quot;/&gt;
    &lt;atom id=&quot;L-ALPHA-ALANINE-atom3&quot; elementType=&quot;C&quot; x2=&quot;1341.0&quot; y2=&quot;998.0&quot;/&gt;
    &lt;atom id=&quot;L-ALPHA-ALANINE-atom4&quot; elementType=&quot;N&quot; x2=&quot;1272.0&quot; y2=&quot;1120.0&quot;/&gt;
    &lt;atom id=&quot;L-ALPHA-ALANINE-atom5&quot; elementType=&quot;O&quot; x2=&quot;1131.0&quot; y2=&quot;1034.0&quot;/&gt;
    &lt;atom id=&quot;L-ALPHA-ALANINE-atom6&quot; elementType=&quot;O&quot; x2=&quot;1199.0&quot; y2=&quot;911.0&quot;/&gt;
   &lt;/atomArray&gt;
   &lt;bondArray&gt;
    &lt;bond id=&quot;L-ALPHA-ALANINE-bond1&quot; atomRefs=&quot;L-ALPHA-ALANINE-atom1 L-ALPHA-ALANINE-atom2&quot; order=&quot;1&quot;/&gt;
    &lt;bond id=&quot;L-ALPHA-ALANINE-bond2&quot; atomRefs=&quot;L-ALPHA-ALANINE-atom1 L-ALPHA-ALANINE-atom3&quot; order=&quot;1&quot;/&gt;
    &lt;bond id=&quot;L-ALPHA-ALANINE-bond3&quot; atomRefs=&quot;L-ALPHA-ALANINE-atom1 L-ALPHA-ALANINE-atom4&quot; order=&quot;1&quot;/&gt;
    &lt;bond id=&quot;L-ALPHA-ALANINE-bond4&quot; atomRefs=&quot;L-ALPHA-ALANINE-atom2 L-ALPHA-ALANINE-atom5&quot; order=&quot;1&quot;/&gt;
    &lt;bond id=&quot;L-ALPHA-ALANINE-bond5&quot; atomRefs=&quot;L-ALPHA-ALANINE-atom2 L-ALPHA-ALANINE-atom6&quot; order=&quot;2&quot;/&gt;
   &lt;/bondArray&gt;
   &lt;formula concise=&quot;C 3 H 7 N 1 O 2&quot; formalCharge=&quot;0&quot;/&gt;
   &lt;float title=&quot;molecularWeight&quot; units=&quot;g/mol&quot;&gt;89.094&lt;/float&gt;
   &lt;string title=&quot;smiles&quot;&gt;C(=O)(O)C(C)N&lt;/string&gt;
  &lt;/molecule&gt;
 &lt;/cml&gt;
</bp:STRUCTURE-DATA>
                  </bp:chemicalStructure>
                </bp:STRUCTURE>
                <bp:SYNONYMS rdf:datatype="http://www.w3.org/2001/XMLSchema#string">alanine</bp:SYNONYMS>
                <bp:SYNONYMS rdf:datatype="http://www.w3.org/2001/XMLSchema#string">L-&amp;alpha;-alanine</bp:SYNONYMS>
                <bp:XREF>
                  <bp:unificationXref rdf:ID="unificationXref70865">
                    <bp:DB rdf:datatype="http://www.w3.org/2001/XMLSchema#string">EcoCyc</bp:DB>
                    <bp:ID rdf:datatype="http://www.w3.org/2001/XMLSchema#string">L-ALPHA-ALANINE</bp:ID>
                  </bp:unificationXref>
                </bp:XREF>
                <bp:XREF>
                  <bp:unificationXref rdf:ID="unificationXref70864">
                    <bp:DB rdf:datatype="http://www.w3.org/2001/XMLSchema#string">CAS</bp:DB>
                    <bp:ID rdf:datatype="http://www.w3.org/2001/XMLSchema#string">56-41-7</bp:ID>
                  </bp:unificationXref>
                </bp:XREF>
                <bp:XREF>
                  <bp:unificationXref rdf:ID="unificationXref70863">
                    <bp:DB rdf:datatype="http://www.w3.org/2001/XMLSchema#string">LIGAND</bp:DB>
                    <bp:ID rdf:datatype="http://www.w3.org/2001/XMLSchema#string">C00041</bp:ID>
                  </bp:unificationXref>
                </bp:XREF>
              </bp:smallMolecule>
            </bp:PHYSICAL-ENTITY>
            <bp:CELLULAR-LOCATION rdf:resource="#openControlledVocabulary70851"/>
            <bp:STOICHIOMETRIC-COEFFICIENT>1</bp:STOICHIOMETRIC-COEFFICIENT>
          </bp:physicalEntityParticipant>
        </bp:LEFT>
        <bp:NAME rdf:datatype="http://www.w3.org/2001/XMLSchema#string">Alanine aminotransferase</bp:NAME>
        <bp:RIGHT>
          <bp:physicalEntityParticipant rdf:ID="phys-ent-participant70875">
            <bp:PHYSICAL-ENTITY>
              <bp:smallMolecule rdf:ID="smallMolecule70868">
                <bp:MOLECULAR-WEIGHT>147.13</bp:MOLECULAR-WEIGHT>
                <bp:NAME rdf:datatype="http://www.w3.org/2001/XMLSchema#string">L-glutamate</bp:NAME>
                <bp:STRUCTURE>
                  <bp:chemicalStructure rdf:ID="chemicalStructure70874">
                    <bp:STRUCTURE-FORMAT rdf:datatype="http://www.w3.org/2001/XMLSchema#string">CML</bp:STRUCTURE-FORMAT>
                    <bp:STRUCTURE-DATA rdf:datatype="http://www.w3.org/2001/XMLSchema#string"> &lt;cml&gt;
  &lt;molecule id=&quot;GLT&quot; title=&quot;L-glutamate&quot; dictRef=&quot;dictGLT&quot;&gt;
   &lt;atomArray&gt;
    &lt;atom id=&quot;GLT-atom1&quot; elementType=&quot;C&quot; x2=&quot;1410.0&quot; y2=&quot;1032.0&quot;/&gt;
    &lt;atom id=&quot;GLT-atom2&quot; elementType=&quot;C&quot; x2=&quot;1480.0&quot; y2=&quot;988.0&quot;/&gt;
    &lt;atom id=&quot;GLT-atom3&quot; elementType=&quot;C&quot; x2=&quot;1337.0&quot; y2=&quot;993.0&quot;/&gt;
    &lt;atom id=&quot;GLT-atom4&quot; elementType=&quot;N&quot; x2=&quot;1412.0&quot; y2=&quot;1115.0&quot;/&gt;
    &lt;atom id=&quot;GLT-atom5&quot; elementType=&quot;C&quot; x2=&quot;1553.0&quot; y2=&quot;1027.0&quot;/&gt;
    &lt;atom id=&quot;GLT-atom6&quot; elementType=&quot;O&quot; x2=&quot;1267.0&quot; y2=&quot;1040.0&quot;/&gt;
    &lt;atom id=&quot;GLT-atom7&quot; elementType=&quot;O&quot; x2=&quot;1338.0&quot; y2=&quot;911.0&quot;/&gt;
    &lt;atom id=&quot;GLT-atom8&quot; elementType=&quot;C&quot; x2=&quot;1623.0&quot; y2=&quot;984.0&quot;/&gt;
    &lt;atom id=&quot;GLT-atom9&quot; elementType=&quot;O&quot; x2=&quot;1695.0&quot; y2=&quot;1023.0&quot;/&gt;
    &lt;atom id=&quot;GLT-atom10&quot; elementType=&quot;O&quot; x2=&quot;1624.0&quot; y2=&quot;901.0&quot;/&gt;
   &lt;/atomArray&gt;
   &lt;bondArray&gt;
    &lt;bond id=&quot;GLT-bond1&quot; atomRefs=&quot;GLT-atom1 GLT-atom2&quot; order=&quot;1&quot;/&gt;
    &lt;bond id=&quot;GLT-bond2&quot; atomRefs=&quot;GLT-atom1 GLT-atom3&quot; order=&quot;1&quot;/&gt;
    &lt;bond id=&quot;GLT-bond3&quot; atomRefs=&quot;GLT-atom1 GLT-atom4&quot; order=&quot;1&quot;/&gt;
    &lt;bond id=&quot;GLT-bond4&quot; atomRefs=&quot;GLT-atom2 GLT-atom5&quot; order=&quot;1&quot;/&gt;
    &lt;bond id=&quot;GLT-bond5&quot; atomRefs=&quot;GLT-atom3 GLT-atom6&quot; order=&quot;1&quot;/&gt;
    &lt;bond id=&quot;GLT-bond6&quot; atomRefs=&quot;GLT-atom3 GLT-atom7&quot; order=&quot;2&quot;/&gt;
    &lt;bond id=&quot;GLT-bond7&quot; atomRefs=&quot;GLT-atom5 GLT-atom8&quot; order=&quot;1&quot;/&gt;
    &lt;bond id=&quot;GLT-bond8&quot; atomRefs=&quot;GLT-atom8 GLT-atom9&quot; order=&quot;1&quot;/&gt;
    &lt;bond id=&quot;GLT-bond9&quot; atomRefs=&quot;GLT-atom8 GLT-atom10&quot; order=&quot;2&quot;/&gt;
   &lt;/bondArray&gt;
   &lt;formula concise=&quot;C 5 H 9 N 1 O 4&quot; formalCharge=&quot;0&quot;/&gt;
   &lt;float title=&quot;molecularWeight&quot; units=&quot;g/mol&quot;&gt;147.13&lt;/float&gt;
   &lt;string title=&quot;smiles&quot;&gt;C(=O)(O)C(N)CCC(O)=O&lt;/string&gt;
  &lt;/molecule&gt;
 &lt;/cml&gt;
</bp:STRUCTURE-DATA>
                  </bp:chemicalStructure>
                </bp:STRUCTURE>
                <bp:SYNONYMS rdf:datatype="http://www.w3.org/2001/XMLSchema#string">L-Glutamate</bp:SYNONYMS>
                <bp:SYNONYMS rdf:datatype="http://www.w3.org/2001/XMLSchema#string">1-amino-propane-1,3-dicarboxylic acid</bp:SYNONYMS>
                <bp:SYNONYMS rdf:datatype="http://www.w3.org/2001/XMLSchema#string">glutacid</bp:SYNONYMS>
                <bp:SYNONYMS rdf:datatype="http://www.w3.org/2001/XMLSchema#string">glutaminic acid</bp:SYNONYMS>
                <bp:SYNONYMS rdf:datatype="http://www.w3.org/2001/XMLSchema#string">L-glutamic acid</bp:SYNONYMS>
                <bp:SYNONYMS rdf:datatype="http://www.w3.org/2001/XMLSchema#string">&amp;alpha;-aminoglutaric acid</bp:SYNONYMS>
                <bp:SYNONYMS rdf:datatype="http://www.w3.org/2001/XMLSchema#string">E</bp:SYNONYMS>
                <bp:SYNONYMS rdf:datatype="http://www.w3.org/2001/XMLSchema#string">glt</bp:SYNONYMS>
                <bp:SYNONYMS rdf:datatype="http://www.w3.org/2001/XMLSchema#string">glu</bp:SYNONYMS>
                <bp:SYNONYMS rdf:datatype="http://www.w3.org/2001/XMLSchema#string">glut</bp:SYNONYMS>
                <bp:SYNONYMS rdf:datatype="http://www.w3.org/2001/XMLSchema#string">glutamate</bp:SYNONYMS>
                <bp:SYNONYMS rdf:datatype="http://www.w3.org/2001/XMLSchema#string">L-glu</bp:SYNONYMS>
                <bp:SYNONYMS rdf:datatype="http://www.w3.org/2001/XMLSchema#string">2-aminopentanedioic acid</bp:SYNONYMS>
                <bp:XREF>
                  <bp:unificationXref rdf:ID="unificationXref70873">
                    <bp:DB rdf:datatype="http://www.w3.org/2001/XMLSchema#string">EcoCyc</bp:DB>
                    <bp:ID rdf:datatype="http://www.w3.org/2001/XMLSchema#string">GLT</bp:ID>
                  </bp:unificationXref>
                </bp:XREF>
                <bp:XREF>
                  <bp:unificationXref rdf:ID="unificationXref70872">
                    <bp:DB rdf:datatype="http://www.w3.org/2001/XMLSchema#string">CAS</bp:DB>
                    <bp:ID rdf:datatype="http://www.w3.org/2001/XMLSchema#string">56-86-0</bp:ID>
                  </bp:unificationXref>
                </bp:XREF>
                <bp:XREF>
                  <bp:unificationXref rdf:ID="unificationXref70871">
                    <bp:DB rdf:datatype="http://www.w3.org/2001/XMLSchema#string">LIGAND</bp:DB>
                    <bp:ID rdf:datatype="http://www.w3.org/2001/XMLSchema#string">C00025</bp:ID>
                  </bp:unificationXref>
                </bp:XREF>
                <bp:XREF>
                  <bp:unificationXref rdf:ID="unificationXref70870">
                    <bp:DB rdf:datatype="http://www.w3.org/2001/XMLSchema#string">CAS</bp:DB>
                    <bp:ID rdf:datatype="http://www.w3.org/2001/XMLSchema#string">6893-26-1</bp:ID>
                  </bp:unificationXref>
                </bp:XREF>
                <bp:XREF>
                  <bp:unificationXref rdf:ID="unificationXref70869">
                    <bp:DB rdf:datatype="http://www.w3.org/2001/XMLSchema#string">LIGAND</bp:DB>
                    <bp:ID rdf:datatype="http://www.w3.org/2001/XMLSchema#string">C00217</bp:ID>
                  </bp:unificationXref>
                </bp:XREF>
              </bp:smallMolecule>
            </bp:PHYSICAL-ENTITY>
            <bp:CELLULAR-LOCATION rdf:resource="#openControlledVocabulary70851"/>
            <bp:STOICHIOMETRIC-COEFFICIENT>1</bp:STOICHIOMETRIC-COEFFICIENT>
          </bp:physicalEntityParticipant>
        </bp:RIGHT>
        <bp:RIGHT>
          <bp:physicalEntityParticipant rdf:ID="phys-ent-participant70882">
            <bp:PHYSICAL-ENTITY>
              <bp:smallMolecule rdf:ID="smallMolecule70876">
                <bp:MOLECULAR-WEIGHT>88.063</bp:MOLECULAR-WEIGHT>
                <bp:NAME rdf:datatype="http://www.w3.org/2001/XMLSchema#string">pyruvate</bp:NAME>
                <bp:STRUCTURE>
                  <bp:chemicalStructure rdf:ID="chemicalStructure70881">
                    <bp:STRUCTURE-FORMAT rdf:datatype="http://www.w3.org/2001/XMLSchema#string">CML</bp:STRUCTURE-FORMAT>
                    <bp:STRUCTURE-DATA rdf:datatype="http://www.w3.org/2001/XMLSchema#string"> &lt;cml&gt;
  &lt;molecule id=&quot;PYRUVATE&quot; title=&quot;pyruvate&quot; dictRef=&quot;dictPYRUVATE&quot;&gt;
   &lt;atomArray&gt;
    &lt;atom id=&quot;PYRUVATE-atom1&quot; elementType=&quot;C&quot; x2=&quot;3630.0&quot; y2=&quot;-2363.0&quot;/&gt;
    &lt;atom id=&quot;PYRUVATE-atom2&quot; elementType=&quot;C&quot; x2=&quot;-10000.0&quot; y2=&quot;-2774.0&quot;/&gt;
    &lt;atom id=&quot;PYRUVATE-atom3&quot; elementType=&quot;O&quot; x2=&quot;-3425.0&quot; y2=&quot;8733.0&quot;/&gt;
    &lt;atom id=&quot;PYRUVATE-atom4&quot; elementType=&quot;C&quot; x2=&quot;-3425.0&quot; y2=&quot;1096.0&quot;/&gt;
    &lt;atom id=&quot;PYRUVATE-atom5&quot; elementType=&quot;O&quot; x2=&quot;3630.0&quot; y2=&quot;-10000.0&quot;/&gt;
    &lt;atom id=&quot;PYRUVATE-atom6&quot; elementType=&quot;O&quot; x2=&quot;9966.0&quot; y2=&quot;1884.0&quot;/&gt;
   &lt;/atomArray&gt;
   &lt;bondArray&gt;
    &lt;bond id=&quot;PYRUVATE-bond1&quot; atomRefs=&quot;PYRUVATE-atom6 PYRUVATE-atom1&quot; order=&quot;1&quot;/&gt;
    &lt;bond id=&quot;PYRUVATE-bond2&quot; atomRefs=&quot;PYRUVATE-atom5 PYRUVATE-atom1&quot; order=&quot;2&quot;/&gt;
    &lt;bond id=&quot;PYRUVATE-bond3&quot; atomRefs=&quot;PYRUVATE-atom4 PYRUVATE-atom1&quot; order=&quot;1&quot;/&gt;
    &lt;bond id=&quot;PYRUVATE-bond4&quot; atomRefs=&quot;PYRUVATE-atom3 PYRUVATE-atom4&quot; order=&quot;2&quot;/&gt;
    &lt;bond id=&quot;PYRUVATE-bond5&quot; atomRefs=&quot;PYRUVATE-atom2 PYRUVATE-atom4&quot; order=&quot;1&quot;/&gt;
   &lt;/bondArray&gt;
   &lt;formula concise=&quot;C 3 H 4 O 3&quot; formalCharge=&quot;0&quot;/&gt;
   &lt;float title=&quot;molecularWeight&quot; units=&quot;g/mol&quot;&gt;88.063&lt;/float&gt;
   &lt;string title=&quot;smiles&quot;&gt;C(=O)(O)C(=O)C&lt;/string&gt;
  &lt;/molecule&gt;
 &lt;/cml&gt;
</bp:STRUCTURE-DATA>
                  </bp:chemicalStructure>
                </bp:STRUCTURE>
                <bp:SYNONYMS rdf:datatype="http://www.w3.org/2001/XMLSchema#string">BTS</bp:SYNONYMS>
                <bp:SYNONYMS rdf:datatype="http://www.w3.org/2001/XMLSchema#string">&amp;alpha;-ketopropionic acid</bp:SYNONYMS>
                <bp:SYNONYMS rdf:datatype="http://www.w3.org/2001/XMLSchema#string">acetylformic acid</bp:SYNONYMS>
                <bp:SYNONYMS rdf:datatype="http://www.w3.org/2001/XMLSchema#string">pyroracemic acid</bp:SYNONYMS>
                <bp:SYNONYMS rdf:datatype="http://www.w3.org/2001/XMLSchema#string">2-oxopropanoic acid</bp:SYNONYMS>
                <bp:SYNONYMS rdf:datatype="http://www.w3.org/2001/XMLSchema#string">pyruvic acid</bp:SYNONYMS>
                <bp:SYNONYMS rdf:datatype="http://www.w3.org/2001/XMLSchema#string">2-oxopropanoate</bp:SYNONYMS>
                <bp:SYNONYMS rdf:datatype="http://www.w3.org/2001/XMLSchema#string">2-oxo-propionic acid</bp:SYNONYMS>
                <bp:XREF>
                  <bp:unificationXref rdf:ID="unificationXref70880">
                    <bp:DB rdf:datatype="http://www.w3.org/2001/XMLSchema#string">EcoCyc</bp:DB>
                    <bp:ID rdf:datatype="http://www.w3.org/2001/XMLSchema#string">PYRUVATE</bp:ID>
                  </bp:unificationXref>
                </bp:XREF>
                <bp:XREF>
                  <bp:unificationXref rdf:ID="unificationXref70879">
                    <bp:DB rdf:datatype="http://www.w3.org/2001/XMLSchema#string">UMBBD-Compounds</bp:DB>
                    <bp:ID rdf:datatype="http://www.w3.org/2001/XMLSchema#string">c0159</bp:ID>
                  </bp:unificationXref>
                </bp:XREF>
                <bp:XREF>
                  <bp:unificationXref rdf:ID="unificationXref70878">
                    <bp:DB rdf:datatype="http://www.w3.org/2001/XMLSchema#string">CAS</bp:DB>
                    <bp:ID rdf:datatype="http://www.w3.org/2001/XMLSchema#string">127-17-3</bp:ID>
                  </bp:unificationXref>
                </bp:XREF>
                <bp:XREF>
                  <bp:unificationXref rdf:ID="unificationXref70877">
                    <bp:DB rdf:datatype="http://www.w3.org/2001/XMLSchema#string">LIGAND</bp:DB>
                    <bp:ID rdf:datatype="http://www.w3.org/2001/XMLSchema#string">C00022</bp:ID>
                  </bp:unificationXref>
                </bp:XREF>
              </bp:smallMolecule>
            </bp:PHYSICAL-ENTITY>
            <bp:CELLULAR-LOCATION rdf:resource="#openControlledVocabulary70851"/>
            <bp:STOICHIOMETRIC-COEFFICIENT>1</bp:STOICHIOMETRIC-COEFFICIENT>
          </bp:physicalEntityParticipant>
        </bp:RIGHT>
        <bp:SYNONYMS rdf:datatype="http://www.w3.org/2001/XMLSchema#string">Glutamic--alanine transaminase</bp:SYNONYMS>
        <bp:SYNONYMS rdf:datatype="http://www.w3.org/2001/XMLSchema#string">Glutamic--pyruvic transaminase</bp:SYNONYMS>
        <bp:XREF>
          <bp:unificationXref rdf:ID="unificationXref70850">
            <bp:DB rdf:datatype="http://www.w3.org/2001/XMLSchema#string">EcoCyc</bp:DB>
            <bp:ID rdf:datatype="http://www.w3.org/2001/XMLSchema#string">ALANINE-AMINOTRANSFERASE-RXN</bp:ID>
          </bp:unificationXref>
        </bp:XREF>
      </bp:biochemicalReaction>
    </bp:CONTROLLED>
    <bp:CONTROLLER>
      <bp:physicalEntityParticipant rdf:ID="phys-ent-participant70891">
        <bp:PHYSICAL-ENTITY>
          <bp:protein rdf:ID="protein70885">
            <bp:COMMENT rdf:datatype="http://www.w3.org/2001/XMLSchema#string">Glutamate-pyruvate aminotransferase (AlaB) catalyzes the conversion of pyruvate to alanine.

AlaB catalyzes the glutamate-pyruvate aminotransferase reaction that generates alanine from pyruvate, with
glutamate as the amino donor. This activity has been assayed in crude cell extracts, and the gene coding
for AlaB has been isolated on a plasmid, but not sequenced |CITS: [2890623][396446][4146872]|.</bp:COMMENT>
            <bp:NAME rdf:datatype="http://www.w3.org/2001/XMLSchema#string">glutamate-pyruvate aminotransferase</bp:NAME>
            <bp:ORGANISM>
              <bp:bioSource rdf:ID="bioSource70887">
                <bp:NAME rdf:datatype="http://www.w3.org/2001/XMLSchema#string">Escherichia coli K12</bp:NAME>
                <bp:TAXON-XREF>
                  <bp:unificationXref rdf:ID="unificationXref70888">
                    <bp:DB rdf:datatype="http://www.w3.org/2001/XMLSchema#string">NCBI Taxonomy</bp:DB>
                    <bp:ID rdf:datatype="http://www.w3.org/2001/XMLSchema#string">83333</bp:ID>
                  </bp:unificationXref>
                </bp:TAXON-XREF>
              </bp:bioSource>
            </bp:ORGANISM>
            <bp:SYNONYMS rdf:datatype="http://www.w3.org/2001/XMLSchema#string">AlaB</bp:SYNONYMS>
            <bp:XREF>
              <bp:unificationXref rdf:ID="unificationXref70886">
                <bp:DB rdf:datatype="http://www.w3.org/2001/XMLSchema#string">EcoCyc</bp:DB>
                <bp:ID rdf:datatype="http://www.w3.org/2001/XMLSchema#string">MONOMER0-1241</bp:ID>
              </bp:unificationXref>
            </bp:XREF>
          </bp:protein>
        </bp:PHYSICAL-ENTITY>
        <bp:CELLULAR-LOCATION>
          <bp:openControlledVocabulary rdf:ID="openControlledVocabulary70889">
            <bp:TERM rdf:datatype="http://www.w3.org/2001/XMLSchema#string">cellular_component unknown</bp:TERM>
            <bp:XREF>
              <bp:unificationXref rdf:ID="unificationXref70890">
                <bp:DB rdf:datatype="http://www.w3.org/2001/XMLSchema#string">GO</bp:DB>
                <bp:ID rdf:datatype="http://www.w3.org/2001/XMLSchema#string">GO:0008372</bp:ID>
              </bp:unificationXref>
            </bp:XREF>
          </bp:openControlledVocabulary>
        </bp:CELLULAR-LOCATION>
        <bp:STOICHIOMETRIC-COEFFICIENT>1</bp:STOICHIOMETRIC-COEFFICIENT>
      </bp:physicalEntityParticipant>
    </bp:CONTROLLER>
    <bp:DIRECTION rdf:datatype="http://www.w3.org/2001/XMLSchema#string">REVERSIBLE</bp:DIRECTION>
    <bp:NAME rdf:datatype="http://www.w3.org/2001/XMLSchema#string">glutamate-pyruvate aminotransferase</bp:NAME>
    <bp:XREF>
      <bp:unificationXref rdf:ID="unificationXref70884">
        <bp:DB rdf:datatype="http://www.w3.org/2001/XMLSchema#string">EcoCyc</bp:DB>
        <bp:ID rdf:datatype="http://www.w3.org/2001/XMLSchema#string">ENZRXN0-3401</bp:ID>
      </bp:unificationXref>
    </bp:XREF>
  </bp:catalysis>
  <bp:pathway rdf:ID="pathway70845">
    <bp:COMMENT rdf:datatype="http://www.w3.org/2001/XMLSchema#string">Alanine is an essential component of protein (as L-alanine) and peptidoglycan (as a roughly 3:1 mix of D- and L-alanine).
Only about a tenth of total alanine synthesized is incorporated into peptidoglycan.

At least three pathways (|FRAME: ALANINE-VALINESYN-PWY|, |FRAME: ALANINE-SYN2-PWY|, and |FRAME: PWY0-1021|) contribute to the synthesis
of alanine. The evidence for alanine biosynthesis II comes from cell extract studies and the isolation
of the still-unsequenced gene &lt;i&gt;alaB&lt;/i&gt; during a screen for genes able to complement an alanine auxotroph |CITS: [2890623]|.</bp:COMMENT>
    <bp:DATA-SOURCE>
      <bp:dataSource rdf:ID="dataSource70847">
        <bp:NAME rdf:datatype="http://www.w3.org/2001/XMLSchema#string">EcoCyc (http://biocyc.org)</bp:NAME>
      </bp:dataSource>
    </bp:DATA-SOURCE>
    <bp:NAME rdf:datatype="http://www.w3.org/2001/XMLSchema#string">alanine biosynthesis II</bp:NAME>
    <bp:PATHWAY-COMPONENTS>
      <bp:pathwayStep rdf:ID="pathwayStep70848">
        <bp:STEP-INTERACTIONS rdf:resource="#biochemicalReaction70849"/>
        <bp:STEP-INTERACTIONS rdf:resource="#catalysis70883"/>
      </bp:pathwayStep>
    </bp:PATHWAY-COMPONENTS>
    <bp:XREF>
      <bp:unificationXref rdf:ID="unificationXref70846">
        <bp:DB rdf:datatype="http://www.w3.org/2001/XMLSchema#string">EcoCyc</bp:DB>
        <bp:ID rdf:datatype="http://www.w3.org/2001/XMLSchema#string">ALANINE-SYN2-PWY</bp:ID>
      </bp:unificationXref>
    </bp:XREF>
  </bp:pathway>
</rdf:RDF>
