# Supplementary material for: MetNetGE: interactive views of biological networks and ontologies
Source: BMC Bioinformatics. 2010 Sep 17;11:469. doi: 10.1186/1471-2105-11-469 (PMC2946353; doi:10.1186/1471-2105-11-469)
Supplement: Additional file 2 — MetNetGE source code. This is the source code of MetNetGE. Please go to MetNetGE.org to find the latest version, dependency packages and tutorials. [file 1471-2105-11-469-S2.ZIP › MetNetGE-1.0.3/SampleData/BioPAX/ecocyc-acetate.xml]

<?xml version="1.0" encoding="UTF-8"?>
<rdf:RDF xml:base="http://BioCyc.org/ECOLI/pathway-biopax?object=ACETATEUTIL-PWY" xmlns:owl="http://www.w3.org/2002/07/owl#" xmlns:rdf="http://www.w3.org/1999/02/22-rdf-syntax-ns#" xmlns:rdfs="http://www.w3.org/2000/01/rdf-schema#" xmlns:xs="http://www.w3.org/2001/XMLSchema#" xmlns:bp="http://www.biopax.org/release/biopax-level2.owl#">
 <owl:Ontology rdf:about="">
    <owl:imports rdf:resource="http://www.biopax.org/release/biopax-level2.owl"/>
 <rdfs:comment>This BioPAX Level 2 output for organism Escherichia%32coli%32K12, pathway superpathway%32of%32acetate%32utilization%32and%32formation
was automatically generated from URL http://BioCyc.org/ECOLI/pathway-biopax?object=ACETATEUTIL-PWY on 22-Oct-2008  11:26:26.  Note that all IDs are auto-generated,
and are valid in the scope of this file only.  If the data is regenerated at some later
time, or data for another pathway is generated from this same site, there are no 
guarantees that the same IDs will refer to the same objects.  To retrieve a file 
containing a complete list of pathways for this organism in BioPAX format, please
visit http://biocyc.org/download-flatfiles.shtml</rdfs:comment>
 </owl:Ontology>
  <bp:catalysis rdf:ID="catalysis55220">
    <bp:COFACTOR>
      <bp:physicalEntityParticipant rdf:ID="phys-ent-participant55231">
        <bp:PHYSICAL-ENTITY>
          <bp:smallMolecule rdf:ID="smallMolecule55189">
            <bp:MOLECULAR-WEIGHT>24.305</bp:MOLECULAR-WEIGHT>
            <bp:NAME rdf:datatype="http://www.w3.org/2001/XMLSchema#string">Mg2+</bp:NAME>
            <bp:STRUCTURE>
              <bp:chemicalStructure rdf:ID="chemicalStructure55192">
                <bp:STRUCTURE-FORMAT rdf:datatype="http://www.w3.org/2001/XMLSchema#string">CML</bp:STRUCTURE-FORMAT>
                <bp:STRUCTURE-DATA rdf:datatype="http://www.w3.org/2001/XMLSchema#string"> &lt;cml&gt;
  &lt;molecule id="MG+2" title="Mg2+" dictRef="dictMG+2"&gt;
   &lt;atomArray&gt;
    &lt;atom id="MG+2-atom1" elementType="MG" x2="-1000.0" y2="-1000.0" formalCharge="2"/&gt;
   &lt;/atomArray&gt;
   &lt;bondArray&gt;
   &lt;/bondArray&gt;
   &lt;formula concise="MG 1" formalCharge="2"/&gt;
   &lt;float title="molecularWeight" units="g/mol"&gt;24.305&lt;/float&gt;
   &lt;string title="smiles"&gt;[Mg++]&lt;/string&gt;
  &lt;/molecule&gt;
 &lt;/cml&gt;
</bp:STRUCTURE-DATA>
              </bp:chemicalStructure>
            </bp:STRUCTURE>
            <bp:SYNONYMS rdf:datatype="http://www.w3.org/2001/XMLSchema#string">magnesium</bp:SYNONYMS>
            <bp:SYNONYMS rdf:datatype="http://www.w3.org/2001/XMLSchema#string">Mg&lt;SUP&gt;+2&lt;/SUP&gt;</bp:SYNONYMS>
            <bp:SYNONYMS rdf:datatype="http://www.w3.org/2001/XMLSchema#string">Mg&lt;SUP&gt;++&lt;/SUP&gt;</bp:SYNONYMS>
            <bp:SYNONYMS rdf:datatype="http://www.w3.org/2001/XMLSchema#string">magnesium ion</bp:SYNONYMS>
            <bp:XREF>
              <bp:unificationXref rdf:ID="unificationXref55191">
                <bp:DB rdf:datatype="http://www.w3.org/2001/XMLSchema#string">EcoCyc</bp:DB>
                <bp:ID rdf:datatype="http://www.w3.org/2001/XMLSchema#string">MG+2</bp:ID>
              </bp:unificationXref>
            </bp:XREF>
            <bp:XREF>
              <bp:unificationXref rdf:ID="unificationXref55190">
                <bp:DB rdf:datatype="http://www.w3.org/2001/XMLSchema#string">LIGAND</bp:DB>
                <bp:ID rdf:datatype="http://www.w3.org/2001/XMLSchema#string">C00305</bp:ID>
              </bp:unificationXref>
            </bp:XREF>
          </bp:smallMolecule>
        </bp:PHYSICAL-ENTITY>
        <bp:CELLULAR-LOCATION>
          <bp:openControlledVocabulary rdf:ID="openControlledVocabulary55050">
            <bp:TERM rdf:datatype="http://www.w3.org/2001/XMLSchema#string">cellular_component unknown</bp:TERM>
            <bp:XREF>
              <bp:unificationXref rdf:ID="unificationXref55051">
                <bp:DB rdf:datatype="http://www.w3.org/2001/XMLSchema#string">GO</bp:DB>
                <bp:ID rdf:datatype="http://www.w3.org/2001/XMLSchema#string">GO:0008372</bp:ID>
              </bp:unificationXref>
            </bp:XREF>
          </bp:openControlledVocabulary>
        </bp:CELLULAR-LOCATION>
        <bp:STOICHIOMETRIC-COEFFICIENT>1</bp:STOICHIOMETRIC-COEFFICIENT>
      </bp:physicalEntityParticipant>
    </bp:COFACTOR>
    <bp:CONTROLLED>
      <bp:biochemicalReaction rdf:ID="biochemicalReaction55200">
        <bp:EC-NUMBER rdf:datatype="http://www.w3.org/2001/XMLSchema#string">6.2.1.1</bp:EC-NUMBER>
        <bp:LEFT>
          <bp:physicalEntityParticipant rdf:ID="phys-ent-participant55202">
            <bp:PHYSICAL-ENTITY>
              <bp:smallMolecule rdf:ID="smallMolecule55040">
                <bp:MOLECULAR-WEIGHT>767.534</bp:MOLECULAR-WEIGHT>
                <bp:NAME rdf:datatype="http://www.w3.org/2001/XMLSchema#string">coenzyme A</bp:NAME>
                <bp:STRUCTURE>
                  <bp:chemicalStructure rdf:ID="chemicalStructure55044">
                    <bp:STRUCTURE-FORMAT rdf:datatype="http://www.w3.org/2001/XMLSchema#string">CML</bp:STRUCTURE-FORMAT>
                    <bp:STRUCTURE-DATA rdf:datatype="http://www.w3.org/2001/XMLSchema#string"> &lt;cml&gt;
  &lt;molecule id="CO-A" title="coenzyme A" dictRef="dictCO-A"&gt;
   &lt;atomArray&gt;
    &lt;atom id="CO-A-atom1" elementType="C" x2="673200.0" y2="-1882100.0"/&gt;
    &lt;atom id="CO-A-atom2" elementType="O" x2="-2530500.0" y2="-3778000.0"/&gt;
    &lt;atom id="CO-A-atom3" elementType="O" x2="922500.0" y2="-433400.0"/&gt;
    &lt;atom id="CO-A-atom4" elementType="O" x2="-1170300.0" y2="-5272500.0"/&gt;
    &lt;atom id="CO-A-atom5" elementType="N" x2="1454300.0" y2="-2147500.0"/&gt;
    &lt;atom id="CO-A-atom6" elementType="N" x2="2225400.0" y2="-852400.0"/&gt;
    &lt;atom id="CO-A-atom7" elementType="O" x2="-2214900.0" y2="-2627500.0"/&gt;
    &lt;atom id="CO-A-atom8" elementType="N" x2="2523700.0" y2="-2946500.0"/&gt;
    &lt;atom id="CO-A-atom9" elementType="N" x2="927300.0" y2="-7075100.0"/&gt;
    &lt;atom id="CO-A-atom10" elementType="O" x2="-1694400.0" y2="418300.0"/&gt;
    &lt;atom id="CO-A-atom11" elementType="O" x2="-1419000.0" y2="-4132600.0"/&gt;
    &lt;atom id="CO-A-atom12" elementType="C" x2="-396200.0" y2="-1083300.0"/&gt;
    &lt;atom id="CO-A-atom13" elementType="C" x2="-1216700.0" y2="-6665700.0"/&gt;
    &lt;atom id="CO-A-atom14" elementType="C" x2="2128200.0" y2="-1671600.0"/&gt;
    &lt;atom id="CO-A-atom15" elementType="P" x2="-1797400.0" y2="-3399500.0"/&gt;
    &lt;atom id="CO-A-atom16" elementType="C" x2="2983400.0" y2="-526900.0"/&gt;
    &lt;atom id="CO-A-atom17" elementType="O" x2="-700.0" y2="-2358100.0"/&gt;
    &lt;atom id="CO-A-atom18" elementType="O" x2="-44400.0" y2="412800.0"/&gt;
    &lt;atom id="CO-A-atom19" elementType="O" x2="-866700.0" y2="1240600.0"/&gt;
    &lt;atom id="CO-A-atom20" elementType="C" x2="-1931800.0" y2="-6254200.0"/&gt;
    &lt;atom id="CO-A-atom21" elementType="C" x2="1698800.0" y2="-2935500.0"/&gt;
    &lt;atom id="CO-A-atom22" elementType="O" x2="-872200.0" y2="-409400.0"/&gt;
    &lt;atom id="CO-A-atom23" elementType="C" x2="-1449500.0" y2="-2108800.0"/&gt;
    &lt;atom id="CO-A-atom24" elementType="P" x2="-1864600.0" y2="-4826900.0"/&gt;
    &lt;atom id="CO-A-atom25" elementType="C" x2="-661600.0" y2="-1864300.0"/&gt;
    &lt;atom id="CO-A-atom26" elementType="P" x2="-869400.0" y2="415600.0"/&gt;
    &lt;atom id="CO-A-atom27" elementType="O" x2="-2310200.0" y2="-5521200.0"/&gt;
    &lt;atom id="CO-A-atom28" elementType="C" x2="2789100.0" y2="-2165300.0"/&gt;
    &lt;atom id="CO-A-atom29" elementType="N" x2="3644300.0" y2="-1020700.0"/&gt;
    &lt;atom id="CO-A-atom30" elementType="O" x2="-2558900.0" y2="-4381200.0"/&gt;
    &lt;atom id="CO-A-atom31" elementType="O" x2="-1064300.0" y2="-3021100.0"/&gt;
    &lt;atom id="CO-A-atom32" elementType="N" x2="4208100.0" y2="-2333600.0"/&gt;
    &lt;atom id="CO-A-atom33" elementType="C" x2="3547200.0" y2="-1839800.0"/&gt;
    &lt;atom id="CO-A-atom34" elementType="C" x2="428700.0" y2="-1094300.0"/&gt;
    &lt;atom id="CO-A-atom35" elementType="C" x2="212200.0" y2="-6663600.0"/&gt;
    &lt;atom id="CO-A-atom36" elementType="C" x2="-501700.0" y2="-7077200.0"/&gt;
    &lt;atom id="CO-A-atom37" elementType="O" x2="211000.0" y2="-5838600.0"/&gt;
    &lt;atom id="CO-A-atom38" elementType="O" x2="-500500.0" y2="-7902200.0"/&gt;
    &lt;atom id="CO-A-atom39" elementType="C" x2="-1628200.0" y2="-7380800.0"/&gt;
    &lt;atom id="CO-A-atom40" elementType="C" x2="-805300.0" y2="-5950600.0"/&gt;
    &lt;atom id="CO-A-atom41" elementType="C" x2="1641200.0" y2="-6661600.0"/&gt;
    &lt;atom id="CO-A-atom42" elementType="C" x2="2356200.0" y2="-7073000.0"/&gt;
    &lt;atom id="CO-A-atom43" elementType="C" x2="3070100.0" y2="-6659500.0"/&gt;
    &lt;atom id="CO-A-atom44" elementType="N" x2="3785200.0" y2="-7070900.0"/&gt;
    &lt;atom id="CO-A-atom45" elementType="C" x2="4499000.0" y2="-6657400.0"/&gt;
    &lt;atom id="CO-A-atom46" elementType="C" x2="5214100.0" y2="-7068900.0"/&gt;
    &lt;atom id="CO-A-atom47" elementType="S" x2="5928000.0" y2="-6655300.0"/&gt;
    &lt;atom id="CO-A-atom48" elementType="O" x2="3068900.0" y2="-5834500.0"/&gt;
   &lt;/atomArray&gt;
   &lt;bondArray&gt;
    &lt;bond id="CO-A-bond1" atomRefs="CO-A-atom1 CO-A-atom5" order="1"/&gt;
    &lt;bond id="CO-A-bond2" atomRefs="CO-A-atom1 CO-A-atom34" order="1"/&gt;
    &lt;bond id="CO-A-bond3" atomRefs="CO-A-atom17 CO-A-atom1" order="1"/&gt;
    &lt;bond id="CO-A-bond4" atomRefs="CO-A-atom2 CO-A-atom15" order="1"/&gt;
    &lt;bond id="CO-A-bond5" atomRefs="CO-A-atom34 CO-A-atom3" order="1"/&gt;
    &lt;bond id="CO-A-bond6" atomRefs="CO-A-atom4 CO-A-atom24" order="1"/&gt;
    &lt;bond id="CO-A-bond7" atomRefs="CO-A-atom5 CO-A-atom21" order="1"/&gt;
    &lt;bond id="CO-A-bond8" atomRefs="CO-A-atom14 CO-A-atom5" order="1"/&gt;
    &lt;bond id="CO-A-bond9" atomRefs="CO-A-atom16 CO-A-atom6" order="2"/&gt;
    &lt;bond id="CO-A-bond10" atomRefs="CO-A-atom6 CO-A-atom14" order="1"/&gt;
    &lt;bond id="CO-A-bond11" atomRefs="CO-A-atom7 CO-A-atom23" order="1"/&gt;
    &lt;bond id="CO-A-bond12" atomRefs="CO-A-atom15 CO-A-atom7" order="1"/&gt;
    &lt;bond id="CO-A-bond13" atomRefs="CO-A-atom8 CO-A-atom28" order="1"/&gt;
    &lt;bond id="CO-A-bond14" atomRefs="CO-A-atom21 CO-A-atom8" order="2"/&gt;
    &lt;bond id="CO-A-bond15" atomRefs="CO-A-atom9 CO-A-atom35" order="1"/&gt;
    &lt;bond id="CO-A-bond16" atomRefs="CO-A-atom9 CO-A-atom41" order="1"/&gt;
    &lt;bond id="CO-A-bond17" atomRefs="CO-A-atom10 CO-A-atom26" order="1"/&gt;
    &lt;bond id="CO-A-bond18" atomRefs="CO-A-atom11 CO-A-atom15" order="1"/&gt;
    &lt;bond id="CO-A-bond19" atomRefs="CO-A-atom24 CO-A-atom11" order="1"/&gt;
    &lt;bond id="CO-A-bond20" atomRefs="CO-A-atom12 CO-A-atom34" order="1"/&gt;
    &lt;bond id="CO-A-bond21" atomRefs="CO-A-atom12 CO-A-atom22" order="1"/&gt;
    &lt;bond id="CO-A-bond22" atomRefs="CO-A-atom25 CO-A-atom12" order="1"/&gt;
    &lt;bond id="CO-A-bond23" atomRefs="CO-A-atom13 CO-A-atom20" order="1"/&gt;
    &lt;bond id="CO-A-bond24" atomRefs="CO-A-atom36 CO-A-atom13" order="1"/&gt;
    &lt;bond id="CO-A-bond25" atomRefs="CO-A-atom13 CO-A-atom39" order="1"/&gt;
    &lt;bond id="CO-A-bond26" atomRefs="CO-A-atom13 CO-A-atom40" order="1"/&gt;
    &lt;bond id="CO-A-bond27" atomRefs="CO-A-atom28 CO-A-atom14" order="2"/&gt;
    &lt;bond id="CO-A-bond28" atomRefs="CO-A-atom31 CO-A-atom15" order="2"/&gt;
    &lt;bond id="CO-A-bond29" atomRefs="CO-A-atom29 CO-A-atom16" order="1"/&gt;
    &lt;bond id="CO-A-bond30" atomRefs="CO-A-atom25 CO-A-atom17" order="1"/&gt;
    &lt;bond id="CO-A-bond31" atomRefs="CO-A-atom18 CO-A-atom26" order="2"/&gt;
    &lt;bond id="CO-A-bond32" atomRefs="CO-A-atom19 CO-A-atom26" order="1"/&gt;
    &lt;bond id="CO-A-bond33" atomRefs="CO-A-atom20 CO-A-atom27" order="1"/&gt;
    &lt;bond id="CO-A-bond34" atomRefs="CO-A-atom22 CO-A-atom26" order="1"/&gt;
    &lt;bond id="CO-A-bond35" atomRefs="CO-A-atom25 CO-A-atom23" order="1"/&gt;
    &lt;bond id="CO-A-bond36" atomRefs="CO-A-atom27 CO-A-atom24" order="1"/&gt;
    &lt;bond id="CO-A-bond37" atomRefs="CO-A-atom30 CO-A-atom24" order="2"/&gt;
    &lt;bond id="CO-A-bond38" atomRefs="CO-A-atom28 CO-A-atom33" order="1"/&gt;
    &lt;bond id="CO-A-bond39" atomRefs="CO-A-atom33 CO-A-atom29" order="2"/&gt;
    &lt;bond id="CO-A-bond40" atomRefs="CO-A-atom32 CO-A-atom33" order="1"/&gt;
    &lt;bond id="CO-A-bond41" atomRefs="CO-A-atom35 CO-A-atom36" order="1"/&gt;
    &lt;bond id="CO-A-bond42" atomRefs="CO-A-atom37 CO-A-atom35" order="2"/&gt;
    &lt;bond id="CO-A-bond43" atomRefs="CO-A-atom36 CO-A-atom38" order="1"/&gt;
    &lt;bond id="CO-A-bond44" atomRefs="CO-A-atom41 CO-A-atom42" order="1"/&gt;
    &lt;bond id="CO-A-bond45" atomRefs="CO-A-atom42 CO-A-atom43" order="1"/&gt;
    &lt;bond id="CO-A-bond46" atomRefs="CO-A-atom43 CO-A-atom44" order="1"/&gt;
    &lt;bond id="CO-A-bond47" atomRefs="CO-A-atom43 CO-A-atom48" order="2"/&gt;
    &lt;bond id="CO-A-bond48" atomRefs="CO-A-atom44 CO-A-atom45" order="1"/&gt;
    &lt;bond id="CO-A-bond49" atomRefs="CO-A-atom45 CO-A-atom46" order="1"/&gt;
    &lt;bond id="CO-A-bond50" atomRefs="CO-A-atom46 CO-A-atom47" order="1"/&gt;
   &lt;/bondArray&gt;
   &lt;formula concise="C 21 H 36 N 7 O 16 P 3 S 1" formalCharge="0"/&gt;
   &lt;float title="molecularWeight" units="g/mol"&gt;767.534&lt;/float&gt;
   &lt;string title="smiles"&gt;C1(OC(C(C(O)1)OP(=O)(O)O)COP(=O)(O)OP(=O)(O)OCC(C)(C)C(O)C(=O)NCCC(=O)NCCS)(N2(C3(=C(N=C2)C(N)=NC=N3)))&lt;/string&gt;
  &lt;/molecule&gt;
 &lt;/cml&gt;
</bp:STRUCTURE-DATA>
                  </bp:chemicalStructure>
                </bp:STRUCTURE>
                <bp:SYNONYMS rdf:datatype="http://www.w3.org/2001/XMLSchema#string">CoA</bp:SYNONYMS>
                <bp:SYNONYMS rdf:datatype="http://www.w3.org/2001/XMLSchema#string">co-A-SH</bp:SYNONYMS>
                <bp:SYNONYMS rdf:datatype="http://www.w3.org/2001/XMLSchema#string">co-enzyme-A</bp:SYNONYMS>
                <bp:SYNONYMS rdf:datatype="http://www.w3.org/2001/XMLSchema#string">co-A</bp:SYNONYMS>
                <bp:SYNONYMS rdf:datatype="http://www.w3.org/2001/XMLSchema#string">HS-CoA</bp:SYNONYMS>
                <bp:XREF>
                  <bp:unificationXref rdf:ID="unificationXref55043">
                    <bp:DB rdf:datatype="http://www.w3.org/2001/XMLSchema#string">EcoCyc</bp:DB>
                    <bp:ID rdf:datatype="http://www.w3.org/2001/XMLSchema#string">CO-A</bp:ID>
                  </bp:unificationXref>
                </bp:XREF>
                <bp:XREF>
                  <bp:unificationXref rdf:ID="unificationXref55042">
                    <bp:DB rdf:datatype="http://www.w3.org/2001/XMLSchema#string">LIGAND</bp:DB>
                    <bp:ID rdf:datatype="http://www.w3.org/2001/XMLSchema#string">C00010</bp:ID>
                  </bp:unificationXref>
                </bp:XREF>
                <bp:XREF>
                  <bp:unificationXref rdf:ID="unificationXref55041">
                    <bp:DB rdf:datatype="http://www.w3.org/2001/XMLSchema#string">CAS</bp:DB>
                    <bp:ID rdf:datatype="http://www.w3.org/2001/XMLSchema#string">85-61-0</bp:ID>
                  </bp:unificationXref>
                </bp:XREF>
              </bp:smallMolecule>
            </bp:PHYSICAL-ENTITY>
            <bp:CELLULAR-LOCATION>
              <bp:openControlledVocabulary rdf:ID="openControlledVocabulary55019">
                <bp:TERM rdf:datatype="http://www.w3.org/2001/XMLSchema#string">CCO-CYTOPLASM</bp:TERM>
                <bp:XREF>
                  <bp:unificationXref rdf:ID="unificationXref55020">
                    <bp:DB rdf:datatype="http://www.w3.org/2001/XMLSchema#string">GO</bp:DB>
                    <bp:ID rdf:datatype="http://www.w3.org/2001/XMLSchema#string">GO:0005737</bp:ID>
                  </bp:unificationXref>
                </bp:XREF>
              </bp:openControlledVocabulary>
            </bp:CELLULAR-LOCATION>
            <bp:STOICHIOMETRIC-COEFFICIENT>1</bp:STOICHIOMETRIC-COEFFICIENT>
          </bp:physicalEntityParticipant>
        </bp:LEFT>
        <bp:LEFT>
          <bp:physicalEntityParticipant rdf:ID="phys-ent-participant55203">
            <bp:PHYSICAL-ENTITY>
              <bp:smallMolecule rdf:ID="smallMolecule55153">
                <bp:MOLECULAR-WEIGHT>59.044</bp:MOLECULAR-WEIGHT>
                <bp:NAME rdf:datatype="http://www.w3.org/2001/XMLSchema#string">acetate</bp:NAME>
                <bp:STRUCTURE>
                  <bp:chemicalStructure rdf:ID="chemicalStructure55159">
                    <bp:STRUCTURE-FORMAT rdf:datatype="http://www.w3.org/2001/XMLSchema#string">CML</bp:STRUCTURE-FORMAT>
                    <bp:STRUCTURE-DATA rdf:datatype="http://www.w3.org/2001/XMLSchema#string"> &lt;cml&gt;
  &lt;molecule id="ACET" title="acetate" dictRef="dictACET"&gt;
   &lt;atomArray&gt;
    &lt;atom id="ACET-atom1" elementType="C" x2="1505.0" y2="0.0"/&gt;
    &lt;atom id="ACET-atom2" elementType="C" x2="7191.0" y2="-10000.0"/&gt;
    &lt;atom id="ACET-atom3" elementType="O" x2="7291.0" y2="9967.0" formalCharge="-1"/&gt;
    &lt;atom id="ACET-atom4" elementType="O" x2="-10000.0" y2="0.0"/&gt;
   &lt;/atomArray&gt;
   &lt;bondArray&gt;
    &lt;bond id="ACET-bond1" atomRefs="ACET-atom4 ACET-atom1" order="2"/&gt;
    &lt;bond id="ACET-bond2" atomRefs="ACET-atom3 ACET-atom1" order="1"/&gt;
    &lt;bond id="ACET-bond3" atomRefs="ACET-atom2 ACET-atom1" order="1"/&gt;
   &lt;/bondArray&gt;
   &lt;formula concise="C 2 H 3 O 2" formalCharge="-1"/&gt;
   &lt;float title="molecularWeight" units="g/mol"&gt;59.044&lt;/float&gt;
   &lt;string title="smiles"&gt;C([O-])(=O)C&lt;/string&gt;
  &lt;/molecule&gt;
 &lt;/cml&gt;
</bp:STRUCTURE-DATA>
                  </bp:chemicalStructure>
                </bp:STRUCTURE>
                <bp:SYNONYMS rdf:datatype="http://www.w3.org/2001/XMLSchema#string">acetic acid</bp:SYNONYMS>
                <bp:SYNONYMS rdf:datatype="http://www.w3.org/2001/XMLSchema#string">ethanoic acid</bp:SYNONYMS>
                <bp:XREF>
                  <bp:unificationXref rdf:ID="unificationXref55158">
                    <bp:DB rdf:datatype="http://www.w3.org/2001/XMLSchema#string">EcoCyc</bp:DB>
                    <bp:ID rdf:datatype="http://www.w3.org/2001/XMLSchema#string">ACET</bp:ID>
                  </bp:unificationXref>
                </bp:XREF>
                <bp:XREF>
                  <bp:unificationXref rdf:ID="unificationXref55157">
                    <bp:DB rdf:datatype="http://www.w3.org/2001/XMLSchema#string">CAS</bp:DB>
                    <bp:ID rdf:datatype="http://www.w3.org/2001/XMLSchema#string">71-50-1</bp:ID>
                  </bp:unificationXref>
                </bp:XREF>
                <bp:XREF>
                  <bp:unificationXref rdf:ID="unificationXref55156">
                    <bp:DB rdf:datatype="http://www.w3.org/2001/XMLSchema#string">LIGAND</bp:DB>
                    <bp:ID rdf:datatype="http://www.w3.org/2001/XMLSchema#string">C00033</bp:ID>
                  </bp:unificationXref>
                </bp:XREF>
                <bp:XREF>
                  <bp:unificationXref rdf:ID="unificationXref55155">
                    <bp:DB rdf:datatype="http://www.w3.org/2001/XMLSchema#string">CAS</bp:DB>
                    <bp:ID rdf:datatype="http://www.w3.org/2001/XMLSchema#string">64-19-7</bp:ID>
                  </bp:unificationXref>
                </bp:XREF>
                <bp:XREF>
                  <bp:unificationXref rdf:ID="unificationXref55154">
                    <bp:DB rdf:datatype="http://www.w3.org/2001/XMLSchema#string">PubChem</bp:DB>
                    <bp:ID rdf:datatype="http://www.w3.org/2001/XMLSchema#string">176</bp:ID>
                  </bp:unificationXref>
                </bp:XREF>
              </bp:smallMolecule>
            </bp:PHYSICAL-ENTITY>
            <bp:CELLULAR-LOCATION rdf:resource="#openControlledVocabulary55019"/>
            <bp:STOICHIOMETRIC-COEFFICIENT>1</bp:STOICHIOMETRIC-COEFFICIENT>
          </bp:physicalEntityParticipant>
        </bp:LEFT>
        <bp:LEFT>
          <bp:physicalEntityParticipant rdf:ID="phys-ent-participant55204">
            <bp:PHYSICAL-ENTITY>
              <bp:smallMolecule rdf:ID="smallMolecule55107">
                <bp:MOLECULAR-WEIGHT>507.183</bp:MOLECULAR-WEIGHT>
                <bp:NAME rdf:datatype="http://www.w3.org/2001/XMLSchema#string">ATP</bp:NAME>
                <bp:STRUCTURE>
                  <bp:chemicalStructure rdf:ID="chemicalStructure55111">
                    <bp:STRUCTURE-FORMAT rdf:datatype="http://www.w3.org/2001/XMLSchema#string">CML</bp:STRUCTURE-FORMAT>
                    <bp:STRUCTURE-DATA rdf:datatype="http://www.w3.org/2001/XMLSchema#string"> &lt;cml&gt;
  &lt;molecule id="ATP" title="ATP" dictRef="dictATP"&gt;
   &lt;atomArray&gt;
    &lt;atom id="ATP-atom1" elementType="O" x2="5313.0" y2="-3305.0"/&gt;
    &lt;atom id="ATP-atom2" elementType="O" x2="7289.0" y2="-1325.0"/&gt;
    &lt;atom id="ATP-atom3" elementType="O" x2="5310.0" y2="-1664.0"/&gt;
    &lt;atom id="ATP-atom4" elementType="C" x2="9978.0" y2="-4787.0"/&gt;
    &lt;atom id="ATP-atom5" elementType="C" x2="6745.0" y2="-3029.0"/&gt;
    &lt;atom id="ATP-atom6" elementType="N" x2="9497.0" y2="-5461.0"/&gt;
    &lt;atom id="ATP-atom7" elementType="N" x2="7988.0" y2="-3957.0"/&gt;
    &lt;atom id="ATP-atom8" elementType="O" x2="6134.0" y2="-2483.0"/&gt;
    &lt;atom id="ATP-atom9" elementType="O" x2="8184.0" y2="-3250.0"/&gt;
    &lt;atom id="ATP-atom10" elementType="C" x2="7277.0" y2="-4376.0"/&gt;
    &lt;atom id="ATP-atom11" elementType="C" x2="7988.0" y2="-5616.0"/&gt;
    &lt;atom id="ATP-atom12" elementType="C" x2="8707.0" y2="-5206.0"/&gt;
    &lt;atom id="ATP-atom13" elementType="C" x2="8707.0" y2="-4376.0"/&gt;
    &lt;atom id="ATP-atom14" elementType="C" x2="7525.0" y2="-2772.0"/&gt;
    &lt;atom id="ATP-atom15" elementType="C" x2="7774.0" y2="-1987.0"/&gt;
    &lt;atom id="ATP-atom16" elementType="C" x2="8599.0" y2="-1987.0"/&gt;
    &lt;atom id="ATP-atom17" elementType="C" x2="8852.0" y2="-2772.0"/&gt;
    &lt;atom id="ATP-atom18" elementType="N" x2="7277.0" y2="-5206.0"/&gt;
    &lt;atom id="ATP-atom19" elementType="N" x2="9495.0" y2="-4128.0"/&gt;
    &lt;atom id="ATP-atom20" elementType="P" x2="5312.0" y2="-2484.0"/&gt;
    &lt;atom id="ATP-atom21" elementType="N" x2="7985.0" y2="-6441.0"/&gt;
    &lt;atom id="ATP-atom22" elementType="O" x2="9084.0" y2="-1320.0"/&gt;
    &lt;atom id="ATP-atom23" elementType="O" x2="4492.0" y2="-2484.0"/&gt;
    &lt;atom id="ATP-atom24" elementType="O" x2="3667.0" y2="-3311.0"/&gt;
    &lt;atom id="ATP-atom25" elementType="O" x2="3664.0" y2="-1661.0"/&gt;
    &lt;atom id="ATP-atom26" elementType="P" x2="3666.0" y2="-2486.0"/&gt;
    &lt;atom id="ATP-atom27" elementType="O" x2="2841.0" y2="-2486.0"/&gt;
    &lt;atom id="ATP-atom28" elementType="O" x2="2016.0" y2="-3313.0"/&gt;
    &lt;atom id="ATP-atom29" elementType="O" x2="2013.0" y2="-1663.0"/&gt;
    &lt;atom id="ATP-atom30" elementType="O" x2="1190.0" y2="-2488.0"/&gt;
    &lt;atom id="ATP-atom31" elementType="P" x2="2015.0" y2="-2488.0"/&gt;
   &lt;/atomArray&gt;
   &lt;bondArray&gt;
    &lt;bond id="ATP-bond1" atomRefs="ATP-atom30 ATP-atom31" order="1"/&gt;
    &lt;bond id="ATP-bond2" atomRefs="ATP-atom29 ATP-atom31" order="1"/&gt;
    &lt;bond id="ATP-bond3" atomRefs="ATP-atom28 ATP-atom31" order="2"/&gt;
    &lt;bond id="ATP-bond4" atomRefs="ATP-atom27 ATP-atom31" order="1"/&gt;
    &lt;bond id="ATP-bond5" atomRefs="ATP-atom27 ATP-atom26" order="1"/&gt;
    &lt;bond id="ATP-bond6" atomRefs="ATP-atom25 ATP-atom26" order="1"/&gt;
    &lt;bond id="ATP-bond7" atomRefs="ATP-atom24 ATP-atom26" order="2"/&gt;
    &lt;bond id="ATP-bond8" atomRefs="ATP-atom23 ATP-atom26" order="1"/&gt;
    &lt;bond id="ATP-bond9" atomRefs="ATP-atom16 ATP-atom22" order="1"/&gt;
    &lt;bond id="ATP-bond10" atomRefs="ATP-atom21 ATP-atom11" order="1"/&gt;
    &lt;bond id="ATP-bond11" atomRefs="ATP-atom1 ATP-atom20" order="2"/&gt;
    &lt;bond id="ATP-bond12" atomRefs="ATP-atom15 ATP-atom2" order="1"/&gt;
    &lt;bond id="ATP-bond13" atomRefs="ATP-atom3 ATP-atom20" order="1"/&gt;
    &lt;bond id="ATP-bond14" atomRefs="ATP-atom6 ATP-atom4" order="2"/&gt;
    &lt;bond id="ATP-bond15" atomRefs="ATP-atom4 ATP-atom19" order="1"/&gt;
    &lt;bond id="ATP-bond16" atomRefs="ATP-atom5 ATP-atom8" order="1"/&gt;
    &lt;bond id="ATP-bond17" atomRefs="ATP-atom14 ATP-atom5" order="1"/&gt;
    &lt;bond id="ATP-bond18" atomRefs="ATP-atom12 ATP-atom6" order="1"/&gt;
    &lt;bond id="ATP-bond19" atomRefs="ATP-atom10 ATP-atom7" order="2"/&gt;
    &lt;bond id="ATP-bond20" atomRefs="ATP-atom7 ATP-atom13" order="1"/&gt;
    &lt;bond id="ATP-bond21" atomRefs="ATP-atom8 ATP-atom20" order="1"/&gt;
    &lt;bond id="ATP-bond22" atomRefs="ATP-atom9 ATP-atom14" order="1"/&gt;
    &lt;bond id="ATP-bond23" atomRefs="ATP-atom9 ATP-atom17" order="1"/&gt;
    &lt;bond id="ATP-bond24" atomRefs="ATP-atom23 ATP-atom20" order="1"/&gt;
    &lt;bond id="ATP-bond25" atomRefs="ATP-atom18 ATP-atom10" order="1"/&gt;
    &lt;bond id="ATP-bond26" atomRefs="ATP-atom12 ATP-atom11" order="1"/&gt;
    &lt;bond id="ATP-bond27" atomRefs="ATP-atom11 ATP-atom18" order="2"/&gt;
    &lt;bond id="ATP-bond28" atomRefs="ATP-atom13 ATP-atom12" order="2"/&gt;
    &lt;bond id="ATP-bond29" atomRefs="ATP-atom19 ATP-atom13" order="1"/&gt;
    &lt;bond id="ATP-bond30" atomRefs="ATP-atom14 ATP-atom15" order="1"/&gt;
    &lt;bond id="ATP-bond31" atomRefs="ATP-atom15 ATP-atom16" order="1"/&gt;
    &lt;bond id="ATP-bond32" atomRefs="ATP-atom16 ATP-atom17" order="1"/&gt;
    &lt;bond id="ATP-bond33" atomRefs="ATP-atom17 ATP-atom19" order="1"/&gt;
   &lt;/bondArray&gt;
   &lt;formula concise="C 10 H 16 N 5 O 13 P 3" formalCharge="-4"/&gt;
   &lt;float title="molecularWeight" units="g/mol"&gt;507.183&lt;/float&gt;
   &lt;string title="smiles"&gt;C(OP(O)(=O)OP(=O)(O)OP(O)(O)=O)C1(OC(C(O)C(O)1)N2(C3(=C(N=C2)C(N)=NC=N3)))&lt;/string&gt;
  &lt;/molecule&gt;
 &lt;/cml&gt;
</bp:STRUCTURE-DATA>
                  </bp:chemicalStructure>
                </bp:STRUCTURE>
                <bp:SYNONYMS rdf:datatype="http://www.w3.org/2001/XMLSchema#string">adenylpyrophosphate</bp:SYNONYMS>
                <bp:SYNONYMS rdf:datatype="http://www.w3.org/2001/XMLSchema#string">adenosine-triphosphate</bp:SYNONYMS>
                <bp:SYNONYMS rdf:datatype="http://www.w3.org/2001/XMLSchema#string">adenosine-5'-triphosphate</bp:SYNONYMS>
                <bp:XREF>
                  <bp:unificationXref rdf:ID="unificationXref55110">
                    <bp:DB rdf:datatype="http://www.w3.org/2001/XMLSchema#string">EcoCyc</bp:DB>
                    <bp:ID rdf:datatype="http://www.w3.org/2001/XMLSchema#string">ATP</bp:ID>
                  </bp:unificationXref>
                </bp:XREF>
                <bp:XREF>
                  <bp:unificationXref rdf:ID="unificationXref55109">
                    <bp:DB rdf:datatype="http://www.w3.org/2001/XMLSchema#string">CAS</bp:DB>
                    <bp:ID rdf:datatype="http://www.w3.org/2001/XMLSchema#string">56-65-5</bp:ID>
                  </bp:unificationXref>
                </bp:XREF>
                <bp:XREF>
                  <bp:unificationXref rdf:ID="unificationXref55108">
                    <bp:DB rdf:datatype="http://www.w3.org/2001/XMLSchema#string">LIGAND</bp:DB>
                    <bp:ID rdf:datatype="http://www.w3.org/2001/XMLSchema#string">C00002</bp:ID>
                  </bp:unificationXref>
                </bp:XREF>
              </bp:smallMolecule>
            </bp:PHYSICAL-ENTITY>
            <bp:CELLULAR-LOCATION rdf:resource="#openControlledVocabulary55019"/>
            <bp:STOICHIOMETRIC-COEFFICIENT>1</bp:STOICHIOMETRIC-COEFFICIENT>
          </bp:physicalEntityParticipant>
        </bp:LEFT>
        <bp:NAME rdf:datatype="http://www.w3.org/2001/XMLSchema#string">acetate--CoA ligase</bp:NAME>
        <bp:RIGHT>
          <bp:physicalEntityParticipant rdf:ID="phys-ent-participant55205">
            <bp:PHYSICAL-ENTITY>
              <bp:smallMolecule rdf:ID="smallMolecule55027">
                <bp:MOLECULAR-WEIGHT>809.571</bp:MOLECULAR-WEIGHT>
                <bp:NAME rdf:datatype="http://www.w3.org/2001/XMLSchema#string">acetyl-CoA</bp:NAME>
                <bp:STRUCTURE>
                  <bp:chemicalStructure rdf:ID="chemicalStructure55032">
                    <bp:STRUCTURE-FORMAT rdf:datatype="http://www.w3.org/2001/XMLSchema#string">CML</bp:STRUCTURE-FORMAT>
                    <bp:STRUCTURE-DATA rdf:datatype="http://www.w3.org/2001/XMLSchema#string"> &lt;cml&gt;
  &lt;molecule id="ACETYL-COA" title="acetyl-CoA" dictRef="dictACETYL-COA"&gt;
   &lt;atomArray&gt;
    &lt;atom id="ACETYL-COA-atom1" elementType="C" x2="89109.0" y2="-26403.0"/&gt;
    &lt;atom id="ACETYL-COA-atom2" elementType="O" x2="22112.0" y2="-25413.0"/&gt;
    &lt;atom id="ACETYL-COA-atom3" elementType="C" x2="82508.0" y2="-38944.0"/&gt;
    &lt;atom id="ACETYL-COA-atom4" elementType="H" x2="55776.0" y2="-37624.0"/&gt;
    &lt;atom id="ACETYL-COA-atom5" elementType="N" x2="61386.0" y2="1980.0"/&gt;
    &lt;atom id="ACETYL-COA-atom6" elementType="O" x2="-63696.0" y2="-42904.0"/&gt;
    &lt;atom id="ACETYL-COA-atom7" elementType="C" x2="-86469.0" y2="-9571.0"/&gt;
    &lt;atom id="ACETYL-COA-atom8" elementType="O" x2="-10891.0" y2="-25413.0"/&gt;
    &lt;atom id="ACETYL-COA-atom9" elementType="C" x2="99670.0" y2="18482.0"/&gt;
    &lt;atom id="ACETYL-COA-atom10" elementType="N" x2="45875.0" y2="26073.0"/&gt;
    &lt;atom id="ACETYL-COA-atom11" elementType="C" x2="-60066.0" y2="8911.0"/&gt;
    &lt;atom id="ACETYL-COA-atom12" elementType="O" x2="71947.0" y2="-17162.0"/&gt;
    &lt;atom id="ACETYL-COA-atom13" elementType="O" x2="17162.0" y2="-88449.0"/&gt;
    &lt;atom id="ACETYL-COA-atom14" elementType="C" x2="-100000.0" y2="-61386.0"/&gt;
    &lt;atom id="ACETYL-COA-atom15" elementType="O" x2="22112.0" y2="11551.0"/&gt;
    &lt;atom id="ACETYL-COA-atom16" elementType="O" x2="-31353.0" y2="-6931.0"/&gt;
    &lt;atom id="ACETYL-COA-atom17" elementType="N" x2="-100000.0" y2="-17492.0"/&gt;
    &lt;atom id="ACETYL-COA-atom18" elementType="C" x2="-47525.0" y2="-17492.0"/&gt;
    &lt;atom id="ACETYL-COA-atom19" elementType="C" x2="17162.0" y2="-69967.0"/&gt;
    &lt;atom id="ACETYL-COA-atom20" elementType="C" x2="-63696.0" y2="-61386.0"/&gt;
    &lt;atom id="ACETYL-COA-atom21" elementType="O" x2="62376.0" y2="-62046.0"/&gt;
    &lt;atom id="ACETYL-COA-atom22" elementType="C" x2="59406.0" y2="34653.0"/&gt;
    &lt;atom id="ACETYL-COA-atom23" elementType="N" x2="-44554.0" y2="-72607.0"/&gt;
    &lt;atom id="ACETYL-COA-atom24" elementType="C" x2="-60066.0" y2="-9571.0"/&gt;
    &lt;atom id="ACETYL-COA-atom25" elementType="N" x2="89109.0" y2="2640.0"/&gt;
    &lt;atom id="ACETYL-COA-atom26" elementType="H" x2="82508.0" y2="-27723.0"/&gt;
    &lt;atom id="ACETYL-COA-atom27" elementType="O" x2="80858.0" y2="-81518.0"/&gt;
    &lt;atom id="ACETYL-COA-atom28" elementType="O" x2="-10891.0" y2="11551.0"/&gt;
    &lt;atom id="ACETYL-COA-atom29" elementType="O" x2="43894.0" y2="-81518.0"/&gt;
    &lt;atom id="ACETYL-COA-atom30" elementType="C" x2="-78878.0" y2="-73267.0"/&gt;
    &lt;atom id="ACETYL-COA-atom31" elementType="O" x2="4290.0" y2="-6931.0"/&gt;
    &lt;atom id="ACETYL-COA-atom32" elementType="N" x2="59406.0" y2="53135.0"/&gt;
    &lt;atom id="ACETYL-COA-atom33" elementType="O" x2="-72937.0" y2="-35974.0"/&gt;
    &lt;atom id="ACETYL-COA-atom34" elementType="H" x2="62376.0" y2="-27723.0"/&gt;
    &lt;atom id="ACETYL-COA-atom35" elementType="C" x2="-28053.0" y2="-58416.0"/&gt;
    &lt;atom id="ACETYL-COA-atom36" elementType="C" x2="73597.0" y2="26733.0"/&gt;
    &lt;atom id="ACETYL-COA-atom37" elementType="H" x2="89109.0" y2="-37624.0"/&gt;
    &lt;atom id="ACETYL-COA-atom38" elementType="O" x2="82508.0" y2="-50165.0"/&gt;
    &lt;atom id="ACETYL-COA-atom39" elementType="C" x2="-60066.0" y2="-28053.0"/&gt;
    &lt;atom id="ACETYL-COA-atom40" elementType="O" x2="38944.0" y2="-6931.0"/&gt;
    &lt;atom id="ACETYL-COA-atom41" elementType="O" x2="-86469.0" y2="8911.0"/&gt;
    &lt;atom id="ACETYL-COA-atom42" elementType="N" x2="88119.0" y2="33003.0"/&gt;
    &lt;atom id="ACETYL-COA-atom43" elementType="P" x2="62376.0" y2="-81518.0"/&gt;
    &lt;atom id="ACETYL-COA-atom44" elementType="P" x2="22112.0" y2="-6931.0"/&gt;
    &lt;atom id="ACETYL-COA-atom45" elementType="C" x2="73597.0" y2="10891.0"/&gt;
    &lt;atom id="ACETYL-COA-atom46" elementType="C" x2="-12871.0" y2="-71287.0"/&gt;
    &lt;atom id="ACETYL-COA-atom47" elementType="P" x2="-10891.0" y2="-6931.0"/&gt;
    &lt;atom id="ACETYL-COA-atom48" elementType="C" x2="45875.0" y2="10231.0"/&gt;
    &lt;atom id="ACETYL-COA-atom49" elementType="C" x2="30693.0" y2="-57426.0"/&gt;
    &lt;atom id="ACETYL-COA-atom50" elementType="C" x2="-72937.0" y2="-17492.0"/&gt;
    &lt;atom id="ACETYL-COA-atom51" elementType="C" x2="55776.0" y2="-6931.0"/&gt;
    &lt;atom id="ACETYL-COA-atom52" elementType="C" x2="55776.0" y2="-26403.0"/&gt;
    &lt;atom id="ACETYL-COA-atom53" elementType="C" x2="62376.0" y2="-38944.0"/&gt;
    &lt;atom id="ACETYL-COA-atom54" elementType="S" x2="2640.0" y2="-57426.0"/&gt;
    &lt;atom id="ACETYL-COA-atom55" elementType="O" x2="62376.0" y2="-100000.0"/&gt;
   &lt;/atomArray&gt;
   &lt;bondArray&gt;
    &lt;bond id="ACETYL-COA-bond1" atomRefs="ACETYL-COA-atom55 ACETYL-COA-atom43" order="1"/&gt;
    &lt;bond id="ACETYL-COA-bond2" atomRefs="ACETYL-COA-atom54 ACETYL-COA-atom46" order="1"/&gt;
    &lt;bond id="ACETYL-COA-bond3" atomRefs="ACETYL-COA-atom53 ACETYL-COA-atom21" order="1"/&gt;
    &lt;bond id="ACETYL-COA-bond4" atomRefs="ACETYL-COA-atom53 ACETYL-COA-atom3" order="1"/&gt;
    &lt;bond id="ACETYL-COA-bond5" atomRefs="ACETYL-COA-atom52 ACETYL-COA-atom12" order="1"/&gt;
    &lt;bond id="ACETYL-COA-bond6" atomRefs="ACETYL-COA-atom52 ACETYL-COA-atom53" order="1"/&gt;
    &lt;bond id="ACETYL-COA-bond7" atomRefs="ACETYL-COA-atom51 ACETYL-COA-atom52" order="1"/&gt;
    &lt;bond id="ACETYL-COA-bond8" atomRefs="ACETYL-COA-atom50 ACETYL-COA-atom24" order="1"/&gt;
    &lt;bond id="ACETYL-COA-bond9" atomRefs="ACETYL-COA-atom49 ACETYL-COA-atom19" order="1"/&gt;
    &lt;bond id="ACETYL-COA-bond10" atomRefs="ACETYL-COA-atom48 ACETYL-COA-atom5" order="A"/&gt;
    &lt;bond id="ACETYL-COA-bond11" atomRefs="ACETYL-COA-atom47 ACETYL-COA-atom31" order="1"/&gt;
    &lt;bond id="ACETYL-COA-bond12" atomRefs="ACETYL-COA-atom46 ACETYL-COA-atom35" order="1"/&gt;
    &lt;bond id="ACETYL-COA-bond13" atomRefs="ACETYL-COA-atom25 ACETYL-COA-atom45" order="A"/&gt;
    &lt;bond id="ACETYL-COA-bond14" atomRefs="ACETYL-COA-atom44 ACETYL-COA-atom40" order="1"/&gt;
    &lt;bond id="ACETYL-COA-bond15" atomRefs="ACETYL-COA-atom43 ACETYL-COA-atom21" order="1"/&gt;
    &lt;bond id="ACETYL-COA-bond16" atomRefs="ACETYL-COA-atom42 ACETYL-COA-atom9" order="A"/&gt;
    &lt;bond id="ACETYL-COA-bond17" atomRefs="ACETYL-COA-atom36 ACETYL-COA-atom42" order="A"/&gt;
    &lt;bond id="ACETYL-COA-bond18" atomRefs="ACETYL-COA-atom41 ACETYL-COA-atom7" order="2"/&gt;
    &lt;bond id="ACETYL-COA-bond19" atomRefs="ACETYL-COA-atom40 ACETYL-COA-atom51" order="1"/&gt;
    &lt;bond id="ACETYL-COA-bond20" atomRefs="ACETYL-COA-atom39 ACETYL-COA-atom24" order="1"/&gt;
    &lt;bond id="ACETYL-COA-bond21" atomRefs="ACETYL-COA-atom38 ACETYL-COA-atom3" order="1"/&gt;
    &lt;bond id="ACETYL-COA-bond22" atomRefs="ACETYL-COA-atom37 ACETYL-COA-atom1" order="1"/&gt;
    &lt;bond id="ACETYL-COA-bond23" atomRefs="ACETYL-COA-atom45 ACETYL-COA-atom36" order="A"/&gt;
    &lt;bond id="ACETYL-COA-bond24" atomRefs="ACETYL-COA-atom35 ACETYL-COA-atom23" order="1"/&gt;
    &lt;bond id="ACETYL-COA-bond25" atomRefs="ACETYL-COA-atom34 ACETYL-COA-atom53" order="1"/&gt;
    &lt;bond id="ACETYL-COA-bond26" atomRefs="ACETYL-COA-atom33 ACETYL-COA-atom50" order="1"/&gt;
    &lt;bond id="ACETYL-COA-bond27" atomRefs="ACETYL-COA-atom32 ACETYL-COA-atom22" order="1"/&gt;
    &lt;bond id="ACETYL-COA-bond28" atomRefs="ACETYL-COA-atom31 ACETYL-COA-atom44" order="1"/&gt;
    &lt;bond id="ACETYL-COA-bond29" atomRefs="ACETYL-COA-atom30 ACETYL-COA-atom14" order="1"/&gt;
    &lt;bond id="ACETYL-COA-bond30" atomRefs="ACETYL-COA-atom29 ACETYL-COA-atom43" order="2"/&gt;
    &lt;bond id="ACETYL-COA-bond31" atomRefs="ACETYL-COA-atom28 ACETYL-COA-atom47" order="2"/&gt;
    &lt;bond id="ACETYL-COA-bond32" atomRefs="ACETYL-COA-atom27 ACETYL-COA-atom43" order="1"/&gt;
    &lt;bond id="ACETYL-COA-bond33" atomRefs="ACETYL-COA-atom26 ACETYL-COA-atom3" order="1"/&gt;
    &lt;bond id="ACETYL-COA-bond34" atomRefs="ACETYL-COA-atom24 ACETYL-COA-atom18" order="1"/&gt;
    &lt;bond id="ACETYL-COA-bond35" atomRefs="ACETYL-COA-atom23 ACETYL-COA-atom20" order="1"/&gt;
    &lt;bond id="ACETYL-COA-bond36" atomRefs="ACETYL-COA-atom36 ACETYL-COA-atom22" order="A"/&gt;
    &lt;bond id="ACETYL-COA-bond37" atomRefs="ACETYL-COA-atom22 ACETYL-COA-atom10" order="A"/&gt;
    &lt;bond id="ACETYL-COA-bond38" atomRefs="ACETYL-COA-atom20 ACETYL-COA-atom30" order="1"/&gt;
    &lt;bond id="ACETYL-COA-bond39" atomRefs="ACETYL-COA-atom19 ACETYL-COA-atom54" order="1"/&gt;
    &lt;bond id="ACETYL-COA-bond40" atomRefs="ACETYL-COA-atom18 ACETYL-COA-atom16" order="1"/&gt;
    &lt;bond id="ACETYL-COA-bond41" atomRefs="ACETYL-COA-atom17 ACETYL-COA-atom7" order="1"/&gt;
    &lt;bond id="ACETYL-COA-bond42" atomRefs="ACETYL-COA-atom16 ACETYL-COA-atom47" order="1"/&gt;
    &lt;bond id="ACETYL-COA-bond43" atomRefs="ACETYL-COA-atom15 ACETYL-COA-atom44" order="2"/&gt;
    &lt;bond id="ACETYL-COA-bond44" atomRefs="ACETYL-COA-atom14 ACETYL-COA-atom17" order="1"/&gt;
    &lt;bond id="ACETYL-COA-bond45" atomRefs="ACETYL-COA-atom13 ACETYL-COA-atom19" order="2"/&gt;
    &lt;bond id="ACETYL-COA-bond46" atomRefs="ACETYL-COA-atom12 ACETYL-COA-atom1" order="1"/&gt;
    &lt;bond id="ACETYL-COA-bond47" atomRefs="ACETYL-COA-atom11 ACETYL-COA-atom24" order="1"/&gt;
    &lt;bond id="ACETYL-COA-bond48" atomRefs="ACETYL-COA-atom10 ACETYL-COA-atom48" order="A"/&gt;
    &lt;bond id="ACETYL-COA-bond49" atomRefs="ACETYL-COA-atom9 ACETYL-COA-atom25" order="A"/&gt;
    &lt;bond id="ACETYL-COA-bond50" atomRefs="ACETYL-COA-atom8 ACETYL-COA-atom47" order="1"/&gt;
    &lt;bond id="ACETYL-COA-bond51" atomRefs="ACETYL-COA-atom7 ACETYL-COA-atom50" order="1"/&gt;
    &lt;bond id="ACETYL-COA-bond52" atomRefs="ACETYL-COA-atom6 ACETYL-COA-atom20" order="2"/&gt;
    &lt;bond id="ACETYL-COA-bond53" atomRefs="ACETYL-COA-atom5 ACETYL-COA-atom45" order="A"/&gt;
    &lt;bond id="ACETYL-COA-bond54" atomRefs="ACETYL-COA-atom4 ACETYL-COA-atom52" order="1"/&gt;
    &lt;bond id="ACETYL-COA-bond55" atomRefs="ACETYL-COA-atom2 ACETYL-COA-atom44" order="1"/&gt;
    &lt;bond id="ACETYL-COA-bond56" atomRefs="ACETYL-COA-atom1 ACETYL-COA-atom25" order="1"/&gt;
    &lt;bond id="ACETYL-COA-bond57" atomRefs="ACETYL-COA-atom1 ACETYL-COA-atom3" order="1"/&gt;
   &lt;/bondArray&gt;
   &lt;formula concise="C 23 H 38 N 7 O 17 P 3 S 1" formalCharge="0"/&gt;
   &lt;float title="molecularWeight" units="g/mol"&gt;809.571&lt;/float&gt;
   &lt;string title="smiles"&gt;[CH]3(n1(c2(c(nc1)c(N)ncn2)))(O[CH]([CH]([CH](O)3)OP(=O)(O)O)COP(O)(=O)OP(O)(=O)OCC(C)(C)C(O)C(=O)NCCC(=O)NCCSC(C)=O)&lt;/string&gt;
  &lt;/molecule&gt;
 &lt;/cml&gt;
</bp:STRUCTURE-DATA>
                  </bp:chemicalStructure>
                </bp:STRUCTURE>
                <bp:SYNONYMS rdf:datatype="http://www.w3.org/2001/XMLSchema#string">acetyl coenzyme-A</bp:SYNONYMS>
                <bp:SYNONYMS rdf:datatype="http://www.w3.org/2001/XMLSchema#string">ac-CoA</bp:SYNONYMS>
                <bp:SYNONYMS rdf:datatype="http://www.w3.org/2001/XMLSchema#string">acetylcoenzyme-A</bp:SYNONYMS>
                <bp:SYNONYMS rdf:datatype="http://www.w3.org/2001/XMLSchema#string">acetyl-&lt;i&gt;S&lt;/i&gt;-CoA</bp:SYNONYMS>
                <bp:SYNONYMS rdf:datatype="http://www.w3.org/2001/XMLSchema#string">ac-&lt;i&gt;S&lt;/i&gt;-CoA</bp:SYNONYMS>
                <bp:XREF>
                  <bp:unificationXref rdf:ID="unificationXref55031">
                    <bp:DB rdf:datatype="http://www.w3.org/2001/XMLSchema#string">EcoCyc</bp:DB>
                    <bp:ID rdf:datatype="http://www.w3.org/2001/XMLSchema#string">ACETYL-COA</bp:ID>
                  </bp:unificationXref>
                </bp:XREF>
                <bp:XREF>
                  <bp:unificationXref rdf:ID="unificationXref55030">
                    <bp:DB rdf:datatype="http://www.w3.org/2001/XMLSchema#string">LIGAND</bp:DB>
                    <bp:ID rdf:datatype="http://www.w3.org/2001/XMLSchema#string">C00024</bp:ID>
                  </bp:unificationXref>
                </bp:XREF>
                <bp:XREF>
                  <bp:unificationXref rdf:ID="unificationXref55029">
                    <bp:DB rdf:datatype="http://www.w3.org/2001/XMLSchema#string">UMBBD-Compounds</bp:DB>
                    <bp:ID rdf:datatype="http://www.w3.org/2001/XMLSchema#string">c0031</bp:ID>
                  </bp:unificationXref>
                </bp:XREF>
                <bp:XREF>
                  <bp:unificationXref rdf:ID="unificationXref55028">
                    <bp:DB rdf:datatype="http://www.w3.org/2001/XMLSchema#string">CAS</bp:DB>
                    <bp:ID rdf:datatype="http://www.w3.org/2001/XMLSchema#string">72-89-9</bp:ID>
                  </bp:unificationXref>
                </bp:XREF>
              </bp:smallMolecule>
            </bp:PHYSICAL-ENTITY>
            <bp:CELLULAR-LOCATION rdf:resource="#openControlledVocabulary55019"/>
            <bp:STOICHIOMETRIC-COEFFICIENT>1</bp:STOICHIOMETRIC-COEFFICIENT>
          </bp:physicalEntityParticipant>
        </bp:RIGHT>
        <bp:RIGHT>
          <bp:physicalEntityParticipant rdf:ID="phys-ent-participant55212">
            <bp:PHYSICAL-ENTITY>
              <bp:smallMolecule rdf:ID="smallMolecule55206">
                <bp:MOLECULAR-WEIGHT>177.975</bp:MOLECULAR-WEIGHT>
                <bp:NAME rdf:datatype="http://www.w3.org/2001/XMLSchema#string">diphosphate</bp:NAME>
                <bp:STRUCTURE>
                  <bp:chemicalStructure rdf:ID="chemicalStructure55211">
                    <bp:STRUCTURE-FORMAT rdf:datatype="http://www.w3.org/2001/XMLSchema#string">CML</bp:STRUCTURE-FORMAT>
                    <bp:STRUCTURE-DATA rdf:datatype="http://www.w3.org/2001/XMLSchema#string"> &lt;cml&gt;
  &lt;molecule id="PPI" title="diphosphate" dictRef="dictPPI"&gt;
   &lt;atomArray&gt;
    &lt;atom id="PPI-atom1" elementType="O" x2="-671.0" y2="-51342.0"/&gt;
    &lt;atom id="PPI-atom2" elementType="O" x2="51007.0" y2="-2685.0"/&gt;
    &lt;atom id="PPI-atom3" elementType="O" x2="51007.0" y2="-100000.0"/&gt;
    &lt;atom id="PPI-atom4" elementType="P" x2="51007.0" y2="-51342.0"/&gt;
    &lt;atom id="PPI-atom5" elementType="O" x2="-100000.0" y2="-51342.0"/&gt;
    &lt;atom id="PPI-atom6" elementType="O" x2="-51342.0" y2="-100000.0"/&gt;
    &lt;atom id="PPI-atom7" elementType="O" x2="99664.0" y2="-51342.0"/&gt;
    &lt;atom id="PPI-atom8" elementType="P" x2="-51342.0" y2="-51342.0"/&gt;
    &lt;atom id="PPI-atom9" elementType="O" x2="-51342.0" y2="-2685.0"/&gt;
   &lt;/atomArray&gt;
   &lt;bondArray&gt;
    &lt;bond id="PPI-bond1" atomRefs="PPI-atom9 PPI-atom8" order="2"/&gt;
    &lt;bond id="PPI-bond2" atomRefs="PPI-atom7 PPI-atom4" order="1"/&gt;
    &lt;bond id="PPI-bond3" atomRefs="PPI-atom6 PPI-atom8" order="1"/&gt;
    &lt;bond id="PPI-bond4" atomRefs="PPI-atom5 PPI-atom8" order="1"/&gt;
    &lt;bond id="PPI-bond5" atomRefs="PPI-atom4 PPI-atom1" order="1"/&gt;
    &lt;bond id="PPI-bond6" atomRefs="PPI-atom3 PPI-atom4" order="1"/&gt;
    &lt;bond id="PPI-bond7" atomRefs="PPI-atom2 PPI-atom4" order="2"/&gt;
    &lt;bond id="PPI-bond8" atomRefs="PPI-atom1 PPI-atom8" order="1"/&gt;
   &lt;/bondArray&gt;
   &lt;formula concise="H 4 O 7 P 2" formalCharge="0"/&gt;
   &lt;float title="molecularWeight" units="g/mol"&gt;177.975&lt;/float&gt;
   &lt;string title="smiles"&gt;O(P(O)(O)=O)P(O)(=O)O&lt;/string&gt;
  &lt;/molecule&gt;
 &lt;/cml&gt;
</bp:STRUCTURE-DATA>
                  </bp:chemicalStructure>
                </bp:STRUCTURE>
                <bp:SYNONYMS rdf:datatype="http://www.w3.org/2001/XMLSchema#string">diphosphate</bp:SYNONYMS>
                <bp:SYNONYMS rdf:datatype="http://www.w3.org/2001/XMLSchema#string">PPi</bp:SYNONYMS>
                <bp:SYNONYMS rdf:datatype="http://www.w3.org/2001/XMLSchema#string">PP</bp:SYNONYMS>
                <bp:SYNONYMS rdf:datatype="http://www.w3.org/2001/XMLSchema#string">pyrophosphate</bp:SYNONYMS>
                <bp:XREF>
                  <bp:unificationXref rdf:ID="unificationXref55210">
                    <bp:DB rdf:datatype="http://www.w3.org/2001/XMLSchema#string">EcoCyc</bp:DB>
                    <bp:ID rdf:datatype="http://www.w3.org/2001/XMLSchema#string">PPI</bp:ID>
                  </bp:unificationXref>
                </bp:XREF>
                <bp:XREF>
                  <bp:unificationXref rdf:ID="unificationXref55209">
                    <bp:DB rdf:datatype="http://www.w3.org/2001/XMLSchema#string">CAS</bp:DB>
                    <bp:ID rdf:datatype="http://www.w3.org/2001/XMLSchema#string">2466-09-3</bp:ID>
                  </bp:unificationXref>
                </bp:XREF>
                <bp:XREF>
                  <bp:unificationXref rdf:ID="unificationXref55208">
                    <bp:DB rdf:datatype="http://www.w3.org/2001/XMLSchema#string">LIGAND</bp:DB>
                    <bp:ID rdf:datatype="http://www.w3.org/2001/XMLSchema#string">C00013</bp:ID>
                  </bp:unificationXref>
                </bp:XREF>
                <bp:XREF>
                  <bp:unificationXref rdf:ID="unificationXref55207">
                    <bp:DB rdf:datatype="http://www.w3.org/2001/XMLSchema#string">CAS</bp:DB>
                    <bp:ID rdf:datatype="http://www.w3.org/2001/XMLSchema#string">09/03/2466</bp:ID>
                  </bp:unificationXref>
                </bp:XREF>
              </bp:smallMolecule>
            </bp:PHYSICAL-ENTITY>
            <bp:CELLULAR-LOCATION rdf:resource="#openControlledVocabulary55019"/>
            <bp:STOICHIOMETRIC-COEFFICIENT>1</bp:STOICHIOMETRIC-COEFFICIENT>
          </bp:physicalEntityParticipant>
        </bp:RIGHT>
        <bp:RIGHT>
          <bp:physicalEntityParticipant rdf:ID="phys-ent-participant55219">
            <bp:PHYSICAL-ENTITY>
              <bp:smallMolecule rdf:ID="smallMolecule55213">
                <bp:MOLECULAR-WEIGHT>347.224</bp:MOLECULAR-WEIGHT>
                <bp:NAME rdf:datatype="http://www.w3.org/2001/XMLSchema#string">AMP</bp:NAME>
                <bp:STRUCTURE>
                  <bp:chemicalStructure rdf:ID="chemicalStructure55218">
                    <bp:STRUCTURE-FORMAT rdf:datatype="http://www.w3.org/2001/XMLSchema#string">CML</bp:STRUCTURE-FORMAT>
                    <bp:STRUCTURE-DATA rdf:datatype="http://www.w3.org/2001/XMLSchema#string"> &lt;cml&gt;
  &lt;molecule id="AMP" title="AMP" dictRef="dictAMP"&gt;
   &lt;atomArray&gt;
    &lt;atom id="AMP-atom1" elementType="O" x2="5313.0" y2="-3305.0"/&gt;
    &lt;atom id="AMP-atom2" elementType="O" x2="7289.0" y2="-1325.0"/&gt;
    &lt;atom id="AMP-atom3" elementType="O" x2="5310.0" y2="-1664.0"/&gt;
    &lt;atom id="AMP-atom4" elementType="C" x2="9978.0" y2="-4787.0"/&gt;
    &lt;atom id="AMP-atom5" elementType="C" x2="6745.0" y2="-3029.0"/&gt;
    &lt;atom id="AMP-atom6" elementType="N" x2="9497.0" y2="-5461.0"/&gt;
    &lt;atom id="AMP-atom7" elementType="N" x2="7988.0" y2="-3957.0"/&gt;
    &lt;atom id="AMP-atom8" elementType="O" x2="6134.0" y2="-2483.0"/&gt;
    &lt;atom id="AMP-atom9" elementType="O" x2="8184.0" y2="-3250.0"/&gt;
    &lt;atom id="AMP-atom10" elementType="O" x2="4492.0" y2="-2484.0"/&gt;
    &lt;atom id="AMP-atom11" elementType="C" x2="7277.0" y2="-4376.0"/&gt;
    &lt;atom id="AMP-atom12" elementType="C" x2="7988.0" y2="-5616.0"/&gt;
    &lt;atom id="AMP-atom13" elementType="C" x2="8707.0" y2="-5206.0"/&gt;
    &lt;atom id="AMP-atom14" elementType="C" x2="8707.0" y2="-4376.0"/&gt;
    &lt;atom id="AMP-atom15" elementType="C" x2="7525.0" y2="-2772.0"/&gt;
    &lt;atom id="AMP-atom16" elementType="C" x2="7774.0" y2="-1987.0"/&gt;
    &lt;atom id="AMP-atom17" elementType="C" x2="8599.0" y2="-1987.0"/&gt;
    &lt;atom id="AMP-atom18" elementType="C" x2="8852.0" y2="-2772.0"/&gt;
    &lt;atom id="AMP-atom19" elementType="N" x2="7277.0" y2="-5206.0"/&gt;
    &lt;atom id="AMP-atom20" elementType="N" x2="9495.0" y2="-4128.0"/&gt;
    &lt;atom id="AMP-atom21" elementType="P" x2="5312.0" y2="-2484.0"/&gt;
    &lt;atom id="AMP-atom22" elementType="N" x2="7985.0" y2="-6441.0"/&gt;
    &lt;atom id="AMP-atom23" elementType="O" x2="9084.0" y2="-1320.0"/&gt;
   &lt;/atomArray&gt;
   &lt;bondArray&gt;
    &lt;bond id="AMP-bond1" atomRefs="AMP-atom17 AMP-atom23" order="1"/&gt;
    &lt;bond id="AMP-bond2" atomRefs="AMP-atom22 AMP-atom12" order="1"/&gt;
    &lt;bond id="AMP-bond3" atomRefs="AMP-atom1 AMP-atom21" order="2"/&gt;
    &lt;bond id="AMP-bond4" atomRefs="AMP-atom16 AMP-atom2" order="1"/&gt;
    &lt;bond id="AMP-bond5" atomRefs="AMP-atom3 AMP-atom21" order="1"/&gt;
    &lt;bond id="AMP-bond6" atomRefs="AMP-atom6 AMP-atom4" order="A"/&gt;
    &lt;bond id="AMP-bond7" atomRefs="AMP-atom4 AMP-atom20" order="A"/&gt;
    &lt;bond id="AMP-bond8" atomRefs="AMP-atom5 AMP-atom8" order="1"/&gt;
    &lt;bond id="AMP-bond9" atomRefs="AMP-atom15 AMP-atom5" order="1"/&gt;
    &lt;bond id="AMP-bond10" atomRefs="AMP-atom13 AMP-atom6" order="A"/&gt;
    &lt;bond id="AMP-bond11" atomRefs="AMP-atom11 AMP-atom7" order="A"/&gt;
    &lt;bond id="AMP-bond12" atomRefs="AMP-atom7 AMP-atom14" order="A"/&gt;
    &lt;bond id="AMP-bond13" atomRefs="AMP-atom8 AMP-atom21" order="1"/&gt;
    &lt;bond id="AMP-bond14" atomRefs="AMP-atom9 AMP-atom15" order="1"/&gt;
    &lt;bond id="AMP-bond15" atomRefs="AMP-atom9 AMP-atom18" order="1"/&gt;
    &lt;bond id="AMP-bond16" atomRefs="AMP-atom10 AMP-atom21" order="1"/&gt;
    &lt;bond id="AMP-bond17" atomRefs="AMP-atom19 AMP-atom11" order="A"/&gt;
    &lt;bond id="AMP-bond18" atomRefs="AMP-atom13 AMP-atom12" order="A"/&gt;
    &lt;bond id="AMP-bond19" atomRefs="AMP-atom12 AMP-atom19" order="A"/&gt;
    &lt;bond id="AMP-bond20" atomRefs="AMP-atom14 AMP-atom13" order="A"/&gt;
    &lt;bond id="AMP-bond21" atomRefs="AMP-atom20 AMP-atom14" order="A"/&gt;
    &lt;bond id="AMP-bond22" atomRefs="AMP-atom15 AMP-atom16" order="1"/&gt;
    &lt;bond id="AMP-bond23" atomRefs="AMP-atom16 AMP-atom17" order="1"/&gt;
    &lt;bond id="AMP-bond24" atomRefs="AMP-atom17 AMP-atom18" order="1"/&gt;
    &lt;bond id="AMP-bond25" atomRefs="AMP-atom18 AMP-atom20" order="1"/&gt;
   &lt;/bondArray&gt;
   &lt;formula concise="C 10 H 14 N 5 O 7 P 1" formalCharge="-2"/&gt;
   &lt;float title="molecularWeight" units="g/mol"&gt;347.224&lt;/float&gt;
   &lt;string title="smiles"&gt;C(OP(O)(=O)O)C1(OC(C(O)C(O)1)n2(c3(c(nc2)c(N)ncn3)))&lt;/string&gt;
  &lt;/molecule&gt;
 &lt;/cml&gt;
</bp:STRUCTURE-DATA>
                  </bp:chemicalStructure>
                </bp:STRUCTURE>
                <bp:SYNONYMS rdf:datatype="http://www.w3.org/2001/XMLSchema#string">adenosine-5'-phosphate</bp:SYNONYMS>
                <bp:SYNONYMS rdf:datatype="http://www.w3.org/2001/XMLSchema#string">adenosine-phosphate</bp:SYNONYMS>
                <bp:SYNONYMS rdf:datatype="http://www.w3.org/2001/XMLSchema#string">5'-AMP</bp:SYNONYMS>
                <bp:SYNONYMS rdf:datatype="http://www.w3.org/2001/XMLSchema#string">adenosine-monophosphate</bp:SYNONYMS>
                <bp:SYNONYMS rdf:datatype="http://www.w3.org/2001/XMLSchema#string">adenylic acid</bp:SYNONYMS>
                <bp:SYNONYMS rdf:datatype="http://www.w3.org/2001/XMLSchema#string">AMP</bp:SYNONYMS>
                <bp:SYNONYMS rdf:datatype="http://www.w3.org/2001/XMLSchema#string">adenosine 5'-monophosphate</bp:SYNONYMS>
                <bp:SYNONYMS rdf:datatype="http://www.w3.org/2001/XMLSchema#string">adenylate</bp:SYNONYMS>
                <bp:SYNONYMS rdf:datatype="http://www.w3.org/2001/XMLSchema#string">5'-adenylic acid</bp:SYNONYMS>
                <bp:SYNONYMS rdf:datatype="http://www.w3.org/2001/XMLSchema#string">5'-adenosine monophosphate</bp:SYNONYMS>
                <bp:SYNONYMS rdf:datatype="http://www.w3.org/2001/XMLSchema#string">adenosine 5'-phosphate</bp:SYNONYMS>
                <bp:XREF>
                  <bp:unificationXref rdf:ID="unificationXref55217">
                    <bp:DB rdf:datatype="http://www.w3.org/2001/XMLSchema#string">EcoCyc</bp:DB>
                    <bp:ID rdf:datatype="http://www.w3.org/2001/XMLSchema#string">AMP</bp:ID>
                  </bp:unificationXref>
                </bp:XREF>
                <bp:XREF>
                  <bp:unificationXref rdf:ID="unificationXref55216">
                    <bp:DB rdf:datatype="http://www.w3.org/2001/XMLSchema#string">NCI</bp:DB>
                    <bp:ID rdf:datatype="http://www.w3.org/2001/XMLSchema#string">20264</bp:ID>
                  </bp:unificationXref>
                </bp:XREF>
                <bp:XREF>
                  <bp:unificationXref rdf:ID="unificationXref55215">
                    <bp:DB rdf:datatype="http://www.w3.org/2001/XMLSchema#string">CAS</bp:DB>
                    <bp:ID rdf:datatype="http://www.w3.org/2001/XMLSchema#string">61-19-8</bp:ID>
                  </bp:unificationXref>
                </bp:XREF>
                <bp:XREF>
                  <bp:unificationXref rdf:ID="unificationXref55214">
                    <bp:DB rdf:datatype="http://www.w3.org/2001/XMLSchema#string">LIGAND</bp:DB>
                    <bp:ID rdf:datatype="http://www.w3.org/2001/XMLSchema#string">C00020</bp:ID>
                  </bp:unificationXref>
                </bp:XREF>
              </bp:smallMolecule>
            </bp:PHYSICAL-ENTITY>
            <bp:CELLULAR-LOCATION rdf:resource="#openControlledVocabulary55019"/>
            <bp:STOICHIOMETRIC-COEFFICIENT>1</bp:STOICHIOMETRIC-COEFFICIENT>
          </bp:physicalEntityParticipant>
        </bp:RIGHT>
        <bp:XREF>
          <bp:unificationXref rdf:ID="unificationXref55201">
            <bp:DB rdf:datatype="http://www.w3.org/2001/XMLSchema#string">EcoCyc</bp:DB>
            <bp:ID rdf:datatype="http://www.w3.org/2001/XMLSchema#string">ACETATE--COA-LIGASE-RXN</bp:ID>
          </bp:unificationXref>
        </bp:XREF>
      </bp:biochemicalReaction>
    </bp:CONTROLLED>
    <bp:CONTROLLER>
      <bp:physicalEntityParticipant rdf:ID="phys-ent-participant55230">
        <bp:PHYSICAL-ENTITY>
          <bp:protein rdf:ID="protein55222">
            <bp:COMMENT rdf:datatype="http://www.w3.org/2001/XMLSchema#string">There are two distinct pathways by which E. coli activates acetate to acetyl-CoA. Acetyl-CoA synthetase (ACS)
catalyzes one of them. It is thought that this ACS pathway functions in a mainly anabolic role, scavenging
acetate present in the extracellular medium. ACS also can catalyze acetylation of CheY, increasing signal
strength for flagellar rotation.  |CITS: [7751300] [8997713] [9560203] [21941]|

Acs appears to be more likely than PrpE to catalyze the first step in the propionate metabolism pathway 
|CITS: [12473114]|.

Based on sequence similarity, Acs has been predicted to be a hydroxycinnamate-CoA ligase |CITS: [12952533]|. 

Regulation has been described |CITS: [12473114], [14563880], [14651625]|.  Gene expression is observed during 
growth on acetate or propionate |CITS: [12473114]|.</bp:COMMENT>
            <bp:NAME rdf:datatype="http://www.w3.org/2001/XMLSchema#string">acetyl-CoA synthetase (AMP-forming)</bp:NAME>
            <bp:ORGANISM>
              <bp:bioSource rdf:ID="bioSource55059">
                <bp:NAME rdf:datatype="http://www.w3.org/2001/XMLSchema#string">Escherichia coli K12</bp:NAME>
                <bp:TAXON-XREF>
                  <bp:unificationXref rdf:ID="unificationXref55060">
                    <bp:DB rdf:datatype="http://www.w3.org/2001/XMLSchema#string">NCBI Taxonomy</bp:DB>
                    <bp:ID rdf:datatype="http://www.w3.org/2001/XMLSchema#string">83333</bp:ID>
                  </bp:unificationXref>
                </bp:TAXON-XREF>
              </bp:bioSource>
            </bp:ORGANISM>
            <bp:SEQUENCE rdf:datatype="http://www.w3.org/2001/XMLSchema#string">MSQIHKHTIPANIADRCLINPQQYEAMYQQSINVPDTFWGEQGKILDWIKPYQKVKNTSFAPGNVSIKWYEDGTLNLAANCLDRHLQENGDRTAIIWEGDDASQSKHISYKELHRDVCRFANTLLELGIKKGDVVAIYMPMVPEAAVAMLACARIGAVHSVIFGGFSPEAVAGRIIDSNSRLVITSDEGVRAGRSIPLKKNVDDALKNPNVTSVEHVVVLKRTGGKIDWQEGRDLWWHDLVEQASDQHQAEEMNAEDPLFILYTSGSTGKPKGVLHTTGGYLVYAALTFKYVFDYHPGDIYWCTADVGWVTGHSYLLYGPLACGATTLMFEGVPNWPTPARMAQVVDKHQVNILYTAPTAIRALMAEGDKAIEGTDRSSLRILGSVGEPINPEAWEWYWKKIGNEKCPVVDTWWQTETGGFMITPLPGATELKAGSATRPFFGVQPALVDNEGNPLEGATEGSLVITDSWPGQARTLFGDHERFEQTYFSTFKNMYFSGDGARRDEDGYYWITGRVDDVLNVSGHRLGTAEIESALVAHPKIAEAAVVGIPHNIKGQAIYAYVTLNHGEEPSPELYAEVRNWVRKEIGPLATPDVLHWTDSLPKTRSGKIMRRILRKIAAGDTSNLGDTSTLADPGVVEKLLEEKQAIAMPS</bp:SEQUENCE>
            <bp:SYNONYMS rdf:datatype="http://www.w3.org/2001/XMLSchema#string">B4069</bp:SYNONYMS>
            <bp:SYNONYMS rdf:datatype="http://www.w3.org/2001/XMLSchema#string">AcsA</bp:SYNONYMS>
            <bp:SYNONYMS rdf:datatype="http://www.w3.org/2001/XMLSchema#string">YfaC</bp:SYNONYMS>
            <bp:SYNONYMS rdf:datatype="http://www.w3.org/2001/XMLSchema#string">Acs</bp:SYNONYMS>
            <bp:XREF>
              <bp:unificationXref rdf:ID="unificationXref55229">
                <bp:DB rdf:datatype="http://www.w3.org/2001/XMLSchema#string">EcoCyc</bp:DB>
                <bp:ID rdf:datatype="http://www.w3.org/2001/XMLSchema#string">ACS-MONOMER</bp:ID>
              </bp:unificationXref>
            </bp:XREF>
            <bp:XREF>
              <bp:unificationXref rdf:ID="unificationXref55228">
                <bp:DB rdf:datatype="http://www.w3.org/2001/XMLSchema#string">UniProt</bp:DB>
                <bp:ID rdf:datatype="http://www.w3.org/2001/XMLSchema#string">P27550</bp:ID>
              </bp:unificationXref>
            </bp:XREF>
            <bp:XREF>
              <bp:unificationXref rdf:ID="unificationXref55227">
                <bp:DB rdf:datatype="http://www.w3.org/2001/XMLSchema#string">RefSeq</bp:DB>
                <bp:ID rdf:datatype="http://www.w3.org/2001/XMLSchema#string">NP_418493</bp:ID>
              </bp:unificationXref>
            </bp:XREF>
            <bp:XREF>
              <bp:relationshipXref rdf:ID="relationshipXref55226">
                <bp:DB rdf:datatype="http://www.w3.org/2001/XMLSchema#string">Pfam</bp:DB>
                <bp:ID rdf:datatype="http://www.w3.org/2001/XMLSchema#string">PF00501</bp:ID>
                <bp:RELATIONSHIP-TYPE rdf:datatype="http://www.w3.org/2001/XMLSchema#string">IN-FAMILY</bp:RELATIONSHIP-TYPE>
              </bp:relationshipXref>
            </bp:XREF>
            <bp:XREF>
              <bp:unificationXref rdf:ID="unificationXref55225">
                <bp:DB rdf:datatype="http://www.w3.org/2001/XMLSchema#string">Swiss-Model</bp:DB>
                <bp:ID rdf:datatype="http://www.w3.org/2001/XMLSchema#string">P27550</bp:ID>
              </bp:unificationXref>
            </bp:XREF>
            <bp:XREF>
              <bp:unificationXref rdf:ID="unificationXref55224">
                <bp:DB rdf:datatype="http://www.w3.org/2001/XMLSchema#string">ModBase</bp:DB>
                <bp:ID rdf:datatype="http://www.w3.org/2001/XMLSchema#string">P27550</bp:ID>
              </bp:unificationXref>
            </bp:XREF>
            <bp:XREF>
              <bp:unificationXref rdf:ID="unificationXref55223">
                <bp:DB rdf:datatype="http://www.w3.org/2001/XMLSchema#string">EcoliWiki</bp:DB>
                <bp:ID rdf:datatype="http://www.w3.org/2001/XMLSchema#string">b4069</bp:ID>
              </bp:unificationXref>
            </bp:XREF>
          </bp:protein>
        </bp:PHYSICAL-ENTITY>
        <bp:CELLULAR-LOCATION rdf:resource="#openControlledVocabulary55050"/>
        <bp:STOICHIOMETRIC-COEFFICIENT>1</bp:STOICHIOMETRIC-COEFFICIENT>
      </bp:physicalEntityParticipant>
    </bp:CONTROLLER>
    <bp:DIRECTION rdf:datatype="http://www.w3.org/2001/XMLSchema#string">PHYSIOL-LEFT-TO-RIGHT</bp:DIRECTION>
    <bp:NAME rdf:datatype="http://www.w3.org/2001/XMLSchema#string">acetyl-CoA synthetase</bp:NAME>
    <bp:SYNONYMS rdf:datatype="http://www.w3.org/2001/XMLSchema#string">acetate-CoA ligase</bp:SYNONYMS>
    <bp:SYNONYMS rdf:datatype="http://www.w3.org/2001/XMLSchema#string">acyl-activating</bp:SYNONYMS>
    <bp:SYNONYMS rdf:datatype="http://www.w3.org/2001/XMLSchema#string">acetyl-coenzyme A synthetase</bp:SYNONYMS>
    <bp:SYNONYMS rdf:datatype="http://www.w3.org/2001/XMLSchema#string">acetyl activating enzyme</bp:SYNONYMS>
    <bp:SYNONYMS rdf:datatype="http://www.w3.org/2001/XMLSchema#string">acetate thiokinase</bp:SYNONYMS>
    <bp:SYNONYMS rdf:datatype="http://www.w3.org/2001/XMLSchema#string">acetate:CoA ligase (AMP-forming)</bp:SYNONYMS>
    <bp:XREF>
      <bp:unificationXref rdf:ID="unificationXref55221">
        <bp:DB rdf:datatype="http://www.w3.org/2001/XMLSchema#string">EcoCyc</bp:DB>
        <bp:ID rdf:datatype="http://www.w3.org/2001/XMLSchema#string">ACS-ENZRXN</bp:ID>
      </bp:unificationXref>
    </bp:XREF>
  </bp:catalysis>
  <bp:catalysis rdf:ID="catalysis55194">
    <bp:COMMENT rdf:datatype="http://www.w3.org/2001/XMLSchema#string">It is unclear whether the two ack genes, ackA and ackB,
code for two distinct acetate kinase enzymes or control a single
enzyme.  |CITS: [7033467]| Propanoate also acts as
acceptor, but more slowly. Acetate kinase can also catalyze the 
acetylation of CheY, increasing  signal strength  for flagellar rotation.
 |CITS: [9560203]|</bp:COMMENT>
    <bp:CONTROLLED>
      <bp:biochemicalReaction rdf:ID="biochemicalReaction55140">
        <bp:COMMENT rdf:datatype="http://www.w3.org/2001/XMLSchema#string">Involved in the activation of acetate to acetyl-CoA and
utilization of acetate.  During anaerobic growth it is also involved
in the generation of most of the ATP formed catabolically.  |CITS:
[SwissProt]|

Requires |FRAME: MG+2| for activity. While purified enzyme from Escherichia coli is specific for
acetate |CITS: [3020034]|, others have found that the enzyme can also use propanoate as a substrate,
but more slowly |CITS: [15774882]|.
Acetate can be converted into the key metabolic intermediate acetyl-CoA by coupling acetate
kinase with EC 2.3.1.8, phosphate acetyltransferase. Both this enzyme and EC 2.7.2.15,
propionate kinase, play important roles in the production of propanoate |CITS: [9484901]|.</bp:COMMENT>
        <bp:DELTA-G>-3.1    </bp:DELTA-G>
        <bp:EC-NUMBER rdf:datatype="http://www.w3.org/2001/XMLSchema#string">2.7.2.1</bp:EC-NUMBER>
        <bp:LEFT>
          <bp:physicalEntityParticipant rdf:ID="phys-ent-participant55160">
            <bp:PHYSICAL-ENTITY rdf:resource="#smallMolecule55153"/>
            <bp:CELLULAR-LOCATION rdf:resource="#openControlledVocabulary55019"/>
            <bp:STOICHIOMETRIC-COEFFICIENT>1</bp:STOICHIOMETRIC-COEFFICIENT>
          </bp:physicalEntityParticipant>
        </bp:LEFT>
        <bp:LEFT>
          <bp:physicalEntityParticipant rdf:ID="phys-ent-participant55161">
            <bp:PHYSICAL-ENTITY rdf:resource="#smallMolecule55107"/>
            <bp:CELLULAR-LOCATION rdf:resource="#openControlledVocabulary55019"/>
            <bp:STOICHIOMETRIC-COEFFICIENT>1</bp:STOICHIOMETRIC-COEFFICIENT>
          </bp:physicalEntityParticipant>
        </bp:LEFT>
        <bp:NAME rdf:datatype="http://www.w3.org/2001/XMLSchema#string">Acetate kinase</bp:NAME>
        <bp:RIGHT>
          <bp:physicalEntityParticipant rdf:ID="phys-ent-participant55162">
            <bp:PHYSICAL-ENTITY>
              <bp:smallMolecule rdf:ID="smallMolecule55034">
                <bp:MOLECULAR-WEIGHT>140.032</bp:MOLECULAR-WEIGHT>
                <bp:NAME rdf:datatype="http://www.w3.org/2001/XMLSchema#string">acetylphosphate</bp:NAME>
                <bp:STRUCTURE>
                  <bp:chemicalStructure rdf:ID="chemicalStructure55038">
                    <bp:STRUCTURE-FORMAT rdf:datatype="http://www.w3.org/2001/XMLSchema#string">CML</bp:STRUCTURE-FORMAT>
                    <bp:STRUCTURE-DATA rdf:datatype="http://www.w3.org/2001/XMLSchema#string"> &lt;cml&gt;
  &lt;molecule id="ACETYL-P" title="acetylphosphate" dictRef="dictACETYL-P"&gt;
   &lt;atomArray&gt;
    &lt;atom id="ACETYL-P-atom1" elementType="C" x2="-10000.0" y2="-4405.0"/&gt;
    &lt;atom id="ACETYL-P-atom2" elementType="P" x2="4405.0" y2="-4439.0"/&gt;
    &lt;atom id="ACETYL-P-atom3" elementType="O" x2="9966.0" y2="-4439.0"/&gt;
    &lt;atom id="ACETYL-P-atom4" elementType="O" x2="4405.0" y2="1122.0"/&gt;
    &lt;atom id="ACETYL-P-atom5" elementType="O" x2="-553.0" y2="-4439.0"/&gt;
    &lt;atom id="ACETYL-P-atom6" elementType="O" x2="4405.0" y2="-10000.0"/&gt;
    &lt;atom id="ACETYL-P-atom7" elementType="C" x2="-5712.0" y2="-888.0"/&gt;
    &lt;atom id="ACETYL-P-atom8" elementType="O" x2="-5712.0" y2="4673.0"/&gt;
   &lt;/atomArray&gt;
   &lt;bondArray&gt;
    &lt;bond id="ACETYL-P-bond1" atomRefs="ACETYL-P-atom8 ACETYL-P-atom7" order="2"/&gt;
    &lt;bond id="ACETYL-P-bond2" atomRefs="ACETYL-P-atom7 ACETYL-P-atom5" order="1"/&gt;
    &lt;bond id="ACETYL-P-bond3" atomRefs="ACETYL-P-atom6 ACETYL-P-atom2" order="1"/&gt;
    &lt;bond id="ACETYL-P-bond4" atomRefs="ACETYL-P-atom5 ACETYL-P-atom2" order="1"/&gt;
    &lt;bond id="ACETYL-P-bond5" atomRefs="ACETYL-P-atom4 ACETYL-P-atom2" order="2"/&gt;
    &lt;bond id="ACETYL-P-bond6" atomRefs="ACETYL-P-atom3 ACETYL-P-atom2" order="1"/&gt;
    &lt;bond id="ACETYL-P-bond7" atomRefs="ACETYL-P-atom1 ACETYL-P-atom7" order="1"/&gt;
   &lt;/bondArray&gt;
   &lt;formula concise="C 2 H 5 O 5 P 1" formalCharge="0"/&gt;
   &lt;float title="molecularWeight" units="g/mol"&gt;140.032&lt;/float&gt;
   &lt;string title="smiles"&gt;CC(=O)OP(=O)(O)O&lt;/string&gt;
  &lt;/molecule&gt;
 &lt;/cml&gt;
</bp:STRUCTURE-DATA>
                  </bp:chemicalStructure>
                </bp:STRUCTURE>
                <bp:SYNONYMS rdf:datatype="http://www.w3.org/2001/XMLSchema#string">acetyl-P</bp:SYNONYMS>
                <bp:XREF>
                  <bp:unificationXref rdf:ID="unificationXref55037">
                    <bp:DB rdf:datatype="http://www.w3.org/2001/XMLSchema#string">EcoCyc</bp:DB>
                    <bp:ID rdf:datatype="http://www.w3.org/2001/XMLSchema#string">ACETYL-P</bp:ID>
                  </bp:unificationXref>
                </bp:XREF>
                <bp:XREF>
                  <bp:unificationXref rdf:ID="unificationXref55036">
                    <bp:DB rdf:datatype="http://www.w3.org/2001/XMLSchema#string">LIGAND</bp:DB>
                    <bp:ID rdf:datatype="http://www.w3.org/2001/XMLSchema#string">C00227</bp:ID>
                  </bp:unificationXref>
                </bp:XREF>
                <bp:XREF>
                  <bp:unificationXref rdf:ID="unificationXref55035">
                    <bp:DB rdf:datatype="http://www.w3.org/2001/XMLSchema#string">CAS</bp:DB>
                    <bp:ID rdf:datatype="http://www.w3.org/2001/XMLSchema#string">19926-71-7</bp:ID>
                  </bp:unificationXref>
                </bp:XREF>
              </bp:smallMolecule>
            </bp:PHYSICAL-ENTITY>
            <bp:CELLULAR-LOCATION rdf:resource="#openControlledVocabulary55019"/>
            <bp:STOICHIOMETRIC-COEFFICIENT>1</bp:STOICHIOMETRIC-COEFFICIENT>
          </bp:physicalEntityParticipant>
        </bp:RIGHT>
        <bp:RIGHT>
          <bp:physicalEntityParticipant rdf:ID="phys-ent-participant55163">
            <bp:PHYSICAL-ENTITY>
              <bp:smallMolecule rdf:ID="smallMolecule55114">
                <bp:MOLECULAR-WEIGHT>427.203</bp:MOLECULAR-WEIGHT>
                <bp:NAME rdf:datatype="http://www.w3.org/2001/XMLSchema#string">ADP</bp:NAME>
                <bp:STRUCTURE>
                  <bp:chemicalStructure rdf:ID="chemicalStructure55119">
                    <bp:STRUCTURE-FORMAT rdf:datatype="http://www.w3.org/2001/XMLSchema#string">CML</bp:STRUCTURE-FORMAT>
                    <bp:STRUCTURE-DATA rdf:datatype="http://www.w3.org/2001/XMLSchema#string"> &lt;cml&gt;
  &lt;molecule id="ADP" title="ADP" dictRef="dictADP"&gt;
   &lt;atomArray&gt;
    &lt;atom id="ADP-atom1" elementType="O" x2="5313.0" y2="-3305.0"/&gt;
    &lt;atom id="ADP-atom2" elementType="O" x2="7289.0" y2="-1325.0"/&gt;
    &lt;atom id="ADP-atom3" elementType="O" x2="5310.0" y2="-1664.0"/&gt;
    &lt;atom id="ADP-atom4" elementType="C" x2="9978.0" y2="-4787.0"/&gt;
    &lt;atom id="ADP-atom5" elementType="C" x2="6745.0" y2="-3029.0"/&gt;
    &lt;atom id="ADP-atom6" elementType="N" x2="9497.0" y2="-5461.0"/&gt;
    &lt;atom id="ADP-atom7" elementType="N" x2="7988.0" y2="-3957.0"/&gt;
    &lt;atom id="ADP-atom8" elementType="O" x2="6134.0" y2="-2483.0"/&gt;
    &lt;atom id="ADP-atom9" elementType="O" x2="8184.0" y2="-3250.0"/&gt;
    &lt;atom id="ADP-atom10" elementType="C" x2="7277.0" y2="-4376.0"/&gt;
    &lt;atom id="ADP-atom11" elementType="C" x2="7988.0" y2="-5616.0"/&gt;
    &lt;atom id="ADP-atom12" elementType="C" x2="8707.0" y2="-5206.0"/&gt;
    &lt;atom id="ADP-atom13" elementType="C" x2="8707.0" y2="-4376.0"/&gt;
    &lt;atom id="ADP-atom14" elementType="C" x2="7525.0" y2="-2772.0"/&gt;
    &lt;atom id="ADP-atom15" elementType="C" x2="7774.0" y2="-1987.0"/&gt;
    &lt;atom id="ADP-atom16" elementType="C" x2="8599.0" y2="-1987.0"/&gt;
    &lt;atom id="ADP-atom17" elementType="C" x2="8852.0" y2="-2772.0"/&gt;
    &lt;atom id="ADP-atom18" elementType="N" x2="7277.0" y2="-5206.0"/&gt;
    &lt;atom id="ADP-atom19" elementType="N" x2="9495.0" y2="-4128.0"/&gt;
    &lt;atom id="ADP-atom20" elementType="P" x2="5312.0" y2="-2484.0"/&gt;
    &lt;atom id="ADP-atom21" elementType="N" x2="7985.0" y2="-6441.0"/&gt;
    &lt;atom id="ADP-atom22" elementType="O" x2="9084.0" y2="-1320.0"/&gt;
    &lt;atom id="ADP-atom23" elementType="O" x2="4492.0" y2="-2484.0"/&gt;
    &lt;atom id="ADP-atom24" elementType="O" x2="3667.0" y2="-3311.0"/&gt;
    &lt;atom id="ADP-atom25" elementType="O" x2="3664.0" y2="-1661.0"/&gt;
    &lt;atom id="ADP-atom26" elementType="P" x2="3666.0" y2="-2486.0"/&gt;
    &lt;atom id="ADP-atom27" elementType="O" x2="2841.0" y2="-2486.0"/&gt;
   &lt;/atomArray&gt;
   &lt;bondArray&gt;
    &lt;bond id="ADP-bond1" atomRefs="ADP-atom27 ADP-atom26" order="1"/&gt;
    &lt;bond id="ADP-bond2" atomRefs="ADP-atom25 ADP-atom26" order="1"/&gt;
    &lt;bond id="ADP-bond3" atomRefs="ADP-atom24 ADP-atom26" order="2"/&gt;
    &lt;bond id="ADP-bond4" atomRefs="ADP-atom23 ADP-atom26" order="1"/&gt;
    &lt;bond id="ADP-bond5" atomRefs="ADP-atom16 ADP-atom22" order="1"/&gt;
    &lt;bond id="ADP-bond6" atomRefs="ADP-atom21 ADP-atom11" order="1"/&gt;
    &lt;bond id="ADP-bond7" atomRefs="ADP-atom1 ADP-atom20" order="2"/&gt;
    &lt;bond id="ADP-bond8" atomRefs="ADP-atom15 ADP-atom2" order="1"/&gt;
    &lt;bond id="ADP-bond9" atomRefs="ADP-atom3 ADP-atom20" order="1"/&gt;
    &lt;bond id="ADP-bond10" atomRefs="ADP-atom6 ADP-atom4" order="A"/&gt;
    &lt;bond id="ADP-bond11" atomRefs="ADP-atom4 ADP-atom19" order="A"/&gt;
    &lt;bond id="ADP-bond12" atomRefs="ADP-atom5 ADP-atom8" order="1"/&gt;
    &lt;bond id="ADP-bond13" atomRefs="ADP-atom14 ADP-atom5" order="1"/&gt;
    &lt;bond id="ADP-bond14" atomRefs="ADP-atom12 ADP-atom6" order="A"/&gt;
    &lt;bond id="ADP-bond15" atomRefs="ADP-atom10 ADP-atom7" order="A"/&gt;
    &lt;bond id="ADP-bond16" atomRefs="ADP-atom7 ADP-atom13" order="A"/&gt;
    &lt;bond id="ADP-bond17" atomRefs="ADP-atom8 ADP-atom20" order="1"/&gt;
    &lt;bond id="ADP-bond18" atomRefs="ADP-atom9 ADP-atom14" order="1"/&gt;
    &lt;bond id="ADP-bond19" atomRefs="ADP-atom9 ADP-atom17" order="1"/&gt;
    &lt;bond id="ADP-bond20" atomRefs="ADP-atom23 ADP-atom20" order="1"/&gt;
    &lt;bond id="ADP-bond21" atomRefs="ADP-atom18 ADP-atom10" order="A"/&gt;
    &lt;bond id="ADP-bond22" atomRefs="ADP-atom12 ADP-atom11" order="A"/&gt;
    &lt;bond id="ADP-bond23" atomRefs="ADP-atom11 ADP-atom18" order="A"/&gt;
    &lt;bond id="ADP-bond24" atomRefs="ADP-atom13 ADP-atom12" order="A"/&gt;
    &lt;bond id="ADP-bond25" atomRefs="ADP-atom19 ADP-atom13" order="A"/&gt;
    &lt;bond id="ADP-bond26" atomRefs="ADP-atom14 ADP-atom15" order="1"/&gt;
    &lt;bond id="ADP-bond27" atomRefs="ADP-atom15 ADP-atom16" order="1"/&gt;
    &lt;bond id="ADP-bond28" atomRefs="ADP-atom16 ADP-atom17" order="1"/&gt;
    &lt;bond id="ADP-bond29" atomRefs="ADP-atom17 ADP-atom19" order="1"/&gt;
   &lt;/bondArray&gt;
   &lt;formula concise="C 10 H 15 N 5 O 10 P 2" formalCharge="-3"/&gt;
   &lt;float title="molecularWeight" units="g/mol"&gt;427.203&lt;/float&gt;
   &lt;string title="smiles"&gt;C(OP(O)(=O)OP(O)(O)=O)C1(OC(C(O)C(O)1)n2(c3(c(nc2)c(N)ncn3)))&lt;/string&gt;
  &lt;/molecule&gt;
 &lt;/cml&gt;
</bp:STRUCTURE-DATA>
                  </bp:chemicalStructure>
                </bp:STRUCTURE>
                <bp:SYNONYMS rdf:datatype="http://www.w3.org/2001/XMLSchema#string">adenosine pyrophosphate</bp:SYNONYMS>
                <bp:SYNONYMS rdf:datatype="http://www.w3.org/2001/XMLSchema#string">adenosine 5'-pyrophosphate</bp:SYNONYMS>
                <bp:SYNONYMS rdf:datatype="http://www.w3.org/2001/XMLSchema#string">adenosine-5'-diphosphate</bp:SYNONYMS>
                <bp:SYNONYMS rdf:datatype="http://www.w3.org/2001/XMLSchema#string">adenosine-diphosphate</bp:SYNONYMS>
                <bp:SYNONYMS rdf:datatype="http://www.w3.org/2001/XMLSchema#string">adenosine-5-diphosphate</bp:SYNONYMS>
                <bp:XREF>
                  <bp:unificationXref rdf:ID="unificationXref55118">
                    <bp:DB rdf:datatype="http://www.w3.org/2001/XMLSchema#string">EcoCyc</bp:DB>
                    <bp:ID rdf:datatype="http://www.w3.org/2001/XMLSchema#string">ADP</bp:ID>
                  </bp:unificationXref>
                </bp:XREF>
                <bp:XREF>
                  <bp:unificationXref rdf:ID="unificationXref55117">
                    <bp:DB rdf:datatype="http://www.w3.org/2001/XMLSchema#string">CAS</bp:DB>
                    <bp:ID rdf:datatype="http://www.w3.org/2001/XMLSchema#string">58-64-0</bp:ID>
                  </bp:unificationXref>
                </bp:XREF>
                <bp:XREF>
                  <bp:unificationXref rdf:ID="unificationXref55116">
                    <bp:DB rdf:datatype="http://www.w3.org/2001/XMLSchema#string">LIGAND</bp:DB>
                    <bp:ID rdf:datatype="http://www.w3.org/2001/XMLSchema#string">C00008</bp:ID>
                  </bp:unificationXref>
                </bp:XREF>
                <bp:XREF>
                  <bp:unificationXref rdf:ID="unificationXref55115">
                    <bp:DB rdf:datatype="http://www.w3.org/2001/XMLSchema#string">CAS</bp:DB>
                    <bp:ID rdf:datatype="http://www.w3.org/2001/XMLSchema#string">20398-34-9</bp:ID>
                  </bp:unificationXref>
                </bp:XREF>
              </bp:smallMolecule>
            </bp:PHYSICAL-ENTITY>
            <bp:CELLULAR-LOCATION rdf:resource="#openControlledVocabulary55019"/>
            <bp:STOICHIOMETRIC-COEFFICIENT>1</bp:STOICHIOMETRIC-COEFFICIENT>
          </bp:physicalEntityParticipant>
        </bp:RIGHT>
        <bp:SYNONYMS rdf:datatype="http://www.w3.org/2001/XMLSchema#string">Acetokinase</bp:SYNONYMS>
        <bp:XREF>
          <bp:unificationXref rdf:ID="unificationXref55152">
            <bp:DB rdf:datatype="http://www.w3.org/2001/XMLSchema#string">EcoCyc</bp:DB>
            <bp:ID rdf:datatype="http://www.w3.org/2001/XMLSchema#string">ACETATEKIN-RXN</bp:ID>
          </bp:unificationXref>
        </bp:XREF>
        <bp:XREF>
          <bp:unificationXref rdf:ID="unificationXref55151">
            <bp:DB rdf:datatype="http://www.w3.org/2001/XMLSchema#string">UniProt</bp:DB>
            <bp:ID rdf:datatype="http://www.w3.org/2001/XMLSchema#string">Q9JTM0</bp:ID>
          </bp:unificationXref>
        </bp:XREF>
        <bp:XREF>
          <bp:unificationXref rdf:ID="unificationXref55150">
            <bp:DB rdf:datatype="http://www.w3.org/2001/XMLSchema#string">UniProt</bp:DB>
            <bp:ID rdf:datatype="http://www.w3.org/2001/XMLSchema#string">P38502</bp:ID>
          </bp:unificationXref>
        </bp:XREF>
        <bp:XREF>
          <bp:unificationXref rdf:ID="unificationXref55149">
            <bp:DB rdf:datatype="http://www.w3.org/2001/XMLSchema#string">UniProt</bp:DB>
            <bp:ID rdf:datatype="http://www.w3.org/2001/XMLSchema#string">P37877</bp:ID>
          </bp:unificationXref>
        </bp:XREF>
        <bp:XREF>
          <bp:unificationXref rdf:ID="unificationXref55148">
            <bp:DB rdf:datatype="http://www.w3.org/2001/XMLSchema#string">UniProt</bp:DB>
            <bp:ID rdf:datatype="http://www.w3.org/2001/XMLSchema#string">Q9PPL8</bp:ID>
          </bp:unificationXref>
        </bp:XREF>
        <bp:XREF>
          <bp:unificationXref rdf:ID="unificationXref55147">
            <bp:DB rdf:datatype="http://www.w3.org/2001/XMLSchema#string">UniProt</bp:DB>
            <bp:ID rdf:datatype="http://www.w3.org/2001/XMLSchema#string">Q9CE36</bp:ID>
          </bp:unificationXref>
        </bp:XREF>
        <bp:XREF>
          <bp:unificationXref rdf:ID="unificationXref55146">
            <bp:DB rdf:datatype="http://www.w3.org/2001/XMLSchema#string">UniProt</bp:DB>
            <bp:ID rdf:datatype="http://www.w3.org/2001/XMLSchema#string">P47599</bp:ID>
          </bp:unificationXref>
        </bp:XREF>
        <bp:XREF>
          <bp:unificationXref rdf:ID="unificationXref55145">
            <bp:DB rdf:datatype="http://www.w3.org/2001/XMLSchema#string">UniProt</bp:DB>
            <bp:ID rdf:datatype="http://www.w3.org/2001/XMLSchema#string">Q9CE35</bp:ID>
          </bp:unificationXref>
        </bp:XREF>
        <bp:XREF>
          <bp:unificationXref rdf:ID="unificationXref55144">
            <bp:DB rdf:datatype="http://www.w3.org/2001/XMLSchema#string">UniProt</bp:DB>
            <bp:ID rdf:datatype="http://www.w3.org/2001/XMLSchema#string">Q9JT07</bp:ID>
          </bp:unificationXref>
        </bp:XREF>
        <bp:XREF>
          <bp:unificationXref rdf:ID="unificationXref55143">
            <bp:DB rdf:datatype="http://www.w3.org/2001/XMLSchema#string">UniProt</bp:DB>
            <bp:ID rdf:datatype="http://www.w3.org/2001/XMLSchema#string">P44406</bp:ID>
          </bp:unificationXref>
        </bp:XREF>
        <bp:XREF>
          <bp:unificationXref rdf:ID="unificationXref55142">
            <bp:DB rdf:datatype="http://www.w3.org/2001/XMLSchema#string">UniProt</bp:DB>
            <bp:ID rdf:datatype="http://www.w3.org/2001/XMLSchema#string">P0A6A3</bp:ID>
          </bp:unificationXref>
        </bp:XREF>
        <bp:XREF>
          <bp:unificationXref rdf:ID="unificationXref55141">
            <bp:DB rdf:datatype="http://www.w3.org/2001/XMLSchema#string">UniProt</bp:DB>
            <bp:ID rdf:datatype="http://www.w3.org/2001/XMLSchema#string">P73162</bp:ID>
          </bp:unificationXref>
        </bp:XREF>
      </bp:biochemicalReaction>
    </bp:CONTROLLED>
    <bp:CONTROLLER>
      <bp:physicalEntityParticipant rdf:ID="phys-ent-participant55198">
        <bp:PHYSICAL-ENTITY>
          <bp:protein rdf:ID="protein55196">
            <bp:COMMENT rdf:datatype="http://www.w3.org/2001/XMLSchema#string">There is no information available on the structure of this
gene, ackB.  It has only very recently been named.</bp:COMMENT>
            <bp:NAME rdf:datatype="http://www.w3.org/2001/XMLSchema#string">ACETATEKINB-MONOMER</bp:NAME>
            <bp:ORGANISM rdf:resource="#bioSource55059"/>
            <bp:SYNONYMS rdf:datatype="http://www.w3.org/2001/XMLSchema#string">AckB</bp:SYNONYMS>
            <bp:XREF>
              <bp:unificationXref rdf:ID="unificationXref55197">
                <bp:DB rdf:datatype="http://www.w3.org/2001/XMLSchema#string">EcoCyc</bp:DB>
                <bp:ID rdf:datatype="http://www.w3.org/2001/XMLSchema#string">ACETATEKINB-MONOMER</bp:ID>
              </bp:unificationXref>
            </bp:XREF>
          </bp:protein>
        </bp:PHYSICAL-ENTITY>
        <bp:CELLULAR-LOCATION rdf:resource="#openControlledVocabulary55050"/>
        <bp:STOICHIOMETRIC-COEFFICIENT>1</bp:STOICHIOMETRIC-COEFFICIENT>
      </bp:physicalEntityParticipant>
    </bp:CONTROLLER>
    <bp:DIRECTION rdf:datatype="http://www.w3.org/2001/XMLSchema#string">REVERSIBLE</bp:DIRECTION>
    <bp:NAME rdf:datatype="http://www.w3.org/2001/XMLSchema#string">acetate kinase B</bp:NAME>
    <bp:SYNONYMS rdf:datatype="http://www.w3.org/2001/XMLSchema#string">acetokinase</bp:SYNONYMS>
    <bp:SYNONYMS rdf:datatype="http://www.w3.org/2001/XMLSchema#string">ATP:acetate phosphotransferase</bp:SYNONYMS>
    <bp:XREF>
      <bp:unificationXref rdf:ID="unificationXref55195">
        <bp:DB rdf:datatype="http://www.w3.org/2001/XMLSchema#string">EcoCyc</bp:DB>
        <bp:ID rdf:datatype="http://www.w3.org/2001/XMLSchema#string">ACETATEKINB-ENZRXN</bp:ID>
      </bp:unificationXref>
    </bp:XREF>
  </bp:catalysis>
  <bp:catalysis rdf:ID="catalysis55180">
    <bp:COFACTOR>
      <bp:physicalEntityParticipant rdf:ID="phys-ent-participant55193">
        <bp:PHYSICAL-ENTITY rdf:resource="#smallMolecule55189"/>
        <bp:CELLULAR-LOCATION rdf:resource="#openControlledVocabulary55050"/>
        <bp:STOICHIOMETRIC-COEFFICIENT>1</bp:STOICHIOMETRIC-COEFFICIENT>
      </bp:physicalEntityParticipant>
    </bp:COFACTOR>
    <bp:COMMENT rdf:datatype="http://www.w3.org/2001/XMLSchema#string">It is unclear whether the two ack genes, ackA and ackB,
code for two distinct acetate kinase enzymes or control a single
enzyme.  |CITS: [7033467]| Propanoate also acts as
acceptor, but more slowly. Acetate kinase can also catalyze acetylation of CheY, increasing signal
strength for flagellar rotation.  |CITS: [9560203] [9473056]|</bp:COMMENT>
    <bp:CONTROLLED rdf:resource="#biochemicalReaction55140"/>
    <bp:CONTROLLER>
      <bp:physicalEntityParticipant rdf:ID="phys-ent-participant55188">
        <bp:PHYSICAL-ENTITY>
          <bp:protein rdf:ID="protein55182">
            <bp:COMMENT rdf:datatype="http://www.w3.org/2001/XMLSchema#string">Regulation has been described |CITS: [11350954]|.  Transcription is induced by the CreBC two-component system by minimal media growth conditions |CITS: [11350954]|.
</bp:COMMENT>
            <bp:NAME rdf:datatype="http://www.w3.org/2001/XMLSchema#string">ACETATEKINA-MONOMER</bp:NAME>
            <bp:ORGANISM rdf:resource="#bioSource55059"/>
            <bp:SEQUENCE rdf:datatype="http://www.w3.org/2001/XMLSchema#string">MSSKLVLVLNCGSSSLKFAIIDAVNGEEYLSGLAECFHLPEARIKWKMDGNKQEAALGAGAAHSEALNFIVNTILAQKPELSAQLTAIGHRIVHGGEKYTSSVVIDESVIQGIKDAASFAPLHNPAHLIGIEEALKSFPQLKDKNVAVFDTAFHQTMPEESYLYALPYNLYKEHGIRRYGAHGTSHFYVTQEAAKMLNKPVEELNIITCHLGNGGSVSAIRNGKCVDTSMGLTPLEGLVMGTRSGDIDPAIIFHLHDTLGMSVDAINKLLTKESGLLGLTEVTSDCRYVEDNYATKEDAKRAMDVYCHRLAKYIGAYTALMDGRLDAVVFTGGIGENAAMVRELSLGKLGVLGFEVDHERNLAARFGKSGFINKEGTRPAVVIPTNEELVIAQDASRLTA</bp:SEQUENCE>
            <bp:SYNONYMS rdf:datatype="http://www.w3.org/2001/XMLSchema#string">B2296</bp:SYNONYMS>
            <bp:SYNONYMS rdf:datatype="http://www.w3.org/2001/XMLSchema#string">AckA</bp:SYNONYMS>
            <bp:SYNONYMS rdf:datatype="http://www.w3.org/2001/XMLSchema#string">propionate kinase 2</bp:SYNONYMS>
            <bp:SYNONYMS rdf:datatype="http://www.w3.org/2001/XMLSchema#string">acetate kinase A</bp:SYNONYMS>
            <bp:XREF>
              <bp:unificationXref rdf:ID="unificationXref55187">
                <bp:DB rdf:datatype="http://www.w3.org/2001/XMLSchema#string">EcoCyc</bp:DB>
                <bp:ID rdf:datatype="http://www.w3.org/2001/XMLSchema#string">ACETATEKINA-MONOMER</bp:ID>
              </bp:unificationXref>
            </bp:XREF>
            <bp:XREF>
              <bp:unificationXref rdf:ID="unificationXref55186">
                <bp:DB rdf:datatype="http://www.w3.org/2001/XMLSchema#string">RefSeq</bp:DB>
                <bp:ID rdf:datatype="http://www.w3.org/2001/XMLSchema#string">NP_416799</bp:ID>
              </bp:unificationXref>
            </bp:XREF>
            <bp:XREF>
              <bp:unificationXref rdf:ID="unificationXref55185">
                <bp:DB rdf:datatype="http://www.w3.org/2001/XMLSchema#string">UniProt</bp:DB>
                <bp:ID rdf:datatype="http://www.w3.org/2001/XMLSchema#string">P0A6A3</bp:ID>
              </bp:unificationXref>
            </bp:XREF>
            <bp:XREF>
              <bp:unificationXref rdf:ID="unificationXref55184">
                <bp:DB rdf:datatype="http://www.w3.org/2001/XMLSchema#string">ModBase</bp:DB>
                <bp:ID rdf:datatype="http://www.w3.org/2001/XMLSchema#string">P0A6A3</bp:ID>
              </bp:unificationXref>
            </bp:XREF>
            <bp:XREF>
              <bp:unificationXref rdf:ID="unificationXref55183">
                <bp:DB rdf:datatype="http://www.w3.org/2001/XMLSchema#string">EcoliWiki</bp:DB>
                <bp:ID rdf:datatype="http://www.w3.org/2001/XMLSchema#string">b2296</bp:ID>
              </bp:unificationXref>
            </bp:XREF>
          </bp:protein>
        </bp:PHYSICAL-ENTITY>
        <bp:CELLULAR-LOCATION rdf:resource="#openControlledVocabulary55050"/>
        <bp:STOICHIOMETRIC-COEFFICIENT>1</bp:STOICHIOMETRIC-COEFFICIENT>
      </bp:physicalEntityParticipant>
    </bp:CONTROLLER>
    <bp:DIRECTION rdf:datatype="http://www.w3.org/2001/XMLSchema#string">REVERSIBLE</bp:DIRECTION>
    <bp:NAME rdf:datatype="http://www.w3.org/2001/XMLSchema#string">acetate kinase</bp:NAME>
    <bp:SYNONYMS rdf:datatype="http://www.w3.org/2001/XMLSchema#string">acetokinase</bp:SYNONYMS>
    <bp:SYNONYMS rdf:datatype="http://www.w3.org/2001/XMLSchema#string">ATP:acetate phosphotransferase</bp:SYNONYMS>
    <bp:XREF>
      <bp:unificationXref rdf:ID="unificationXref55181">
        <bp:DB rdf:datatype="http://www.w3.org/2001/XMLSchema#string">EcoCyc</bp:DB>
        <bp:ID rdf:datatype="http://www.w3.org/2001/XMLSchema#string">ACETATEKINA-ENZRXN</bp:ID>
      </bp:unificationXref>
    </bp:XREF>
  </bp:catalysis>
  <bp:catalysis rdf:ID="catalysis55164">
    <bp:COMMENT rdf:datatype="http://www.w3.org/2001/XMLSchema#string">GAR transformylase 2 can also catalyze a second, or side, reaction which is distinctly different from its transformylase activity.  It is able to catalyze an acetate kinase reaction, cleaving ATP in the presence of acetate producing acetyl-P and ADP.  |CITS: [8117714]|</bp:COMMENT>
    <bp:CONTROLLED rdf:resource="#biochemicalReaction55140"/>
    <bp:CONTROLLER>
      <bp:physicalEntityParticipant rdf:ID="phys-ent-participant55179">
        <bp:PHYSICAL-ENTITY>
          <bp:protein rdf:ID="protein55166">
            <bp:NAME rdf:datatype="http://www.w3.org/2001/XMLSchema#string">GAR transformylase 2</bp:NAME>
            <bp:ORGANISM rdf:resource="#bioSource55059"/>
            <bp:SEQUENCE rdf:datatype="http://www.w3.org/2001/XMLSchema#string">MTLLGTALRPAATRVMLLGSGELGKEVAIECQRLGVEVIAVDRYADAPAMHVAHRSHVINMLDGDALRRVVELEKPHYIVPEIEAIATDMLIQLEEEGLNVVPCARATKLTMNREGIRRLAAEELQLPTSTYRFADSESLFREAVADIGYPCIVKPVMSSSGKGQTFIRSAEQLAQAWKYAQQGGRAGAGRVIVEGVVKFDFEITLLTVSAVDGVHFCAPVGHRQEDGDYRESWQPQQMSPLALERAQEIARKVVLALGGYGLFGVELFVCGDEVIFSEVSPRPHDTGMVTLISQDLSEFALHVRAFLGLPVGGIRQYGPAASAVILPQLTSQNVTFDNVQNAVGADLQIRLFGKPEIDGSRRLGVALATAESVVDAIERAKHAAGQVKVQG</bp:SEQUENCE>
            <bp:SYNONYMS rdf:datatype="http://www.w3.org/2001/XMLSchema#string">B1849</bp:SYNONYMS>
            <bp:SYNONYMS rdf:datatype="http://www.w3.org/2001/XMLSchema#string">PurT</bp:SYNONYMS>
            <bp:SYNONYMS rdf:datatype="http://www.w3.org/2001/XMLSchema#string">GART2</bp:SYNONYMS>
            <bp:SYNONYMS rdf:datatype="http://www.w3.org/2001/XMLSchema#string">glycinamide ribonucleotide transformylase 2</bp:SYNONYMS>
            <bp:SYNONYMS rdf:datatype="http://www.w3.org/2001/XMLSchema#string">5'-phosphoribosylglycinamide transformylase 2</bp:SYNONYMS>
            <bp:SYNONYMS rdf:datatype="http://www.w3.org/2001/XMLSchema#string">phosphoribosylglycinamide formyltransferase 2</bp:SYNONYMS>
            <bp:SYNONYMS rdf:datatype="http://www.w3.org/2001/XMLSchema#string">GAR transformylase T</bp:SYNONYMS>
            <bp:XREF>
              <bp:unificationXref rdf:ID="unificationXref55178">
                <bp:DB rdf:datatype="http://www.w3.org/2001/XMLSchema#string">EcoCyc</bp:DB>
                <bp:ID rdf:datatype="http://www.w3.org/2001/XMLSchema#string">GARTRANSFORMYL2-MONOMER</bp:ID>
              </bp:unificationXref>
            </bp:XREF>
            <bp:XREF>
              <bp:unificationXref rdf:ID="unificationXref55177">
                <bp:DB rdf:datatype="http://www.w3.org/2001/XMLSchema#string">UniProt</bp:DB>
                <bp:ID rdf:datatype="http://www.w3.org/2001/XMLSchema#string">P33221</bp:ID>
              </bp:unificationXref>
            </bp:XREF>
            <bp:XREF>
              <bp:unificationXref rdf:ID="unificationXref55176">
                <bp:DB rdf:datatype="http://www.w3.org/2001/XMLSchema#string">PDB</bp:DB>
                <bp:ID rdf:datatype="http://www.w3.org/2001/XMLSchema#string">1KJ8</bp:ID>
              </bp:unificationXref>
            </bp:XREF>
            <bp:XREF>
              <bp:unificationXref rdf:ID="unificationXref55175">
                <bp:DB rdf:datatype="http://www.w3.org/2001/XMLSchema#string">PDB</bp:DB>
                <bp:ID rdf:datatype="http://www.w3.org/2001/XMLSchema#string">1KJ9</bp:ID>
              </bp:unificationXref>
            </bp:XREF>
            <bp:XREF>
              <bp:unificationXref rdf:ID="unificationXref55174">
                <bp:DB rdf:datatype="http://www.w3.org/2001/XMLSchema#string">PDB</bp:DB>
                <bp:ID rdf:datatype="http://www.w3.org/2001/XMLSchema#string">1KJI</bp:ID>
              </bp:unificationXref>
            </bp:XREF>
            <bp:XREF>
              <bp:unificationXref rdf:ID="unificationXref55173">
                <bp:DB rdf:datatype="http://www.w3.org/2001/XMLSchema#string">PDB</bp:DB>
                <bp:ID rdf:datatype="http://www.w3.org/2001/XMLSchema#string">1KJJ</bp:ID>
              </bp:unificationXref>
            </bp:XREF>
            <bp:XREF>
              <bp:unificationXref rdf:ID="unificationXref55172">
                <bp:DB rdf:datatype="http://www.w3.org/2001/XMLSchema#string">PDB</bp:DB>
                <bp:ID rdf:datatype="http://www.w3.org/2001/XMLSchema#string">1KJQ</bp:ID>
              </bp:unificationXref>
            </bp:XREF>
            <bp:XREF>
              <bp:unificationXref rdf:ID="unificationXref55171">
                <bp:DB rdf:datatype="http://www.w3.org/2001/XMLSchema#string">RefSeq</bp:DB>
                <bp:ID rdf:datatype="http://www.w3.org/2001/XMLSchema#string">NP_416363</bp:ID>
              </bp:unificationXref>
            </bp:XREF>
            <bp:XREF>
              <bp:unificationXref rdf:ID="unificationXref55170">
                <bp:DB rdf:datatype="http://www.w3.org/2001/XMLSchema#string">PDB</bp:DB>
                <bp:ID rdf:datatype="http://www.w3.org/2001/XMLSchema#string">1EZ1</bp:ID>
              </bp:unificationXref>
            </bp:XREF>
            <bp:XREF>
              <bp:relationshipXref rdf:ID="relationshipXref55169">
                <bp:DB rdf:datatype="http://www.w3.org/2001/XMLSchema#string">Pfam</bp:DB>
                <bp:ID rdf:datatype="http://www.w3.org/2001/XMLSchema#string">PF02222</bp:ID>
                <bp:RELATIONSHIP-TYPE rdf:datatype="http://www.w3.org/2001/XMLSchema#string">IN-FAMILY</bp:RELATIONSHIP-TYPE>
              </bp:relationshipXref>
            </bp:XREF>
            <bp:XREF>
              <bp:unificationXref rdf:ID="unificationXref55168">
                <bp:DB rdf:datatype="http://www.w3.org/2001/XMLSchema#string">ModBase</bp:DB>
                <bp:ID rdf:datatype="http://www.w3.org/2001/XMLSchema#string">P33221</bp:ID>
              </bp:unificationXref>
            </bp:XREF>
            <bp:XREF>
              <bp:unificationXref rdf:ID="unificationXref55167">
                <bp:DB rdf:datatype="http://www.w3.org/2001/XMLSchema#string">EcoliWiki</bp:DB>
                <bp:ID rdf:datatype="http://www.w3.org/2001/XMLSchema#string">b1849</bp:ID>
              </bp:unificationXref>
            </bp:XREF>
          </bp:protein>
        </bp:PHYSICAL-ENTITY>
        <bp:CELLULAR-LOCATION rdf:resource="#openControlledVocabulary55050"/>
        <bp:STOICHIOMETRIC-COEFFICIENT>1</bp:STOICHIOMETRIC-COEFFICIENT>
      </bp:physicalEntityParticipant>
    </bp:CONTROLLER>
    <bp:DIRECTION rdf:datatype="http://www.w3.org/2001/XMLSchema#string">REVERSIBLE</bp:DIRECTION>
    <bp:NAME rdf:datatype="http://www.w3.org/2001/XMLSchema#string">GAR transformylase</bp:NAME>
    <bp:XREF>
      <bp:unificationXref rdf:ID="unificationXref55165">
        <bp:DB rdf:datatype="http://www.w3.org/2001/XMLSchema#string">EcoCyc</bp:DB>
        <bp:ID rdf:datatype="http://www.w3.org/2001/XMLSchema#string">GARTSIDE-ENZRXN</bp:ID>
      </bp:unificationXref>
    </bp:XREF>
  </bp:catalysis>
  <bp:catalysis rdf:ID="catalysis55046">
    <bp:COMMENT rdf:datatype="http://www.w3.org/2001/XMLSchema#string">Phosphate acetyltransferase can utilize both acetyl-CoA and propionyl-CoA.
When using propionyl-CoA as a substrate the enzyme is part of the anaerobic
pathway metabolizing L-threonine to propionate.   |CITS: [9484901]|</bp:COMMENT>
    <bp:CONTROLLED>
      <bp:biochemicalReaction rdf:ID="biochemicalReaction55008">
        <bp:COMMENT rdf:datatype="http://www.w3.org/2001/XMLSchema#string">The first reaction in the conversion of acetyl-CoA to acetate.</bp:COMMENT>
        <bp:EC-NUMBER rdf:datatype="http://www.w3.org/2001/XMLSchema#string">2.3.1.8</bp:EC-NUMBER>
        <bp:LEFT>
          <bp:physicalEntityParticipant rdf:ID="phys-ent-participant55026">
            <bp:PHYSICAL-ENTITY>
              <bp:smallMolecule rdf:ID="smallMolecule55021">
                <bp:MOLECULAR-WEIGHT>94.971</bp:MOLECULAR-WEIGHT>
                <bp:NAME rdf:datatype="http://www.w3.org/2001/XMLSchema#string">phosphate</bp:NAME>
                <bp:STRUCTURE>
                  <bp:chemicalStructure rdf:ID="chemicalStructure55025">
                    <bp:STRUCTURE-FORMAT rdf:datatype="http://www.w3.org/2001/XMLSchema#string">CML</bp:STRUCTURE-FORMAT>
                    <bp:STRUCTURE-DATA rdf:datatype="http://www.w3.org/2001/XMLSchema#string"> &lt;cml&gt;
  &lt;molecule id="Pi" title="phosphate" dictRef="dictPi"&gt;
   &lt;atomArray&gt;
    &lt;atom id="Pi-atom1" elementType="P" x2="-1660.0" y2="-1660.0"/&gt;
    &lt;atom id="Pi-atom2" elementType="O" x2="996670.0" y2="-1660.0" formalCharge="-1"/&gt;
    &lt;atom id="Pi-atom3" elementType="O" x2="-1660.0" y2="996670.0" formalCharge="-1"/&gt;
    &lt;atom id="Pi-atom4" elementType="O" x2="-1660.0" y2="-1000000.0" formalCharge="-1"/&gt;
    &lt;atom id="Pi-atom5" elementType="O" x2="-1000000.0" y2="-1660.0"/&gt;
   &lt;/atomArray&gt;
   &lt;bondArray&gt;
    &lt;bond id="Pi-bond1" atomRefs="Pi-atom5 Pi-atom1" order="2"/&gt;
    &lt;bond id="Pi-bond2" atomRefs="Pi-atom4 Pi-atom1" order="1"/&gt;
    &lt;bond id="Pi-bond3" atomRefs="Pi-atom3 Pi-atom1" order="1"/&gt;
    &lt;bond id="Pi-bond4" atomRefs="Pi-atom2 Pi-atom1" order="1"/&gt;
   &lt;/bondArray&gt;
   &lt;formula concise="O 4 P 1" formalCharge="-3"/&gt;
   &lt;float title="molecularWeight" units="g/mol"&gt;94.971&lt;/float&gt;
   &lt;string title="smiles"&gt;P([O-])([O-])(=O)[O-]&lt;/string&gt;
  &lt;/molecule&gt;
 &lt;/cml&gt;
</bp:STRUCTURE-DATA>
                  </bp:chemicalStructure>
                </bp:STRUCTURE>
                <bp:SYNONYMS rdf:datatype="http://www.w3.org/2001/XMLSchema#string">inorganic phosphate</bp:SYNONYMS>
                <bp:SYNONYMS rdf:datatype="http://www.w3.org/2001/XMLSchema#string">phosphate-inorganic</bp:SYNONYMS>
                <bp:SYNONYMS rdf:datatype="http://www.w3.org/2001/XMLSchema#string">Pi</bp:SYNONYMS>
                <bp:SYNONYMS rdf:datatype="http://www.w3.org/2001/XMLSchema#string">orthophosphate</bp:SYNONYMS>
                <bp:SYNONYMS rdf:datatype="http://www.w3.org/2001/XMLSchema#string">PO&lt;SUB&gt;4&lt;/SUB&gt;&lt;SUP&gt;3-&lt;/SUP&gt;</bp:SYNONYMS>
                <bp:SYNONYMS rdf:datatype="http://www.w3.org/2001/XMLSchema#string">HPO&lt;SUB&gt;4&lt;/SUB&gt;&lt;SUP&gt;2-&lt;/SUP&gt;</bp:SYNONYMS>
                <bp:SYNONYMS rdf:datatype="http://www.w3.org/2001/XMLSchema#string">HPO&lt;SUB&gt;4&lt;/SUB&gt;&lt;SUP&gt;-2&lt;/SUP&gt;</bp:SYNONYMS>
                <bp:XREF>
                  <bp:unificationXref rdf:ID="unificationXref55024">
                    <bp:DB rdf:datatype="http://www.w3.org/2001/XMLSchema#string">EcoCyc</bp:DB>
                    <bp:ID rdf:datatype="http://www.w3.org/2001/XMLSchema#string">Pi</bp:ID>
                  </bp:unificationXref>
                </bp:XREF>
                <bp:XREF>
                  <bp:unificationXref rdf:ID="unificationXref55023">
                    <bp:DB rdf:datatype="http://www.w3.org/2001/XMLSchema#string">CAS</bp:DB>
                    <bp:ID rdf:datatype="http://www.w3.org/2001/XMLSchema#string">14265-44-2</bp:ID>
                  </bp:unificationXref>
                </bp:XREF>
                <bp:XREF>
                  <bp:unificationXref rdf:ID="unificationXref55022">
                    <bp:DB rdf:datatype="http://www.w3.org/2001/XMLSchema#string">LIGAND</bp:DB>
                    <bp:ID rdf:datatype="http://www.w3.org/2001/XMLSchema#string">C00009</bp:ID>
                  </bp:unificationXref>
                </bp:XREF>
              </bp:smallMolecule>
            </bp:PHYSICAL-ENTITY>
            <bp:CELLULAR-LOCATION rdf:resource="#openControlledVocabulary55019"/>
            <bp:STOICHIOMETRIC-COEFFICIENT>1</bp:STOICHIOMETRIC-COEFFICIENT>
          </bp:physicalEntityParticipant>
        </bp:LEFT>
        <bp:LEFT>
          <bp:physicalEntityParticipant rdf:ID="phys-ent-participant55033">
            <bp:PHYSICAL-ENTITY rdf:resource="#smallMolecule55027"/>
            <bp:CELLULAR-LOCATION rdf:resource="#openControlledVocabulary55019"/>
            <bp:STOICHIOMETRIC-COEFFICIENT>1</bp:STOICHIOMETRIC-COEFFICIENT>
          </bp:physicalEntityParticipant>
        </bp:LEFT>
        <bp:NAME rdf:datatype="http://www.w3.org/2001/XMLSchema#string">Phosphate acetyltransferase</bp:NAME>
        <bp:RIGHT>
          <bp:physicalEntityParticipant rdf:ID="phys-ent-participant55039">
            <bp:PHYSICAL-ENTITY rdf:resource="#smallMolecule55034"/>
            <bp:CELLULAR-LOCATION rdf:resource="#openControlledVocabulary55019"/>
            <bp:STOICHIOMETRIC-COEFFICIENT>1</bp:STOICHIOMETRIC-COEFFICIENT>
          </bp:physicalEntityParticipant>
        </bp:RIGHT>
        <bp:RIGHT>
          <bp:physicalEntityParticipant rdf:ID="phys-ent-participant55045">
            <bp:PHYSICAL-ENTITY rdf:resource="#smallMolecule55040"/>
            <bp:CELLULAR-LOCATION rdf:resource="#openControlledVocabulary55019"/>
            <bp:STOICHIOMETRIC-COEFFICIENT>1</bp:STOICHIOMETRIC-COEFFICIENT>
          </bp:physicalEntityParticipant>
        </bp:RIGHT>
        <bp:SYNONYMS rdf:datatype="http://www.w3.org/2001/XMLSchema#string">Phosphotransacetylase</bp:SYNONYMS>
        <bp:SYNONYMS rdf:datatype="http://www.w3.org/2001/XMLSchema#string">Phosphoacylase</bp:SYNONYMS>
        <bp:XREF>
          <bp:unificationXref rdf:ID="unificationXref55018">
            <bp:DB rdf:datatype="http://www.w3.org/2001/XMLSchema#string">EcoCyc</bp:DB>
            <bp:ID rdf:datatype="http://www.w3.org/2001/XMLSchema#string">PHOSACETYLTRANS-RXN</bp:ID>
          </bp:unificationXref>
        </bp:XREF>
        <bp:XREF>
          <bp:unificationXref rdf:ID="unificationXref55017">
            <bp:DB rdf:datatype="http://www.w3.org/2001/XMLSchema#string">UniProt</bp:DB>
            <bp:ID rdf:datatype="http://www.w3.org/2001/XMLSchema#string">P38503</bp:ID>
          </bp:unificationXref>
        </bp:XREF>
        <bp:XREF>
          <bp:unificationXref rdf:ID="unificationXref55016">
            <bp:DB rdf:datatype="http://www.w3.org/2001/XMLSchema#string">UniProt</bp:DB>
            <bp:ID rdf:datatype="http://www.w3.org/2001/XMLSchema#string">P47541</bp:ID>
          </bp:unificationXref>
        </bp:XREF>
        <bp:XREF>
          <bp:unificationXref rdf:ID="unificationXref55015">
            <bp:DB rdf:datatype="http://www.w3.org/2001/XMLSchema#string">UniProt</bp:DB>
            <bp:ID rdf:datatype="http://www.w3.org/2001/XMLSchema#string">P45107</bp:ID>
          </bp:unificationXref>
        </bp:XREF>
        <bp:XREF>
          <bp:unificationXref rdf:ID="unificationXref55014">
            <bp:DB rdf:datatype="http://www.w3.org/2001/XMLSchema#string">UniProt</bp:DB>
            <bp:ID rdf:datatype="http://www.w3.org/2001/XMLSchema#string">Q9PPL9</bp:ID>
          </bp:unificationXref>
        </bp:XREF>
        <bp:XREF>
          <bp:unificationXref rdf:ID="unificationXref55013">
            <bp:DB rdf:datatype="http://www.w3.org/2001/XMLSchema#string">UniProt</bp:DB>
            <bp:ID rdf:datatype="http://www.w3.org/2001/XMLSchema#string">Q9CF22</bp:ID>
          </bp:unificationXref>
        </bp:XREF>
        <bp:XREF>
          <bp:unificationXref rdf:ID="unificationXref55012">
            <bp:DB rdf:datatype="http://www.w3.org/2001/XMLSchema#string">UniProt</bp:DB>
            <bp:ID rdf:datatype="http://www.w3.org/2001/XMLSchema#string">P0A9M8</bp:ID>
          </bp:unificationXref>
        </bp:XREF>
        <bp:XREF>
          <bp:unificationXref rdf:ID="unificationXref55011">
            <bp:DB rdf:datatype="http://www.w3.org/2001/XMLSchema#string">UniProt</bp:DB>
            <bp:ID rdf:datatype="http://www.w3.org/2001/XMLSchema#string">Q9RY77</bp:ID>
          </bp:unificationXref>
        </bp:XREF>
        <bp:XREF>
          <bp:unificationXref rdf:ID="unificationXref55010">
            <bp:DB rdf:datatype="http://www.w3.org/2001/XMLSchema#string">UniProt</bp:DB>
            <bp:ID rdf:datatype="http://www.w3.org/2001/XMLSchema#string">P75359</bp:ID>
          </bp:unificationXref>
        </bp:XREF>
        <bp:XREF>
          <bp:unificationXref rdf:ID="unificationXref55009">
            <bp:DB rdf:datatype="http://www.w3.org/2001/XMLSchema#string">UniProt</bp:DB>
            <bp:ID rdf:datatype="http://www.w3.org/2001/XMLSchema#string">P73662</bp:ID>
          </bp:unificationXref>
        </bp:XREF>
      </bp:biochemicalReaction>
    </bp:CONTROLLED>
    <bp:CONTROLLER>
      <bp:physicalEntityParticipant rdf:ID="phys-ent-participant55062">
        <bp:PHYSICAL-ENTITY>
          <bp:complex rdf:ID="complex55048">
            <bp:COMPONENTS>
              <bp:physicalEntityParticipant rdf:ID="phys-ent-participant55061">
                <bp:PHYSICAL-ENTITY>
                  <bp:protein rdf:ID="protein55052">
                    <bp:NAME rdf:datatype="http://www.w3.org/2001/XMLSchema#string">Pta</bp:NAME>
                    <bp:ORGANISM rdf:resource="#bioSource55059"/>
                    <bp:SEQUENCE rdf:datatype="http://www.w3.org/2001/XMLSchema#string">MSRIIMLIPTGTSVGLTSVSLGVIRAMERKGVRLSVFKPIAQPRTGGDAPDQTTTIVRANSSTTTAAEPLKMSYVEGLLSSNQKDVLMEEIVANYHANTKDAEVVLVEGLVPTRKHQFAQSLNYEIAKTLNAEIVFVMSQGTDTPEQLKERIELTRNSFGGAKNTNITGVIVNKLNAPVDEQGRTRPDLSEIFDDSSKAKVNNVDPAKLQESSPLPVLGAVPWSFDLIATRAIDMARHLNATIINEGDINTRRVKSVTFCARSIPHMLEHFRAGSLLVTSADRPDVLVAACLAAMNGVEIGALLLTGGYEMDARISKLCERAFATGLPVFMVNTNTWQTSLSLQSFNLEVPVDDHERIEKVQEYVANYINADWIESLTATSERSRRLSPPAFRYQLTELARKAGKRIVLPEGDEPRTVKAAAICAERGIATCVLLGNPAEINRVAASQGVELGAGIEIVDPEVVRESYVGRLVELRKNKGMTETVAREQLEDNVVLGTLMLEQDEVDGLVSGAVHTTANTIRPPLQLIKTAPGSSLVSSVFFMLLPEQVYVYGDCAINPDPTAEQLAEIAIQSADSAAAFGIEPRVAMLSYSTGTSGAGSDVEKVREATRLAQEKRPDLMIDGPLQYDAAVMADVAKSKAPNSPVAGRATVFIFPDLNTGNTTYKAVQRSADLISIGPMLQGMRKPVNDLSRGALVDDIVYTIALTAIQSAQQQ</bp:SEQUENCE>
                    <bp:SYNONYMS rdf:datatype="http://www.w3.org/2001/XMLSchema#string">B2297</bp:SYNONYMS>
                    <bp:SYNONYMS rdf:datatype="http://www.w3.org/2001/XMLSchema#string">Pta</bp:SYNONYMS>
                    <bp:XREF>
                      <bp:unificationXref rdf:ID="unificationXref55058">
                        <bp:DB rdf:datatype="http://www.w3.org/2001/XMLSchema#string">EcoCyc</bp:DB>
                        <bp:ID rdf:datatype="http://www.w3.org/2001/XMLSchema#string">PHOSACETYLTRANS-MONOMER</bp:ID>
                      </bp:unificationXref>
                    </bp:XREF>
                    <bp:XREF>
                      <bp:unificationXref rdf:ID="unificationXref55057">
                        <bp:DB rdf:datatype="http://www.w3.org/2001/XMLSchema#string">RefSeq</bp:DB>
                        <bp:ID rdf:datatype="http://www.w3.org/2001/XMLSchema#string">NP_416800</bp:ID>
                      </bp:unificationXref>
                    </bp:XREF>
                    <bp:XREF>
                      <bp:unificationXref rdf:ID="unificationXref55056">
                        <bp:DB rdf:datatype="http://www.w3.org/2001/XMLSchema#string">UniProt</bp:DB>
                        <bp:ID rdf:datatype="http://www.w3.org/2001/XMLSchema#string">P0A9M8</bp:ID>
                      </bp:unificationXref>
                    </bp:XREF>
                    <bp:XREF>
                      <bp:relationshipXref rdf:ID="relationshipXref55055">
                        <bp:DB rdf:datatype="http://www.w3.org/2001/XMLSchema#string">Pfam</bp:DB>
                        <bp:ID rdf:datatype="http://www.w3.org/2001/XMLSchema#string">PF07085</bp:ID>
                        <bp:RELATIONSHIP-TYPE rdf:datatype="http://www.w3.org/2001/XMLSchema#string">IN-FAMILY</bp:RELATIONSHIP-TYPE>
                      </bp:relationshipXref>
                    </bp:XREF>
                    <bp:XREF>
                      <bp:unificationXref rdf:ID="unificationXref55054">
                        <bp:DB rdf:datatype="http://www.w3.org/2001/XMLSchema#string">ModBase</bp:DB>
                        <bp:ID rdf:datatype="http://www.w3.org/2001/XMLSchema#string">P0A9M8</bp:ID>
                      </bp:unificationXref>
                    </bp:XREF>
                    <bp:XREF>
                      <bp:unificationXref rdf:ID="unificationXref55053">
                        <bp:DB rdf:datatype="http://www.w3.org/2001/XMLSchema#string">EcoliWiki</bp:DB>
                        <bp:ID rdf:datatype="http://www.w3.org/2001/XMLSchema#string">b2297</bp:ID>
                      </bp:unificationXref>
                    </bp:XREF>
                  </bp:protein>
                </bp:PHYSICAL-ENTITY>
                <bp:CELLULAR-LOCATION rdf:resource="#openControlledVocabulary55050"/>
                <bp:STOICHIOMETRIC-COEFFICIENT>2</bp:STOICHIOMETRIC-COEFFICIENT>
              </bp:physicalEntityParticipant>
            </bp:COMPONENTS>
            <bp:NAME rdf:datatype="http://www.w3.org/2001/XMLSchema#string">PHOSACETYLTRANS-CPLX</bp:NAME>
            <bp:ORGANISM rdf:resource="#bioSource55059"/>
            <bp:XREF>
              <bp:unificationXref rdf:ID="unificationXref55049">
                <bp:DB rdf:datatype="http://www.w3.org/2001/XMLSchema#string">EcoCyc</bp:DB>
                <bp:ID rdf:datatype="http://www.w3.org/2001/XMLSchema#string">PHOSACETYLTRANS-CPLX</bp:ID>
              </bp:unificationXref>
            </bp:XREF>
          </bp:complex>
        </bp:PHYSICAL-ENTITY>
        <bp:CELLULAR-LOCATION rdf:resource="#openControlledVocabulary55050"/>
        <bp:STOICHIOMETRIC-COEFFICIENT>1</bp:STOICHIOMETRIC-COEFFICIENT>
      </bp:physicalEntityParticipant>
    </bp:CONTROLLER>
    <bp:DIRECTION rdf:datatype="http://www.w3.org/2001/XMLSchema#string">REVERSIBLE</bp:DIRECTION>
    <bp:NAME rdf:datatype="http://www.w3.org/2001/XMLSchema#string">phosphate acetyltransferase</bp:NAME>
    <bp:SYNONYMS rdf:datatype="http://www.w3.org/2001/XMLSchema#string">phosphotransacetylase</bp:SYNONYMS>
    <bp:SYNONYMS rdf:datatype="http://www.w3.org/2001/XMLSchema#string">phosphoacylase</bp:SYNONYMS>
    <bp:SYNONYMS rdf:datatype="http://www.w3.org/2001/XMLSchema#string">acetyl-CoA:orthophosphate acetyltransferase</bp:SYNONYMS>
    <bp:XREF>
      <bp:unificationXref rdf:ID="unificationXref55047">
        <bp:DB rdf:datatype="http://www.w3.org/2001/XMLSchema#string">EcoCyc</bp:DB>
        <bp:ID rdf:datatype="http://www.w3.org/2001/XMLSchema#string">PHOSACETYLTRANS-ENZRXN</bp:ID>
      </bp:unificationXref>
    </bp:XREF>
  </bp:catalysis>
  <bp:modulation rdf:ID="modulation55246">
    <bp:CONTROL-TYPE rdf:datatype="http://www.w3.org/2001/XMLSchema#string">INHIBITION-COMPETITIVE</bp:CONTROL-TYPE>
    <bp:CONTROLLED rdf:resource="#catalysis55220"/>
    <bp:CONTROLLER>
      <bp:physicalEntityParticipant rdf:ID="phys-ent-participant55245">
        <bp:PHYSICAL-ENTITY>
          <bp:smallMolecule rdf:ID="smallMolecule55240">
            <bp:MOLECULAR-WEIGHT>74.079</bp:MOLECULAR-WEIGHT>
            <bp:NAME rdf:datatype="http://www.w3.org/2001/XMLSchema#string">propionate</bp:NAME>
            <bp:STRUCTURE>
              <bp:chemicalStructure rdf:ID="chemicalStructure55244">
                <bp:STRUCTURE-FORMAT rdf:datatype="http://www.w3.org/2001/XMLSchema#string">CML</bp:STRUCTURE-FORMAT>
                <bp:STRUCTURE-DATA rdf:datatype="http://www.w3.org/2001/XMLSchema#string"> &lt;cml&gt;
  &lt;molecule id="PROPIONATE" title="propionate" dictRef="dictPROPIONATE"&gt;
   &lt;atomArray&gt;
    &lt;atom id="PROPIONATE-atom1" elementType="C" x2="3356.0" y2="-6127.0"/&gt;
    &lt;atom id="PROPIONATE-atom2" elementType="C" x2="-3389.0" y2="-10000.0"/&gt;
    &lt;atom id="PROPIONATE-atom3" elementType="O" x2="3356.0" y2="1486.0"/&gt;
    &lt;atom id="PROPIONATE-atom4" elementType="O" x2="9967.0" y2="-9933.0"/&gt;
    &lt;atom id="PROPIONATE-atom5" elementType="C" x2="-10000.0" y2="-6194.0"/&gt;
   &lt;/atomArray&gt;
   &lt;bondArray&gt;
    &lt;bond id="PROPIONATE-bond1" atomRefs="PROPIONATE-atom5 PROPIONATE-atom2" order="1"/&gt;
    &lt;bond id="PROPIONATE-bond2" atomRefs="PROPIONATE-atom4 PROPIONATE-atom1" order="1"/&gt;
    &lt;bond id="PROPIONATE-bond3" atomRefs="PROPIONATE-atom3 PROPIONATE-atom1" order="2"/&gt;
    &lt;bond id="PROPIONATE-bond4" atomRefs="PROPIONATE-atom2 PROPIONATE-atom1" order="1"/&gt;
   &lt;/bondArray&gt;
   &lt;formula concise="C 3 H 6 O 2" formalCharge="0"/&gt;
   &lt;float title="molecularWeight" units="g/mol"&gt;74.079&lt;/float&gt;
   &lt;string title="smiles"&gt;C(=O)(O)CC&lt;/string&gt;
  &lt;/molecule&gt;
 &lt;/cml&gt;
</bp:STRUCTURE-DATA>
              </bp:chemicalStructure>
            </bp:STRUCTURE>
            <bp:SYNONYMS rdf:datatype="http://www.w3.org/2001/XMLSchema#string">propionic acid</bp:SYNONYMS>
            <bp:SYNONYMS rdf:datatype="http://www.w3.org/2001/XMLSchema#string">ethylformic acid</bp:SYNONYMS>
            <bp:SYNONYMS rdf:datatype="http://www.w3.org/2001/XMLSchema#string">methylacetic acid</bp:SYNONYMS>
            <bp:SYNONYMS rdf:datatype="http://www.w3.org/2001/XMLSchema#string">propanoate</bp:SYNONYMS>
            <bp:XREF>
              <bp:unificationXref rdf:ID="unificationXref55243">
                <bp:DB rdf:datatype="http://www.w3.org/2001/XMLSchema#string">EcoCyc</bp:DB>
                <bp:ID rdf:datatype="http://www.w3.org/2001/XMLSchema#string">PROPIONATE</bp:ID>
              </bp:unificationXref>
            </bp:XREF>
            <bp:XREF>
              <bp:unificationXref rdf:ID="unificationXref55242">
                <bp:DB rdf:datatype="http://www.w3.org/2001/XMLSchema#string">CAS</bp:DB>
                <bp:ID rdf:datatype="http://www.w3.org/2001/XMLSchema#string">79-09-4</bp:ID>
              </bp:unificationXref>
            </bp:XREF>
            <bp:XREF>
              <bp:unificationXref rdf:ID="unificationXref55241">
                <bp:DB rdf:datatype="http://www.w3.org/2001/XMLSchema#string">LIGAND</bp:DB>
                <bp:ID rdf:datatype="http://www.w3.org/2001/XMLSchema#string">C00163</bp:ID>
              </bp:unificationXref>
            </bp:XREF>
          </bp:smallMolecule>
        </bp:PHYSICAL-ENTITY>
        <bp:CELLULAR-LOCATION rdf:resource="#openControlledVocabulary55050"/>
        <bp:STOICHIOMETRIC-COEFFICIENT>1</bp:STOICHIOMETRIC-COEFFICIENT>
      </bp:physicalEntityParticipant>
    </bp:CONTROLLER>
    <bp:XREF>
      <bp:publicationXref rdf:ID="publicationXref55239">
        <bp:AUTHORS rdf:datatype="http://www.w3.org/2001/XMLSchema#string">Brown TD</bp:AUTHORS>
        <bp:AUTHORS rdf:datatype="http://www.w3.org/2001/XMLSchema#string">Jones-Mortimer MC</bp:AUTHORS>
        <bp:AUTHORS rdf:datatype="http://www.w3.org/2001/XMLSchema#string">Kornberg HL</bp:AUTHORS>
        <bp:DB rdf:datatype="http://www.w3.org/2001/XMLSchema#string">PubMed</bp:DB>
        <bp:ID rdf:datatype="http://www.w3.org/2001/XMLSchema#string">21941</bp:ID>
        <bp:SOURCE rdf:datatype="http://www.w3.org/2001/XMLSchema#string">J Gen Microbiol 1977;102(2);327-36</bp:SOURCE>
        <bp:TITLE rdf:datatype="http://www.w3.org/2001/XMLSchema#string">The enzymic interconversion of acetate and acetyl-coenzyme A in Escherichia coli.</bp:TITLE>
        <bp:YEAR>1977</bp:YEAR>
      </bp:publicationXref>
    </bp:XREF>
  </bp:modulation>
  <bp:modulation rdf:ID="modulation55238">
    <bp:CONTROL-TYPE rdf:datatype="http://www.w3.org/2001/XMLSchema#string">INHIBITION</bp:CONTROL-TYPE>
    <bp:CONTROLLED rdf:resource="#catalysis55220"/>
    <bp:CONTROLLER>
      <bp:physicalEntityParticipant rdf:ID="phys-ent-participant55237">
        <bp:PHYSICAL-ENTITY>
          <bp:smallMolecule rdf:ID="smallMolecule55232">
            <bp:MOLECULAR-WEIGHT>292.245</bp:MOLECULAR-WEIGHT>
            <bp:NAME rdf:datatype="http://www.w3.org/2001/XMLSchema#string">EDTA</bp:NAME>
            <bp:STRUCTURE>
              <bp:chemicalStructure rdf:ID="chemicalStructure55236">
                <bp:STRUCTURE-FORMAT rdf:datatype="http://www.w3.org/2001/XMLSchema#string">CML</bp:STRUCTURE-FORMAT>
                <bp:STRUCTURE-DATA rdf:datatype="http://www.w3.org/2001/XMLSchema#string"> &lt;cml&gt;
  &lt;molecule id="EDTA" title="EDTA" dictRef="dictEDTA"&gt;
   &lt;atomArray&gt;
    &lt;atom id="EDTA-atom1" elementType="N" x2="6001.0" y2="-2000.0"/&gt;
    &lt;atom id="EDTA-atom2" elementType="C" x2="6001.0" y2="-1000.0"/&gt;
    &lt;atom id="EDTA-atom3" elementType="C" x2="6867.0" y2="-2500.0"/&gt;
    &lt;atom id="EDTA-atom4" elementType="C" x2="5135.0" y2="-2500.0"/&gt;
    &lt;atom id="EDTA-atom5" elementType="C" x2="5135.0" y2="-500.0"/&gt;
    &lt;atom id="EDTA-atom6" elementType="C" x2="7733.0" y2="-2000.0"/&gt;
    &lt;atom id="EDTA-atom7" elementType="C" x2="4269.0" y2="-2000.0"/&gt;
    &lt;atom id="EDTA-atom8" elementType="N" x2="5135.0" y2="500.0"/&gt;
    &lt;atom id="EDTA-atom9" elementType="O" x2="8599.0" y2="-2500.0"/&gt;
    &lt;atom id="EDTA-atom10" elementType="O" x2="7733.0" y2="-1000.0"/&gt;
    &lt;atom id="EDTA-atom11" elementType="O" x2="3403.0" y2="-2500.0"/&gt;
    &lt;atom id="EDTA-atom12" elementType="O" x2="4269.0" y2="-1000.0"/&gt;
    &lt;atom id="EDTA-atom13" elementType="C" x2="4269.0" y2="1000.0"/&gt;
    &lt;atom id="EDTA-atom14" elementType="C" x2="6001.0" y2="1000.0"/&gt;
    &lt;atom id="EDTA-atom15" elementType="C" x2="3403.0" y2="500.0"/&gt;
    &lt;atom id="EDTA-atom16" elementType="C" x2="6001.0" y2="2000.0"/&gt;
    &lt;atom id="EDTA-atom17" elementType="O" x2="2537.0" y2="1000.0"/&gt;
    &lt;atom id="EDTA-atom18" elementType="O" x2="3403.0" y2="-500.0"/&gt;
    &lt;atom id="EDTA-atom19" elementType="O" x2="6867.0" y2="2500.0"/&gt;
    &lt;atom id="EDTA-atom20" elementType="O" x2="5135.0" y2="2500.0"/&gt;
    &lt;atom id="EDTA-atom21" elementType="H" x2="6213.0" y2="-417.0"/&gt;
    &lt;atom id="EDTA-atom22" elementType="H" x2="6612.0" y2="-1108.0"/&gt;
    &lt;atom id="EDTA-atom23" elementType="H" x2="7266.0" y2="-2975.0"/&gt;
    &lt;atom id="EDTA-atom24" elementType="H" x2="6468.0" y2="-2975.0"/&gt;
    &lt;atom id="EDTA-atom25" elementType="H" x2="5534.0" y2="-2975.0"/&gt;
    &lt;atom id="EDTA-atom26" elementType="H" x2="4736.0" y2="-2975.0"/&gt;
    &lt;atom id="EDTA-atom27" elementType="H" x2="4923.0" y2="-1083.0"/&gt;
    &lt;atom id="EDTA-atom28" elementType="H" x2="4524.0" y2="-392.0"/&gt;
    &lt;atom id="EDTA-atom29" elementType="H" x2="9136.0" y2="-2190.0"/&gt;
    &lt;atom id="EDTA-atom30" elementType="H" x2="3403.0" y2="-3120.0"/&gt;
    &lt;atom id="EDTA-atom31" elementType="H" x2="3870.0" y2="1475.0"/&gt;
    &lt;atom id="EDTA-atom32" elementType="H" x2="4668.0" y2="1475.0"/&gt;
    &lt;atom id="EDTA-atom33" elementType="H" x2="6612.0" y2="1108.0"/&gt;
    &lt;atom id="EDTA-atom34" elementType="H" x2="6213.0" y2="417.0"/&gt;
    &lt;atom id="EDTA-atom35" elementType="H" x2="2000.0" y2="690.0"/&gt;
    &lt;atom id="EDTA-atom36" elementType="H" x2="6867.0" y2="3120.0"/&gt;
   &lt;/atomArray&gt;
   &lt;bondArray&gt;
    &lt;bond id="EDTA-bond1" atomRefs="EDTA-atom19 EDTA-atom36" order="1"/&gt;
    &lt;bond id="EDTA-bond2" atomRefs="EDTA-atom17 EDTA-atom35" order="1"/&gt;
    &lt;bond id="EDTA-bond3" atomRefs="EDTA-atom14 EDTA-atom34" order="1"/&gt;
    &lt;bond id="EDTA-bond4" atomRefs="EDTA-atom14 EDTA-atom33" order="1"/&gt;
    &lt;bond id="EDTA-bond5" atomRefs="EDTA-atom13 EDTA-atom32" order="1"/&gt;
    &lt;bond id="EDTA-bond6" atomRefs="EDTA-atom13 EDTA-atom31" order="1"/&gt;
    &lt;bond id="EDTA-bond7" atomRefs="EDTA-atom11 EDTA-atom30" order="1"/&gt;
    &lt;bond id="EDTA-bond8" atomRefs="EDTA-atom9 EDTA-atom29" order="1"/&gt;
    &lt;bond id="EDTA-bond9" atomRefs="EDTA-atom5 EDTA-atom28" order="1"/&gt;
    &lt;bond id="EDTA-bond10" atomRefs="EDTA-atom5 EDTA-atom27" order="1"/&gt;
    &lt;bond id="EDTA-bond11" atomRefs="EDTA-atom4 EDTA-atom26" order="1"/&gt;
    &lt;bond id="EDTA-bond12" atomRefs="EDTA-atom4 EDTA-atom25" order="1"/&gt;
    &lt;bond id="EDTA-bond13" atomRefs="EDTA-atom3 EDTA-atom24" order="1"/&gt;
    &lt;bond id="EDTA-bond14" atomRefs="EDTA-atom3 EDTA-atom23" order="1"/&gt;
    &lt;bond id="EDTA-bond15" atomRefs="EDTA-atom2 EDTA-atom22" order="1"/&gt;
    &lt;bond id="EDTA-bond16" atomRefs="EDTA-atom2 EDTA-atom21" order="1"/&gt;
    &lt;bond id="EDTA-bond17" atomRefs="EDTA-atom16 EDTA-atom20" order="2"/&gt;
    &lt;bond id="EDTA-bond18" atomRefs="EDTA-atom16 EDTA-atom19" order="1"/&gt;
    &lt;bond id="EDTA-bond19" atomRefs="EDTA-atom15 EDTA-atom18" order="2"/&gt;
    &lt;bond id="EDTA-bond20" atomRefs="EDTA-atom15 EDTA-atom17" order="1"/&gt;
    &lt;bond id="EDTA-bond21" atomRefs="EDTA-atom14 EDTA-atom16" order="1"/&gt;
    &lt;bond id="EDTA-bond22" atomRefs="EDTA-atom13 EDTA-atom15" order="1"/&gt;
    &lt;bond id="EDTA-bond23" atomRefs="EDTA-atom8 EDTA-atom14" order="1"/&gt;
    &lt;bond id="EDTA-bond24" atomRefs="EDTA-atom8 EDTA-atom13" order="1"/&gt;
    &lt;bond id="EDTA-bond25" atomRefs="EDTA-atom7 EDTA-atom12" order="2"/&gt;
    &lt;bond id="EDTA-bond26" atomRefs="EDTA-atom7 EDTA-atom11" order="1"/&gt;
    &lt;bond id="EDTA-bond27" atomRefs="EDTA-atom6 EDTA-atom10" order="2"/&gt;
    &lt;bond id="EDTA-bond28" atomRefs="EDTA-atom6 EDTA-atom9" order="1"/&gt;
    &lt;bond id="EDTA-bond29" atomRefs="EDTA-atom5 EDTA-atom8" order="1"/&gt;
    &lt;bond id="EDTA-bond30" atomRefs="EDTA-atom4 EDTA-atom7" order="1"/&gt;
    &lt;bond id="EDTA-bond31" atomRefs="EDTA-atom3 EDTA-atom6" order="1"/&gt;
    &lt;bond id="EDTA-bond32" atomRefs="EDTA-atom2 EDTA-atom5" order="1"/&gt;
    &lt;bond id="EDTA-bond33" atomRefs="EDTA-atom1 EDTA-atom4" order="1"/&gt;
    &lt;bond id="EDTA-bond34" atomRefs="EDTA-atom1 EDTA-atom3" order="1"/&gt;
    &lt;bond id="EDTA-bond35" atomRefs="EDTA-atom1 EDTA-atom2" order="1"/&gt;
   &lt;/bondArray&gt;
   &lt;formula concise="C 10 H 16 N 2 O 8" formalCharge="0"/&gt;
   &lt;float title="molecularWeight" units="g/mol"&gt;292.245&lt;/float&gt;
   &lt;string title="smiles"&gt;[CH2](N([CH2]C(=O)[OH])[CH2]C(=O)[OH])[CH2]N([CH2]C(=O)[OH])[CH2]C(=O)[OH]&lt;/string&gt;
  &lt;/molecule&gt;
 &lt;/cml&gt;
</bp:STRUCTURE-DATA>
              </bp:chemicalStructure>
            </bp:STRUCTURE>
            <bp:SYNONYMS rdf:datatype="http://www.w3.org/2001/XMLSchema#string">ethylenediaminetetraacetic acid</bp:SYNONYMS>
            <bp:SYNONYMS rdf:datatype="http://www.w3.org/2001/XMLSchema#string">ethylenediaminetetraacetate</bp:SYNONYMS>
            <bp:XREF>
              <bp:unificationXref rdf:ID="unificationXref55235">
                <bp:DB rdf:datatype="http://www.w3.org/2001/XMLSchema#string">EcoCyc</bp:DB>
                <bp:ID rdf:datatype="http://www.w3.org/2001/XMLSchema#string">EDTA</bp:ID>
              </bp:unificationXref>
            </bp:XREF>
            <bp:XREF>
              <bp:unificationXref rdf:ID="unificationXref55234">
                <bp:DB rdf:datatype="http://www.w3.org/2001/XMLSchema#string">PubChem</bp:DB>
                <bp:ID rdf:datatype="http://www.w3.org/2001/XMLSchema#string">6049</bp:ID>
              </bp:unificationXref>
            </bp:XREF>
            <bp:XREF>
              <bp:unificationXref rdf:ID="unificationXref55233">
                <bp:DB rdf:datatype="http://www.w3.org/2001/XMLSchema#string">LIGAND</bp:DB>
                <bp:ID rdf:datatype="http://www.w3.org/2001/XMLSchema#string">C00284</bp:ID>
              </bp:unificationXref>
            </bp:XREF>
          </bp:smallMolecule>
        </bp:PHYSICAL-ENTITY>
        <bp:CELLULAR-LOCATION rdf:resource="#openControlledVocabulary55050"/>
        <bp:STOICHIOMETRIC-COEFFICIENT>1</bp:STOICHIOMETRIC-COEFFICIENT>
      </bp:physicalEntityParticipant>
    </bp:CONTROLLER>
    <bp:XREF rdf:resource="#publicationXref55239"/>
  </bp:modulation>
  <bp:modulation rdf:ID="modulation55138">
    <bp:COMMENT rdf:datatype="http://www.w3.org/2001/XMLSchema#string">noncompetitive with respect to CoA</bp:COMMENT>
    <bp:CONTROL-TYPE rdf:datatype="http://www.w3.org/2001/XMLSchema#string">INHIBITION-NONCOMPETITIVE</bp:CONTROL-TYPE>
    <bp:CONTROLLED rdf:resource="#catalysis55046"/>
    <bp:CONTROLLER>
      <bp:physicalEntityParticipant rdf:ID="phys-ent-participant55137">
        <bp:PHYSICAL-ENTITY>
          <bp:smallMolecule rdf:ID="smallMolecule55132">
            <bp:MOLECULAR-WEIGHT>665.446</bp:MOLECULAR-WEIGHT>
            <bp:NAME rdf:datatype="http://www.w3.org/2001/XMLSchema#string">NADH</bp:NAME>
            <bp:STRUCTURE>
              <bp:chemicalStructure rdf:ID="chemicalStructure55136">
                <bp:STRUCTURE-FORMAT rdf:datatype="http://www.w3.org/2001/XMLSchema#string">CML</bp:STRUCTURE-FORMAT>
                <bp:STRUCTURE-DATA rdf:datatype="http://www.w3.org/2001/XMLSchema#string"> &lt;cml&gt;
  &lt;molecule id="NADH" title="NADH" dictRef="dictNADH"&gt;
   &lt;atomArray&gt;
    &lt;atom id="NADH-atom1" elementType="C" x2="3429.0" y2="-7543.0"/&gt;
    &lt;atom id="NADH-atom2" elementType="C" x2="9200.0" y2="-4514.0"/&gt;
    &lt;atom id="NADH-atom3" elementType="H" x2="3714.0" y2="-8943.0"/&gt;
    &lt;atom id="NADH-atom4" elementType="O" x2="829.0" y2="-6400.0"/&gt;
    &lt;atom id="NADH-atom5" elementType="O" x2="829.0" y2="-8657.0"/&gt;
    &lt;atom id="NADH-atom6" elementType="C" x2="4286.0" y2="-9314.0"/&gt;
    &lt;atom id="NADH-atom7" elementType="C" x2="-5914.0" y2="-3600.0"/&gt;
    &lt;atom id="NADH-atom8" elementType="C" x2="-7857.0" y2="-4343.0"/&gt;
    &lt;atom id="NADH-atom9" elementType="H" x2="-4886.0" y2="-7029.0"/&gt;
    &lt;atom id="NADH-atom10" elementType="H" x2="7000.0" y2="-3429.0"/&gt;
    &lt;atom id="NADH-atom11" elementType="O" x2="4286.0" y2="-10000.0"/&gt;
    &lt;atom id="NADH-atom12" elementType="C" x2="5200.0" y2="-4629.0"/&gt;
    &lt;atom id="NADH-atom13" elementType="C" x2="-10000.0" y2="-4343.0"/&gt;
    &lt;atom id="NADH-atom14" elementType="H" x2="4286.0" y2="-8629.0"/&gt;
    &lt;atom id="NADH-atom15" elementType="H" x2="-6800.0" y2="-7543.0"/&gt;
    &lt;atom id="NADH-atom16" elementType="H" x2="6029.0" y2="-3457.0"/&gt;
    &lt;atom id="NADH-atom17" elementType="C" x2="-4229.0" y2="-6829.0"/&gt;
    &lt;atom id="NADH-atom18" elementType="C" x2="7714.0" y2="-4514.0"/&gt;
    &lt;atom id="NADH-atom19" elementType="H" x2="6457.0" y2="-8943.0"/&gt;
    &lt;atom id="NADH-atom20" elementType="O" x2="-5543.0" y2="-6114.0"/&gt;
    &lt;atom id="NADH-atom21" elementType="C" x2="6457.0" y2="-8286.0"/&gt;
    &lt;atom id="NADH-atom22" elementType="O" x2="-4886.0" y2="-8429.0"/&gt;
    &lt;atom id="NADH-atom23" elementType="C" x2="3714.0" y2="-8286.0"/&gt;
    &lt;atom id="NADH-atom24" elementType="C" x2="5200.0" y2="-6086.0"/&gt;
    &lt;atom id="NADH-atom25" elementType="C" x2="-4886.0" y2="-7743.0"/&gt;
    &lt;atom id="NADH-atom26" elementType="C" x2="-6171.0" y2="-7743.0"/&gt;
    &lt;atom id="NADH-atom27" elementType="O" x2="5000.0" y2="-7457.0"/&gt;
    &lt;atom id="NADH-atom28" elementType="N" x2="-8971.0" y2="-1314.0"/&gt;
    &lt;atom id="NADH-atom29" elementType="O" x2="2143.0" y2="-7543.0"/&gt;
    &lt;atom id="NADH-atom30" elementType="O" x2="-1771.0" y2="-6400.0"/&gt;
    &lt;atom id="NADH-atom31" elementType="N" x2="-10000.0" y2="-3114.0"/&gt;
    &lt;atom id="NADH-atom32" elementType="N" x2="-6800.0" y2="-4829.0"/&gt;
    &lt;atom id="NADH-atom33" elementType="N" x2="9943.0" y2="-5343.0"/&gt;
    &lt;atom id="NADH-atom34" elementType="C" x2="7714.0" y2="-6086.0"/&gt;
    &lt;atom id="NADH-atom35" elementType="C" x2="-7857.0" y2="-3114.0"/&gt;
    &lt;atom id="NADH-atom36" elementType="H" x2="5714.0" y2="-8629.0"/&gt;
    &lt;atom id="NADH-atom37" elementType="P" x2="829.0" y2="-7543.0"/&gt;
    &lt;atom id="NADH-atom38" elementType="O" x2="-6171.0" y2="-8429.0"/&gt;
    &lt;atom id="NADH-atom39" elementType="N" x2="-6800.0" y2="-2571.0"/&gt;
    &lt;atom id="NADH-atom40" elementType="P" x2="-1771.0" y2="-7543.0"/&gt;
    &lt;atom id="NADH-atom41" elementType="C" x2="-6800.0" y2="-6829.0"/&gt;
    &lt;atom id="NADH-atom42" elementType="N" x2="6457.0" y2="-6771.0"/&gt;
    &lt;atom id="NADH-atom43" elementType="H" x2="-6171.0" y2="-7029.0"/&gt;
    &lt;atom id="NADH-atom44" elementType="O" x2="9971.0" y2="-3714.0"/&gt;
    &lt;atom id="NADH-atom45" elementType="N" x2="-8971.0" y2="-4886.0"/&gt;
    &lt;atom id="NADH-atom46" elementType="C" x2="-3686.0" y2="-7657.0"/&gt;
    &lt;atom id="NADH-atom47" elementType="O" x2="5714.0" y2="-10000.0"/&gt;
    &lt;atom id="NADH-atom48" elementType="O" x2="-1771.0" y2="-8657.0"/&gt;
    &lt;atom id="NADH-atom49" elementType="C" x2="-8971.0" y2="-2486.0"/&gt;
    &lt;atom id="NADH-atom50" elementType="O" x2="-2743.0" y2="-7543.0"/&gt;
    &lt;atom id="NADH-atom51" elementType="H" x2="-4229.0" y2="-6171.0"/&gt;
    &lt;atom id="NADH-atom52" elementType="O" x2="-429.0" y2="-7543.0"/&gt;
    &lt;atom id="NADH-atom53" elementType="C" x2="5714.0" y2="-9314.0"/&gt;
    &lt;atom id="NADH-atom54" elementType="C" x2="6543.0" y2="-3914.0"/&gt;
   &lt;/atomArray&gt;
   &lt;bondArray&gt;
    &lt;bond id="NADH-bond1" atomRefs="NADH-atom54 NADH-atom18" order="1"/&gt;
    &lt;bond id="NADH-bond2" atomRefs="NADH-atom53 NADH-atom6" order="1"/&gt;
    &lt;bond id="NADH-bond3" atomRefs="NADH-atom52 NADH-atom40" order="1"/&gt;
    &lt;bond id="NADH-bond4" atomRefs="NADH-atom51 NADH-atom17" order="1"/&gt;
    &lt;bond id="NADH-bond5" atomRefs="NADH-atom50 NADH-atom46" order="1"/&gt;
    &lt;bond id="NADH-bond6" atomRefs="NADH-atom49 NADH-atom31" order="A"/&gt;
    &lt;bond id="NADH-bond7" atomRefs="NADH-atom48 NADH-atom40" order="1"/&gt;
    &lt;bond id="NADH-bond8" atomRefs="NADH-atom47 NADH-atom53" order="1"/&gt;
    &lt;bond id="NADH-bond9" atomRefs="NADH-atom46 NADH-atom17" order="1"/&gt;
    &lt;bond id="NADH-bond10" atomRefs="NADH-atom45 NADH-atom8" order="A"/&gt;
    &lt;bond id="NADH-bond11" atomRefs="NADH-atom44 NADH-atom2" order="2"/&gt;
    &lt;bond id="NADH-bond12" atomRefs="NADH-atom43 NADH-atom26" order="1"/&gt;
    &lt;bond id="NADH-bond13" atomRefs="NADH-atom42 NADH-atom21" order="1"/&gt;
    &lt;bond id="NADH-bond14" atomRefs="NADH-atom42 NADH-atom24" order="1"/&gt;
    &lt;bond id="NADH-bond15" atomRefs="NADH-atom41 NADH-atom32" order="1"/&gt;
    &lt;bond id="NADH-bond16" atomRefs="NADH-atom41 NADH-atom26" order="1"/&gt;
    &lt;bond id="NADH-bond17" atomRefs="NADH-atom40 NADH-atom50" order="1"/&gt;
    &lt;bond id="NADH-bond18" atomRefs="NADH-atom39 NADH-atom35" order="A"/&gt;
    &lt;bond id="NADH-bond19" atomRefs="NADH-atom38 NADH-atom26" order="1"/&gt;
    &lt;bond id="NADH-bond20" atomRefs="NADH-atom37 NADH-atom52" order="1"/&gt;
    &lt;bond id="NADH-bond21" atomRefs="NADH-atom36 NADH-atom53" order="1"/&gt;
    &lt;bond id="NADH-bond22" atomRefs="NADH-atom35 NADH-atom49" order="A"/&gt;
    &lt;bond id="NADH-bond23" atomRefs="NADH-atom35 NADH-atom8" order="A"/&gt;
    &lt;bond id="NADH-bond24" atomRefs="NADH-atom34 NADH-atom42" order="1"/&gt;
    &lt;bond id="NADH-bond25" atomRefs="NADH-atom33 NADH-atom2" order="1"/&gt;
    &lt;bond id="NADH-bond26" atomRefs="NADH-atom32 NADH-atom7" order="A"/&gt;
    &lt;bond id="NADH-bond27" atomRefs="NADH-atom31 NADH-atom13" order="A"/&gt;
    &lt;bond id="NADH-bond28" atomRefs="NADH-atom30 NADH-atom40" order="2"/&gt;
    &lt;bond id="NADH-bond29" atomRefs="NADH-atom29 NADH-atom37" order="1"/&gt;
    &lt;bond id="NADH-bond30" atomRefs="NADH-atom28 NADH-atom49" order="1"/&gt;
    &lt;bond id="NADH-bond31" atomRefs="NADH-atom27 NADH-atom23" order="1"/&gt;
    &lt;bond id="NADH-bond32" atomRefs="NADH-atom25 NADH-atom26" order="1"/&gt;
    &lt;bond id="NADH-bond33" atomRefs="NADH-atom23 NADH-atom1" order="1"/&gt;
    &lt;bond id="NADH-bond34" atomRefs="NADH-atom23 NADH-atom6" order="1"/&gt;
    &lt;bond id="NADH-bond35" atomRefs="NADH-atom22 NADH-atom25" order="1"/&gt;
    &lt;bond id="NADH-bond36" atomRefs="NADH-atom21 NADH-atom27" order="1"/&gt;
    &lt;bond id="NADH-bond37" atomRefs="NADH-atom21 NADH-atom53" order="1"/&gt;
    &lt;bond id="NADH-bond38" atomRefs="NADH-atom20 NADH-atom41" order="1"/&gt;
    &lt;bond id="NADH-bond39" atomRefs="NADH-atom19 NADH-atom21" order="1"/&gt;
    &lt;bond id="NADH-bond40" atomRefs="NADH-atom18 NADH-atom34" order="2"/&gt;
    &lt;bond id="NADH-bond41" atomRefs="NADH-atom17 NADH-atom20" order="1"/&gt;
    &lt;bond id="NADH-bond42" atomRefs="NADH-atom17 NADH-atom25" order="1"/&gt;
    &lt;bond id="NADH-bond43" atomRefs="NADH-atom16 NADH-atom54" order="1"/&gt;
    &lt;bond id="NADH-bond44" atomRefs="NADH-atom15 NADH-atom41" order="1"/&gt;
    &lt;bond id="NADH-bond45" atomRefs="NADH-atom14 NADH-atom6" order="1"/&gt;
    &lt;bond id="NADH-bond46" atomRefs="NADH-atom13 NADH-atom45" order="A"/&gt;
    &lt;bond id="NADH-bond47" atomRefs="NADH-atom12 NADH-atom24" order="2"/&gt;
    &lt;bond id="NADH-bond48" atomRefs="NADH-atom12 NADH-atom54" order="1"/&gt;
    &lt;bond id="NADH-bond49" atomRefs="NADH-atom11 NADH-atom6" order="1"/&gt;
    &lt;bond id="NADH-bond50" atomRefs="NADH-atom10 NADH-atom54" order="1"/&gt;
    &lt;bond id="NADH-bond51" atomRefs="NADH-atom9 NADH-atom25" order="1"/&gt;
    &lt;bond id="NADH-bond52" atomRefs="NADH-atom8 NADH-atom32" order="A"/&gt;
    &lt;bond id="NADH-bond53" atomRefs="NADH-atom7 NADH-atom39" order="A"/&gt;
    &lt;bond id="NADH-bond54" atomRefs="NADH-atom5 NADH-atom37" order="1"/&gt;
    &lt;bond id="NADH-bond55" atomRefs="NADH-atom4 NADH-atom37" order="2"/&gt;
    &lt;bond id="NADH-bond56" atomRefs="NADH-atom3 NADH-atom23" order="1"/&gt;
    &lt;bond id="NADH-bond57" atomRefs="NADH-atom2 NADH-atom18" order="1"/&gt;
    &lt;bond id="NADH-bond58" atomRefs="NADH-atom1 NADH-atom29" order="1"/&gt;
   &lt;/bondArray&gt;
   &lt;formula concise="C 21 H 29 N 7 O 14 P 2" formalCharge="0"/&gt;
   &lt;float title="molecularWeight" units="g/mol"&gt;665.446&lt;/float&gt;
   &lt;string title="smiles"&gt;C([CH]1(O[CH]([CH](O)[CH]1O)N2(C=C(C(=O)N)[CH2]C=C2)))OP(=O)(O)OP(=O)(O)OC[CH]3(O[CH]([CH](O)[CH](O)3)n4(c5(c(nc4)c(N)ncn5)))&lt;/string&gt;
  &lt;/molecule&gt;
 &lt;/cml&gt;
</bp:STRUCTURE-DATA>
              </bp:chemicalStructure>
            </bp:STRUCTURE>
            <bp:SYNONYMS rdf:datatype="http://www.w3.org/2001/XMLSchema#string">NADH&lt;sub&gt;2&lt;/sub&gt;</bp:SYNONYMS>
            <bp:SYNONYMS rdf:datatype="http://www.w3.org/2001/XMLSchema#string">NADH2</bp:SYNONYMS>
            <bp:SYNONYMS rdf:datatype="http://www.w3.org/2001/XMLSchema#string">dihydrodiphosphopyridine nucleotide</bp:SYNONYMS>
            <bp:SYNONYMS rdf:datatype="http://www.w3.org/2001/XMLSchema#string">diphosphopyridine nucleotide reduced</bp:SYNONYMS>
            <bp:SYNONYMS rdf:datatype="http://www.w3.org/2001/XMLSchema#string">dihydronicotinamide adenine dinucleotide</bp:SYNONYMS>
            <bp:SYNONYMS rdf:datatype="http://www.w3.org/2001/XMLSchema#string">nicotinamide adenine dinucleotide reduced</bp:SYNONYMS>
            <bp:SYNONYMS rdf:datatype="http://www.w3.org/2001/XMLSchema#string">NAD-reduced</bp:SYNONYMS>
            <bp:SYNONYMS rdf:datatype="http://www.w3.org/2001/XMLSchema#string">NADH+H+</bp:SYNONYMS>
            <bp:SYNONYMS rdf:datatype="http://www.w3.org/2001/XMLSchema#string">DPNH</bp:SYNONYMS>
            <bp:XREF>
              <bp:unificationXref rdf:ID="unificationXref55135">
                <bp:DB rdf:datatype="http://www.w3.org/2001/XMLSchema#string">EcoCyc</bp:DB>
                <bp:ID rdf:datatype="http://www.w3.org/2001/XMLSchema#string">NADH</bp:ID>
              </bp:unificationXref>
            </bp:XREF>
            <bp:XREF>
              <bp:unificationXref rdf:ID="unificationXref55134">
                <bp:DB rdf:datatype="http://www.w3.org/2001/XMLSchema#string">LIGAND</bp:DB>
                <bp:ID rdf:datatype="http://www.w3.org/2001/XMLSchema#string">C00004</bp:ID>
              </bp:unificationXref>
            </bp:XREF>
            <bp:XREF>
              <bp:unificationXref rdf:ID="unificationXref55133">
                <bp:DB rdf:datatype="http://www.w3.org/2001/XMLSchema#string">CAS</bp:DB>
                <bp:ID rdf:datatype="http://www.w3.org/2001/XMLSchema#string">53-84-9</bp:ID>
              </bp:unificationXref>
            </bp:XREF>
          </bp:smallMolecule>
        </bp:PHYSICAL-ENTITY>
        <bp:CELLULAR-LOCATION rdf:resource="#openControlledVocabulary55050"/>
        <bp:STOICHIOMETRIC-COEFFICIENT>1</bp:STOICHIOMETRIC-COEFFICIENT>
      </bp:physicalEntityParticipant>
    </bp:CONTROLLER>
    <bp:XREF>
      <bp:publicationXref rdf:ID="publicationXref55071">
        <bp:AUTHORS rdf:datatype="http://www.w3.org/2001/XMLSchema#string">Suzuki T</bp:AUTHORS>
        <bp:DB rdf:datatype="http://www.w3.org/2001/XMLSchema#string">PubMed</bp:DB>
        <bp:ID rdf:datatype="http://www.w3.org/2001/XMLSchema#string">4312205</bp:ID>
        <bp:SOURCE rdf:datatype="http://www.w3.org/2001/XMLSchema#string">Biochim Biophys Acta 1969;191(3);559-69</bp:SOURCE>
        <bp:TITLE rdf:datatype="http://www.w3.org/2001/XMLSchema#string">Phosphotransacetylase of Escherichia coli B, activation by pyruvate and inhibition by NADH and certain nucleotides.</bp:TITLE>
        <bp:YEAR>1969</bp:YEAR>
      </bp:publicationXref>
    </bp:XREF>
  </bp:modulation>
  <bp:modulation rdf:ID="modulation55131">
    <bp:COMMENT rdf:datatype="http://www.w3.org/2001/XMLSchema#string">noncompetitive with respect to CoA</bp:COMMENT>
    <bp:CONTROL-TYPE rdf:datatype="http://www.w3.org/2001/XMLSchema#string">INHIBITION-NONCOMPETITIVE</bp:CONTROL-TYPE>
    <bp:CONTROLLED rdf:resource="#catalysis55046"/>
    <bp:CONTROLLER>
      <bp:physicalEntityParticipant rdf:ID="phys-ent-participant55130">
        <bp:PHYSICAL-ENTITY>
          <bp:smallMolecule rdf:ID="smallMolecule55122">
            <bp:MOLECULAR-WEIGHT>745.426</bp:MOLECULAR-WEIGHT>
            <bp:NAME rdf:datatype="http://www.w3.org/2001/XMLSchema#string">NADPH</bp:NAME>
            <bp:STRUCTURE>
              <bp:chemicalStructure rdf:ID="chemicalStructure55129">
                <bp:STRUCTURE-FORMAT rdf:datatype="http://www.w3.org/2001/XMLSchema#string">CML</bp:STRUCTURE-FORMAT>
                <bp:STRUCTURE-DATA rdf:datatype="http://www.w3.org/2001/XMLSchema#string"> &lt;cml&gt;
  &lt;molecule id="NADPH" title="NADPH" dictRef="dictNADPH"&gt;
   &lt;atomArray&gt;
    &lt;atom id="NADPH-atom1" elementType="O" x2="53130.0" y2="-33049.0"/&gt;
    &lt;atom id="NADPH-atom2" elementType="O" x2="72891.0" y2="-13253.0"/&gt;
    &lt;atom id="NADPH-atom3" elementType="O" x2="53105.0" y2="-16639.0"/&gt;
    &lt;atom id="NADPH-atom4" elementType="C" x2="99778.0" y2="-47867.0"/&gt;
    &lt;atom id="NADPH-atom5" elementType="C" x2="67454.0" y2="-30291.0"/&gt;
    &lt;atom id="NADPH-atom6" elementType="N" x2="94969.0" y2="-54609.0"/&gt;
    &lt;atom id="NADPH-atom7" elementType="N" x2="79875.0" y2="-39567.0"/&gt;
    &lt;atom id="NADPH-atom8" elementType="O" x2="61335.0" y2="-24826.0"/&gt;
    &lt;atom id="NADPH-atom9" elementType="O" x2="81839.0" y2="-32502.0"/&gt;
    &lt;atom id="NADPH-atom10" elementType="C" x2="72769.0" y2="-43761.0"/&gt;
    &lt;atom id="NADPH-atom11" elementType="C" x2="79875.0" y2="-56161.0"/&gt;
    &lt;atom id="NADPH-atom12" elementType="C" x2="87072.0" y2="-52058.0"/&gt;
    &lt;atom id="NADPH-atom13" elementType="C" x2="87072.0" y2="-43761.0"/&gt;
    &lt;atom id="NADPH-atom14" elementType="C" x2="75247.0" y2="-27725.0"/&gt;
    &lt;atom id="NADPH-atom15" elementType="C" x2="77737.0" y2="-19874.0"/&gt;
    &lt;atom id="NADPH-atom16" elementType="C" x2="85987.0" y2="-19874.0"/&gt;
    &lt;atom id="NADPH-atom17" elementType="C" x2="88524.0" y2="-27725.0"/&gt;
    &lt;atom id="NADPH-atom18" elementType="N" x2="72769.0" y2="-52058.0"/&gt;
    &lt;atom id="NADPH-atom19" elementType="N" x2="94949.0" y2="-41282.0"/&gt;
    &lt;atom id="NADPH-atom20" elementType="P" x2="53121.0" y2="-24844.0"/&gt;
    &lt;atom id="NADPH-atom21" elementType="N" x2="79852.0" y2="-64411.0"/&gt;
    &lt;atom id="NADPH-atom22" elementType="O" x2="44916.0" y2="-24844.0"/&gt;
    &lt;atom id="NADPH-atom23" elementType="O" x2="36666.0" y2="-33112.0"/&gt;
    &lt;atom id="NADPH-atom24" elementType="O" x2="36641.0" y2="-16612.0"/&gt;
    &lt;atom id="NADPH-atom25" elementType="P" x2="36657.0" y2="-24862.0"/&gt;
    &lt;atom id="NADPH-atom26" elementType="O" x2="90842.0" y2="-13204.0"/&gt;
    &lt;atom id="NADPH-atom27" elementType="P" x2="99092.0" y2="-13204.0"/&gt;
    &lt;atom id="NADPH-atom28" elementType="O" x2="99092.0" y2="-21454.0"/&gt;
    &lt;atom id="NADPH-atom29" elementType="O" x2="107342.0" y2="-13204.0"/&gt;
    &lt;atom id="NADPH-atom30" elementType="O" x2="99092.0" y2="-4954.0"/&gt;
    &lt;atom id="NADPH-atom31" elementType="C" x2="14118.0" y2="-24811.0"/&gt;
    &lt;atom id="NADPH-atom32" elementType="C" x2="769.0" y2="-24811.0"/&gt;
    &lt;atom id="NADPH-atom33" elementType="C" x2="3318.0" y2="-16965.0"/&gt;
    &lt;atom id="NADPH-atom34" elementType="C" x2="11568.0" y2="-16965.0"/&gt;
    &lt;atom id="NADPH-atom35" elementType="O" x2="7443.0" y2="-29660.0"/&gt;
    &lt;atom id="NADPH-atom36" elementType="O" x2="-1531.0" y2="-10291.0"/&gt;
    &lt;atom id="NADPH-atom37" elementType="O" x2="16418.0" y2="-10291.0"/&gt;
    &lt;atom id="NADPH-atom38" elementType="C" x2="-7077.0" y2="-35610.0"/&gt;
    &lt;atom id="NADPH-atom39" elementType="C" x2="-14222.0" y2="-39735.0"/&gt;
    &lt;atom id="NADPH-atom40" elementType="C" x2="-21367.0" y2="-35610.0"/&gt;
    &lt;atom id="NADPH-atom41" elementType="C" x2="-21367.0" y2="-27360.0"/&gt;
    &lt;atom id="NADPH-atom42" elementType="C" x2="-14222.0" y2="-23235.0"/&gt;
    &lt;atom id="NADPH-atom43" elementType="C" x2="-28511.0" y2="-23235.0"/&gt;
    &lt;atom id="NADPH-atom44" elementType="O" x2="-28511.0" y2="-14985.0"/&gt;
    &lt;atom id="NADPH-atom45" elementType="N" x2="-35656.0" y2="-27360.0"/&gt;
    &lt;atom id="NADPH-atom46" elementType="N" x2="-7077.0" y2="-27360.0"/&gt;
    &lt;atom id="NADPH-atom47" elementType="C" x2="21248.0" y2="-28961.0"/&gt;
    &lt;atom id="NADPH-atom48" elementType="O" x2="28407.0" y2="-24862.0"/&gt;
   &lt;/atomArray&gt;
   &lt;bondArray&gt;
    &lt;bond id="NADPH-bond1" atomRefs="NADPH-atom47 NADPH-atom48" order="1"/&gt;
    &lt;bond id="NADPH-bond2" atomRefs="NADPH-atom31 NADPH-atom47" order="1"/&gt;
    &lt;bond id="NADPH-bond3" atomRefs="NADPH-atom43 NADPH-atom45" order="1"/&gt;
    &lt;bond id="NADPH-bond4" atomRefs="NADPH-atom43 NADPH-atom44" order="2"/&gt;
    &lt;bond id="NADPH-bond5" atomRefs="NADPH-atom41 NADPH-atom43" order="1"/&gt;
    &lt;bond id="NADPH-bond6" atomRefs="NADPH-atom41 NADPH-atom42" order="2"/&gt;
    &lt;bond id="NADPH-bond7" atomRefs="NADPH-atom40 NADPH-atom41" order="1"/&gt;
    &lt;bond id="NADPH-bond8" atomRefs="NADPH-atom39 NADPH-atom40" order="1"/&gt;
    &lt;bond id="NADPH-bond9" atomRefs="NADPH-atom38 NADPH-atom39" order="2"/&gt;
    &lt;bond id="NADPH-bond10" atomRefs="NADPH-atom38 NADPH-atom46" order="1"/&gt;
    &lt;bond id="NADPH-bond11" atomRefs="NADPH-atom42 NADPH-atom46" order="1"/&gt;
    &lt;bond id="NADPH-bond12" atomRefs="NADPH-atom34 NADPH-atom37" order="1"/&gt;
    &lt;bond id="NADPH-bond13" atomRefs="NADPH-atom33 NADPH-atom36" order="1"/&gt;
    &lt;bond id="NADPH-bond14" atomRefs="NADPH-atom32 NADPH-atom46" order="1"/&gt;
    &lt;bond id="NADPH-bond15" atomRefs="NADPH-atom33 NADPH-atom34" order="1"/&gt;
    &lt;bond id="NADPH-bond16" atomRefs="NADPH-atom32 NADPH-atom33" order="1"/&gt;
    &lt;bond id="NADPH-bond17" atomRefs="NADPH-atom35 NADPH-atom32" order="1"/&gt;
    &lt;bond id="NADPH-bond18" atomRefs="NADPH-atom35 NADPH-atom31" order="1"/&gt;
    &lt;bond id="NADPH-bond19" atomRefs="NADPH-atom34 NADPH-atom31" order="1"/&gt;
    &lt;bond id="NADPH-bond20" atomRefs="NADPH-atom27 NADPH-atom28" order="2"/&gt;
    &lt;bond id="NADPH-bond21" atomRefs="NADPH-atom27 NADPH-atom30" order="1"/&gt;
    &lt;bond id="NADPH-bond22" atomRefs="NADPH-atom27 NADPH-atom29" order="1"/&gt;
    &lt;bond id="NADPH-bond23" atomRefs="NADPH-atom26 NADPH-atom27" order="1"/&gt;
    &lt;bond id="NADPH-bond24" atomRefs="NADPH-atom48 NADPH-atom25" order="1"/&gt;
    &lt;bond id="NADPH-bond25" atomRefs="NADPH-atom24 NADPH-atom25" order="1"/&gt;
    &lt;bond id="NADPH-bond26" atomRefs="NADPH-atom23 NADPH-atom25" order="2"/&gt;
    &lt;bond id="NADPH-bond27" atomRefs="NADPH-atom22 NADPH-atom25" order="1"/&gt;
    &lt;bond id="NADPH-bond28" atomRefs="NADPH-atom16 NADPH-atom26" order="1"/&gt;
    &lt;bond id="NADPH-bond29" atomRefs="NADPH-atom21 NADPH-atom11" order="1"/&gt;
    &lt;bond id="NADPH-bond30" atomRefs="NADPH-atom1 NADPH-atom20" order="2"/&gt;
    &lt;bond id="NADPH-bond31" atomRefs="NADPH-atom15 NADPH-atom2" order="1"/&gt;
    &lt;bond id="NADPH-bond32" atomRefs="NADPH-atom3 NADPH-atom20" order="1"/&gt;
    &lt;bond id="NADPH-bond33" atomRefs="NADPH-atom6 NADPH-atom4" order="A"/&gt;
    &lt;bond id="NADPH-bond34" atomRefs="NADPH-atom4 NADPH-atom19" order="A"/&gt;
    &lt;bond id="NADPH-bond35" atomRefs="NADPH-atom5 NADPH-atom8" order="1"/&gt;
    &lt;bond id="NADPH-bond36" atomRefs="NADPH-atom14 NADPH-atom5" order="1"/&gt;
    &lt;bond id="NADPH-bond37" atomRefs="NADPH-atom12 NADPH-atom6" order="A"/&gt;
    &lt;bond id="NADPH-bond38" atomRefs="NADPH-atom10 NADPH-atom7" order="A"/&gt;
    &lt;bond id="NADPH-bond39" atomRefs="NADPH-atom7 NADPH-atom13" order="A"/&gt;
    &lt;bond id="NADPH-bond40" atomRefs="NADPH-atom8 NADPH-atom20" order="1"/&gt;
    &lt;bond id="NADPH-bond41" atomRefs="NADPH-atom9 NADPH-atom14" order="1"/&gt;
    &lt;bond id="NADPH-bond42" atomRefs="NADPH-atom9 NADPH-atom17" order="1"/&gt;
    &lt;bond id="NADPH-bond43" atomRefs="NADPH-atom22 NADPH-atom20" order="1"/&gt;
    &lt;bond id="NADPH-bond44" atomRefs="NADPH-atom18 NADPH-atom10" order="A"/&gt;
    &lt;bond id="NADPH-bond45" atomRefs="NADPH-atom12 NADPH-atom11" order="A"/&gt;
    &lt;bond id="NADPH-bond46" atomRefs="NADPH-atom11 NADPH-atom18" order="A"/&gt;
    &lt;bond id="NADPH-bond47" atomRefs="NADPH-atom13 NADPH-atom12" order="A"/&gt;
    &lt;bond id="NADPH-bond48" atomRefs="NADPH-atom19 NADPH-atom13" order="A"/&gt;
    &lt;bond id="NADPH-bond49" atomRefs="NADPH-atom14 NADPH-atom15" order="1"/&gt;
    &lt;bond id="NADPH-bond50" atomRefs="NADPH-atom15 NADPH-atom16" order="1"/&gt;
    &lt;bond id="NADPH-bond51" atomRefs="NADPH-atom16 NADPH-atom17" order="1"/&gt;
    &lt;bond id="NADPH-bond52" atomRefs="NADPH-atom17 NADPH-atom19" order="1"/&gt;
   &lt;/bondArray&gt;
   &lt;formula concise="C 21 H 30 N 7 O 17 P 3" formalCharge="0"/&gt;
   &lt;float title="molecularWeight" units="g/mol"&gt;745.426&lt;/float&gt;
   &lt;string title="smiles"&gt;C(C1(OC(C(C(O)1)OP(O)(=O)O)n2(c3(c(nc2)c(N)ncn3))))OP(O)(=O)OP(=O)(O)OCC4(OC(C(O)C(O)4)N5(C=C(C(N)=O)CC=C5))&lt;/string&gt;
  &lt;/molecule&gt;
 &lt;/cml&gt;
</bp:STRUCTURE-DATA>
              </bp:chemicalStructure>
            </bp:STRUCTURE>
            <bp:SYNONYMS rdf:datatype="http://www.w3.org/2001/XMLSchema#string">Nicotinamide adenine dinucleotide phosphate - reduced</bp:SYNONYMS>
            <bp:SYNONYMS rdf:datatype="http://www.w3.org/2001/XMLSchema#string">NADPH+H+</bp:SYNONYMS>
            <bp:SYNONYMS rdf:datatype="http://www.w3.org/2001/XMLSchema#string">NADPH2</bp:SYNONYMS>
            <bp:SYNONYMS rdf:datatype="http://www.w3.org/2001/XMLSchema#string">NADPH&lt;SUB&gt;2&lt;/SUB&gt;</bp:SYNONYMS>
            <bp:SYNONYMS rdf:datatype="http://www.w3.org/2001/XMLSchema#string">dihydrotriphosphopyridine nucleotide</bp:SYNONYMS>
            <bp:SYNONYMS rdf:datatype="http://www.w3.org/2001/XMLSchema#string">dihydrotriphosphopyridine nucleotide reduced</bp:SYNONYMS>
            <bp:SYNONYMS rdf:datatype="http://www.w3.org/2001/XMLSchema#string">dihydronicotinamide adenine dinucleotide phosphate</bp:SYNONYMS>
            <bp:SYNONYMS rdf:datatype="http://www.w3.org/2001/XMLSchema#string">dihydronicotinamide adenine dinucleotide phosphate reduced</bp:SYNONYMS>
            <bp:SYNONYMS rdf:datatype="http://www.w3.org/2001/XMLSchema#string">NADP-reduced</bp:SYNONYMS>
            <bp:SYNONYMS rdf:datatype="http://www.w3.org/2001/XMLSchema#string">NADP-red</bp:SYNONYMS>
            <bp:SYNONYMS rdf:datatype="http://www.w3.org/2001/XMLSchema#string">NADPH&lt;SUP&gt;+&lt;/SUP&gt;H&lt;SUP&gt;+&lt;/SUP&gt;</bp:SYNONYMS>
            <bp:SYNONYMS rdf:datatype="http://www.w3.org/2001/XMLSchema#string">TPNH</bp:SYNONYMS>
            <bp:SYNONYMS rdf:datatype="http://www.w3.org/2001/XMLSchema#string">dihydronicotinamide adenine dinucleotide-P</bp:SYNONYMS>
            <bp:SYNONYMS rdf:datatype="http://www.w3.org/2001/XMLSchema#string">NADP(H)</bp:SYNONYMS>
            <bp:XREF>
              <bp:unificationXref rdf:ID="unificationXref55128">
                <bp:DB rdf:datatype="http://www.w3.org/2001/XMLSchema#string">EcoCyc</bp:DB>
                <bp:ID rdf:datatype="http://www.w3.org/2001/XMLSchema#string">NADPH</bp:ID>
              </bp:unificationXref>
            </bp:XREF>
            <bp:XREF>
              <bp:unificationXref rdf:ID="unificationXref55127">
                <bp:DB rdf:datatype="http://www.w3.org/2001/XMLSchema#string">LIGAND</bp:DB>
                <bp:ID rdf:datatype="http://www.w3.org/2001/XMLSchema#string">C00005</bp:ID>
              </bp:unificationXref>
            </bp:XREF>
            <bp:XREF>
              <bp:unificationXref rdf:ID="unificationXref55126">
                <bp:DB rdf:datatype="http://www.w3.org/2001/XMLSchema#string">CAS</bp:DB>
                <bp:ID rdf:datatype="http://www.w3.org/2001/XMLSchema#string">2646-71-1</bp:ID>
              </bp:unificationXref>
            </bp:XREF>
            <bp:XREF>
              <bp:unificationXref rdf:ID="unificationXref55125">
                <bp:DB rdf:datatype="http://www.w3.org/2001/XMLSchema#string">ChEBI</bp:DB>
                <bp:ID rdf:datatype="http://www.w3.org/2001/XMLSchema#string">16474</bp:ID>
              </bp:unificationXref>
            </bp:XREF>
            <bp:XREF>
              <bp:unificationXref rdf:ID="unificationXref55124">
                <bp:DB rdf:datatype="http://www.w3.org/2001/XMLSchema#string">LIGAND</bp:DB>
                <bp:ID rdf:datatype="http://www.w3.org/2001/XMLSchema#string">C00005</bp:ID>
              </bp:unificationXref>
            </bp:XREF>
            <bp:XREF>
              <bp:unificationXref rdf:ID="unificationXref55123">
                <bp:DB rdf:datatype="http://www.w3.org/2001/XMLSchema#string">PubChem</bp:DB>
                <bp:ID rdf:datatype="http://www.w3.org/2001/XMLSchema#string">5884</bp:ID>
              </bp:unificationXref>
            </bp:XREF>
          </bp:smallMolecule>
        </bp:PHYSICAL-ENTITY>
        <bp:CELLULAR-LOCATION rdf:resource="#openControlledVocabulary55050"/>
        <bp:STOICHIOMETRIC-COEFFICIENT>1</bp:STOICHIOMETRIC-COEFFICIENT>
      </bp:physicalEntityParticipant>
    </bp:CONTROLLER>
    <bp:XREF rdf:resource="#publicationXref55071"/>
  </bp:modulation>
  <bp:modulation rdf:ID="modulation55121">
    <bp:COMMENT rdf:datatype="http://www.w3.org/2001/XMLSchema#string">noncompetitive with respect to CoA</bp:COMMENT>
    <bp:CONTROL-TYPE rdf:datatype="http://www.w3.org/2001/XMLSchema#string">INHIBITION-NONCOMPETITIVE</bp:CONTROL-TYPE>
    <bp:CONTROLLED rdf:resource="#catalysis55046"/>
    <bp:CONTROLLER>
      <bp:physicalEntityParticipant rdf:ID="phys-ent-participant55120">
        <bp:PHYSICAL-ENTITY rdf:resource="#smallMolecule55114"/>
        <bp:CELLULAR-LOCATION rdf:resource="#openControlledVocabulary55050"/>
        <bp:STOICHIOMETRIC-COEFFICIENT>1</bp:STOICHIOMETRIC-COEFFICIENT>
      </bp:physicalEntityParticipant>
    </bp:CONTROLLER>
    <bp:XREF rdf:resource="#publicationXref55071"/>
  </bp:modulation>
  <bp:modulation rdf:ID="modulation55113">
    <bp:COMMENT rdf:datatype="http://www.w3.org/2001/XMLSchema#string">noncompetitive with respect to CoA</bp:COMMENT>
    <bp:CONTROL-TYPE rdf:datatype="http://www.w3.org/2001/XMLSchema#string">INHIBITION-NONCOMPETITIVE</bp:CONTROL-TYPE>
    <bp:CONTROLLED rdf:resource="#catalysis55046"/>
    <bp:CONTROLLER>
      <bp:physicalEntityParticipant rdf:ID="phys-ent-participant55112">
        <bp:PHYSICAL-ENTITY rdf:resource="#smallMolecule55107"/>
        <bp:CELLULAR-LOCATION rdf:resource="#openControlledVocabulary55050"/>
        <bp:STOICHIOMETRIC-COEFFICIENT>1</bp:STOICHIOMETRIC-COEFFICIENT>
      </bp:physicalEntityParticipant>
    </bp:CONTROLLER>
    <bp:XREF rdf:resource="#publicationXref55071"/>
  </bp:modulation>
  <bp:modulation rdf:ID="modulation55106">
    <bp:COMMENT rdf:datatype="http://www.w3.org/2001/XMLSchema#string">These were very weak inhibitors.</bp:COMMENT>
    <bp:CONTROL-TYPE rdf:datatype="http://www.w3.org/2001/XMLSchema#string">INHIBITION</bp:CONTROL-TYPE>
    <bp:CONTROLLED rdf:resource="#catalysis55046"/>
    <bp:CONTROLLER>
      <bp:physicalEntityParticipant rdf:ID="phys-ent-participant55105">
        <bp:PHYSICAL-ENTITY>
          <bp:smallMolecule rdf:ID="smallMolecule55100">
            <bp:MOLECULAR-WEIGHT>523.183</bp:MOLECULAR-WEIGHT>
            <bp:NAME rdf:datatype="http://www.w3.org/2001/XMLSchema#string">GTP</bp:NAME>
            <bp:STRUCTURE>
              <bp:chemicalStructure rdf:ID="chemicalStructure55104">
                <bp:STRUCTURE-FORMAT rdf:datatype="http://www.w3.org/2001/XMLSchema#string">CML</bp:STRUCTURE-FORMAT>
                <bp:STRUCTURE-DATA rdf:datatype="http://www.w3.org/2001/XMLSchema#string"> &lt;cml&gt;
  &lt;molecule id="GTP" title="GTP" dictRef="dictGTP"&gt;
   &lt;atomArray&gt;
    &lt;atom id="GTP-atom1" elementType="H" x2="799420.0" y2="-773020.0"/&gt;
    &lt;atom id="GTP-atom2" elementType="N" x2="802670.0" y2="-498250.0"/&gt;
    &lt;atom id="GTP-atom3" elementType="O" x2="1036600.0" y2="-904500.0"/&gt;
    &lt;atom id="GTP-atom4" elementType="O" x2="136650.0" y2="-328410.0"/&gt;
    &lt;atom id="GTP-atom5" elementType="O" x2="680770.0" y2="-326730.0"/&gt;
    &lt;atom id="GTP-atom6" elementType="O" x2="409050.0" y2="-327900.0"/&gt;
    &lt;atom id="GTP-atom7" elementType="O" x2="1006110.0" y2="-810.0"/&gt;
    &lt;atom id="GTP-atom8" elementType="O" x2="1301660.0" y2="0.0"/&gt;
    &lt;atom id="GTP-atom9" elementType="O" x2="0.0" y2="-192860.0"/&gt;
    &lt;atom id="GTP-atom10" elementType="O" x2="136240.0" y2="-56880.0"/&gt;
    &lt;atom id="GTP-atom11" elementType="O" x2="680360.0" y2="-56550.0"/&gt;
    &lt;atom id="GTP-atom12" elementType="O" x2="408640.0" y2="-56370.0"/&gt;
    &lt;atom id="GTP-atom13" elementType="C" x2="1364670.0" y2="-632860.0"/&gt;
    &lt;atom id="GTP-atom14" elementType="C" x2="916600.0" y2="-281320.0"/&gt;
    &lt;atom id="GTP-atom15" elementType="N" x2="1285490.0" y2="-743860.0"/&gt;
    &lt;atom id="GTP-atom16" elementType="N" x2="1036980.0" y2="-496210.0"/&gt;
    &lt;atom id="GTP-atom17" elementType="O" x2="815860.0" y2="-191340.0"/&gt;
    &lt;atom id="GTP-atom18" elementType="O" x2="1153430.0" y2="-317720.0"/&gt;
    &lt;atom id="GTP-atom19" elementType="O" x2="272400.0" y2="-192350.0"/&gt;
    &lt;atom id="GTP-atom20" elementType="O" x2="544790.0" y2="-191840.0"/&gt;
    &lt;atom id="GTP-atom21" elementType="C" x2="919990.0" y2="-565260.0"/&gt;
    &lt;atom id="GTP-atom22" elementType="C" x2="1036980.0" y2="-769410.0"/&gt;
    &lt;atom id="GTP-atom23" elementType="C" x2="1155470.0" y2="-701860.0"/&gt;
    &lt;atom id="GTP-atom24" elementType="C" x2="1155470.0" y2="-565260.0"/&gt;
    &lt;atom id="GTP-atom25" elementType="C" x2="1044900.0" y2="-239070.0"/&gt;
    &lt;atom id="GTP-atom26" elementType="C" x2="1085900.0" y2="-109810.0"/&gt;
    &lt;atom id="GTP-atom27" elementType="C" x2="1221730.0" y2="-109810.0"/&gt;
    &lt;atom id="GTP-atom28" elementType="C" x2="1263500.0" y2="-239070.0"/&gt;
    &lt;atom id="GTP-atom29" elementType="N" x2="919990.0" y2="-701860.0"/&gt;
    &lt;atom id="GTP-atom30" elementType="N" x2="1285160.0" y2="-524440.0"/&gt;
    &lt;atom id="GTP-atom31" elementType="P" x2="136500.0" y2="-192650.0"/&gt;
    &lt;atom id="GTP-atom32" elementType="P" x2="680620.0" y2="-191640.0"/&gt;
    &lt;atom id="GTP-atom33" elementType="P" x2="408900.0" y2="-192130.0"/&gt;
   &lt;/atomArray&gt;
   &lt;bondArray&gt;
    &lt;bond id="GTP-bond1" atomRefs="GTP-atom28 GTP-atom30" order="1"/&gt;
    &lt;bond id="GTP-bond2" atomRefs="GTP-atom27 GTP-atom28" order="1"/&gt;
    &lt;bond id="GTP-bond3" atomRefs="GTP-atom26 GTP-atom27" order="1"/&gt;
    &lt;bond id="GTP-bond4" atomRefs="GTP-atom25 GTP-atom26" order="1"/&gt;
    &lt;bond id="GTP-bond5" atomRefs="GTP-atom24 GTP-atom30" order="A"/&gt;
    &lt;bond id="GTP-bond6" atomRefs="GTP-atom23 GTP-atom24" order="A"/&gt;
    &lt;bond id="GTP-bond7" atomRefs="GTP-atom29 GTP-atom22" order="A"/&gt;
    &lt;bond id="GTP-bond8" atomRefs="GTP-atom22 GTP-atom23" order="A"/&gt;
    &lt;bond id="GTP-bond9" atomRefs="GTP-atom21 GTP-atom29" order="A"/&gt;
    &lt;bond id="GTP-bond10" atomRefs="GTP-atom20 GTP-atom33" order="1"/&gt;
    &lt;bond id="GTP-bond11" atomRefs="GTP-atom20 GTP-atom32" order="1"/&gt;
    &lt;bond id="GTP-bond12" atomRefs="GTP-atom19 GTP-atom33" order="1"/&gt;
    &lt;bond id="GTP-bond13" atomRefs="GTP-atom19 GTP-atom31" order="1"/&gt;
    &lt;bond id="GTP-bond14" atomRefs="GTP-atom18 GTP-atom28" order="1"/&gt;
    &lt;bond id="GTP-bond15" atomRefs="GTP-atom18 GTP-atom25" order="1"/&gt;
    &lt;bond id="GTP-bond16" atomRefs="GTP-atom17 GTP-atom32" order="1"/&gt;
    &lt;bond id="GTP-bond17" atomRefs="GTP-atom24 GTP-atom16" order="A"/&gt;
    &lt;bond id="GTP-bond18" atomRefs="GTP-atom16 GTP-atom21" order="A"/&gt;
    &lt;bond id="GTP-bond19" atomRefs="GTP-atom15 GTP-atom23" order="A"/&gt;
    &lt;bond id="GTP-bond20" atomRefs="GTP-atom25 GTP-atom14" order="1"/&gt;
    &lt;bond id="GTP-bond21" atomRefs="GTP-atom14 GTP-atom17" order="1"/&gt;
    &lt;bond id="GTP-bond22" atomRefs="GTP-atom30 GTP-atom13" order="A"/&gt;
    &lt;bond id="GTP-bond23" atomRefs="GTP-atom13 GTP-atom15" order="A"/&gt;
    &lt;bond id="GTP-bond24" atomRefs="GTP-atom12 GTP-atom33" order="1"/&gt;
    &lt;bond id="GTP-bond25" atomRefs="GTP-atom11 GTP-atom32" order="1"/&gt;
    &lt;bond id="GTP-bond26" atomRefs="GTP-atom10 GTP-atom31" order="1"/&gt;
    &lt;bond id="GTP-bond27" atomRefs="GTP-atom9 GTP-atom31" order="1"/&gt;
    &lt;bond id="GTP-bond28" atomRefs="GTP-atom27 GTP-atom8" order="1"/&gt;
    &lt;bond id="GTP-bond29" atomRefs="GTP-atom26 GTP-atom7" order="1"/&gt;
    &lt;bond id="GTP-bond30" atomRefs="GTP-atom6 GTP-atom33" order="2"/&gt;
    &lt;bond id="GTP-bond31" atomRefs="GTP-atom5 GTP-atom32" order="2"/&gt;
    &lt;bond id="GTP-bond32" atomRefs="GTP-atom4 GTP-atom31" order="2"/&gt;
    &lt;bond id="GTP-bond33" atomRefs="GTP-atom3 GTP-atom22" order="2"/&gt;
    &lt;bond id="GTP-bond34" atomRefs="GTP-atom2 GTP-atom21" order="1"/&gt;
    &lt;bond id="GTP-bond35" atomRefs="GTP-atom1 GTP-atom29" order="1"/&gt;
   &lt;/bondArray&gt;
   &lt;formula concise="C 10 H 16 N 5 O 14 P 3" formalCharge="-4"/&gt;
   &lt;float title="molecularWeight" units="g/mol"&gt;523.183&lt;/float&gt;
   &lt;string title="smiles"&gt;C(OP(=O)(O)OP(=O)(O)OP(O)(O)=O)C1(OC(C(O)C1O)n2(c3(c(nc2)c(=O)[nH]c(n3)N)))&lt;/string&gt;
  &lt;/molecule&gt;
 &lt;/cml&gt;
</bp:STRUCTURE-DATA>
              </bp:chemicalStructure>
            </bp:STRUCTURE>
            <bp:SYNONYMS rdf:datatype="http://www.w3.org/2001/XMLSchema#string">guanylyl imidodiphosphate</bp:SYNONYMS>
            <bp:SYNONYMS rdf:datatype="http://www.w3.org/2001/XMLSchema#string">guanosine 5'-triphosphate</bp:SYNONYMS>
            <bp:SYNONYMS rdf:datatype="http://www.w3.org/2001/XMLSchema#string">guanosine-triphosphate</bp:SYNONYMS>
            <bp:XREF>
              <bp:unificationXref rdf:ID="unificationXref55103">
                <bp:DB rdf:datatype="http://www.w3.org/2001/XMLSchema#string">EcoCyc</bp:DB>
                <bp:ID rdf:datatype="http://www.w3.org/2001/XMLSchema#string">GTP</bp:ID>
              </bp:unificationXref>
            </bp:XREF>
            <bp:XREF>
              <bp:unificationXref rdf:ID="unificationXref55102">
                <bp:DB rdf:datatype="http://www.w3.org/2001/XMLSchema#string">CAS</bp:DB>
                <bp:ID rdf:datatype="http://www.w3.org/2001/XMLSchema#string">86-01-1</bp:ID>
              </bp:unificationXref>
            </bp:XREF>
            <bp:XREF>
              <bp:unificationXref rdf:ID="unificationXref55101">
                <bp:DB rdf:datatype="http://www.w3.org/2001/XMLSchema#string">LIGAND</bp:DB>
                <bp:ID rdf:datatype="http://www.w3.org/2001/XMLSchema#string">C00044</bp:ID>
              </bp:unificationXref>
            </bp:XREF>
          </bp:smallMolecule>
        </bp:PHYSICAL-ENTITY>
        <bp:CELLULAR-LOCATION rdf:resource="#openControlledVocabulary55050"/>
        <bp:STOICHIOMETRIC-COEFFICIENT>1</bp:STOICHIOMETRIC-COEFFICIENT>
      </bp:physicalEntityParticipant>
    </bp:CONTROLLER>
    <bp:XREF rdf:resource="#publicationXref55071"/>
  </bp:modulation>
  <bp:modulation rdf:ID="modulation55099">
    <bp:COMMENT rdf:datatype="http://www.w3.org/2001/XMLSchema#string">These were very weak inhibitors.</bp:COMMENT>
    <bp:CONTROL-TYPE rdf:datatype="http://www.w3.org/2001/XMLSchema#string">INHIBITION</bp:CONTROL-TYPE>
    <bp:CONTROLLED rdf:resource="#catalysis55046"/>
    <bp:CONTROLLER>
      <bp:physicalEntityParticipant rdf:ID="phys-ent-participant55098">
        <bp:PHYSICAL-ENTITY>
          <bp:smallMolecule rdf:ID="smallMolecule55093">
            <bp:MOLECULAR-WEIGHT>483.158</bp:MOLECULAR-WEIGHT>
            <bp:NAME rdf:datatype="http://www.w3.org/2001/XMLSchema#string">CTP</bp:NAME>
            <bp:STRUCTURE>
              <bp:chemicalStructure rdf:ID="chemicalStructure55097">
                <bp:STRUCTURE-FORMAT rdf:datatype="http://www.w3.org/2001/XMLSchema#string">CML</bp:STRUCTURE-FORMAT>
                <bp:STRUCTURE-DATA rdf:datatype="http://www.w3.org/2001/XMLSchema#string"> &lt;cml&gt;
  &lt;molecule id="CTP" title="CTP" dictRef="dictCTP"&gt;
   &lt;atomArray&gt;
    &lt;atom id="CTP-atom1" elementType="N" x2="8591800.0" y2="-5050500.0"/&gt;
    &lt;atom id="CTP-atom2" elementType="O" x2="7167000.0" y2="-2580800.0"/&gt;
    &lt;atom id="CTP-atom3" elementType="O" x2="852900.0" y2="-2010600.0"/&gt;
    &lt;atom id="CTP-atom4" elementType="O" x2="4138200.0" y2="-1981100.0"/&gt;
    &lt;atom id="CTP-atom5" elementType="O" x2="2496100.0" y2="-1981100.0"/&gt;
    &lt;atom id="CTP-atom6" elementType="O" x2="6114400.0" y2="-1300.0"/&gt;
    &lt;atom id="CTP-atom7" elementType="O" x2="7907000.0" y2="0.0"/&gt;
    &lt;atom id="CTP-atom8" elementType="O" x2="0.0" y2="-1166400.0"/&gt;
    &lt;atom id="CTP-atom9" elementType="O" x2="824400.0" y2="-333400.0"/&gt;
    &lt;atom id="CTP-atom10" elementType="O" x2="4135700.0" y2="-339900.0"/&gt;
    &lt;atom id="CTP-atom11" elementType="O" x2="2496100.0" y2="-339900.0"/&gt;
    &lt;atom id="CTP-atom12" elementType="C" x2="9313800.0" y2="-3819600.0"/&gt;
    &lt;atom id="CTP-atom13" elementType="C" x2="9313800.0" y2="-2989800.0"/&gt;
    &lt;atom id="CTP-atom14" elementType="C" x2="5570700.0" y2="-1705200.0"/&gt;
    &lt;atom id="CTP-atom15" elementType="N" x2="7883400.0" y2="-3819600.0"/&gt;
    &lt;atom id="CTP-atom16" elementType="O" x2="4958700.0" y2="-1158700.0"/&gt;
    &lt;atom id="CTP-atom17" elementType="O" x2="7009300.0" y2="-1926300.0"/&gt;
    &lt;atom id="CTP-atom18" elementType="O" x2="1677300.0" y2="-1157800.0"/&gt;
    &lt;atom id="CTP-atom19" elementType="O" x2="3316700.0" y2="-1160500.0"/&gt;
    &lt;atom id="CTP-atom20" elementType="C" x2="7883400.0" y2="-2989800.0"/&gt;
    &lt;atom id="CTP-atom21" elementType="C" x2="8594000.0" y2="-4229900.0"/&gt;
    &lt;atom id="CTP-atom22" elementType="C" x2="6599000.0" y2="-663400.0"/&gt;
    &lt;atom id="CTP-atom23" elementType="C" x2="7424100.0" y2="-663400.0"/&gt;
    &lt;atom id="CTP-atom24" elementType="C" x2="6350000.0" y2="-1448600.0"/&gt;
    &lt;atom id="CTP-atom25" elementType="C" x2="7677800.0" y2="-1448600.0"/&gt;
    &lt;atom id="CTP-atom26" elementType="N" x2="8594000.0" y2="-2570500.0"/&gt;
    &lt;atom id="CTP-atom27" elementType="P" x2="838700.0" y2="-1172000.0"/&gt;
    &lt;atom id="CTP-atom28" elementType="P" x2="4137300.0" y2="-1160500.0"/&gt;
    &lt;atom id="CTP-atom29" elementType="P" x2="2496100.0" y2="-1160500.0"/&gt;
   &lt;/atomArray&gt;
   &lt;bondArray&gt;
    &lt;bond id="CTP-bond1" atomRefs="CTP-atom1 CTP-atom21" order="1"/&gt;
    &lt;bond id="CTP-bond2" atomRefs="CTP-atom2 CTP-atom20" order="2"/&gt;
    &lt;bond id="CTP-bond3" atomRefs="CTP-atom3 CTP-atom27" order="2"/&gt;
    &lt;bond id="CTP-bond4" atomRefs="CTP-atom4 CTP-atom28" order="2"/&gt;
    &lt;bond id="CTP-bond5" atomRefs="CTP-atom5 CTP-atom29" order="2"/&gt;
    &lt;bond id="CTP-bond6" atomRefs="CTP-atom22 CTP-atom6" order="1"/&gt;
    &lt;bond id="CTP-bond7" atomRefs="CTP-atom23 CTP-atom7" order="1"/&gt;
    &lt;bond id="CTP-bond8" atomRefs="CTP-atom8 CTP-atom27" order="1"/&gt;
    &lt;bond id="CTP-bond9" atomRefs="CTP-atom9 CTP-atom27" order="1"/&gt;
    &lt;bond id="CTP-bond10" atomRefs="CTP-atom10 CTP-atom28" order="1"/&gt;
    &lt;bond id="CTP-bond11" atomRefs="CTP-atom11 CTP-atom29" order="1"/&gt;
    &lt;bond id="CTP-bond12" atomRefs="CTP-atom13 CTP-atom12" order="A"/&gt;
    &lt;bond id="CTP-bond13" atomRefs="CTP-atom12 CTP-atom21" order="A"/&gt;
    &lt;bond id="CTP-bond14" atomRefs="CTP-atom26 CTP-atom13" order="A"/&gt;
    &lt;bond id="CTP-bond15" atomRefs="CTP-atom14 CTP-atom16" order="1"/&gt;
    &lt;bond id="CTP-bond16" atomRefs="CTP-atom24 CTP-atom14" order="1"/&gt;
    &lt;bond id="CTP-bond17" atomRefs="CTP-atom15 CTP-atom20" order="A"/&gt;
    &lt;bond id="CTP-bond18" atomRefs="CTP-atom21 CTP-atom15" order="A"/&gt;
    &lt;bond id="CTP-bond19" atomRefs="CTP-atom16 CTP-atom28" order="1"/&gt;
    &lt;bond id="CTP-bond20" atomRefs="CTP-atom17 CTP-atom24" order="1"/&gt;
    &lt;bond id="CTP-bond21" atomRefs="CTP-atom17 CTP-atom25" order="1"/&gt;
    &lt;bond id="CTP-bond22" atomRefs="CTP-atom18 CTP-atom27" order="1"/&gt;
    &lt;bond id="CTP-bond23" atomRefs="CTP-atom18 CTP-atom29" order="1"/&gt;
    &lt;bond id="CTP-bond24" atomRefs="CTP-atom19 CTP-atom28" order="1"/&gt;
    &lt;bond id="CTP-bond25" atomRefs="CTP-atom19 CTP-atom29" order="1"/&gt;
    &lt;bond id="CTP-bond26" atomRefs="CTP-atom20 CTP-atom26" order="A"/&gt;
    &lt;bond id="CTP-bond27" atomRefs="CTP-atom22 CTP-atom23" order="1"/&gt;
    &lt;bond id="CTP-bond28" atomRefs="CTP-atom22 CTP-atom24" order="1"/&gt;
    &lt;bond id="CTP-bond29" atomRefs="CTP-atom23 CTP-atom25" order="1"/&gt;
    &lt;bond id="CTP-bond30" atomRefs="CTP-atom25 CTP-atom26" order="1"/&gt;
   &lt;/bondArray&gt;
   &lt;formula concise="C 9 H 16 N 3 O 14 P 3" formalCharge="0"/&gt;
   &lt;float title="molecularWeight" units="g/mol"&gt;483.158&lt;/float&gt;
   &lt;string title="smiles"&gt;c1(n(c(=O)nc(N)c1)C2(OC(C(O)C(O)2)COP(O)(=O)OP(O)(=O)OP(O)(=O)O))&lt;/string&gt;
  &lt;/molecule&gt;
 &lt;/cml&gt;
</bp:STRUCTURE-DATA>
              </bp:chemicalStructure>
            </bp:STRUCTURE>
            <bp:SYNONYMS rdf:datatype="http://www.w3.org/2001/XMLSchema#string">cytidine-triphosphate</bp:SYNONYMS>
            <bp:SYNONYMS rdf:datatype="http://www.w3.org/2001/XMLSchema#string">cytidine-5'-triphosphate</bp:SYNONYMS>
            <bp:XREF>
              <bp:unificationXref rdf:ID="unificationXref55096">
                <bp:DB rdf:datatype="http://www.w3.org/2001/XMLSchema#string">EcoCyc</bp:DB>
                <bp:ID rdf:datatype="http://www.w3.org/2001/XMLSchema#string">CTP</bp:ID>
              </bp:unificationXref>
            </bp:XREF>
            <bp:XREF>
              <bp:unificationXref rdf:ID="unificationXref55095">
                <bp:DB rdf:datatype="http://www.w3.org/2001/XMLSchema#string">CAS</bp:DB>
                <bp:ID rdf:datatype="http://www.w3.org/2001/XMLSchema#string">65-47-4</bp:ID>
              </bp:unificationXref>
            </bp:XREF>
            <bp:XREF>
              <bp:unificationXref rdf:ID="unificationXref55094">
                <bp:DB rdf:datatype="http://www.w3.org/2001/XMLSchema#string">LIGAND</bp:DB>
                <bp:ID rdf:datatype="http://www.w3.org/2001/XMLSchema#string">C00063</bp:ID>
              </bp:unificationXref>
            </bp:XREF>
          </bp:smallMolecule>
        </bp:PHYSICAL-ENTITY>
        <bp:CELLULAR-LOCATION rdf:resource="#openControlledVocabulary55050"/>
        <bp:STOICHIOMETRIC-COEFFICIENT>1</bp:STOICHIOMETRIC-COEFFICIENT>
      </bp:physicalEntityParticipant>
    </bp:CONTROLLER>
    <bp:XREF rdf:resource="#publicationXref55071"/>
  </bp:modulation>
  <bp:modulation rdf:ID="modulation55092">
    <bp:COMMENT rdf:datatype="http://www.w3.org/2001/XMLSchema#string">These were very weak inhibitors.</bp:COMMENT>
    <bp:CONTROL-TYPE rdf:datatype="http://www.w3.org/2001/XMLSchema#string">INHIBITION</bp:CONTROL-TYPE>
    <bp:CONTROLLED rdf:resource="#catalysis55046"/>
    <bp:CONTROLLER>
      <bp:physicalEntityParticipant rdf:ID="phys-ent-participant55091">
        <bp:PHYSICAL-ENTITY>
          <bp:smallMolecule rdf:ID="smallMolecule55086">
            <bp:MOLECULAR-WEIGHT>484.143</bp:MOLECULAR-WEIGHT>
            <bp:NAME rdf:datatype="http://www.w3.org/2001/XMLSchema#string">UTP</bp:NAME>
            <bp:STRUCTURE>
              <bp:chemicalStructure rdf:ID="chemicalStructure55090">
                <bp:STRUCTURE-FORMAT rdf:datatype="http://www.w3.org/2001/XMLSchema#string">CML</bp:STRUCTURE-FORMAT>
                <bp:STRUCTURE-DATA rdf:datatype="http://www.w3.org/2001/XMLSchema#string"> &lt;cml&gt;
  &lt;molecule id="UTP" title="UTP" dictRef="dictUTP"&gt;
   &lt;atomArray&gt;
    &lt;atom id="UTP-atom1" elementType="H" x2="1.19518e+7" y2="-7088400.0"/&gt;
    &lt;atom id="UTP-atom2" elementType="O" x2="1.43416e+7" y2="-8430400.0"/&gt;
    &lt;atom id="UTP-atom3" elementType="O" x2="1.19633e+7" y2="-4307900.0"/&gt;
    &lt;atom id="UTP-atom4" elementType="O" x2="1423800.0" y2="-3356200.0"/&gt;
    &lt;atom id="UTP-atom5" elementType="O" x2="6907500.0" y2="-3306800.0"/&gt;
    &lt;atom id="UTP-atom6" elementType="O" x2="4166600.0" y2="-3306800.0"/&gt;
    &lt;atom id="UTP-atom7" elementType="O" x2="1.02063e+7" y2="-2200.0"/&gt;
    &lt;atom id="UTP-atom8" elementType="O" x2="1.31986e+7" y2="0.0"/&gt;
    &lt;atom id="UTP-atom9" elementType="O" x2="1376200.0" y2="-556600.0"/&gt;
    &lt;atom id="UTP-atom10" elementType="O" x2="0.0" y2="-1947000.0"/&gt;
    &lt;atom id="UTP-atom11" elementType="O" x2="6903400.0" y2="-567400.0"/&gt;
    &lt;atom id="UTP-atom12" elementType="O" x2="4166600.0" y2="-567400.0"/&gt;
    &lt;atom id="UTP-atom13" elementType="C" x2="1.55469e+7" y2="-6375700.0"/&gt;
    &lt;atom id="UTP-atom14" elementType="C" x2="1.55469e+7" y2="-4990700.0"/&gt;
    &lt;atom id="UTP-atom15" elementType="C" x2="9298700.0" y2="-2846400.0"/&gt;
    &lt;atom id="UTP-atom16" elementType="O" x2="8277200.0" y2="-1934100.0"/&gt;
    &lt;atom id="UTP-atom17" elementType="O" x2="1.17001e+7" y2="-3215500.0"/&gt;
    &lt;atom id="UTP-atom18" elementType="O" x2="2799800.0" y2="-1932600.0"/&gt;
    &lt;atom id="UTP-atom19" elementType="O" x2="5536300.0" y2="-1937100.0"/&gt;
    &lt;atom id="UTP-atom20" elementType="C" x2="1.43453e+7" y2="-7060700.0"/&gt;
    &lt;atom id="UTP-atom21" elementType="C" x2="1.31592e+7" y2="-4990700.0"/&gt;
    &lt;atom id="UTP-atom22" elementType="C" x2="1.10153e+7" y2="-1107400.0"/&gt;
    &lt;atom id="UTP-atom23" elementType="C" x2="1.23925e+7" y2="-1107400.0"/&gt;
    &lt;atom id="UTP-atom24" elementType="C" x2="1.05996e+7" y2="-2418100.0"/&gt;
    &lt;atom id="UTP-atom25" elementType="C" x2="1.2816e+7" y2="-2418100.0"/&gt;
    &lt;atom id="UTP-atom26" elementType="N" x2="1.31592e+7" y2="-6375700.0"/&gt;
    &lt;atom id="UTP-atom27" elementType="N" x2="1.43453e+7" y2="-4290700.0"/&gt;
    &lt;atom id="UTP-atom28" elementType="P" x2="1400000.0" y2="-1956400.0"/&gt;
    &lt;atom id="UTP-atom29" elementType="P" x2="6906000.0" y2="-1937100.0"/&gt;
    &lt;atom id="UTP-atom30" elementType="P" x2="4166600.0" y2="-1937100.0"/&gt;
   &lt;/atomArray&gt;
   &lt;bondArray&gt;
    &lt;bond id="UTP-bond1" atomRefs="UTP-atom25 UTP-atom27" order="1"/&gt;
    &lt;bond id="UTP-bond2" atomRefs="UTP-atom23 UTP-atom25" order="1"/&gt;
    &lt;bond id="UTP-bond3" atomRefs="UTP-atom22 UTP-atom24" order="1"/&gt;
    &lt;bond id="UTP-bond4" atomRefs="UTP-atom22 UTP-atom23" order="1"/&gt;
    &lt;bond id="UTP-bond5" atomRefs="UTP-atom21 UTP-atom27" order="A"/&gt;
    &lt;bond id="UTP-bond6" atomRefs="UTP-atom26 UTP-atom21" order="A"/&gt;
    &lt;bond id="UTP-bond7" atomRefs="UTP-atom20 UTP-atom26" order="A"/&gt;
    &lt;bond id="UTP-bond8" atomRefs="UTP-atom19 UTP-atom30" order="1"/&gt;
    &lt;bond id="UTP-bond9" atomRefs="UTP-atom19 UTP-atom29" order="1"/&gt;
    &lt;bond id="UTP-bond10" atomRefs="UTP-atom18 UTP-atom30" order="1"/&gt;
    &lt;bond id="UTP-bond11" atomRefs="UTP-atom18 UTP-atom28" order="1"/&gt;
    &lt;bond id="UTP-bond12" atomRefs="UTP-atom17 UTP-atom25" order="1"/&gt;
    &lt;bond id="UTP-bond13" atomRefs="UTP-atom17 UTP-atom24" order="1"/&gt;
    &lt;bond id="UTP-bond14" atomRefs="UTP-atom16 UTP-atom29" order="1"/&gt;
    &lt;bond id="UTP-bond15" atomRefs="UTP-atom24 UTP-atom15" order="1"/&gt;
    &lt;bond id="UTP-bond16" atomRefs="UTP-atom15 UTP-atom16" order="1"/&gt;
    &lt;bond id="UTP-bond17" atomRefs="UTP-atom27 UTP-atom14" order="A"/&gt;
    &lt;bond id="UTP-bond18" atomRefs="UTP-atom13 UTP-atom20" order="A"/&gt;
    &lt;bond id="UTP-bond19" atomRefs="UTP-atom14 UTP-atom13" order="A"/&gt;
    &lt;bond id="UTP-bond20" atomRefs="UTP-atom12 UTP-atom30" order="1"/&gt;
    &lt;bond id="UTP-bond21" atomRefs="UTP-atom11 UTP-atom29" order="1"/&gt;
    &lt;bond id="UTP-bond22" atomRefs="UTP-atom10 UTP-atom28" order="1"/&gt;
    &lt;bond id="UTP-bond23" atomRefs="UTP-atom9 UTP-atom28" order="1"/&gt;
    &lt;bond id="UTP-bond24" atomRefs="UTP-atom23 UTP-atom8" order="1"/&gt;
    &lt;bond id="UTP-bond25" atomRefs="UTP-atom22 UTP-atom7" order="1"/&gt;
    &lt;bond id="UTP-bond26" atomRefs="UTP-atom6 UTP-atom30" order="2"/&gt;
    &lt;bond id="UTP-bond27" atomRefs="UTP-atom5 UTP-atom29" order="2"/&gt;
    &lt;bond id="UTP-bond28" atomRefs="UTP-atom4 UTP-atom28" order="2"/&gt;
    &lt;bond id="UTP-bond29" atomRefs="UTP-atom3 UTP-atom21" order="2"/&gt;
    &lt;bond id="UTP-bond30" atomRefs="UTP-atom2 UTP-atom20" order="2"/&gt;
    &lt;bond id="UTP-bond31" atomRefs="UTP-atom1 UTP-atom26" order="1"/&gt;
   &lt;/bondArray&gt;
   &lt;formula concise="C 9 H 15 N 2 O 15 P 3" formalCharge="0"/&gt;
   &lt;float title="molecularWeight" units="g/mol"&gt;484.143&lt;/float&gt;
   &lt;string title="smiles"&gt;c1(n(c(=O)[nH]c(c1)=O)C2(OC(C(O)C2O)COP(=O)(O)OP(=O)(O)OP(O)(O)=O))&lt;/string&gt;
  &lt;/molecule&gt;
 &lt;/cml&gt;
</bp:STRUCTURE-DATA>
              </bp:chemicalStructure>
            </bp:STRUCTURE>
            <bp:SYNONYMS rdf:datatype="http://www.w3.org/2001/XMLSchema#string">uridine-triphosphate</bp:SYNONYMS>
            <bp:SYNONYMS rdf:datatype="http://www.w3.org/2001/XMLSchema#string">uridine-5'-triphosphate</bp:SYNONYMS>
            <bp:XREF>
              <bp:unificationXref rdf:ID="unificationXref55089">
                <bp:DB rdf:datatype="http://www.w3.org/2001/XMLSchema#string">EcoCyc</bp:DB>
                <bp:ID rdf:datatype="http://www.w3.org/2001/XMLSchema#string">UTP</bp:ID>
              </bp:unificationXref>
            </bp:XREF>
            <bp:XREF>
              <bp:unificationXref rdf:ID="unificationXref55088">
                <bp:DB rdf:datatype="http://www.w3.org/2001/XMLSchema#string">CAS</bp:DB>
                <bp:ID rdf:datatype="http://www.w3.org/2001/XMLSchema#string">63-39-8</bp:ID>
              </bp:unificationXref>
            </bp:XREF>
            <bp:XREF>
              <bp:unificationXref rdf:ID="unificationXref55087">
                <bp:DB rdf:datatype="http://www.w3.org/2001/XMLSchema#string">LIGAND</bp:DB>
                <bp:ID rdf:datatype="http://www.w3.org/2001/XMLSchema#string">C00075</bp:ID>
              </bp:unificationXref>
            </bp:XREF>
          </bp:smallMolecule>
        </bp:PHYSICAL-ENTITY>
        <bp:CELLULAR-LOCATION rdf:resource="#openControlledVocabulary55050"/>
        <bp:STOICHIOMETRIC-COEFFICIENT>1</bp:STOICHIOMETRIC-COEFFICIENT>
      </bp:physicalEntityParticipant>
    </bp:CONTROLLER>
    <bp:XREF rdf:resource="#publicationXref55071"/>
  </bp:modulation>
  <bp:modulation rdf:ID="modulation55085">
    <bp:COMMENT rdf:datatype="http://www.w3.org/2001/XMLSchema#string">These were very weak inhibitors.</bp:COMMENT>
    <bp:CONTROL-TYPE rdf:datatype="http://www.w3.org/2001/XMLSchema#string">INHIBITION</bp:CONTROL-TYPE>
    <bp:CONTROLLED rdf:resource="#catalysis55046"/>
    <bp:CONTROLLER>
      <bp:physicalEntityParticipant rdf:ID="phys-ent-participant55084">
        <bp:PHYSICAL-ENTITY>
          <bp:smallMolecule rdf:ID="smallMolecule55079">
            <bp:MOLECULAR-WEIGHT>508.168</bp:MOLECULAR-WEIGHT>
            <bp:NAME rdf:datatype="http://www.w3.org/2001/XMLSchema#string">ITP</bp:NAME>
            <bp:STRUCTURE>
              <bp:chemicalStructure rdf:ID="chemicalStructure55083">
                <bp:STRUCTURE-FORMAT rdf:datatype="http://www.w3.org/2001/XMLSchema#string">CML</bp:STRUCTURE-FORMAT>
                <bp:STRUCTURE-DATA rdf:datatype="http://www.w3.org/2001/XMLSchema#string"> &lt;cml&gt;
  &lt;molecule id="ITP" title="ITP" dictRef="dictITP"&gt;
   &lt;atomArray&gt;
    &lt;atom id="ITP-atom1" elementType="O" x2="900000.0" y2="-1000000.0"/&gt;
    &lt;atom id="ITP-atom2" elementType="H" x2="900000.0" y2="-762857.0"/&gt;
    &lt;atom id="ITP-atom3" elementType="O" x2="591429.0" y2="-1000000.0"/&gt;
    &lt;atom id="ITP-atom4" elementType="N" x2="874286.0" y2="85714.0"/&gt;
    &lt;atom id="ITP-atom5" elementType="O" x2="-802857.0" y2="-765714.0"/&gt;
    &lt;atom id="ITP-atom6" elementType="C" x2="428571.0" y2="-162857.0"/&gt;
    &lt;atom id="ITP-atom7" elementType="N" x2="997143.0" y2="-162857.0"/&gt;
    &lt;atom id="ITP-atom8" elementType="C" x2="591429.0" y2="-880000.0"/&gt;
    &lt;atom id="ITP-atom9" elementType="O" x2="288571.0" y2="-568571.0"/&gt;
    &lt;atom id="ITP-atom10" elementType="C" x2="997143.0" y2="-2857.0"/&gt;
    &lt;atom id="ITP-atom11" elementType="C" x2="900000.0" y2="-880000.0"/&gt;
    &lt;atom id="ITP-atom12" elementType="C" x2="577143.0" y2="105714.0"/&gt;
    &lt;atom id="ITP-atom13" elementType="O" x2="65714.0" y2="-380000.0"/&gt;
    &lt;atom id="ITP-atom14" elementType="C" x2="997143.0" y2="-697143.0"/&gt;
    &lt;atom id="ITP-atom15" elementType="P" x2="-802857.0" y2="-568571.0"/&gt;
    &lt;atom id="ITP-atom16" elementType="P" x2="65714.0" y2="-568571.0"/&gt;
    &lt;atom id="ITP-atom17" elementType="N" x2="428571.0" y2="11429.0"/&gt;
    &lt;atom id="ITP-atom18" elementType="C" x2="734286.0" y2="11429.0"/&gt;
    &lt;atom id="ITP-atom19" elementType="C" x2="482857.0" y2="-568571.0"/&gt;
    &lt;atom id="ITP-atom20" elementType="N" x2="577143.0" y2="-265714.0"/&gt;
    &lt;atom id="ITP-atom21" elementType="O" x2="577143.0" y2="302857.0"/&gt;
    &lt;atom id="ITP-atom22" elementType="O" x2="-608571.0" y2="-568571.0"/&gt;
    &lt;atom id="ITP-atom23" elementType="H" x2="997143.0" y2="-814286.0"/&gt;
    &lt;atom id="ITP-atom24" elementType="C" x2="482857.0" y2="-697143.0"/&gt;
    &lt;atom id="ITP-atom25" elementType="H" x2="280000.0" y2="105714.0"/&gt;
    &lt;atom id="ITP-atom26" elementType="H" x2="482857.0" y2="-814286.0"/&gt;
    &lt;atom id="ITP-atom27" elementType="O" x2="-1000000.0" y2="-568571.0"/&gt;
    &lt;atom id="ITP-atom28" elementType="O" x2="-397143.0" y2="-371429.0"/&gt;
    &lt;atom id="ITP-atom29" elementType="O" x2="-802857.0" y2="-371429.0"/&gt;
    &lt;atom id="ITP-atom30" elementType="P" x2="-397143.0" y2="-568571.0"/&gt;
    &lt;atom id="ITP-atom31" elementType="O" x2="-397143.0" y2="-765714.0"/&gt;
    &lt;atom id="ITP-atom32" elementType="H" x2="591429.0" y2="-762857.0"/&gt;
    &lt;atom id="ITP-atom33" elementType="O" x2="740000.0" y2="-540000.0"/&gt;
    &lt;atom id="ITP-atom34" elementType="O" x2="-180000.0" y2="-568571.0"/&gt;
    &lt;atom id="ITP-atom35" elementType="O" x2="65714.0" y2="-774286.0"/&gt;
    &lt;atom id="ITP-atom36" elementType="C" x2="734286.0" y2="-162857.0"/&gt;
   &lt;/atomArray&gt;
   &lt;bondArray&gt;
    &lt;bond id="ITP-bond1" atomRefs="ITP-atom36 ITP-atom18" order="A"/&gt;
    &lt;bond id="ITP-bond2" atomRefs="ITP-atom35 ITP-atom16" order="1"/&gt;
    &lt;bond id="ITP-bond3" atomRefs="ITP-atom34 ITP-atom16" order="1"/&gt;
    &lt;bond id="ITP-bond4" atomRefs="ITP-atom33 ITP-atom14" order="1"/&gt;
    &lt;bond id="ITP-bond5" atomRefs="ITP-atom32 ITP-atom8" order="1"/&gt;
    &lt;bond id="ITP-bond6" atomRefs="ITP-atom31 ITP-atom30" order="1"/&gt;
    &lt;bond id="ITP-bond7" atomRefs="ITP-atom30 ITP-atom34" order="1"/&gt;
    &lt;bond id="ITP-bond8" atomRefs="ITP-atom29 ITP-atom15" order="2"/&gt;
    &lt;bond id="ITP-bond9" atomRefs="ITP-atom28 ITP-atom30" order="2"/&gt;
    &lt;bond id="ITP-bond10" atomRefs="ITP-atom27 ITP-atom15" order="1"/&gt;
    &lt;bond id="ITP-bond11" atomRefs="ITP-atom26 ITP-atom24" order="1"/&gt;
    &lt;bond id="ITP-bond12" atomRefs="ITP-atom25 ITP-atom17" order="1"/&gt;
    &lt;bond id="ITP-bond13" atomRefs="ITP-atom24 ITP-atom8" order="1"/&gt;
    &lt;bond id="ITP-bond14" atomRefs="ITP-atom24 ITP-atom33" order="1"/&gt;
    &lt;bond id="ITP-bond15" atomRefs="ITP-atom23 ITP-atom14" order="1"/&gt;
    &lt;bond id="ITP-bond16" atomRefs="ITP-atom22 ITP-atom30" order="1"/&gt;
    &lt;bond id="ITP-bond17" atomRefs="ITP-atom21 ITP-atom12" order="2"/&gt;
    &lt;bond id="ITP-bond18" atomRefs="ITP-atom20 ITP-atom36" order="A"/&gt;
    &lt;bond id="ITP-bond19" atomRefs="ITP-atom19 ITP-atom24" order="1"/&gt;
    &lt;bond id="ITP-bond20" atomRefs="ITP-atom18 ITP-atom12" order="A"/&gt;
    &lt;bond id="ITP-bond21" atomRefs="ITP-atom18 ITP-atom4" order="A"/&gt;
    &lt;bond id="ITP-bond22" atomRefs="ITP-atom17 ITP-atom6" order="A"/&gt;
    &lt;bond id="ITP-bond23" atomRefs="ITP-atom16 ITP-atom9" order="1"/&gt;
    &lt;bond id="ITP-bond24" atomRefs="ITP-atom15 ITP-atom22" order="1"/&gt;
    &lt;bond id="ITP-bond25" atomRefs="ITP-atom14 ITP-atom11" order="1"/&gt;
    &lt;bond id="ITP-bond26" atomRefs="ITP-atom14 ITP-atom7" order="1"/&gt;
    &lt;bond id="ITP-bond27" atomRefs="ITP-atom13 ITP-atom16" order="2"/&gt;
    &lt;bond id="ITP-bond28" atomRefs="ITP-atom12 ITP-atom17" order="A"/&gt;
    &lt;bond id="ITP-bond29" atomRefs="ITP-atom10 ITP-atom7" order="A"/&gt;
    &lt;bond id="ITP-bond30" atomRefs="ITP-atom9 ITP-atom19" order="1"/&gt;
    &lt;bond id="ITP-bond31" atomRefs="ITP-atom8 ITP-atom11" order="1"/&gt;
    &lt;bond id="ITP-bond32" atomRefs="ITP-atom7 ITP-atom36" order="A"/&gt;
    &lt;bond id="ITP-bond33" atomRefs="ITP-atom6 ITP-atom20" order="A"/&gt;
    &lt;bond id="ITP-bond34" atomRefs="ITP-atom5 ITP-atom15" order="1"/&gt;
    &lt;bond id="ITP-bond35" atomRefs="ITP-atom4 ITP-atom10" order="A"/&gt;
    &lt;bond id="ITP-bond36" atomRefs="ITP-atom3 ITP-atom8" order="1"/&gt;
    &lt;bond id="ITP-bond37" atomRefs="ITP-atom2 ITP-atom11" order="1"/&gt;
    &lt;bond id="ITP-bond38" atomRefs="ITP-atom1 ITP-atom11" order="1"/&gt;
   &lt;/bondArray&gt;
   &lt;formula concise="C 10 H 15 N 4 O 14 P 3" formalCharge="0"/&gt;
   &lt;float title="molecularWeight" units="g/mol"&gt;508.168&lt;/float&gt;
   &lt;string title="smiles"&gt;c1(c2(c(nc[nH]1)n(cn2)[CH]3(O[CH]([CH](O)[CH]3O)COP(=O)(O)OP(=O)(O)OP(O)(=O)O)))(=O)&lt;/string&gt;
   &lt;string title="systematicName"&gt;inosine, 5'-(tetrahydrogen triphosphate)&lt;/string&gt;
  &lt;/molecule&gt;
 &lt;/cml&gt;
</bp:STRUCTURE-DATA>
              </bp:chemicalStructure>
            </bp:STRUCTURE>
            <bp:SYNONYMS rdf:datatype="http://www.w3.org/2001/XMLSchema#string">inosine triphosphate</bp:SYNONYMS>
            <bp:XREF>
              <bp:unificationXref rdf:ID="unificationXref55082">
                <bp:DB rdf:datatype="http://www.w3.org/2001/XMLSchema#string">EcoCyc</bp:DB>
                <bp:ID rdf:datatype="http://www.w3.org/2001/XMLSchema#string">ITP</bp:ID>
              </bp:unificationXref>
            </bp:XREF>
            <bp:XREF>
              <bp:unificationXref rdf:ID="unificationXref55081">
                <bp:DB rdf:datatype="http://www.w3.org/2001/XMLSchema#string">CAS</bp:DB>
                <bp:ID rdf:datatype="http://www.w3.org/2001/XMLSchema#string">132-06-9</bp:ID>
              </bp:unificationXref>
            </bp:XREF>
            <bp:XREF>
              <bp:unificationXref rdf:ID="unificationXref55080">
                <bp:DB rdf:datatype="http://www.w3.org/2001/XMLSchema#string">LIGAND</bp:DB>
                <bp:ID rdf:datatype="http://www.w3.org/2001/XMLSchema#string">C00081</bp:ID>
              </bp:unificationXref>
            </bp:XREF>
          </bp:smallMolecule>
        </bp:PHYSICAL-ENTITY>
        <bp:CELLULAR-LOCATION rdf:resource="#openControlledVocabulary55050"/>
        <bp:STOICHIOMETRIC-COEFFICIENT>1</bp:STOICHIOMETRIC-COEFFICIENT>
      </bp:physicalEntityParticipant>
    </bp:CONTROLLER>
    <bp:XREF rdf:resource="#publicationXref55071"/>
  </bp:modulation>
  <bp:modulation rdf:ID="modulation55078">
    <bp:COMMENT rdf:datatype="http://www.w3.org/2001/XMLSchema#string">These were very weak inhibitors.</bp:COMMENT>
    <bp:CONTROL-TYPE rdf:datatype="http://www.w3.org/2001/XMLSchema#string">INHIBITION</bp:CONTROL-TYPE>
    <bp:CONTROLLED rdf:resource="#catalysis55046"/>
    <bp:CONTROLLER>
      <bp:physicalEntityParticipant rdf:ID="phys-ent-participant55077">
        <bp:PHYSICAL-ENTITY>
          <bp:smallMolecule rdf:ID="smallMolecule55072">
            <bp:MOLECULAR-WEIGHT>559.319</bp:MOLECULAR-WEIGHT>
            <bp:NAME rdf:datatype="http://www.w3.org/2001/XMLSchema#string">ADP-ribose</bp:NAME>
            <bp:STRUCTURE>
              <bp:chemicalStructure rdf:ID="chemicalStructure55076">
                <bp:STRUCTURE-FORMAT rdf:datatype="http://www.w3.org/2001/XMLSchema#string">CML</bp:STRUCTURE-FORMAT>
                <bp:STRUCTURE-DATA rdf:datatype="http://www.w3.org/2001/XMLSchema#string"> &lt;cml&gt;
  &lt;molecule id="ADENOSINE_DIPHOSPHATE_RIBOSE" title="ADP-ribose" dictRef="dictADENOSINE_DIPHOSPHATE_RIBOSE"&gt;
   &lt;atomArray&gt;
    &lt;atom id="ADENOSINE_DIPHOSPHATE_RIBOSE-atom1" elementType="O" x2="531300.0" y2="-330490.0"/&gt;
    &lt;atom id="ADENOSINE_DIPHOSPHATE_RIBOSE-atom2" elementType="O" x2="728910.0" y2="-132530.0"/&gt;
    &lt;atom id="ADENOSINE_DIPHOSPHATE_RIBOSE-atom3" elementType="O" x2="531050.0" y2="-166390.0"/&gt;
    &lt;atom id="ADENOSINE_DIPHOSPHATE_RIBOSE-atom4" elementType="C" x2="997780.0" y2="-478670.0"/&gt;
    &lt;atom id="ADENOSINE_DIPHOSPHATE_RIBOSE-atom5" elementType="C" x2="674540.0" y2="-302910.0"/&gt;
    &lt;atom id="ADENOSINE_DIPHOSPHATE_RIBOSE-atom6" elementType="N" x2="949690.0" y2="-546090.0"/&gt;
    &lt;atom id="ADENOSINE_DIPHOSPHATE_RIBOSE-atom7" elementType="N" x2="798750.0" y2="-395670.0"/&gt;
    &lt;atom id="ADENOSINE_DIPHOSPHATE_RIBOSE-atom8" elementType="O" x2="613350.0" y2="-248260.0"/&gt;
    &lt;atom id="ADENOSINE_DIPHOSPHATE_RIBOSE-atom9" elementType="O" x2="818390.0" y2="-325020.0"/&gt;
    &lt;atom id="ADENOSINE_DIPHOSPHATE_RIBOSE-atom10" elementType="C" x2="727690.0" y2="-437610.0"/&gt;
    &lt;atom id="ADENOSINE_DIPHOSPHATE_RIBOSE-atom11" elementType="C" x2="798750.0" y2="-561610.0"/&gt;
    &lt;atom id="ADENOSINE_DIPHOSPHATE_RIBOSE-atom12" elementType="C" x2="870720.0" y2="-520580.0"/&gt;
    &lt;atom id="ADENOSINE_DIPHOSPHATE_RIBOSE-atom13" elementType="C" x2="870720.0" y2="-437610.0"/&gt;
    &lt;atom id="ADENOSINE_DIPHOSPHATE_RIBOSE-atom14" elementType="C" x2="752470.0" y2="-277250.0"/&gt;
    &lt;atom id="ADENOSINE_DIPHOSPHATE_RIBOSE-atom15" elementType="C" x2="777370.0" y2="-198740.0"/&gt;
    &lt;atom id="ADENOSINE_DIPHOSPHATE_RIBOSE-atom16" elementType="C" x2="859870.0" y2="-198740.0"/&gt;
    &lt;atom id="ADENOSINE_DIPHOSPHATE_RIBOSE-atom17" elementType="C" x2="885240.0" y2="-277250.0"/&gt;
    &lt;atom id="ADENOSINE_DIPHOSPHATE_RIBOSE-atom18" elementType="N" x2="727690.0" y2="-520580.0"/&gt;
    &lt;atom id="ADENOSINE_DIPHOSPHATE_RIBOSE-atom19" elementType="N" x2="949490.0" y2="-412820.0"/&gt;
    &lt;atom id="ADENOSINE_DIPHOSPHATE_RIBOSE-atom20" elementType="P" x2="531210.0" y2="-248440.0"/&gt;
    &lt;atom id="ADENOSINE_DIPHOSPHATE_RIBOSE-atom21" elementType="N" x2="798520.0" y2="-644110.0"/&gt;
    &lt;atom id="ADENOSINE_DIPHOSPHATE_RIBOSE-atom22" elementType="O" x2="908420.0" y2="-132040.0"/&gt;
    &lt;atom id="ADENOSINE_DIPHOSPHATE_RIBOSE-atom23" elementType="O" x2="449160.0" y2="-248440.0"/&gt;
    &lt;atom id="ADENOSINE_DIPHOSPHATE_RIBOSE-atom24" elementType="O" x2="366660.0" y2="-331120.0"/&gt;
    &lt;atom id="ADENOSINE_DIPHOSPHATE_RIBOSE-atom25" elementType="O" x2="366410.0" y2="-166120.0"/&gt;
    &lt;atom id="ADENOSINE_DIPHOSPHATE_RIBOSE-atom26" elementType="P" x2="366570.0" y2="-248620.0"/&gt;
    &lt;atom id="ADENOSINE_DIPHOSPHATE_RIBOSE-atom27" elementType="O" x2="284070.0" y2="-248620.0"/&gt;
    &lt;atom id="ADENOSINE_DIPHOSPHATE_RIBOSE-atom28" elementType="C" x2="212620.0" y2="-207370.0"/&gt;
    &lt;atom id="ADENOSINE_DIPHOSPHATE_RIBOSE-atom29" elementType="C" x2="79140.0" y2="-207370.0"/&gt;
    &lt;atom id="ADENOSINE_DIPHOSPHATE_RIBOSE-atom30" elementType="C" x2="104630.0" y2="-128910.0"/&gt;
    &lt;atom id="ADENOSINE_DIPHOSPHATE_RIBOSE-atom31" elementType="C" x2="187130.0" y2="-128910.0"/&gt;
    &lt;atom id="ADENOSINE_DIPHOSPHATE_RIBOSE-atom32" elementType="C" x2="670.0" y2="-232860.0"/&gt;
    &lt;atom id="ADENOSINE_DIPHOSPHATE_RIBOSE-atom33" elementType="O" x2="145880.0" y2="-255860.0"/&gt;
    &lt;atom id="ADENOSINE_DIPHOSPHATE_RIBOSE-atom34" elementType="O" x2="235620.0" y2="-62170.0"/&gt;
    &lt;atom id="ADENOSINE_DIPHOSPHATE_RIBOSE-atom35" elementType="O" x2="56140.0" y2="-62170.0"/&gt;
    &lt;atom id="ADENOSINE_DIPHOSPHATE_RIBOSE-atom36" elementType="O" x2="-60630.0" y2="-177660.0"/&gt;
   &lt;/atomArray&gt;
   &lt;bondArray&gt;
    &lt;bond id="ADENOSINE_DIPHOSPHATE_RIBOSE-bond1" atomRefs="ADENOSINE_DIPHOSPHATE_RIBOSE-atom31 ADENOSINE_DIPHOSPHATE_RIBOSE-atom34" order="1"/&gt;
    &lt;bond id="ADENOSINE_DIPHOSPHATE_RIBOSE-bond2" atomRefs="ADENOSINE_DIPHOSPHATE_RIBOSE-atom30 ADENOSINE_DIPHOSPHATE_RIBOSE-atom35" order="1"/&gt;
    &lt;bond id="ADENOSINE_DIPHOSPHATE_RIBOSE-bond3" atomRefs="ADENOSINE_DIPHOSPHATE_RIBOSE-atom32 ADENOSINE_DIPHOSPHATE_RIBOSE-atom36" order="1"/&gt;
    &lt;bond id="ADENOSINE_DIPHOSPHATE_RIBOSE-bond4" atomRefs="ADENOSINE_DIPHOSPHATE_RIBOSE-atom29 ADENOSINE_DIPHOSPHATE_RIBOSE-atom32" order="1"/&gt;
    &lt;bond id="ADENOSINE_DIPHOSPHATE_RIBOSE-bond5" atomRefs="ADENOSINE_DIPHOSPHATE_RIBOSE-atom30 ADENOSINE_DIPHOSPHATE_RIBOSE-atom31" order="1"/&gt;
    &lt;bond id="ADENOSINE_DIPHOSPHATE_RIBOSE-bond6" atomRefs="ADENOSINE_DIPHOSPHATE_RIBOSE-atom29 ADENOSINE_DIPHOSPHATE_RIBOSE-atom30" order="1"/&gt;
    &lt;bond id="ADENOSINE_DIPHOSPHATE_RIBOSE-bond7" atomRefs="ADENOSINE_DIPHOSPHATE_RIBOSE-atom33 ADENOSINE_DIPHOSPHATE_RIBOSE-atom29" order="1"/&gt;
    &lt;bond id="ADENOSINE_DIPHOSPHATE_RIBOSE-bond8" atomRefs="ADENOSINE_DIPHOSPHATE_RIBOSE-atom33 ADENOSINE_DIPHOSPHATE_RIBOSE-atom28" order="1"/&gt;
    &lt;bond id="ADENOSINE_DIPHOSPHATE_RIBOSE-bond9" atomRefs="ADENOSINE_DIPHOSPHATE_RIBOSE-atom31 ADENOSINE_DIPHOSPHATE_RIBOSE-atom28" order="1"/&gt;
    &lt;bond id="ADENOSINE_DIPHOSPHATE_RIBOSE-bond10" atomRefs="ADENOSINE_DIPHOSPHATE_RIBOSE-atom28 ADENOSINE_DIPHOSPHATE_RIBOSE-atom27" order="1"/&gt;
    &lt;bond id="ADENOSINE_DIPHOSPHATE_RIBOSE-bond11" atomRefs="ADENOSINE_DIPHOSPHATE_RIBOSE-atom27 ADENOSINE_DIPHOSPHATE_RIBOSE-atom26" order="1"/&gt;
    &lt;bond id="ADENOSINE_DIPHOSPHATE_RIBOSE-bond12" atomRefs="ADENOSINE_DIPHOSPHATE_RIBOSE-atom25 ADENOSINE_DIPHOSPHATE_RIBOSE-atom26" order="1"/&gt;
    &lt;bond id="ADENOSINE_DIPHOSPHATE_RIBOSE-bond13" atomRefs="ADENOSINE_DIPHOSPHATE_RIBOSE-atom24 ADENOSINE_DIPHOSPHATE_RIBOSE-atom26" order="2"/&gt;
    &lt;bond id="ADENOSINE_DIPHOSPHATE_RIBOSE-bond14" atomRefs="ADENOSINE_DIPHOSPHATE_RIBOSE-atom23 ADENOSINE_DIPHOSPHATE_RIBOSE-atom26" order="1"/&gt;
    &lt;bond id="ADENOSINE_DIPHOSPHATE_RIBOSE-bond15" atomRefs="ADENOSINE_DIPHOSPHATE_RIBOSE-atom16 ADENOSINE_DIPHOSPHATE_RIBOSE-atom22" order="1"/&gt;
    &lt;bond id="ADENOSINE_DIPHOSPHATE_RIBOSE-bond16" atomRefs="ADENOSINE_DIPHOSPHATE_RIBOSE-atom21 ADENOSINE_DIPHOSPHATE_RIBOSE-atom11" order="1"/&gt;
    &lt;bond id="ADENOSINE_DIPHOSPHATE_RIBOSE-bond17" atomRefs="ADENOSINE_DIPHOSPHATE_RIBOSE-atom1 ADENOSINE_DIPHOSPHATE_RIBOSE-atom20" order="2"/&gt;
    &lt;bond id="ADENOSINE_DIPHOSPHATE_RIBOSE-bond18" atomRefs="ADENOSINE_DIPHOSPHATE_RIBOSE-atom15 ADENOSINE_DIPHOSPHATE_RIBOSE-atom2" order="1"/&gt;
    &lt;bond id="ADENOSINE_DIPHOSPHATE_RIBOSE-bond19" atomRefs="ADENOSINE_DIPHOSPHATE_RIBOSE-atom3 ADENOSINE_DIPHOSPHATE_RIBOSE-atom20" order="1"/&gt;
    &lt;bond id="ADENOSINE_DIPHOSPHATE_RIBOSE-bond20" atomRefs="ADENOSINE_DIPHOSPHATE_RIBOSE-atom6 ADENOSINE_DIPHOSPHATE_RIBOSE-atom4" order="A"/&gt;
    &lt;bond id="ADENOSINE_DIPHOSPHATE_RIBOSE-bond21" atomRefs="ADENOSINE_DIPHOSPHATE_RIBOSE-atom4 ADENOSINE_DIPHOSPHATE_RIBOSE-atom19" order="A"/&gt;
    &lt;bond id="ADENOSINE_DIPHOSPHATE_RIBOSE-bond22" atomRefs="ADENOSINE_DIPHOSPHATE_RIBOSE-atom5 ADENOSINE_DIPHOSPHATE_RIBOSE-atom8" order="1"/&gt;
    &lt;bond id="ADENOSINE_DIPHOSPHATE_RIBOSE-bond23" atomRefs="ADENOSINE_DIPHOSPHATE_RIBOSE-atom14 ADENOSINE_DIPHOSPHATE_RIBOSE-atom5" order="1"/&gt;
    &lt;bond id="ADENOSINE_DIPHOSPHATE_RIBOSE-bond24" atomRefs="ADENOSINE_DIPHOSPHATE_RIBOSE-atom12 ADENOSINE_DIPHOSPHATE_RIBOSE-atom6" order="A"/&gt;
    &lt;bond id="ADENOSINE_DIPHOSPHATE_RIBOSE-bond25" atomRefs="ADENOSINE_DIPHOSPHATE_RIBOSE-atom10 ADENOSINE_DIPHOSPHATE_RIBOSE-atom7" order="A"/&gt;
    &lt;bond id="ADENOSINE_DIPHOSPHATE_RIBOSE-bond26" atomRefs="ADENOSINE_DIPHOSPHATE_RIBOSE-atom7 ADENOSINE_DIPHOSPHATE_RIBOSE-atom13" order="A"/&gt;
    &lt;bond id="ADENOSINE_DIPHOSPHATE_RIBOSE-bond27" atomRefs="ADENOSINE_DIPHOSPHATE_RIBOSE-atom8 ADENOSINE_DIPHOSPHATE_RIBOSE-atom20" order="1"/&gt;
    &lt;bond id="ADENOSINE_DIPHOSPHATE_RIBOSE-bond28" atomRefs="ADENOSINE_DIPHOSPHATE_RIBOSE-atom9 ADENOSINE_DIPHOSPHATE_RIBOSE-atom14" order="1"/&gt;
    &lt;bond id="ADENOSINE_DIPHOSPHATE_RIBOSE-bond29" atomRefs="ADENOSINE_DIPHOSPHATE_RIBOSE-atom9 ADENOSINE_DIPHOSPHATE_RIBOSE-atom17" order="1"/&gt;
    &lt;bond id="ADENOSINE_DIPHOSPHATE_RIBOSE-bond30" atomRefs="ADENOSINE_DIPHOSPHATE_RIBOSE-atom23 ADENOSINE_DIPHOSPHATE_RIBOSE-atom20" order="1"/&gt;
    &lt;bond id="ADENOSINE_DIPHOSPHATE_RIBOSE-bond31" atomRefs="ADENOSINE_DIPHOSPHATE_RIBOSE-atom18 ADENOSINE_DIPHOSPHATE_RIBOSE-atom10" order="A"/&gt;
    &lt;bond id="ADENOSINE_DIPHOSPHATE_RIBOSE-bond32" atomRefs="ADENOSINE_DIPHOSPHATE_RIBOSE-atom12 ADENOSINE_DIPHOSPHATE_RIBOSE-atom11" order="A"/&gt;
    &lt;bond id="ADENOSINE_DIPHOSPHATE_RIBOSE-bond33" atomRefs="ADENOSINE_DIPHOSPHATE_RIBOSE-atom11 ADENOSINE_DIPHOSPHATE_RIBOSE-atom18" order="A"/&gt;
    &lt;bond id="ADENOSINE_DIPHOSPHATE_RIBOSE-bond34" atomRefs="ADENOSINE_DIPHOSPHATE_RIBOSE-atom13 ADENOSINE_DIPHOSPHATE_RIBOSE-atom12" order="A"/&gt;
    &lt;bond id="ADENOSINE_DIPHOSPHATE_RIBOSE-bond35" atomRefs="ADENOSINE_DIPHOSPHATE_RIBOSE-atom19 ADENOSINE_DIPHOSPHATE_RIBOSE-atom13" order="A"/&gt;
    &lt;bond id="ADENOSINE_DIPHOSPHATE_RIBOSE-bond36" atomRefs="ADENOSINE_DIPHOSPHATE_RIBOSE-atom14 ADENOSINE_DIPHOSPHATE_RIBOSE-atom15" order="1"/&gt;
    &lt;bond id="ADENOSINE_DIPHOSPHATE_RIBOSE-bond37" atomRefs="ADENOSINE_DIPHOSPHATE_RIBOSE-atom15 ADENOSINE_DIPHOSPHATE_RIBOSE-atom16" order="1"/&gt;
    &lt;bond id="ADENOSINE_DIPHOSPHATE_RIBOSE-bond38" atomRefs="ADENOSINE_DIPHOSPHATE_RIBOSE-atom16 ADENOSINE_DIPHOSPHATE_RIBOSE-atom17" order="1"/&gt;
    &lt;bond id="ADENOSINE_DIPHOSPHATE_RIBOSE-bond39" atomRefs="ADENOSINE_DIPHOSPHATE_RIBOSE-atom17 ADENOSINE_DIPHOSPHATE_RIBOSE-atom19" order="1"/&gt;
   &lt;/bondArray&gt;
   &lt;formula concise="C 15 H 23 N 5 O 14 P 2" formalCharge="0"/&gt;
   &lt;float title="molecularWeight" units="g/mol"&gt;559.319&lt;/float&gt;
   &lt;string title="smiles"&gt;C(OP(O)(=O)OP(=O)(O)OC1(OC(CO)C(O)C(O)1))C2(OC(C(O)C(O)2)n3(c4(c(nc3)c(N)ncn4)))&lt;/string&gt;
  &lt;/molecule&gt;
 &lt;/cml&gt;
</bp:STRUCTURE-DATA>
              </bp:chemicalStructure>
            </bp:STRUCTURE>
            <bp:SYNONYMS rdf:datatype="http://www.w3.org/2001/XMLSchema#string">ADP-D-ribose</bp:SYNONYMS>
            <bp:SYNONYMS rdf:datatype="http://www.w3.org/2001/XMLSchema#string">adenosine diphosphate ribose</bp:SYNONYMS>
            <bp:XREF>
              <bp:unificationXref rdf:ID="unificationXref55075">
                <bp:DB rdf:datatype="http://www.w3.org/2001/XMLSchema#string">EcoCyc</bp:DB>
                <bp:ID rdf:datatype="http://www.w3.org/2001/XMLSchema#string">ADENOSINE_DIPHOSPHATE_RIBOSE</bp:ID>
              </bp:unificationXref>
            </bp:XREF>
            <bp:XREF>
              <bp:unificationXref rdf:ID="unificationXref55074">
                <bp:DB rdf:datatype="http://www.w3.org/2001/XMLSchema#string">CAS</bp:DB>
                <bp:ID rdf:datatype="http://www.w3.org/2001/XMLSchema#string">20762-30-5</bp:ID>
              </bp:unificationXref>
            </bp:XREF>
            <bp:XREF>
              <bp:unificationXref rdf:ID="unificationXref55073">
                <bp:DB rdf:datatype="http://www.w3.org/2001/XMLSchema#string">LIGAND</bp:DB>
                <bp:ID rdf:datatype="http://www.w3.org/2001/XMLSchema#string">C00301</bp:ID>
              </bp:unificationXref>
            </bp:XREF>
          </bp:smallMolecule>
        </bp:PHYSICAL-ENTITY>
        <bp:CELLULAR-LOCATION rdf:resource="#openControlledVocabulary55050"/>
        <bp:STOICHIOMETRIC-COEFFICIENT>1</bp:STOICHIOMETRIC-COEFFICIENT>
      </bp:physicalEntityParticipant>
    </bp:CONTROLLER>
    <bp:XREF rdf:resource="#publicationXref55071"/>
  </bp:modulation>
  <bp:modulation rdf:ID="modulation55070">
    <bp:CONTROL-TYPE rdf:datatype="http://www.w3.org/2001/XMLSchema#string">ACTIVATION</bp:CONTROL-TYPE>
    <bp:CONTROLLED rdf:resource="#catalysis55046"/>
    <bp:CONTROLLER>
      <bp:physicalEntityParticipant rdf:ID="phys-ent-participant55069">
        <bp:PHYSICAL-ENTITY>
          <bp:smallMolecule rdf:ID="smallMolecule55063">
            <bp:MOLECULAR-WEIGHT>88.063</bp:MOLECULAR-WEIGHT>
            <bp:NAME rdf:datatype="http://www.w3.org/2001/XMLSchema#string">pyruvate</bp:NAME>
            <bp:STRUCTURE>
              <bp:chemicalStructure rdf:ID="chemicalStructure55068">
                <bp:STRUCTURE-FORMAT rdf:datatype="http://www.w3.org/2001/XMLSchema#string">CML</bp:STRUCTURE-FORMAT>
                <bp:STRUCTURE-DATA rdf:datatype="http://www.w3.org/2001/XMLSchema#string"> &lt;cml&gt;
  &lt;molecule id="PYRUVATE" title="pyruvate" dictRef="dictPYRUVATE"&gt;
   &lt;atomArray&gt;
    &lt;atom id="PYRUVATE-atom1" elementType="C" x2="3630.0" y2="-2363.0"/&gt;
    &lt;atom id="PYRUVATE-atom2" elementType="C" x2="-10000.0" y2="-2774.0"/&gt;
    &lt;atom id="PYRUVATE-atom3" elementType="O" x2="-3425.0" y2="8733.0"/&gt;
    &lt;atom id="PYRUVATE-atom4" elementType="C" x2="-3425.0" y2="1096.0"/&gt;
    &lt;atom id="PYRUVATE-atom5" elementType="O" x2="3630.0" y2="-10000.0"/&gt;
    &lt;atom id="PYRUVATE-atom6" elementType="O" x2="9966.0" y2="1884.0"/&gt;
   &lt;/atomArray&gt;
   &lt;bondArray&gt;
    &lt;bond id="PYRUVATE-bond1" atomRefs="PYRUVATE-atom6 PYRUVATE-atom1" order="1"/&gt;
    &lt;bond id="PYRUVATE-bond2" atomRefs="PYRUVATE-atom5 PYRUVATE-atom1" order="2"/&gt;
    &lt;bond id="PYRUVATE-bond3" atomRefs="PYRUVATE-atom4 PYRUVATE-atom1" order="1"/&gt;
    &lt;bond id="PYRUVATE-bond4" atomRefs="PYRUVATE-atom3 PYRUVATE-atom4" order="2"/&gt;
    &lt;bond id="PYRUVATE-bond5" atomRefs="PYRUVATE-atom2 PYRUVATE-atom4" order="1"/&gt;
   &lt;/bondArray&gt;
   &lt;formula concise="C 3 H 4 O 3" formalCharge="0"/&gt;
   &lt;float title="molecularWeight" units="g/mol"&gt;88.063&lt;/float&gt;
   &lt;string title="smiles"&gt;C(=O)(O)C(=O)C&lt;/string&gt;
  &lt;/molecule&gt;
 &lt;/cml&gt;
</bp:STRUCTURE-DATA>
              </bp:chemicalStructure>
            </bp:STRUCTURE>
            <bp:SYNONYMS rdf:datatype="http://www.w3.org/2001/XMLSchema#string">BTS</bp:SYNONYMS>
            <bp:SYNONYMS rdf:datatype="http://www.w3.org/2001/XMLSchema#string">&amp;alpha;-ketopropionic acid</bp:SYNONYMS>
            <bp:SYNONYMS rdf:datatype="http://www.w3.org/2001/XMLSchema#string">acetylformic acid</bp:SYNONYMS>
            <bp:SYNONYMS rdf:datatype="http://www.w3.org/2001/XMLSchema#string">pyroracemic acid</bp:SYNONYMS>
            <bp:SYNONYMS rdf:datatype="http://www.w3.org/2001/XMLSchema#string">2-oxopropanoic acid</bp:SYNONYMS>
            <bp:SYNONYMS rdf:datatype="http://www.w3.org/2001/XMLSchema#string">pyruvic acid</bp:SYNONYMS>
            <bp:SYNONYMS rdf:datatype="http://www.w3.org/2001/XMLSchema#string">2-oxopropanoate</bp:SYNONYMS>
            <bp:SYNONYMS rdf:datatype="http://www.w3.org/2001/XMLSchema#string">2-oxo-propionic acid</bp:SYNONYMS>
            <bp:XREF>
              <bp:unificationXref rdf:ID="unificationXref55067">
                <bp:DB rdf:datatype="http://www.w3.org/2001/XMLSchema#string">EcoCyc</bp:DB>
                <bp:ID rdf:datatype="http://www.w3.org/2001/XMLSchema#string">PYRUVATE</bp:ID>
              </bp:unificationXref>
            </bp:XREF>
            <bp:XREF>
              <bp:unificationXref rdf:ID="unificationXref55066">
                <bp:DB rdf:datatype="http://www.w3.org/2001/XMLSchema#string">UMBBD-Compounds</bp:DB>
                <bp:ID rdf:datatype="http://www.w3.org/2001/XMLSchema#string">c0159</bp:ID>
              </bp:unificationXref>
            </bp:XREF>
            <bp:XREF>
              <bp:unificationXref rdf:ID="unificationXref55065">
                <bp:DB rdf:datatype="http://www.w3.org/2001/XMLSchema#string">CAS</bp:DB>
                <bp:ID rdf:datatype="http://www.w3.org/2001/XMLSchema#string">127-17-3</bp:ID>
              </bp:unificationXref>
            </bp:XREF>
            <bp:XREF>
              <bp:unificationXref rdf:ID="unificationXref55064">
                <bp:DB rdf:datatype="http://www.w3.org/2001/XMLSchema#string">LIGAND</bp:DB>
                <bp:ID rdf:datatype="http://www.w3.org/2001/XMLSchema#string">C00022</bp:ID>
              </bp:unificationXref>
            </bp:XREF>
          </bp:smallMolecule>
        </bp:PHYSICAL-ENTITY>
        <bp:CELLULAR-LOCATION rdf:resource="#openControlledVocabulary55050"/>
        <bp:STOICHIOMETRIC-COEFFICIENT>1</bp:STOICHIOMETRIC-COEFFICIENT>
      </bp:physicalEntityParticipant>
    </bp:CONTROLLER>
    <bp:XREF rdf:resource="#publicationXref55071"/>
  </bp:modulation>
  <bp:pathway rdf:ID="pathway55004">
    <bp:COMMENT rdf:datatype="http://www.w3.org/2001/XMLSchema#string">Acetate plays multiple roles in the metabolism of &lt;i&gt;E. coli&lt;/i&gt;.  In the absence of other substrates
acetate can serve as a total source of carbon and energy (see |FRAME: PWY0-1313|).
During sugar fermentation (under anaerobic conditions), acetate is produced and excreted into the
medium (by a mechanism that is not yet clearly established) as a major fermentation product.
Acetate is also produced during aerobic growth in the presence of glucose. Again, acetate is excreted
in significant amounts into the medium, usually to be utilized later, when glucose is depleted.
All these transformations of acetate flow through one or the other of the two parallel pathways
shown here. 

The &lt;i&gt;ack-pta&lt;/i&gt; pathway, which is constitutively expressed, participates the aerobic utilization of
acetate and in its excretion both aerobically and anaerobically. 

In contrast the &lt;i&gt;acs&lt;/i&gt; pathway is an inducible pathway that plays a major role in the aerobic
utilization of acetate. Because it is a high-affinity system, the &lt;i&gt;acs&lt;/i&gt; pathway is the major scavenger
of acetate when extracellular concentrations of it are low.  It also enables &lt;i&gt;E. coli&lt;/i&gt; to utilize
propionate. Mutant strains blocked in the &lt;i&gt;acs&lt;/i&gt; pathway grow poorly on acetate.

Mutants blocked in both pathways are unable to grow on acetate.  
&lt;i&gt;E. coli&lt;/i&gt; is one of very few organisms that possess both pathways.

Review: Clark, D.P. and John E. Cronan. EcoSal module 3.4.4 |CITS: [ecosal]|
</bp:COMMENT>
    <bp:DATA-SOURCE>
      <bp:dataSource rdf:ID="dataSource55006">
        <bp:NAME rdf:datatype="http://www.w3.org/2001/XMLSchema#string">EcoCyc (http://biocyc.org)</bp:NAME>
      </bp:dataSource>
    </bp:DATA-SOURCE>
    <bp:NAME rdf:datatype="http://www.w3.org/2001/XMLSchema#string">superpathway of acetate utilization and formation</bp:NAME>
    <bp:PATHWAY-COMPONENTS>
      <bp:pathwayStep rdf:ID="pathwayStep55199">
        <bp:STEP-INTERACTIONS rdf:resource="#biochemicalReaction55200"/>
        <bp:STEP-INTERACTIONS rdf:resource="#catalysis55220"/>
        <bp:STEP-INTERACTIONS rdf:resource="#modulation55246"/>
        <bp:STEP-INTERACTIONS rdf:resource="#modulation55238"/>
        <bp:NEXT-STEP>
          <bp:pathwayStep rdf:ID="pathwayStep55007">
            <bp:STEP-INTERACTIONS rdf:resource="#biochemicalReaction55008"/>
            <bp:STEP-INTERACTIONS rdf:resource="#catalysis55046"/>
            <bp:STEP-INTERACTIONS rdf:resource="#modulation55138"/>
            <bp:STEP-INTERACTIONS rdf:resource="#modulation55131"/>
            <bp:STEP-INTERACTIONS rdf:resource="#modulation55121"/>
            <bp:STEP-INTERACTIONS rdf:resource="#modulation55113"/>
            <bp:STEP-INTERACTIONS rdf:resource="#modulation55106"/>
            <bp:STEP-INTERACTIONS rdf:resource="#modulation55099"/>
            <bp:STEP-INTERACTIONS rdf:resource="#modulation55092"/>
            <bp:STEP-INTERACTIONS rdf:resource="#modulation55085"/>
            <bp:STEP-INTERACTIONS rdf:resource="#modulation55078"/>
            <bp:STEP-INTERACTIONS rdf:resource="#modulation55070"/>
            <bp:NEXT-STEP>
              <bp:pathwayStep rdf:ID="pathwayStep55139">
                <bp:STEP-INTERACTIONS rdf:resource="#biochemicalReaction55140"/>
                <bp:STEP-INTERACTIONS rdf:resource="#catalysis55180"/>
                <bp:STEP-INTERACTIONS rdf:resource="#catalysis55194"/>
                <bp:NEXT-STEP rdf:resource="#pathwayStep55199"/>
              </bp:pathwayStep>
            </bp:NEXT-STEP>
          </bp:pathwayStep>
        </bp:NEXT-STEP>
      </bp:pathwayStep>
    </bp:PATHWAY-COMPONENTS>
    <bp:PATHWAY-COMPONENTS rdf:resource="#pathwayStep55139"/>
    <bp:PATHWAY-COMPONENTS rdf:resource="#pathwayStep55007"/>
    <bp:XREF>
      <bp:unificationXref rdf:ID="unificationXref55005">
        <bp:DB rdf:datatype="http://www.w3.org/2001/XMLSchema#string">EcoCyc</bp:DB>
        <bp:ID rdf:datatype="http://www.w3.org/2001/XMLSchema#string">ACETATEUTIL-PWY</bp:ID>
      </bp:unificationXref>
    </bp:XREF>
  </bp:pathway>
</rdf:RDF>
