# Supplementary material for: MetNetGE: interactive views of biological networks and ontologies
Source: BMC Bioinformatics. 2010 Sep 17;11:469. doi: 10.1186/1471-2105-11-469 (PMC2946353; doi:10.1186/1471-2105-11-469)
Supplement: Additional file 2 — MetNetGE source code. This is the source code of MetNetGE. Please go to MetNetGE.org to find the latest version, dependency packages and tutorials. [file 1471-2105-11-469-S2.ZIP › MetNetGE-1.0.3/SampleData/BioPAX/genes-ALADEG-PWY.txt]

alanine degradation I

Gene ID	Gene name	Reaction id	Reaction EC	Enzymatic activity	Evidence
EG11407	dadA	DALADEHYDROG-RXN	1.4.5.-	D-alanine:quinone oxidoreductase (deaminating)	EV-EXP
EG11408	dadX	ALARACECAT-RXN	5.1.1.1	alanine racemase 2, PLP-binding	EV-EXP
EG10001	alr	ALARACECAT-RXN	5.1.1.1	alanine racemase 1, PLP-binding, biosynthetic	EV-EXP
