# Supplementary material for: MetNetGE: interactive views of biological networks and ontologies
Source: BMC Bioinformatics. 2010 Sep 17;11:469. doi: 10.1186/1471-2105-11-469 (PMC2946353; doi:10.1186/1471-2105-11-469)
Supplement: Additional file 2 — MetNetGE source code. This is the source code of MetNetGE. Please go to MetNetGE.org to find the latest version, dependency packages and tutorials. [file 1471-2105-11-469-S2.ZIP › MetNetGE-1.0.3/SampleData/BioPAX/genes-PYRUVDEHYD-PWY.txt]

acetyl-CoA biosynthesis (from pyruvate)

Gene ID	Gene name	Reaction id	Reaction EC	Enzymatic activity	Evidence
EG10543	lpd	RXN0-1132	1.8.1.4	lipoamide dehydrogenase	EV-EXP
EG10025	aceF	RXN0-1133	2.3.1.12	lipoate acetyltransferase	EV-EXP
EG10024	aceE	RXN0-1134	1.2.4.1	pyruvate dehydrogenase	No Evidence Code
