# Supplementary material for: MetNetGE: interactive views of biological networks and ontologies
Source: BMC Bioinformatics. 2010 Sep 17;11:469. doi: 10.1186/1471-2105-11-469 (PMC2946353; doi:10.1186/1471-2105-11-469)
Supplement: Additional file 2 — MetNetGE source code. This is the source code of MetNetGE. Please go to MetNetGE.org to find the latest version, dependency packages and tutorials. [file 1471-2105-11-469-S2.ZIP › MetNetGE-1.0.3/SampleData/Divya/ArabidopsisPathway-Divya-Sample.xml]

<?xml version="1.0" encoding="UTF-8" standalone="no"?>
<Pathways name="Sample Ontology for Arabidopsis" type="Pathway" comment="Test comments" url="">
	<class name="PHOTOSYNTHESIS, RESPIRATION AND RELATED ENERGETICS">
		<class name="GLYCOLYSIS">
			<pathway name="glycolysis II (plant plastids)"/>
			<pathway name="Glycolysis-cytosol (WYJ)"/>
		</class>
		<class name="PENTOSE PHOSPHATE PATHWAY">
			<pathway name="non-oxidative branch of the pentose phosphate pathway (v4.0)"/>
			<pathway name="oxidative branch of the pentose phosphate pathway (4.0)"/>
			<pathway name="superpathway of oxidative and non-oxidative branches of pentose phosphate pathway (v4.0)"/>
		</class>
		<class name="PHOTOSYNTHESIS">
			<pathway name="Calvin cycle (v4.0)"/>
			<pathway name="photorespiration"/>
			<pathway name="photosynthesis, light reaction"/>
			<pathway name="xanthophyll cycle"/>
		</class>
		<class name="RESPIRATION - AEROBIC/ANAEROBIC">
			<pathway name="acetyl-CoA biosynthesis (from citrate)"/>
			<pathway name="acetyl-CoA biosynthesis (from pyruvate)"/>
			<class name="AEROBIC">
				<pathway name="aerobic respiration (Aracyc)"/>
				<pathway name="aerobic respiration -- alternative oxidase pathway"/>
				<pathway name="C2 Photorespiration cycle (WYJ)"/>
				<pathway name="pyruvate fermentation to ethanol"/>
				<pathway name="pyruvate fermentation to lactate"/>
			</class>
			<class name="ANEAROBIC">
				<pathway name="glyoxylate cycle"/>
				<class name="KREBBS">
					<pathway name="TCA cycle"/>
				</class>
			</class>
		</class>
	</class>
	<class name="SUPER PATHWAYS">
		<pathway name="ethylene signaling"/>
		<pathway name="superpathway of acetyl-CoA biosynthesis"/>
		<pathway name="superpathway of choline biosynthesis"/>
		<pathway name="superpathway of fatty acid biosynthesis"/>
		<pathway name="superpathway of GA12 biosynthesis"/>
		<pathway name="superpathway of gibberellin biosynthesis"/>
		<pathway name="superpathway of glyoxylate cycle"/>
		<pathway name="superpathway of histidine, purine and pyrimidine biosynthesis"/>
		<pathway name="superpathway of KDO&lt;SUB&gt;2&lt;/SUB&gt;-lipid A biosynthesis"/>
		<pathway name="superpathway of lipid-dependent phytate biosynthesis"/>
		<pathway name="superpathway of oxidative and non-oxidative branches of pentose phosphate pathway (v4.0)"/>
		<pathway name="superpathway of ribose and deoxyribose phosphate degradation"/>
	</class>
</Pathways>
