# Supplementary material for: MetNetGE: interactive views of biological networks and ontologies
Source: BMC Bioinformatics. 2010 Sep 17;11:469. doi: 10.1186/1471-2105-11-469 (PMC2946353; doi:10.1186/1471-2105-11-469)
Supplement: Additional file 2 — MetNetGE source code. This is the source code of MetNetGE. Please go to MetNetGE.org to find the latest version, dependency packages and tutorials. [file 1471-2105-11-469-S2.ZIP › MetNetGE-1.0.3/SampleData/Divya/ArabidopsisPathway-Divya.xml]

<?xml version="1.0" encoding="UTF-8" standalone="no"?>
<Pathways name="Sample Ontology for Arabidopsis">
<class name="PHOTOSYNTHESIS, RESPIRATION AND RELATED ENERGETICS">
<class name="GLYCOLYSIS">
<pathway name="glycolysis II (plant plastids)"/>
<pathway name="Glycolysis-cytosol (WYJ)"/>
</class>
<class name="PENTOSE PHOSPHATE PATHWAY">
<pathway name="non-oxidative branch of the pentose phosphate pathway (v4.0)"/>
<pathway name="oxidative branch of the pentose phosphate pathway (4.0)"/>
<pathway name="superpathway of oxidative and non-oxidative branches of pentose phosphate pathway (v4.0)"/>
</class>
<class name="PHOTOSYNTHESIS">
<pathway name="Calvin cycle (v4.0)"/>
<pathway name="photorespiration"/>
<pathway name="photosynthesis, light reaction"/>
<pathway name="xanthophyll cycle"/>
</class>
<class name="RESPIRATION - AEROBIC/ANAEROBIC">
<pathway name="acetyl-CoA biosynthesis (from citrate)"/>
<pathway name="acetyl-CoA biosynthesis (from pyruvate)"/>
<class name="AEROBIC">
<pathway name="aerobic respiration (Aracyc)"/>
<pathway name="aerobic respiration -- alternative oxidase pathway"/>
<pathway name="C2 Photorespiration cycle (WYJ)"/>
<pathway name="pyruvate fermentation to ethanol"/>
<pathway name="pyruvate fermentation to lactate"/>
</class>
<class name="ANEAROBIC">
<pathway name="glyoxylate cycle"/>
<class name="KREBBS">
<pathway name="TCA cycle"/>
</class>
</class>
</class>
</class>
<class name="SUPER PATHWAYS">
<pathway name="ethylene signaling"/>
<pathway name="superpathway of acetyl-CoA biosynthesis"/>
<pathway name="superpathway of choline biosynthesis"/>
<pathway name="superpathway of fatty acid biosynthesis"/>
<pathway name="superpathway of GA12 biosynthesis"/>
<pathway name="superpathway of gibberellin biosynthesis"/>
<pathway name="superpathway of glyoxylate cycle"/>
<pathway name="superpathway of histidine, purine and pyrimidine biosynthesis"/>
<pathway name="superpathway of KDO&lt;SUB&gt;2&lt;/SUB&gt;-lipid A biosynthesis"/>
<pathway name="superpathway of lipid-dependent phytate biosynthesis"/>
<pathway name="superpathway of oxidative and non-oxidative branches of pentose phosphate pathway (v4.0)"/>
<pathway name="superpathway of ribose and deoxyribose phosphate degradation"/>
</class>
<class name="BIOSYNTHESIS AND INTERCONVERSIONS">
<pathway name="&lt;i&gt;trans&lt;/i&gt;-zeatin biosynthesis"/>
<class name="AMINES AND POLYAMINE BIOSYNTHESIS">
<pathway name="putrescine biosynthesis by agmatinase"/>
<pathway name="putrescine biosynthesis via &lt;i&gt;N&lt;/i&gt;-carbamoylputrescine"/>
<pathway name="spermidine biosynthesis (v4.0)"/>
<pathway name="spermine biosynthesis (v4.0)"/>
<pathway name="superpathway of polyamine biosynthesis"/>
<pathway name="UDP-N-acetyl-D-glucosamine biosynthesis"/>
<pathway name="ureide biosynthesis"/>
</class>
<class name="AMINO ACID BIOSYNTHESIS">
<class name="AMINO ACIDS FAMILY BIOSYNTHESIS">
<pathway name="adenosylmethionine biosynthesis"/>
<pathway name="homomethionine biosynthesis (v3.5)"/>
<pathway name="homoserine biosynthesis"/>
<pathway name="superpathway of histidine, purine and pyrimidine biosynthesis"/>
<pathway name="superpathway of lysine, threonine, and methionine biosynthesis"/>
</class>
<class name="INDIVIDUAL AMINO ACID BIOSYNTHESIS">
<class name="ALANINE BIOSYNTHESIS">
<pathway name="alanine biosynthesis I"/>
<pathway name="alanine biosynthesis II"/>
</class>
<class name="ARGININE BIOSYNTHESIS">
<pathway name="arginine biosynthesis I"/>
<pathway name="arginine biosynthesis I"/>
<pathway name="arginine biosynthesis II (acetyl cycle)"/>
<pathway name="arginine biosynthesis III"/>
</class>
<class name="ASPARAGINE BIOSYNTHESIS">
<pathway name="asparagine biosynthesis I"/>
</class>
<class name="ASPARTATE BIOSYNTHESIS">
<pathway name="aspartate biosynthesis (v4.0)"/>
</class>
<class name="beta-ALANE BIOSYNTHESIS">
<pathway name="beta-alanine biosynthesis I"/>
<pathway name="beta-alanine biosynthesis II"/>
<pathway name="beta-alanine biosynthesis III"/>
</class>
<class name="CYSTEINE BIOSYNTHESIS">
<pathway name="cysteine biosynthesis (v4.0)"/>
<pathway name="homocysteine and cysteine interconversion"/>
</class>
<class name="GLUTAMATE BIOSYNTHESIS">
<pathway name="glutamate biosynthesis I"/>
<pathway name="glutamate biosynthesis II"/>
</class>
<class name="GLUTAMINE BIOSYNTHESIS">
<pathway name="glutamine biosynthesis (v4.0)"/>
<pathway name="glutathione biosynthesis (v3.5)"/>
</class>
<class name="GLYCINE BIOSYNTHESIS">
<pathway name="glycine biosynthesis (v4.0)"/>
</class>
<class name="HISTIDINE BIOSYNTHESIS">
<pathway name="histidine biosynthesis (v3.5)"/>
</class>
<class name="ISOLEUCINE BIOSYNTHESIS">
<pathway name="isoleucine biosynthesis (v4.0)"/>
<pathway name="superpathway of isoleucine biosynthesis"/>
</class>
<class name="LEUCINE BIOSYNTHESIS">
<pathway name="leucine biosynthesis (v4.0)"/>
</class>
<class name="LYSINE BIOSYNTHESIS">
<pathway name="lysine biosynthesis"/>
</class>
<class name="METHIONINE BIOSYNTHESIS">
<pathway name="methionine biosynthesis"/>
<pathway name="methionine salvage pathway"/>
<pathway name="S-methylmethionine cycle"/>
<pathway name="SAM cycle"/>
</class>
<class name="OTHER AMINO ACID BIOSYNTHESIS">
<pathway name="citrulline biosynthesis"/>
</class>
<class name="PHENYLALANINE BIOSYNTHESIS">
<pathway name="phenylalanine biosynthesis"/>
</class>
<class name="PROLINE BIOSYNTHESIS">
<pathway name="arginine degradation II"/>
<pathway name="proline biosynthesis"/>
<pathway name="proline biosynthesis V (from arginine)"/>
</class>
<class name="SERINE BIOSYNTHESIS">
<pathway name="serine biosynthesis"/>
</class>
<class name="THREONINE BIOSYNTHESIS">
<pathway name="threonine biosynthesis from homoserine"/>
</class>
<class name="TRYPTOPHAN BIOSYNTHESIS">
<pathway name="tryptophan biosynthesis"/>
</class>
<class name="TYROSINE BIOSYNTHESIS">
<pathway name="tyrosine biosynthesis I"/>
<pathway name="tyrosine biosynthesis II"/>
</class>
<class name="VALINE BIOSYNTHESIS">
<pathway name="valine biosynthesis (v4.0)"/>
</class>
</class>
</class>
<class name="APOPLAST MACROMOLECULE BIOSYNTHESIS">
<pathway name="UDP-L-rhamnose biosynthesis"/>
<class name="CUTICLE SECRETED (EPIDERIMAL)">
<pathway name="Cuticular wax"/>
<pathway name="cutin biosynthesis"/>
<pathway name="epicuticular wax biosynthesis"/>
<pathway name="lipid-A-precursor biosynthesis"/>
</class>
<class name="PRIMARY CELL WALL">
<pathway name="cellulose biosynthesis"/>
</class>
<class name="SUBERIN">
<pathway name="suberin biosynthesis"/>
</class>
</class>
<class name="AROMATIC COMPOUND BIOSYNTHESIS">
<pathway name="salicylic acid biosynthesis"/>
</class>
<class name="CARBOHYDRATE BIOSYNTHESIS">
<class name="LIGOSACCHARIDES">
<pathway name="dolichyl-diphosphooligosaccharide biosynthesis"/>
<pathway name="stachyose biosynthesis"/>
</class>
<class name="POLYSACCHARIDES">
<pathway name="CMP-KDO biosynthesis I (from D-arabinose 5-phosphate)"/>
<pathway name="CMP-KDO biosynthesis II (from D-ribulose 5-phosphate)"/>
<pathway name="UDP-D-apiose biosynthesis (from UDP-D-glucuronate)"/>
<class name="GLYCOGEN AND STARCH BIOSYNTHESIS">
<pathway name="starch biosynthesis"/>
<pathway name="Starch synthesis"/>
</class>
</class>
<class name="SUGARS">
<pathway name="gluconeogenesis"/>
<pathway name="sucrose biosynthesis (v4.0)"/>
<class name="SUGAR NUCLEOTIDES">
<pathway name="CMP-KDO biosynthesis I (from D-arabinose 5-phosphate)"/>
<pathway name="CMP-KDO biosynthesis II (from D-ribulose 5-phosphate)"/>
<pathway name="GDP-L-fucose biosynthesis I (from GDP-D-mannose)"/>
<pathway name="GDP-L-fucose biosynthesis II (from L-fucose)"/>
<pathway name="GDP-L-galactose biosynthesis"/>
<pathway name="inositol oxidation pathway"/>
<pathway name="UDP-D-apiose biosynthesis (from UDP-D-glucuronate)"/>
<pathway name="UDP-D-galacturonate biosynthesis I (from UDP-D-glucuronate)"/>
<pathway name="UDP-D-galacturonate biosynthesis II (from D-galacturonate)"/>
<pathway name="UDP-D-xylose biosynthesis"/>
<pathway name="UDP-L-arabinose biosynthesis I (from UDP-xylose)"/>
<pathway name="UDP-L-arabinose biosynthesis II (from L-arabinose)"/>
<class name="GDP SUGARS BIOSYNTHESIS">
<pathway name="GDP-D-mannose biosynthesis"/>
</class>
<class name="RHAMNOSE BIOSYNTHESIS">
<pathway name="dTDP-L-rhamnose biosynthesis"/>
<pathway name="UDP-L-rhamnose biosynthesis"/>
</class>
<class name="UDP-SUGAR BIOSYNTHESIS">
<pathway name="UDP-galactose biosynthesis"/>
<pathway name="UDP-glucose biosynthesis (from glucose 6-phosphate)"/>
<pathway name="UDP-glucose biosynthesis (from sucrose)"/>
</class>
</class>
<class name="TREHALOSE BIOSYNTHESIS">
<pathway name="trehalose biosynthesis (v4.0)"/>
</class>
</class>
</class>
<class name="COFACTORS, PROSTHETIC GROUPS, ELECTRON CARRIER">
<pathway name="ubiquinone-9 biosynthesis"/>
<class name="CoA">
<pathway name="coenzyme A biosynthesis"/>
<pathway name="pantothenate biosynthesis"/>
</class>
<class name="HEME">
<pathway name="chlorophyll a biosynthesis I"/>
<pathway name="chlorophyll a biosynthesis II"/>
<pathway name="Chlorophyll Biosynthesis (WYJ)"/>
<pathway name="chlorophyll cycle"/>
<pathway name="heme biosynthesis (v4.0)"/>
<pathway name="siroheme biosynthesis (v4.0)"/>
<pathway name="superpathway of proto- and siroheme biosynthesis (v4.0)"/>
</class>
<class name="LIPOATE">
<pathway name="lipoate biosynthesis and incorporation"/>
</class>
<class name="NAD">
<pathway name="NAD biosynthesis (from aspartate) (v3.5)"/>
<pathway name="NAD/NADH phosphorylation and dephosphorylation"/>
<pathway name="pyridine nucleotide cycling (plants)"/>
</class>
<class name="QUINONES">
<pathway name="phylloquinone biosynthesis"/>
<pathway name="vitamin E biosynthesis"/>
</class>
<class name="REDUCTANTS">
<pathway name="&amp;gamma;-glutamyl cycle"/>
<pathway name="APX1 signal transduction pathway"/>
<pathway name="glutathione redox reactions"/>
<pathway name="thioredoxin pathway"/>
</class>
<class name="VITAMINS">
<pathway name="coenzyme A biosynthesis"/>
<pathway name="molybdenum cofactor biosynthesis"/>
<pathway name="riboflavin and FMN and FAD biosynthesis"/>
<pathway name="thiamine biosynthesis"/>
<pathway name="vitamin E biosynthesis"/>
<class name="FOLATE">
<pathway name="folate polyglutamylation I"/>
<pathway name="folate polyglutamylation II"/>
<pathway name="folate transformations"/>
</class>
<class name="PANTOTHENATE">
<pathway name="pantothenate biosynthesis"/>
</class>
<class name="VITAMIN B6">
<pathway name="purine nucleotide metabolism (phosphotransfer and nucleotide modification) (v4.0)"/>
<pathway name="pyridoxal 5'-phosphate salvage pathway (v4.0)"/>
</class>
<class name="VITAMIN C">
<pathway name="ascorbate biosynthesis"/>
<pathway name="ascorbate biosynthesis (v4.0)"/>
</class>
</class>
</class>
<class name="FATTY ACID AND LIPID BIOSYNTHESIS">
<pathway name="Acetyl-CoA Biotin network"/>
<pathway name="acyl-ACP thioesterase pathway"/>
<pathway name="acyl-CoA synthetase pathway"/>
<pathway name="acyl-CoA thioesterase pathway"/>
<pathway name="cholesterol biosynthesis"/>
<pathway name="Cuticular wax"/>
<pathway name="cutin biosynthesis"/>
<pathway name="epicuticular wax biosynthesis"/>
<pathway name="glycolipid biosynthesis"/>
<pathway name="glycolipid desaturation (v3.5)"/>
<pathway name="KDO transfer to lipid IV&lt;SUB&gt;A&lt;/SUB&gt;"/>
<pathway name="lipid-A-precursor biosynthesis"/>
<pathway name="sphingolipid biosynthesis (plants)"/>
<pathway name="sulfolipid biosynthesis"/>
<pathway name="superpathway of choline biosynthesis"/>
<pathway name="superpathway of KDO&lt;SUB&gt;2&lt;/SUB&gt;-lipid A biosynthesis"/>
<pathway name="trans,trans-farnesyl diphosphate biosynthesis"/>
<pathway name="triacylglycerol biosynthesis"/>
<class name="CHOLINE BIOSYNTHESIS">
<pathway name="choline biosynthesis I"/>
<pathway name="choline biosynthesis II"/>
<pathway name="choline biosynthesis III"/>
<pathway name="superpathway of choline biosynthesis"/>
</class>
<class name="FATTY ACID BIOSYNTHESIS">
<pathway name="fatty acid biosynthesis - initial steps"/>
<pathway name="fatty acid elongation, saturated"/>
<pathway name="fatty acid synthesis: C16 to C18"/>
<pathway name="fatty acid synthesis: C2 to C4"/>
<pathway name="fatty acid synthesis: C4 to C16"/>
<pathway name="lipoic acid biosynthesis-mt"/>
<pathway name="very long chain fatty acid biosynthesis"/>
</class>
<class name="FATTY ACID DERIVATIVE BIOSYNTHESIS">
<pathway name="13-LOX and 13-HPL pathway"/>
<pathway name="jasmonic acid biosynthesis (v3.5)"/>
</class>
<class name="PHOSPHOLIPID BIOSYNTHESIS">
<pathway name="cardiolipin biosynthesis"/>
<pathway name="phospholipid biosynthesis (v3.5)"/>
</class>
</class>
<class name="HORMONE AND REGULATOR BIOSYNTHESIS">
<class name="ABSCISIC ACID BIOSYNTHESIS">
<pathway name="abscisic acid biosynthesis"/>
<pathway name="abscisic acid glucose ester biosynthesis"/>
<pathway name="phaseic acid biosynthesis"/>
</class>
<class name="AUXIN BIOSYNTHESIS">
<pathway name="IAA biosynthesis I"/>
<pathway name="IAA biosynthesis II"/>
<pathway name="IAA conjugate biosynthesis"/>
</class>
<class name="BRASSINOSTEROID BIOSYNTHESIS">
<pathway name="brassinosteroid biosynthesis I"/>
<pathway name="brassinosteroid biosynthesis II"/>
<pathway name="brassinosteroid biosynthesis III"/>
</class>
<class name="CYTOKININ BIOSYNTHESIS">
<pathway name="&lt;i&gt;cis&lt;/i&gt;-zeatin biosynthesis"/>
<pathway name="&lt;i&gt;trans&lt;/i&gt;-zeatin biosynthesis"/>
<pathway name="cytokinins 7-&lt;i&gt;N&lt;/i&gt;-glucoside biosynthesis"/>
<pathway name="cytokinins 9-&lt;i&gt;N&lt;/i&gt;-glucoside biosynthesis"/>
<pathway name="cytokinins-&lt;i&gt;O&lt;/i&gt;-glucoside biosynthesis"/>
</class>
<class name="ETHYLENE BIOSYNTHESIS">
<pathway name="ethylene biosynthesis and methionine cycle"/>
<pathway name="ethylene signaling"/>
<pathway name="ethylene signaling"/>
<pathway name="ethylene signaling"/>
<pathway name="ethylene signaling"/>
</class>
<class name="GIBBERELLIN BIOSYNTHESIS">
<pathway name="ent-kaurene biosynthesis"/>
<pathway name="GA12 biosynthesis"/>
<pathway name="gibberellin biosynthesis I (non C-3, non C-13 hydroxylation)"/>
<pathway name="gibberellin biosynthesis II (early C-3 hydroxylation)"/>
<pathway name="gibberellin biosynthesis III (early C-13 hydroxylation)"/>
</class>
<class name="JASMONIC ACID BIOSYNTHESIS">
<pathway name="jasmonic acid biosynthesis (v3.5)"/>
</class>
<class name="SA BIOSYNTHESIS">
<pathway name="salicylic acid biosynthesis"/>
</class>
</class>
<class name="NUCLEOSIDE AND NUCLEOTIDE BIOSYNTHESIS">
<class name="PURINES">
<pathway name="&lt;i&gt;de novo&lt;/i&gt; biosynthesis of purine nucleotides (v4.0)"/>
<pathway name="salvage pathways of purine nucleosides"/>
</class>
<class name="PYRIMIDINES">
<pathway name="de novo biosynthesis of pyrimidine deoxyribonucleotides"/>
<pathway name="de novo biosynthesis of pyrimidine ribonucleotides (v4.0)"/>
<pathway name="pyrimidine nucleotide metabolism (phosphotransfer and nucleotide modification)"/>
<pathway name="pyrimidine salvage pathway"/>
</class>
</class>
<class name="OTHER BIOSYNTHSIS">
<pathway name="chorismate biosynthesis"/>
<pathway name="PRPP biosynthesis"/>
</class>
<class name="SPECALIZED PHYTOCHEMICAL BIOSYNTHESIS">
<class name="FATTY-ACID-DERIVATIVE BIOSYNTHESIS">
<pathway name="13-LOX and 13-HPL pathway"/>
<pathway name="jasmonic acid biosynthesis (v3.5)"/>
</class>
<class name="FLAVONOIDS BIOSYNTHESIS">
<pathway name="Flavonoid (WYJ)"/>
<pathway name="flavonoid biosynthesis"/>
<class name="ANTHOCYANINS">
<pathway name="anthocyanin biosynthesis (pelargonidin 3-O-glucoside, cyanidin 3-O-glucoside)"/>
</class>
<class name="CHALCONES">
<pathway name="flavonoid biosynthesis"/>
</class>
<class name="FLAVONES">
<pathway name="luteolin biosynthesis"/>
</class>
<class name="FLAVONOLS">
<pathway name="flavonol biosynthesis (v3.5)"/>
<pathway name="kaempferol glucoside biosynthesis (Arabidopsis)"/>
<pathway name="quercetin glucoside biosynthesis (Arabidopsis)"/>
</class>
<class name="ISOFLAVONOIDS">
<pathway name="isoprenoid (WYJ)"/>
</class>
<class name="LEUCOANTHOCYANIDINS">
<pathway name="leucopelargonidin and leucocyanidin biosynthesis"/>
</class>
<class name="PROANTHOCYNIDINS">
<pathway name="proanthocyanidin biosynthesis from flavanols"/>
</class>
</class>
<class name="ISOPRENOID BIOSYNTHESIS">
<class name="DITERPENOIDS (20C)">
<pathway name="geranylgeranyldiphosphate biosynthesis I (cytosolic)"/>
<pathway name="geranylgeranyldiphosphate biosynthesis II (plastidic)"/>
<pathway name="phytol salvage pathway"/>
<pathway name="phytyl-PP biosynthesis"/>
<class name="GIBBERELLIN BIOSYNTHESIS">
<pathway name="ent-kaurene biosynthesis"/>
<pathway name="GA12 biosynthesis"/>
<pathway name="gibberellin biosynthesis I (non C-3, non C-13 hydroxylation)"/>
<pathway name="gibberellin biosynthesis II (early C-3 hydroxylation)"/>
<pathway name="gibberellin biosynthesis III (early C-13 hydroxylation)"/>
</class>
</class>
<class name="EARLY STEPS TO IPP (5C) (HEMITERPENES)">
<pathway name="methylerythritol phosphate pathway (v3.5)"/>
</class>
<class name="MONOTERPENOIDS (10C)">
<pathway name="geranyldiphosphate biosynthesis"/>
<pathway name="monoterpene biosynthesis"/>
</class>
<class name="POLYTERPENOIDS (50C)">
<pathway name="polyisoprenoid biosynthesis"/>
</class>
<class name="TETRATERPENOIDS (40C)">
<pathway name="carotenoid biosynthesis"/>
<class name="Apocarotenoids">
<pathway name="abscisic acid biosynthesis"/>
</class>
</class>
<class name="TRITERPENOIDS (30C)">
<pathway name="alpha-amyrin biosynthesis"/>
<pathway name="lupeol biosynthesis"/>
<pathway name="sterol biosynthesis"/>
<pathway name="xanthophyll cycle"/>
<class name="BRASSINOSTEROID">
<pathway name="brassinosteroid biosynthesis I"/>
<pathway name="brassinosteroid biosynthesis II"/>
<pathway name="brassinosteroid biosynthesis III"/>
</class>
</class>
</class>
<class name="N-CONTAINING SECONDARY COMPOUNDS (ALKALOIDS) BIOSYNTHESIS">
<pathway name="hydroxycinnamic acid tyramine amides biosynthesis"/>
<class name="GLUCOSINOLATES">
<pathway name="glucosinolate biosynthesis from homomethionine (v3.5)"/>
<pathway name="glucosinolate biosynthesis from phenylalanine (v3.5)"/>
<pathway name="glucosinolate biosynthesis from tryptophan (v3.5)"/>
<pathway name="side chain elongation cycle aliphatic glucosinolates (Arabidopsis)"/>
</class>
</class>
<class name="PHENYLPROPANOID BIOSYNTHESIS">
<class name="BENZENOIDS">
<pathway name="salicylic acid biosynthesis"/>
<pathway name="volatile benzenoid ester biosynthesis"/>
</class>
<class name="CINNAMATES">
<pathway name="ferulate and sinapate biosynthesis"/>
<pathway name="free phenylpropanoid acid biosynthesis (v3.5)"/>
<pathway name="phenylpropanoid biosynthesis (v3.5)"/>
<pathway name="phenylpropanoid biosynthesis, initial reactions"/>
<pathway name="sinapate ester biosynthesis"/>
</class>
<class name="COUMARIN">
<pathway name="coumarin biosynthesis (via 2-coumarate)"/>
<pathway name="esculetin biosynthesis"/>
</class>
<class name="LIGINS">
<pathway name="coniferin metabolism"/>
<pathway name="monolignol glucosides biosynthesis"/>
</class>
</class>
<class name="SUGAR DERIVATIVES BIOSYNTHESIS">
<class name="CYCLITOLS">
<pathway name="CA1P biosynthesis"/>
<pathway name="lipid-dependent phytate biosynthesis I (via Ins(1,4,5)P3)"/>
<pathway name="lipid-dependent phytate biosynthesis II (via Ins(1,3,4)P3)"/>
<pathway name="lipid-independent phytate biosynthesis"/>
</class>
</class>
</class>
</class>
<class name="DEGRADATION/UTILIZATION/ASSIMILATION">
<pathway name="Catalase Ascorbate Glutathione pathway"/>
<class name="ALCOHOL DEGRADATION">
<pathway name="ethanol degradation"/>
<pathway name="oxidative ethanol degradation"/>
<class name="GLYCEROL">
<pathway name="glycerol degradation"/>
</class>
</class>
<class name="ALDEHYDE DEGRADATION">
<pathway name="methylglyoxal degradation (v4.0)"/>
</class>
<class name="AMINES AND POLYAMINES DEGRADATION">
<pathway name="4-aminobutyrate degradation I"/>
</class>
<class name="AMINO ACIDS DEGRADATION">
<pathway name="branched-chain &amp;alpha;-keto acid dehydrogenase complex"/>
<class name="ALANINE DEGRADATION">
<pathway name="alanine degradation (v4.0)"/>
</class>
<class name="ARGININE DEGRADATION">
<pathway name="arginine degradation II"/>
<pathway name="citrulline-nitric oxide cycle"/>
</class>
<class name="GLUTAMATE DEGRADATION">
<pathway name="glutamate degradation I"/>
<pathway name="glutamate degradation II"/>
</class>
<class name="GLYCINE DEGRADATION">
<pathway name="glycine degradation"/>
</class>
<class name="ISOLEUCINE DEGRADATION">
<pathway name="isoleucine degradation (v4.0)"/>
</class>
<class name="LEUCINE DEGRADATION">
<pathway name="leucine degradation (v4.0)"/>
</class>
<class name="LYSINE DEGRADATION">
<pathway name="lysine degradation I"/>
<pathway name="lysine degradation II"/>
</class>
<class name="METHIONINE DEGRADATION">
<pathway name="methionine degradation (v3.5)"/>
</class>
<class name="PROLINE DEGRADATION">
<pathway name="proline degradation"/>
</class>
<class name="TYROSINE DEGRADATION">
<pathway name="tyrosine degradation"/>
</class>
<class name="VALINE DEGRADATION">
<pathway name="valine degradation (v4.0)"/>
</class>
</class>
<class name="CARBOHYDRATES DEGRADATION">
<class name="POLYSACCHARIDE DEGRADATION">
<pathway name="starch degradation"/>
<pathway name="Starch degradation"/>
</class>
<class name="SUGAR DEGRADATION">
<pathway name="2-&lt;I&gt;O&lt;/I&gt;-&amp;alpha;-mannosyl-D-glycerate degradation"/>
<pathway name="homogalacturonan degradation"/>
<pathway name="mannose degradation"/>
<pathway name="melibiose degradation"/>
<pathway name="xylose degradation (v4.0)"/>
<class name="GALACTOSE DEGRADATION">
<pathway name="galactose degradation I"/>
</class>
<class name="LACTOSE DEGRADATION">
<pathway name="lactose degradation"/>
</class>
<class name="SUCROSE DEGRADATION">
<pathway name="sucrose degradation (v4.0)"/>
<pathway name="sucrose degradation to ethanol and lactate (anaerobic)"/>
</class>
<class name="TREHALOSE DEGRADATION">
<pathway name="trehalose degradation"/>
<pathway name="trehalose pathway"/>
</class>
</class>
</class>
<class name="CARBON (C1) COMPOUND DEGRADATION">
<pathway name="formaldehyde oxidation (glutathione-dependent)"/>
</class>
<class name="CARBOXYLATE DEGRADATION">
<pathway name="glycolate and glyoxylate degradation"/>
</class>
<class name="CHLORINATED COMPOUND DEGRADATION">
<class name="CARBON TETRACHLORIDE DEGRADATION">
<pathway name="carbon tetrachloride degradation"/>
</class>
</class>
<class name="COFACTORS, PROSTHETIC GROUPS, ELECTRON CARRIERS DEGRADATION">
<class name="HEME DEGRADATION">
<pathway name="chlorophyll &lt;i&gt;a&lt;/i&gt; degradation"/>
</class>
<class name="REDUCTANTS DEGRADATION">
<pathway name="glutathione degradation"/>
</class>
</class>
<class name="FATTY ACIDS AND LIPIDS DEGRADATION">
<pathway name="fatty acid alpha-oxidation"/>
<pathway name="fatty acid beta-oxidation I (saturated)"/>
<pathway name="fatty acid beta-oxidation II (unsaturated, even number)"/>
<pathway name="fatty acid beta-oxidation III (unsaturated, odd number)"/>
<pathway name="fatty acid omega-oxidation"/>
<pathway name="glycerol degradation"/>
<pathway name="triacylglycerol degradation"/>
</class>
<class name="HORMONE DEGRADATION">
<class name="CYTOKININS-DEGRADATION">
<pathway name="cytokinins degradation"/>
</class>
<class name="GIBBERELLINS-DEGRADATION">
<pathway name="gibberellin inactivation"/>
</class>
</class>
<class name="INORGANIC NUTRIENTS DEGRADATION">
<class name="NITROGEN COMPOUNDS DEGERATION">
<pathway name="ammonia assimilation cycle"/>
<pathway name="cyanate degradation (v4.0)"/>
<pathway name="nitrate assimilation pathway"/>
<pathway name="urea cycle"/>
</class>
<class name="SULFATE COMPOUNDS DEGERATION">
<pathway name="sulfate activation for sulfonation"/>
<class name="SULFITE OXIDATION">
<pathway name="sulfite oxidation"/>
</class>
<class name="THIOSULFATE DISPROPORTIONATION">
<pathway name="thiosulfate disproportionation (rhodanese)"/>
</class>
</class>
</class>
<class name="NUCLEOSIDES AND NUCLEOTIDES DEGRADATION">
<pathway name="purine degradation"/>
</class>
<class name="OTHER DEGRADATION">
<pathway name="acrylonitrile degradation"/>
<pathway name="ascorbate glutathione cycle"/>
<pathway name="Ascorbate Glutathione Pathway (cytosol, WYJ)"/>
<pathway name="Ascorbate glutathione pathway (mitochondria)"/>
<pathway name="Ascorbate glutathione pathway (plastid stroma)"/>
<pathway name="removal of superoxide radicals"/>
</class>
<class name="SPECIALIZED PHOTOCHEMICALS DEGRADATION">
<class name="AROMATIC COMPOUNDS DEGRADATION">
<pathway name="aldoxime degradation"/>
</class>
<class name="N-CONTAINING SECONDARY METABOLITE (ALKALOID) DEGRADATION">
<class name="AMINE">
<pathway name="citrulline degradation"/>
<pathway name="ureide degradation"/>
</class>
<class name="N-CONTAINING GLUCOSIDE">
<class name="GLUCOSINOLATE">
<pathway name="glucosinolate breakdown"/>
</class>
</class>
</class>
<class name="SUGAR DERIVATIVE DEGERATION">
<pathway name="phytate degradation I"/>
<pathway name="phytate degradation II"/>
</class>
</class>
</class>
<class name="SIGNAL TRANSDUCTION PATHWAYS">
<pathway name="AGRIS regulatory network - full"/>
<pathway name="APX1 signal transduction pathway"/>
<pathway name="Autophagy"/>
<pathway name="Auxin signaling"/>
<pathway name="Auxin signaling"/>
<pathway name="brassinosteroids signaling"/>
<pathway name="Drought regulation"/>
<pathway name="ethylene signaling"/>
<pathway name="ethylene signaling"/>
<pathway name="ethylene signaling"/>
<pathway name="gibberellin acid signaling"/>
<pathway name="Heat stress regulation"/>
<pathway name="heterotrimeric G-protein complex signaling"/>
<pathway name="IAA signaling"/>
<pathway name="JA signaling"/>
<pathway name="NPR1 mediated disease resistance"/>
<pathway name="Regulation of ethylene signaling"/>
<pathway name="Regulation of gibberellin metabolism"/>
<pathway name="SA-mediated plant disease resistance signal transduction"/>
<pathway name="subtilase-mediated salt stress"/>
</class>
<class name="DETOXIFICATION">
<pathway name="cyanide degradation"/>
</class>
</Pathways>
