# Supplementary material for: MetNetGE: interactive views of biological networks and ontologies
Source: BMC Bioinformatics. 2010 Sep 17;11:469. doi: 10.1186/1471-2105-11-469 (PMC2946353; doi:10.1186/1471-2105-11-469)
Supplement: Additional file 2 — MetNetGE source code. This is the source code of MetNetGE. Please go to MetNetGE.org to find the latest version, dependency packages and tutorials. [file 1471-2105-11-469-S2.ZIP › MetNetGE-1.0.3/SampleData/Divya/GrapePathway-Divya.xml]

<?xml version="1.0" encoding="UTF-8"?>
<Pathways name="Sample Ontology for Grape">
<class name="PHOTOSYNTHESIS, RESPIRATION AND RELATED ENERGETICS">
	<class name="GLYCOLYSIS">
		<pathway name="glycolysis"/>
	</class>
	<class name="PENTOSE PHOSPHATE PATHWAY">
		<pathway name="pentose phosphate"/>
	</class>
	<class name="PHOTOSYNTHESIS">
		<pathway name="Reductive carboxylate cycle"/>
	</class>
	<class name="RESPIRATION - AEROBIC/ANAEROBIC">
		<class name="AEROBIC">
			<pathway name="Oxidative phosphorylation"/>
		</class>
	</class>
</class>
<class name="SUPER PATHWAYS">
	<pathway name="Ascorbate and aldarate metabolism"/>
</class>
<class name="BIOSYNTHESIS AND INTERCONVERSIONS">
	<pathway name="Nucleotide sugars metabolism"/>
	<class name="AMINO ACID BIOSYNTHESIS">
		<pathway name="Selenoamino acid metabolism"/>
		<class name="INDIVIDUAL AMINO ACID BIOSYNTHESIS">
			<class name="ALANINE BIOSYNTHESIS">
				<pathway name="Alanine and aspartate metabolism"/>
			</class>
			<class name="ARGININE BIOSYNTHESIS">
				<pathway name="Arginine and proline metabolism"/>
			</class>
			<class name="ASPARTATE BIOSYNTHESIS">
				<pathway name="Alanine and aspartate metabolism"/>
			</class>
			<class name="beta-ALANE BIOSYNTHESIS">
				<pathway name="beta-Alanine metabolism"/>
			</class>
			<class name="CYSTEINE BIOSYNTHESIS">
				<pathway name="Cysteine metabolism"/>
			</class>
			<class name="GLUTAMATE BIOSYNTHESIS">
				<pathway name="Glutamate metabolism"/>
			</class>
			<class name="GLYCINE BIOSYNTHESIS">
				<pathway name="Glycine serine and threonine metabolism"/>
			</class>
			<class name="HISTIDINE BIOSYNTHESIS">
				<pathway name="Histidine metabolism"/>
			</class>
			<class name="ISOLEUCINE BIOSYNTHESIS">
				<pathway name="Valine leucine and isoleucine biosynthesis"/>
			</class>
			<class name="LEUCINE BIOSYNTHESIS">
				<pathway name="Valine leucine and isoleucine biosynthesis"/>
			</class>
			<class name="LYSINE BIOSYNTHESIS">
				<pathway name="Lysine biosynthesis"/>
			</class>
			<class name="PHENYLALANINE BIOSYNTHESIS">
				<pathway name="Phenylalanine metabolism"/>
			</class>
			<class name="PROLINE BIOSYNTHESIS">
				<pathway name="Arginine and proline metabolism"/>
			</class>
			<class name="THREONINE BIOSYNTHESIS">
				<pathway name="Glycine serine and threonine metabolism"/>
			</class>
			<class name="TRYPTOPHAN BIOSYNTHESIS">
				<pathway name="Tryptophan metabolism"/>
			</class>
			<class name="TYROSINE BIOSYNTHESIS">
				<pathway name="Tyrosine metabolism"/>
			</class>
			<class name="VALINE BIOSYNTHESIS">
				<pathway name="Valine leucine and isoleucine biosynthesis"/>
			</class>
		</class>
	</class>
	<class name="AMINOACYL-tRNAs BIOSYNTHESIS">
		<pathway name="Aminoacyl-tRNA biosynthesis"/>
	</class>
	<class name="CARBOHYDRATE BIOSYNTHESIS">
		<pathway name="Starch and sucrose metabolism"/>
		<class name="POLYSACCHARIDES">
			<class name="GLYCOGEN AND STARCH BIOSYNTHESIS">
				<pathway name="Starch and sucrose metabolism"/>
			</class>
		</class>
		<class name="SUGARS">
			<pathway name="Fructose and mannose metabolism"/>
		</class>
	</class>
	<class name="COFACTORS, PROSTHETIC GROUPS, ELECTRON CARRIER">
		<pathway name="Porphyrin and chlorophyll metabolism"/>
		<class name="CoA">
			<pathway name="Pantothenate and CoA biosynthesis"/>
		</class>
		<class name="HEME">
			<pathway name="Riboflavin metabolism"/>
		</class>
		<class name="REDUCTANTS">
			<class name="GLUTATHIONE">
				<pathway name="Glutathione metabolism"/>
			</class>
		</class>
		<class name="VITAMINS">
			<pathway name="Vitamin B6 metabolism"/>
			<class name="BIOTIN">
				<pathway name="Biotin metabolism"/>
			</class>
			<class name="FOLATE">
				<pathway name="Folate biosynthesis"/>
			</class>
			<class name="PANTOTHENATE">
				<pathway name="Pantothenate and CoA biosynthesis"/>
			</class>
			<class name="VITAMIN B6">
				<pathway name="Vitamin B6 metabolism"/>
			</class>
		</class>
	</class>
	<class name="FATTY ACID AND LIPID BIOSYNTHESIS">
		<pathway name="Glycosphingolipid biosynthesis"/>
		<class name="FATTY ACID BIOSYNTHESIS">
			<pathway name="Biosynthesis of unsaturated fatty acids"/>
		</class>
		<class name="PHOSPHOLIPID BIOSYNTHESIS">
			<pathway name="Glycerophospholipid metabolism"/>
		</class>
	</class>
	<class name="HORMONE AND REGULATOR BIOSYNTHESIS">
		<pathway name="ABA signal"/>
		<class name="AUXIN BIOSYNTHESIS">
			<pathway name="auxin biosynthesis"/>
		</class>
		<class name="CYTOKININ BIOSYNTHESIS">
			<pathway name="zeatin biosynthesis"/>
		</class>
		<class name="ETHYLENE BIOSYNTHESIS">
			<pathway name="ethylene signaling"/>
		</class>
	</class>
	<class name="NUCLEOSIDE AND NUCLEOTIDE BIOSYNTHESIS">
		<pathway name="Aminoacyl-tRNA biosynthesis"/>
		<class name="PURINES">
			<pathway name="Purine metabolism"/>
		</class>
		<class name="PYRIMIDINES">
			<pathway name="Pyrimidine metabolism"/>
		</class>
	</class>
	<class name="SPECALIZED PHYTOCHEMICAL BIOSYNTHESIS">
		<class name="FLAVONOIDS BIOSYNTHESIS">
			<pathway name="Flavonoid biosynthesis"/>
			<class name="ANTHOCYANINS">
				<pathway name="Anthocyanin biosynthesis"/>
			</class>
			<class name="ISOFLAVONOIDS">
				<pathway name="Isoflavonoid biosynthesis"/>
			</class>
		</class>
		<class name="ISOPRENOID BIOSYNTHESIS">
			<pathway name="Terpenoid biosynthesis"/>
			<class name="DITERPENOIDS (20C)">
				<pathway name="Diterpenoid biosynthesis"/>
			</class>
			<class name="MONOTERPENOIDS (10C)">
				<pathway name="Monoterpenoid biosynthesis"/>
			</class>
			<class name="TETRATERPENOIDS (40C)">
				<pathway name="Carotenoid biosynthesis"/>
			</class>
			<class name="TRITERPENOIDS (30C)">
				<pathway name="Biosynthesis of steroids"/>
				<class name="BRASSINOSTEROID">
					<pathway name="Brassinosteroid biosynthesis"/>
				</class>
			</class>
		</class>
		<class name="N-CONTAINING SECONDARY COMPOUNDS (ALKALOIDS) BIOSYNTHESIS">
			<pathway name="Alkaloid biosynthesis I"/>
		</class>
		<class name="PHENYLPROPANOID BIOSYNTHESIS">
			<pathway name="Phenylpropanoid biosynthesis"/>
		</class>
	</class>
</class>
<class name="DEGRADATION/UTILIZATION/ASSIMILATION">
	<class name="AMINO ACIDS DEGRADATION">
		<class name="CYSTEINE DEGRADATION">
			<pathway name="Cysteine metabolism"/>
		</class>
		<class name="ISOLEUCINE DEGRADATION">
			<pathway name="Valine leucine and isoleucine degradation"/>
		</class>
		<class name="LEUCINE DEGRADATION">
			<pathway name="Valine leucine and isoleucine degradation"/>
		</class>
		<class name="VALINE DEGRADATION">
			<pathway name="Valine leucine and isoleucine degradation"/>
		</class>
	</class>
	<class name="FATTY ACIDS AND LIPIDS DEGRADATION">
		<pathway name="Fatty acid metabolism"/>
	</class>
</class>
<class name="SIGNAL TRANSDUCTION PATHWAYS">
	<pathway name="jasmonate signaling"/>
</class>
</Pathways>
