# Supplementary material for: MetNetGE: interactive views of biological networks and ontologies
Source: BMC Bioinformatics. 2010 Sep 17;11:469. doi: 10.1186/1471-2105-11-469 (PMC2946353; doi:10.1186/1471-2105-11-469)
Supplement: Additional file 2 — MetNetGE source code. This is the source code of MetNetGE. Please go to MetNetGE.org to find the latest version, dependency packages and tutorials. [file 1471-2105-11-469-S2.ZIP › MetNetGE-1.0.3/SampleData/ecocyc-all-separate/ecocyc-ontology-test.txt]

// Create tree  Simplae Tree
C11000 = gFld("<b>AA</b>", "http://BioCyc.org/ECOLI/NEW-IMAGE?object=AA")
C11000.addChildren([["</a><a href=\"http://BioCyc.org/ECOLI/NEW-IMAGE?object=ALADEG-PWY\">ALADEG-PWY</a><br><a href=\"http://BioCyc.org/ECOLI/NEW-IMAGE?object=ALANINE-SYN2-PWY\">ALANINE-SYN2-PWY</a><br><a>"]])

C10000 = gFld("<b>A</b>", "http://BioCyc.org/ECOLI/NEW-IMAGE?object=A")
C10000.addChildren([C11000, ["</a><a href=\"http://BioCyc.org/ECOLI/NEW-IMAGE?object=FASYN-ELONG-PWY\">FASYN-ELONG-PWY</a><br><a href=\"http://BioCyc.org/ECOLI/NEW-IMAGE?object=FASYN-INITIAL-PWY\">FASYN-INITIAL-PWY</a><br><a>"]])

C20000 = gFld("<b>B</b>", "http://BioCyc.org/ECOLI/NEW-IMAGE?object=B")
C20000.addChildren([["</a><a href=\"http://BioCyc.org/ECOLI/NEW-IMAGE?object=GLUAMCAT-PWY\">GLUAMCAT-PWY</a><br><a href=\"http://BioCyc.org/ECOLI/NEW-IMAGE?object=PWY-4381\">PWY-4381</a><br><a href=\"http://BioCyc.org/ECOLI/NEW-IMAGE?object=PWY-5965\">PWY-5965</a><br><a href=\"http://BioCyc.org/ECOLI/NEW-IMAGE?object=FASYN-ELONG-PWY\">FASYN-ELONG-PWY</a><br><a href=\"http://BioCyc.org/ECOLI/NEW-IMAGE?object=ALANINE-SYN2-PWY\">ALANINE-SYN2-PWY</a><br><a>"]])

C30000 = gFld("<b>C</b>", "http://BioCyc.org/ECOLI/NEW-IMAGE?object=C")
C30000.addChildren([["</a><a href=\"http://BioCyc.org/ECOLI/NEW-IMAGE?object=PYRUVDEHYD-PWY\">PYRUVDEHYD-PWY</a><br><a href=\"http://BioCyc.org/ECOLI/NEW-IMAGE?object=ALADEG-PWY\">ALADEG-PWY</a><br><a href=\"http://BioCyc.org/ECOLI/NEW-IMAGE?object=ALANINE-SYN2-PWY\">ALANINE-SYN2-PWY</a><br><a>"]])

foldersTree = gFld("<b>All Pathways</b>", "http://BioCyc.org/ECOLI/NEW-IMAGE?object=All Pathways")
foldersTree.treeID = "TREE55779"
foldersTree.addChildren([C10000,C20000,C30000])
