# Supplementary material for: MetNetGE: interactive views of biological networks and ontologies
Source: BMC Bioinformatics. 2010 Sep 17;11:469. doi: 10.1186/1471-2105-11-469 (PMC2946353; doi:10.1186/1471-2105-11-469)
Supplement: Additional file 2 — MetNetGE source code. This is the source code of MetNetGE. Please go to MetNetGE.org to find the latest version, dependency packages and tutorials. [file 1471-2105-11-469-S2.ZIP › MetNetGE-1.0.3/SampleData/ecocyc-all-separate/ecocyc-ontology-test3.dot]

/* Generated by GvGen v.0.9 (http://software.inl.fr/trac/wiki/GvGen) */

digraph G {
compound=true;
   node1 [width="0.01",style="filled",color="gray",label="All Pathways",shape="rectangle",height="0.01"];
   node2 [width="0.01",style="filled",color="gray",label="A",shape="rectangle",height="0.01"];
   node3 [width="0.01",label="A1",height="0.01"];
   node4 [width="0.01",label="A2",height="0.01"];
   node5 [width="0.01",style="filled",color="gray",label="AA",shape="rectangle",height="0.01"];
   node6 [width="0.01",label="AA1",height="0.01"];
   node7 [width="0.01",label="AA2",height="0.01"];
   node8 [width="0.01",style="filled",color="gray",label="B",shape="rectangle",height="0.01"];
   node9 [width="0.01",label="B1",height="0.01"];
   node10 [width="0.01",label="B2",height="0.01"];
   node11 [width="0.01",label="B3",height="0.01"];
   node12 [color="green",width="0.01",label="A1",height="0.01"];
   node13 [color="green",width="0.01",label="AA2",height="0.01"];
   node14 [width="0.01",style="filled",color="gray",label="C",shape="rectangle",height="0.01"];
   node15 [width="0.01",label="C1",height="0.01"];
   node16 [color="green",width="0.01",label="AA1",height="0.01"];
   node17 [color="green",width="0.01",label="AA2",height="0.01"];
node1->node2;
node1->node8;
node1->node14;
node2->node3;
node2->node4;
node2->node5;
node5->node6;
node5->node7;
node8->node9;
node8->node10;
node8->node11;
node8->node12 [color="green",style="dashed"];
node8->node13 [color="green",style="dashed"];
node14->node15;
node14->node16 [color="green",style="dashed"];
node14->node17 [color="green",style="dashed"];
}
