# Supplementary material for: MetNetGE: interactive views of biological networks and ontologies
Source: BMC Bioinformatics. 2010 Sep 17;11:469. doi: 10.1186/1471-2105-11-469 (PMC2946353; doi:10.1186/1471-2105-11-469)
Supplement: Additional file 2 — MetNetGE source code. This is the source code of MetNetGE. Please go to MetNetGE.org to find the latest version, dependency packages and tutorials. [file 1471-2105-11-469-S2.ZIP › MetNetGE-1.0.3/SampleData/ecocyc-all-separate/ecocyc-ontology-test3.xml.bak]

<?xml version="1.0" encoding="UTF-8"?>
<graph id="ecocyc-ontology-test3" xmlns="http://www.cs.rpi.edu/XGMML">
  <node id="C11000" name="AA" type="category"/>
  <node id="C10000" name="A" type="category"/>
  <node id="C30000" name="C" type="category"/>
  <node id="C20000" name="B" type="category"/>
  <node id="foldersTree" name="All Pathways" type="category"/>
  <node id="PWY-5965" name="B3" type="pathway"/>
  <node id="FASYN-ELONG-PWY" name="A1" type="pathway"/>
  <node id="FASYN-INITIAL-PWY" name="A2" type="pathway"/>
  <node id="ALADEG-PWY" name="AA1" type="pathway"/>
  <node id="GLUAMCAT-PWY" name="B1" type="pathway"/>
  <node id="PWY-4381" name="B2" type="pathway"/>
  <node id="ALANINE-SYN2-PWY" name="AA2" type="pathway"/>
  <node id="PYRUVDEHYD-PWY" name="C1" type="pathway"/>
  <edge source="C20000" target="GLUAMCAT-PWY" id="1169 (edge) 1173"/>
</graph>
