# Supplementary material for: MetNetGE: interactive views of biological networks and ontologies
Source: BMC Bioinformatics. 2010 Sep 17;11:469. doi: 10.1186/1471-2105-11-469 (PMC2946353; doi:10.1186/1471-2105-11-469)
Supplement: Additional file 2 — MetNetGE source code. This is the source code of MetNetGE. Please go to MetNetGE.org to find the latest version, dependency packages and tutorials. [file 1471-2105-11-469-S2.ZIP › MetNetGE-1.0.3/SampleData/ecocyc-all-separate/ecocyc-ontology.dot]

/* Generated by GvGen v.0.9 (http://software.inl.fr/trac/wiki/GvGen) */

digraph G {
compound=true;
   node1 [width="0.01",style="filled",color="gray",label="Pathways",shape="rectangle",height="0.01"];
   node2 [width="0.01",style="filled",color="gray",label="Biosynthesis",shape="rectangle",height="0.01"];
   node3 [width="0.01",style="filled",color="gray",label="Amines and Polyamines Biosynthesis",shape="rectangle",height="0.01"];
   node4 [width="0.01",label="aminopropylcadaverine biosynthesis",height="0.01"];
   node5 [width="0.01",label="arginine degradation III (arginine decarboxylase/agmatinase pathway)",height="0.01"];
   node6 [width="0.01",label="spermidine biosynthesis",height="0.01"];
   node7 [width="0.01",label="superpathway of arginine and polyamine biosynthesis",height="0.01"];
   node8 [width="0.01",label="superpathway of polyamine biosynthesis I",height="0.01"];
   node9 [width="0.01",style="filled",color="gray",label="Betaine Biosynthesis",shape="rectangle",height="0.01"];
   node10 [width="0.01",label="glycine betaine biosynthesis I (Gram-negative bacteria)",height="0.01"];
   node11 [width="0.01",style="filled",color="gray",label="Putrescine Biosynthesis",shape="rectangle",height="0.01"];
   node12 [width="0.01",label="putrescine biosynthesis I",height="0.01"];
   node13 [width="0.01",label="putrescine biosynthesis III",height="0.01"];
   node14 [width="0.01",style="filled",color="gray",label="UDP-",shape="rectangle",height="0.01"];
   node15 [width="0.01",label="UDP-<i>N</i>-acetyl-D-glucosamine biosynthesis I",height="0.01"];
   node16 [width="0.01",style="filled",color="gray",label="Amino acids Biosynthesis",shape="rectangle",height="0.01"];
   node17 [width="0.01",label="superpathway of biosynthesis of aspartate and asparagine; interconversion of aspartate and asparagine.",height="0.01"];
   node18 [width="0.01",label="superpathway of leucine, valine, and isoleucine biosynthesis",height="0.01"];
   node19 [width="0.01",label="superpathway of lysine, threonine, methionine, and S-adenosyl-L-methionine biosynthesis",height="0.01"];
   node20 [width="0.01",label="superpathway of phenylalanine, tyrosine, and tryptophan biosynthesis",height="0.01"];
   node21 [width="0.01",label="superpathway of serine and glycine biosynthesis",height="0.01"];
   node22 [width="0.01",style="filled",color="gray",label="Individual Amino Acids Biosynthesis",shape="rectangle",height="0.01"];
   node23 [width="0.01",style="filled",color="gray",label="&beta; Alanine Biosynthesis",shape="rectangle",height="0.01"];
   node24 [width="0.01",label="&beta;-alanine biosynthesis",height="0.01"];
   node25 [width="0.01",style="filled",color="gray",label="Alanine Biosynthesis",shape="rectangle",height="0.01"];
   node26 [width="0.01",label="alanine biosynthesis I",height="0.01"];
   node27 [width="0.01",label="alanine biosynthesis II",height="0.01"];
   node28 [width="0.01",label="alanine biosynthesis III",height="0.01"];
   node29 [width="0.01",label="superpathway of alanine biosynthesis",height="0.01"];
   node30 [width="0.01",style="filled",color="gray",label="Arginine Biosynthesis",shape="rectangle",height="0.01"];
   node31 [width="0.01",label="arginine biosynthesis I",height="0.01"];
   node32 [width="0.01",style="filled",color="gray",label="Asparagine Biosynthesis",shape="rectangle",height="0.01"];
   node33 [width="0.01",label="asparagine biosynthesis I",height="0.01"];
   node34 [width="0.01",label="asparagine biosynthesis III",height="0.01"];
   node35 [width="0.01",label="superpathway of asparagine biosynthesis",height="0.01"];
   node36 [width="0.01",style="filled",color="gray",label="Aspartate Biosynthesis",shape="rectangle",height="0.01"];
   node37 [width="0.01",label="aspartate biosynthesis",height="0.01"];
   node38 [width="0.01",label="glutamate degradation II",height="0.01"];
   node39 [width="0.01",style="filled",color="gray",label="Cysteine Biosynthesis",shape="rectangle",height="0.01"];
   node40 [width="0.01",label="cysteine biosynthesis I",height="0.01"];
   node41 [width="0.01",style="filled",color="gray",label="Glutamate Biosynthesis",shape="rectangle",height="0.01"];
   node42 [width="0.01",label="glutamate biosynthesis I",height="0.01"];
   node43 [width="0.01",label="glutamate biosynthesis III",height="0.01"];
   node44 [width="0.01",style="filled",color="gray",label="Glutamine Biosynthesis",shape="rectangle",height="0.01"];
   node45 [width="0.01",label="glutamine biosynthesis I",height="0.01"];
   node46 [width="0.01",style="filled",color="gray",label="Glycine Biosynthesis",shape="rectangle",height="0.01"];
   node47 [width="0.01",label="glycine biosynthesis I",height="0.01"];
   node48 [width="0.01",label="superpathway of threonine metabolism",height="0.01"];
   node49 [width="0.01",style="filled",color="gray",label="Histidine Biosynthesis",shape="rectangle",height="0.01"];
   node50 [width="0.01",label="histidine biosynthesis I",height="0.01"];
   node51 [width="0.01",style="filled",color="gray",label="Isoleucine Biosynthesis",shape="rectangle",height="0.01"];
   node52 [width="0.01",label="isoleucine biosynthesis from threonine",height="0.01"];
   node53 [width="0.01",style="filled",color="gray",label="Leucine Biosynthesis",shape="rectangle",height="0.01"];
   node54 [width="0.01",label="leucine biosynthesis",height="0.01"];
   node55 [width="0.01",style="filled",color="gray",label="Lysine Biosynthesis",shape="rectangle",height="0.01"];
   node56 [width="0.01",label="lysine biosynthesis I",height="0.01"];
   node57 [width="0.01",style="filled",color="gray",label="Methionine Biosynthesis",shape="rectangle",height="0.01"];
   node58 [width="0.01",label="homoserine and methionine biosynthesis",height="0.01"];
   node59 [width="0.01",label="methionine and methyl-donor-molecule biosynthesis",height="0.01"];
   node60 [width="0.01",label="methionine biosynthesis I",height="0.01"];
   node61 [width="0.01",style="filled",color="gray",label="Other Amino Acid Biosynthesis",shape="rectangle",height="0.01"];
   node62 [width="0.01",label="homoserine biosynthesis",height="0.01"];
   node63 [width="0.01",label="ornithine biosynthesis",height="0.01"];
   node64 [width="0.01",style="filled",color="gray",label="Phenylalanine Biosynthesis",shape="rectangle",height="0.01"];
   node65 [width="0.01",label="phenylalanine biosynthesis I",height="0.01"];
   node66 [width="0.01",style="filled",color="gray",label="Proline Biosynthesis",shape="rectangle",height="0.01"];
   node67 [width="0.01",label="proline biosynthesis I",height="0.01"];
   node68 [width="0.01",style="filled",color="gray",label="Selenocysteine Biosynthesis",shape="rectangle",height="0.01"];
   node69 [width="0.01",label="selenocysteine biosynthesis",height="0.01"];
   node70 [width="0.01",style="filled",color="gray",label="Serine Biosynthesis",shape="rectangle",height="0.01"];
   node71 [width="0.01",label="serine biosynthesis",height="0.01"];
   node72 [width="0.01",style="filled",color="gray",label="Threonine Biosynthesis",shape="rectangle",height="0.01"];
   node73 [width="0.01",label="threonine biosynthesis",height="0.01"];
   node74 [width="0.01",label="threonine biosynthesis from homoserine",height="0.01"];
   node75 [width="0.01",style="filled",color="gray",label="Tryptophan Biosynthesis",shape="rectangle",height="0.01"];
   node76 [width="0.01",label="tryptophan biosynthesis",height="0.01"];
   node77 [width="0.01",style="filled",color="gray",label="Tyrosine Biosynthesis",shape="rectangle",height="0.01"];
   node78 [width="0.01",label="tyrosine biosynthesis I",height="0.01"];
   node79 [width="0.01",style="filled",color="gray",label="Valine Biosynthesis",shape="rectangle",height="0.01"];
   node80 [width="0.01",label="valine biosynthesis",height="0.01"];
   node81 [width="0.01",style="filled",color="gray",label="Aminoacyl-tRNA Charging",shape="rectangle",height="0.01"];
   node82 [width="0.01",label="tRNA charging pathway",height="0.01"];
   node83 [width="0.01",style="filled",color="gray",label="Aromatic Compounds Biosynthesis",shape="rectangle",height="0.01"];
   node84 [width="0.01",label="2,3-dihydroxybenzoate biosynthesis",height="0.01"];
   node85 [width="0.01",style="filled",color="gray",label="Chorismate Biosynthesis",shape="rectangle",height="0.01"];
   node86 [width="0.01",label="chorismate biosynthesis",height="0.01"];
   node87 [width="0.01",style="filled",color="gray",label="Carbohydrates Biosynthesis",shape="rectangle",height="0.01"];
   node88 [width="0.01",style="filled",color="gray",label="Polysaccharides Biosynthesis",shape="rectangle",height="0.01"];
   node89 [width="0.01",label="CMP-KDO biosynthesis I",height="0.01"];
   node90 [width="0.01",style="filled",color="gray",label="Glucogen and starch biosynthesis",shape="rectangle",height="0.01"];
   node91 [width="0.01",label="glycogen biosynthesis I (from ADP-D-Glucose)",height="0.01"];
   node92 [width="0.01",style="filled",color="gray",label="Sugars Biosynthesis",shape="rectangle",height="0.01"];
   node93 [width="0.01",label="gluconeogenesis",height="0.01"];
   node94 [width="0.01",label="glycogen degradation I",height="0.01"];
   node95 [width="0.01",style="filled",color="gray",label="Sugar Nucleotides Biosynthesis",shape="rectangle",height="0.01"];
   node96 [width="0.01",label="ADP-L-<i>glycero</i>-&beta;-D-<i>manno</i>-heptose biosynthesis",height="0.01"];
   node97 [color="green",width="0.01",label="CMP-KDO biosynthesis I",height="0.01"];
   node98 [width="0.01",label="UDP-galactose biosynthesis (salvage pathway from galactose using UDP-glucose)",height="0.01"];
   node99 [width="0.01",style="filled",color="gray",label="Rhamnose Biosynthesis",shape="rectangle",height="0.01"];
   node100 [width="0.01",label="dTDP-L-rhamnose biosynthesis I",height="0.01"];
   node101 [width="0.01",style="filled",color="gray",label="Trehalose biosynthesis",shape="rectangle",height="0.01"];
   node102 [width="0.01",label="trehalose biosynthesis I",height="0.01"];
   node103 [width="0.01",style="filled",color="gray",label="Cell structures Biosynthesis",shape="rectangle",height="0.01"];
   node104 [width="0.01",label="biosynthesis of L-Ara4N-modified lipid A",height="0.01"];
   node105 [width="0.01",label="colanic acid building blocks biosynthesis",height="0.01"];
   node106 [width="0.01",label="enterobacterial common antigen biosynthesis",height="0.01"];
   node107 [width="0.01",label="KDO transfer to lipid IV<SUB>A</SUB>",height="0.01"];
   node108 [width="0.01",label="lipid-A-precursor biosynthesis",height="0.01"];
   node109 [width="0.01",label="superpathway of KDO<SUB>2</SUB>-lipid A biosynthesis",height="0.01"];
   node110 [width="0.01",style="filled",color="gray",label="",shape="rectangle",height="0.01"];
   node111 [color="green",width="0.01",label="dTDP-L-rhamnose biosynthesis I",height="0.01"];
   node112 [width="0.01",label="O-antigen biosynthesis",height="0.01"];
   node113 [color="green",width="0.01",label="UDP-<i>N</i>-acetyl-D-glucosamine biosynthesis I",height="0.01"];
   node114 [width="0.01",style="filled",color="gray",label="Peptidoglycan Biosynthesis",shape="rectangle",height="0.01"];
   node115 [width="0.01",label="peptidoglycan biosynthesis I",height="0.01"];
   node116 [width="0.01",style="filled",color="gray",label="Cofactors, Prosthetic Groups, Electron Carriers Biosynthesis",shape="rectangle",height="0.01"];
   node117 [width="0.01",label="S-adenosylmethionine biosynthesis",height="0.01"];
   node118 [width="0.01",style="filled",color="gray",label="Coenzyme A Biosynthesis",shape="rectangle",height="0.01"];
   node119 [width="0.01",label="coenzyme A biosynthesis",height="0.01"];
   node120 [width="0.01",label="superpathway of pantothenate and coenzyme A biosynthesis",height="0.01"];
   node121 [width="0.01",style="filled",color="gray",label="2'-(5''-phosphoribosyl)-3'-dephospho-CoA Biosynthesis",shape="rectangle",height="0.01"];
   node122 [width="0.01",label="2'-(5'-phosphoribosyl)-3'-dephospho-CoA biosynthesis I (citrate lyase)",height="0.01"];
   node123 [width="0.01",style="filled",color="gray",label="Lipoate Biosynthesis",shape="rectangle",height="0.01"];
   node124 [width="0.01",label="lipoate biosynthesis and incorporation I",height="0.01"];
   node125 [width="0.01",label="lipoate biosynthesis and incorporation II",height="0.01"];
   node126 [width="0.01",label="lipoate salvage and modification",height="0.01"];
   node127 [width="0.01",style="filled",color="gray",label="NAD Metabolism",shape="rectangle",height="0.01"];
   node128 [width="0.01",label="NAD phosphorylation and dephosphorylation",height="0.01"];
   node129 [width="0.01",style="filled",color="gray",label="NAD Biosynthesis",shape="rectangle",height="0.01"];
   node130 [width="0.01",label="NAD biosynthesis I (from aspartate)",height="0.01"];
   node131 [width="0.01",label="NAD salvage pathway I",height="0.01"];
   node132 [width="0.01",style="filled",color="gray",label="Polyprenyl Biosynthesis",shape="rectangle",height="0.01"];
   node133 [width="0.01",label="<i>trans,trans</i>-farnesyl diphosphate biosynthesis",height="0.01"];
   node134 [width="0.01",label="di-<i>trans</i>,poly-<i>cis</i>-undecaprenyl diphosphate biosynthesis",height="0.01"];
   node135 [width="0.01",label="methylerythritol phosphate pathway",height="0.01"];
   node136 [width="0.01",label="octaprenyl diphosphate biosynthesis",height="0.01"];
   node137 [width="0.01",label="polyisoprenoid biosynthesis (<i>E. coli</i>)",height="0.01"];
   node138 [width="0.01",style="filled",color="gray",label="Porphyrin Compounds Biosynthesis",shape="rectangle",height="0.01"];
   node139 [width="0.01",label="siroheme biosynthesis",height="0.01"];
   node140 [width="0.01",style="filled",color="gray",label="Heme Biosynthesis",shape="rectangle",height="0.01"];
   node141 [width="0.01",label="heme biosynthesis from uroporphyrinogen II",height="0.01"];
   node142 [width="0.01",style="filled",color="gray",label="Quinone Biosynthesis",shape="rectangle",height="0.01"];
   node143 [width="0.01",style="filled",color="gray",label="1,4-dihydroxy-2-naphthoate biosynthesis",shape="rectangle",height="0.01"];
   node144 [width="0.01",label="1,4-dihydroxy-2-naphthoate biosynthesis I",height="0.01"];
   node145 [width="0.01",style="filled",color="gray",label="Demethylmenaquinone Biosynthesis",shape="rectangle",height="0.01"];
   node146 [width="0.01",label="demethylmenaquinone-8 biosynthesis",height="0.01"];
   node147 [width="0.01",style="filled",color="gray",label="Menaquinone Biosynthesis",shape="rectangle",height="0.01"];
   node148 [width="0.01",label="menaquinone-8 biosynthesis",height="0.01"];
   node149 [width="0.01",label="superpathway of menaquinone-8 biosynthesis",height="0.01"];
   node150 [width="0.01",style="filled",color="gray",label="Ubiquinone Biosynthesis",shape="rectangle",height="0.01"];
   node151 [width="0.01",label="ubiquinone-8 biosynthesis",height="0.01"];
   node152 [width="0.01",style="filled",color="gray",label="Reductants",shape="rectangle",height="0.01"];
   node153 [width="0.01",label="glutathione biosynthesis",height="0.01"];
   node154 [width="0.01",label="glutathione redox reactions II",height="0.01"];
   node155 [width="0.01",label="thioredoxin pathway",height="0.01"];
   node156 [width="0.01",style="filled",color="gray",label="Tetrapyrrole Biosynthesis",shape="rectangle",height="0.01"];
   node157 [width="0.01",label="tetrapyrrole biosynthesis I",height="0.01"];
   node158 [width="0.01",style="filled",color="gray",label="Vitamins",shape="rectangle",height="0.01"];
   node159 [width="0.01",label="flavin biosynthesis",height="0.01"];
   node160 [color="green",width="0.01",label="superpathway of pantothenate and coenzyme A biosynthesis",height="0.01"];
   node161 [width="0.01",label="thiamine biosynthesis",height="0.01"];
   node162 [width="0.01",style="filled",color="gray",label="Biotin",shape="rectangle",height="0.01"];
   node163 [width="0.01",label="biotin biosynthesis I",height="0.01"];
   node164 [width="0.01",style="filled",color="gray",label="Cobalamin Biosynthesis",shape="rectangle",height="0.01"];
   node165 [width="0.01",label="aminopropanol biosynthesis",height="0.01"];
   node166 [width="0.01",style="filled",color="gray",label="Adenosylcobalamin Biosynthesis",shape="rectangle",height="0.01"];
   node167 [width="0.01",label="adenosylcobalamin salvage from cobinamide and cobalamin",height="0.01"];
   node168 [width="0.01",style="filled",color="gray",label="Folate Biosynthesis",shape="rectangle",height="0.01"];
   node169 [width="0.01",label="folate polyglutamylation I",height="0.01"];
   node170 [width="0.01",label="formylTHF biosynthesis I",height="0.01"];
   node171 [width="0.01",label="tetrahydrofolate biosynthesis I",height="0.01"];
   node172 [width="0.01",style="filled",color="gray",label="Pantothenate Biosynthesis",shape="rectangle",height="0.01"];
   node173 [width="0.01",label="pantothenate biosynthesis I",height="0.01"];
   node174 [width="0.01",style="filled",color="gray",label="Vitamin B",shape="rectangle",height="0.01"];
   node175 [width="0.01",label="pyridoxal 5'-phosphate biosynthesis",height="0.01"];
   node176 [width="0.01",label="pyridoxal 5'-phosphate salvage pathway",height="0.01"];
   node177 [width="0.01",label="superpathway of pyridoxal 5'-phosphate biosynthesis and salvage",height="0.01"];
   node178 [width="0.01",style="filled",color="gray",label="Fatty Acids and Lipids Biosynthesis",shape="rectangle",height="0.01"];
   node179 [width="0.01",label="biotin-carboxyl carrier protein",height="0.01"];
   node180 [color="green",width="0.01",label="KDO transfer to lipid IV<SUB>A</SUB>",height="0.01"];
   node181 [width="0.01",label="KDO<sub>2</sub>-lipid A biosynthesis I",height="0.01"];
   node182 [width="0.01",label="Lipid A-core biosynthesis",height="0.01"];
   node183 [color="green",width="0.01",label="lipid-A-precursor biosynthesis",height="0.01"];
   node184 [color="green",width="0.01",label="superpathway of KDO<SUB>2</SUB>-lipid A biosynthesis",height="0.01"];
   node185 [width="0.01",label="superpathway of lipopolysaccharide biosynthesis",height="0.01"];
   node186 [width="0.01",style="filled",color="gray",label="Fatty Acid Biosynthesis",shape="rectangle",height="0.01"];
   node187 [width="0.01",label="fatty acid  elongation -- unsaturated",height="0.01"];
   node188 [width="0.01",label="fatty acid biosynthesis - initial steps I",height="0.01"];
   node189 [width="0.01",label="fatty acid biosynthesis initiation I",height="0.01"];
   node190 [width="0.01",label="fatty acid biosynthesis initiation II",height="0.01"];
   node191 [width="0.01",label="fatty acid biosynthesis initiation III",height="0.01"];
   node192 [width="0.01",label="fatty acid elongation -- saturated",height="0.01"];
   node193 [width="0.01",label="superpathway of fatty acid biosynthesis",height="0.01"];
   node194 [width="0.01",style="filled",color="gray",label="Unusual Fatty Acid Biosynthesis",shape="rectangle",height="0.01"];
   node195 [width="0.01",style="filled",color="gray",label="Cyclopropane Fatty Acids Biosynthesis",shape="rectangle",height="0.01"];
   node196 [width="0.01",label="cyclopropane fatty acid (CFA) biosynthesis",height="0.01"];
   node197 [width="0.01",style="filled",color="gray",label="Phospholipid-Biosynthesis",shape="rectangle",height="0.01"];
   node198 [width="0.01",label="phosphatidyl-ethanolamine biosynthesis",height="0.01"];
   node199 [width="0.01",label="phospholipid biosynthesis I",height="0.01"];
   node200 [width="0.01",style="filled",color="gray",label="Cardiolipin Biosynthesis",shape="rectangle",height="0.01"];
   node201 [width="0.01",label="cardiolipin biosynthesis I",height="0.01"];
   node202 [width="0.01",style="filled",color="gray",label="CDP-diacylglycerol Biosynthesis",shape="rectangle",height="0.01"];
   node203 [width="0.01",label="CDP-diacylglycerol biosynthesis I",height="0.01"];
   node204 [width="0.01",label="CDP-diacylglycerol biosynthesis II",height="0.01"];
   node205 [width="0.01",style="filled",color="gray",label="Metabolic Regulators Biosynthesis",shape="rectangle",height="0.01"];
   node206 [width="0.01",label="ppGpp biosynthesis",height="0.01"];
   node207 [width="0.01",style="filled",color="gray",label="Nucleosides and Nucleotides Biosynthesis",shape="rectangle",height="0.01"];
   node208 [width="0.01",style="filled",color="gray",label="Purine Nucleotide Biosynthesis",shape="rectangle",height="0.01"];
   node209 [width="0.01",style="filled",color="gray",label="Purine Nucleotide ",shape="rectangle",height="0.01"];
   node210 [width="0.01",label="purine nucleotides <i>de novo</i> biosynthesis I",height="0.01"];
   node211 [width="0.01",style="filled",color="gray",label="Purine Nucleotide Salvage",shape="rectangle",height="0.01"];
   node212 [width="0.01",label="salvage pathways of adenine, hypoxanthine, and their nucleosides",height="0.01"];
   node213 [width="0.01",label="salvage pathways of guanine, xanthine, and their nucleosides",height="0.01"];
   node214 [width="0.01",style="filled",color="gray",label="Pyrimidine Nucleotide Biosynthesis",shape="rectangle",height="0.01"];
   node215 [width="0.01",label="<i>de novo</i> biosynthesis of pyrimidine deoxyribonucleotides",height="0.01"];
   node216 [width="0.01",label="<i>de novo</i> biosynthesis of uridine-5'-monophosphate",height="0.01"];
   node217 [width="0.01",label="de novo biosynthesis of pyrimidine ribonucleotides",height="0.01"];
   node218 [width="0.01",label="pyrimidine ribonucleotides interconversion",height="0.01"];
   node219 [width="0.01",label="salvage pathways of pyrimidine deoxyribonucleotides",height="0.01"];
   node220 [width="0.01",label="salvage pathways of pyrimidine ribonucleotides",height="0.01"];
   node221 [width="0.01",style="filled",color="gray",label="Other Biosynthesis",shape="rectangle",height="0.01"];
   node222 [width="0.01",style="filled",color="gray",label="FRPP Biosynthesis",shape="rectangle",height="0.01"];
   node223 [width="0.01",label="PRPP biosynthesis I",height="0.01"];
   node224 [width="0.01",label="PRPP biosynthesis II",height="0.01"];
   node225 [width="0.01",style="filled",color="gray",label="Siderophore Biosynthesis",shape="rectangle",height="0.01"];
   node226 [width="0.01",label="enterobactin biosynthesis",height="0.01"];
   node227 [width="0.01",style="filled",color="gray",label="Degradation/Utilization/Assimilation",shape="rectangle",height="0.01"];
   node228 [width="0.01",style="filled",color="gray",label="Alcohols Degradation",shape="rectangle",height="0.01"];
   node229 [width="0.01",label="ethylene glycol degradation",height="0.01"];
   node230 [width="0.01",label="superpathway of glycol metabolism and degradation",height="0.01"];
   node231 [width="0.01",style="filled",color="gray",label="Ethanol Degradation",shape="rectangle",height="0.01"];
   node232 [width="0.01",label="ethanol degradation",height="0.01"];
   node233 [width="0.01",style="filled",color="gray",label="Glycerol Degradation",shape="rectangle",height="0.01"];
   node234 [width="0.01",label="glycerol degradation I",height="0.01"];
   node235 [width="0.01",label="glycerol degradation II",height="0.01"];
   node236 [width="0.01",style="filled",color="gray",label="Aldehyde Degradation",shape="rectangle",height="0.01"];
   node237 [width="0.01",label="methylglyoxal degradation I",height="0.01"];
   node238 [width="0.01",label="methylglyoxal degradation II",height="0.01"];
   node239 [width="0.01",label="methylglyoxal degradation III",height="0.01"];
   node240 [width="0.01",label="methylglyoxal degradation IV",height="0.01"];
   node241 [width="0.01",label="superpathway of methylglyoxal degradation",height="0.01"];
   node242 [width="0.01",style="filled",color="gray",label="Lactaldehyde Degradation",shape="rectangle",height="0.01"];
   node243 [width="0.01",label="L-lactaldehyde degradation (aerobic)",height="0.01"];
   node244 [width="0.01",label="L-lactaldehyde degradation (anaerobic)",height="0.01"];
   node245 [width="0.01",style="filled",color="gray",label="Amines and Polyamines Degradation",shape="rectangle",height="0.01"];
   node246 [width="0.01",label="<i>N</i>-acetylglucosamine degradation",height="0.01"];
   node247 [width="0.01",label="<i>N</i>-acetylneuraminate and <i>N</i>-acetylmannosamine degradation",height="0.01"];
   node248 [width="0.01",label="phenylethylamine degradation",height="0.01"];
   node249 [width="0.01",label="superpathway of <i>N</i>-acetylglucosamine, <i>N</i>-acetylmannosamine and <i>N</i>-acetylneuraminate degradation",height="0.01"];
   node250 [width="0.01",label="superpathway of ornithine degradation",height="0.01"];
   node251 [width="0.01",style="filled",color="gray",label="4-Aminobutyrate Degradation",shape="rectangle",height="0.01"];
   node252 [width="0.01",label="4-aminobutyrate degradation I",height="0.01"];
   node253 [width="0.01",style="filled",color="gray",label="Allantoin Degradation",shape="rectangle",height="0.01"];
   node254 [width="0.01",label="allantoin degradation IV (anaerobic)",height="0.01"];
   node255 [width="0.01",label="allantoin degradation to ureidoglycolate II (ammonia producing)",height="0.01"];
   node256 [width="0.01",style="filled",color="gray",label="Carnitine Degradation",shape="rectangle",height="0.01"];
   node257 [width="0.01",label="carnitine degradation I",height="0.01"];
   node258 [width="0.01",style="filled",color="gray",label="Putrescine Degradation",shape="rectangle",height="0.01"];
   node259 [width="0.01",label="putrescine degradation I",height="0.01"];
   node260 [width="0.01",label="putrescine degradation II",height="0.01"];
   node261 [width="0.01",style="filled",color="gray",label="Amino Acids Degradation",shape="rectangle",height="0.01"];
   node262 [width="0.01",label="2-ketoglutarate dehydrogenase complex",height="0.01"];
   node263 [width="0.01",style="filled",color="gray",label="Alanine Degradation",shape="rectangle",height="0.01"];
   node264 [width="0.01",label="alanine degradation I",height="0.01"];
   node265 [width="0.01",style="filled",color="gray",label="Arginine Degradation",shape="rectangle",height="0.01"];
   node266 [width="0.01",label="arginine degradation II (AST pathway)",height="0.01"];
   node267 [color="green",width="0.01",label="arginine degradation III (arginine decarboxylase/agmatinase pathway)",height="0.01"];
   node268 [width="0.01",label="superpathway of arginine and ornithine degradation",height="0.01"];
   node269 [width="0.01",label="superpathway of arginine, putrescine, and 4-aminobutyrate degradation",height="0.01"];
   node270 [width="0.01",style="filled",color="gray",label="Aspartate Degradation",shape="rectangle",height="0.01"];
   node271 [color="green",width="0.01",label="aspartate biosynthesis",height="0.01"];
   node272 [width="0.01",style="filled",color="gray",label="Cysteine Degradation",shape="rectangle",height="0.01"];
   node273 [width="0.01",label="L-cysteine degradation II",height="0.01"];
   node274 [width="0.01",style="filled",color="gray",label="Glutamate Degradation",shape="rectangle",height="0.01"];
   node275 [color="green",width="0.01",label="glutamate degradation II",height="0.01"];
   node276 [width="0.01",style="filled",color="gray",label="Glutamine Degradation",shape="rectangle",height="0.01"];
   node277 [width="0.01",label="glutamine degradation I",height="0.01"];
   node278 [width="0.01",style="filled",color="gray",label="Glycine Degradation",shape="rectangle",height="0.01"];
   node279 [width="0.01",label="glycine cleavage complex",height="0.01"];
   node280 [width="0.01",style="filled",color="gray",label="Lysine Degradation",shape="rectangle",height="0.01"];
   node281 [width="0.01",label="lysine degradation I",height="0.01"];
   node282 [width="0.01",style="filled",color="gray",label="Miscellaneous Amino Acids Degradation",shape="rectangle",height="0.01"];
   node283 [width="0.01",style="filled",color="gray",label="Taurine Degradation",shape="rectangle",height="0.01"];
   node284 [width="0.01",label="taurine degradation IV",height="0.01"];
   node285 [width="0.01",style="filled",color="gray",label="Proline Degradation",shape="rectangle",height="0.01"];
   node286 [width="0.01",label="proline degradation I",height="0.01"];
   node287 [width="0.01",style="filled",color="gray",label="Serine Degradation",shape="rectangle",height="0.01"];
   node288 [width="0.01",label="L-serine degradation",height="0.01"];
   node289 [width="0.01",style="filled",color="gray",label="Threonine Degradation",shape="rectangle",height="0.01"];
   node290 [color="green",width="0.01",label="superpathway of threonine metabolism",height="0.01"];
   node291 [width="0.01",label="threonine degradation I",height="0.01"];
   node292 [width="0.01",label="threonine degradation II",height="0.01"];
   node293 [width="0.01",label="threonine degradation III (to methylglyoxal)",height="0.01"];
   node294 [width="0.01",label="threonine degradation IV",height="0.01"];
   node295 [width="0.01",style="filled",color="gray",label="Tryptophan Degradation",shape="rectangle",height="0.01"];
   node296 [width="0.01",label="tryptophan degradation II (via pyruvate)",height="0.01"];
   node297 [width="0.01",style="filled",color="gray",label="Aromatic Compounds Degradation",shape="rectangle",height="0.01"];
   node298 [width="0.01",label="3-phenylpropionate and 3-(3-hydroxyphenyl)propionate degradation",height="0.01"];
   node299 [width="0.01",style="filled",color="gray",label="Phenolic Compounds Degradation",shape="rectangle",height="0.01"];
   node300 [width="0.01",label="3-phenylpropionate and 3-(3-hydroxyphenyl)propionate degradation to 2-oxopent-4-enoate",height="0.01"];
   node301 [color="green",width="0.01",label="phenylethylamine degradation",height="0.01"];
   node302 [width="0.01",style="filled",color="gray",label="Phenylacetate Degradation",shape="rectangle",height="0.01"];
   node303 [width="0.01",label="phenylacetate degradation I",height="0.01"];
   node304 [width="0.01",style="filled",color="gray",label="C1 Compounds Utilization and Assimilation",shape="rectangle",height="0.01"];
   node305 [width="0.01",style="filled",color="gray",label="Formaldehyde Oxidation",shape="rectangle",height="0.01"];
   node306 [width="0.01",label="formaldehyde oxidation II (glutathione-dependent)",height="0.01"];
   node307 [width="0.01",style="filled",color="gray",label="Carbohydrates Degradation",shape="rectangle",height="0.01"];
   node308 [width="0.01",label="2-oxopentenoate degradation",height="0.01"];
   node309 [width="0.01",label="chitobiose degradation",height="0.01"];
   node310 [width="0.01",style="filled",color="gray",label="Polysaccharides Degradation",shape="rectangle",height="0.01"];
   node311 [width="0.01",style="filled",color="gray",label="Glycogen Degradation",shape="rectangle",height="0.01"];
   node312 [color="green",width="0.01",label="glycogen degradation I",height="0.01"];
   node313 [width="0.01",style="filled",color="gray",label="Sugars Degradation",shape="rectangle",height="0.01"];
   node314 [width="0.01",label="2-<I>O</I>-&alpha;-mannosyl-D-glycerate degradation",height="0.01"];
   node315 [color="green",width="0.01",label="<i>N</i>-acetylneuraminate and <i>N</i>-acetylmannosamine degradation",height="0.01"];
   node316 [width="0.01",label="D-allose degradation",height="0.01"];
   node317 [width="0.01",label="D-mannose degradation",height="0.01"];
   node318 [width="0.01",label="fructose degradation",height="0.01"];
   node319 [width="0.01",label="fucose degradation",height="0.01"];
   node320 [width="0.01",label="glucose and glucose-1-phosphate degradation",height="0.01"];
   node321 [width="0.01",label="L-lyxose degradation",height="0.01"];
   node322 [width="0.01",label="melibiose degradation",height="0.01"];
   node323 [width="0.01",label="rhamnose degradation",height="0.01"];
   node324 [width="0.01",label="ribose degradation",height="0.01"];
   node325 [color="green",width="0.01",label="UDP-galactose biosynthesis (salvage pathway from galactose using UDP-glucose)",height="0.01"];
   node326 [width="0.01",style="filled",color="gray",label="D-arabinose Degradation",shape="rectangle",height="0.01"];
   node327 [width="0.01",label="D-arabinose degradation I",height="0.01"];
   node328 [width="0.01",style="filled",color="gray",label="L-arabinose Degradation",shape="rectangle",height="0.01"];
   node329 [width="0.01",label="L-arabinose degradation I",height="0.01"];
   node330 [width="0.01",style="filled",color="gray",label="Lactose Degradation",shape="rectangle",height="0.01"];
   node331 [width="0.01",label="lactose degradation III",height="0.01"];
   node332 [width="0.01",style="filled",color="gray",label="Trehalose Degradation",shape="rectangle",height="0.01"];
   node333 [width="0.01",label="trehalose degradation I (low osmolarity)",height="0.01"];
   node334 [width="0.01",label="trehalose degradation II (trehalase)",height="0.01"];
   node335 [width="0.01",style="filled",color="gray",label="Xylose Degradation",shape="rectangle",height="0.01"];
   node336 [width="0.01",label="xylose degradation I",height="0.01"];
   node337 [width="0.01",style="filled",color="gray",label="Carboxylates Degradation",shape="rectangle",height="0.01"];
   node338 [width="0.01",label="acetate conversion to acetyl-CoA",height="0.01"];
   node339 [width="0.01",label="acetyl-CoA biosynthesis (from pyruvate)",height="0.01"];
   node340 [width="0.01",label="glycolate and glyoxylate degradation I",height="0.01"];
   node341 [width="0.01",label="glycolate and glyoxylate degradation II",height="0.01"];
   node342 [width="0.01",label="L-ascorbate degradation, anaerobic",height="0.01"];
   node343 [width="0.01",label="superpathway of acetate utilization and formation",height="0.01"];
   node344 [width="0.01",style="filled",color="gray",label="Acetate Formation",shape="rectangle",height="0.01"];
   node345 [width="0.01",label="acetate formation from acetyl-CoA I",height="0.01"];
   node346 [width="0.01",style="filled",color="gray",label="Propionate Degradation",shape="rectangle",height="0.01"];
   node347 [width="0.01",label="methylmalonyl pathway",height="0.01"];
   node348 [width="0.01",style="filled",color="gray",label="2-Methylcitrate Cycle",shape="rectangle",height="0.01"];
   node349 [width="0.01",label="2-methylcitrate cycle I",height="0.01"];
   node350 [width="0.01",style="filled",color="gray",label="Succinate Degradation",shape="rectangle",height="0.01"];
   node351 [width="0.01",label="conversion of succinate to propionate",height="0.01"];
   node352 [width="0.01",style="filled",color="gray",label="Degradation/Utilization/Assimilation - Other",shape="rectangle",height="0.01"];
   node353 [width="0.01",label="removal of superoxide radicals",height="0.01"];
   node354 [width="0.01",style="filled",color="gray",label="Fatty Acid and Lipids Degradation",shape="rectangle",height="0.01"];
   node355 [width="0.01",label="acetoacetate degradation (to acetyl CoA)",height="0.01"];
   node356 [width="0.01",style="filled",color="gray",label="Fatty Acids Degradation",shape="rectangle",height="0.01"];
   node357 [width="0.01",label="fatty acid &beta;-oxidation I",height="0.01"];
   node358 [width="0.01",label="oleate &beta;-oxidation",height="0.01"];
   node359 [width="0.01",style="filled",color="gray",label="Inorganic Nutrients Metabolism",shape="rectangle",height="0.01"];
   node360 [width="0.01",style="filled",color="gray",label="Nitrogen Compounds Metabolism",shape="rectangle",height="0.01"];
   node361 [width="0.01",label="cyanate degradation",height="0.01"];
   node362 [width="0.01",label="superpathway of glutamate biosynthesis",height="0.01"];
   node363 [width="0.01",style="filled",color="gray",label="Sulfur Compounds Metabolism",shape="rectangle",height="0.01"];
   node364 [width="0.01",label="two-component alkanesulfonate monooxygenase",height="0.01"];
   node365 [width="0.01",style="filled",color="gray",label="Sulfate Reduction",shape="rectangle",height="0.01"];
   node366 [width="0.01",label="sulfate reduction I (assimilatory)",height="0.01"];
   node367 [width="0.01",style="filled",color="gray",label="Nucleosides and Nucleotides Degradation and Recycling",shape="rectangle",height="0.01"];
   node368 [width="0.01",label="degradation of purine ribonucleosides",height="0.01"];
   node369 [width="0.01",label="degradation of pyrimidine deoxyribonucleosides",height="0.01"];
   node370 [width="0.01",label="degradation of pyrimidine ribonucleosides",height="0.01"];
   node371 [width="0.01",label="purine deoxyribonucleosides degradation",height="0.01"];
   node372 [width="0.01",style="filled",color="gray",label="Secondary Metabolites Degradation",shape="rectangle",height="0.01"];
   node373 [width="0.01",style="filled",color="gray",label="Sugar Derivatives Degradation",shape="rectangle",height="0.01"];
   node374 [width="0.01",label="1,6-anhydro-<i>N</i>-acetylmuramic acid recycling",height="0.01"];
   node375 [color="green",width="0.01",label="<i>N</i>-acetylglucosamine degradation",height="0.01"];
   node376 [width="0.01",label="fructoselysine and psicoselysine degradation",height="0.01"];
   node377 [width="0.01",style="filled",color="gray",label="Sugar Acids Degradation",shape="rectangle",height="0.01"];
   node378 [width="0.01",label="&beta;-D-glucuronide and D-glucuronate degradation",height="0.01"];
   node379 [width="0.01",label="<i>D</i>-glucarate degradation",height="0.01"];
   node380 [width="0.01",label="D-galactarate degradation",height="0.01"];
   node381 [width="0.01",label="D-galactonate degradation",height="0.01"];
   node382 [width="0.01",label="D-galacturonate degradation",height="0.01"];
   node383 [width="0.01",label="ketogluconate metabolism",height="0.01"];
   node384 [width="0.01",label="L-galactonate degradation",height="0.01"];
   node385 [width="0.01",label="L-idonate degradation",height="0.01"];
   node386 [width="0.01",style="filled",color="gray",label="Sugar Alcohols Degradation",shape="rectangle",height="0.01"];
   node387 [width="0.01",label="galactitol degradation",height="0.01"];
   node388 [width="0.01",label="mannitol degradation I",height="0.01"];
   node389 [width="0.01",label="sorbitol degradation",height="0.01"];
   node390 [width="0.01",label="superpathway of hexitol degradation",height="0.01"];
   node391 [width="0.01",style="filled",color="gray",label="Detoxification",shape="rectangle",height="0.01"];
   node392 [width="0.01",style="filled",color="gray",label="Acid Resistance",shape="rectangle",height="0.01"];
   node393 [width="0.01",label="arginine dependent acid resistance",height="0.01"];
   node394 [width="0.01",label="glutamate dependent acid resistance",height="0.01"];
   node395 [width="0.01",style="filled",color="gray",label="Methylglyoxal Detoxification",shape="rectangle",height="0.01"];
   node396 [color="green",width="0.01",label="methylglyoxal degradation I",height="0.01"];
   node397 [color="green",width="0.01",label="methylglyoxal degradation II",height="0.01"];
   node398 [color="green",width="0.01",label="methylglyoxal degradation III",height="0.01"];
   node399 [color="green",width="0.01",label="methylglyoxal degradation IV",height="0.01"];
   node400 [width="0.01",style="filled",color="gray",label="Generation of precursor metabolites and energy",shape="rectangle",height="0.01"];
   node401 [color="green",width="0.01",label="acetyl-CoA biosynthesis (from pyruvate)",height="0.01"];
   node402 [width="0.01",label="Entner-Doudoroff pathway I",height="0.01"];
   node403 [width="0.01",label="superpathway of glycolysis and Entner-Doudoroff",height="0.01"];
   node404 [width="0.01",style="filled",color="gray",label="Fermentation",shape="rectangle",height="0.01"];
   node405 [width="0.01",label="mixed acid fermentation",height="0.01"];
   node406 [width="0.01",style="filled",color="gray",label="Glycolysis",shape="rectangle",height="0.01"];
   node407 [width="0.01",label="glycolysis I",height="0.01"];
   node408 [width="0.01",label="superpathway of glycolysis, pyruvate dehydrogenase, TCA, and glyoxylate bypass",height="0.01"];
   node409 [width="0.01",style="filled",color="gray",label="Pentose Phosphate Pathways",shape="rectangle",height="0.01"];
   node410 [width="0.01",label="pentose phosphate pathway",height="0.01"];
   node411 [width="0.01",label="pentose phosphate pathway (non-oxidative branch)",height="0.01"];
   node412 [width="0.01",label="pentose phosphate pathway (oxidative branch)",height="0.01"];
   node413 [width="0.01",style="filled",color="gray",label="Respiration",shape="rectangle",height="0.01"];
   node414 [color="green",width="0.01",label="2-ketoglutarate dehydrogenase complex",height="0.01"];
   node415 [width="0.01",style="filled",color="gray",label="Aerobic Respiration",shape="rectangle",height="0.01"];
   node416 [width="0.01",label="NADH to cytochrome <i>bd</i> oxidase electron transfer",height="0.01"];
   node417 [width="0.01",label="NADH to cytochrome <i>bo</i> oxidase electron transfer",height="0.01"];
   node418 [width="0.01",label="succinate to cytochrome <i>bd</i> oxidase electron transfer",height="0.01"];
   node419 [width="0.01",label="succinate to cytochrome <i>bo</i> oxidase electron transfer",height="0.01"];
   node420 [width="0.01",style="filled",color="gray",label="Anaerobic Respiration",shape="rectangle",height="0.01"];
   node421 [width="0.01",label="formate to dimethyl sulfoxide electron transfer",height="0.01"];
   node422 [width="0.01",label="formate to nitrate electron transfer",height="0.01"];
   node423 [width="0.01",label="formate to trimethylamine N-oxide electron transfer",height="0.01"];
   node424 [width="0.01",label="NADH to dimethyl sulfoxide electron transfer",height="0.01"];
   node425 [width="0.01",label="NADH to fumarate electron transfer",height="0.01"];
   node426 [width="0.01",label="NADH to nitrate electron transfer",height="0.01"];
   node427 [width="0.01",label="NADH to trimethylamine N-oxide electron transfer",height="0.01"];
   node428 [width="0.01",label="respiration (anaerobic)",height="0.01"];
   node429 [width="0.01",style="filled",color="gray",label="TCA cycle",shape="rectangle",height="0.01"];
   node430 [width="0.01",label="glyoxylate cycle",height="0.01"];
   node431 [width="0.01",label="pyruvate oxidation pathway",height="0.01"];
   node432 [color="green",width="0.01",label="superpathway of glycolysis, pyruvate dehydrogenase, TCA, and glyoxylate bypass",height="0.01"];
   node433 [width="0.01",label="superpathway of glyoxylate bypass and TCA",height="0.01"];
   node434 [width="0.01",label="TCA cycle",height="0.01"];
   node435 [width="0.01",style="filled",color="gray",label="Signal transduction pathways",shape="rectangle",height="0.01"];
   node436 [width="0.01",label="ArcAB Two-Component Signal Transduction System",height="0.01"];
   node437 [width="0.01",label="AtoSC Two-Component Signal Transduction System",height="0.01"];
   node438 [width="0.01",label="BaeSR Two-Component Signal Transduction System",height="0.01"];
   node439 [width="0.01",label="BarA-UvrY Two-Component Signal Transduction System",height="0.01"];
   node440 [width="0.01",label="BasSR Two-Component Signal Transduction System",height="0.01"];
   node441 [width="0.01",label="Chemotactic Signal Transduction System",height="0.01"];
   node442 [width="0.01",label="CpxAR Two-Component Signal Transduction System",height="0.01"];
   node443 [width="0.01",label="CreCB Two-Component Signal Transduction System",height="0.01"];
   node444 [width="0.01",label="EvgSA Two-Component Signal Transduction System",height="0.01"];
   node445 [width="0.01",label="KdpDE Two-Component Signal Transduction System",height="0.01"];
   node446 [width="0.01",label="NarQ Nitrate/Nitrite-Dependent Two-Component Regulatory System",height="0.01"];
   node447 [width="0.01",label="NarX Nitrate/Nitrite-Dependent Two-Component Regulatory System",height="0.01"];
   node448 [width="0.01",label="Nitrogen Regulation Two-Component System",height="0.01"];
   node449 [width="0.01",label="Osmoregulatory Two-Component Signal Transduction System",height="0.01"];
   node450 [width="0.01",label="PhoQP Two-Component Signal Transduction System",height="0.01"];
   node451 [width="0.01",label="PhoRB Two-Component Signal Transduction System",height="0.01"];
   node452 [width="0.01",label="RcsCB Two-Component Signal Transduction System",height="0.01"];
   node453 [width="0.01",label="RstBA Two-Component Signal Transduction System",height="0.01"];
   node454 [width="0.01",label="TorSR Two-Component Signal Transduction System",height="0.01"];
   node455 [width="0.01",label="UhpBA Two-Component Signal Transduction System",height="0.01"];
   node456 [width="0.01",label="ZraSR Two-Component Signal Transduction System",height="0.01"];
   node457 [width="0.01",style="filled",color="gray",label="Superpathways",shape="rectangle",height="0.01"];
   node458 [color="green",width="0.01",label="3-phenylpropionate and 3-(3-hydroxyphenyl)propionate degradation",height="0.01"];
   node459 [color="green",width="0.01",label="allantoin degradation IV (anaerobic)",height="0.01"];
   node460 [color="green",width="0.01",label="arginine biosynthesis I",height="0.01"];
   node461 [width="0.01",label="aspartate superpathway",height="0.01"];
   node462 [color="green",width="0.01",label="de novo biosynthesis of pyrimidine ribonucleotides",height="0.01"];
   node463 [color="green",width="0.01",label="enterobactin biosynthesis",height="0.01"];
   node464 [color="green",width="0.01",label="fatty acid biosynthesis - initial steps I",height="0.01"];
   node465 [color="green",width="0.01",label="homoserine and methionine biosynthesis",height="0.01"];
   node466 [color="green",width="0.01",label="ketogluconate metabolism",height="0.01"];
   node467 [color="green",width="0.01",label="methionine and methyl-donor-molecule biosynthesis",height="0.01"];
   node468 [color="green",width="0.01",label="methylglyoxal degradation IV",height="0.01"];
   node469 [color="green",width="0.01",label="O-antigen biosynthesis",height="0.01"];
   node470 [color="green",width="0.01",label="pentose phosphate pathway",height="0.01"];
   node471 [color="green",width="0.01",label="phospholipid biosynthesis I",height="0.01"];
   node472 [color="green",width="0.01",label="polyisoprenoid biosynthesis (<i>E. coli</i>)",height="0.01"];
   node473 [color="green",width="0.01",label="pyruvate oxidation pathway",height="0.01"];
   node474 [color="green",width="0.01",label="superpathway of <i>N</i>-acetylglucosamine, <i>N</i>-acetylmannosamine and <i>N</i>-acetylneuraminate degradation",height="0.01"];
   node475 [color="green",width="0.01",label="superpathway of acetate utilization and formation",height="0.01"];
   node476 [color="green",width="0.01",label="superpathway of alanine biosynthesis",height="0.01"];
   node477 [color="green",width="0.01",label="superpathway of arginine and ornithine degradation",height="0.01"];
   node478 [color="green",width="0.01",label="superpathway of arginine and polyamine biosynthesis",height="0.01"];
   node479 [color="green",width="0.01",label="superpathway of arginine, putrescine, and 4-aminobutyrate degradation",height="0.01"];
   node480 [color="green",width="0.01",label="superpathway of asparagine biosynthesis",height="0.01"];
   node481 [color="green",width="0.01",label="superpathway of biosynthesis of aspartate and asparagine; interconversion of aspartate and asparagine.",height="0.01"];
   node482 [width="0.01",label="superpathway of chorismate",height="0.01"];
   node483 [width="0.01",label="superpathway of D-glucarate and D-galactarate degradation",height="0.01"];
   node484 [color="green",width="0.01",label="superpathway of fatty acid biosynthesis",height="0.01"];
   node485 [width="0.01",label="superpathway of fucose and rhamnose degradation",height="0.01"];
   node486 [width="0.01",label="superpathway of gluconate degradation",height="0.01"];
   node487 [color="green",width="0.01",label="superpathway of glutamate biosynthesis",height="0.01"];
   node488 [color="green",width="0.01",label="superpathway of glycol metabolism and degradation",height="0.01"];
   node489 [color="green",width="0.01",label="superpathway of glycolysis and Entner-Doudoroff",height="0.01"];
   node490 [color="green",width="0.01",label="superpathway of glycolysis, pyruvate dehydrogenase, TCA, and glyoxylate bypass",height="0.01"];
   node491 [color="green",width="0.01",label="superpathway of glyoxylate bypass and TCA",height="0.01"];
   node492 [color="green",width="0.01",label="superpathway of hexitol degradation",height="0.01"];
   node493 [width="0.01",label="superpathway of hexuronide and hexuronate degradation",height="0.01"];
   node494 [width="0.01",label="superpathway of histidine, purine, and pyrimidine biosynthesis",height="0.01"];
   node495 [color="green",width="0.01",label="superpathway of KDO<SUB>2</SUB>-lipid A biosynthesis",height="0.01"];
   node496 [color="green",width="0.01",label="superpathway of leucine, valine, and isoleucine biosynthesis",height="0.01"];
   node497 [color="green",width="0.01",label="superpathway of lipopolysaccharide biosynthesis",height="0.01"];
   node498 [color="green",width="0.01",label="superpathway of lysine, threonine, methionine, and S-adenosyl-L-methionine biosynthesis",height="0.01"];
   node499 [color="green",width="0.01",label="superpathway of menaquinone-8 biosynthesis",height="0.01"];
   node500 [color="green",width="0.01",label="superpathway of methylglyoxal degradation",height="0.01"];
   node501 [color="green",width="0.01",label="superpathway of ornithine degradation",height="0.01"];
   node502 [color="green",width="0.01",label="superpathway of pantothenate and coenzyme A biosynthesis",height="0.01"];
   node503 [color="green",width="0.01",label="superpathway of phenylalanine, tyrosine, and tryptophan biosynthesis",height="0.01"];
   node504 [color="green",width="0.01",label="superpathway of polyamine biosynthesis I",height="0.01"];
   node505 [color="green",width="0.01",label="superpathway of pyridoxal 5'-phosphate biosynthesis and salvage",height="0.01"];
   node506 [color="green",width="0.01",label="superpathway of serine and glycine biosynthesis",height="0.01"];
   node507 [width="0.01",label="superpathway of sulfate assimilation and cysteine biosynthesis",height="0.01"];
   node508 [color="green",width="0.01",label="superpathway of threonine metabolism",height="0.01"];
   node509 [color="green",width="0.01",label="threonine biosynthesis",height="0.01"];
node1->node2;
node1->node227;
node1->node391;
node1->node400;
node1->node435;
node1->node457;
node2->node3;
node2->node16;
node2->node81;
node2->node83;
node2->node87;
node2->node103;
node2->node116;
node2->node178;
node2->node205;
node2->node207;
node2->node221;
node2->node225;
node3->node4;
node3->node5;
node3->node6;
node3->node7;
node3->node8;
node3->node9;
node3->node11;
node3->node14;
node9->node10;
node11->node12;
node11->node13;
node14->node15;
node16->node17;
node16->node18;
node16->node19;
node16->node20;
node16->node21;
node16->node22;
node22->node23;
node22->node25;
node22->node30;
node22->node32;
node22->node36;
node22->node39;
node22->node41;
node22->node44;
node22->node46;
node22->node49;
node22->node51;
node22->node53;
node22->node55;
node22->node57;
node22->node61;
node22->node64;
node22->node66;
node22->node68;
node22->node70;
node22->node72;
node22->node75;
node22->node77;
node22->node79;
node23->node24;
node25->node26;
node25->node27;
node25->node28;
node25->node29;
node30->node31;
node32->node33;
node32->node34;
node32->node35;
node36->node37;
node36->node38;
node39->node40;
node41->node42;
node41->node43;
node44->node45;
node46->node47;
node46->node48;
node49->node50;
node51->node52;
node53->node54;
node55->node56;
node57->node58;
node57->node59;
node57->node60;
node61->node62;
node61->node63;
node64->node65;
node66->node67;
node68->node69;
node70->node71;
node72->node73;
node72->node74;
node75->node76;
node77->node78;
node79->node80;
node81->node82;
node83->node84;
node83->node85;
node85->node86;
node87->node88;
node87->node92;
node88->node89;
node88->node90;
node90->node91;
node92->node93;
node92->node94;
node92->node95;
node92->node101;
node95->node96;
node95->node97 [color="green",style="dashed"];
node95->node98;
node95->node99;
node99->node100;
node101->node102;
node103->node104;
node103->node105;
node103->node106;
node103->node107;
node103->node108;
node103->node109;
node103->node110;
node103->node114;
node110->node111 [color="green",style="dashed"];
node110->node112;
node110->node113 [color="green",style="dashed"];
node114->node115;
node116->node117;
node116->node118;
node116->node123;
node116->node127;
node116->node132;
node116->node138;
node116->node142;
node116->node152;
node116->node156;
node116->node158;
node118->node119;
node118->node120;
node118->node121;
node121->node122;
node123->node124;
node123->node125;
node123->node126;
node127->node128;
node127->node129;
node129->node130;
node129->node131;
node132->node133;
node132->node134;
node132->node135;
node132->node136;
node132->node137;
node138->node139;
node138->node140;
node140->node141;
node142->node143;
node142->node145;
node142->node147;
node142->node150;
node143->node144;
node145->node146;
node147->node148;
node147->node149;
node150->node151;
node152->node153;
node152->node154;
node152->node155;
node156->node157;
node158->node159;
node158->node160 [color="green",style="dashed"];
node158->node161;
node158->node162;
node158->node164;
node158->node168;
node158->node172;
node158->node174;
node162->node163;
node164->node165;
node164->node166;
node166->node167;
node168->node169;
node168->node170;
node168->node171;
node172->node173;
node174->node175;
node174->node176;
node174->node177;
node178->node179;
node178->node180 [color="green",style="dashed"];
node178->node181;
node178->node182;
node178->node183 [color="green",style="dashed"];
node178->node184 [color="green",style="dashed"];
node178->node185;
node178->node186;
node178->node197;
node186->node187;
node186->node188;
node186->node189;
node186->node190;
node186->node191;
node186->node192;
node186->node193;
node186->node194;
node194->node195;
node195->node196;
node197->node198;
node197->node199;
node197->node200;
node197->node202;
node200->node201;
node202->node203;
node202->node204;
node205->node206;
node207->node208;
node207->node214;
node208->node209;
node208->node211;
node209->node210;
node211->node212;
node211->node213;
node214->node215;
node214->node216;
node214->node217;
node214->node218;
node214->node219;
node214->node220;
node221->node222;
node222->node223;
node222->node224;
node225->node226;
node227->node228;
node227->node236;
node227->node245;
node227->node261;
node227->node297;
node227->node304;
node227->node307;
node227->node337;
node227->node352;
node227->node354;
node227->node359;
node227->node367;
node227->node372;
node228->node229;
node228->node230;
node228->node231;
node228->node233;
node231->node232;
node233->node234;
node233->node235;
node236->node237;
node236->node238;
node236->node239;
node236->node240;
node236->node241;
node236->node242;
node242->node243;
node242->node244;
node245->node246;
node245->node247;
node245->node248;
node245->node249;
node245->node250;
node245->node251;
node245->node253;
node245->node256;
node245->node258;
node251->node252;
node253->node254;
node253->node255;
node256->node257;
node258->node259;
node258->node260;
node261->node262;
node261->node263;
node261->node265;
node261->node270;
node261->node272;
node261->node274;
node261->node276;
node261->node278;
node261->node280;
node261->node282;
node261->node285;
node261->node287;
node261->node289;
node261->node295;
node263->node264;
node265->node266;
node265->node267 [color="green",style="dashed"];
node265->node268;
node265->node269;
node270->node271 [color="green",style="dashed"];
node272->node273;
node274->node275 [color="green",style="dashed"];
node276->node277;
node278->node279;
node280->node281;
node282->node283;
node283->node284;
node285->node286;
node287->node288;
node289->node290 [color="green",style="dashed"];
node289->node291;
node289->node292;
node289->node293;
node289->node294;
node295->node296;
node297->node298;
node297->node299;
node299->node300;
node299->node301 [color="green",style="dashed"];
node299->node302;
node302->node303;
node304->node305;
node305->node306;
node307->node308;
node307->node309;
node307->node310;
node307->node313;
node310->node311;
node311->node312 [color="green",style="dashed"];
node313->node314;
node313->node315 [color="green",style="dashed"];
node313->node316;
node313->node317;
node313->node318;
node313->node319;
node313->node320;
node313->node321;
node313->node322;
node313->node323;
node313->node324;
node313->node325 [color="green",style="dashed"];
node313->node326;
node313->node328;
node313->node330;
node313->node332;
node313->node335;
node326->node327;
node328->node329;
node330->node331;
node332->node333;
node332->node334;
node335->node336;
node337->node338;
node337->node339;
node337->node340;
node337->node341;
node337->node342;
node337->node343;
node337->node344;
node337->node346;
node337->node350;
node344->node345;
node346->node347;
node346->node348;
node348->node349;
node350->node351;
node352->node353;
node354->node355;
node354->node356;
node356->node357;
node356->node358;
node359->node360;
node359->node363;
node360->node361;
node360->node362;
node363->node364;
node363->node365;
node365->node366;
node367->node368;
node367->node369;
node367->node370;
node367->node371;
node372->node373;
node373->node374;
node373->node375 [color="green",style="dashed"];
node373->node376;
node373->node377;
node373->node386;
node377->node378;
node377->node379;
node377->node380;
node377->node381;
node377->node382;
node377->node383;
node377->node384;
node377->node385;
node386->node387;
node386->node388;
node386->node389;
node386->node390;
node391->node392;
node391->node395;
node392->node393;
node392->node394;
node395->node396 [color="green",style="dashed"];
node395->node397 [color="green",style="dashed"];
node395->node398 [color="green",style="dashed"];
node395->node399 [color="green",style="dashed"];
node400->node401 [color="green",style="dashed"];
node400->node402;
node400->node403;
node400->node404;
node400->node406;
node400->node409;
node400->node413;
node400->node429;
node404->node405;
node406->node407;
node406->node408;
node409->node410;
node409->node411;
node409->node412;
node413->node414 [color="green",style="dashed"];
node413->node415;
node413->node420;
node415->node416;
node415->node417;
node415->node418;
node415->node419;
node420->node421;
node420->node422;
node420->node423;
node420->node424;
node420->node425;
node420->node426;
node420->node427;
node420->node428;
node429->node430;
node429->node431;
node429->node432 [color="green",style="dashed"];
node429->node433;
node429->node434;
node435->node436;
node435->node437;
node435->node438;
node435->node439;
node435->node440;
node435->node441;
node435->node442;
node435->node443;
node435->node444;
node435->node445;
node435->node446;
node435->node447;
node435->node448;
node435->node449;
node435->node450;
node435->node451;
node435->node452;
node435->node453;
node435->node454;
node435->node455;
node435->node456;
node457->node458 [color="green",style="dashed"];
node457->node459 [color="green",style="dashed"];
node457->node460 [color="green",style="dashed"];
node457->node461;
node457->node462 [color="green",style="dashed"];
node457->node463 [color="green",style="dashed"];
node457->node464 [color="green",style="dashed"];
node457->node465 [color="green",style="dashed"];
node457->node466 [color="green",style="dashed"];
node457->node467 [color="green",style="dashed"];
node457->node468 [color="green",style="dashed"];
node457->node469 [color="green",style="dashed"];
node457->node470 [color="green",style="dashed"];
node457->node471 [color="green",style="dashed"];
node457->node472 [color="green",style="dashed"];
node457->node473 [color="green",style="dashed"];
node457->node474 [color="green",style="dashed"];
node457->node475 [color="green",style="dashed"];
node457->node476 [color="green",style="dashed"];
node457->node477 [color="green",style="dashed"];
node457->node478 [color="green",style="dashed"];
node457->node479 [color="green",style="dashed"];
node457->node480 [color="green",style="dashed"];
node457->node481 [color="green",style="dashed"];
node457->node482;
node457->node483;
node457->node484 [color="green",style="dashed"];
node457->node485;
node457->node486;
node457->node487 [color="green",style="dashed"];
node457->node488 [color="green",style="dashed"];
node457->node489 [color="green",style="dashed"];
node457->node490 [color="green",style="dashed"];
node457->node491 [color="green",style="dashed"];
node457->node492 [color="green",style="dashed"];
node457->node493;
node457->node494;
node457->node495 [color="green",style="dashed"];
node457->node496 [color="green",style="dashed"];
node457->node497 [color="green",style="dashed"];
node457->node498 [color="green",style="dashed"];
node457->node499 [color="green",style="dashed"];
node457->node500 [color="green",style="dashed"];
node457->node501 [color="green",style="dashed"];
node457->node502 [color="green",style="dashed"];
node457->node503 [color="green",style="dashed"];
node457->node504 [color="green",style="dashed"];
node457->node505 [color="green",style="dashed"];
node457->node506 [color="green",style="dashed"];
node457->node507;
node457->node508 [color="green",style="dashed"];
node457->node509 [color="green",style="dashed"];
}
