# Supplementary material for: MetNetGE: interactive views of biological networks and ontologies
Source: BMC Bioinformatics. 2010 Sep 17;11:469. doi: 10.1186/1471-2105-11-469 (PMC2946353; doi:10.1186/1471-2105-11-469)
Supplement: Additional file 2 — MetNetGE source code. This is the source code of MetNetGE. Please go to MetNetGE.org to find the latest version, dependency packages and tutorials. [file 1471-2105-11-469-S2.ZIP › MetNetGE-1.0.3/SampleData/ecocyc-all-separate/ecocyc-ontology.txt]

// Create tree
C55627 = gFld("<b>Betaine Biosynthesis</b>", "http://BioCyc.org/ECOLI/NEW-IMAGE?object=Betaine-Biosynthesis")
C55627.addChildren([["</a><a href=\"http://BioCyc.org/ECOLI/NEW-IMAGE?object=BETSYN-PWY\">glycine betaine biosynthesis I (Gram-negative bacteria)</a><br><a>"]])
C55628 = gFld("<b>Putrescine Biosynthesis</b>", "http://BioCyc.org/ECOLI/NEW-IMAGE?object=Putrescine-Biosynthesis")
C55628.addChildren([["</a><a href=\"http://BioCyc.org/ECOLI/NEW-IMAGE?object=PWY-40\">putrescine biosynthesis I</a><br><a href=\"http://BioCyc.org/ECOLI/NEW-IMAGE?object=PWY-46\">putrescine biosynthesis III</a><br><a>"]])
C55629 = gFld("<b>UDP-<i>N</i>-acetyl-D-glucosamine Biosynthesis</b>", "http://BioCyc.org/ECOLI/NEW-IMAGE?object=UDP-NAc-Glucosamine-Biosynthesis")
C55629.addChildren([["</a><a href=\"http://BioCyc.org/ECOLI/NEW-IMAGE?object=UDPNAGSYN-PWY\">UDP-<i>N</i>-acetyl-D-glucosamine biosynthesis I</a><br><a>"]])
C55630 = gFld("<b>Amines and Polyamines Biosynthesis</b>", "http://BioCyc.org/ECOLI/NEW-IMAGE?object=Polyamine-Biosynthesis")
C55630.addChildren([C55627,C55628,C55629,["</a><a href=\"http://BioCyc.org/ECOLI/NEW-IMAGE?object=PWY0-1303\">aminopropylcadaverine biosynthesis</a><br><a href=\"http://BioCyc.org/ECOLI/NEW-IMAGE?object=PWY0-823\">arginine degradation III (arginine decarboxylase/agmatinase pathway)</a><br><a href=\"http://BioCyc.org/ECOLI/NEW-IMAGE?object=BSUBPOLYAMSYN-PWY\">spermidine biosynthesis</a><br><a href=\"http://BioCyc.org/ECOLI/NEW-IMAGE?object=ARG%2bPOLYAMINE-SYN\">superpathway of arginine and polyamine biosynthesis</a><br><a href=\"http://BioCyc.org/ECOLI/NEW-IMAGE?object=POLYAMSYN-PWY\">superpathway of polyamine biosynthesis I</a><br><a>"]])
C55631 = gFld("<b>&beta; Alanine Biosynthesis</b>", "http://BioCyc.org/ECOLI/NEW-IMAGE?object=Beta-Alanine-Biosynthesis")
C55631.addChildren([["</a><a href=\"http://BioCyc.org/ECOLI/NEW-IMAGE?object=PWY-5155\">&beta;-alanine biosynthesis</a><br><a>"]])
C55632 = gFld("<b>Alanine Biosynthesis</b>", "http://BioCyc.org/ECOLI/NEW-IMAGE?object=ALANINE-SYN")
C55632.addChildren([["</a><a href=\"http://BioCyc.org/ECOLI/NEW-IMAGE?object=ALANINE-VALINESYN-PWY\">alanine biosynthesis I</a><br><a href=\"http://BioCyc.org/ECOLI/NEW-IMAGE?object=ALANINE-SYN2-PWY\">alanine biosynthesis II</a><br><a href=\"http://BioCyc.org/ECOLI/NEW-IMAGE?object=PWY0-1021\">alanine biosynthesis III</a><br><a href=\"http://BioCyc.org/ECOLI/NEW-IMAGE?object=PWY0-1061\">superpathway of alanine biosynthesis</a><br><a>"]])
C55633 = gFld("<b>Arginine Biosynthesis</b>", "http://BioCyc.org/ECOLI/NEW-IMAGE?object=ARGININE-SYN")
C55633.addChildren([["</a><a href=\"http://BioCyc.org/ECOLI/NEW-IMAGE?object=ARGSYN-PWY\">arginine biosynthesis I</a><br><a>"]])
C55634 = gFld("<b>Asparagine Biosynthesis</b>", "http://BioCyc.org/ECOLI/NEW-IMAGE?object=ASPARAGINE-SYN")
C55634.addChildren([["</a><a href=\"http://BioCyc.org/ECOLI/NEW-IMAGE?object=ASPARAGINE-BIOSYNTHESIS\">asparagine biosynthesis I</a><br><a href=\"http://BioCyc.org/ECOLI/NEW-IMAGE?object=ASPARAGINESYN-PWY\">asparagine biosynthesis III</a><br><a href=\"http://BioCyc.org/ECOLI/NEW-IMAGE?object=PWY0-1325\">superpathway of asparagine biosynthesis</a><br><a>"]])
C55635 = gFld("<b>Aspartate Biosynthesis</b>", "http://BioCyc.org/ECOLI/NEW-IMAGE?object=ASPARTATE-SYN")
C55635.addChildren([["</a><a href=\"http://BioCyc.org/ECOLI/NEW-IMAGE?object=ASPARTATESYN-PWY\">aspartate biosynthesis</a><br><a href=\"http://BioCyc.org/ECOLI/NEW-IMAGE?object=GLUTDEG-PWY\">glutamate degradation II</a><br><a>"]])
C55636 = gFld("<b>Cysteine Biosynthesis</b>", "http://BioCyc.org/ECOLI/NEW-IMAGE?object=CYSTEINE-SYN")
C55636.addChildren([["</a><a href=\"http://BioCyc.org/ECOLI/NEW-IMAGE?object=CYSTSYN-PWY\">cysteine biosynthesis I</a><br><a>"]])
C55637 = gFld("<b>Glutamate Biosynthesis</b>", "http://BioCyc.org/ECOLI/NEW-IMAGE?object=GLUTAMATE-SYN")
C55637.addChildren([["</a><a href=\"http://BioCyc.org/ECOLI/NEW-IMAGE?object=GLUTSYN-PWY\">glutamate biosynthesis I</a><br><a href=\"http://BioCyc.org/ECOLI/NEW-IMAGE?object=GLUTSYNIII-PWY\">glutamate biosynthesis III</a><br><a>"]])
C55638 = gFld("<b>Glutamine Biosynthesis</b>", "http://BioCyc.org/ECOLI/NEW-IMAGE?object=GLUTAMINE-SYN")
C55638.addChildren([["</a><a href=\"http://BioCyc.org/ECOLI/NEW-IMAGE?object=GLNSYN-PWY\">glutamine biosynthesis I</a><br><a>"]])
C55639 = gFld("<b>Glycine Biosynthesis</b>", "http://BioCyc.org/ECOLI/NEW-IMAGE?object=GLYCINE-SYN")
C55639.addChildren([["</a><a href=\"http://BioCyc.org/ECOLI/NEW-IMAGE?object=GLYSYN-PWY\">glycine biosynthesis I</a><br><a href=\"http://BioCyc.org/ECOLI/NEW-IMAGE?object=THREOCAT-PWY\">superpathway of threonine metabolism</a><br><a>"]])
C55640 = gFld("<b>Histidine Biosynthesis</b>", "http://BioCyc.org/ECOLI/NEW-IMAGE?object=HISTIDINE-SYN")
C55640.addChildren([["</a><a href=\"http://BioCyc.org/ECOLI/NEW-IMAGE?object=HISTSYN-PWY\">histidine biosynthesis I</a><br><a>"]])
C55641 = gFld("<b>Isoleucine Biosynthesis</b>", "http://BioCyc.org/ECOLI/NEW-IMAGE?object=ISOLEUCINE-SYN")
C55641.addChildren([["</a><a href=\"http://BioCyc.org/ECOLI/NEW-IMAGE?object=ILEUSYN-PWY\">isoleucine biosynthesis from threonine</a><br><a>"]])
C55642 = gFld("<b>Leucine Biosynthesis</b>", "http://BioCyc.org/ECOLI/NEW-IMAGE?object=LEUCINE-SYN")
C55642.addChildren([["</a><a href=\"http://BioCyc.org/ECOLI/NEW-IMAGE?object=LEUSYN-PWY\">leucine biosynthesis</a><br><a>"]])
C55643 = gFld("<b>Lysine Biosynthesis</b>", "http://BioCyc.org/ECOLI/NEW-IMAGE?object=LYSINE-SYN")
C55643.addChildren([["</a><a href=\"http://BioCyc.org/ECOLI/NEW-IMAGE?object=DAPLYSINESYN-PWY\">lysine biosynthesis I</a><br><a>"]])
C55644 = gFld("<b>Methionine Biosynthesis</b>", "http://BioCyc.org/ECOLI/NEW-IMAGE?object=METHIONINE-SYN")
C55644.addChildren([["</a><a href=\"http://BioCyc.org/ECOLI/NEW-IMAGE?object=METSYN-PWY\">homoserine and methionine biosynthesis</a><br><a href=\"http://BioCyc.org/ECOLI/NEW-IMAGE?object=MET-SAM-PWY\">methionine and methyl-donor-molecule biosynthesis</a><br><a href=\"http://BioCyc.org/ECOLI/NEW-IMAGE?object=HOMOSER-METSYN-PWY\">methionine biosynthesis I</a><br><a>"]])
C55645 = gFld("<b>Other Amino Acid Biosynthesis</b>", "http://BioCyc.org/ECOLI/NEW-IMAGE?object=Other-Amino-Acid-Biosynthesis")
C55645.addChildren([["</a><a href=\"http://BioCyc.org/ECOLI/NEW-IMAGE?object=HOMOSERSYN-PWY\">homoserine biosynthesis</a><br><a href=\"http://BioCyc.org/ECOLI/NEW-IMAGE?object=GLUTORN-PWY\">ornithine biosynthesis</a><br><a>"]])
C55646 = gFld("<b>Phenylalanine Biosynthesis</b>", "http://BioCyc.org/ECOLI/NEW-IMAGE?object=PHENYLALANINE-SYN")
C55646.addChildren([["</a><a href=\"http://BioCyc.org/ECOLI/NEW-IMAGE?object=PHESYN\">phenylalanine biosynthesis I</a><br><a>"]])
C55647 = gFld("<b>Proline Biosynthesis</b>", "http://BioCyc.org/ECOLI/NEW-IMAGE?object=PROLINE-SYN")
C55647.addChildren([["</a><a href=\"http://BioCyc.org/ECOLI/NEW-IMAGE?object=PROSYN-PWY\">proline biosynthesis I</a><br><a>"]])
C55648 = gFld("<b>Selenocysteine Biosynthesis</b>", "http://BioCyc.org/ECOLI/NEW-IMAGE?object=SELENOCYS-SYN")
C55648.addChildren([["</a><a href=\"http://BioCyc.org/ECOLI/NEW-IMAGE?object=PWY0-901\">selenocysteine biosynthesis</a><br><a>"]])
C55649 = gFld("<b>Serine Biosynthesis</b>", "http://BioCyc.org/ECOLI/NEW-IMAGE?object=SERINE-BIOSYNTHESIS")
C55649.addChildren([["</a><a href=\"http://BioCyc.org/ECOLI/NEW-IMAGE?object=SERSYN-PWY\">serine biosynthesis</a><br><a>"]])
C55650 = gFld("<b>Threonine Biosynthesis</b>", "http://BioCyc.org/ECOLI/NEW-IMAGE?object=THREONINE-BIOSYNTHESIS")
C55650.addChildren([["</a><a href=\"http://BioCyc.org/ECOLI/NEW-IMAGE?object=THRESYN-PWY\">threonine biosynthesis</a><br><a href=\"http://BioCyc.org/ECOLI/NEW-IMAGE?object=HOMOSER-THRESYN-PWY\">threonine biosynthesis from homoserine</a><br><a>"]])
C55651 = gFld("<b>Tryptophan Biosynthesis</b>", "http://BioCyc.org/ECOLI/NEW-IMAGE?object=TRYPTOPHAN-BIOSYNTHESIS")
C55651.addChildren([["</a><a href=\"http://BioCyc.org/ECOLI/NEW-IMAGE?object=TRPSYN-PWY\">tryptophan biosynthesis</a><br><a>"]])
C55652 = gFld("<b>Tyrosine Biosynthesis</b>", "http://BioCyc.org/ECOLI/NEW-IMAGE?object=TYROSINE-SYN")
C55652.addChildren([["</a><a href=\"http://BioCyc.org/ECOLI/NEW-IMAGE?object=TYRSYN\">tyrosine biosynthesis I</a><br><a>"]])
C55653 = gFld("<b>Valine Biosynthesis</b>", "http://BioCyc.org/ECOLI/NEW-IMAGE?object=VALINE-BIOSYNTHESIS")
C55653.addChildren([["</a><a href=\"http://BioCyc.org/ECOLI/NEW-IMAGE?object=VALSYN-PWY\">valine biosynthesis</a><br><a>"]])
C55654 = gFld("<b>Individual Amino Acids Biosynthesis</b>", "http://BioCyc.org/ECOLI/NEW-IMAGE?object=IND-AMINO-ACID-SYN")
C55654.addChildren([C55631,C55632,C55633,C55634,C55635,C55636,C55637,C55638,C55639,C55640,C55641,C55642,C55643,C55644,C55645,C55646,C55647,C55648,C55649,C55650,C55651,C55652,C55653])
C55655 = gFld("<b>Amino acids Biosynthesis</b>", "http://BioCyc.org/ECOLI/NEW-IMAGE?object=Amino-Acid-Biosynthesis")
C55655.addChildren([C55654,["</a><a href=\"http://BioCyc.org/ECOLI/NEW-IMAGE?object=ASPASN-PWY\">superpathway of biosynthesis of aspartate and asparagine; interconversion of aspartate and asparagine.</a><br><a href=\"http://BioCyc.org/ECOLI/NEW-IMAGE?object=BRANCHED-CHAIN-AA-SYN-PWY\">superpathway of leucine, valine, and isoleucine biosynthesis</a><br><a href=\"http://BioCyc.org/ECOLI/NEW-IMAGE?object=P4-PWY\">superpathway of lysine, threonine, methionine, and S-adenosyl-L-methionine biosynthesis</a><br><a href=\"http://BioCyc.org/ECOLI/NEW-IMAGE?object=COMPLETE-ARO-PWY\">superpathway of phenylalanine, tyrosine, and tryptophan biosynthesis</a><br><a href=\"http://BioCyc.org/ECOLI/NEW-IMAGE?object=SER-GLYSYN-PWY\">superpathway of serine and glycine biosynthesis</a><br><a>"]])
C55656 = gFld("<b>Aminoacyl-tRNA Charging</b>", "http://BioCyc.org/ECOLI/NEW-IMAGE?object=Aminoacyl-tRNAs")
C55656.addChildren([["</a><a href=\"http://BioCyc.org/ECOLI/NEW-IMAGE?object=TRNA-CHARGING-PWY\">tRNA charging pathway</a><br><a>"]])
C55657 = gFld("<b>Chorismate Biosynthesis</b>", "http://BioCyc.org/ECOLI/NEW-IMAGE?object=Chorismate-Biosynthesis")
C55657.addChildren([["</a><a href=\"http://BioCyc.org/ECOLI/NEW-IMAGE?object=ARO-PWY\">chorismate biosynthesis</a><br><a>"]])
C55658 = gFld("<b>Aromatic Compounds Biosynthesis</b>", "http://BioCyc.org/ECOLI/NEW-IMAGE?object=AROMATIC-COMPOUNDS-BIOSYN")
C55658.addChildren([C55657,["</a><a href=\"http://BioCyc.org/ECOLI/NEW-IMAGE?object=PWY-5901\">2,3-dihydroxybenzoate biosynthesis</a><br><a>"]])
C55659 = gFld("<b>Glucogen and starch biosynthesis</b>", "http://BioCyc.org/ECOLI/NEW-IMAGE?object=GLYCOGEN-BIOSYN")
C55659.addChildren([["</a><a href=\"http://BioCyc.org/ECOLI/NEW-IMAGE?object=GLYCOGENSYNTH-PWY\">glycogen biosynthesis I (from ADP-D-Glucose)</a><br><a>"]])
C55660 = gFld("<b>Polysaccharides Biosynthesis</b>", "http://BioCyc.org/ECOLI/NEW-IMAGE?object=Polysaccharides-Biosynthesis")
C55660.addChildren([C55659,["</a><a href=\"http://BioCyc.org/ECOLI/NEW-IMAGE?object=PWY-1269\">CMP-KDO biosynthesis I</a><br><a>"]])
C55661 = gFld("<b>Rhamnose Biosynthesis</b>", "http://BioCyc.org/ECOLI/NEW-IMAGE?object=Rhamnose-Biosynthesis")
C55661.addChildren([["</a><a href=\"http://BioCyc.org/ECOLI/NEW-IMAGE?object=DTDPRHAMSYN-PWY\">dTDP-L-rhamnose biosynthesis I</a><br><a>"]])
C55662 = gFld("<b>Sugar Nucleotides Biosynthesis</b>", "http://BioCyc.org/ECOLI/NEW-IMAGE?object=SUGAR-NUCLEOTIDES")
C55662.addChildren([C55661,["</a><a href=\"http://BioCyc.org/ECOLI/NEW-IMAGE?object=PWY0-1241\">ADP-L-<i>glycero</i>-&beta;-D-<i>manno</i>-heptose biosynthesis</a><br><a href=\"http://BioCyc.org/ECOLI/NEW-IMAGE?object=PWY-1269\">CMP-KDO biosynthesis I</a><br><a href=\"http://BioCyc.org/ECOLI/NEW-IMAGE?object=GALACTMETAB-PWY\">UDP-galactose biosynthesis (salvage pathway from galactose using UDP-glucose)</a><br><a>"]])
C55663 = gFld("<b>Trehalose biosynthesis</b>", "http://BioCyc.org/ECOLI/NEW-IMAGE?object=Trehalose-biosynthesis")
C55663.addChildren([["</a><a href=\"http://BioCyc.org/ECOLI/NEW-IMAGE?object=TRESYN-PWY\">trehalose biosynthesis I</a><br><a>"]])
C55664 = gFld("<b>Sugars Biosynthesis</b>", "http://BioCyc.org/ECOLI/NEW-IMAGE?object=CARBO-BIOSYNTHESIS")
C55664.addChildren([C55662,C55663,["</a><a href=\"http://BioCyc.org/ECOLI/NEW-IMAGE?object=GLUCONEO-PWY\">gluconeogenesis</a><br><a href=\"http://BioCyc.org/ECOLI/NEW-IMAGE?object=GLYCOCAT-PWY\">glycogen degradation I</a><br><a>"]])
C55665 = gFld("<b>Carbohydrates Biosynthesis</b>", "http://BioCyc.org/ECOLI/NEW-IMAGE?object=Carbohydrates-Biosynthesis")
C55665.addChildren([C55660,C55664])
C55666 = gFld("<b><i>O</i>-antigen Biosynthesis</b>", "http://BioCyc.org/ECOLI/NEW-IMAGE?object=O-Antigen-Biosynthesis")
C55666.addChildren([["</a><a href=\"http://BioCyc.org/ECOLI/NEW-IMAGE?object=DTDPRHAMSYN-PWY\">dTDP-L-rhamnose biosynthesis I</a><br><a href=\"http://BioCyc.org/ECOLI/NEW-IMAGE?object=OANTIGEN-PWY\">O-antigen biosynthesis</a><br><a href=\"http://BioCyc.org/ECOLI/NEW-IMAGE?object=UDPNAGSYN-PWY\">UDP-<i>N</i>-acetyl-D-glucosamine biosynthesis I</a><br><a>"]])
C55667 = gFld("<b>Peptidoglycan Biosynthesis</b>", "http://BioCyc.org/ECOLI/NEW-IMAGE?object=Peptidoglycan-Biosynthesis")
C55667.addChildren([["</a><a href=\"http://BioCyc.org/ECOLI/NEW-IMAGE?object=PEPTIDOGLYCANSYN-PWY\">peptidoglycan biosynthesis I</a><br><a>"]])
C55668 = gFld("<b>Cell structures Biosynthesis</b>", "http://BioCyc.org/ECOLI/NEW-IMAGE?object=Cell-Structure-Biosynthesis")
C55668.addChildren([C55666,C55667,["</a><a href=\"http://BioCyc.org/ECOLI/NEW-IMAGE?object=PWY0-1338\">biosynthesis of L-Ara4N-modified lipid A</a><br><a href=\"http://BioCyc.org/ECOLI/NEW-IMAGE?object=COLANSYN-PWY\">colanic acid building blocks biosynthesis</a><br><a href=\"http://BioCyc.org/ECOLI/NEW-IMAGE?object=ECASYN-PWY\">enterobacterial common antigen biosynthesis</a><br><a href=\"http://BioCyc.org/ECOLI/NEW-IMAGE?object=KDOSYN-PWY\">KDO transfer to lipid IV<SUB>A</SUB></a><br><a href=\"http://BioCyc.org/ECOLI/NEW-IMAGE?object=NAGLIPASYN-PWY\">lipid-A-precursor biosynthesis</a><br><a href=\"http://BioCyc.org/ECOLI/NEW-IMAGE?object=KDO-NAGLIPASYN-PWY\">superpathway of KDO<SUB>2</SUB>-lipid A biosynthesis</a><br><a>"]])
C55669 = gFld("<b>2'-(5''-phosphoribosyl)-3'-dephospho-CoA Biosynthesis</b>", "http://BioCyc.org/ECOLI/NEW-IMAGE?object=Dephospho-CoA-Biosynthesis")
C55669.addChildren([["</a><a href=\"http://BioCyc.org/ECOLI/NEW-IMAGE?object=P2-PWY\">2'-(5'-phosphoribosyl)-3'-dephospho-CoA biosynthesis I (citrate lyase)</a><br><a>"]])
C55670 = gFld("<b>Coenzyme A Biosynthesis</b>", "http://BioCyc.org/ECOLI/NEW-IMAGE?object=CoA-Biosynthesis")
C55670.addChildren([C55669,["</a><a href=\"http://BioCyc.org/ECOLI/NEW-IMAGE?object=COA-PWY\">coenzyme A biosynthesis</a><br><a href=\"http://BioCyc.org/ECOLI/NEW-IMAGE?object=PANTOSYN-PWY\">superpathway of pantothenate and coenzyme A biosynthesis</a><br><a>"]])
C55671 = gFld("<b>Lipoate Biosynthesis</b>", "http://BioCyc.org/ECOLI/NEW-IMAGE?object=Lipoate-Biosynthesis")
C55671.addChildren([["</a><a href=\"http://BioCyc.org/ECOLI/NEW-IMAGE?object=PWY0-501\">lipoate biosynthesis and incorporation I</a><br><a href=\"http://BioCyc.org/ECOLI/NEW-IMAGE?object=PWY0-1275\">lipoate biosynthesis and incorporation II</a><br><a href=\"http://BioCyc.org/ECOLI/NEW-IMAGE?object=PWY0-522\">lipoate salvage and modification</a><br><a>"]])
C55672 = gFld("<b>NAD Biosynthesis</b>", "http://BioCyc.org/ECOLI/NEW-IMAGE?object=NAD-SYN")
C55672.addChildren([["</a><a href=\"http://BioCyc.org/ECOLI/NEW-IMAGE?object=PYRIDNUCSYN-PWY\">NAD biosynthesis I (from aspartate)</a><br><a href=\"http://BioCyc.org/ECOLI/NEW-IMAGE?object=PYRIDNUCSAL-PWY\">NAD salvage pathway I</a><br><a>"]])
C55673 = gFld("<b>NAD Metabolism</b>", "http://BioCyc.org/ECOLI/NEW-IMAGE?object=NAD-Metabolism")
C55673.addChildren([C55672,["</a><a href=\"http://BioCyc.org/ECOLI/NEW-IMAGE?object=NADPHOS-DEPHOS-PWY\">NAD phosphorylation and dephosphorylation</a><br><a>"]])
C55674 = gFld("<b>Polyprenyl Biosynthesis</b>", "http://BioCyc.org/ECOLI/NEW-IMAGE?object=Polyprenyl-Biosynthesis")
C55674.addChildren([["</a><a href=\"http://BioCyc.org/ECOLI/NEW-IMAGE?object=PWY-5123\"><i>trans,trans</i>-farnesyl diphosphate biosynthesis</a><br><a href=\"http://BioCyc.org/ECOLI/NEW-IMAGE?object=PWY-5785\">di-<i>trans</i>,poly-<i>cis</i>-undecaprenyl diphosphate biosynthesis</a><br><a href=\"http://BioCyc.org/ECOLI/NEW-IMAGE?object=NONMEVIPP-PWY\">methylerythritol phosphate pathway</a><br><a href=\"http://BioCyc.org/ECOLI/NEW-IMAGE?object=PWY-5783\">octaprenyl diphosphate biosynthesis</a><br><a href=\"http://BioCyc.org/ECOLI/NEW-IMAGE?object=POLYISOPRENSYN-PWY\">polyisoprenoid biosynthesis (<i>E. coli</i>)</a><br><a>"]])
C55675 = gFld("<b>Heme Biosynthesis</b>", "http://BioCyc.org/ECOLI/NEW-IMAGE?object=HEME-SYN")
C55675.addChildren([["</a><a href=\"http://BioCyc.org/ECOLI/NEW-IMAGE?object=HEMESYN2-PWY\">heme biosynthesis from uroporphyrinogen II</a><br><a>"]])
C55676 = gFld("<b>Porphyrin Compounds Biosynthesis</b>", "http://BioCyc.org/ECOLI/NEW-IMAGE?object=Porphyrin-Compounds-Biosynthesis")
C55676.addChildren([C55675,["</a><a href=\"http://BioCyc.org/ECOLI/NEW-IMAGE?object=PWY-5194\">siroheme biosynthesis</a><br><a>"]])
C55677 = gFld("<b>1,4-dihydroxy-2-naphthoate biosynthesis</b>", "http://BioCyc.org/ECOLI/NEW-IMAGE?object=DHNA-Biosynthesis")
C55677.addChildren([["</a><a href=\"http://BioCyc.org/ECOLI/NEW-IMAGE?object=PWY-5837\">1,4-dihydroxy-2-naphthoate biosynthesis I</a><br><a>"]])
C55678 = gFld("<b>Demethylmenaquinone Biosynthesis</b>", "http://BioCyc.org/ECOLI/NEW-IMAGE?object=Demethylmenaquinone-Biosynthesis")
C55678.addChildren([["</a><a href=\"http://BioCyc.org/ECOLI/NEW-IMAGE?object=PWY-5852\">demethylmenaquinone-8 biosynthesis</a><br><a>"]])
C55679 = gFld("<b>Menaquinone Biosynthesis</b>", "http://BioCyc.org/ECOLI/NEW-IMAGE?object=Menaquinone-Biosynthesis")
C55679.addChildren([["</a><a href=\"http://BioCyc.org/ECOLI/NEW-IMAGE?object=MENAQUINONESYN-PWY\">menaquinone-8 biosynthesis</a><br><a href=\"http://BioCyc.org/ECOLI/NEW-IMAGE?object=PWY-5838\">superpathway of menaquinone-8 biosynthesis</a><br><a>"]])
C55680 = gFld("<b>Ubiquinone Biosynthesis</b>", "http://BioCyc.org/ECOLI/NEW-IMAGE?object=Ubiquinone-Biosynthesis")
C55680.addChildren([["</a><a href=\"http://BioCyc.org/ECOLI/NEW-IMAGE?object=UBISYN-PWY\">ubiquinone-8 biosynthesis</a><br><a>"]])
C55681 = gFld("<b>Quinone Biosynthesis</b>", "http://BioCyc.org/ECOLI/NEW-IMAGE?object=Quinone-Biosynthesis")
C55681.addChildren([C55677,C55678,C55679,C55680])
C55682 = gFld("<b>Reductants</b>", "http://BioCyc.org/ECOLI/NEW-IMAGE?object=Reductants")
C55682.addChildren([["</a><a href=\"http://BioCyc.org/ECOLI/NEW-IMAGE?object=GLUTATHIONESYN-PWY\">glutathione biosynthesis</a><br><a href=\"http://BioCyc.org/ECOLI/NEW-IMAGE?object=GLUT-REDOX-PWY\">glutathione redox reactions II</a><br><a href=\"http://BioCyc.org/ECOLI/NEW-IMAGE?object=THIOREDOX-PWY\">thioredoxin pathway</a><br><a>"]])
C55683 = gFld("<b>Tetrapyrrole Biosynthesis</b>", "http://BioCyc.org/ECOLI/NEW-IMAGE?object=Tetrapyrrole-Biosynthesis")
C55683.addChildren([["</a><a href=\"http://BioCyc.org/ECOLI/NEW-IMAGE?object=PWY-5188\">tetrapyrrole biosynthesis I</a><br><a>"]])
C55684 = gFld("<b>Biotin</b>", "http://BioCyc.org/ECOLI/NEW-IMAGE?object=BIOTIN-SYN")
C55684.addChildren([["</a><a href=\"http://BioCyc.org/ECOLI/NEW-IMAGE?object=BIOTIN-SYNTHESIS-PWY\">biotin biosynthesis I</a><br><a>"]])
C55685 = gFld("<b>Adenosylcobalamin Biosynthesis</b>", "http://BioCyc.org/ECOLI/NEW-IMAGE?object=Adenosylcobalamin-Biosynthesis")
C55685.addChildren([["</a><a href=\"http://BioCyc.org/ECOLI/NEW-IMAGE?object=COBALSYN-PWY\">adenosylcobalamin salvage from cobinamide and cobalamin</a><br><a>"]])
C55686 = gFld("<b>Cobalamin Biosynthesis</b>", "http://BioCyc.org/ECOLI/NEW-IMAGE?object=Cobalamin-Biosynthesis")
C55686.addChildren([C55685,["</a><a href=\"http://BioCyc.org/ECOLI/NEW-IMAGE?object=PWY-5448\">aminopropanol biosynthesis</a><br><a>"]])
C55687 = gFld("<b>Folate Biosynthesis</b>", "http://BioCyc.org/ECOLI/NEW-IMAGE?object=Folate-Biosynthesis")
C55687.addChildren([["</a><a href=\"http://BioCyc.org/ECOLI/NEW-IMAGE?object=PWY-2161\">folate polyglutamylation I</a><br><a href=\"http://BioCyc.org/ECOLI/NEW-IMAGE?object=1CMET2-PWY\">formylTHF biosynthesis I</a><br><a href=\"http://BioCyc.org/ECOLI/NEW-IMAGE?object=FOLSYN-PWY\">tetrahydrofolate biosynthesis I</a><br><a>"]])
C55688 = gFld("<b>Pantothenate Biosynthesis</b>", "http://BioCyc.org/ECOLI/NEW-IMAGE?object=Pantothenate-Biosynthesis")
C55688.addChildren([["</a><a href=\"http://BioCyc.org/ECOLI/NEW-IMAGE?object=PANTO-PWY\">pantothenate biosynthesis I</a><br><a>"]])
C55689 = gFld("<b>Vitamin B<sub>6</sub> Biosynthesis</b>", "http://BioCyc.org/ECOLI/NEW-IMAGE?object=Vitamin-B6-Biosynthesis")
C55689.addChildren([["</a><a href=\"http://BioCyc.org/ECOLI/NEW-IMAGE?object=PYRIDOXSYN-PWY\">pyridoxal 5'-phosphate biosynthesis</a><br><a href=\"http://BioCyc.org/ECOLI/NEW-IMAGE?object=PLPSAL-PWY\">pyridoxal 5'-phosphate salvage pathway</a><br><a href=\"http://BioCyc.org/ECOLI/NEW-IMAGE?object=PWY0-845\">superpathway of pyridoxal 5'-phosphate biosynthesis and salvage</a><br><a>"]])
C55690 = gFld("<b>Vitamins</b>", "http://BioCyc.org/ECOLI/NEW-IMAGE?object=Vitamin-Biosynthesis")
C55690.addChildren([C55684,C55686,C55687,C55688,C55689,["</a><a href=\"http://BioCyc.org/ECOLI/NEW-IMAGE?object=RIBOSYN2-PWY\">flavin biosynthesis</a><br><a href=\"http://BioCyc.org/ECOLI/NEW-IMAGE?object=PANTOSYN-PWY\">superpathway of pantothenate and coenzyme A biosynthesis</a><br><a href=\"http://BioCyc.org/ECOLI/NEW-IMAGE?object=THISYN-PWY\">thiamine biosynthesis</a><br><a>"]])
C55691 = gFld("<b>Cofactors, Prosthetic Groups, Electron Carriers Biosynthesis</b>", "http://BioCyc.org/ECOLI/NEW-IMAGE?object=Cofactor-Biosynthesis")
C55691.addChildren([C55670,C55671,C55673,C55674,C55676,C55681,C55682,C55683,C55690,["</a><a href=\"http://BioCyc.org/ECOLI/NEW-IMAGE?object=SAM-PWY\">S-adenosylmethionine biosynthesis</a><br><a>"]])
C55692 = gFld("<b>Cyclopropane Fatty Acids Biosynthesis</b>", "http://BioCyc.org/ECOLI/NEW-IMAGE?object=Cyclopropane-fatty-acid-biosyn")
C55692.addChildren([["</a><a href=\"http://BioCyc.org/ECOLI/NEW-IMAGE?object=PWY0-541\">cyclopropane fatty acid (CFA) biosynthesis</a><br><a>"]])
C55693 = gFld("<b>Unusual Fatty Acid Biosynthesis</b>", "http://BioCyc.org/ECOLI/NEW-IMAGE?object=Unusual-fatty-acid-biosynthesis")
C55693.addChildren([C55692])
C55694 = gFld("<b>Fatty Acid Biosynthesis</b>", "http://BioCyc.org/ECOLI/NEW-IMAGE?object=Fatty-acid-biosynthesis")
C55694.addChildren([C55693,["</a><a href=\"http://BioCyc.org/ECOLI/NEW-IMAGE?object=PWY0-862\">fatty acid  elongation -- unsaturated</a><br><a href=\"http://BioCyc.org/ECOLI/NEW-IMAGE?object=FASYN-INITIAL-PWY\">fatty acid biosynthesis - initial steps I</a><br><a href=\"http://BioCyc.org/ECOLI/NEW-IMAGE?object=PWY-4381\">fatty acid biosynthesis initiation I</a><br><a href=\"http://BioCyc.org/ECOLI/NEW-IMAGE?object=PWY-5966\">fatty acid biosynthesis initiation II</a><br><a href=\"http://BioCyc.org/ECOLI/NEW-IMAGE?object=PWY-5965\">fatty acid biosynthesis initiation III</a><br><a href=\"http://BioCyc.org/ECOLI/NEW-IMAGE?object=FASYN-ELONG-PWY\">fatty acid elongation -- saturated</a><br><a href=\"http://BioCyc.org/ECOLI/NEW-IMAGE?object=PWY0-881\">superpathway of fatty acid biosynthesis</a><br><a>"]])
C55695 = gFld("<b>Cardiolipin Biosynthesis</b>", "http://BioCyc.org/ECOLI/NEW-IMAGE?object=Cardiolipin-Biosynthesis")
C55695.addChildren([["</a><a href=\"http://BioCyc.org/ECOLI/NEW-IMAGE?object=PWY-5668\">cardiolipin biosynthesis I</a><br><a>"]])
C55696 = gFld("<b>CDP-diacylglycerol Biosynthesis</b>", "http://BioCyc.org/ECOLI/NEW-IMAGE?object=CDP-diacylglycerol-Biosynthesis")
C55696.addChildren([["</a><a href=\"http://BioCyc.org/ECOLI/NEW-IMAGE?object=PWY-5667\">CDP-diacylglycerol biosynthesis I</a><br><a href=\"http://BioCyc.org/ECOLI/NEW-IMAGE?object=PWY0-1319\">CDP-diacylglycerol biosynthesis II</a><br><a>"]])
C55697 = gFld("<b>Phospholipid-Biosynthesis</b>", "http://BioCyc.org/ECOLI/NEW-IMAGE?object=Phospholipid-Biosynthesis")
C55697.addChildren([C55695,C55696,["</a><a href=\"http://BioCyc.org/ECOLI/NEW-IMAGE?object=PWY-5669\">phosphatidyl-ethanolamine biosynthesis</a><br><a href=\"http://BioCyc.org/ECOLI/NEW-IMAGE?object=PHOSLIPSYN-PWY\">phospholipid biosynthesis I</a><br><a>"]])
C55698 = gFld("<b>Fatty Acids and Lipids Biosynthesis</b>", "http://BioCyc.org/ECOLI/NEW-IMAGE?object=Lipid-Biosynthesis")
C55698.addChildren([C55694,C55697,["</a><a href=\"http://BioCyc.org/ECOLI/NEW-IMAGE?object=PWY0-1264\">biotin-carboxyl carrier protein</a><br><a href=\"http://BioCyc.org/ECOLI/NEW-IMAGE?object=KDOSYN-PWY\">KDO transfer to lipid IV<SUB>A</SUB></a><br><a href=\"http://BioCyc.org/ECOLI/NEW-IMAGE?object=KDO-LIPASYN-PWY\">KDO<sub>2</sub>-lipid A biosynthesis I</a><br><a href=\"http://BioCyc.org/ECOLI/NEW-IMAGE?object=LIPA-CORESYN-PWY\">Lipid A-core biosynthesis</a><br><a href=\"http://BioCyc.org/ECOLI/NEW-IMAGE?object=NAGLIPASYN-PWY\">lipid-A-precursor biosynthesis</a><br><a href=\"http://BioCyc.org/ECOLI/NEW-IMAGE?object=KDO-NAGLIPASYN-PWY\">superpathway of KDO<SUB>2</SUB>-lipid A biosynthesis</a><br><a href=\"http://BioCyc.org/ECOLI/NEW-IMAGE?object=LPSSYN-PWY\">superpathway of lipopolysaccharide biosynthesis</a><br><a>"]])
C55699 = gFld("<b>Metabolic Regulators Biosynthesis</b>", "http://BioCyc.org/ECOLI/NEW-IMAGE?object=Metabolic-Regulators")
C55699.addChildren([["</a><a href=\"http://BioCyc.org/ECOLI/NEW-IMAGE?object=PPGPPMET-PWY\">ppGpp biosynthesis</a><br><a>"]])
C55700 = gFld("<b>Purine Nucleotide <i>de novo</i> Biosynthesis</b>", "http://BioCyc.org/ECOLI/NEW-IMAGE?object=Purine-Nucleotide-De-Novo-Biosynthesis")
C55700.addChildren([["</a><a href=\"http://BioCyc.org/ECOLI/NEW-IMAGE?object=DENOVOPURINE2-PWY\">purine nucleotides <i>de novo</i> biosynthesis I</a><br><a>"]])
C55701 = gFld("<b>Purine Nucleotide Salvage</b>", "http://BioCyc.org/ECOLI/NEW-IMAGE?object=Purine-Nucleotides-Salvage")
C55701.addChildren([["</a><a href=\"http://BioCyc.org/ECOLI/NEW-IMAGE?object=SALVADEHYPOX-PWY\">salvage pathways of adenine, hypoxanthine, and their nucleosides</a><br><a href=\"http://BioCyc.org/ECOLI/NEW-IMAGE?object=SALVPURINE2-PWY\">salvage pathways of guanine, xanthine, and their nucleosides</a><br><a>"]])
C55702 = gFld("<b>Purine Nucleotide Biosynthesis</b>", "http://BioCyc.org/ECOLI/NEW-IMAGE?object=PUR-NUC-SYN")
C55702.addChildren([C55700,C55701])
C55703 = gFld("<b>Pyrimidine Nucleotide Biosynthesis</b>", "http://BioCyc.org/ECOLI/NEW-IMAGE?object=PYR-NUC-SYN")
C55703.addChildren([["</a><a href=\"http://BioCyc.org/ECOLI/NEW-IMAGE?object=PWY0-166\"><i>de novo</i> biosynthesis of pyrimidine deoxyribonucleotides</a><br><a href=\"http://BioCyc.org/ECOLI/NEW-IMAGE?object=PWY-5686\"><i>de novo</i> biosynthesis of uridine-5'-monophosphate</a><br><a href=\"http://BioCyc.org/ECOLI/NEW-IMAGE?object=PWY0-162\">de novo biosynthesis of pyrimidine ribonucleotides</a><br><a href=\"http://BioCyc.org/ECOLI/NEW-IMAGE?object=PWY-5687\">pyrimidine ribonucleotides interconversion</a><br><a href=\"http://BioCyc.org/ECOLI/NEW-IMAGE?object=PWY0-181\">salvage pathways of pyrimidine deoxyribonucleotides</a><br><a href=\"http://BioCyc.org/ECOLI/NEW-IMAGE?object=PWY0-163\">salvage pathways of pyrimidine ribonucleotides</a><br><a>"]])
C55704 = gFld("<b>Nucleosides and Nucleotides Biosynthesis</b>", "http://BioCyc.org/ECOLI/NEW-IMAGE?object=Nucleotide-Biosynthesis")
C55704.addChildren([C55702,C55703])
C55705 = gFld("<b>FRPP Biosynthesis</b>", "http://BioCyc.org/ECOLI/NEW-IMAGE?object=FRPP-Biosynthesis")
C55705.addChildren([["</a><a href=\"http://BioCyc.org/ECOLI/NEW-IMAGE?object=PWY0-662\">PRPP biosynthesis I</a><br><a href=\"http://BioCyc.org/ECOLI/NEW-IMAGE?object=PWY0-661\">PRPP biosynthesis II</a><br><a>"]])
C55706 = gFld("<b>Other Biosynthesis</b>", "http://BioCyc.org/ECOLI/NEW-IMAGE?object=Other-biosynthesis")
C55706.addChildren([C55705])
C55707 = gFld("<b>Siderophore Biosynthesis</b>", "http://BioCyc.org/ECOLI/NEW-IMAGE?object=Siderophores-Biosynthesis")
C55707.addChildren([["</a><a href=\"http://BioCyc.org/ECOLI/NEW-IMAGE?object=ENTBACSYN-PWY\">enterobactin biosynthesis</a><br><a>"]])
C55708 = gFld("<b>Biosynthesis</b>", "http://BioCyc.org/ECOLI/NEW-IMAGE?object=Biosynthesis")
C55708.addChildren([C55630,C55655,C55656,C55658,C55665,C55668,C55691,C55698,C55699,C55704,C55706,C55707])
C55709 = gFld("<b>Ethanol Degradation</b>", "http://BioCyc.org/ECOLI/NEW-IMAGE?object=Ethanol-Degradation")
C55709.addChildren([["</a><a href=\"http://BioCyc.org/ECOLI/NEW-IMAGE?object=ETOH-ACETYLCOA-ANA-PWY\">ethanol degradation</a><br><a>"]])
C55710 = gFld("<b>Glycerol Degradation</b>", "http://BioCyc.org/ECOLI/NEW-IMAGE?object=GLYCEROL-DEG")
C55710.addChildren([["</a><a href=\"http://BioCyc.org/ECOLI/NEW-IMAGE?object=PWY0-381\">glycerol degradation I</a><br><a href=\"http://BioCyc.org/ECOLI/NEW-IMAGE?object=GLYCEROLMETAB-PWY\">glycerol degradation II</a><br><a>"]])
C55711 = gFld("<b>Alcohols Degradation</b>", "http://BioCyc.org/ECOLI/NEW-IMAGE?object=Alcohol-Degradation")
C55711.addChildren([C55709,C55710,["</a><a href=\"http://BioCyc.org/ECOLI/NEW-IMAGE?object=PWY0-1280\">ethylene glycol degradation</a><br><a href=\"http://BioCyc.org/ECOLI/NEW-IMAGE?object=GLYCOL-GLYOXDEG-PWY\">superpathway of glycol metabolism and degradation</a><br><a>"]])
C55712 = gFld("<b>Lactaldehyde Degradation</b>", "http://BioCyc.org/ECOLI/NEW-IMAGE?object=Lactaldehyde-Degradation")
C55712.addChildren([["</a><a href=\"http://BioCyc.org/ECOLI/NEW-IMAGE?object=PWY0-1317\">L-lactaldehyde degradation (aerobic)</a><br><a href=\"http://BioCyc.org/ECOLI/NEW-IMAGE?object=PWY0-1315\">L-lactaldehyde degradation (anaerobic)</a><br><a>"]])
C55713 = gFld("<b>Aldehyde Degradation</b>", "http://BioCyc.org/ECOLI/NEW-IMAGE?object=Aldehyde-Degradation")
C55713.addChildren([C55712,["</a><a href=\"http://BioCyc.org/ECOLI/NEW-IMAGE?object=PWY-5386\">methylglyoxal degradation I</a><br><a href=\"http://BioCyc.org/ECOLI/NEW-IMAGE?object=PWY-901\">methylglyoxal degradation II</a><br><a href=\"http://BioCyc.org/ECOLI/NEW-IMAGE?object=PWY-5453\">methylglyoxal degradation III</a><br><a href=\"http://BioCyc.org/ECOLI/NEW-IMAGE?object=PWY-5459\">methylglyoxal degradation IV</a><br><a href=\"http://BioCyc.org/ECOLI/NEW-IMAGE?object=METHGLYUT-PWY\">superpathway of methylglyoxal degradation</a><br><a>"]])
C55714 = gFld("<b>4-Aminobutyrate Degradation</b>", "http://BioCyc.org/ECOLI/NEW-IMAGE?object=4-Aminobutyraye-Degradation")
C55714.addChildren([["</a><a href=\"http://BioCyc.org/ECOLI/NEW-IMAGE?object=4AMINOBUTMETAB-PWY\">4-aminobutyrate degradation I</a><br><a>"]])
C55715 = gFld("<b>Allantoin Degradation</b>", "http://BioCyc.org/ECOLI/NEW-IMAGE?object=Allantoin-degradation")
C55715.addChildren([["</a><a href=\"http://BioCyc.org/ECOLI/NEW-IMAGE?object=PWY0-41\">allantoin degradation IV (anaerobic)</a><br><a href=\"http://BioCyc.org/ECOLI/NEW-IMAGE?object=PWY-5698\">allantoin degradation to ureidoglycolate II (ammonia producing)</a><br><a>"]])
C55716 = gFld("<b>Carnitine Degradation</b>", "http://BioCyc.org/ECOLI/NEW-IMAGE?object=CARN-DEG")
C55716.addChildren([["</a><a href=\"http://BioCyc.org/ECOLI/NEW-IMAGE?object=CARNMET-PWY\">carnitine degradation I</a><br><a>"]])
C55717 = gFld("<b>Putrescine Degradation</b>", "http://BioCyc.org/ECOLI/NEW-IMAGE?object=Putrescine-Degradation")
C55717.addChildren([["</a><a href=\"http://BioCyc.org/ECOLI/NEW-IMAGE?object=PUTDEG-PWY\">putrescine degradation I</a><br><a href=\"http://BioCyc.org/ECOLI/NEW-IMAGE?object=PWY0-1221\">putrescine degradation II</a><br><a>"]])
C55718 = gFld("<b>Amines and Polyamines Degradation</b>", "http://BioCyc.org/ECOLI/NEW-IMAGE?object=AMINE-DEG")
C55718.addChildren([C55714,C55715,C55716,C55717,["</a><a href=\"http://BioCyc.org/ECOLI/NEW-IMAGE?object=GLUAMCAT-PWY\"><i>N</i>-acetylglucosamine degradation</a><br><a href=\"http://BioCyc.org/ECOLI/NEW-IMAGE?object=PWY0-1324\"><i>N</i>-acetylneuraminate and <i>N</i>-acetylmannosamine degradation</a><br><a href=\"http://BioCyc.org/ECOLI/NEW-IMAGE?object=2PHENDEG-PWY\">phenylethylamine degradation</a><br><a href=\"http://BioCyc.org/ECOLI/NEW-IMAGE?object=GLCMANNANAUT-PWY\">superpathway of <i>N</i>-acetylglucosamine, <i>N</i>-acetylmannosamine and <i>N</i>-acetylneuraminate degradation</a><br><a href=\"http://BioCyc.org/ECOLI/NEW-IMAGE?object=ORNDEG-PWY\">superpathway of ornithine degradation</a><br><a>"]])
C55719 = gFld("<b>Alanine Degradation</b>", "http://BioCyc.org/ECOLI/NEW-IMAGE?object=ALANINE-DEG")
C55719.addChildren([["</a><a href=\"http://BioCyc.org/ECOLI/NEW-IMAGE?object=ALADEG-PWY\">alanine degradation I</a><br><a>"]])
C55720 = gFld("<b>Arginine Degradation</b>", "http://BioCyc.org/ECOLI/NEW-IMAGE?object=ARGININE-DEG")
C55720.addChildren([["</a><a href=\"http://BioCyc.org/ECOLI/NEW-IMAGE?object=AST-PWY\">arginine degradation II (AST pathway)</a><br><a href=\"http://BioCyc.org/ECOLI/NEW-IMAGE?object=PWY0-823\">arginine degradation III (arginine decarboxylase/agmatinase pathway)</a><br><a href=\"http://BioCyc.org/ECOLI/NEW-IMAGE?object=ORNARGDEG-PWY\">superpathway of arginine and ornithine degradation</a><br><a href=\"http://BioCyc.org/ECOLI/NEW-IMAGE?object=ARGDEG-PWY\">superpathway of arginine, putrescine, and 4-aminobutyrate degradation</a><br><a>"]])
C55721 = gFld("<b>Aspartate Degradation</b>", "http://BioCyc.org/ECOLI/NEW-IMAGE?object=ASPARTATE-DEG")
C55721.addChildren([["</a><a href=\"http://BioCyc.org/ECOLI/NEW-IMAGE?object=ASPARTATESYN-PWY\">aspartate biosynthesis</a><br><a>"]])
C55722 = gFld("<b>Cysteine Degradation</b>", "http://BioCyc.org/ECOLI/NEW-IMAGE?object=CYSTEINE-DEG")
C55722.addChildren([["</a><a href=\"http://BioCyc.org/ECOLI/NEW-IMAGE?object=LCYSDEG-PWY\">L-cysteine degradation II</a><br><a>"]])
C55723 = gFld("<b>Glutamate Degradation</b>", "http://BioCyc.org/ECOLI/NEW-IMAGE?object=GLUTAMATE-DEG")
C55723.addChildren([["</a><a href=\"http://BioCyc.org/ECOLI/NEW-IMAGE?object=GLUTDEG-PWY\">glutamate degradation II</a><br><a>"]])
C55724 = gFld("<b>Glutamine Degradation</b>", "http://BioCyc.org/ECOLI/NEW-IMAGE?object=GLUTAMINE-DEG")
C55724.addChildren([["</a><a href=\"http://BioCyc.org/ECOLI/NEW-IMAGE?object=GLUTAMINDEG-PWY\">glutamine degradation I</a><br><a>"]])
C55725 = gFld("<b>Glycine Degradation</b>", "http://BioCyc.org/ECOLI/NEW-IMAGE?object=GLYCINE-DEG")
C55725.addChildren([["</a><a href=\"http://BioCyc.org/ECOLI/NEW-IMAGE?object=GLYCLEAV-PWY\">glycine cleavage complex</a><br><a>"]])
C55726 = gFld("<b>Lysine Degradation</b>", "http://BioCyc.org/ECOLI/NEW-IMAGE?object=LYSINE-DEG")
C55726.addChildren([["</a><a href=\"http://BioCyc.org/ECOLI/NEW-IMAGE?object=PWY0-461\">lysine degradation I</a><br><a>"]])
C55727 = gFld("<b>Taurine Degradation</b>", "http://BioCyc.org/ECOLI/NEW-IMAGE?object=Taurine-degradation")
C55727.addChildren([["</a><a href=\"http://BioCyc.org/ECOLI/NEW-IMAGE?object=PWY0-981\">taurine degradation IV</a><br><a>"]])
C55728 = gFld("<b>Miscellaneous Amino Acids Degradation</b>", "http://BioCyc.org/ECOLI/NEW-IMAGE?object=MISCELLANEOUS-DEG")
C55728.addChildren([C55727])
C55729 = gFld("<b>Proline Degradation</b>", "http://BioCyc.org/ECOLI/NEW-IMAGE?object=PROLINE-DEG")
C55729.addChildren([["</a><a href=\"http://BioCyc.org/ECOLI/NEW-IMAGE?object=PROUT-PWY\">proline degradation I</a><br><a>"]])
C55730 = gFld("<b>Serine Degradation</b>", "http://BioCyc.org/ECOLI/NEW-IMAGE?object=SERINE-DEG")
C55730.addChildren([["</a><a href=\"http://BioCyc.org/ECOLI/NEW-IMAGE?object=SERDEG-PWY\">L-serine degradation</a><br><a>"]])
C55731 = gFld("<b>Threonine Degradation</b>", "http://BioCyc.org/ECOLI/NEW-IMAGE?object=THREONINE-DEG")
C55731.addChildren([["</a><a href=\"http://BioCyc.org/ECOLI/NEW-IMAGE?object=THREOCAT-PWY\">superpathway of threonine metabolism</a><br><a href=\"http://BioCyc.org/ECOLI/NEW-IMAGE?object=PWY-5437\">threonine degradation I</a><br><a href=\"http://BioCyc.org/ECOLI/NEW-IMAGE?object=THREONINE-DEG2-PWY\">threonine degradation II</a><br><a href=\"http://BioCyc.org/ECOLI/NEW-IMAGE?object=THRDLCTCAT-PWY\">threonine degradation III (to methylglyoxal)</a><br><a href=\"http://BioCyc.org/ECOLI/NEW-IMAGE?object=PWY-5436\">threonine degradation IV</a><br><a>"]])
C55732 = gFld("<b>Tryptophan Degradation</b>", "http://BioCyc.org/ECOLI/NEW-IMAGE?object=TRYPTOPHAN-DEG")
C55732.addChildren([["</a><a href=\"http://BioCyc.org/ECOLI/NEW-IMAGE?object=TRYPDEG-PWY\">tryptophan degradation II (via pyruvate)</a><br><a>"]])
C55733 = gFld("<b>Amino Acids Degradation</b>", "http://BioCyc.org/ECOLI/NEW-IMAGE?object=Amino-Acid-Degradation")
C55733.addChildren([C55719,C55720,C55721,C55722,C55723,C55724,C55725,C55726,C55728,C55729,C55730,C55731,C55732,["</a><a href=\"http://BioCyc.org/ECOLI/NEW-IMAGE?object=PWY-5084\">2-ketoglutarate dehydrogenase complex</a><br><a>"]])
C55734 = gFld("<b>Phenylacetate Degradation</b>", "http://BioCyc.org/ECOLI/NEW-IMAGE?object=Phenylacetate-Degradation")
C55734.addChildren([["</a><a href=\"http://BioCyc.org/ECOLI/NEW-IMAGE?object=PWY0-321\">phenylacetate degradation I</a><br><a>"]])
C55735 = gFld("<b>Phenolic Compounds Degradation</b>", "http://BioCyc.org/ECOLI/NEW-IMAGE?object=Phenolic-Compounds-Degradation")
C55735.addChildren([C55734,["</a><a href=\"http://BioCyc.org/ECOLI/NEW-IMAGE?object=HCAMHPDEG-PWY\">3-phenylpropionate and 3-(3-hydroxyphenyl)propionate degradation to 2-oxopent-4-enoate</a><br><a href=\"http://BioCyc.org/ECOLI/NEW-IMAGE?object=2PHENDEG-PWY\">phenylethylamine degradation</a><br><a>"]])
C55736 = gFld("<b>Aromatic Compounds Degradation</b>", "http://BioCyc.org/ECOLI/NEW-IMAGE?object=AROMATIC-COMPOUNDS-DEGRADATION")
C55736.addChildren([C55735,["</a><a href=\"http://BioCyc.org/ECOLI/NEW-IMAGE?object=PWY0-1277\">3-phenylpropionate and 3-(3-hydroxyphenyl)propionate degradation</a><br><a>"]])
C55737 = gFld("<b>Formaldehyde Oxidation</b>", "http://BioCyc.org/ECOLI/NEW-IMAGE?object=Formaldehyde-Oxidation")
C55737.addChildren([["</a><a href=\"http://BioCyc.org/ECOLI/NEW-IMAGE?object=PWY-1801\">formaldehyde oxidation II (glutathione-dependent)</a><br><a>"]])
C55738 = gFld("<b>C1 Compounds Utilization and Assimilation</b>", "http://BioCyc.org/ECOLI/NEW-IMAGE?object=C1-COMPOUNDS")
C55738.addChildren([C55737])
C55739 = gFld("<b>Glycogen Degradation</b>", "http://BioCyc.org/ECOLI/NEW-IMAGE?object=Glycogen-Degradation")
C55739.addChildren([["</a><a href=\"http://BioCyc.org/ECOLI/NEW-IMAGE?object=GLYCOCAT-PWY\">glycogen degradation I</a><br><a>"]])
C55740 = gFld("<b>Polysaccharides Degradation</b>", "http://BioCyc.org/ECOLI/NEW-IMAGE?object=POLYSACCHARIDES-DEG")
C55740.addChildren([C55739])
C55741 = gFld("<b>D-arabinose Degradation</b>", "http://BioCyc.org/ECOLI/NEW-IMAGE?object=D-Arabinose-Degradation")
C55741.addChildren([["</a><a href=\"http://BioCyc.org/ECOLI/NEW-IMAGE?object=DARABCATK12-PWY\">D-arabinose degradation I</a><br><a>"]])
C55742 = gFld("<b>L-arabinose Degradation</b>", "http://BioCyc.org/ECOLI/NEW-IMAGE?object=L-Arabinose-Degradation")
C55742.addChildren([["</a><a href=\"http://BioCyc.org/ECOLI/NEW-IMAGE?object=ARABCAT-PWY\">L-arabinose degradation I</a><br><a>"]])
C55743 = gFld("<b>Lactose Degradation</b>", "http://BioCyc.org/ECOLI/NEW-IMAGE?object=LACTOSE-DEG")
C55743.addChildren([["</a><a href=\"http://BioCyc.org/ECOLI/NEW-IMAGE?object=BGALACT-PWY\">lactose degradation III</a><br><a>"]])
C55744 = gFld("<b>Trehalose Degradation</b>", "http://BioCyc.org/ECOLI/NEW-IMAGE?object=Trehalose-Degradation")
C55744.addChildren([["</a><a href=\"http://BioCyc.org/ECOLI/NEW-IMAGE?object=TREDEGLOW-PWY\">trehalose degradation I (low osmolarity)</a><br><a href=\"http://BioCyc.org/ECOLI/NEW-IMAGE?object=PWY0-1182\">trehalose degradation II (trehalase)</a><br><a>"]])
C55745 = gFld("<b>Xylose Degradation</b>", "http://BioCyc.org/ECOLI/NEW-IMAGE?object=Xylose-Degradation")
C55745.addChildren([["</a><a href=\"http://BioCyc.org/ECOLI/NEW-IMAGE?object=XYLCAT-PWY\">xylose degradation I</a><br><a>"]])
C55746 = gFld("<b>Sugars Degradation</b>", "http://BioCyc.org/ECOLI/NEW-IMAGE?object=Sugars-And-Polysaccharides")
C55746.addChildren([C55741,C55742,C55743,C55744,C55745,["</a><a href=\"http://BioCyc.org/ECOLI/NEW-IMAGE?object=PWY0-1300\">2-<I>O</I>-&alpha;-mannosyl-D-glycerate degradation</a><br><a href=\"http://BioCyc.org/ECOLI/NEW-IMAGE?object=PWY0-1324\"><i>N</i>-acetylneuraminate and <i>N</i>-acetylmannosamine degradation</a><br><a href=\"http://BioCyc.org/ECOLI/NEW-IMAGE?object=PWY0-44\">D-allose degradation</a><br><a href=\"http://BioCyc.org/ECOLI/NEW-IMAGE?object=MANNCAT-PWY\">D-mannose degradation</a><br><a href=\"http://BioCyc.org/ECOLI/NEW-IMAGE?object=PWY0-1314\">fructose degradation</a><br><a href=\"http://BioCyc.org/ECOLI/NEW-IMAGE?object=FUCCAT-PWY\">fucose degradation</a><br><a href=\"http://BioCyc.org/ECOLI/NEW-IMAGE?object=GLUCOSE1PMETAB-PWY\">glucose and glucose-1-phosphate degradation</a><br><a href=\"http://BioCyc.org/ECOLI/NEW-IMAGE?object=LYXMET-PWY\">L-lyxose degradation</a><br><a href=\"http://BioCyc.org/ECOLI/NEW-IMAGE?object=PWY0-1301\">melibiose degradation</a><br><a href=\"http://BioCyc.org/ECOLI/NEW-IMAGE?object=RHAMCAT-PWY\">rhamnose degradation</a><br><a href=\"http://BioCyc.org/ECOLI/NEW-IMAGE?object=RIBOKIN-PWY\">ribose degradation</a><br><a href=\"http://BioCyc.org/ECOLI/NEW-IMAGE?object=GALACTMETAB-PWY\">UDP-galactose biosynthesis (salvage pathway from galactose using UDP-glucose)</a><br><a>"]])
C55747 = gFld("<b>Carbohydrates Degradation</b>", "http://BioCyc.org/ECOLI/NEW-IMAGE?object=Carbohydrates-Degradation")
C55747.addChildren([C55740,C55746,["</a><a href=\"http://BioCyc.org/ECOLI/NEW-IMAGE?object=PWY-5162\">2-oxopentenoate degradation</a><br><a href=\"http://BioCyc.org/ECOLI/NEW-IMAGE?object=PWY0-1309\">chitobiose degradation</a><br><a>"]])
C55748 = gFld("<b>Acetate Formation</b>", "http://BioCyc.org/ECOLI/NEW-IMAGE?object=Acetate-Formation")
C55748.addChildren([["</a><a href=\"http://BioCyc.org/ECOLI/NEW-IMAGE?object=PWY0-1312\">acetate formation from acetyl-CoA I</a><br><a>"]])
C55749 = gFld("<b>2-Methylcitrate Cycle</b>", "http://BioCyc.org/ECOLI/NEW-IMAGE?object=Methyl-Citrate-Cycle")
C55749.addChildren([["</a><a href=\"http://BioCyc.org/ECOLI/NEW-IMAGE?object=PWY0-42\">2-methylcitrate cycle I</a><br><a>"]])
C55750 = gFld("<b>Propionate Degradation</b>", "http://BioCyc.org/ECOLI/NEW-IMAGE?object=Propionate-Degradation")
C55750.addChildren([C55749,["</a><a href=\"http://BioCyc.org/ECOLI/NEW-IMAGE?object=PROPIONMET-PWY\">methylmalonyl pathway</a><br><a>"]])
C55751 = gFld("<b>Succinate Degradation</b>", "http://BioCyc.org/ECOLI/NEW-IMAGE?object=SUCC-DEG")
C55751.addChildren([["</a><a href=\"http://BioCyc.org/ECOLI/NEW-IMAGE?object=PWY0-43\">conversion of succinate to propionate</a><br><a>"]])
C55752 = gFld("<b>Carboxylates Degradation</b>", "http://BioCyc.org/ECOLI/NEW-IMAGE?object=CARBOXYLATES-DEG")
C55752.addChildren([C55748,C55750,C55751,["</a><a href=\"http://BioCyc.org/ECOLI/NEW-IMAGE?object=PWY0-1313\">acetate conversion to acetyl-CoA</a><br><a href=\"http://BioCyc.org/ECOLI/NEW-IMAGE?object=PYRUVDEHYD-PWY\">acetyl-CoA biosynthesis (from pyruvate)</a><br><a href=\"http://BioCyc.org/ECOLI/NEW-IMAGE?object=GLYCOLATEMET-PWY\">glycolate and glyoxylate degradation I</a><br><a href=\"http://BioCyc.org/ECOLI/NEW-IMAGE?object=GLYOXDEG-PWY\">glycolate and glyoxylate degradation II</a><br><a href=\"http://BioCyc.org/ECOLI/NEW-IMAGE?object=PWY0-301\">L-ascorbate degradation, anaerobic</a><br><a href=\"http://BioCyc.org/ECOLI/NEW-IMAGE?object=ACETATEUTIL-PWY\">superpathway of acetate utilization and formation</a><br><a>"]])
C55753 = gFld("<b>Degradation/Utilization/Assimilation - Other</b>", "http://BioCyc.org/ECOLI/NEW-IMAGE?object=Other-Degradation")
C55753.addChildren([["</a><a href=\"http://BioCyc.org/ECOLI/NEW-IMAGE?object=DETOX1-PWY\">removal of superoxide radicals</a><br><a>"]])
C55754 = gFld("<b>Fatty Acids Degradation</b>", "http://BioCyc.org/ECOLI/NEW-IMAGE?object=Fatty-Acid-Degradation")
C55754.addChildren([["</a><a href=\"http://BioCyc.org/ECOLI/NEW-IMAGE?object=FAO-PWY\">fatty acid &beta;-oxidation I</a><br><a href=\"http://BioCyc.org/ECOLI/NEW-IMAGE?object=PWY0-1337\">oleate &beta;-oxidation</a><br><a>"]])
C55755 = gFld("<b>Fatty Acid and Lipids Degradation</b>", "http://BioCyc.org/ECOLI/NEW-IMAGE?object=Fatty-Acid-and-Lipid-Degradation")
C55755.addChildren([C55754,["</a><a href=\"http://BioCyc.org/ECOLI/NEW-IMAGE?object=ACETOACETATE-DEG-PWY\">acetoacetate degradation (to acetyl CoA)</a><br><a>"]])
C55756 = gFld("<b>Nitrogen Compounds Metabolism</b>", "http://BioCyc.org/ECOLI/NEW-IMAGE?object=NITROGEN-DEG")
C55756.addChildren([["</a><a href=\"http://BioCyc.org/ECOLI/NEW-IMAGE?object=CYANCAT-PWY\">cyanate degradation</a><br><a href=\"http://BioCyc.org/ECOLI/NEW-IMAGE?object=AMMASSIM-PWY\">superpathway of glutamate biosynthesis</a><br><a>"]])
C55757 = gFld("<b>Sulfate Reduction</b>", "http://BioCyc.org/ECOLI/NEW-IMAGE?object=Sulfate-Reduction")
C55757.addChildren([["</a><a href=\"http://BioCyc.org/ECOLI/NEW-IMAGE?object=SO4ASSIM-PWY\">sulfate reduction I (assimilatory)</a><br><a>"]])
C55758 = gFld("<b>Sulfur Compounds Metabolism</b>", "http://BioCyc.org/ECOLI/NEW-IMAGE?object=Sulfur-Assimilation")
C55758.addChildren([C55757,["</a><a href=\"http://BioCyc.org/ECOLI/NEW-IMAGE?object=ALKANEMONOX-PWY\">two-component alkanesulfonate monooxygenase</a><br><a>"]])
C55759 = gFld("<b>Inorganic Nutrients Metabolism</b>", "http://BioCyc.org/ECOLI/NEW-IMAGE?object=Noncarbon-Nutrients")
C55759.addChildren([C55756,C55758])
C55760 = gFld("<b>Nucleosides and Nucleotides Degradation and Recycling</b>", "http://BioCyc.org/ECOLI/NEW-IMAGE?object=NUCLEO-DEG")
C55760.addChildren([["</a><a href=\"http://BioCyc.org/ECOLI/NEW-IMAGE?object=PWY0-1296\">degradation of purine ribonucleosides</a><br><a href=\"http://BioCyc.org/ECOLI/NEW-IMAGE?object=PWY0-1298\">degradation of pyrimidine deoxyribonucleosides</a><br><a href=\"http://BioCyc.org/ECOLI/NEW-IMAGE?object=PWY0-1295\">degradation of pyrimidine ribonucleosides</a><br><a href=\"http://BioCyc.org/ECOLI/NEW-IMAGE?object=PWY0-1297\">purine deoxyribonucleosides degradation</a><br><a>"]])
C55761 = gFld("<b>Sugar Acids Degradation</b>", "http://BioCyc.org/ECOLI/NEW-IMAGE?object=SUGAR-ACIDS-DEG")
C55761.addChildren([["</a><a href=\"http://BioCyc.org/ECOLI/NEW-IMAGE?object=GLUCUROCAT-PWY\">&beta;-D-glucuronide and D-glucuronate degradation</a><br><a href=\"http://BioCyc.org/ECOLI/NEW-IMAGE?object=GLUCARDEG-PWY\"><i>D</i>-glucarate degradation</a><br><a href=\"http://BioCyc.org/ECOLI/NEW-IMAGE?object=GALACTARDEG-PWY\">D-galactarate degradation</a><br><a href=\"http://BioCyc.org/ECOLI/NEW-IMAGE?object=GALACTCAT-PWY\">D-galactonate degradation</a><br><a href=\"http://BioCyc.org/ECOLI/NEW-IMAGE?object=GALACTUROCAT-PWY\">D-galacturonate degradation</a><br><a href=\"http://BioCyc.org/ECOLI/NEW-IMAGE?object=KETOGLUCONMET-PWY\">ketogluconate metabolism</a><br><a href=\"http://BioCyc.org/ECOLI/NEW-IMAGE?object=PWY0-1306\">L-galactonate degradation</a><br><a href=\"http://BioCyc.org/ECOLI/NEW-IMAGE?object=IDNCAT-PWY\">L-idonate degradation</a><br><a>"]])
C55762 = gFld("<b>Sugar Alcohols Degradation</b>", "http://BioCyc.org/ECOLI/NEW-IMAGE?object=SUGAR-ALCOHOLS-DEG")
C55762.addChildren([["</a><a href=\"http://BioCyc.org/ECOLI/NEW-IMAGE?object=GALACTITOLCAT-PWY\">galactitol degradation</a><br><a href=\"http://BioCyc.org/ECOLI/NEW-IMAGE?object=MANNIDEG-PWY\">mannitol degradation I</a><br><a href=\"http://BioCyc.org/ECOLI/NEW-IMAGE?object=SORBDEG-PWY\">sorbitol degradation</a><br><a href=\"http://BioCyc.org/ECOLI/NEW-IMAGE?object=HEXITOLDEGSUPER-PWY\">superpathway of hexitol degradation</a><br><a>"]])
C55763 = gFld("<b>Sugar Derivatives Degradation</b>", "http://BioCyc.org/ECOLI/NEW-IMAGE?object=Sugar-Derivatives")
C55763.addChildren([C55761,C55762,["</a><a href=\"http://BioCyc.org/ECOLI/NEW-IMAGE?object=PWY0-1261\">1,6-anhydro-<i>N</i>-acetylmuramic acid recycling</a><br><a href=\"http://BioCyc.org/ECOLI/NEW-IMAGE?object=GLUAMCAT-PWY\"><i>N</i>-acetylglucosamine degradation</a><br><a href=\"http://BioCyc.org/ECOLI/NEW-IMAGE?object=PWY0-521\">fructoselysine and psicoselysine degradation</a><br><a>"]])
C55764 = gFld("<b>Secondary Metabolites Degradation</b>", "http://BioCyc.org/ECOLI/NEW-IMAGE?object=SECONDARY-METABOLITE-DEGRADATION")
C55764.addChildren([C55763])
C55765 = gFld("<b>Degradation/Utilization/Assimilation</b>", "http://BioCyc.org/ECOLI/NEW-IMAGE?object=Degradation")
C55765.addChildren([C55711,C55713,C55718,C55733,C55736,C55738,C55747,C55752,C55753,C55755,C55759,C55760,C55764])
C55766 = gFld("<b>Acid Resistance</b>", "http://BioCyc.org/ECOLI/NEW-IMAGE?object=Acid-Resistance")
C55766.addChildren([["</a><a href=\"http://BioCyc.org/ECOLI/NEW-IMAGE?object=PWY0-1299\">arginine dependent acid resistance</a><br><a href=\"http://BioCyc.org/ECOLI/NEW-IMAGE?object=PWY0-1305\">glutamate dependent acid resistance</a><br><a>"]])
C55767 = gFld("<b>Methylglyoxal Detoxification</b>", "http://BioCyc.org/ECOLI/NEW-IMAGE?object=Methylglyoxal-Detoxification")
C55767.addChildren([["</a><a href=\"http://BioCyc.org/ECOLI/NEW-IMAGE?object=PWY-5386\">methylglyoxal degradation I</a><br><a href=\"http://BioCyc.org/ECOLI/NEW-IMAGE?object=PWY-901\">methylglyoxal degradation II</a><br><a href=\"http://BioCyc.org/ECOLI/NEW-IMAGE?object=PWY-5453\">methylglyoxal degradation III</a><br><a href=\"http://BioCyc.org/ECOLI/NEW-IMAGE?object=PWY-5459\">methylglyoxal degradation IV</a><br><a>"]])
C55768 = gFld("<b>Detoxification</b>", "http://BioCyc.org/ECOLI/NEW-IMAGE?object=Detoxification")
C55768.addChildren([C55766,C55767])
C55769 = gFld("<b>Fermentation</b>", "http://BioCyc.org/ECOLI/NEW-IMAGE?object=Fermentation")
C55769.addChildren([["</a><a href=\"http://BioCyc.org/ECOLI/NEW-IMAGE?object=FERMENTATION-PWY\">mixed acid fermentation</a><br><a>"]])
C55770 = gFld("<b>Glycolysis</b>", "http://BioCyc.org/ECOLI/NEW-IMAGE?object=GLYCOLYSIS-VARIANTS")
C55770.addChildren([["</a><a href=\"http://BioCyc.org/ECOLI/NEW-IMAGE?object=GLYCOLYSIS\">glycolysis I</a><br><a href=\"http://BioCyc.org/ECOLI/NEW-IMAGE?object=GLYCOLYSIS-TCA-GLYOX-BYPASS\">superpathway of glycolysis, pyruvate dehydrogenase, TCA, and glyoxylate bypass</a><br><a>"]])
C55771 = gFld("<b>Pentose Phosphate Pathways</b>", "http://BioCyc.org/ECOLI/NEW-IMAGE?object=Pentose-Phosphate-Cycle")
C55771.addChildren([["</a><a href=\"http://BioCyc.org/ECOLI/NEW-IMAGE?object=PENTOSE-P-PWY\">pentose phosphate pathway</a><br><a href=\"http://BioCyc.org/ECOLI/NEW-IMAGE?object=NONOXIPENT-PWY\">pentose phosphate pathway (non-oxidative branch)</a><br><a href=\"http://BioCyc.org/ECOLI/NEW-IMAGE?object=OXIDATIVEPENT-PWY\">pentose phosphate pathway (oxidative branch)</a><br><a>"]])
C55772 = gFld("<b>Aerobic Respiration</b>", "http://BioCyc.org/ECOLI/NEW-IMAGE?object=AEROBIC-RESPIRATION")
C55772.addChildren([["</a><a href=\"http://BioCyc.org/ECOLI/NEW-IMAGE?object=PWY0-1334\">NADH to cytochrome <i>bd</i> oxidase electron transfer</a><br><a href=\"http://BioCyc.org/ECOLI/NEW-IMAGE?object=PWY0-1335\">NADH to cytochrome <i>bo</i> oxidase electron transfer</a><br><a href=\"http://BioCyc.org/ECOLI/NEW-IMAGE?object=PWY0-1353\">succinate to cytochrome <i>bd</i> oxidase electron transfer</a><br><a href=\"http://BioCyc.org/ECOLI/NEW-IMAGE?object=PWY0-1329\">succinate to cytochrome <i>bo</i> oxidase electron transfer</a><br><a>"]])
C55773 = gFld("<b>Anaerobic Respiration</b>", "http://BioCyc.org/ECOLI/NEW-IMAGE?object=ANAEROBIC-RESPIRATION")
C55773.addChildren([["</a><a href=\"http://BioCyc.org/ECOLI/NEW-IMAGE?object=PWY0-1356\">formate to dimethyl sulfoxide electron transfer</a><br><a href=\"http://BioCyc.org/ECOLI/NEW-IMAGE?object=PWY0-1321\">formate to nitrate electron transfer</a><br><a href=\"http://BioCyc.org/ECOLI/NEW-IMAGE?object=PWY0-1355\">formate to trimethylamine N-oxide electron transfer</a><br><a href=\"http://BioCyc.org/ECOLI/NEW-IMAGE?object=PWY0-1348\">NADH to dimethyl sulfoxide electron transfer</a><br><a href=\"http://BioCyc.org/ECOLI/NEW-IMAGE?object=PWY0-1336\">NADH to fumarate electron transfer</a><br><a href=\"http://BioCyc.org/ECOLI/NEW-IMAGE?object=PWY0-1352\">NADH to nitrate electron transfer</a><br><a href=\"http://BioCyc.org/ECOLI/NEW-IMAGE?object=PWY0-1347\">NADH to trimethylamine N-oxide electron transfer</a><br><a href=\"http://BioCyc.org/ECOLI/NEW-IMAGE?object=ANARESP1-PWY\">respiration (anaerobic)</a><br><a>"]])
C55774 = gFld("<b>Respiration</b>", "http://BioCyc.org/ECOLI/NEW-IMAGE?object=Respiration")
C55774.addChildren([C55772,C55773,["</a><a href=\"http://BioCyc.org/ECOLI/NEW-IMAGE?object=PWY-5084\">2-ketoglutarate dehydrogenase complex</a><br><a>"]])
C55775 = gFld("<b>TCA cycle</b>", "http://BioCyc.org/ECOLI/NEW-IMAGE?object=TCA-VARIANTS")
C55775.addChildren([["</a><a href=\"http://BioCyc.org/ECOLI/NEW-IMAGE?object=GLYOXYLATE-BYPASS\">glyoxylate cycle</a><br><a href=\"http://BioCyc.org/ECOLI/NEW-IMAGE?object=PYRUVOX-PWY\">pyruvate oxidation pathway</a><br><a href=\"http://BioCyc.org/ECOLI/NEW-IMAGE?object=GLYCOLYSIS-TCA-GLYOX-BYPASS\">superpathway of glycolysis, pyruvate dehydrogenase, TCA, and glyoxylate bypass</a><br><a href=\"http://BioCyc.org/ECOLI/NEW-IMAGE?object=TCA-GLYOX-BYPASS\">superpathway of glyoxylate bypass and TCA</a><br><a href=\"http://BioCyc.org/ECOLI/NEW-IMAGE?object=TCA\">TCA cycle</a><br><a>"]])
C55776 = gFld("<b>Generation of precursor metabolites and energy</b>", "http://BioCyc.org/ECOLI/NEW-IMAGE?object=Energy-Metabolism")
C55776.addChildren([C55769,C55770,C55771,C55774,C55775,["</a><a href=\"http://BioCyc.org/ECOLI/NEW-IMAGE?object=PYRUVDEHYD-PWY\">acetyl-CoA biosynthesis (from pyruvate)</a><br><a href=\"http://BioCyc.org/ECOLI/NEW-IMAGE?object=ENTNER-DOUDOROFF-PWY\">Entner-Doudoroff pathway I</a><br><a href=\"http://BioCyc.org/ECOLI/NEW-IMAGE?object=GLYCOLYSIS-E-D\">superpathway of glycolysis and Entner-Doudoroff</a><br><a>"]])
C55777 = gFld("<b>Signal transduction pathways</b>", "http://BioCyc.org/ECOLI/NEW-IMAGE?object=Signaling-Pathways")
C55777.addChildren([["</a><a href=\"http://BioCyc.org/ECOLI/NEW-IMAGE?object=ARCB-PWY\">ArcAB Two-Component Signal Transduction System</a><br><a href=\"http://BioCyc.org/ECOLI/NEW-IMAGE?object=ATO-PWY\">AtoSC Two-Component Signal Transduction System</a><br><a href=\"http://BioCyc.org/ECOLI/NEW-IMAGE?object=BAE-PWY\">BaeSR Two-Component Signal Transduction System</a><br><a href=\"http://BioCyc.org/ECOLI/NEW-IMAGE?object=PWY0-21\">BarA-UvrY Two-Component Signal Transduction System</a><br><a href=\"http://BioCyc.org/ECOLI/NEW-IMAGE?object=BAS-PWY\">BasSR Two-Component Signal Transduction System</a><br><a href=\"http://BioCyc.org/ECOLI/NEW-IMAGE?object=CHE-PWY\">Chemotactic Signal Transduction System</a><br><a href=\"http://BioCyc.org/ECOLI/NEW-IMAGE?object=CPX-PWY\">CpxAR Two-Component Signal Transduction System</a><br><a href=\"http://BioCyc.org/ECOLI/NEW-IMAGE?object=CRE-PWY\">CreCB Two-Component Signal Transduction System</a><br><a href=\"http://BioCyc.org/ECOLI/NEW-IMAGE?object=EVG-PWY\">EvgSA Two-Component Signal Transduction System</a><br><a href=\"http://BioCyc.org/ECOLI/NEW-IMAGE?object=KDP-PWY\">KdpDE Two-Component Signal Transduction System</a><br><a href=\"http://BioCyc.org/ECOLI/NEW-IMAGE?object=NARQ-PWY\">NarQ Nitrate/Nitrite-Dependent Two-Component Regulatory System</a><br><a href=\"http://BioCyc.org/ECOLI/NEW-IMAGE?object=NARX-PWY\">NarX Nitrate/Nitrite-Dependent Two-Component Regulatory System</a><br><a href=\"http://BioCyc.org/ECOLI/NEW-IMAGE?object=NRI-PWY\">Nitrogen Regulation Two-Component System</a><br><a href=\"http://BioCyc.org/ECOLI/NEW-IMAGE?object=OMP-PWY\">Osmoregulatory Two-Component Signal Transduction System</a><br><a href=\"http://BioCyc.org/ECOLI/NEW-IMAGE?object=PHOQ-PWY\">PhoQP Two-Component Signal Transduction System</a><br><a href=\"http://BioCyc.org/ECOLI/NEW-IMAGE?object=PHOR-PWY\">PhoRB Two-Component Signal Transduction System</a><br><a href=\"http://BioCyc.org/ECOLI/NEW-IMAGE?object=RCS-PWY\">RcsCB Two-Component Signal Transduction System</a><br><a href=\"http://BioCyc.org/ECOLI/NEW-IMAGE?object=RST-PWY\">RstBA Two-Component Signal Transduction System</a><br><a href=\"http://BioCyc.org/ECOLI/NEW-IMAGE?object=TOR-PWY\">TorSR Two-Component Signal Transduction System</a><br><a href=\"http://BioCyc.org/ECOLI/NEW-IMAGE?object=UHP-PWY\">UhpBA Two-Component Signal Transduction System</a><br><a href=\"http://BioCyc.org/ECOLI/NEW-IMAGE?object=HYD-PWY\">ZraSR Two-Component Signal Transduction System</a><br><a>"]])
C55778 = gFld("<b>Superpathways</b>", "http://BioCyc.org/ECOLI/NEW-IMAGE?object=Super-Pathways")
C55778.addChildren([["</a><a href=\"http://BioCyc.org/ECOLI/NEW-IMAGE?object=PWY0-1277\">3-phenylpropionate and 3-(3-hydroxyphenyl)propionate degradation</a><br><a href=\"http://BioCyc.org/ECOLI/NEW-IMAGE?object=PWY0-41\">allantoin degradation IV (anaerobic)</a><br><a href=\"http://BioCyc.org/ECOLI/NEW-IMAGE?object=ARGSYN-PWY\">arginine biosynthesis I</a><br><a href=\"http://BioCyc.org/ECOLI/NEW-IMAGE?object=PWY0-781\">aspartate superpathway</a><br><a href=\"http://BioCyc.org/ECOLI/NEW-IMAGE?object=PWY0-162\">de novo biosynthesis of pyrimidine ribonucleotides</a><br><a href=\"http://BioCyc.org/ECOLI/NEW-IMAGE?object=ENTBACSYN-PWY\">enterobactin biosynthesis</a><br><a href=\"http://BioCyc.org/ECOLI/NEW-IMAGE?object=FASYN-INITIAL-PWY\">fatty acid biosynthesis - initial steps I</a><br><a href=\"http://BioCyc.org/ECOLI/NEW-IMAGE?object=METSYN-PWY\">homoserine and methionine biosynthesis</a><br><a href=\"http://BioCyc.org/ECOLI/NEW-IMAGE?object=KETOGLUCONMET-PWY\">ketogluconate metabolism</a><br><a href=\"http://BioCyc.org/ECOLI/NEW-IMAGE?object=MET-SAM-PWY\">methionine and methyl-donor-molecule biosynthesis</a><br><a href=\"http://BioCyc.org/ECOLI/NEW-IMAGE?object=PWY-5459\">methylglyoxal degradation IV</a><br><a href=\"http://BioCyc.org/ECOLI/NEW-IMAGE?object=OANTIGEN-PWY\">O-antigen biosynthesis</a><br><a href=\"http://BioCyc.org/ECOLI/NEW-IMAGE?object=PENTOSE-P-PWY\">pentose phosphate pathway</a><br><a href=\"http://BioCyc.org/ECOLI/NEW-IMAGE?object=PHOSLIPSYN-PWY\">phospholipid biosynthesis I</a><br><a href=\"http://BioCyc.org/ECOLI/NEW-IMAGE?object=POLYISOPRENSYN-PWY\">polyisoprenoid biosynthesis (<i>E. coli</i>)</a><br><a href=\"http://BioCyc.org/ECOLI/NEW-IMAGE?object=PYRUVOX-PWY\">pyruvate oxidation pathway</a><br><a href=\"http://BioCyc.org/ECOLI/NEW-IMAGE?object=GLCMANNANAUT-PWY\">superpathway of <i>N</i>-acetylglucosamine, <i>N</i>-acetylmannosamine and <i>N</i>-acetylneuraminate degradation</a><br><a href=\"http://BioCyc.org/ECOLI/NEW-IMAGE?object=ACETATEUTIL-PWY\">superpathway of acetate utilization and formation</a><br><a href=\"http://BioCyc.org/ECOLI/NEW-IMAGE?object=PWY0-1061\">superpathway of alanine biosynthesis</a><br><a href=\"http://BioCyc.org/ECOLI/NEW-IMAGE?object=ORNARGDEG-PWY\">superpathway of arginine and ornithine degradation</a><br><a href=\"http://BioCyc.org/ECOLI/NEW-IMAGE?object=ARG%2bPOLYAMINE-SYN\">superpathway of arginine and polyamine biosynthesis</a><br><a href=\"http://BioCyc.org/ECOLI/NEW-IMAGE?object=ARGDEG-PWY\">superpathway of arginine, putrescine, and 4-aminobutyrate degradation</a><br><a href=\"http://BioCyc.org/ECOLI/NEW-IMAGE?object=PWY0-1325\">superpathway of asparagine biosynthesis</a><br><a href=\"http://BioCyc.org/ECOLI/NEW-IMAGE?object=ASPASN-PWY\">superpathway of biosynthesis of aspartate and asparagine; interconversion of aspartate and asparagine.</a><br><a href=\"http://BioCyc.org/ECOLI/NEW-IMAGE?object=ALL-CHORISMATE-PWY\">superpathway of chorismate</a><br><a href=\"http://BioCyc.org/ECOLI/NEW-IMAGE?object=GLUCARGALACTSUPER-PWY\">superpathway of D-glucarate and D-galactarate degradation</a><br><a href=\"http://BioCyc.org/ECOLI/NEW-IMAGE?object=PWY0-881\">superpathway of fatty acid biosynthesis</a><br><a href=\"http://BioCyc.org/ECOLI/NEW-IMAGE?object=FUC-RHAMCAT-PWY\">superpathway of fucose and rhamnose degradation</a><br><a href=\"http://BioCyc.org/ECOLI/NEW-IMAGE?object=GLUCONSUPER-PWY\">superpathway of gluconate degradation</a><br><a href=\"http://BioCyc.org/ECOLI/NEW-IMAGE?object=AMMASSIM-PWY\">superpathway of glutamate biosynthesis</a><br><a href=\"http://BioCyc.org/ECOLI/NEW-IMAGE?object=GLYCOL-GLYOXDEG-PWY\">superpathway of glycol metabolism and degradation</a><br><a href=\"http://BioCyc.org/ECOLI/NEW-IMAGE?object=GLYCOLYSIS-E-D\">superpathway of glycolysis and Entner-Doudoroff</a><br><a href=\"http://BioCyc.org/ECOLI/NEW-IMAGE?object=GLYCOLYSIS-TCA-GLYOX-BYPASS\">superpathway of glycolysis, pyruvate dehydrogenase, TCA, and glyoxylate bypass</a><br><a href=\"http://BioCyc.org/ECOLI/NEW-IMAGE?object=TCA-GLYOX-BYPASS\">superpathway of glyoxylate bypass and TCA</a><br><a href=\"http://BioCyc.org/ECOLI/NEW-IMAGE?object=HEXITOLDEGSUPER-PWY\">superpathway of hexitol degradation</a><br><a href=\"http://BioCyc.org/ECOLI/NEW-IMAGE?object=GALACT-GLUCUROCAT-PWY\">superpathway of hexuronide and hexuronate degradation</a><br><a href=\"http://BioCyc.org/ECOLI/NEW-IMAGE?object=PRPP-PWY\">superpathway of histidine, purine, and pyrimidine biosynthesis</a><br><a href=\"http://BioCyc.org/ECOLI/NEW-IMAGE?object=KDO-NAGLIPASYN-PWY\">superpathway of KDO<SUB>2</SUB>-lipid A biosynthesis</a><br><a href=\"http://BioCyc.org/ECOLI/NEW-IMAGE?object=BRANCHED-CHAIN-AA-SYN-PWY\">superpathway of leucine, valine, and isoleucine biosynthesis</a><br><a href=\"http://BioCyc.org/ECOLI/NEW-IMAGE?object=LPSSYN-PWY\">superpathway of lipopolysaccharide biosynthesis</a><br><a href=\"http://BioCyc.org/ECOLI/NEW-IMAGE?object=P4-PWY\">superpathway of lysine, threonine, methionine, and S-adenosyl-L-methionine biosynthesis</a><br><a href=\"http://BioCyc.org/ECOLI/NEW-IMAGE?object=PWY-5838\">superpathway of menaquinone-8 biosynthesis</a><br><a href=\"http://BioCyc.org/ECOLI/NEW-IMAGE?object=METHGLYUT-PWY\">superpathway of methylglyoxal degradation</a><br><a href=\"http://BioCyc.org/ECOLI/NEW-IMAGE?object=ORNDEG-PWY\">superpathway of ornithine degradation</a><br><a href=\"http://BioCyc.org/ECOLI/NEW-IMAGE?object=PANTOSYN-PWY\">superpathway of pantothenate and coenzyme A biosynthesis</a><br><a href=\"http://BioCyc.org/ECOLI/NEW-IMAGE?object=COMPLETE-ARO-PWY\">superpathway of phenylalanine, tyrosine, and tryptophan biosynthesis</a><br><a href=\"http://BioCyc.org/ECOLI/NEW-IMAGE?object=POLYAMSYN-PWY\">superpathway of polyamine biosynthesis I</a><br><a href=\"http://BioCyc.org/ECOLI/NEW-IMAGE?object=PWY0-845\">superpathway of pyridoxal 5'-phosphate biosynthesis and salvage</a><br><a href=\"http://BioCyc.org/ECOLI/NEW-IMAGE?object=SER-GLYSYN-PWY\">superpathway of serine and glycine biosynthesis</a><br><a href=\"http://BioCyc.org/ECOLI/NEW-IMAGE?object=SULFATE-CYS-PWY\">superpathway of sulfate assimilation and cysteine biosynthesis</a><br><a href=\"http://BioCyc.org/ECOLI/NEW-IMAGE?object=THREOCAT-PWY\">superpathway of threonine metabolism</a><br><a href=\"http://BioCyc.org/ECOLI/NEW-IMAGE?object=THRESYN-PWY\">threonine biosynthesis</a><br><a>"]])
foldersTree = gFld("<b>Pathways</b>", "http://BioCyc.org/ECOLI/NEW-IMAGE?object=Pathways")
foldersTree.treeID = "TREE55779"
foldersTree.addChildren([C55708,C55765,C55768,C55776,C55777,C55778])
