# Supplementary material for: MetNetGE: interactive views of biological networks and ontologies
Source: BMC Bioinformatics. 2010 Sep 17;11:469. doi: 10.1186/1471-2105-11-469 (PMC2946353; doi:10.1186/1471-2105-11-469)
Supplement: Additional file 2 — MetNetGE source code. This is the source code of MetNetGE. Please go to MetNetGE.org to find the latest version, dependency packages and tutorials. [file 1471-2105-11-469-S2.ZIP › MetNetGE-1.0.3/SampleData/ecocyc-all-separate/ecocyc-ontology.xml]

<?xml version="1.0" encoding="UTF-8"?>
<graph id="ecocyc-ontology" xmlns="http://www.cs.rpi.edu/XGMML">
  <node id="C55666" name="" type="category"/>
  <node id="C55690" name="Vitamins" type="category"/>
  <node id="C55757" name="Sulfate Reduction" type="category"/>
  <node id="C55703" name="Pyrimidine Nucleotide Biosynthesis" type="category"/>
  <node id="C55739" name="Glycogen Degradation" type="category"/>
  <node id="TRPSYN-PWY" name="tryptophan biosynthesis" type="pathway"/>
  <node id="BGALACT-PWY" name="lactose degradation III" type="pathway"/>
  <node id="ETOH-ACETYLCOA-ANA-PWY" name="ethanol degradation" type="pathway"/>
  <node id="C55708" name="Biosynthesis" type="category"/>
  <node id="PANTOSYN-PWY" name="superpathway of pantothenate and coenzyme A biosynthesis" type="pathway"/>
  <node id="MANNCAT-PWY" name="D-mannose degradation" type="pathway"/>
  <node id="C55696" name="CDP-diacylglycerol Biosynthesis" type="category"/>
  <node id="PWY0-1325" name="superpathway of asparagine biosynthesis" type="pathway"/>
  <node id="RCS-PWY" name="RcsCB Two-Component Signal Transduction System" type="pathway"/>
  <node id="LEUSYN-PWY" name="leucine biosynthesis" type="pathway"/>
  <node id="C55664" name="Sugars Biosynthesis" type="category"/>
  <node id="PLPSAL-PWY" name="pyridoxal 5'-phosphate salvage pathway" type="pathway"/>
  <node id="ARCB-PWY" name="ArcAB Two-Component Signal Transduction System" type="pathway"/>
  <node id="C55645" name="Other Amino Acid Biosynthesis" type="category"/>
  <node id="PWY0-321" name="phenylacetate degradation I" type="pathway"/>
  <node id="MENAQUINONESYN-PWY" name="menaquinone-8 biosynthesis" type="pathway"/>
  <node id="GLUTAMINDEG-PWY" name="glutamine degradation I" type="pathway"/>
  <node id="C55632" name="Alanine Biosynthesis" type="category"/>
  <node id="NRI-PWY" name="Nitrogen Regulation Two-Component System" type="pathway"/>
  <node id="GLUTORN-PWY" name="ornithine biosynthesis" type="pathway"/>
  <node id="C55639" name="Glycine Biosynthesis" type="category"/>
  <node id="KDO-NAGLIPASYN-PWY" name="superpathway of KDO&lt;SUB&gt;2&lt;/SUB&gt;-lipid A biosynthesis" type="pathway"/>
  <node id="PROUT-PWY" name="proline degradation I" type="pathway"/>
  <node id="C55732" name="Tryptophan Degradation" type="category"/>
  <node id="C55741" name="D-arabinose Degradation" type="category"/>
  <node id="UHP-PWY" name="UhpBA Two-Component Signal Transduction System" type="pathway"/>
  <node id="C55745" name="Xylose Degradation" type="category"/>
  <node id="PWY0-1296" name="degradation of purine ribonucleosides" type="pathway"/>
  <node id="PYRIDNUCSYN-PWY" name="NAD biosynthesis I (from aspartate)" type="pathway"/>
  <node id="GLUTSYNIII-PWY" name="glutamate biosynthesis III" type="pathway"/>
  <node id="PWY-5687" name="pyrimidine ribonucleotides interconversion" type="pathway"/>
  <node id="C55699" name="Metabolic Regulators Biosynthesis" type="category"/>
  <node id="PWY0-1061" name="superpathway of alanine biosynthesis" type="pathway"/>
  <node id="LYXMET-PWY" name="L-lyxose degradation" type="pathway"/>
  <node id="PWY0-44" name="D-allose degradation" type="pathway"/>
  <node id="PROPIONMET-PWY" name="methylmalonyl pathway" type="pathway"/>
  <node id="GALACTCAT-PWY" name="D-galactonate degradation" type="pathway"/>
  <node id="CARNMET-PWY" name="carnitine degradation I" type="pathway"/>
  <node id="C55712" name="Lactaldehyde Degradation" type="category"/>
  <node id="PWY-5669" name="phosphatidyl-ethanolamine biosynthesis" type="pathway"/>
  <node id="PWY-5437" name="threonine degradation I" type="pathway"/>
  <node id="THREONINE-DEG2-PWY" name="threonine degradation II" type="pathway"/>
  <node id="HOMOSER-METSYN-PWY" name="methionine biosynthesis I" type="pathway"/>
  <node id="GLNSYN-PWY" name="glutamine biosynthesis I" type="pathway"/>
  <node id="PWY0-1315" name="L-lactaldehyde degradation (anaerobic)" type="pathway"/>
  <node id="PWY0-1338" name="biosynthesis of L-Ara4N-modified lipid A" type="pathway"/>
  <node id="PWY-5436" name="threonine degradation IV" type="pathway"/>
  <node id="PWY-5123" name="&lt;i&gt;trans,trans&lt;/i&gt;-farnesyl diphosphate biosynthesis" type="pathway"/>
  <node id="PWY-5901" name="2,3-dihydroxybenzoate biosynthesis" type="pathway"/>
  <node id="PWY0-1021" name="alanine biosynthesis III" type="pathway"/>
  <node id="HOMOSERSYN-PWY" name="homoserine biosynthesis" type="pathway"/>
  <node id="GLUTATHIONESYN-PWY" name="glutathione biosynthesis" type="pathway"/>
  <node id="PWY0-1353" name="succinate to cytochrome &lt;i&gt;bd&lt;/i&gt; oxidase electron transfer" type="pathway"/>
  <node id="PWY0-1317" name="L-lactaldehyde degradation (aerobic)" type="pathway"/>
  <node id="PWY0-1300" name="2-&lt;I&gt;O&lt;/I&gt;-&amp;alpha;-mannosyl-D-glycerate degradation" type="pathway"/>
  <node id="C55716" name="Carnitine Degradation" type="category"/>
  <node id="C55640" name="Histidine Biosynthesis" type="category"/>
  <node id="SALVPURINE2-PWY" name="salvage pathways of guanine, xanthine, and their nucleosides" type="pathway"/>
  <node id="NAGLIPASYN-PWY" name="lipid-A-precursor biosynthesis" type="pathway"/>
  <node id="GLYCOLATEMET-PWY" name="glycolate and glyoxylate degradation I" type="pathway"/>
  <node id="C55631" name="&amp;beta; Alanine Biosynthesis" type="category"/>
  <node id="TYRSYN" name="tyrosine biosynthesis I" type="pathway"/>
  <node id="UDPNAGSYN-PWY" name="UDP-&lt;i&gt;N&lt;/i&gt;-acetyl-D-glucosamine biosynthesis I" type="pathway"/>
  <node id="PWY-5194" name="siroheme biosynthesis" type="pathway"/>
  <node id="KDOSYN-PWY" name="KDO transfer to lipid IV&lt;SUB&gt;A&lt;/SUB&gt;" type="pathway"/>
  <node id="AST-PWY" name="arginine degradation II (AST pathway)" type="pathway"/>
  <node id="AMMASSIM-PWY" name="superpathway of glutamate biosynthesis" type="pathway"/>
  <node id="DTDPRHAMSYN-PWY" name="dTDP-L-rhamnose biosynthesis I" type="pathway"/>
  <node id="C55740" name="Polysaccharides Degradation" type="category"/>
  <node id="PWY0-1275" name="lipoate biosynthesis and incorporation II" type="pathway"/>
  <node id="GLUTSYN-PWY" name="glutamate biosynthesis I" type="pathway"/>
  <node id="HEXITOLDEGSUPER-PWY" name="superpathway of hexitol degradation" type="pathway"/>
  <node id="C55630" name="Amines and Polyamines Biosynthesis" type="category"/>
  <node id="C55646" name="Phenylalanine Biosynthesis" type="category"/>
  <node id="PWY0-1182" name="trehalose degradation II (trehalase)" type="pathway"/>
  <node id="C55686" name="Cobalamin Biosynthesis" type="category"/>
  <node id="PWY-5459" name="methylglyoxal degradation IV" type="pathway"/>
  <node id="NADPHOS-DEPHOS-PWY" name="NAD phosphorylation and dephosphorylation" type="pathway"/>
  <node id="PWY-5448" name="aminopropanol biosynthesis" type="pathway"/>
  <node id="PWY-5837" name="1,4-dihydroxy-2-naphthoate biosynthesis I" type="pathway"/>
  <node id="C55668" name="Cell structures Biosynthesis" type="category"/>
  <node id="PWY0-1355" name="formate to trimethylamine N-oxide electron transfer" type="pathway"/>
  <node id="DENOVOPURINE2-PWY" name="purine nucleotides &lt;i&gt;de novo&lt;/i&gt; biosynthesis I" type="pathway"/>
  <node id="PWY-901" name="methylglyoxal degradation II" type="pathway"/>
  <node id="GLYSYN-PWY" name="glycine biosynthesis I" type="pathway"/>
  <node id="C55653" name="Valine Biosynthesis" type="category"/>
  <node id="TOR-PWY" name="TorSR Two-Component Signal Transduction System" type="pathway"/>
  <node id="KETOGLUCONMET-PWY" name="ketogluconate metabolism" type="pathway"/>
  <node id="GALACTITOLCAT-PWY" name="galactitol degradation" type="pathway"/>
  <node id="KDO-LIPASYN-PWY" name="KDO&lt;sub&gt;2&lt;/sub&gt;-lipid A biosynthesis I" type="pathway"/>
  <node id="CYANCAT-PWY" name="cyanate degradation" type="pathway"/>
  <node id="RST-PWY" name="RstBA Two-Component Signal Transduction System" type="pathway"/>
  <node id="PWY0-1352" name="NADH to nitrate electron transfer" type="pathway"/>
  <node id="C55760" name="Nucleosides and Nucleotides Degradation and Recycling" type="category"/>
  <node id="C55647" name="Proline Biosynthesis" type="category"/>
  <node id="ENTBACSYN-PWY" name="enterobactin biosynthesis" type="pathway"/>
  <node id="PWY0-1277" name="3-phenylpropionate and 3-(3-hydroxyphenyl)propionate degradation" type="pathway"/>
  <node id="PWY0-1299" name="arginine dependent acid resistance" type="pathway"/>
  <node id="C55704" name="Nucleosides and Nucleotides Biosynthesis" type="category"/>
  <node id="C55772" name="Aerobic Respiration" type="category"/>
  <node id="FAO-PWY" name="fatty acid &amp;beta;-oxidation I" type="pathway"/>
  <node id="C55649" name="Serine Biosynthesis" type="category"/>
  <node id="C55761" name="Sugar Acids Degradation" type="category"/>
  <node id="PWY-5084" name="2-ketoglutarate dehydrogenase complex" type="pathway"/>
  <node id="C55642" name="Leucine Biosynthesis" type="category"/>
  <node id="C55687" name="Folate Biosynthesis" type="category"/>
  <node id="PWY0-1241" name="ADP-L-&lt;i&gt;glycero&lt;/i&gt;-&amp;beta;-D-&lt;i&gt;manno&lt;/i&gt;-heptose biosynthesis" type="pathway"/>
  <node id="C55724" name="Glutamine Degradation" type="category"/>
  <node id="PWY0-1261" name="1,6-anhydro-&lt;i&gt;N&lt;/i&gt;-acetylmuramic acid recycling" type="pathway"/>
  <node id="ASPARTATESYN-PWY" name="aspartate biosynthesis" type="pathway"/>
  <node id="C55730" name="Serine Degradation" type="category"/>
  <node id="PWY0-301" name="L-ascorbate degradation, anaerobic" type="pathway"/>
  <node id="DAPLYSINESYN-PWY" name="lysine biosynthesis I" type="pathway"/>
  <node id="FASYN-ELONG-PWY" name="fatty acid elongation -- saturated" type="pathway"/>
  <node id="GLYOXYLATE-BYPASS" name="glyoxylate cycle" type="pathway"/>
  <node id="ATO-PWY" name="AtoSC Two-Component Signal Transduction System" type="pathway"/>
  <node id="THIOREDOX-PWY" name="thioredoxin pathway" type="pathway"/>
  <node id="PWY0-1280" name="ethylene glycol degradation" type="pathway"/>
  <node id="2PHENDEG-PWY" name="phenylethylamine degradation" type="pathway"/>
  <node id="C55669" name="2'-(5''-phosphoribosyl)-3'-dephospho-CoA Biosynthesis" type="category"/>
  <node id="C55763" name="Sugar Derivatives Degradation" type="category"/>
  <node id="THRESYN-PWY" name="threonine biosynthesis" type="pathway"/>
  <node id="ARGSYN-PWY" name="arginine biosynthesis I" type="pathway"/>
  <node id="PWY0-781" name="aspartate superpathway" type="pathway"/>
  <node id="GLCMANNANAUT-PWY" name="superpathway of &lt;i&gt;N&lt;/i&gt;-acetylglucosamine, &lt;i&gt;N&lt;/i&gt;-acetylmannosamine and &lt;i&gt;N&lt;/i&gt;-acetylneuraminate degradation" type="pathway"/>
  <node id="NARQ-PWY" name="NarQ Nitrate/Nitrite-Dependent Two-Component Regulatory System" type="pathway"/>
  <node id="C55675" name="Heme Biosynthesis" type="category"/>
  <node id="ARABCAT-PWY" name="L-arabinose degradation I" type="pathway"/>
  <node id="C55713" name="Aldehyde Degradation" type="category"/>
  <node id="C55707" name="Siderophore Biosynthesis" type="category"/>
  <node id="C55676" name="Porphyrin Compounds Biosynthesis" type="category"/>
  <node id="BAS-PWY" name="BasSR Two-Component Signal Transduction System" type="pathway"/>
  <node id="PWY0-501" name="lipoate biosynthesis and incorporation I" type="pathway"/>
  <node id="C55777" name="Signal transduction pathways" type="category"/>
  <node id="ANARESP1-PWY" name="respiration (anaerobic)" type="pathway"/>
  <node id="TRYPDEG-PWY" name="tryptophan degradation II (via pyruvate)" type="pathway"/>
  <node id="PROSYN-PWY" name="proline biosynthesis I" type="pathway"/>
  <node id="PUTDEG-PWY" name="putrescine degradation I" type="pathway"/>
  <node id="C55738" name="C1 Compounds Utilization and Assimilation" type="category"/>
  <node id="SORBDEG-PWY" name="sorbitol degradation" type="pathway"/>
  <node id="VALSYN-PWY" name="valine biosynthesis" type="pathway"/>
  <node id="GLUCARGALACTSUPER-PWY" name="superpathway of D-glucarate and D-galactarate degradation" type="pathway"/>
  <node id="PYRUVDEHYD-PWY" name="acetyl-CoA biosynthesis (from pyruvate)" type="pathway"/>
  <node id="C55751" name="Succinate Degradation" type="category"/>
  <node id="C55743" name="Lactose Degradation" type="category"/>
  <node id="SER-GLYSYN-PWY" name="superpathway of serine and glycine biosynthesis" type="pathway"/>
  <node id="C55736" name="Aromatic Compounds Degradation" type="category"/>
  <node id="C55746" name="Sugars Degradation" type="category"/>
  <node id="C55694" name="Fatty Acid Biosynthesis" type="category"/>
  <node id="C55764" name="Secondary Metabolites Degradation" type="category"/>
  <node id="ACETATEUTIL-PWY" name="superpathway of acetate utilization and formation" type="pathway"/>
  <node id="C55637" name="Glutamate Biosynthesis" type="category"/>
  <node id="C55753" name="Degradation/Utilization/Assimilation - Other" type="category"/>
  <node id="MANNIDEG-PWY" name="mannitol degradation I" type="pathway"/>
  <node id="CRE-PWY" name="CreCB Two-Component Signal Transduction System" type="pathway"/>
  <node id="TCA" name="TCA cycle" type="pathway"/>
  <node id="DETOX1-PWY" name="removal of superoxide radicals" type="pathway"/>
  <node id="ARO-PWY" name="chorismate biosynthesis" type="pathway"/>
  <node id="ASPARAGINE-BIOSYNTHESIS" name="asparagine biosynthesis I" type="pathway"/>
  <node id="PYRUVOX-PWY" name="pyruvate oxidation pathway" type="pathway"/>
  <node id="KDP-PWY" name="KdpDE Two-Component Signal Transduction System" type="pathway"/>
  <node id="PEPTIDOGLYCANSYN-PWY" name="peptidoglycan biosynthesis I" type="pathway"/>
  <node id="GLYCOGENSYNTH-PWY" name="glycogen biosynthesis I (from ADP-D-Glucose)" type="pathway"/>
  <node id="C55752" name="Carboxylates Degradation" type="category"/>
  <node id="PWY0-662" name="PRPP biosynthesis I" type="pathway"/>
  <node id="GLUCONSUPER-PWY" name="superpathway of gluconate degradation" type="pathway"/>
  <node id="C55661" name="Rhamnose Biosynthesis" type="category"/>
  <node id="C55677" name="1,4-dihydroxy-2-naphthoate biosynthesis" type="category"/>
  <node id="COMPLETE-ARO-PWY" name="superpathway of phenylalanine, tyrosine, and tryptophan biosynthesis" type="pathway"/>
  <node id="PWY0-381" name="glycerol degradation I" type="pathway"/>
  <node id="PWY0-1347" name="NADH to trimethylamine N-oxide electron transfer" type="pathway"/>
  <node id="DARABCATK12-PWY" name="D-arabinose degradation I" type="pathway"/>
  <node id="C55766" name="Acid Resistance" type="category"/>
  <node id="PWY-1801" name="formaldehyde oxidation II (glutathione-dependent)" type="pathway"/>
  <node id="PWY0-1324" name="&lt;i&gt;N&lt;/i&gt;-acetylneuraminate and &lt;i&gt;N&lt;/i&gt;-acetylmannosamine degradation" type="pathway"/>
  <node id="FASYN-INITIAL-PWY" name="fatty acid biosynthesis - initial steps I" type="pathway"/>
  <node id="PWY0-181" name="salvage pathways of pyrimidine deoxyribonucleotides" type="pathway"/>
  <node id="ALL-CHORISMATE-PWY" name="superpathway of chorismate" type="pathway"/>
  <node id="PWY-40" name="putrescine biosynthesis I" type="pathway"/>
  <node id="PWY-5785" name="di-&lt;i&gt;trans&lt;/i&gt;,poly-&lt;i&gt;cis&lt;/i&gt;-undecaprenyl diphosphate biosynthesis" type="pathway"/>
  <node id="C55671" name="Lipoate Biosynthesis" type="category"/>
  <node id="C55658" name="Aromatic Compounds Biosynthesis" type="category"/>
  <node id="CPX-PWY" name="CpxAR Two-Component Signal Transduction System" type="pathway"/>
  <node id="ALKANEMONOX-PWY" name="two-component alkanesulfonate monooxygenase" type="pathway"/>
  <node id="TRESYN-PWY" name="trehalose biosynthesis I" type="pathway"/>
  <node id="RIBOSYN2-PWY" name="flavin biosynthesis" type="pathway"/>
  <node id="PWY0-1221" name="putrescine degradation II" type="pathway"/>
  <node id="C55721" name="Aspartate Degradation" type="category"/>
  <node id="C55733" name="Amino Acids Degradation" type="category"/>
  <node id="GALACTARDEG-PWY" name="D-galactarate degradation" type="pathway"/>
  <node id="THISYN-PWY" name="thiamine biosynthesis" type="pathway"/>
  <node id="C55776" name="Generation of precursor metabolites and energy" type="category"/>
  <node id="SERSYN-PWY" name="serine biosynthesis" type="pathway"/>
  <node id="C55644" name="Methionine Biosynthesis" type="category"/>
  <node id="PWY-5698" name="allantoin degradation to ureidoglycolate II (ammonia producing)" type="pathway"/>
  <node id="PWY-5668" name="cardiolipin biosynthesis I" type="pathway"/>
  <node id="C55635" name="Aspartate Biosynthesis" type="category"/>
  <node id="PHOR-PWY" name="PhoRB Two-Component Signal Transduction System" type="pathway"/>
  <node id="PWY-5453" name="methylglyoxal degradation III" type="pathway"/>
  <node id="C55754" name="Fatty Acids Degradation" type="category"/>
  <node id="C55728" name="Miscellaneous Amino Acids Degradation" type="category"/>
  <node id="OANTIGEN-PWY" name="O-antigen biosynthesis" type="pathway"/>
  <node id="NONMEVIPP-PWY" name="methylerythritol phosphate pathway" type="pathway"/>
  <node id="C55714" name="4-Aminobutyrate Degradation" type="category"/>
  <node id="ASPARAGINESYN-PWY" name="asparagine biosynthesis III" type="pathway"/>
  <node id="HISTSYN-PWY" name="histidine biosynthesis I" type="pathway"/>
  <node id="C55747" name="Carbohydrates Degradation" type="category"/>
  <node id="C55633" name="Arginine Biosynthesis" type="category"/>
  <node id="PWY0-166" name="&lt;i&gt;de novo&lt;/i&gt; biosynthesis of pyrimidine deoxyribonucleotides" type="pathway"/>
  <node id="C55684" name="Biotin" type="category"/>
  <node id="PWY-5783" name="octaprenyl diphosphate biosynthesis" type="pathway"/>
  <node id="IDNCAT-PWY" name="L-idonate degradation" type="pathway"/>
  <node id="PWY0-162" name="de novo biosynthesis of pyrimidine ribonucleotides" type="pathway"/>
  <node id="C55722" name="Cysteine Degradation" type="category"/>
  <node id="EVG-PWY" name="EvgSA Two-Component Signal Transduction System" type="pathway"/>
  <node id="C55665" name="Carbohydrates Biosynthesis" type="category"/>
  <node id="C55643" name="Lysine Biosynthesis" type="category"/>
  <node id="PWY-46" name="putrescine biosynthesis III" type="pathway"/>
  <node id="PENTOSE-P-PWY" name="pentose phosphate pathway" type="pathway"/>
  <node id="ACETOACETATE-DEG-PWY" name="acetoacetate degradation (to acetyl CoA)" type="pathway"/>
  <node id="C55683" name="Tetrapyrrole Biosynthesis" type="category"/>
  <node id="PWY0-42" name="2-methylcitrate cycle I" type="pathway"/>
  <node id="C55659" name="Glucogen and starch biosynthesis" type="category"/>
  <node id="C55709" name="Ethanol Degradation" type="category"/>
  <node id="POLYAMSYN-PWY" name="superpathway of polyamine biosynthesis I" type="pathway"/>
  <node id="C55698" name="Fatty Acids and Lipids Biosynthesis" type="category"/>
  <node id="LPSSYN-PWY" name="superpathway of lipopolysaccharide biosynthesis" type="pathway"/>
  <node id="C55638" name="Glutamine Biosynthesis" type="category"/>
  <node id="COA-PWY" name="coenzyme A biosynthesis" type="pathway"/>
  <node id="PWY0-1264" name="biotin-carboxyl carrier protein" type="pathway"/>
  <node id="BIOTIN-SYNTHESIS-PWY" name="biotin biosynthesis I" type="pathway"/>
  <node id="SO4ASSIM-PWY" name="sulfate reduction I (assimilatory)" type="pathway"/>
  <node id="ALADEG-PWY" name="alanine degradation I" type="pathway"/>
  <node id="C55695" name="Cardiolipin Biosynthesis" type="category"/>
  <node id="PWY0-1348" name="NADH to dimethyl sulfoxide electron transfer" type="pathway"/>
  <node id="C55720" name="Arginine Degradation" type="category"/>
  <node id="PWY-2161" name="folate polyglutamylation I" type="pathway"/>
  <node id="ALANINE-SYN2-PWY" name="alanine biosynthesis II" type="pathway"/>
  <node id="PWY0-1337" name="oleate &amp;beta;-oxidation" type="pathway"/>
  <node id="GLYCOCAT-PWY" name="glycogen degradation I" type="pathway"/>
  <node id="C55756" name="Nitrogen Compounds Metabolism" type="category"/>
  <node id="MET-SAM-PWY" name="methionine and methyl-donor-molecule biosynthesis" type="pathway"/>
  <node id="C55773" name="Anaerobic Respiration" type="category"/>
  <node id="C55652" name="Tyrosine Biosynthesis" type="category"/>
  <node id="GLUCOSE1PMETAB-PWY" name="glucose and glucose-1-phosphate degradation" type="pathway"/>
  <node id="C55742" name="L-arabinose Degradation" type="category"/>
  <node id="C55689" name="Vitamin B" type="category"/>
  <node id="C55723" name="Glutamate Degradation" type="category"/>
  <node id="C55717" name="Putrescine Degradation" type="category"/>
  <node id="LCYSDEG-PWY" name="L-cysteine degradation II" type="pathway"/>
  <node id="C55719" name="Alanine Degradation" type="category"/>
  <node id="C55674" name="Polyprenyl Biosynthesis" type="category"/>
  <node id="GLUCUROCAT-PWY" name="&amp;beta;-D-glucuronide and D-glucuronate degradation" type="pathway"/>
  <node id="C55682" name="Reductants" type="category"/>
  <node id="PWY-5667" name="CDP-diacylglycerol biosynthesis I" type="pathway"/>
  <node id="PWY0-521" name="fructoselysine and psicoselysine degradation" type="pathway"/>
  <node id="XYLCAT-PWY" name="xylose degradation I" type="pathway"/>
  <node id="C55706" name="Other Biosynthesis" type="category"/>
  <node id="PWY0-1295" name="degradation of pyrimidine ribonucleosides" type="pathway"/>
  <node id="HEMESYN2-PWY" name="heme biosynthesis from uroporphyrinogen II" type="pathway"/>
  <node id="PWY0-1298" name="degradation of pyrimidine deoxyribonucleosides" type="pathway"/>
  <node id="C55729" name="Proline Degradation" type="category"/>
  <node id="FERMENTATION-PWY" name="mixed acid fermentation" type="pathway"/>
  <node id="SAM-PWY" name="S-adenosylmethionine biosynthesis" type="pathway"/>
  <node id="NONOXIPENT-PWY" name="pentose phosphate pathway (non-oxidative branch)" type="pathway"/>
  <node id="PWY0-163" name="salvage pathways of pyrimidine ribonucleotides" type="pathway"/>
  <node id="C55768" name="Detoxification" type="category"/>
  <node id="PWY-5838" name="superpathway of menaquinone-8 biosynthesis" type="pathway"/>
  <node id="TRNA-CHARGING-PWY" name="tRNA charging pathway" type="pathway"/>
  <node id="PWY0-661" name="PRPP biosynthesis II" type="pathway"/>
  <node id="BRANCHED-CHAIN-AA-SYN-PWY" name="superpathway of leucine, valine, and isoleucine biosynthesis" type="pathway"/>
  <node id="C55663" name="Trehalose biosynthesis" type="category"/>
  <node id="C55660" name="Polysaccharides Biosynthesis" type="category"/>
  <node id="PWY-5162" name="2-oxopentenoate degradation" type="pathway"/>
  <node id="C55672" name="NAD Biosynthesis" type="category"/>
  <node id="NARX-PWY" name="NarX Nitrate/Nitrite-Dependent Two-Component Regulatory System" type="pathway"/>
  <node id="C55651" name="Tryptophan Biosynthesis" type="category"/>
  <node id="C55718" name="Amines and Polyamines Degradation" type="category"/>
  <node id="PPGPPMET-PWY" name="ppGpp biosynthesis" type="pathway"/>
  <node id="C55697" name="Phospholipid-Biosynthesis" type="category"/>
  <node id="PWY0-1356" name="formate to dimethyl sulfoxide electron transfer" type="pathway"/>
  <node id="C55755" name="Fatty Acid and Lipids Degradation" type="category"/>
  <node id="C55767" name="Methylglyoxal Detoxification" type="category"/>
  <node id="METSYN-PWY" name="homoserine and methionine biosynthesis" type="pathway"/>
  <node id="C55636" name="Cysteine Biosynthesis" type="category"/>
  <node id="GLYOXDEG-PWY" name="glycolate and glyoxylate degradation II" type="pathway"/>
  <node id="PANTO-PWY" name="pantothenate biosynthesis I" type="pathway"/>
  <node id="C55749" name="2-Methylcitrate Cycle" type="category"/>
  <node id="C55725" name="Glycine Degradation" type="category"/>
  <node id="METHGLYUT-PWY" name="superpathway of methylglyoxal degradation" type="pathway"/>
  <node id="FUCCAT-PWY" name="fucose degradation" type="pathway"/>
  <node id="C55657" name="Chorismate Biosynthesis" type="category"/>
  <node id="PRPP-PWY" name="superpathway of histidine, purine, and pyrimidine biosynthesis" type="pathway"/>
  <node id="C55771" name="Pentose Phosphate Pathways" type="category"/>
  <node id="RHAMCAT-PWY" name="rhamnose degradation" type="pathway"/>
  <node id="C55693" name="Unusual Fatty Acid Biosynthesis" type="category"/>
  <node id="PWY0-1303" name="aminopropylcadaverine biosynthesis" type="pathway"/>
  <node id="C55759" name="Inorganic Nutrients Metabolism" type="category"/>
  <node id="PWY0-43" name="conversion of succinate to propionate" type="pathway"/>
  <node id="ORNDEG-PWY" name="superpathway of ornithine degradation" type="pathway"/>
  <node id="C55710" name="Glycerol Degradation" type="category"/>
  <node id="C55688" name="Pantothenate Biosynthesis" type="category"/>
  <node id="PWY-5965" name="fatty acid biosynthesis initiation III" type="pathway"/>
  <node id="ARG+POLYAMINE-SYN" name="superpathway of arginine and polyamine biosynthesis" type="pathway"/>
  <node id="C55726" name="Lysine Degradation" type="category"/>
  <node id="PWY0-1297" name="purine deoxyribonucleosides degradation" type="pathway"/>
  <node id="COLANSYN-PWY" name="colanic acid building blocks biosynthesis" type="pathway"/>
  <node id="TCA-GLYOX-BYPASS" name="superpathway of glyoxylate bypass and TCA" type="pathway"/>
  <node id="PWY-4381" name="fatty acid biosynthesis initiation I" type="pathway"/>
  <node id="C55758" name="Sulfur Compounds Metabolism" type="category"/>
  <node id="PWY0-845" name="superpathway of pyridoxal 5'-phosphate biosynthesis and salvage" type="pathway"/>
  <node id="GLUCONEO-PWY" name="gluconeogenesis" type="pathway"/>
  <node id="C55711" name="Alcohols Degradation" type="category"/>
  <node id="PWY0-461" name="lysine degradation I" type="pathway"/>
  <node id="ILEUSYN-PWY" name="isoleucine biosynthesis from threonine" type="pathway"/>
  <node id="RIBOKIN-PWY" name="ribose degradation" type="pathway"/>
  <node id="C55679" name="Menaquinone Biosynthesis" type="category"/>
  <node id="PWY0-862" name="fatty acid  elongation -- unsaturated" type="pathway"/>
  <node id="C55673" name="NAD Metabolism" type="category"/>
  <node id="GLUAMCAT-PWY" name="&lt;i&gt;N&lt;/i&gt;-acetylglucosamine degradation" type="pathway"/>
  <node id="C55650" name="Threonine Biosynthesis" type="category"/>
  <node id="C55702" name="Purine Nucleotide Biosynthesis" type="category"/>
  <node id="PWY-5386" name="methylglyoxal degradation I" type="pathway"/>
  <node id="GLYCOLYSIS" name="glycolysis I" type="pathway"/>
  <node id="C55737" name="Formaldehyde Oxidation" type="category"/>
  <node id="PWY0-21" name="BarA-UvrY Two-Component Signal Transduction System" type="pathway"/>
  <node id="BSUBPOLYAMSYN-PWY" name="spermidine biosynthesis" type="pathway"/>
  <node id="PWY0-1305" name="glutamate dependent acid resistance" type="pathway"/>
  <node id="PWY0-901" name="selenocysteine biosynthesis" type="pathway"/>
  <node id="SERDEG-PWY" name="L-serine degradation" type="pathway"/>
  <node id="C55735" name="Phenolic Compounds Degradation" type="category"/>
  <node id="foldersTree" name="Pathways" type="category"/>
  <node id="ASPASN-PWY" name="superpathway of biosynthesis of aspartate and asparagine; interconversion of aspartate and asparagine." type="pathway"/>
  <node id="C55691" name="Cofactors, Prosthetic Groups, Electron Carriers Biosynthesis" type="category"/>
  <node id="PWY-5686" name="&lt;i&gt;de novo&lt;/i&gt; biosynthesis of uridine-5'-monophosphate" type="pathway"/>
  <node id="PYRIDNUCSAL-PWY" name="NAD salvage pathway I" type="pathway"/>
  <node id="PHOQ-PWY" name="PhoQP Two-Component Signal Transduction System" type="pathway"/>
  <node id="PWY0-541" name="cyclopropane fatty acid (CFA) biosynthesis" type="pathway"/>
  <node id="P4-PWY" name="superpathway of lysine, threonine, methionine, and S-adenosyl-L-methionine biosynthesis" type="pathway"/>
  <node id="GALACT-GLUCUROCAT-PWY" name="superpathway of hexuronide and hexuronate degradation" type="pathway"/>
  <node id="C55681" name="Quinone Biosynthesis" type="category"/>
  <node id="GLYCOLYSIS-E-D" name="superpathway of glycolysis and Entner-Doudoroff" type="pathway"/>
  <node id="C55634" name="Asparagine Biosynthesis" type="category"/>
  <node id="UBISYN-PWY" name="ubiquinone-8 biosynthesis" type="pathway"/>
  <node id="C55692" name="Cyclopropane Fatty Acids Biosynthesis" type="category"/>
  <node id="GLUCARDEG-PWY" name="&lt;i&gt;D&lt;/i&gt;-glucarate degradation" type="pathway"/>
  <node id="GLYCOLYSIS-TCA-GLYOX-BYPASS" name="superpathway of glycolysis, pyruvate dehydrogenase, TCA, and glyoxylate bypass" type="pathway"/>
  <node id="4AMINOBUTMETAB-PWY" name="4-aminobutyrate degradation I" type="pathway"/>
  <node id="P2-PWY" name="2'-(5'-phosphoribosyl)-3'-dephospho-CoA biosynthesis I (citrate lyase)" type="pathway"/>
  <node id="C55678" name="Demethylmenaquinone Biosynthesis" type="category"/>
  <node id="PWY0-823" name="arginine degradation III (arginine decarboxylase/agmatinase pathway)" type="pathway"/>
  <node id="POLYISOPRENSYN-PWY" name="polyisoprenoid biosynthesis (&lt;i&gt;E. coli&lt;/i&gt;)" type="pathway"/>
  <node id="PWY-5966" name="fatty acid biosynthesis initiation II" type="pathway"/>
  <node id="C55685" name="Adenosylcobalamin Biosynthesis" type="category"/>
  <node id="C55770" name="Glycolysis" type="category"/>
  <node id="PWY0-522" name="lipoate salvage and modification" type="pathway"/>
  <node id="PWY0-1309" name="chitobiose degradation" type="pathway"/>
  <node id="C55701" name="Purine Nucleotide Salvage" type="category"/>
  <node id="PWY0-1336" name="NADH to fumarate electron transfer" type="pathway"/>
  <node id="GALACTUROCAT-PWY" name="D-galacturonate degradation" type="pathway"/>
  <node id="C55656" name="Aminoacyl-tRNA Charging" type="category"/>
  <node id="PWY0-981" name="taurine degradation IV" type="pathway"/>
  <node id="C55750" name="Propionate Degradation" type="category"/>
  <node id="PWY0-1314" name="fructose degradation" type="pathway"/>
  <node id="C55654" name="Individual Amino Acids Biosynthesis" type="category"/>
  <node id="THRDLCTCAT-PWY" name="threonine degradation III (to methylglyoxal)" type="pathway"/>
  <node id="PWY-5852" name="demethylmenaquinone-8 biosynthesis" type="pathway"/>
  <node id="SALVADEHYPOX-PWY" name="salvage pathways of adenine, hypoxanthine, and their nucleosides" type="pathway"/>
  <node id="PWY0-1335" name="NADH to cytochrome &lt;i&gt;bo&lt;/i&gt; oxidase electron transfer" type="pathway"/>
  <node id="GLYCEROLMETAB-PWY" name="glycerol degradation II" type="pathway"/>
  <node id="HCAMHPDEG-PWY" name="3-phenylpropionate and 3-(3-hydroxyphenyl)propionate degradation to 2-oxopent-4-enoate" type="pathway"/>
  <node id="PYRIDOXSYN-PWY" name="pyridoxal 5'-phosphate biosynthesis" type="pathway"/>
  <node id="COBALSYN-PWY" name="adenosylcobalamin salvage from cobinamide and cobalamin" type="pathway"/>
  <node id="THREOCAT-PWY" name="superpathway of threonine metabolism" type="pathway"/>
  <node id="ORNARGDEG-PWY" name="superpathway of arginine and ornithine degradation" type="pathway"/>
  <node id="PWY0-1319" name="CDP-diacylglycerol biosynthesis II" type="pathway"/>
  <node id="PWY-5188" name="tetrapyrrole biosynthesis I" type="pathway"/>
  <node id="C55667" name="Peptidoglycan Biosynthesis" type="category"/>
  <node id="C55628" name="Putrescine Biosynthesis" type="category"/>
  <node id="PWY0-1306" name="L-galactonate degradation" type="pathway"/>
  <node id="LIPA-CORESYN-PWY" name="Lipid A-core biosynthesis" type="pathway"/>
  <node id="C55641" name="Isoleucine Biosynthesis" type="category"/>
  <node id="CYSTSYN-PWY" name="cysteine biosynthesis I" type="pathway"/>
  <node id="C55727" name="Taurine Degradation" type="category"/>
  <node id="ENTNER-DOUDOROFF-PWY" name="Entner-Doudoroff pathway I" type="pathway"/>
  <node id="C55700" name="Purine Nucleotide " type="category"/>
  <node id="C55748" name="Acetate Formation" type="category"/>
  <node id="SULFATE-CYS-PWY" name="superpathway of sulfate assimilation and cysteine biosynthesis" type="pathway"/>
  <node id="HOMOSER-THRESYN-PWY" name="threonine biosynthesis from homoserine" type="pathway"/>
  <node id="C55670" name="Coenzyme A Biosynthesis" type="category"/>
  <node id="C55715" name="Allantoin Degradation" type="category"/>
  <node id="PWY0-1321" name="formate to nitrate electron transfer" type="pathway"/>
  <node id="CHE-PWY" name="Chemotactic Signal Transduction System" type="pathway"/>
  <node id="PWY0-1334" name="NADH to cytochrome &lt;i&gt;bd&lt;/i&gt; oxidase electron transfer" type="pathway"/>
  <node id="PWY0-881" name="superpathway of fatty acid biosynthesis" type="pathway"/>
  <node id="PHOSLIPSYN-PWY" name="phospholipid biosynthesis I" type="pathway"/>
  <node id="PWY-1269" name="CMP-KDO biosynthesis I" type="pathway"/>
  <node id="PHESYN" name="phenylalanine biosynthesis I" type="pathway"/>
  <node id="ARGDEG-PWY" name="superpathway of arginine, putrescine, and 4-aminobutyrate degradation" type="pathway"/>
  <node id="BAE-PWY" name="BaeSR Two-Component Signal Transduction System" type="pathway"/>
  <node id="OXIDATIVEPENT-PWY" name="pentose phosphate pathway (oxidative branch)" type="pathway"/>
  <node id="C55648" name="Selenocysteine Biosynthesis" type="category"/>
  <node id="C55765" name="Degradation/Utilization/Assimilation" type="category"/>
  <node id="PWY0-1301" name="melibiose degradation" type="pathway"/>
  <node id="GALACTMETAB-PWY" name="UDP-galactose biosynthesis (salvage pathway from galactose using UDP-glucose)" type="pathway"/>
  <node id="PWY0-1329" name="succinate to cytochrome &lt;i&gt;bo&lt;/i&gt; oxidase electron transfer" type="pathway"/>
  <node id="C55731" name="Threonine Degradation" type="category"/>
  <node id="FOLSYN-PWY" name="tetrahydrofolate biosynthesis I" type="pathway"/>
  <node id="GLUT-REDOX-PWY" name="glutathione redox reactions II" type="pathway"/>
  <node id="GLYCOL-GLYOXDEG-PWY" name="superpathway of glycol metabolism and degradation" type="pathway"/>
  <node id="PWY0-1313" name="acetate conversion to acetyl-CoA" type="pathway"/>
  <node id="C55627" name="Betaine Biosynthesis" type="category"/>
  <node id="ALANINE-VALINESYN-PWY" name="alanine biosynthesis I" type="pathway"/>
  <node id="ECASYN-PWY" name="enterobacterial common antigen biosynthesis" type="pathway"/>
  <node id="PWY0-1312" name="acetate formation from acetyl-CoA I" type="pathway"/>
  <node id="C55680" name="Ubiquinone Biosynthesis" type="category"/>
  <node id="HYD-PWY" name="ZraSR Two-Component Signal Transduction System" type="pathway"/>
  <node id="BETSYN-PWY" name="glycine betaine biosynthesis I (Gram-negative bacteria)" type="pathway"/>
  <node id="C55778" name="Superpathways" type="category"/>
  <node id="C55744" name="Trehalose Degradation" type="category"/>
  <node id="GLUTDEG-PWY" name="glutamate degradation II" type="pathway"/>
  <node id="OMP-PWY" name="Osmoregulatory Two-Component Signal Transduction System" type="pathway"/>
  <node id="C55662" name="Sugar Nucleotides Biosynthesis" type="category"/>
  <node id="PWY-5155" name="&amp;beta;-alanine biosynthesis" type="pathway"/>
  <node id="C55774" name="Respiration" type="category"/>
  <node id="C55629" name="UDP-" type="category"/>
  <node id="C55655" name="Amino acids Biosynthesis" type="category"/>
  <node id="GLYCLEAV-PWY" name="glycine cleavage complex" type="pathway"/>
  <node id="TREDEGLOW-PWY" name="trehalose degradation I (low osmolarity)" type="pathway"/>
  <node id="C55769" name="Fermentation" type="category"/>
  <node id="FUC-RHAMCAT-PWY" name="superpathway of fucose and rhamnose degradation" type="pathway"/>
  <node id="C55705" name="FRPP Biosynthesis" type="category"/>
  <node id="C55734" name="Phenylacetate Degradation" type="category"/>
  <node id="C55762" name="Sugar Alcohols Degradation" type="category"/>
  <node id="PWY0-41" name="allantoin degradation IV (anaerobic)" type="pathway"/>
  <node id="1CMET2-PWY" name="formylTHF biosynthesis I" type="pathway"/>
  <edge label="C55666 (edge) DTDPRHAMSYN-PWY" source="C55666" target="DTDPRHAMSYN-PWY" type="non-tree"/>
  <edge label="C55666 (edge) OANTIGEN-PWY" source="C55666" target="OANTIGEN-PWY" type="tree"/>
  <edge label="C55666 (edge) UDPNAGSYN-PWY" source="C55666" target="UDPNAGSYN-PWY" type="non-tree"/>
  <edge label="C55690 (edge) RIBOSYN2-PWY" source="C55690" target="RIBOSYN2-PWY" type="tree"/>
  <edge label="C55690 (edge) PANTOSYN-PWY" source="C55690" target="PANTOSYN-PWY" type="non-tree"/>
  <edge label="C55690 (edge) THISYN-PWY" source="C55690" target="THISYN-PWY" type="tree"/>
  <edge label="C55690 (edge) C55684" source="C55690" target="C55684" type="tree"/>
  <edge label="C55690 (edge) C55686" source="C55690" target="C55686" type="tree"/>
  <edge label="C55690 (edge) C55687" source="C55690" target="C55687" type="tree"/>
  <edge label="C55690 (edge) C55688" source="C55690" target="C55688" type="tree"/>
  <edge label="C55690 (edge) C55689" source="C55690" target="C55689" type="tree"/>
  <edge label="C55757 (edge) SO4ASSIM-PWY" source="C55757" target="SO4ASSIM-PWY" type="tree"/>
  <edge label="C55703 (edge) PWY0-166" source="C55703" target="PWY0-166" type="tree"/>
  <edge label="C55703 (edge) PWY-5686" source="C55703" target="PWY-5686" type="tree"/>
  <edge label="C55703 (edge) PWY0-162" source="C55703" target="PWY0-162" type="tree"/>
  <edge label="C55703 (edge) PWY-5687" source="C55703" target="PWY-5687" type="tree"/>
  <edge label="C55703 (edge) PWY0-181" source="C55703" target="PWY0-181" type="tree"/>
  <edge label="C55703 (edge) PWY0-163" source="C55703" target="PWY0-163" type="tree"/>
  <edge label="C55739 (edge) GLYCOCAT-PWY" source="C55739" target="GLYCOCAT-PWY" type="non-tree"/>
  <edge label="C55708 (edge) C55630" source="C55708" target="C55630" type="tree"/>
  <edge label="C55708 (edge) C55655" source="C55708" target="C55655" type="tree"/>
  <edge label="C55708 (edge) C55656" source="C55708" target="C55656" type="tree"/>
  <edge label="C55708 (edge) C55658" source="C55708" target="C55658" type="tree"/>
  <edge label="C55708 (edge) C55665" source="C55708" target="C55665" type="tree"/>
  <edge label="C55708 (edge) C55668" source="C55708" target="C55668" type="tree"/>
  <edge label="C55708 (edge) C55691" source="C55708" target="C55691" type="tree"/>
  <edge label="C55708 (edge) C55698" source="C55708" target="C55698" type="tree"/>
  <edge label="C55708 (edge) C55699" source="C55708" target="C55699" type="tree"/>
  <edge label="C55708 (edge) C55704" source="C55708" target="C55704" type="tree"/>
  <edge label="C55708 (edge) C55706" source="C55708" target="C55706" type="tree"/>
  <edge label="C55708 (edge) C55707" source="C55708" target="C55707" type="tree"/>
  <edge label="C55696 (edge) PWY-5667" source="C55696" target="PWY-5667" type="tree"/>
  <edge label="C55696 (edge) PWY0-1319" source="C55696" target="PWY0-1319" type="tree"/>
  <edge label="C55664 (edge) GLUCONEO-PWY" source="C55664" target="GLUCONEO-PWY" type="tree"/>
  <edge label="C55664 (edge) GLYCOCAT-PWY" source="C55664" target="GLYCOCAT-PWY" type="tree"/>
  <edge label="C55664 (edge) C55662" source="C55664" target="C55662" type="tree"/>
  <edge label="C55664 (edge) C55663" source="C55664" target="C55663" type="tree"/>
  <edge label="C55645 (edge) HOMOSERSYN-PWY" source="C55645" target="HOMOSERSYN-PWY" type="tree"/>
  <edge label="C55645 (edge) GLUTORN-PWY" source="C55645" target="GLUTORN-PWY" type="tree"/>
  <edge label="C55632 (edge) ALANINE-VALINESYN-PWY" source="C55632" target="ALANINE-VALINESYN-PWY" type="tree"/>
  <edge label="C55632 (edge) ALANINE-SYN2-PWY" source="C55632" target="ALANINE-SYN2-PWY" type="tree"/>
  <edge label="C55632 (edge) PWY0-1021" source="C55632" target="PWY0-1021" type="tree"/>
  <edge label="C55632 (edge) PWY0-1061" source="C55632" target="PWY0-1061" type="tree"/>
  <edge label="C55639 (edge) GLYSYN-PWY" source="C55639" target="GLYSYN-PWY" type="tree"/>
  <edge label="C55639 (edge) THREOCAT-PWY" source="C55639" target="THREOCAT-PWY" type="tree"/>
  <edge label="C55732 (edge) TRYPDEG-PWY" source="C55732" target="TRYPDEG-PWY" type="tree"/>
  <edge label="C55741 (edge) DARABCATK12-PWY" source="C55741" target="DARABCATK12-PWY" type="tree"/>
  <edge label="C55745 (edge) XYLCAT-PWY" source="C55745" target="XYLCAT-PWY" type="tree"/>
  <edge label="C55699 (edge) PPGPPMET-PWY" source="C55699" target="PPGPPMET-PWY" type="tree"/>
  <edge label="C55712 (edge) PWY0-1317" source="C55712" target="PWY0-1317" type="tree"/>
  <edge label="C55712 (edge) PWY0-1315" source="C55712" target="PWY0-1315" type="tree"/>
  <edge label="C55716 (edge) CARNMET-PWY" source="C55716" target="CARNMET-PWY" type="tree"/>
  <edge label="C55640 (edge) HISTSYN-PWY" source="C55640" target="HISTSYN-PWY" type="tree"/>
  <edge label="C55631 (edge) PWY-5155" source="C55631" target="PWY-5155" type="tree"/>
  <edge label="C55740 (edge) C55739" source="C55740" target="C55739" type="tree"/>
  <edge label="C55630 (edge) PWY0-1303" source="C55630" target="PWY0-1303" type="tree"/>
  <edge label="C55630 (edge) PWY0-823" source="C55630" target="PWY0-823" type="tree"/>
  <edge label="C55630 (edge) BSUBPOLYAMSYN-PWY" source="C55630" target="BSUBPOLYAMSYN-PWY" type="tree"/>
  <edge label="C55630 (edge) ARG+POLYAMINE-SYN" source="C55630" target="ARG+POLYAMINE-SYN" type="tree"/>
  <edge label="C55630 (edge) POLYAMSYN-PWY" source="C55630" target="POLYAMSYN-PWY" type="tree"/>
  <edge label="C55630 (edge) C55627" source="C55630" target="C55627" type="tree"/>
  <edge label="C55630 (edge) C55628" source="C55630" target="C55628" type="tree"/>
  <edge label="C55630 (edge) C55629" source="C55630" target="C55629" type="tree"/>
  <edge label="C55646 (edge) PHESYN" source="C55646" target="PHESYN" type="tree"/>
  <edge label="C55686 (edge) PWY-5448" source="C55686" target="PWY-5448" type="tree"/>
  <edge label="C55686 (edge) C55685" source="C55686" target="C55685" type="tree"/>
  <edge label="C55668 (edge) PWY0-1338" source="C55668" target="PWY0-1338" type="tree"/>
  <edge label="C55668 (edge) COLANSYN-PWY" source="C55668" target="COLANSYN-PWY" type="tree"/>
  <edge label="C55668 (edge) ECASYN-PWY" source="C55668" target="ECASYN-PWY" type="tree"/>
  <edge label="C55668 (edge) KDOSYN-PWY" source="C55668" target="KDOSYN-PWY" type="tree"/>
  <edge label="C55668 (edge) NAGLIPASYN-PWY" source="C55668" target="NAGLIPASYN-PWY" type="tree"/>
  <edge label="C55668 (edge) KDO-NAGLIPASYN-PWY" source="C55668" target="KDO-NAGLIPASYN-PWY" type="tree"/>
  <edge label="C55668 (edge) C55666" source="C55668" target="C55666" type="tree"/>
  <edge label="C55668 (edge) C55667" source="C55668" target="C55667" type="tree"/>
  <edge label="C55653 (edge) VALSYN-PWY" source="C55653" target="VALSYN-PWY" type="tree"/>
  <edge label="C55760 (edge) PWY0-1296" source="C55760" target="PWY0-1296" type="tree"/>
  <edge label="C55760 (edge) PWY0-1298" source="C55760" target="PWY0-1298" type="tree"/>
  <edge label="C55760 (edge) PWY0-1295" source="C55760" target="PWY0-1295" type="tree"/>
  <edge label="C55760 (edge) PWY0-1297" source="C55760" target="PWY0-1297" type="tree"/>
  <edge label="C55647 (edge) PROSYN-PWY" source="C55647" target="PROSYN-PWY" type="tree"/>
  <edge label="C55704 (edge) C55702" source="C55704" target="C55702" type="tree"/>
  <edge label="C55704 (edge) C55703" source="C55704" target="C55703" type="tree"/>
  <edge label="C55772 (edge) PWY0-1334" source="C55772" target="PWY0-1334" type="tree"/>
  <edge label="C55772 (edge) PWY0-1335" source="C55772" target="PWY0-1335" type="tree"/>
  <edge label="C55772 (edge) PWY0-1353" source="C55772" target="PWY0-1353" type="tree"/>
  <edge label="C55772 (edge) PWY0-1329" source="C55772" target="PWY0-1329" type="tree"/>
  <edge label="C55649 (edge) SERSYN-PWY" source="C55649" target="SERSYN-PWY" type="tree"/>
  <edge label="C55761 (edge) GLUCUROCAT-PWY" source="C55761" target="GLUCUROCAT-PWY" type="tree"/>
  <edge label="C55761 (edge) GLUCARDEG-PWY" source="C55761" target="GLUCARDEG-PWY" type="tree"/>
  <edge label="C55761 (edge) GALACTARDEG-PWY" source="C55761" target="GALACTARDEG-PWY" type="tree"/>
  <edge label="C55761 (edge) GALACTCAT-PWY" source="C55761" target="GALACTCAT-PWY" type="tree"/>
  <edge label="C55761 (edge) GALACTUROCAT-PWY" source="C55761" target="GALACTUROCAT-PWY" type="tree"/>
  <edge label="C55761 (edge) KETOGLUCONMET-PWY" source="C55761" target="KETOGLUCONMET-PWY" type="tree"/>
  <edge label="C55761 (edge) PWY0-1306" source="C55761" target="PWY0-1306" type="tree"/>
  <edge label="C55761 (edge) IDNCAT-PWY" source="C55761" target="IDNCAT-PWY" type="tree"/>
  <edge label="C55642 (edge) LEUSYN-PWY" source="C55642" target="LEUSYN-PWY" type="tree"/>
  <edge label="C55687 (edge) PWY-2161" source="C55687" target="PWY-2161" type="tree"/>
  <edge label="C55687 (edge) 1CMET2-PWY" source="C55687" target="1CMET2-PWY" type="tree"/>
  <edge label="C55687 (edge) FOLSYN-PWY" source="C55687" target="FOLSYN-PWY" type="tree"/>
  <edge label="C55724 (edge) GLUTAMINDEG-PWY" source="C55724" target="GLUTAMINDEG-PWY" type="tree"/>
  <edge label="C55730 (edge) SERDEG-PWY" source="C55730" target="SERDEG-PWY" type="tree"/>
  <edge label="C55669 (edge) P2-PWY" source="C55669" target="P2-PWY" type="tree"/>
  <edge label="C55763 (edge) PWY0-1261" source="C55763" target="PWY0-1261" type="tree"/>
  <edge label="C55763 (edge) GLUAMCAT-PWY" source="C55763" target="GLUAMCAT-PWY" type="non-tree"/>
  <edge label="C55763 (edge) PWY0-521" source="C55763" target="PWY0-521" type="tree"/>
  <edge label="C55763 (edge) C55761" source="C55763" target="C55761" type="tree"/>
  <edge label="C55763 (edge) C55762" source="C55763" target="C55762" type="tree"/>
  <edge label="C55675 (edge) HEMESYN2-PWY" source="C55675" target="HEMESYN2-PWY" type="tree"/>
  <edge label="C55713 (edge) PWY-5386" source="C55713" target="PWY-5386" type="tree"/>
  <edge label="C55713 (edge) PWY-901" source="C55713" target="PWY-901" type="tree"/>
  <edge label="C55713 (edge) PWY-5453" source="C55713" target="PWY-5453" type="tree"/>
  <edge label="C55713 (edge) PWY-5459" source="C55713" target="PWY-5459" type="tree"/>
  <edge label="C55713 (edge) METHGLYUT-PWY" source="C55713" target="METHGLYUT-PWY" type="tree"/>
  <edge label="C55713 (edge) C55712" source="C55713" target="C55712" type="tree"/>
  <edge label="C55707 (edge) ENTBACSYN-PWY" source="C55707" target="ENTBACSYN-PWY" type="tree"/>
  <edge label="C55676 (edge) PWY-5194" source="C55676" target="PWY-5194" type="tree"/>
  <edge label="C55676 (edge) C55675" source="C55676" target="C55675" type="tree"/>
  <edge label="C55777 (edge) ARCB-PWY" source="C55777" target="ARCB-PWY" type="tree"/>
  <edge label="C55777 (edge) ATO-PWY" source="C55777" target="ATO-PWY" type="tree"/>
  <edge label="C55777 (edge) BAE-PWY" source="C55777" target="BAE-PWY" type="tree"/>
  <edge label="C55777 (edge) PWY0-21" source="C55777" target="PWY0-21" type="tree"/>
  <edge label="C55777 (edge) BAS-PWY" source="C55777" target="BAS-PWY" type="tree"/>
  <edge label="C55777 (edge) CHE-PWY" source="C55777" target="CHE-PWY" type="tree"/>
  <edge label="C55777 (edge) CPX-PWY" source="C55777" target="CPX-PWY" type="tree"/>
  <edge label="C55777 (edge) CRE-PWY" source="C55777" target="CRE-PWY" type="tree"/>
  <edge label="C55777 (edge) EVG-PWY" source="C55777" target="EVG-PWY" type="tree"/>
  <edge label="C55777 (edge) KDP-PWY" source="C55777" target="KDP-PWY" type="tree"/>
  <edge label="C55777 (edge) NARQ-PWY" source="C55777" target="NARQ-PWY" type="tree"/>
  <edge label="C55777 (edge) NARX-PWY" source="C55777" target="NARX-PWY" type="tree"/>
  <edge label="C55777 (edge) NRI-PWY" source="C55777" target="NRI-PWY" type="tree"/>
  <edge label="C55777 (edge) OMP-PWY" source="C55777" target="OMP-PWY" type="tree"/>
  <edge label="C55777 (edge) PHOQ-PWY" source="C55777" target="PHOQ-PWY" type="tree"/>
  <edge label="C55777 (edge) PHOR-PWY" source="C55777" target="PHOR-PWY" type="tree"/>
  <edge label="C55777 (edge) RCS-PWY" source="C55777" target="RCS-PWY" type="tree"/>
  <edge label="C55777 (edge) RST-PWY" source="C55777" target="RST-PWY" type="tree"/>
  <edge label="C55777 (edge) TOR-PWY" source="C55777" target="TOR-PWY" type="tree"/>
  <edge label="C55777 (edge) UHP-PWY" source="C55777" target="UHP-PWY" type="tree"/>
  <edge label="C55777 (edge) HYD-PWY" source="C55777" target="HYD-PWY" type="tree"/>
  <edge label="C55738 (edge) C55737" source="C55738" target="C55737" type="tree"/>
  <edge label="C55751 (edge) PWY0-43" source="C55751" target="PWY0-43" type="tree"/>
  <edge label="C55743 (edge) BGALACT-PWY" source="C55743" target="BGALACT-PWY" type="tree"/>
  <edge label="C55736 (edge) PWY0-1277" source="C55736" target="PWY0-1277" type="tree"/>
  <edge label="C55736 (edge) C55735" source="C55736" target="C55735" type="tree"/>
  <edge label="C55746 (edge) PWY0-1300" source="C55746" target="PWY0-1300" type="tree"/>
  <edge label="C55746 (edge) PWY0-1324" source="C55746" target="PWY0-1324" type="non-tree"/>
  <edge label="C55746 (edge) PWY0-44" source="C55746" target="PWY0-44" type="tree"/>
  <edge label="C55746 (edge) MANNCAT-PWY" source="C55746" target="MANNCAT-PWY" type="tree"/>
  <edge label="C55746 (edge) PWY0-1314" source="C55746" target="PWY0-1314" type="tree"/>
  <edge label="C55746 (edge) FUCCAT-PWY" source="C55746" target="FUCCAT-PWY" type="tree"/>
  <edge label="C55746 (edge) GLUCOSE1PMETAB-PWY" source="C55746" target="GLUCOSE1PMETAB-PWY" type="tree"/>
  <edge label="C55746 (edge) LYXMET-PWY" source="C55746" target="LYXMET-PWY" type="tree"/>
  <edge label="C55746 (edge) PWY0-1301" source="C55746" target="PWY0-1301" type="tree"/>
  <edge label="C55746 (edge) RHAMCAT-PWY" source="C55746" target="RHAMCAT-PWY" type="tree"/>
  <edge label="C55746 (edge) RIBOKIN-PWY" source="C55746" target="RIBOKIN-PWY" type="tree"/>
  <edge label="C55746 (edge) GALACTMETAB-PWY" source="C55746" target="GALACTMETAB-PWY" type="non-tree"/>
  <edge label="C55746 (edge) C55741" source="C55746" target="C55741" type="tree"/>
  <edge label="C55746 (edge) C55742" source="C55746" target="C55742" type="tree"/>
  <edge label="C55746 (edge) C55743" source="C55746" target="C55743" type="tree"/>
  <edge label="C55746 (edge) C55744" source="C55746" target="C55744" type="tree"/>
  <edge label="C55746 (edge) C55745" source="C55746" target="C55745" type="tree"/>
  <edge label="C55694 (edge) PWY0-862" source="C55694" target="PWY0-862" type="tree"/>
  <edge label="C55694 (edge) FASYN-INITIAL-PWY" source="C55694" target="FASYN-INITIAL-PWY" type="tree"/>
  <edge label="C55694 (edge) PWY-4381" source="C55694" target="PWY-4381" type="tree"/>
  <edge label="C55694 (edge) PWY-5966" source="C55694" target="PWY-5966" type="tree"/>
  <edge label="C55694 (edge) PWY-5965" source="C55694" target="PWY-5965" type="tree"/>
  <edge label="C55694 (edge) FASYN-ELONG-PWY" source="C55694" target="FASYN-ELONG-PWY" type="tree"/>
  <edge label="C55694 (edge) PWY0-881" source="C55694" target="PWY0-881" type="tree"/>
  <edge label="C55694 (edge) C55693" source="C55694" target="C55693" type="tree"/>
  <edge label="C55764 (edge) C55763" source="C55764" target="C55763" type="tree"/>
  <edge label="C55637 (edge) GLUTSYN-PWY" source="C55637" target="GLUTSYN-PWY" type="tree"/>
  <edge label="C55637 (edge) GLUTSYNIII-PWY" source="C55637" target="GLUTSYNIII-PWY" type="tree"/>
  <edge label="C55753 (edge) DETOX1-PWY" source="C55753" target="DETOX1-PWY" type="tree"/>
  <edge label="C55752 (edge) PWY0-1313" source="C55752" target="PWY0-1313" type="tree"/>
  <edge label="C55752 (edge) PYRUVDEHYD-PWY" source="C55752" target="PYRUVDEHYD-PWY" type="tree"/>
  <edge label="C55752 (edge) GLYCOLATEMET-PWY" source="C55752" target="GLYCOLATEMET-PWY" type="tree"/>
  <edge label="C55752 (edge) GLYOXDEG-PWY" source="C55752" target="GLYOXDEG-PWY" type="tree"/>
  <edge label="C55752 (edge) PWY0-301" source="C55752" target="PWY0-301" type="tree"/>
  <edge label="C55752 (edge) ACETATEUTIL-PWY" source="C55752" target="ACETATEUTIL-PWY" type="tree"/>
  <edge label="C55752 (edge) C55748" source="C55752" target="C55748" type="tree"/>
  <edge label="C55752 (edge) C55750" source="C55752" target="C55750" type="tree"/>
  <edge label="C55752 (edge) C55751" source="C55752" target="C55751" type="tree"/>
  <edge label="C55661 (edge) DTDPRHAMSYN-PWY" source="C55661" target="DTDPRHAMSYN-PWY" type="tree"/>
  <edge label="C55677 (edge) PWY-5837" source="C55677" target="PWY-5837" type="tree"/>
  <edge label="C55766 (edge) PWY0-1299" source="C55766" target="PWY0-1299" type="tree"/>
  <edge label="C55766 (edge) PWY0-1305" source="C55766" target="PWY0-1305" type="tree"/>
  <edge label="C55671 (edge) PWY0-501" source="C55671" target="PWY0-501" type="tree"/>
  <edge label="C55671 (edge) PWY0-1275" source="C55671" target="PWY0-1275" type="tree"/>
  <edge label="C55671 (edge) PWY0-522" source="C55671" target="PWY0-522" type="tree"/>
  <edge label="C55658 (edge) PWY-5901" source="C55658" target="PWY-5901" type="tree"/>
  <edge label="C55658 (edge) C55657" source="C55658" target="C55657" type="tree"/>
  <edge label="C55721 (edge) ASPARTATESYN-PWY" source="C55721" target="ASPARTATESYN-PWY" type="non-tree"/>
  <edge label="C55733 (edge) PWY-5084" source="C55733" target="PWY-5084" type="tree"/>
  <edge label="C55733 (edge) C55719" source="C55733" target="C55719" type="tree"/>
  <edge label="C55733 (edge) C55720" source="C55733" target="C55720" type="tree"/>
  <edge label="C55733 (edge) C55721" source="C55733" target="C55721" type="tree"/>
  <edge label="C55733 (edge) C55722" source="C55733" target="C55722" type="tree"/>
  <edge label="C55733 (edge) C55723" source="C55733" target="C55723" type="tree"/>
  <edge label="C55733 (edge) C55724" source="C55733" target="C55724" type="tree"/>
  <edge label="C55733 (edge) C55725" source="C55733" target="C55725" type="tree"/>
  <edge label="C55733 (edge) C55726" source="C55733" target="C55726" type="tree"/>
  <edge label="C55733 (edge) C55728" source="C55733" target="C55728" type="tree"/>
  <edge label="C55733 (edge) C55729" source="C55733" target="C55729" type="tree"/>
  <edge label="C55733 (edge) C55730" source="C55733" target="C55730" type="tree"/>
  <edge label="C55733 (edge) C55731" source="C55733" target="C55731" type="tree"/>
  <edge label="C55733 (edge) C55732" source="C55733" target="C55732" type="tree"/>
  <edge label="C55776 (edge) PYRUVDEHYD-PWY" source="C55776" target="PYRUVDEHYD-PWY" type="non-tree"/>
  <edge label="C55776 (edge) ENTNER-DOUDOROFF-PWY" source="C55776" target="ENTNER-DOUDOROFF-PWY" type="tree"/>
  <edge label="C55776 (edge) GLYCOLYSIS-E-D" source="C55776" target="GLYCOLYSIS-E-D" type="tree"/>
  <edge label="C55776 (edge) C55769" source="C55776" target="C55769" type="tree"/>
  <edge label="C55776 (edge) C55770" source="C55776" target="C55770" type="tree"/>
  <edge label="C55776 (edge) C55771" source="C55776" target="C55771" type="tree"/>
  <edge label="C55776 (edge) C55774" source="C55776" target="C55774" type="tree"/>
  <edge label="C55776 (edge) C55775" source="C55776" target="C55775" type="tree"/>
  <edge label="C55644 (edge) METSYN-PWY" source="C55644" target="METSYN-PWY" type="tree"/>
  <edge label="C55644 (edge) MET-SAM-PWY" source="C55644" target="MET-SAM-PWY" type="tree"/>
  <edge label="C55644 (edge) HOMOSER-METSYN-PWY" source="C55644" target="HOMOSER-METSYN-PWY" type="tree"/>
  <edge label="C55635 (edge) ASPARTATESYN-PWY" source="C55635" target="ASPARTATESYN-PWY" type="tree"/>
  <edge label="C55635 (edge) GLUTDEG-PWY" source="C55635" target="GLUTDEG-PWY" type="tree"/>
  <edge label="C55754 (edge) FAO-PWY" source="C55754" target="FAO-PWY" type="tree"/>
  <edge label="C55754 (edge) PWY0-1337" source="C55754" target="PWY0-1337" type="tree"/>
  <edge label="C55728 (edge) C55727" source="C55728" target="C55727" type="tree"/>
  <edge label="C55714 (edge) 4AMINOBUTMETAB-PWY" source="C55714" target="4AMINOBUTMETAB-PWY" type="tree"/>
  <edge label="C55747 (edge) PWY-5162" source="C55747" target="PWY-5162" type="tree"/>
  <edge label="C55747 (edge) PWY0-1309" source="C55747" target="PWY0-1309" type="tree"/>
  <edge label="C55747 (edge) C55740" source="C55747" target="C55740" type="tree"/>
  <edge label="C55747 (edge) C55746" source="C55747" target="C55746" type="tree"/>
  <edge label="C55633 (edge) ARGSYN-PWY" source="C55633" target="ARGSYN-PWY" type="tree"/>
  <edge label="C55684 (edge) BIOTIN-SYNTHESIS-PWY" source="C55684" target="BIOTIN-SYNTHESIS-PWY" type="tree"/>
  <edge label="C55722 (edge) LCYSDEG-PWY" source="C55722" target="LCYSDEG-PWY" type="tree"/>
  <edge label="C55665 (edge) C55660" source="C55665" target="C55660" type="tree"/>
  <edge label="C55665 (edge) C55664" source="C55665" target="C55664" type="tree"/>
  <edge label="C55643 (edge) DAPLYSINESYN-PWY" source="C55643" target="DAPLYSINESYN-PWY" type="tree"/>
  <edge label="C55683 (edge) PWY-5188" source="C55683" target="PWY-5188" type="tree"/>
  <edge label="C55659 (edge) GLYCOGENSYNTH-PWY" source="C55659" target="GLYCOGENSYNTH-PWY" type="tree"/>
  <edge label="C55709 (edge) ETOH-ACETYLCOA-ANA-PWY" source="C55709" target="ETOH-ACETYLCOA-ANA-PWY" type="tree"/>
  <edge label="C55698 (edge) PWY0-1264" source="C55698" target="PWY0-1264" type="tree"/>
  <edge label="C55698 (edge) KDOSYN-PWY" source="C55698" target="KDOSYN-PWY" type="non-tree"/>
  <edge label="C55698 (edge) KDO-LIPASYN-PWY" source="C55698" target="KDO-LIPASYN-PWY" type="tree"/>
  <edge label="C55698 (edge) LIPA-CORESYN-PWY" source="C55698" target="LIPA-CORESYN-PWY" type="tree"/>
  <edge label="C55698 (edge) NAGLIPASYN-PWY" source="C55698" target="NAGLIPASYN-PWY" type="non-tree"/>
  <edge label="C55698 (edge) KDO-NAGLIPASYN-PWY" source="C55698" target="KDO-NAGLIPASYN-PWY" type="non-tree"/>
  <edge label="C55698 (edge) LPSSYN-PWY" source="C55698" target="LPSSYN-PWY" type="tree"/>
  <edge label="C55698 (edge) C55694" source="C55698" target="C55694" type="tree"/>
  <edge label="C55698 (edge) C55697" source="C55698" target="C55697" type="tree"/>
  <edge label="C55638 (edge) GLNSYN-PWY" source="C55638" target="GLNSYN-PWY" type="tree"/>
  <edge label="C55695 (edge) PWY-5668" source="C55695" target="PWY-5668" type="tree"/>
  <edge label="C55720 (edge) AST-PWY" source="C55720" target="AST-PWY" type="tree"/>
  <edge label="C55720 (edge) PWY0-823" source="C55720" target="PWY0-823" type="non-tree"/>
  <edge label="C55720 (edge) ORNARGDEG-PWY" source="C55720" target="ORNARGDEG-PWY" type="tree"/>
  <edge label="C55720 (edge) ARGDEG-PWY" source="C55720" target="ARGDEG-PWY" type="tree"/>
  <edge label="C55756 (edge) CYANCAT-PWY" source="C55756" target="CYANCAT-PWY" type="tree"/>
  <edge label="C55756 (edge) AMMASSIM-PWY" source="C55756" target="AMMASSIM-PWY" type="tree"/>
  <edge label="C55773 (edge) PWY0-1356" source="C55773" target="PWY0-1356" type="tree"/>
  <edge label="C55773 (edge) PWY0-1321" source="C55773" target="PWY0-1321" type="tree"/>
  <edge label="C55773 (edge) PWY0-1355" source="C55773" target="PWY0-1355" type="tree"/>
  <edge label="C55773 (edge) PWY0-1348" source="C55773" target="PWY0-1348" type="tree"/>
  <edge label="C55773 (edge) PWY0-1336" source="C55773" target="PWY0-1336" type="tree"/>
  <edge label="C55773 (edge) PWY0-1352" source="C55773" target="PWY0-1352" type="tree"/>
  <edge label="C55773 (edge) PWY0-1347" source="C55773" target="PWY0-1347" type="tree"/>
  <edge label="C55773 (edge) ANARESP1-PWY" source="C55773" target="ANARESP1-PWY" type="tree"/>
  <edge label="C55652 (edge) TYRSYN" source="C55652" target="TYRSYN" type="tree"/>
  <edge label="C55742 (edge) ARABCAT-PWY" source="C55742" target="ARABCAT-PWY" type="tree"/>
  <edge label="C55689 (edge) PYRIDOXSYN-PWY" source="C55689" target="PYRIDOXSYN-PWY" type="tree"/>
  <edge label="C55689 (edge) PLPSAL-PWY" source="C55689" target="PLPSAL-PWY" type="tree"/>
  <edge label="C55689 (edge) PWY0-845" source="C55689" target="PWY0-845" type="tree"/>
  <edge label="C55723 (edge) GLUTDEG-PWY" source="C55723" target="GLUTDEG-PWY" type="non-tree"/>
  <edge label="C55717 (edge) PUTDEG-PWY" source="C55717" target="PUTDEG-PWY" type="tree"/>
  <edge label="C55717 (edge) PWY0-1221" source="C55717" target="PWY0-1221" type="tree"/>
  <edge label="C55719 (edge) ALADEG-PWY" source="C55719" target="ALADEG-PWY" type="tree"/>
  <edge label="C55674 (edge) PWY-5123" source="C55674" target="PWY-5123" type="tree"/>
  <edge label="C55674 (edge) PWY-5785" source="C55674" target="PWY-5785" type="tree"/>
  <edge label="C55674 (edge) NONMEVIPP-PWY" source="C55674" target="NONMEVIPP-PWY" type="tree"/>
  <edge label="C55674 (edge) PWY-5783" source="C55674" target="PWY-5783" type="tree"/>
  <edge label="C55674 (edge) POLYISOPRENSYN-PWY" source="C55674" target="POLYISOPRENSYN-PWY" type="tree"/>
  <edge label="C55682 (edge) GLUTATHIONESYN-PWY" source="C55682" target="GLUTATHIONESYN-PWY" type="tree"/>
  <edge label="C55682 (edge) GLUT-REDOX-PWY" source="C55682" target="GLUT-REDOX-PWY" type="tree"/>
  <edge label="C55682 (edge) THIOREDOX-PWY" source="C55682" target="THIOREDOX-PWY" type="tree"/>
  <edge label="C55706 (edge) C55705" source="C55706" target="C55705" type="tree"/>
  <edge label="C55729 (edge) PROUT-PWY" source="C55729" target="PROUT-PWY" type="tree"/>
  <edge label="C55768 (edge) C55766" source="C55768" target="C55766" type="tree"/>
  <edge label="C55768 (edge) C55767" source="C55768" target="C55767" type="tree"/>
  <edge label="C55663 (edge) TRESYN-PWY" source="C55663" target="TRESYN-PWY" type="tree"/>
  <edge label="C55660 (edge) PWY-1269" source="C55660" target="PWY-1269" type="tree"/>
  <edge label="C55660 (edge) C55659" source="C55660" target="C55659" type="tree"/>
  <edge label="C55672 (edge) PYRIDNUCSYN-PWY" source="C55672" target="PYRIDNUCSYN-PWY" type="tree"/>
  <edge label="C55672 (edge) PYRIDNUCSAL-PWY" source="C55672" target="PYRIDNUCSAL-PWY" type="tree"/>
  <edge label="C55651 (edge) TRPSYN-PWY" source="C55651" target="TRPSYN-PWY" type="tree"/>
  <edge label="C55718 (edge) GLUAMCAT-PWY" source="C55718" target="GLUAMCAT-PWY" type="tree"/>
  <edge label="C55718 (edge) PWY0-1324" source="C55718" target="PWY0-1324" type="tree"/>
  <edge label="C55718 (edge) 2PHENDEG-PWY" source="C55718" target="2PHENDEG-PWY" type="tree"/>
  <edge label="C55718 (edge) GLCMANNANAUT-PWY" source="C55718" target="GLCMANNANAUT-PWY" type="tree"/>
  <edge label="C55718 (edge) ORNDEG-PWY" source="C55718" target="ORNDEG-PWY" type="tree"/>
  <edge label="C55718 (edge) C55714" source="C55718" target="C55714" type="tree"/>
  <edge label="C55718 (edge) C55715" source="C55718" target="C55715" type="tree"/>
  <edge label="C55718 (edge) C55716" source="C55718" target="C55716" type="tree"/>
  <edge label="C55718 (edge) C55717" source="C55718" target="C55717" type="tree"/>
  <edge label="C55697 (edge) PWY-5669" source="C55697" target="PWY-5669" type="tree"/>
  <edge label="C55697 (edge) PHOSLIPSYN-PWY" source="C55697" target="PHOSLIPSYN-PWY" type="tree"/>
  <edge label="C55697 (edge) C55695" source="C55697" target="C55695" type="tree"/>
  <edge label="C55697 (edge) C55696" source="C55697" target="C55696" type="tree"/>
  <edge label="C55755 (edge) ACETOACETATE-DEG-PWY" source="C55755" target="ACETOACETATE-DEG-PWY" type="tree"/>
  <edge label="C55755 (edge) C55754" source="C55755" target="C55754" type="tree"/>
  <edge label="C55767 (edge) PWY-5386" source="C55767" target="PWY-5386" type="non-tree"/>
  <edge label="C55767 (edge) PWY-901" source="C55767" target="PWY-901" type="non-tree"/>
  <edge label="C55767 (edge) PWY-5453" source="C55767" target="PWY-5453" type="non-tree"/>
  <edge label="C55767 (edge) PWY-5459" source="C55767" target="PWY-5459" type="non-tree"/>
  <edge label="C55636 (edge) CYSTSYN-PWY" source="C55636" target="CYSTSYN-PWY" type="tree"/>
  <edge label="C55749 (edge) PWY0-42" source="C55749" target="PWY0-42" type="tree"/>
  <edge label="C55725 (edge) GLYCLEAV-PWY" source="C55725" target="GLYCLEAV-PWY" type="tree"/>
  <edge label="C55657 (edge) ARO-PWY" source="C55657" target="ARO-PWY" type="tree"/>
  <edge label="C55771 (edge) PENTOSE-P-PWY" source="C55771" target="PENTOSE-P-PWY" type="tree"/>
  <edge label="C55771 (edge) NONOXIPENT-PWY" source="C55771" target="NONOXIPENT-PWY" type="tree"/>
  <edge label="C55771 (edge) OXIDATIVEPENT-PWY" source="C55771" target="OXIDATIVEPENT-PWY" type="tree"/>
  <edge label="C55693 (edge) C55692" source="C55693" target="C55692" type="tree"/>
  <edge label="C55759 (edge) C55756" source="C55759" target="C55756" type="tree"/>
  <edge label="C55759 (edge) C55758" source="C55759" target="C55758" type="tree"/>
  <edge label="C55710 (edge) PWY0-381" source="C55710" target="PWY0-381" type="tree"/>
  <edge label="C55710 (edge) GLYCEROLMETAB-PWY" source="C55710" target="GLYCEROLMETAB-PWY" type="tree"/>
  <edge label="C55688 (edge) PANTO-PWY" source="C55688" target="PANTO-PWY" type="tree"/>
  <edge label="C55726 (edge) PWY0-461" source="C55726" target="PWY0-461" type="tree"/>
  <edge label="C55758 (edge) ALKANEMONOX-PWY" source="C55758" target="ALKANEMONOX-PWY" type="tree"/>
  <edge label="C55758 (edge) C55757" source="C55758" target="C55757" type="tree"/>
  <edge label="C55711 (edge) PWY0-1280" source="C55711" target="PWY0-1280" type="tree"/>
  <edge label="C55711 (edge) GLYCOL-GLYOXDEG-PWY" source="C55711" target="GLYCOL-GLYOXDEG-PWY" type="tree"/>
  <edge label="C55711 (edge) C55709" source="C55711" target="C55709" type="tree"/>
  <edge label="C55711 (edge) C55710" source="C55711" target="C55710" type="tree"/>
  <edge label="C55679 (edge) MENAQUINONESYN-PWY" source="C55679" target="MENAQUINONESYN-PWY" type="tree"/>
  <edge label="C55679 (edge) PWY-5838" source="C55679" target="PWY-5838" type="tree"/>
  <edge label="C55673 (edge) NADPHOS-DEPHOS-PWY" source="C55673" target="NADPHOS-DEPHOS-PWY" type="tree"/>
  <edge label="C55673 (edge) C55672" source="C55673" target="C55672" type="tree"/>
  <edge label="C55650 (edge) THRESYN-PWY" source="C55650" target="THRESYN-PWY" type="tree"/>
  <edge label="C55650 (edge) HOMOSER-THRESYN-PWY" source="C55650" target="HOMOSER-THRESYN-PWY" type="tree"/>
  <edge label="C55702 (edge) C55700" source="C55702" target="C55700" type="tree"/>
  <edge label="C55702 (edge) C55701" source="C55702" target="C55701" type="tree"/>
  <edge label="C55737 (edge) PWY-1801" source="C55737" target="PWY-1801" type="tree"/>
  <edge label="C55735 (edge) HCAMHPDEG-PWY" source="C55735" target="HCAMHPDEG-PWY" type="tree"/>
  <edge label="C55735 (edge) 2PHENDEG-PWY" source="C55735" target="2PHENDEG-PWY" type="non-tree"/>
  <edge label="C55735 (edge) C55734" source="C55735" target="C55734" type="tree"/>
  <edge label="foldersTree (edge) C55708" source="foldersTree" target="C55708" type="tree"/>
  <edge label="foldersTree (edge) C55765" source="foldersTree" target="C55765" type="tree"/>
  <edge label="foldersTree (edge) C55768" source="foldersTree" target="C55768" type="tree"/>
  <edge label="foldersTree (edge) C55776" source="foldersTree" target="C55776" type="tree"/>
  <edge label="foldersTree (edge) C55777" source="foldersTree" target="C55777" type="tree"/>
  <edge label="foldersTree (edge) C55778" source="foldersTree" target="C55778" type="tree"/>
  <edge label="C55691 (edge) SAM-PWY" source="C55691" target="SAM-PWY" type="tree"/>
  <edge label="C55691 (edge) C55670" source="C55691" target="C55670" type="tree"/>
  <edge label="C55691 (edge) C55671" source="C55691" target="C55671" type="tree"/>
  <edge label="C55691 (edge) C55673" source="C55691" target="C55673" type="tree"/>
  <edge label="C55691 (edge) C55674" source="C55691" target="C55674" type="tree"/>
  <edge label="C55691 (edge) C55676" source="C55691" target="C55676" type="tree"/>
  <edge label="C55691 (edge) C55681" source="C55691" target="C55681" type="tree"/>
  <edge label="C55691 (edge) C55682" source="C55691" target="C55682" type="tree"/>
  <edge label="C55691 (edge) C55683" source="C55691" target="C55683" type="tree"/>
  <edge label="C55691 (edge) C55690" source="C55691" target="C55690" type="tree"/>
  <edge label="C55681 (edge) C55677" source="C55681" target="C55677" type="tree"/>
  <edge label="C55681 (edge) C55678" source="C55681" target="C55678" type="tree"/>
  <edge label="C55681 (edge) C55679" source="C55681" target="C55679" type="tree"/>
  <edge label="C55681 (edge) C55680" source="C55681" target="C55680" type="tree"/>
  <edge label="C55634 (edge) ASPARAGINE-BIOSYNTHESIS" source="C55634" target="ASPARAGINE-BIOSYNTHESIS" type="tree"/>
  <edge label="C55634 (edge) ASPARAGINESYN-PWY" source="C55634" target="ASPARAGINESYN-PWY" type="tree"/>
  <edge label="C55634 (edge) PWY0-1325" source="C55634" target="PWY0-1325" type="tree"/>
  <edge label="C55692 (edge) PWY0-541" source="C55692" target="PWY0-541" type="tree"/>
  <edge label="C55678 (edge) PWY-5852" source="C55678" target="PWY-5852" type="tree"/>
  <edge label="C55685 (edge) COBALSYN-PWY" source="C55685" target="COBALSYN-PWY" type="tree"/>
  <edge label="C55770 (edge) GLYCOLYSIS" source="C55770" target="GLYCOLYSIS" type="tree"/>
  <edge label="C55770 (edge) GLYCOLYSIS-TCA-GLYOX-BYPASS" source="C55770" target="GLYCOLYSIS-TCA-GLYOX-BYPASS" type="tree"/>
  <edge label="C55701 (edge) SALVADEHYPOX-PWY" source="C55701" target="SALVADEHYPOX-PWY" type="tree"/>
  <edge label="C55701 (edge) SALVPURINE2-PWY" source="C55701" target="SALVPURINE2-PWY" type="tree"/>
  <edge label="C55656 (edge) TRNA-CHARGING-PWY" source="C55656" target="TRNA-CHARGING-PWY" type="tree"/>
  <edge label="C55750 (edge) PROPIONMET-PWY" source="C55750" target="PROPIONMET-PWY" type="tree"/>
  <edge label="C55750 (edge) C55749" source="C55750" target="C55749" type="tree"/>
  <edge label="C55654 (edge) C55631" source="C55654" target="C55631" type="tree"/>
  <edge label="C55654 (edge) C55632" source="C55654" target="C55632" type="tree"/>
  <edge label="C55654 (edge) C55633" source="C55654" target="C55633" type="tree"/>
  <edge label="C55654 (edge) C55634" source="C55654" target="C55634" type="tree"/>
  <edge label="C55654 (edge) C55635" source="C55654" target="C55635" type="tree"/>
  <edge label="C55654 (edge) C55636" source="C55654" target="C55636" type="tree"/>
  <edge label="C55654 (edge) C55637" source="C55654" target="C55637" type="tree"/>
  <edge label="C55654 (edge) C55638" source="C55654" target="C55638" type="tree"/>
  <edge label="C55654 (edge) C55639" source="C55654" target="C55639" type="tree"/>
  <edge label="C55654 (edge) C55640" source="C55654" target="C55640" type="tree"/>
  <edge label="C55654 (edge) C55641" source="C55654" target="C55641" type="tree"/>
  <edge label="C55654 (edge) C55642" source="C55654" target="C55642" type="tree"/>
  <edge label="C55654 (edge) C55643" source="C55654" target="C55643" type="tree"/>
  <edge label="C55654 (edge) C55644" source="C55654" target="C55644" type="tree"/>
  <edge label="C55654 (edge) C55645" source="C55654" target="C55645" type="tree"/>
  <edge label="C55654 (edge) C55646" source="C55654" target="C55646" type="tree"/>
  <edge label="C55654 (edge) C55647" source="C55654" target="C55647" type="tree"/>
  <edge label="C55654 (edge) C55648" source="C55654" target="C55648" type="tree"/>
  <edge label="C55654 (edge) C55649" source="C55654" target="C55649" type="tree"/>
  <edge label="C55654 (edge) C55650" source="C55654" target="C55650" type="tree"/>
  <edge label="C55654 (edge) C55651" source="C55654" target="C55651" type="tree"/>
  <edge label="C55654 (edge) C55652" source="C55654" target="C55652" type="tree"/>
  <edge label="C55654 (edge) C55653" source="C55654" target="C55653" type="tree"/>
  <edge label="C55667 (edge) PEPTIDOGLYCANSYN-PWY" source="C55667" target="PEPTIDOGLYCANSYN-PWY" type="tree"/>
  <edge label="C55628 (edge) PWY-40" source="C55628" target="PWY-40" type="tree"/>
  <edge label="C55628 (edge) PWY-46" source="C55628" target="PWY-46" type="tree"/>
  <edge label="C55641 (edge) ILEUSYN-PWY" source="C55641" target="ILEUSYN-PWY" type="tree"/>
  <edge label="C55727 (edge) PWY0-981" source="C55727" target="PWY0-981" type="tree"/>
  <edge label="C55700 (edge) DENOVOPURINE2-PWY" source="C55700" target="DENOVOPURINE2-PWY" type="tree"/>
  <edge label="C55748 (edge) PWY0-1312" source="C55748" target="PWY0-1312" type="tree"/>
  <edge label="C55670 (edge) COA-PWY" source="C55670" target="COA-PWY" type="tree"/>
  <edge label="C55670 (edge) PANTOSYN-PWY" source="C55670" target="PANTOSYN-PWY" type="tree"/>
  <edge label="C55670 (edge) C55669" source="C55670" target="C55669" type="tree"/>
  <edge label="C55715 (edge) PWY0-41" source="C55715" target="PWY0-41" type="tree"/>
  <edge label="C55715 (edge) PWY-5698" source="C55715" target="PWY-5698" type="tree"/>
  <edge label="C55648 (edge) PWY0-901" source="C55648" target="PWY0-901" type="tree"/>
  <edge label="C55765 (edge) C55711" source="C55765" target="C55711" type="tree"/>
  <edge label="C55765 (edge) C55713" source="C55765" target="C55713" type="tree"/>
  <edge label="C55765 (edge) C55718" source="C55765" target="C55718" type="tree"/>
  <edge label="C55765 (edge) C55733" source="C55765" target="C55733" type="tree"/>
  <edge label="C55765 (edge) C55736" source="C55765" target="C55736" type="tree"/>
  <edge label="C55765 (edge) C55738" source="C55765" target="C55738" type="tree"/>
  <edge label="C55765 (edge) C55747" source="C55765" target="C55747" type="tree"/>
  <edge label="C55765 (edge) C55752" source="C55765" target="C55752" type="tree"/>
  <edge label="C55765 (edge) C55753" source="C55765" target="C55753" type="tree"/>
  <edge label="C55765 (edge) C55755" source="C55765" target="C55755" type="tree"/>
  <edge label="C55765 (edge) C55759" source="C55765" target="C55759" type="tree"/>
  <edge label="C55765 (edge) C55760" source="C55765" target="C55760" type="tree"/>
  <edge label="C55765 (edge) C55764" source="C55765" target="C55764" type="tree"/>
  <edge label="C55731 (edge) THREOCAT-PWY" source="C55731" target="THREOCAT-PWY" type="non-tree"/>
  <edge label="C55731 (edge) PWY-5437" source="C55731" target="PWY-5437" type="tree"/>
  <edge label="C55731 (edge) THREONINE-DEG2-PWY" source="C55731" target="THREONINE-DEG2-PWY" type="tree"/>
  <edge label="C55731 (edge) THRDLCTCAT-PWY" source="C55731" target="THRDLCTCAT-PWY" type="tree"/>
  <edge label="C55731 (edge) PWY-5436" source="C55731" target="PWY-5436" type="tree"/>
  <edge label="C55627 (edge) BETSYN-PWY" source="C55627" target="BETSYN-PWY" type="tree"/>
  <edge label="C55680 (edge) UBISYN-PWY" source="C55680" target="UBISYN-PWY" type="tree"/>
  <edge label="C55778 (edge) PWY0-1277" source="C55778" target="PWY0-1277" type="non-tree"/>
  <edge label="C55778 (edge) PWY0-41" source="C55778" target="PWY0-41" type="non-tree"/>
  <edge label="C55778 (edge) ARGSYN-PWY" source="C55778" target="ARGSYN-PWY" type="non-tree"/>
  <edge label="C55778 (edge) PWY0-781" source="C55778" target="PWY0-781" type="tree"/>
  <edge label="C55778 (edge) PWY0-162" source="C55778" target="PWY0-162" type="non-tree"/>
  <edge label="C55778 (edge) ENTBACSYN-PWY" source="C55778" target="ENTBACSYN-PWY" type="non-tree"/>
  <edge label="C55778 (edge) FASYN-INITIAL-PWY" source="C55778" target="FASYN-INITIAL-PWY" type="non-tree"/>
  <edge label="C55778 (edge) METSYN-PWY" source="C55778" target="METSYN-PWY" type="non-tree"/>
  <edge label="C55778 (edge) KETOGLUCONMET-PWY" source="C55778" target="KETOGLUCONMET-PWY" type="non-tree"/>
  <edge label="C55778 (edge) MET-SAM-PWY" source="C55778" target="MET-SAM-PWY" type="non-tree"/>
  <edge label="C55778 (edge) PWY-5459" source="C55778" target="PWY-5459" type="non-tree"/>
  <edge label="C55778 (edge) OANTIGEN-PWY" source="C55778" target="OANTIGEN-PWY" type="non-tree"/>
  <edge label="C55778 (edge) PENTOSE-P-PWY" source="C55778" target="PENTOSE-P-PWY" type="non-tree"/>
  <edge label="C55778 (edge) PHOSLIPSYN-PWY" source="C55778" target="PHOSLIPSYN-PWY" type="non-tree"/>
  <edge label="C55778 (edge) POLYISOPRENSYN-PWY" source="C55778" target="POLYISOPRENSYN-PWY" type="non-tree"/>
  <edge label="C55778 (edge) PYRUVOX-PWY" source="C55778" target="PYRUVOX-PWY" type="non-tree"/>
  <edge label="C55778 (edge) GLCMANNANAUT-PWY" source="C55778" target="GLCMANNANAUT-PWY" type="non-tree"/>
  <edge label="C55778 (edge) ACETATEUTIL-PWY" source="C55778" target="ACETATEUTIL-PWY" type="non-tree"/>
  <edge label="C55778 (edge) PWY0-1061" source="C55778" target="PWY0-1061" type="non-tree"/>
  <edge label="C55778 (edge) ORNARGDEG-PWY" source="C55778" target="ORNARGDEG-PWY" type="non-tree"/>
  <edge label="C55778 (edge) ARG+POLYAMINE-SYN" source="C55778" target="ARG+POLYAMINE-SYN" type="non-tree"/>
  <edge label="C55778 (edge) ARGDEG-PWY" source="C55778" target="ARGDEG-PWY" type="non-tree"/>
  <edge label="C55778 (edge) PWY0-1325" source="C55778" target="PWY0-1325" type="non-tree"/>
  <edge label="C55778 (edge) ASPASN-PWY" source="C55778" target="ASPASN-PWY" type="non-tree"/>
  <edge label="C55778 (edge) ALL-CHORISMATE-PWY" source="C55778" target="ALL-CHORISMATE-PWY" type="tree"/>
  <edge label="C55778 (edge) GLUCARGALACTSUPER-PWY" source="C55778" target="GLUCARGALACTSUPER-PWY" type="tree"/>
  <edge label="C55778 (edge) PWY0-881" source="C55778" target="PWY0-881" type="non-tree"/>
  <edge label="C55778 (edge) FUC-RHAMCAT-PWY" source="C55778" target="FUC-RHAMCAT-PWY" type="tree"/>
  <edge label="C55778 (edge) GLUCONSUPER-PWY" source="C55778" target="GLUCONSUPER-PWY" type="tree"/>
  <edge label="C55778 (edge) AMMASSIM-PWY" source="C55778" target="AMMASSIM-PWY" type="non-tree"/>
  <edge label="C55778 (edge) GLYCOL-GLYOXDEG-PWY" source="C55778" target="GLYCOL-GLYOXDEG-PWY" type="non-tree"/>
  <edge label="C55778 (edge) GLYCOLYSIS-E-D" source="C55778" target="GLYCOLYSIS-E-D" type="non-tree"/>
  <edge label="C55778 (edge) GLYCOLYSIS-TCA-GLYOX-BYPASS" source="C55778" target="GLYCOLYSIS-TCA-GLYOX-BYPASS" type="non-tree"/>
  <edge label="C55778 (edge) TCA-GLYOX-BYPASS" source="C55778" target="TCA-GLYOX-BYPASS" type="non-tree"/>
  <edge label="C55778 (edge) HEXITOLDEGSUPER-PWY" source="C55778" target="HEXITOLDEGSUPER-PWY" type="non-tree"/>
  <edge label="C55778 (edge) GALACT-GLUCUROCAT-PWY" source="C55778" target="GALACT-GLUCUROCAT-PWY" type="tree"/>
  <edge label="C55778 (edge) PRPP-PWY" source="C55778" target="PRPP-PWY" type="tree"/>
  <edge label="C55778 (edge) KDO-NAGLIPASYN-PWY" source="C55778" target="KDO-NAGLIPASYN-PWY" type="non-tree"/>
  <edge label="C55778 (edge) BRANCHED-CHAIN-AA-SYN-PWY" source="C55778" target="BRANCHED-CHAIN-AA-SYN-PWY" type="non-tree"/>
  <edge label="C55778 (edge) LPSSYN-PWY" source="C55778" target="LPSSYN-PWY" type="non-tree"/>
  <edge label="C55778 (edge) P4-PWY" source="C55778" target="P4-PWY" type="non-tree"/>
  <edge label="C55778 (edge) PWY-5838" source="C55778" target="PWY-5838" type="non-tree"/>
  <edge label="C55778 (edge) METHGLYUT-PWY" source="C55778" target="METHGLYUT-PWY" type="non-tree"/>
  <edge label="C55778 (edge) ORNDEG-PWY" source="C55778" target="ORNDEG-PWY" type="non-tree"/>
  <edge label="C55778 (edge) PANTOSYN-PWY" source="C55778" target="PANTOSYN-PWY" type="non-tree"/>
  <edge label="C55778 (edge) COMPLETE-ARO-PWY" source="C55778" target="COMPLETE-ARO-PWY" type="non-tree"/>
  <edge label="C55778 (edge) POLYAMSYN-PWY" source="C55778" target="POLYAMSYN-PWY" type="non-tree"/>
  <edge label="C55778 (edge) PWY0-845" source="C55778" target="PWY0-845" type="non-tree"/>
  <edge label="C55778 (edge) SER-GLYSYN-PWY" source="C55778" target="SER-GLYSYN-PWY" type="non-tree"/>
  <edge label="C55778 (edge) SULFATE-CYS-PWY" source="C55778" target="SULFATE-CYS-PWY" type="tree"/>
  <edge label="C55778 (edge) THREOCAT-PWY" source="C55778" target="THREOCAT-PWY" type="non-tree"/>
  <edge label="C55778 (edge) THRESYN-PWY" source="C55778" target="THRESYN-PWY" type="non-tree"/>
  <edge label="C55744 (edge) TREDEGLOW-PWY" source="C55744" target="TREDEGLOW-PWY" type="tree"/>
  <edge label="C55744 (edge) PWY0-1182" source="C55744" target="PWY0-1182" type="tree"/>
  <edge label="C55662 (edge) PWY0-1241" source="C55662" target="PWY0-1241" type="tree"/>
  <edge label="C55662 (edge) PWY-1269" source="C55662" target="PWY-1269" type="non-tree"/>
  <edge label="C55662 (edge) GALACTMETAB-PWY" source="C55662" target="GALACTMETAB-PWY" type="tree"/>
  <edge label="C55662 (edge) C55661" source="C55662" target="C55661" type="tree"/>
  <edge label="C55774 (edge) PWY-5084" source="C55774" target="PWY-5084" type="non-tree"/>
  <edge label="C55774 (edge) C55772" source="C55774" target="C55772" type="tree"/>
  <edge label="C55774 (edge) C55773" source="C55774" target="C55773" type="tree"/>
  <edge label="C55629 (edge) UDPNAGSYN-PWY" source="C55629" target="UDPNAGSYN-PWY" type="tree"/>
  <edge label="C55655 (edge) ASPASN-PWY" source="C55655" target="ASPASN-PWY" type="tree"/>
  <edge label="C55655 (edge) BRANCHED-CHAIN-AA-SYN-PWY" source="C55655" target="BRANCHED-CHAIN-AA-SYN-PWY" type="tree"/>
  <edge label="C55655 (edge) P4-PWY" source="C55655" target="P4-PWY" type="tree"/>
  <edge label="C55655 (edge) COMPLETE-ARO-PWY" source="C55655" target="COMPLETE-ARO-PWY" type="tree"/>
  <edge label="C55655 (edge) SER-GLYSYN-PWY" source="C55655" target="SER-GLYSYN-PWY" type="tree"/>
  <edge label="C55655 (edge) C55654" source="C55655" target="C55654" type="tree"/>
  <edge label="C55769 (edge) FERMENTATION-PWY" source="C55769" target="FERMENTATION-PWY" type="tree"/>
  <edge label="C55705 (edge) PWY0-662" source="C55705" target="PWY0-662" type="tree"/>
  <edge label="C55705 (edge) PWY0-661" source="C55705" target="PWY0-661" type="tree"/>
  <edge label="C55734 (edge) PWY0-321" source="C55734" target="PWY0-321" type="tree"/>
  <edge label="C55762 (edge) GALACTITOLCAT-PWY" source="C55762" target="GALACTITOLCAT-PWY" type="tree"/>
  <edge label="C55762 (edge) MANNIDEG-PWY" source="C55762" target="MANNIDEG-PWY" type="tree"/>
  <edge label="C55762 (edge) SORBDEG-PWY" source="C55762" target="SORBDEG-PWY" type="tree"/>
  <edge label="C55762 (edge) HEXITOLDEGSUPER-PWY" source="C55762" target="HEXITOLDEGSUPER-PWY" type="tree"/>
</graph>
