# Supplementary material for: MetNetGE: interactive views of biological networks and ontologies
Source: BMC Bioinformatics. 2010 Sep 17;11:469. doi: 10.1186/1471-2105-11-469 (PMC2946353; doi:10.1186/1471-2105-11-469)
Supplement: Additional file 2 — MetNetGE source code. This is the source code of MetNetGE. Please go to MetNetGE.org to find the latest version, dependency packages and tutorials. [file 1471-2105-11-469-S2.ZIP › MetNetGE-1.0.3/SampleData/ecocyc-all-separate/data/FASYN-ELONG-PWY.xml]

<?xml version="1.0" encoding="UTF-8"?>
<rdf:RDF
 xml:base="http://BioCyc.org/ECOLI/pathway-biopax?object=FASYN-ELONG-PWY"
 xmlns:owl="http://www.w3.org/2002/07/owl#"
 xmlns:rdf="http://www.w3.org/1999/02/22-rdf-syntax-ns#"
 xmlns:rdfs="http://www.w3.org/2000/01/rdf-schema#"
 xmlns:xs="http://www.w3.org/2001/XMLSchema#"
 xmlns:bp="http://www.biopax.org/release/biopax-level2.owl#"
>
 <owl:Ontology rdf:about="">
    <owl:imports rdf:resource="http://www.biopax.org/release/biopax-level2.owl"/>
 <rdfs:comment>This BioPAX Level 2 output for organism Escherichia%32coli%32K12, pathway fatty%32acid%32elongation%32%45%45%32saturated
was automatically generated from URL http://BioCyc.org/ECOLI/pathway-biopax?object=FASYN-ELONG-PWY on 04-Dec-2008  17:41:32.  Note that all IDs are auto-generated,
and are valid in the scope of this file only.  If the data is regenerated at some later
time, or data for another pathway is generated from this same site, there are no 
guarantees that the same IDs will refer to the same objects.  To retrieve a file 
containing a complete list of pathways for this organism in BioPAX format, please
visit http://biocyc.org/download-flatfiles.shtml</rdfs:comment>
 </owl:Ontology>
  <bp:catalysis rdf:ID="catalysis111555">
    <bp:COMMENT rdf:datatype="http://www.w3.org/2001/XMLSchema#string">The enzyme is required for the synthesis of unsaturated
fatty acids.  |CITS: [8246839]| &amp;beta;-hydroxydecanoyl thioester
dehydrase is responsible for shunting into unsaturated products an
intermediate in the biosynthetic pathway for saturated fatty acids.
The dehydrase can catalyze two reactions: (1) the dehydration of
(R)-3-hydroxydecanoyl-ACP to E-2-decenoyl-ACP, a reaction that also
occurs in the biosynthesis of saturated fatty acids and (2) the
interconversion of E-2-decenoyl-ACP and Z-3-decenoyl-ACP.  |CITS:
[2180957]| The enzyme has been crystallized and is specific for chain
length of C(10).    Other
&amp;beta;-hydroxyacyl-ACP dehydrases exist in E. coli, they are used in
synthesis of saturated fatty acids.</bp:COMMENT>
    <bp:CONTROLLED>
      <bp:biochemicalReaction rdf:ID="biochemicalReaction111528">
        <bp:COMMENT rdf:datatype="http://www.w3.org/2001/XMLSchema#string">A key step in the anaerobic pathway of unsaturated fatty
acid synthesis.</bp:COMMENT>
        <bp:EC-NUMBER rdf:datatype="http://www.w3.org/2001/XMLSchema#string">4.2.1.59</bp:EC-NUMBER>
        <bp:LEFT>
          <bp:physicalEntityParticipant rdf:ID="phys-ent-participant111530">
            <bp:PHYSICAL-ENTITY>
              <bp:protein rdf:ID="protein111410">
                <bp:NAME rdf:datatype="http://www.w3.org/2001/XMLSchema#string">a (3R)-3-hydroxyacyl-[acp]</bp:NAME>
                <bp:ORGANISM>
                  <bp:bioSource rdf:ID="bioSource111311">
                    <bp:NAME rdf:datatype="http://www.w3.org/2001/XMLSchema#string">Escherichia coli K12</bp:NAME>
                    <bp:TAXON-XREF>
                      <bp:unificationXref rdf:ID="unificationXref111312">
                        <bp:DB rdf:datatype="http://www.w3.org/2001/XMLSchema#string">NCBI Taxonomy</bp:DB>
                        <bp:ID rdf:datatype="http://www.w3.org/2001/XMLSchema#string">83333</bp:ID>
                      </bp:unificationXref>
                    </bp:TAXON-XREF>
                  </bp:bioSource>
                </bp:ORGANISM>
                <bp:SYNONYMS rdf:datatype="http://www.w3.org/2001/XMLSchema#string">(3R)-3-hydroxyacyl-[acyl-carrier protein]</bp:SYNONYMS>
                <bp:SYNONYMS rdf:datatype="http://www.w3.org/2001/XMLSchema#string">CH3(CH2)xCHOHCH2CO-S-ACP</bp:SYNONYMS>
                <bp:SYNONYMS rdf:datatype="http://www.w3.org/2001/XMLSchema#string">beta-OH-acyl-ACP</bp:SYNONYMS>
                <bp:SYNONYMS rdf:datatype="http://www.w3.org/2001/XMLSchema#string">beta-hydroxy-acyl-ACP</bp:SYNONYMS>
                <bp:XREF>
                  <bp:unificationXref rdf:ID="unificationXref111411">
                    <bp:DB rdf:datatype="http://www.w3.org/2001/XMLSchema#string">EcoCyc</bp:DB>
                    <bp:ID rdf:datatype="http://www.w3.org/2001/XMLSchema#string">OH-ACYL-ACP</bp:ID>
                  </bp:unificationXref>
                </bp:XREF>
              </bp:protein>
            </bp:PHYSICAL-ENTITY>
            <bp:CELLULAR-LOCATION>
              <bp:openControlledVocabulary rdf:ID="openControlledVocabulary111304">
                <bp:TERM rdf:datatype="http://www.w3.org/2001/XMLSchema#string">CCO-CYTOPLASM</bp:TERM>
                <bp:XREF>
                  <bp:unificationXref rdf:ID="unificationXref111305">
                    <bp:DB rdf:datatype="http://www.w3.org/2001/XMLSchema#string">GO</bp:DB>
                    <bp:ID rdf:datatype="http://www.w3.org/2001/XMLSchema#string">GO:0005737</bp:ID>
                  </bp:unificationXref>
                </bp:XREF>
              </bp:openControlledVocabulary>
            </bp:CELLULAR-LOCATION>
            <bp:STOICHIOMETRIC-COEFFICIENT>1</bp:STOICHIOMETRIC-COEFFICIENT>
          </bp:physicalEntityParticipant>
        </bp:LEFT>
        <bp:NAME rdf:datatype="http://www.w3.org/2001/XMLSchema#string">3-hydroxydecanoyl-[acyl-carrier protein] dehydratase</bp:NAME>
        <bp:RIGHT>
          <bp:physicalEntityParticipant rdf:ID="phys-ent-participant111531">
            <bp:PHYSICAL-ENTITY>
              <bp:protein rdf:ID="protein111455">
                <bp:NAME rdf:datatype="http://www.w3.org/2001/XMLSchema#string">a trans-delta2-enoyl-acyl-[acp]</bp:NAME>
                <bp:ORGANISM rdf:resource="#bioSource111311"/>
                <bp:SYNONYMS rdf:datatype="http://www.w3.org/2001/XMLSchema#string">trans-2,3-dehydroacyl-[acyl-carrier protein]</bp:SYNONYMS>
                <bp:SYNONYMS rdf:datatype="http://www.w3.org/2001/XMLSchema#string">trans-2,3-dehydroacyl-ACP</bp:SYNONYMS>
                <bp:SYNONYMS rdf:datatype="http://www.w3.org/2001/XMLSchema#string">CH3(CH2)xCH=CHCO-S-ACP</bp:SYNONYMS>
                <bp:SYNONYMS rdf:datatype="http://www.w3.org/2001/XMLSchema#string">&amp;alpha;,&amp;beta;-trans-enoyl-ACP</bp:SYNONYMS>
                <bp:XREF>
                  <bp:unificationXref rdf:ID="unificationXref111456">
                    <bp:DB rdf:datatype="http://www.w3.org/2001/XMLSchema#string">EcoCyc</bp:DB>
                    <bp:ID rdf:datatype="http://www.w3.org/2001/XMLSchema#string">TRANS-D2-ENOYL-ACP</bp:ID>
                  </bp:unificationXref>
                </bp:XREF>
              </bp:protein>
            </bp:PHYSICAL-ENTITY>
            <bp:CELLULAR-LOCATION rdf:resource="#openControlledVocabulary111304"/>
            <bp:STOICHIOMETRIC-COEFFICIENT>1</bp:STOICHIOMETRIC-COEFFICIENT>
          </bp:physicalEntityParticipant>
        </bp:RIGHT>
        <bp:RIGHT>
          <bp:physicalEntityParticipant rdf:ID="phys-ent-participant111540">
            <bp:PHYSICAL-ENTITY>
              <bp:smallMolecule rdf:ID="smallMolecule111532">
                <bp:MOLECULAR-WEIGHT>18.015</bp:MOLECULAR-WEIGHT>
                <bp:NAME rdf:datatype="http://www.w3.org/2001/XMLSchema#string">H2O</bp:NAME>
                <bp:STRUCTURE>
                  <bp:chemicalStructure rdf:ID="chemicalStructure111539">
                    <bp:STRUCTURE-FORMAT rdf:datatype="http://www.w3.org/2001/XMLSchema#string">CML</bp:STRUCTURE-FORMAT>
                    <bp:STRUCTURE-DATA rdf:datatype="http://www.w3.org/2001/XMLSchema#string"> &lt;cml&gt;
  &lt;molecule id=&quot;WATER&quot; title=&quot;H2O&quot; dictRef=&quot;dictWATER&quot;&gt;
   &lt;atomArray&gt;
    &lt;atom id=&quot;WATER-atom1&quot; elementType=&quot;O&quot; x2=&quot;829.0&quot; y2=&quot;-1934.0&quot;/&gt;
    &lt;atom id=&quot;WATER-atom2&quot; elementType=&quot;H&quot; x2=&quot;-10000.0&quot; y2=&quot;-7459.0&quot;/&gt;
    &lt;atom id=&quot;WATER-atom3&quot; elementType=&quot;H&quot; x2=&quot;9945.0&quot; y2=&quot;-10000.0&quot;/&gt;
   &lt;/atomArray&gt;
   &lt;bondArray&gt;
    &lt;bond id=&quot;WATER-bond1&quot; atomRefs=&quot;WATER-atom3 WATER-atom1&quot; order=&quot;1&quot;/&gt;
    &lt;bond id=&quot;WATER-bond2&quot; atomRefs=&quot;WATER-atom2 WATER-atom1&quot; order=&quot;1&quot;/&gt;
   &lt;/bondArray&gt;
   &lt;formula concise=&quot;H 2 O 1&quot; formalCharge=&quot;0&quot;/&gt;
   &lt;float title=&quot;molecularWeight&quot; units=&quot;g/mol&quot;&gt;18.015&lt;/float&gt;
   &lt;string title=&quot;smiles&quot;&gt;[OH2]&lt;/string&gt;
  &lt;/molecule&gt;
 &lt;/cml&gt;
</bp:STRUCTURE-DATA>
                  </bp:chemicalStructure>
                </bp:STRUCTURE>
                <bp:SYNONYMS rdf:datatype="http://www.w3.org/2001/XMLSchema#string">H20</bp:SYNONYMS>
                <bp:SYNONYMS rdf:datatype="http://www.w3.org/2001/XMLSchema#string">hydrogen oxide</bp:SYNONYMS>
                <bp:SYNONYMS rdf:datatype="http://www.w3.org/2001/XMLSchema#string">water</bp:SYNONYMS>
                <bp:XREF>
                  <bp:unificationXref rdf:ID="unificationXref111538">
                    <bp:DB rdf:datatype="http://www.w3.org/2001/XMLSchema#string">EcoCyc</bp:DB>
                    <bp:ID rdf:datatype="http://www.w3.org/2001/XMLSchema#string">WATER</bp:ID>
                  </bp:unificationXref>
                </bp:XREF>
                <bp:XREF>
                  <bp:unificationXref rdf:ID="unificationXref111537">
                    <bp:DB rdf:datatype="http://www.w3.org/2001/XMLSchema#string">CAS</bp:DB>
                    <bp:ID rdf:datatype="http://www.w3.org/2001/XMLSchema#string">7732-18-5</bp:ID>
                  </bp:unificationXref>
                </bp:XREF>
                <bp:XREF>
                  <bp:unificationXref rdf:ID="unificationXref111536">
                    <bp:DB rdf:datatype="http://www.w3.org/2001/XMLSchema#string">LIGAND</bp:DB>
                    <bp:ID rdf:datatype="http://www.w3.org/2001/XMLSchema#string">C00001</bp:ID>
                  </bp:unificationXref>
                </bp:XREF>
                <bp:XREF>
                  <bp:unificationXref rdf:ID="unificationXref111535">
                    <bp:DB rdf:datatype="http://www.w3.org/2001/XMLSchema#string">ChEBI</bp:DB>
                    <bp:ID rdf:datatype="http://www.w3.org/2001/XMLSchema#string">15377</bp:ID>
                  </bp:unificationXref>
                </bp:XREF>
                <bp:XREF>
                  <bp:unificationXref rdf:ID="unificationXref111534">
                    <bp:DB rdf:datatype="http://www.w3.org/2001/XMLSchema#string">LIGAND</bp:DB>
                    <bp:ID rdf:datatype="http://www.w3.org/2001/XMLSchema#string">C00001</bp:ID>
                  </bp:unificationXref>
                </bp:XREF>
                <bp:XREF>
                  <bp:unificationXref rdf:ID="unificationXref111533">
                    <bp:DB rdf:datatype="http://www.w3.org/2001/XMLSchema#string">PubChem</bp:DB>
                    <bp:ID rdf:datatype="http://www.w3.org/2001/XMLSchema#string">962</bp:ID>
                  </bp:unificationXref>
                </bp:XREF>
              </bp:smallMolecule>
            </bp:PHYSICAL-ENTITY>
            <bp:CELLULAR-LOCATION rdf:resource="#openControlledVocabulary111304"/>
            <bp:STOICHIOMETRIC-COEFFICIENT>1</bp:STOICHIOMETRIC-COEFFICIENT>
          </bp:physicalEntityParticipant>
        </bp:RIGHT>
        <bp:XREF>
          <bp:unificationXref rdf:ID="unificationXref111529">
            <bp:DB rdf:datatype="http://www.w3.org/2001/XMLSchema#string">EcoCyc</bp:DB>
            <bp:ID rdf:datatype="http://www.w3.org/2001/XMLSchema#string">3-HYDROXYDECANOYL-ACP-DEHYDR-RXN</bp:ID>
          </bp:unificationXref>
        </bp:XREF>
      </bp:biochemicalReaction>
    </bp:CONTROLLED>
    <bp:CONTROLLER>
      <bp:physicalEntityParticipant rdf:ID="phys-ent-participant111567">
        <bp:PHYSICAL-ENTITY>
          <bp:complex rdf:ID="complex111557">
            <bp:COMPONENTS>
              <bp:physicalEntityParticipant rdf:ID="phys-ent-participant111566">
                <bp:PHYSICAL-ENTITY>
                  <bp:protein rdf:ID="protein111559">
                    <bp:NAME rdf:datatype="http://www.w3.org/2001/XMLSchema#string">FabA</bp:NAME>
                    <bp:ORGANISM rdf:resource="#bioSource111311"/>
                    <bp:SEQUENCE rdf:datatype="http://www.w3.org/2001/XMLSchema#string">MVDKRESYTKEDLLASGRGELFGAKGPQLPAPNMLMMDRVVKMTETGGNFDKGYVEAELDINPDLWFFGCHFIGDPVMPGCLGLDAMWQLVGFYLGWLGGEGKGRALGVGEVKFTGQVLPTAKKVTYRIHFKRIVNRRLIMGLADGEVLVDGRLIYTASDLKVGLFQDTSAF</bp:SEQUENCE>
                    <bp:SYNONYMS rdf:datatype="http://www.w3.org/2001/XMLSchema#string">B0954</bp:SYNONYMS>
                    <bp:SYNONYMS rdf:datatype="http://www.w3.org/2001/XMLSchema#string">FabA</bp:SYNONYMS>
                    <bp:XREF>
                      <bp:unificationXref rdf:ID="unificationXref111565">
                        <bp:DB rdf:datatype="http://www.w3.org/2001/XMLSchema#string">EcoCyc</bp:DB>
                        <bp:ID rdf:datatype="http://www.w3.org/2001/XMLSchema#string">FABA-MONOMER</bp:ID>
                      </bp:unificationXref>
                    </bp:XREF>
                    <bp:XREF>
                      <bp:unificationXref rdf:ID="unificationXref111564">
                        <bp:DB rdf:datatype="http://www.w3.org/2001/XMLSchema#string">PDB</bp:DB>
                        <bp:ID rdf:datatype="http://www.w3.org/2001/XMLSchema#string">1MKA</bp:ID>
                      </bp:unificationXref>
                    </bp:XREF>
                    <bp:XREF>
                      <bp:unificationXref rdf:ID="unificationXref111563">
                        <bp:DB rdf:datatype="http://www.w3.org/2001/XMLSchema#string">PDB</bp:DB>
                        <bp:ID rdf:datatype="http://www.w3.org/2001/XMLSchema#string">1MKB</bp:ID>
                      </bp:unificationXref>
                    </bp:XREF>
                    <bp:XREF>
                      <bp:unificationXref rdf:ID="unificationXref111562">
                        <bp:DB rdf:datatype="http://www.w3.org/2001/XMLSchema#string">RefSeq</bp:DB>
                        <bp:ID rdf:datatype="http://www.w3.org/2001/XMLSchema#string">NP_415474</bp:ID>
                      </bp:unificationXref>
                    </bp:XREF>
                    <bp:XREF>
                      <bp:unificationXref rdf:ID="unificationXref111561">
                        <bp:DB rdf:datatype="http://www.w3.org/2001/XMLSchema#string">UniProt</bp:DB>
                        <bp:ID rdf:datatype="http://www.w3.org/2001/XMLSchema#string">P0A6Q3</bp:ID>
                      </bp:unificationXref>
                    </bp:XREF>
                    <bp:XREF>
                      <bp:unificationXref rdf:ID="unificationXref111560">
                        <bp:DB rdf:datatype="http://www.w3.org/2001/XMLSchema#string">EcoliWiki</bp:DB>
                        <bp:ID rdf:datatype="http://www.w3.org/2001/XMLSchema#string">b0954</bp:ID>
                      </bp:unificationXref>
                    </bp:XREF>
                  </bp:protein>
                </bp:PHYSICAL-ENTITY>
                <bp:CELLULAR-LOCATION>
                  <bp:openControlledVocabulary rdf:ID="openControlledVocabulary111345">
                    <bp:TERM rdf:datatype="http://www.w3.org/2001/XMLSchema#string">cellular_component unknown</bp:TERM>
                    <bp:XREF>
                      <bp:unificationXref rdf:ID="unificationXref111346">
                        <bp:DB rdf:datatype="http://www.w3.org/2001/XMLSchema#string">GO</bp:DB>
                        <bp:ID rdf:datatype="http://www.w3.org/2001/XMLSchema#string">GO:0008372</bp:ID>
                      </bp:unificationXref>
                    </bp:XREF>
                  </bp:openControlledVocabulary>
                </bp:CELLULAR-LOCATION>
                <bp:STOICHIOMETRIC-COEFFICIENT>2</bp:STOICHIOMETRIC-COEFFICIENT>
              </bp:physicalEntityParticipant>
            </bp:COMPONENTS>
            <bp:NAME rdf:datatype="http://www.w3.org/2001/XMLSchema#string">FABA-CPLX</bp:NAME>
            <bp:ORGANISM rdf:resource="#bioSource111311"/>
            <bp:XREF>
              <bp:unificationXref rdf:ID="unificationXref111558">
                <bp:DB rdf:datatype="http://www.w3.org/2001/XMLSchema#string">EcoCyc</bp:DB>
                <bp:ID rdf:datatype="http://www.w3.org/2001/XMLSchema#string">FABA-CPLX</bp:ID>
              </bp:unificationXref>
            </bp:XREF>
          </bp:complex>
        </bp:PHYSICAL-ENTITY>
        <bp:CELLULAR-LOCATION rdf:resource="#openControlledVocabulary111345"/>
        <bp:STOICHIOMETRIC-COEFFICIENT>1</bp:STOICHIOMETRIC-COEFFICIENT>
      </bp:physicalEntityParticipant>
    </bp:CONTROLLER>
    <bp:DIRECTION rdf:datatype="http://www.w3.org/2001/XMLSchema#string">REVERSIBLE</bp:DIRECTION>
    <bp:NAME rdf:datatype="http://www.w3.org/2001/XMLSchema#string">beta-hydroxydecanoyl-ACP dehydrase</bp:NAME>
    <bp:SYNONYMS rdf:datatype="http://www.w3.org/2001/XMLSchema#string">3-hydroxydecanoyl-[acyl-carrier-protein] dehydratase</bp:SYNONYMS>
    <bp:SYNONYMS rdf:datatype="http://www.w3.org/2001/XMLSchema#string">&amp;beta;-hydroxydecanoyl thioester dehydrase</bp:SYNONYMS>
    <bp:SYNONYMS rdf:datatype="http://www.w3.org/2001/XMLSchema#string">3-hydroxydecanoyl-ACP dehydrase</bp:SYNONYMS>
    <bp:SYNONYMS rdf:datatype="http://www.w3.org/2001/XMLSchema#string">&amp;beta;-hydroxydecanoyl thiol ester dehydrase</bp:SYNONYMS>
    <bp:SYNONYMS rdf:datatype="http://www.w3.org/2001/XMLSchema#string">(3R)-3-hydroxydecanoyl-ACP hydro-lyase</bp:SYNONYMS>
    <bp:XREF>
      <bp:unificationXref rdf:ID="unificationXref111556">
        <bp:DB rdf:datatype="http://www.w3.org/2001/XMLSchema#string">EcoCyc</bp:DB>
        <bp:ID rdf:datatype="http://www.w3.org/2001/XMLSchema#string">3-HYDROXYDECANOYL-ACP-DEHYDR-ENZRXN</bp:ID>
      </bp:unificationXref>
    </bp:XREF>
  </bp:catalysis>
  <bp:catalysis rdf:ID="catalysis111541">
    <bp:COMMENT rdf:datatype="http://www.w3.org/2001/XMLSchema#string">There are two &amp;beta;-hydroxyacyl-ACP dehydratases in &lt;i&gt;E. coli&lt;/i&gt;, coded for by the
&lt;i&gt;fabA&lt;/i&gt; and &lt;i&gt;fabZ&lt;/i&gt; genes.  They both function in the dissociated or type II fatty
acid synthase systems. The FabZ enzyme has a very broad substrate specificity.
It will catalyze the dehydration of short chain &amp;beta;-hydroxyacyl-ACPs and long
chain saturated and unsaturated &amp;beta;-hydroxyacyl-ACPs. The FabA enzyme is most
active on intermediate chain lengths, however the two dehydratases do possess
broad overlapping substrate specificities. It is thought that the FabZ enzyme
is the primary dehydratase involved in the unsaturated branch of the fatty acid
synthesis pathway. |CITS: [8910376]|</bp:COMMENT>
    <bp:CONTROLLED rdf:resource="#biochemicalReaction111528"/>
    <bp:CONTROLLER>
      <bp:physicalEntityParticipant rdf:ID="phys-ent-participant111554">
        <bp:PHYSICAL-ENTITY>
          <bp:complex rdf:ID="complex111543">
            <bp:COMMENT rdf:datatype="http://www.w3.org/2001/XMLSchema#string">Certain mutations in &lt;i&gt;fabZ&lt;/i&gt; have been found as suppressor mutations; its &lt;i&gt;sabA1&lt;/i&gt; allele changes the
suppression of the OmpF315 phenotype by &lt;i&gt;asmB1&lt;/i&gt;, and increased &lt;i&gt;fabZ&lt;/i&gt; expression suppresses
OmpF315 itself |CITS: [9535089]|.  The &lt;i&gt;sfhC21&lt;/i&gt; allele of &lt;i&gt;fabZ&lt;/i&gt; allows survival of &lt;i&gt;ftsH&lt;/i&gt; null mutants
|CITS: [10048027]|.

It appears that the FabZ protein undergoes oligomerization. The precise subunit structure has not been determined
|CITS: [7806516]|.</bp:COMMENT>
            <bp:COMPONENTS>
              <bp:physicalEntityParticipant rdf:ID="phys-ent-participant111553">
                <bp:CELLULAR-LOCATION rdf:resource="#openControlledVocabulary111345"/>
                <bp:PHYSICAL-ENTITY>
                  <bp:protein rdf:ID="protein111545">
                    <bp:NAME rdf:datatype="http://www.w3.org/2001/XMLSchema#string">FabZ</bp:NAME>
                    <bp:ORGANISM rdf:resource="#bioSource111311"/>
                    <bp:SEQUENCE rdf:datatype="http://www.w3.org/2001/XMLSchema#string">MTTNTHTLQIEEILELLPHRFPFLLVDRVLDFEEGRFLRAVKNVSVNEPFFQGHFPGKPIFPGVLILEAMAQATGILAFKSVGKLEPGELYYFAGIDEARFKRPVVPGDQMIMEVTFEKTRRGLTRFKGVALVDGKVVCEATMMCARSREA</bp:SEQUENCE>
                    <bp:SYNONYMS rdf:datatype="http://www.w3.org/2001/XMLSchema#string">B0180</bp:SYNONYMS>
                    <bp:SYNONYMS rdf:datatype="http://www.w3.org/2001/XMLSchema#string">YaeA</bp:SYNONYMS>
                    <bp:SYNONYMS rdf:datatype="http://www.w3.org/2001/XMLSchema#string">SefA</bp:SYNONYMS>
                    <bp:SYNONYMS rdf:datatype="http://www.w3.org/2001/XMLSchema#string">FabZ</bp:SYNONYMS>
                    <bp:XREF>
                      <bp:unificationXref rdf:ID="unificationXref111552">
                        <bp:DB rdf:datatype="http://www.w3.org/2001/XMLSchema#string">EcoCyc</bp:DB>
                        <bp:ID rdf:datatype="http://www.w3.org/2001/XMLSchema#string">FABZ-MONOMER</bp:ID>
                      </bp:unificationXref>
                    </bp:XREF>
                    <bp:XREF>
                      <bp:unificationXref rdf:ID="unificationXref111551">
                        <bp:DB rdf:datatype="http://www.w3.org/2001/XMLSchema#string">RefSeq</bp:DB>
                        <bp:ID rdf:datatype="http://www.w3.org/2001/XMLSchema#string">NP_414722</bp:ID>
                      </bp:unificationXref>
                    </bp:XREF>
                    <bp:XREF>
                      <bp:unificationXref rdf:ID="unificationXref111550">
                        <bp:DB rdf:datatype="http://www.w3.org/2001/XMLSchema#string">UniProt</bp:DB>
                        <bp:ID rdf:datatype="http://www.w3.org/2001/XMLSchema#string">P0A6Q6</bp:ID>
                      </bp:unificationXref>
                    </bp:XREF>
                    <bp:XREF>
                      <bp:relationshipXref rdf:ID="relationshipXref111549">
                        <bp:DB rdf:datatype="http://www.w3.org/2001/XMLSchema#string">Pfam</bp:DB>
                        <bp:ID rdf:datatype="http://www.w3.org/2001/XMLSchema#string">PF03061</bp:ID>
                        <bp:RELATIONSHIP-TYPE rdf:datatype="http://www.w3.org/2001/XMLSchema#string">IN-FAMILY</bp:RELATIONSHIP-TYPE>
                      </bp:relationshipXref>
                    </bp:XREF>
                    <bp:XREF>
                      <bp:unificationXref rdf:ID="unificationXref111548">
                        <bp:DB rdf:datatype="http://www.w3.org/2001/XMLSchema#string">Swiss-Model</bp:DB>
                        <bp:ID rdf:datatype="http://www.w3.org/2001/XMLSchema#string">P0A6Q6</bp:ID>
                      </bp:unificationXref>
                    </bp:XREF>
                    <bp:XREF>
                      <bp:unificationXref rdf:ID="unificationXref111547">
                        <bp:DB rdf:datatype="http://www.w3.org/2001/XMLSchema#string">ModBase</bp:DB>
                        <bp:ID rdf:datatype="http://www.w3.org/2001/XMLSchema#string">P0A6Q6</bp:ID>
                      </bp:unificationXref>
                    </bp:XREF>
                    <bp:XREF>
                      <bp:unificationXref rdf:ID="unificationXref111546">
                        <bp:DB rdf:datatype="http://www.w3.org/2001/XMLSchema#string">EcoliWiki</bp:DB>
                        <bp:ID rdf:datatype="http://www.w3.org/2001/XMLSchema#string">b0180</bp:ID>
                      </bp:unificationXref>
                    </bp:XREF>
                  </bp:protein>
                </bp:PHYSICAL-ENTITY>
              </bp:physicalEntityParticipant>
            </bp:COMPONENTS>
            <bp:NAME rdf:datatype="http://www.w3.org/2001/XMLSchema#string">FABZ-CPLX</bp:NAME>
            <bp:ORGANISM rdf:resource="#bioSource111311"/>
            <bp:XREF>
              <bp:unificationXref rdf:ID="unificationXref111544">
                <bp:DB rdf:datatype="http://www.w3.org/2001/XMLSchema#string">EcoCyc</bp:DB>
                <bp:ID rdf:datatype="http://www.w3.org/2001/XMLSchema#string">FABZ-CPLX</bp:ID>
              </bp:unificationXref>
            </bp:XREF>
          </bp:complex>
        </bp:PHYSICAL-ENTITY>
        <bp:CELLULAR-LOCATION rdf:resource="#openControlledVocabulary111345"/>
        <bp:STOICHIOMETRIC-COEFFICIENT>1</bp:STOICHIOMETRIC-COEFFICIENT>
      </bp:physicalEntityParticipant>
    </bp:CONTROLLER>
    <bp:DIRECTION rdf:datatype="http://www.w3.org/2001/XMLSchema#string">REVERSIBLE</bp:DIRECTION>
    <bp:NAME rdf:datatype="http://www.w3.org/2001/XMLSchema#string">beta-hydroxyacyl-ACP dehydratase</bp:NAME>
    <bp:SYNONYMS rdf:datatype="http://www.w3.org/2001/XMLSchema#string">(3R)-hydroxymyristoyl-ACP dehydratase</bp:SYNONYMS>
    <bp:SYNONYMS rdf:datatype="http://www.w3.org/2001/XMLSchema#string">(3R)-hydroxymyristoyl-(acyl carrier protein) dehydratase</bp:SYNONYMS>
    <bp:XREF>
      <bp:unificationXref rdf:ID="unificationXref111542">
        <bp:DB rdf:datatype="http://www.w3.org/2001/XMLSchema#string">EcoCyc</bp:DB>
        <bp:ID rdf:datatype="http://www.w3.org/2001/XMLSchema#string">FABZ-ENZRXN</bp:ID>
      </bp:unificationXref>
    </bp:XREF>
  </bp:catalysis>
  <bp:catalysis rdf:ID="catalysis111517">
    <bp:COMMENT rdf:datatype="http://www.w3.org/2001/XMLSchema#string">There are two activities in &lt;i&gt;E. coli&lt;/i&gt; responsible for the
reduction of the 2,3-double bond in the elongating fatty acid moiety, both encoded by the fabI gene; see |CITS: [9022698]|.
One enzyme requires NADH, while the other uses NADPH as a coenzyme.
|CITS: [8119879]| The NADPH-dependent enoyl-ACP reductase contains a
functional thiol group.  |CITS: [4384650]| It catalyses the reduction
of enoyl derivatives of carbon chain length from 4 to 16.  The
&lt;i&gt;E. coli&lt;/i&gt; enzyme is B-specific with respect to NADP(+).
	</bp:COMMENT>
    <bp:CONTROLLED>
      <bp:biochemicalReaction rdf:ID="biochemicalReaction111511">
        <bp:COMMENT rdf:datatype="http://www.w3.org/2001/XMLSchema#string">One of two final reduction reactions in fatty acid biosynthesis.</bp:COMMENT>
        <bp:EC-NUMBER rdf:datatype="http://www.w3.org/2001/XMLSchema#string">1.3.1.10</bp:EC-NUMBER>
        <bp:LEFT>
          <bp:physicalEntityParticipant rdf:ID="phys-ent-participant111513">
            <bp:PHYSICAL-ENTITY>
              <bp:protein rdf:ID="protein111317">
                <bp:NAME rdf:datatype="http://www.w3.org/2001/XMLSchema#string">a 2,3,4-saturated fatty acyl-[acp]</bp:NAME>
                <bp:ORGANISM rdf:resource="#bioSource111311"/>
                <bp:XREF>
                  <bp:unificationXref rdf:ID="unificationXref111318">
                    <bp:DB rdf:datatype="http://www.w3.org/2001/XMLSchema#string">EcoCyc</bp:DB>
                    <bp:ID rdf:datatype="http://www.w3.org/2001/XMLSchema#string">Saturated-Fatty-Acyl-ACPs</bp:ID>
                  </bp:unificationXref>
                </bp:XREF>
              </bp:protein>
            </bp:PHYSICAL-ENTITY>
            <bp:CELLULAR-LOCATION rdf:resource="#openControlledVocabulary111304"/>
            <bp:STOICHIOMETRIC-COEFFICIENT>1</bp:STOICHIOMETRIC-COEFFICIENT>
          </bp:physicalEntityParticipant>
        </bp:LEFT>
        <bp:LEFT>
          <bp:physicalEntityParticipant rdf:ID="phys-ent-participant111514">
            <bp:PHYSICAL-ENTITY>
              <bp:smallMolecule rdf:ID="smallMolecule111413">
                <bp:COMMENT rdf:datatype="http://www.w3.org/2001/XMLSchema#string">Nicotinamide adenine dinucleotide (NAD) and its phosphorylated derivative, nicotinamide adenine dinucleotide
phosphate (NADP) are two of the most important coenzymes in redox reactions in the cell.
Generally, NAD is involved in catabolic reactions, while NADP is involved in anabolic reactions.
Because of the positive charge on the nitrogen atom in the nicotinamide ring, the oxidized forms of these
compounds are often depicted as NAD&lt;sup&gt;+&lt;/sup&gt; and NADP&lt;sup&gt;+&lt;/sup&gt;, respectively.
</bp:COMMENT>
                <bp:MOLECULAR-WEIGHT>744.418</bp:MOLECULAR-WEIGHT>
                <bp:NAME rdf:datatype="http://www.w3.org/2001/XMLSchema#string">NADP+</bp:NAME>
                <bp:STRUCTURE>
                  <bp:chemicalStructure rdf:ID="chemicalStructure111420">
                    <bp:STRUCTURE-FORMAT rdf:datatype="http://www.w3.org/2001/XMLSchema#string">CML</bp:STRUCTURE-FORMAT>
                    <bp:STRUCTURE-DATA rdf:datatype="http://www.w3.org/2001/XMLSchema#string"> &lt;cml&gt;
  &lt;molecule id=&quot;NADP&quot; title=&quot;NADP+&quot; dictRef=&quot;dictNADP&quot;&gt;
   &lt;atomArray&gt;
    &lt;atom id=&quot;NADP-atom1&quot; elementType=&quot;O&quot; x2=&quot;53130.0&quot; y2=&quot;-33049.0&quot;/&gt;
    &lt;atom id=&quot;NADP-atom2&quot; elementType=&quot;O&quot; x2=&quot;72891.0&quot; y2=&quot;-13253.0&quot;/&gt;
    &lt;atom id=&quot;NADP-atom3&quot; elementType=&quot;O&quot; x2=&quot;53105.0&quot; y2=&quot;-16639.0&quot;/&gt;
    &lt;atom id=&quot;NADP-atom4&quot; elementType=&quot;C&quot; x2=&quot;99778.0&quot; y2=&quot;-47867.0&quot;/&gt;
    &lt;atom id=&quot;NADP-atom5&quot; elementType=&quot;C&quot; x2=&quot;67454.0&quot; y2=&quot;-30291.0&quot;/&gt;
    &lt;atom id=&quot;NADP-atom6&quot; elementType=&quot;N&quot; x2=&quot;94969.0&quot; y2=&quot;-54609.0&quot;/&gt;
    &lt;atom id=&quot;NADP-atom7&quot; elementType=&quot;N&quot; x2=&quot;79875.0&quot; y2=&quot;-39567.0&quot;/&gt;
    &lt;atom id=&quot;NADP-atom8&quot; elementType=&quot;O&quot; x2=&quot;61335.0&quot; y2=&quot;-24826.0&quot;/&gt;
    &lt;atom id=&quot;NADP-atom9&quot; elementType=&quot;O&quot; x2=&quot;81839.0&quot; y2=&quot;-32502.0&quot;/&gt;
    &lt;atom id=&quot;NADP-atom10&quot; elementType=&quot;C&quot; x2=&quot;72769.0&quot; y2=&quot;-43761.0&quot;/&gt;
    &lt;atom id=&quot;NADP-atom11&quot; elementType=&quot;C&quot; x2=&quot;79875.0&quot; y2=&quot;-56161.0&quot;/&gt;
    &lt;atom id=&quot;NADP-atom12&quot; elementType=&quot;C&quot; x2=&quot;87072.0&quot; y2=&quot;-52058.0&quot;/&gt;
    &lt;atom id=&quot;NADP-atom13&quot; elementType=&quot;C&quot; x2=&quot;87072.0&quot; y2=&quot;-43761.0&quot;/&gt;
    &lt;atom id=&quot;NADP-atom14&quot; elementType=&quot;C&quot; x2=&quot;75247.0&quot; y2=&quot;-27725.0&quot;/&gt;
    &lt;atom id=&quot;NADP-atom15&quot; elementType=&quot;C&quot; x2=&quot;77737.0&quot; y2=&quot;-19874.0&quot;/&gt;
    &lt;atom id=&quot;NADP-atom16&quot; elementType=&quot;C&quot; x2=&quot;85987.0&quot; y2=&quot;-19874.0&quot;/&gt;
    &lt;atom id=&quot;NADP-atom17&quot; elementType=&quot;C&quot; x2=&quot;88524.0&quot; y2=&quot;-27725.0&quot;/&gt;
    &lt;atom id=&quot;NADP-atom18&quot; elementType=&quot;N&quot; x2=&quot;72769.0&quot; y2=&quot;-52058.0&quot;/&gt;
    &lt;atom id=&quot;NADP-atom19&quot; elementType=&quot;N&quot; x2=&quot;94949.0&quot; y2=&quot;-41282.0&quot;/&gt;
    &lt;atom id=&quot;NADP-atom20&quot; elementType=&quot;P&quot; x2=&quot;53121.0&quot; y2=&quot;-24844.0&quot;/&gt;
    &lt;atom id=&quot;NADP-atom21&quot; elementType=&quot;N&quot; x2=&quot;79852.0&quot; y2=&quot;-64411.0&quot;/&gt;
    &lt;atom id=&quot;NADP-atom22&quot; elementType=&quot;O&quot; x2=&quot;44916.0&quot; y2=&quot;-24844.0&quot;/&gt;
    &lt;atom id=&quot;NADP-atom23&quot; elementType=&quot;O&quot; x2=&quot;36666.0&quot; y2=&quot;-33112.0&quot;/&gt;
    &lt;atom id=&quot;NADP-atom24&quot; elementType=&quot;O&quot; x2=&quot;36641.0&quot; y2=&quot;-16612.0&quot;/&gt;
    &lt;atom id=&quot;NADP-atom25&quot; elementType=&quot;P&quot; x2=&quot;36657.0&quot; y2=&quot;-24862.0&quot;/&gt;
    &lt;atom id=&quot;NADP-atom26&quot; elementType=&quot;O&quot; x2=&quot;90842.0&quot; y2=&quot;-13204.0&quot;/&gt;
    &lt;atom id=&quot;NADP-atom27&quot; elementType=&quot;P&quot; x2=&quot;99092.0&quot; y2=&quot;-13204.0&quot;/&gt;
    &lt;atom id=&quot;NADP-atom28&quot; elementType=&quot;O&quot; x2=&quot;99092.0&quot; y2=&quot;-21454.0&quot;/&gt;
    &lt;atom id=&quot;NADP-atom29&quot; elementType=&quot;O&quot; x2=&quot;107342.0&quot; y2=&quot;-13204.0&quot;/&gt;
    &lt;atom id=&quot;NADP-atom30&quot; elementType=&quot;O&quot; x2=&quot;99092.0&quot; y2=&quot;-4954.0&quot;/&gt;
    &lt;atom id=&quot;NADP-atom31&quot; elementType=&quot;C&quot; x2=&quot;14118.0&quot; y2=&quot;-24811.0&quot;/&gt;
    &lt;atom id=&quot;NADP-atom32&quot; elementType=&quot;C&quot; x2=&quot;769.0&quot; y2=&quot;-24811.0&quot;/&gt;
    &lt;atom id=&quot;NADP-atom33&quot; elementType=&quot;C&quot; x2=&quot;3318.0&quot; y2=&quot;-16965.0&quot;/&gt;
    &lt;atom id=&quot;NADP-atom34&quot; elementType=&quot;C&quot; x2=&quot;11568.0&quot; y2=&quot;-16965.0&quot;/&gt;
    &lt;atom id=&quot;NADP-atom35&quot; elementType=&quot;O&quot; x2=&quot;7443.0&quot; y2=&quot;-29660.0&quot;/&gt;
    &lt;atom id=&quot;NADP-atom36&quot; elementType=&quot;O&quot; x2=&quot;-1531.0&quot; y2=&quot;-10291.0&quot;/&gt;
    &lt;atom id=&quot;NADP-atom37&quot; elementType=&quot;O&quot; x2=&quot;16418.0&quot; y2=&quot;-10291.0&quot;/&gt;
    &lt;atom id=&quot;NADP-atom38&quot; elementType=&quot;C&quot; x2=&quot;-7077.0&quot; y2=&quot;-35610.0&quot;/&gt;
    &lt;atom id=&quot;NADP-atom39&quot; elementType=&quot;C&quot; x2=&quot;-14222.0&quot; y2=&quot;-39735.0&quot;/&gt;
    &lt;atom id=&quot;NADP-atom40&quot; elementType=&quot;C&quot; x2=&quot;-21367.0&quot; y2=&quot;-35610.0&quot;/&gt;
    &lt;atom id=&quot;NADP-atom41&quot; elementType=&quot;C&quot; x2=&quot;-21367.0&quot; y2=&quot;-27360.0&quot;/&gt;
    &lt;atom id=&quot;NADP-atom42&quot; elementType=&quot;C&quot; x2=&quot;-14222.0&quot; y2=&quot;-23235.0&quot;/&gt;
    &lt;atom id=&quot;NADP-atom43&quot; elementType=&quot;C&quot; x2=&quot;-28511.0&quot; y2=&quot;-23235.0&quot;/&gt;
    &lt;atom id=&quot;NADP-atom44&quot; elementType=&quot;O&quot; x2=&quot;-28511.0&quot; y2=&quot;-14985.0&quot;/&gt;
    &lt;atom id=&quot;NADP-atom45&quot; elementType=&quot;N&quot; x2=&quot;-35656.0&quot; y2=&quot;-27360.0&quot;/&gt;
    &lt;atom id=&quot;NADP-atom46&quot; elementType=&quot;N&quot; x2=&quot;-7077.0&quot; y2=&quot;-27360.0&quot; formalCharge=&quot;1&quot;/&gt;
    &lt;atom id=&quot;NADP-atom47&quot; elementType=&quot;C&quot; x2=&quot;21248.0&quot; y2=&quot;-28961.0&quot;/&gt;
    &lt;atom id=&quot;NADP-atom48&quot; elementType=&quot;O&quot; x2=&quot;28407.0&quot; y2=&quot;-24862.0&quot;/&gt;
   &lt;/atomArray&gt;
   &lt;bondArray&gt;
    &lt;bond id=&quot;NADP-bond1&quot; atomRefs=&quot;NADP-atom47 NADP-atom48&quot; order=&quot;1&quot;/&gt;
    &lt;bond id=&quot;NADP-bond2&quot; atomRefs=&quot;NADP-atom31 NADP-atom47&quot; order=&quot;1&quot;/&gt;
    &lt;bond id=&quot;NADP-bond3&quot; atomRefs=&quot;NADP-atom43 NADP-atom45&quot; order=&quot;1&quot;/&gt;
    &lt;bond id=&quot;NADP-bond4&quot; atomRefs=&quot;NADP-atom43 NADP-atom44&quot; order=&quot;2&quot;/&gt;
    &lt;bond id=&quot;NADP-bond5&quot; atomRefs=&quot;NADP-atom41 NADP-atom43&quot; order=&quot;1&quot;/&gt;
    &lt;bond id=&quot;NADP-bond6&quot; atomRefs=&quot;NADP-atom42 NADP-atom41&quot; order=&quot;A&quot;/&gt;
    &lt;bond id=&quot;NADP-bond7&quot; atomRefs=&quot;NADP-atom41 NADP-atom40&quot; order=&quot;A&quot;/&gt;
    &lt;bond id=&quot;NADP-bond8&quot; atomRefs=&quot;NADP-atom40 NADP-atom39&quot; order=&quot;A&quot;/&gt;
    &lt;bond id=&quot;NADP-bond9&quot; atomRefs=&quot;NADP-atom39 NADP-atom38&quot; order=&quot;A&quot;/&gt;
    &lt;bond id=&quot;NADP-bond10&quot; atomRefs=&quot;NADP-atom38 NADP-atom46&quot; order=&quot;A&quot;/&gt;
    &lt;bond id=&quot;NADP-bond11&quot; atomRefs=&quot;NADP-atom46 NADP-atom42&quot; order=&quot;A&quot;/&gt;
    &lt;bond id=&quot;NADP-bond12&quot; atomRefs=&quot;NADP-atom34 NADP-atom37&quot; order=&quot;1&quot;/&gt;
    &lt;bond id=&quot;NADP-bond13&quot; atomRefs=&quot;NADP-atom33 NADP-atom36&quot; order=&quot;1&quot;/&gt;
    &lt;bond id=&quot;NADP-bond14&quot; atomRefs=&quot;NADP-atom32 NADP-atom46&quot; order=&quot;1&quot;/&gt;
    &lt;bond id=&quot;NADP-bond15&quot; atomRefs=&quot;NADP-atom33 NADP-atom34&quot; order=&quot;1&quot;/&gt;
    &lt;bond id=&quot;NADP-bond16&quot; atomRefs=&quot;NADP-atom32 NADP-atom33&quot; order=&quot;1&quot;/&gt;
    &lt;bond id=&quot;NADP-bond17&quot; atomRefs=&quot;NADP-atom35 NADP-atom32&quot; order=&quot;1&quot;/&gt;
    &lt;bond id=&quot;NADP-bond18&quot; atomRefs=&quot;NADP-atom35 NADP-atom31&quot; order=&quot;1&quot;/&gt;
    &lt;bond id=&quot;NADP-bond19&quot; atomRefs=&quot;NADP-atom34 NADP-atom31&quot; order=&quot;1&quot;/&gt;
    &lt;bond id=&quot;NADP-bond20&quot; atomRefs=&quot;NADP-atom27 NADP-atom28&quot; order=&quot;2&quot;/&gt;
    &lt;bond id=&quot;NADP-bond21&quot; atomRefs=&quot;NADP-atom27 NADP-atom30&quot; order=&quot;1&quot;/&gt;
    &lt;bond id=&quot;NADP-bond22&quot; atomRefs=&quot;NADP-atom27 NADP-atom29&quot; order=&quot;1&quot;/&gt;
    &lt;bond id=&quot;NADP-bond23&quot; atomRefs=&quot;NADP-atom26 NADP-atom27&quot; order=&quot;1&quot;/&gt;
    &lt;bond id=&quot;NADP-bond24&quot; atomRefs=&quot;NADP-atom48 NADP-atom25&quot; order=&quot;1&quot;/&gt;
    &lt;bond id=&quot;NADP-bond25&quot; atomRefs=&quot;NADP-atom24 NADP-atom25&quot; order=&quot;1&quot;/&gt;
    &lt;bond id=&quot;NADP-bond26&quot; atomRefs=&quot;NADP-atom23 NADP-atom25&quot; order=&quot;2&quot;/&gt;
    &lt;bond id=&quot;NADP-bond27&quot; atomRefs=&quot;NADP-atom22 NADP-atom25&quot; order=&quot;1&quot;/&gt;
    &lt;bond id=&quot;NADP-bond28&quot; atomRefs=&quot;NADP-atom16 NADP-atom26&quot; order=&quot;1&quot;/&gt;
    &lt;bond id=&quot;NADP-bond29&quot; atomRefs=&quot;NADP-atom21 NADP-atom11&quot; order=&quot;1&quot;/&gt;
    &lt;bond id=&quot;NADP-bond30&quot; atomRefs=&quot;NADP-atom1 NADP-atom20&quot; order=&quot;2&quot;/&gt;
    &lt;bond id=&quot;NADP-bond31&quot; atomRefs=&quot;NADP-atom15 NADP-atom2&quot; order=&quot;1&quot;/&gt;
    &lt;bond id=&quot;NADP-bond32&quot; atomRefs=&quot;NADP-atom3 NADP-atom20&quot; order=&quot;1&quot;/&gt;
    &lt;bond id=&quot;NADP-bond33&quot; atomRefs=&quot;NADP-atom6 NADP-atom4&quot; order=&quot;A&quot;/&gt;
    &lt;bond id=&quot;NADP-bond34&quot; atomRefs=&quot;NADP-atom4 NADP-atom19&quot; order=&quot;A&quot;/&gt;
    &lt;bond id=&quot;NADP-bond35&quot; atomRefs=&quot;NADP-atom5 NADP-atom8&quot; order=&quot;1&quot;/&gt;
    &lt;bond id=&quot;NADP-bond36&quot; atomRefs=&quot;NADP-atom14 NADP-atom5&quot; order=&quot;1&quot;/&gt;
    &lt;bond id=&quot;NADP-bond37&quot; atomRefs=&quot;NADP-atom12 NADP-atom6&quot; order=&quot;A&quot;/&gt;
    &lt;bond id=&quot;NADP-bond38&quot; atomRefs=&quot;NADP-atom10 NADP-atom7&quot; order=&quot;A&quot;/&gt;
    &lt;bond id=&quot;NADP-bond39&quot; atomRefs=&quot;NADP-atom7 NADP-atom13&quot; order=&quot;A&quot;/&gt;
    &lt;bond id=&quot;NADP-bond40&quot; atomRefs=&quot;NADP-atom8 NADP-atom20&quot; order=&quot;1&quot;/&gt;
    &lt;bond id=&quot;NADP-bond41&quot; atomRefs=&quot;NADP-atom9 NADP-atom14&quot; order=&quot;1&quot;/&gt;
    &lt;bond id=&quot;NADP-bond42&quot; atomRefs=&quot;NADP-atom9 NADP-atom17&quot; order=&quot;1&quot;/&gt;
    &lt;bond id=&quot;NADP-bond43&quot; atomRefs=&quot;NADP-atom22 NADP-atom20&quot; order=&quot;1&quot;/&gt;
    &lt;bond id=&quot;NADP-bond44&quot; atomRefs=&quot;NADP-atom18 NADP-atom10&quot; order=&quot;A&quot;/&gt;
    &lt;bond id=&quot;NADP-bond45&quot; atomRefs=&quot;NADP-atom12 NADP-atom11&quot; order=&quot;A&quot;/&gt;
    &lt;bond id=&quot;NADP-bond46&quot; atomRefs=&quot;NADP-atom11 NADP-atom18&quot; order=&quot;A&quot;/&gt;
    &lt;bond id=&quot;NADP-bond47&quot; atomRefs=&quot;NADP-atom13 NADP-atom12&quot; order=&quot;A&quot;/&gt;
    &lt;bond id=&quot;NADP-bond48&quot; atomRefs=&quot;NADP-atom19 NADP-atom13&quot; order=&quot;A&quot;/&gt;
    &lt;bond id=&quot;NADP-bond49&quot; atomRefs=&quot;NADP-atom14 NADP-atom15&quot; order=&quot;1&quot;/&gt;
    &lt;bond id=&quot;NADP-bond50&quot; atomRefs=&quot;NADP-atom15 NADP-atom16&quot; order=&quot;1&quot;/&gt;
    &lt;bond id=&quot;NADP-bond51&quot; atomRefs=&quot;NADP-atom16 NADP-atom17&quot; order=&quot;1&quot;/&gt;
    &lt;bond id=&quot;NADP-bond52&quot; atomRefs=&quot;NADP-atom17 NADP-atom19&quot; order=&quot;1&quot;/&gt;
   &lt;/bondArray&gt;
   &lt;formula concise=&quot;C 21 H 29 N 7 O 17 P 3&quot; formalCharge=&quot;0&quot;/&gt;
   &lt;float title=&quot;molecularWeight&quot; units=&quot;g/mol&quot;&gt;744.418&lt;/float&gt;
   &lt;string title=&quot;smiles&quot;&gt;C(C1(OC(C(C(O)1)OP(O)(=O)O)n2(c3(c(nc2)c(N)ncn3))))OP(O)(=O)OP(=O)(O)OCC4(OC(C(O)C(O)4)[n+]5(cc(C(N)=O)ccc5))&lt;/string&gt;
  &lt;/molecule&gt;
 &lt;/cml&gt;
</bp:STRUCTURE-DATA>
                  </bp:chemicalStructure>
                </bp:STRUCTURE>
                <bp:SYNONYMS rdf:datatype="http://www.w3.org/2001/XMLSchema#string">coenzyme II</bp:SYNONYMS>
                <bp:SYNONYMS rdf:datatype="http://www.w3.org/2001/XMLSchema#string">triphosphopyridine nucleotide</bp:SYNONYMS>
                <bp:SYNONYMS rdf:datatype="http://www.w3.org/2001/XMLSchema#string">nicotinamide adenine dinucleotide phosphate</bp:SYNONYMS>
                <bp:SYNONYMS rdf:datatype="http://www.w3.org/2001/XMLSchema#string">NADP-oxidized</bp:SYNONYMS>
                <bp:SYNONYMS rdf:datatype="http://www.w3.org/2001/XMLSchema#string">NADP-ox</bp:SYNONYMS>
                <bp:SYNONYMS rdf:datatype="http://www.w3.org/2001/XMLSchema#string">NADP+</bp:SYNONYMS>
                <bp:SYNONYMS rdf:datatype="http://www.w3.org/2001/XMLSchema#string">TPN</bp:SYNONYMS>
                <bp:SYNONYMS rdf:datatype="http://www.w3.org/2001/XMLSchema#string">TPN+</bp:SYNONYMS>
                <bp:SYNONYMS rdf:datatype="http://www.w3.org/2001/XMLSchema#string">TPN-ox</bp:SYNONYMS>
                <bp:SYNONYMS rdf:datatype="http://www.w3.org/2001/XMLSchema#string">nicotinamide adenine dinucleotide-P</bp:SYNONYMS>
                <bp:SYNONYMS rdf:datatype="http://www.w3.org/2001/XMLSchema#string">NADP(+)</bp:SYNONYMS>
                <bp:SYNONYMS rdf:datatype="http://www.w3.org/2001/XMLSchema#string">NADP</bp:SYNONYMS>
                <bp:XREF>
                  <bp:unificationXref rdf:ID="unificationXref111419">
                    <bp:DB rdf:datatype="http://www.w3.org/2001/XMLSchema#string">EcoCyc</bp:DB>
                    <bp:ID rdf:datatype="http://www.w3.org/2001/XMLSchema#string">NADP</bp:ID>
                  </bp:unificationXref>
                </bp:XREF>
                <bp:XREF>
                  <bp:unificationXref rdf:ID="unificationXref111418">
                    <bp:DB rdf:datatype="http://www.w3.org/2001/XMLSchema#string">CAS</bp:DB>
                    <bp:ID rdf:datatype="http://www.w3.org/2001/XMLSchema#string">53-59-8</bp:ID>
                  </bp:unificationXref>
                </bp:XREF>
                <bp:XREF>
                  <bp:unificationXref rdf:ID="unificationXref111417">
                    <bp:DB rdf:datatype="http://www.w3.org/2001/XMLSchema#string">LIGAND</bp:DB>
                    <bp:ID rdf:datatype="http://www.w3.org/2001/XMLSchema#string">C00006</bp:ID>
                  </bp:unificationXref>
                </bp:XREF>
                <bp:XREF>
                  <bp:unificationXref rdf:ID="unificationXref111416">
                    <bp:DB rdf:datatype="http://www.w3.org/2001/XMLSchema#string">ChEBI</bp:DB>
                    <bp:ID rdf:datatype="http://www.w3.org/2001/XMLSchema#string">18009</bp:ID>
                  </bp:unificationXref>
                </bp:XREF>
                <bp:XREF>
                  <bp:unificationXref rdf:ID="unificationXref111415">
                    <bp:DB rdf:datatype="http://www.w3.org/2001/XMLSchema#string">LIGAND</bp:DB>
                    <bp:ID rdf:datatype="http://www.w3.org/2001/XMLSchema#string">C00006</bp:ID>
                  </bp:unificationXref>
                </bp:XREF>
                <bp:XREF>
                  <bp:unificationXref rdf:ID="unificationXref111414">
                    <bp:DB rdf:datatype="http://www.w3.org/2001/XMLSchema#string">PubChem</bp:DB>
                    <bp:ID rdf:datatype="http://www.w3.org/2001/XMLSchema#string">5886</bp:ID>
                  </bp:unificationXref>
                </bp:XREF>
              </bp:smallMolecule>
            </bp:PHYSICAL-ENTITY>
            <bp:CELLULAR-LOCATION rdf:resource="#openControlledVocabulary111304"/>
            <bp:STOICHIOMETRIC-COEFFICIENT>1</bp:STOICHIOMETRIC-COEFFICIENT>
          </bp:physicalEntityParticipant>
        </bp:LEFT>
        <bp:NAME rdf:datatype="http://www.w3.org/2001/XMLSchema#string">Enoyl-[acyl-carrier protein] reductase (NADPH, B-specific)</bp:NAME>
        <bp:RIGHT>
          <bp:physicalEntityParticipant rdf:ID="phys-ent-participant111515">
            <bp:PHYSICAL-ENTITY>
              <bp:smallMolecule rdf:ID="smallMolecule111423">
                <bp:MOLECULAR-WEIGHT>745.426</bp:MOLECULAR-WEIGHT>
                <bp:NAME rdf:datatype="http://www.w3.org/2001/XMLSchema#string">NADPH</bp:NAME>
                <bp:STRUCTURE>
                  <bp:chemicalStructure rdf:ID="chemicalStructure111430">
                    <bp:STRUCTURE-FORMAT rdf:datatype="http://www.w3.org/2001/XMLSchema#string">CML</bp:STRUCTURE-FORMAT>
                    <bp:STRUCTURE-DATA rdf:datatype="http://www.w3.org/2001/XMLSchema#string"> &lt;cml&gt;
  &lt;molecule id=&quot;NADPH&quot; title=&quot;NADPH&quot; dictRef=&quot;dictNADPH&quot;&gt;
   &lt;atomArray&gt;
    &lt;atom id=&quot;NADPH-atom1&quot; elementType=&quot;O&quot; x2=&quot;53130.0&quot; y2=&quot;-33049.0&quot;/&gt;
    &lt;atom id=&quot;NADPH-atom2&quot; elementType=&quot;O&quot; x2=&quot;72891.0&quot; y2=&quot;-13253.0&quot;/&gt;
    &lt;atom id=&quot;NADPH-atom3&quot; elementType=&quot;O&quot; x2=&quot;53105.0&quot; y2=&quot;-16639.0&quot;/&gt;
    &lt;atom id=&quot;NADPH-atom4&quot; elementType=&quot;C&quot; x2=&quot;99778.0&quot; y2=&quot;-47867.0&quot;/&gt;
    &lt;atom id=&quot;NADPH-atom5&quot; elementType=&quot;C&quot; x2=&quot;67454.0&quot; y2=&quot;-30291.0&quot;/&gt;
    &lt;atom id=&quot;NADPH-atom6&quot; elementType=&quot;N&quot; x2=&quot;94969.0&quot; y2=&quot;-54609.0&quot;/&gt;
    &lt;atom id=&quot;NADPH-atom7&quot; elementType=&quot;N&quot; x2=&quot;79875.0&quot; y2=&quot;-39567.0&quot;/&gt;
    &lt;atom id=&quot;NADPH-atom8&quot; elementType=&quot;O&quot; x2=&quot;61335.0&quot; y2=&quot;-24826.0&quot;/&gt;
    &lt;atom id=&quot;NADPH-atom9&quot; elementType=&quot;O&quot; x2=&quot;81839.0&quot; y2=&quot;-32502.0&quot;/&gt;
    &lt;atom id=&quot;NADPH-atom10&quot; elementType=&quot;C&quot; x2=&quot;72769.0&quot; y2=&quot;-43761.0&quot;/&gt;
    &lt;atom id=&quot;NADPH-atom11&quot; elementType=&quot;C&quot; x2=&quot;79875.0&quot; y2=&quot;-56161.0&quot;/&gt;
    &lt;atom id=&quot;NADPH-atom12&quot; elementType=&quot;C&quot; x2=&quot;87072.0&quot; y2=&quot;-52058.0&quot;/&gt;
    &lt;atom id=&quot;NADPH-atom13&quot; elementType=&quot;C&quot; x2=&quot;87072.0&quot; y2=&quot;-43761.0&quot;/&gt;
    &lt;atom id=&quot;NADPH-atom14&quot; elementType=&quot;C&quot; x2=&quot;75247.0&quot; y2=&quot;-27725.0&quot;/&gt;
    &lt;atom id=&quot;NADPH-atom15&quot; elementType=&quot;C&quot; x2=&quot;77737.0&quot; y2=&quot;-19874.0&quot;/&gt;
    &lt;atom id=&quot;NADPH-atom16&quot; elementType=&quot;C&quot; x2=&quot;85987.0&quot; y2=&quot;-19874.0&quot;/&gt;
    &lt;atom id=&quot;NADPH-atom17&quot; elementType=&quot;C&quot; x2=&quot;88524.0&quot; y2=&quot;-27725.0&quot;/&gt;
    &lt;atom id=&quot;NADPH-atom18&quot; elementType=&quot;N&quot; x2=&quot;72769.0&quot; y2=&quot;-52058.0&quot;/&gt;
    &lt;atom id=&quot;NADPH-atom19&quot; elementType=&quot;N&quot; x2=&quot;94949.0&quot; y2=&quot;-41282.0&quot;/&gt;
    &lt;atom id=&quot;NADPH-atom20&quot; elementType=&quot;P&quot; x2=&quot;53121.0&quot; y2=&quot;-24844.0&quot;/&gt;
    &lt;atom id=&quot;NADPH-atom21&quot; elementType=&quot;N&quot; x2=&quot;79852.0&quot; y2=&quot;-64411.0&quot;/&gt;
    &lt;atom id=&quot;NADPH-atom22&quot; elementType=&quot;O&quot; x2=&quot;44916.0&quot; y2=&quot;-24844.0&quot;/&gt;
    &lt;atom id=&quot;NADPH-atom23&quot; elementType=&quot;O&quot; x2=&quot;36666.0&quot; y2=&quot;-33112.0&quot;/&gt;
    &lt;atom id=&quot;NADPH-atom24&quot; elementType=&quot;O&quot; x2=&quot;36641.0&quot; y2=&quot;-16612.0&quot;/&gt;
    &lt;atom id=&quot;NADPH-atom25&quot; elementType=&quot;P&quot; x2=&quot;36657.0&quot; y2=&quot;-24862.0&quot;/&gt;
    &lt;atom id=&quot;NADPH-atom26&quot; elementType=&quot;O&quot; x2=&quot;90842.0&quot; y2=&quot;-13204.0&quot;/&gt;
    &lt;atom id=&quot;NADPH-atom27&quot; elementType=&quot;P&quot; x2=&quot;99092.0&quot; y2=&quot;-13204.0&quot;/&gt;
    &lt;atom id=&quot;NADPH-atom28&quot; elementType=&quot;O&quot; x2=&quot;99092.0&quot; y2=&quot;-21454.0&quot;/&gt;
    &lt;atom id=&quot;NADPH-atom29&quot; elementType=&quot;O&quot; x2=&quot;107342.0&quot; y2=&quot;-13204.0&quot;/&gt;
    &lt;atom id=&quot;NADPH-atom30&quot; elementType=&quot;O&quot; x2=&quot;99092.0&quot; y2=&quot;-4954.0&quot;/&gt;
    &lt;atom id=&quot;NADPH-atom31&quot; elementType=&quot;C&quot; x2=&quot;14118.0&quot; y2=&quot;-24811.0&quot;/&gt;
    &lt;atom id=&quot;NADPH-atom32&quot; elementType=&quot;C&quot; x2=&quot;769.0&quot; y2=&quot;-24811.0&quot;/&gt;
    &lt;atom id=&quot;NADPH-atom33&quot; elementType=&quot;C&quot; x2=&quot;3318.0&quot; y2=&quot;-16965.0&quot;/&gt;
    &lt;atom id=&quot;NADPH-atom34&quot; elementType=&quot;C&quot; x2=&quot;11568.0&quot; y2=&quot;-16965.0&quot;/&gt;
    &lt;atom id=&quot;NADPH-atom35&quot; elementType=&quot;O&quot; x2=&quot;7443.0&quot; y2=&quot;-29660.0&quot;/&gt;
    &lt;atom id=&quot;NADPH-atom36&quot; elementType=&quot;O&quot; x2=&quot;-1531.0&quot; y2=&quot;-10291.0&quot;/&gt;
    &lt;atom id=&quot;NADPH-atom37&quot; elementType=&quot;O&quot; x2=&quot;16418.0&quot; y2=&quot;-10291.0&quot;/&gt;
    &lt;atom id=&quot;NADPH-atom38&quot; elementType=&quot;C&quot; x2=&quot;-7077.0&quot; y2=&quot;-35610.0&quot;/&gt;
    &lt;atom id=&quot;NADPH-atom39&quot; elementType=&quot;C&quot; x2=&quot;-14222.0&quot; y2=&quot;-39735.0&quot;/&gt;
    &lt;atom id=&quot;NADPH-atom40&quot; elementType=&quot;C&quot; x2=&quot;-21367.0&quot; y2=&quot;-35610.0&quot;/&gt;
    &lt;atom id=&quot;NADPH-atom41&quot; elementType=&quot;C&quot; x2=&quot;-21367.0&quot; y2=&quot;-27360.0&quot;/&gt;
    &lt;atom id=&quot;NADPH-atom42&quot; elementType=&quot;C&quot; x2=&quot;-14222.0&quot; y2=&quot;-23235.0&quot;/&gt;
    &lt;atom id=&quot;NADPH-atom43&quot; elementType=&quot;C&quot; x2=&quot;-28511.0&quot; y2=&quot;-23235.0&quot;/&gt;
    &lt;atom id=&quot;NADPH-atom44&quot; elementType=&quot;O&quot; x2=&quot;-28511.0&quot; y2=&quot;-14985.0&quot;/&gt;
    &lt;atom id=&quot;NADPH-atom45&quot; elementType=&quot;N&quot; x2=&quot;-35656.0&quot; y2=&quot;-27360.0&quot;/&gt;
    &lt;atom id=&quot;NADPH-atom46&quot; elementType=&quot;N&quot; x2=&quot;-7077.0&quot; y2=&quot;-27360.0&quot;/&gt;
    &lt;atom id=&quot;NADPH-atom47&quot; elementType=&quot;C&quot; x2=&quot;21248.0&quot; y2=&quot;-28961.0&quot;/&gt;
    &lt;atom id=&quot;NADPH-atom48&quot; elementType=&quot;O&quot; x2=&quot;28407.0&quot; y2=&quot;-24862.0&quot;/&gt;
   &lt;/atomArray&gt;
   &lt;bondArray&gt;
    &lt;bond id=&quot;NADPH-bond1&quot; atomRefs=&quot;NADPH-atom47 NADPH-atom48&quot; order=&quot;1&quot;/&gt;
    &lt;bond id=&quot;NADPH-bond2&quot; atomRefs=&quot;NADPH-atom31 NADPH-atom47&quot; order=&quot;1&quot;/&gt;
    &lt;bond id=&quot;NADPH-bond3&quot; atomRefs=&quot;NADPH-atom43 NADPH-atom45&quot; order=&quot;1&quot;/&gt;
    &lt;bond id=&quot;NADPH-bond4&quot; atomRefs=&quot;NADPH-atom43 NADPH-atom44&quot; order=&quot;2&quot;/&gt;
    &lt;bond id=&quot;NADPH-bond5&quot; atomRefs=&quot;NADPH-atom41 NADPH-atom43&quot; order=&quot;1&quot;/&gt;
    &lt;bond id=&quot;NADPH-bond6&quot; atomRefs=&quot;NADPH-atom41 NADPH-atom42&quot; order=&quot;2&quot;/&gt;
    &lt;bond id=&quot;NADPH-bond7&quot; atomRefs=&quot;NADPH-atom40 NADPH-atom41&quot; order=&quot;1&quot;/&gt;
    &lt;bond id=&quot;NADPH-bond8&quot; atomRefs=&quot;NADPH-atom39 NADPH-atom40&quot; order=&quot;1&quot;/&gt;
    &lt;bond id=&quot;NADPH-bond9&quot; atomRefs=&quot;NADPH-atom38 NADPH-atom39&quot; order=&quot;2&quot;/&gt;
    &lt;bond id=&quot;NADPH-bond10&quot; atomRefs=&quot;NADPH-atom38 NADPH-atom46&quot; order=&quot;1&quot;/&gt;
    &lt;bond id=&quot;NADPH-bond11&quot; atomRefs=&quot;NADPH-atom42 NADPH-atom46&quot; order=&quot;1&quot;/&gt;
    &lt;bond id=&quot;NADPH-bond12&quot; atomRefs=&quot;NADPH-atom34 NADPH-atom37&quot; order=&quot;1&quot;/&gt;
    &lt;bond id=&quot;NADPH-bond13&quot; atomRefs=&quot;NADPH-atom33 NADPH-atom36&quot; order=&quot;1&quot;/&gt;
    &lt;bond id=&quot;NADPH-bond14&quot; atomRefs=&quot;NADPH-atom32 NADPH-atom46&quot; order=&quot;1&quot;/&gt;
    &lt;bond id=&quot;NADPH-bond15&quot; atomRefs=&quot;NADPH-atom33 NADPH-atom34&quot; order=&quot;1&quot;/&gt;
    &lt;bond id=&quot;NADPH-bond16&quot; atomRefs=&quot;NADPH-atom32 NADPH-atom33&quot; order=&quot;1&quot;/&gt;
    &lt;bond id=&quot;NADPH-bond17&quot; atomRefs=&quot;NADPH-atom35 NADPH-atom32&quot; order=&quot;1&quot;/&gt;
    &lt;bond id=&quot;NADPH-bond18&quot; atomRefs=&quot;NADPH-atom35 NADPH-atom31&quot; order=&quot;1&quot;/&gt;
    &lt;bond id=&quot;NADPH-bond19&quot; atomRefs=&quot;NADPH-atom34 NADPH-atom31&quot; order=&quot;1&quot;/&gt;
    &lt;bond id=&quot;NADPH-bond20&quot; atomRefs=&quot;NADPH-atom27 NADPH-atom28&quot; order=&quot;2&quot;/&gt;
    &lt;bond id=&quot;NADPH-bond21&quot; atomRefs=&quot;NADPH-atom27 NADPH-atom30&quot; order=&quot;1&quot;/&gt;
    &lt;bond id=&quot;NADPH-bond22&quot; atomRefs=&quot;NADPH-atom27 NADPH-atom29&quot; order=&quot;1&quot;/&gt;
    &lt;bond id=&quot;NADPH-bond23&quot; atomRefs=&quot;NADPH-atom26 NADPH-atom27&quot; order=&quot;1&quot;/&gt;
    &lt;bond id=&quot;NADPH-bond24&quot; atomRefs=&quot;NADPH-atom48 NADPH-atom25&quot; order=&quot;1&quot;/&gt;
    &lt;bond id=&quot;NADPH-bond25&quot; atomRefs=&quot;NADPH-atom24 NADPH-atom25&quot; order=&quot;1&quot;/&gt;
    &lt;bond id=&quot;NADPH-bond26&quot; atomRefs=&quot;NADPH-atom23 NADPH-atom25&quot; order=&quot;2&quot;/&gt;
    &lt;bond id=&quot;NADPH-bond27&quot; atomRefs=&quot;NADPH-atom22 NADPH-atom25&quot; order=&quot;1&quot;/&gt;
    &lt;bond id=&quot;NADPH-bond28&quot; atomRefs=&quot;NADPH-atom16 NADPH-atom26&quot; order=&quot;1&quot;/&gt;
    &lt;bond id=&quot;NADPH-bond29&quot; atomRefs=&quot;NADPH-atom21 NADPH-atom11&quot; order=&quot;1&quot;/&gt;
    &lt;bond id=&quot;NADPH-bond30&quot; atomRefs=&quot;NADPH-atom1 NADPH-atom20&quot; order=&quot;2&quot;/&gt;
    &lt;bond id=&quot;NADPH-bond31&quot; atomRefs=&quot;NADPH-atom15 NADPH-atom2&quot; order=&quot;1&quot;/&gt;
    &lt;bond id=&quot;NADPH-bond32&quot; atomRefs=&quot;NADPH-atom3 NADPH-atom20&quot; order=&quot;1&quot;/&gt;
    &lt;bond id=&quot;NADPH-bond33&quot; atomRefs=&quot;NADPH-atom6 NADPH-atom4&quot; order=&quot;A&quot;/&gt;
    &lt;bond id=&quot;NADPH-bond34&quot; atomRefs=&quot;NADPH-atom4 NADPH-atom19&quot; order=&quot;A&quot;/&gt;
    &lt;bond id=&quot;NADPH-bond35&quot; atomRefs=&quot;NADPH-atom5 NADPH-atom8&quot; order=&quot;1&quot;/&gt;
    &lt;bond id=&quot;NADPH-bond36&quot; atomRefs=&quot;NADPH-atom14 NADPH-atom5&quot; order=&quot;1&quot;/&gt;
    &lt;bond id=&quot;NADPH-bond37&quot; atomRefs=&quot;NADPH-atom12 NADPH-atom6&quot; order=&quot;A&quot;/&gt;
    &lt;bond id=&quot;NADPH-bond38&quot; atomRefs=&quot;NADPH-atom10 NADPH-atom7&quot; order=&quot;A&quot;/&gt;
    &lt;bond id=&quot;NADPH-bond39&quot; atomRefs=&quot;NADPH-atom7 NADPH-atom13&quot; order=&quot;A&quot;/&gt;
    &lt;bond id=&quot;NADPH-bond40&quot; atomRefs=&quot;NADPH-atom8 NADPH-atom20&quot; order=&quot;1&quot;/&gt;
    &lt;bond id=&quot;NADPH-bond41&quot; atomRefs=&quot;NADPH-atom9 NADPH-atom14&quot; order=&quot;1&quot;/&gt;
    &lt;bond id=&quot;NADPH-bond42&quot; atomRefs=&quot;NADPH-atom9 NADPH-atom17&quot; order=&quot;1&quot;/&gt;
    &lt;bond id=&quot;NADPH-bond43&quot; atomRefs=&quot;NADPH-atom22 NADPH-atom20&quot; order=&quot;1&quot;/&gt;
    &lt;bond id=&quot;NADPH-bond44&quot; atomRefs=&quot;NADPH-atom18 NADPH-atom10&quot; order=&quot;A&quot;/&gt;
    &lt;bond id=&quot;NADPH-bond45&quot; atomRefs=&quot;NADPH-atom12 NADPH-atom11&quot; order=&quot;A&quot;/&gt;
    &lt;bond id=&quot;NADPH-bond46&quot; atomRefs=&quot;NADPH-atom11 NADPH-atom18&quot; order=&quot;A&quot;/&gt;
    &lt;bond id=&quot;NADPH-bond47&quot; atomRefs=&quot;NADPH-atom13 NADPH-atom12&quot; order=&quot;A&quot;/&gt;
    &lt;bond id=&quot;NADPH-bond48&quot; atomRefs=&quot;NADPH-atom19 NADPH-atom13&quot; order=&quot;A&quot;/&gt;
    &lt;bond id=&quot;NADPH-bond49&quot; atomRefs=&quot;NADPH-atom14 NADPH-atom15&quot; order=&quot;1&quot;/&gt;
    &lt;bond id=&quot;NADPH-bond50&quot; atomRefs=&quot;NADPH-atom15 NADPH-atom16&quot; order=&quot;1&quot;/&gt;
    &lt;bond id=&quot;NADPH-bond51&quot; atomRefs=&quot;NADPH-atom16 NADPH-atom17&quot; order=&quot;1&quot;/&gt;
    &lt;bond id=&quot;NADPH-bond52&quot; atomRefs=&quot;NADPH-atom17 NADPH-atom19&quot; order=&quot;1&quot;/&gt;
   &lt;/bondArray&gt;
   &lt;formula concise=&quot;C 21 H 30 N 7 O 17 P 3&quot; formalCharge=&quot;0&quot;/&gt;
   &lt;float title=&quot;molecularWeight&quot; units=&quot;g/mol&quot;&gt;745.426&lt;/float&gt;
   &lt;string title=&quot;smiles&quot;&gt;C(C1(OC(C(C(O)1)OP(O)(=O)O)n2(c3(c(nc2)c(N)ncn3))))OP(O)(=O)OP(=O)(O)OCC4(OC(C(O)C(O)4)N5(C=C(C(N)=O)CC=C5))&lt;/string&gt;
  &lt;/molecule&gt;
 &lt;/cml&gt;
</bp:STRUCTURE-DATA>
                  </bp:chemicalStructure>
                </bp:STRUCTURE>
                <bp:SYNONYMS rdf:datatype="http://www.w3.org/2001/XMLSchema#string">Nicotinamide adenine dinucleotide phosphate - reduced</bp:SYNONYMS>
                <bp:SYNONYMS rdf:datatype="http://www.w3.org/2001/XMLSchema#string">NADPH+H+</bp:SYNONYMS>
                <bp:SYNONYMS rdf:datatype="http://www.w3.org/2001/XMLSchema#string">NADPH2</bp:SYNONYMS>
                <bp:SYNONYMS rdf:datatype="http://www.w3.org/2001/XMLSchema#string">NADPH&lt;SUB&gt;2&lt;/SUB&gt;</bp:SYNONYMS>
                <bp:SYNONYMS rdf:datatype="http://www.w3.org/2001/XMLSchema#string">dihydrotriphosphopyridine nucleotide</bp:SYNONYMS>
                <bp:SYNONYMS rdf:datatype="http://www.w3.org/2001/XMLSchema#string">dihydrotriphosphopyridine nucleotide reduced</bp:SYNONYMS>
                <bp:SYNONYMS rdf:datatype="http://www.w3.org/2001/XMLSchema#string">dihydronicotinamide adenine dinucleotide phosphate</bp:SYNONYMS>
                <bp:SYNONYMS rdf:datatype="http://www.w3.org/2001/XMLSchema#string">dihydronicotinamide adenine dinucleotide phosphate reduced</bp:SYNONYMS>
                <bp:SYNONYMS rdf:datatype="http://www.w3.org/2001/XMLSchema#string">NADP-reduced</bp:SYNONYMS>
                <bp:SYNONYMS rdf:datatype="http://www.w3.org/2001/XMLSchema#string">NADP-red</bp:SYNONYMS>
                <bp:SYNONYMS rdf:datatype="http://www.w3.org/2001/XMLSchema#string">NADPH&lt;SUP&gt;+&lt;/SUP&gt;H&lt;SUP&gt;+&lt;/SUP&gt;</bp:SYNONYMS>
                <bp:SYNONYMS rdf:datatype="http://www.w3.org/2001/XMLSchema#string">TPNH</bp:SYNONYMS>
                <bp:SYNONYMS rdf:datatype="http://www.w3.org/2001/XMLSchema#string">dihydronicotinamide adenine dinucleotide-P</bp:SYNONYMS>
                <bp:SYNONYMS rdf:datatype="http://www.w3.org/2001/XMLSchema#string">NADP(H)</bp:SYNONYMS>
                <bp:XREF>
                  <bp:unificationXref rdf:ID="unificationXref111429">
                    <bp:DB rdf:datatype="http://www.w3.org/2001/XMLSchema#string">EcoCyc</bp:DB>
                    <bp:ID rdf:datatype="http://www.w3.org/2001/XMLSchema#string">NADPH</bp:ID>
                  </bp:unificationXref>
                </bp:XREF>
                <bp:XREF>
                  <bp:unificationXref rdf:ID="unificationXref111428">
                    <bp:DB rdf:datatype="http://www.w3.org/2001/XMLSchema#string">LIGAND</bp:DB>
                    <bp:ID rdf:datatype="http://www.w3.org/2001/XMLSchema#string">C00005</bp:ID>
                  </bp:unificationXref>
                </bp:XREF>
                <bp:XREF>
                  <bp:unificationXref rdf:ID="unificationXref111427">
                    <bp:DB rdf:datatype="http://www.w3.org/2001/XMLSchema#string">CAS</bp:DB>
                    <bp:ID rdf:datatype="http://www.w3.org/2001/XMLSchema#string">2646-71-1</bp:ID>
                  </bp:unificationXref>
                </bp:XREF>
                <bp:XREF>
                  <bp:unificationXref rdf:ID="unificationXref111426">
                    <bp:DB rdf:datatype="http://www.w3.org/2001/XMLSchema#string">ChEBI</bp:DB>
                    <bp:ID rdf:datatype="http://www.w3.org/2001/XMLSchema#string">16474</bp:ID>
                  </bp:unificationXref>
                </bp:XREF>
                <bp:XREF>
                  <bp:unificationXref rdf:ID="unificationXref111425">
                    <bp:DB rdf:datatype="http://www.w3.org/2001/XMLSchema#string">LIGAND</bp:DB>
                    <bp:ID rdf:datatype="http://www.w3.org/2001/XMLSchema#string">C00005</bp:ID>
                  </bp:unificationXref>
                </bp:XREF>
                <bp:XREF>
                  <bp:unificationXref rdf:ID="unificationXref111424">
                    <bp:DB rdf:datatype="http://www.w3.org/2001/XMLSchema#string">PubChem</bp:DB>
                    <bp:ID rdf:datatype="http://www.w3.org/2001/XMLSchema#string">5884</bp:ID>
                  </bp:unificationXref>
                </bp:XREF>
              </bp:smallMolecule>
            </bp:PHYSICAL-ENTITY>
            <bp:CELLULAR-LOCATION rdf:resource="#openControlledVocabulary111304"/>
            <bp:STOICHIOMETRIC-COEFFICIENT>1</bp:STOICHIOMETRIC-COEFFICIENT>
          </bp:physicalEntityParticipant>
        </bp:RIGHT>
        <bp:RIGHT>
          <bp:physicalEntityParticipant rdf:ID="phys-ent-participant111516">
            <bp:PHYSICAL-ENTITY rdf:resource="#protein111455"/>
            <bp:CELLULAR-LOCATION rdf:resource="#openControlledVocabulary111304"/>
            <bp:STOICHIOMETRIC-COEFFICIENT>1</bp:STOICHIOMETRIC-COEFFICIENT>
          </bp:physicalEntityParticipant>
        </bp:RIGHT>
        <bp:XREF>
          <bp:unificationXref rdf:ID="unificationXref111512">
            <bp:DB rdf:datatype="http://www.w3.org/2001/XMLSchema#string">EcoCyc</bp:DB>
            <bp:ID rdf:datatype="http://www.w3.org/2001/XMLSchema#string">ENOYL-ACP-REDUCT-NADPH-RXN</bp:ID>
          </bp:unificationXref>
        </bp:XREF>
      </bp:biochemicalReaction>
    </bp:CONTROLLED>
    <bp:CONTROLLER>
      <bp:physicalEntityParticipant rdf:ID="phys-ent-participant111520">
        <bp:PHYSICAL-ENTITY>
          <bp:protein rdf:ID="protein111466">
            <bp:COMMENT rdf:datatype="http://www.w3.org/2001/XMLSchema#string">The FabI protein is an enoyl acyl carrier protein reductase which catalyzes an essential step in fatty acid 
biosynthesis.
|CITS: [1364817] [8119879]|

Inhibitors of FabI have been identified |CITS: [15105103][14736233]|.</bp:COMMENT>
            <bp:NAME rdf:datatype="http://www.w3.org/2001/XMLSchema#string">ENOYL-ACP-REDUCT-NADH-MONOMER</bp:NAME>
            <bp:ORGANISM rdf:resource="#bioSource111311"/>
            <bp:SEQUENCE rdf:datatype="http://www.w3.org/2001/XMLSchema#string">MGFLSGKRILVTGVASKLSIAYGIAQAMHREGAELAFTYQNDKLKGRVEEFAAQLGSDIVLQCDVAEDASIDTMFAELGKVWPKFDGFVHSIGFAPGDQLDGDYVNAVTREGFKIAHDISSYSFVAMAKACRSMLNPGSALLTLSYLGAERAIPNYNVMGLAKASLEANVRYMANAMGPEGVRVNAISAGPIRTLAASGIKDFRKMLAHCEAVTPIRRTVTIEDVGNSAAFLCSDLSAGISGEVVHVDGGFSIAAMNELELK</bp:SEQUENCE>
            <bp:SYNONYMS rdf:datatype="http://www.w3.org/2001/XMLSchema#string">B1288</bp:SYNONYMS>
            <bp:SYNONYMS rdf:datatype="http://www.w3.org/2001/XMLSchema#string">Gts</bp:SYNONYMS>
            <bp:SYNONYMS rdf:datatype="http://www.w3.org/2001/XMLSchema#string">QmeA</bp:SYNONYMS>
            <bp:SYNONYMS rdf:datatype="http://www.w3.org/2001/XMLSchema#string">EnvM</bp:SYNONYMS>
            <bp:SYNONYMS rdf:datatype="http://www.w3.org/2001/XMLSchema#string">FabI</bp:SYNONYMS>
            <bp:XREF>
              <bp:unificationXref rdf:ID="unificationXref111479">
                <bp:DB rdf:datatype="http://www.w3.org/2001/XMLSchema#string">EcoCyc</bp:DB>
                <bp:ID rdf:datatype="http://www.w3.org/2001/XMLSchema#string">ENOYL-ACP-REDUCT-NADH-MONOMER</bp:ID>
              </bp:unificationXref>
            </bp:XREF>
            <bp:XREF>
              <bp:unificationXref rdf:ID="unificationXref111478">
                <bp:DB rdf:datatype="http://www.w3.org/2001/XMLSchema#string">PDB</bp:DB>
                <bp:ID rdf:datatype="http://www.w3.org/2001/XMLSchema#string">1DFG</bp:ID>
              </bp:unificationXref>
            </bp:XREF>
            <bp:XREF>
              <bp:unificationXref rdf:ID="unificationXref111477">
                <bp:DB rdf:datatype="http://www.w3.org/2001/XMLSchema#string">PDB</bp:DB>
                <bp:ID rdf:datatype="http://www.w3.org/2001/XMLSchema#string">1DFH</bp:ID>
              </bp:unificationXref>
            </bp:XREF>
            <bp:XREF>
              <bp:unificationXref rdf:ID="unificationXref111476">
                <bp:DB rdf:datatype="http://www.w3.org/2001/XMLSchema#string">PDB</bp:DB>
                <bp:ID rdf:datatype="http://www.w3.org/2001/XMLSchema#string">1DFI</bp:ID>
              </bp:unificationXref>
            </bp:XREF>
            <bp:XREF>
              <bp:unificationXref rdf:ID="unificationXref111475">
                <bp:DB rdf:datatype="http://www.w3.org/2001/XMLSchema#string">PDB</bp:DB>
                <bp:ID rdf:datatype="http://www.w3.org/2001/XMLSchema#string">1I2Z</bp:ID>
              </bp:unificationXref>
            </bp:XREF>
            <bp:XREF>
              <bp:unificationXref rdf:ID="unificationXref111474">
                <bp:DB rdf:datatype="http://www.w3.org/2001/XMLSchema#string">PDB</bp:DB>
                <bp:ID rdf:datatype="http://www.w3.org/2001/XMLSchema#string">1I30</bp:ID>
              </bp:unificationXref>
            </bp:XREF>
            <bp:XREF>
              <bp:unificationXref rdf:ID="unificationXref111473">
                <bp:DB rdf:datatype="http://www.w3.org/2001/XMLSchema#string">PDB</bp:DB>
                <bp:ID rdf:datatype="http://www.w3.org/2001/XMLSchema#string">1QSG</bp:ID>
              </bp:unificationXref>
            </bp:XREF>
            <bp:XREF>
              <bp:unificationXref rdf:ID="unificationXref111472">
                <bp:DB rdf:datatype="http://www.w3.org/2001/XMLSchema#string">RefSeq</bp:DB>
                <bp:ID rdf:datatype="http://www.w3.org/2001/XMLSchema#string">NP_415804</bp:ID>
              </bp:unificationXref>
            </bp:XREF>
            <bp:XREF>
              <bp:unificationXref rdf:ID="unificationXref111471">
                <bp:DB rdf:datatype="http://www.w3.org/2001/XMLSchema#string">UniProt</bp:DB>
                <bp:ID rdf:datatype="http://www.w3.org/2001/XMLSchema#string">P0AEK4</bp:ID>
              </bp:unificationXref>
            </bp:XREF>
            <bp:XREF>
              <bp:unificationXref rdf:ID="unificationXref111470">
                <bp:DB rdf:datatype="http://www.w3.org/2001/XMLSchema#string">PDB</bp:DB>
                <bp:ID rdf:datatype="http://www.w3.org/2001/XMLSchema#string">1MFP</bp:ID>
              </bp:unificationXref>
            </bp:XREF>
            <bp:XREF>
              <bp:relationshipXref rdf:ID="relationshipXref111469">
                <bp:DB rdf:datatype="http://www.w3.org/2001/XMLSchema#string">Pfam</bp:DB>
                <bp:ID rdf:datatype="http://www.w3.org/2001/XMLSchema#string">PF00106</bp:ID>
                <bp:RELATIONSHIP-TYPE rdf:datatype="http://www.w3.org/2001/XMLSchema#string">IN-FAMILY</bp:RELATIONSHIP-TYPE>
              </bp:relationshipXref>
            </bp:XREF>
            <bp:XREF>
              <bp:unificationXref rdf:ID="unificationXref111468">
                <bp:DB rdf:datatype="http://www.w3.org/2001/XMLSchema#string">Swiss-Model</bp:DB>
                <bp:ID rdf:datatype="http://www.w3.org/2001/XMLSchema#string">P0AEK4</bp:ID>
              </bp:unificationXref>
            </bp:XREF>
            <bp:XREF>
              <bp:unificationXref rdf:ID="unificationXref111467">
                <bp:DB rdf:datatype="http://www.w3.org/2001/XMLSchema#string">EcoliWiki</bp:DB>
                <bp:ID rdf:datatype="http://www.w3.org/2001/XMLSchema#string">b1288</bp:ID>
              </bp:unificationXref>
            </bp:XREF>
          </bp:protein>
        </bp:PHYSICAL-ENTITY>
        <bp:CELLULAR-LOCATION rdf:resource="#openControlledVocabulary111345"/>
        <bp:STOICHIOMETRIC-COEFFICIENT>1</bp:STOICHIOMETRIC-COEFFICIENT>
      </bp:physicalEntityParticipant>
    </bp:CONTROLLER>
    <bp:NAME rdf:datatype="http://www.w3.org/2001/XMLSchema#string">enoyl-ACP reductase (NADPH)</bp:NAME>
    <bp:SYNONYMS rdf:datatype="http://www.w3.org/2001/XMLSchema#string">enoyl-[acyl-carrier-protein] reductase (NADPH,-B-specific)</bp:SYNONYMS>
    <bp:SYNONYMS rdf:datatype="http://www.w3.org/2001/XMLSchema#string">acyl-ACP dehydrogenase</bp:SYNONYMS>
    <bp:SYNONYMS rdf:datatype="http://www.w3.org/2001/XMLSchema#string">acyl-[acyl carrier protein]:NADP+ oxidoreductase (B-specific)</bp:SYNONYMS>
    <bp:XREF>
      <bp:unificationXref rdf:ID="unificationXref111519">
        <bp:DB rdf:datatype="http://www.w3.org/2001/XMLSchema#string">EcoCyc</bp:DB>
        <bp:ID rdf:datatype="http://www.w3.org/2001/XMLSchema#string">ENZRXN0-2843</bp:ID>
      </bp:unificationXref>
    </bp:XREF>
    <bp:XREF>
      <bp:publicationXref rdf:ID="publicationXref111518">
        <bp:AUTHORS rdf:datatype="http://www.w3.org/2001/XMLSchema#string">Bergler H</bp:AUTHORS>
        <bp:AUTHORS rdf:datatype="http://www.w3.org/2001/XMLSchema#string">Fuchsbichler S</bp:AUTHORS>
        <bp:AUTHORS rdf:datatype="http://www.w3.org/2001/XMLSchema#string">Hogenauer G</bp:AUTHORS>
        <bp:AUTHORS rdf:datatype="http://www.w3.org/2001/XMLSchema#string">Turnowsky F</bp:AUTHORS>
        <bp:DB rdf:datatype="http://www.w3.org/2001/XMLSchema#string">PubMed</bp:DB>
        <bp:ID rdf:datatype="http://www.w3.org/2001/XMLSchema#string">9022698</bp:ID>
        <bp:SOURCE rdf:datatype="http://www.w3.org/2001/XMLSchema#string">Eur J Biochem 242(3);689-94</bp:SOURCE>
        <bp:TITLE rdf:datatype="http://www.w3.org/2001/XMLSchema#string">The enoyl-[acyl-carrier-protein] reductase (FabI) of Escherichia coli, which catalyzes a key regulatory step in fatty acid biosynthesis, accepts NADH and NADPH as cofactors and is inhibited by palmitoyl-CoA.</bp:TITLE>
        <bp:YEAR>1996</bp:YEAR>
      </bp:publicationXref>
    </bp:XREF>
  </bp:catalysis>
  <bp:catalysis rdf:ID="catalysis111464">
    <bp:COMMENT rdf:datatype="http://www.w3.org/2001/XMLSchema#string">There are two activities in &lt;i&gt;E. coli&lt;/i&gt; responsible for the
reduction of the 2,3-double bond in the elongating fatty acid moiety, both encoded by the fabI gene; see |CITS: [9022698]|.
One enzyme requires NADH, while the other uses NADPH as a coenzyme.
|CITS: [8119879]|   The enzyme catalyses the reduction of enoyl derivatives of carbon
chain length from 4 to 16. Enoyl-ACP reductase is inhibited by acyl-ACP, 
probably through product inhibition, thus regulating fatty acid synthesis at a
significant point. |CITS: [8567624]|</bp:COMMENT>
    <bp:CONTROLLED>
      <bp:biochemicalReaction rdf:ID="biochemicalReaction111446">
        <bp:COMMENT rdf:datatype="http://www.w3.org/2001/XMLSchema#string">One of two final reduction reactions in fatty acid biosynthesis.</bp:COMMENT>
        <bp:EC-NUMBER rdf:datatype="http://www.w3.org/2001/XMLSchema#string">1.3.1.9</bp:EC-NUMBER>
        <bp:LEFT>
          <bp:physicalEntityParticipant rdf:ID="phys-ent-participant111448">
            <bp:PHYSICAL-ENTITY rdf:resource="#protein111317"/>
            <bp:CELLULAR-LOCATION rdf:resource="#openControlledVocabulary111304"/>
            <bp:STOICHIOMETRIC-COEFFICIENT>1</bp:STOICHIOMETRIC-COEFFICIENT>
          </bp:physicalEntityParticipant>
        </bp:LEFT>
        <bp:LEFT>
          <bp:physicalEntityParticipant rdf:ID="phys-ent-participant111454">
            <bp:PHYSICAL-ENTITY>
              <bp:smallMolecule rdf:ID="smallMolecule111449">
                <bp:COMMENT rdf:datatype="http://www.w3.org/2001/XMLSchema#string">Nicotinamide adenine dinucleotide (NAD) and its phosphorylated derivative, nicotinamide adenine dinucleotide
phosphate (NADP) are two of the most important coenzymes in redox reactions in the cell.
Generally, NAD is involved in catabolic reactions, while NADP is involved in anabolic reactions.
Because of the positive charge on the nitrogen atom in the nicotinamide ring, the oxidized forms of these
compounds are often depicted as NAD&lt;sup&gt;+&lt;/sup&gt; and NADP&lt;sup&gt;+&lt;/sup&gt;, respectively.</bp:COMMENT>
                <bp:MOLECULAR-WEIGHT>664.438</bp:MOLECULAR-WEIGHT>
                <bp:NAME rdf:datatype="http://www.w3.org/2001/XMLSchema#string">NAD+</bp:NAME>
                <bp:STRUCTURE>
                  <bp:chemicalStructure rdf:ID="chemicalStructure111453">
                    <bp:STRUCTURE-FORMAT rdf:datatype="http://www.w3.org/2001/XMLSchema#string">CML</bp:STRUCTURE-FORMAT>
                    <bp:STRUCTURE-DATA rdf:datatype="http://www.w3.org/2001/XMLSchema#string"> &lt;cml&gt;
  &lt;molecule id=&quot;NAD&quot; title=&quot;NAD+&quot; dictRef=&quot;dictNAD&quot;&gt;
   &lt;atomArray&gt;
    &lt;atom id=&quot;NAD-atom1&quot; elementType=&quot;N&quot; x2=&quot;0.0&quot; y2=&quot;-2854.0&quot;/&gt;
    &lt;atom id=&quot;NAD-atom2&quot; elementType=&quot;N&quot; x2=&quot;19310.0&quot; y2=&quot;-9048.0&quot;/&gt;
    &lt;atom id=&quot;NAD-atom3&quot; elementType=&quot;O&quot; x2=&quot;1194.0&quot; y2=&quot;-785.0&quot;/&gt;
    &lt;atom id=&quot;NAD-atom4&quot; elementType=&quot;O&quot; x2=&quot;14843.0&quot; y2=&quot;-3805.0&quot;/&gt;
    &lt;atom id=&quot;NAD-atom5&quot; elementType=&quot;O&quot; x2=&quot;12091.0&quot; y2=&quot;-3815.0&quot;/&gt;
    &lt;atom id=&quot;NAD-atom6&quot; elementType=&quot;O&quot; x2=&quot;18147.0&quot; y2=&quot;-495.0&quot;/&gt;
    &lt;atom id=&quot;NAD-atom7&quot; elementType=&quot;O&quot; x2=&quot;8706.0&quot; y2=&quot;0.0&quot;/&gt;
    &lt;atom id=&quot;NAD-atom8&quot; elementType=&quot;O&quot; x2=&quot;21148.0&quot; y2=&quot;-487.0&quot;/&gt;
    &lt;atom id=&quot;NAD-atom9&quot; elementType=&quot;O&quot; x2=&quot;5705.0&quot; y2=&quot;0.0&quot;/&gt;
    &lt;atom id=&quot;NAD-atom10&quot; elementType=&quot;O&quot; x2=&quot;14839.0&quot; y2=&quot;-1061.0&quot;/&gt;
    &lt;atom id=&quot;NAD-atom11&quot; elementType=&quot;O&quot; x2=&quot;12086.0&quot; y2=&quot;-1057.0&quot;/&gt;
    &lt;atom id=&quot;NAD-atom12&quot; elementType=&quot;C&quot; x2=&quot;3583.0&quot; y2=&quot;-4922.0&quot;/&gt;
    &lt;atom id=&quot;NAD-atom13&quot; elementType=&quot;C&quot; x2=&quot;2389.0&quot; y2=&quot;-4233.0&quot;/&gt;
    &lt;atom id=&quot;NAD-atom14&quot; elementType=&quot;C&quot; x2=&quot;18126.0&quot; y2=&quot;-5595.0&quot;/&gt;
    &lt;atom id=&quot;NAD-atom15&quot; elementType=&quot;C&quot; x2=&quot;4778.0&quot; y2=&quot;-4233.0&quot;/&gt;
    &lt;atom id=&quot;NAD-atom16&quot; elementType=&quot;C&quot; x2=&quot;22642.0&quot; y2=&quot;-6282.0&quot;/&gt;
    &lt;atom id=&quot;NAD-atom17&quot; elementType=&quot;C&quot; x2=&quot;3583.0&quot; y2=&quot;-2164.0&quot;/&gt;
    &lt;atom id=&quot;NAD-atom18&quot; elementType=&quot;C&quot; x2=&quot;17238.0&quot; y2=&quot;-3344.0&quot;/&gt;
    &lt;atom id=&quot;NAD-atom19&quot; elementType=&quot;C&quot; x2=&quot;9513.0&quot; y2=&quot;-3121.0&quot;/&gt;
    &lt;atom id=&quot;NAD-atom20&quot; elementType=&quot;N&quot; x2=&quot;18126.0&quot; y2=&quot;-6982.0&quot;/&gt;
    &lt;atom id=&quot;NAD-atom21&quot; elementType=&quot;N&quot; x2=&quot;19314.0&quot; y2=&quot;-4894.0&quot;/&gt;
    &lt;atom id=&quot;NAD-atom22&quot; elementType=&quot;N&quot; x2=&quot;21838.0&quot; y2=&quot;-7409.0&quot;/&gt;
    &lt;atom id=&quot;NAD-atom23&quot; elementType=&quot;O&quot; x2=&quot;16215.0&quot; y2=&quot;-2430.0&quot;/&gt;
    &lt;atom id=&quot;NAD-atom24&quot; elementType=&quot;O&quot; x2=&quot;10710.0&quot; y2=&quot;-2436.0&quot;/&gt;
    &lt;atom id=&quot;NAD-atom25&quot; elementType=&quot;O&quot; x2=&quot;19642.0&quot; y2=&quot;-3713.0&quot;/&gt;
    &lt;atom id=&quot;NAD-atom26&quot; elementType=&quot;O&quot; x2=&quot;7205.0&quot; y2=&quot;-3238.0&quot;/&gt;
    &lt;atom id=&quot;NAD-atom27&quot; elementType=&quot;O&quot; x2=&quot;13470.0&quot; y2=&quot;-2433.0&quot;/&gt;
    &lt;atom id=&quot;NAD-atom28&quot; elementType=&quot;C&quot; x2=&quot;1194.0&quot; y2=&quot;-2164.0&quot;/&gt;
    &lt;atom id=&quot;NAD-atom29&quot; elementType=&quot;C&quot; x2=&quot;19314.0&quot; y2=&quot;-7668.0&quot;/&gt;
    &lt;atom id=&quot;NAD-atom30&quot; elementType=&quot;C&quot; x2=&quot;2389.0&quot; y2=&quot;-2854.0&quot;/&gt;
    &lt;atom id=&quot;NAD-atom31&quot; elementType=&quot;C&quot; x2=&quot;20517.0&quot; y2=&quot;-6982.0&quot;/&gt;
    &lt;atom id=&quot;NAD-atom32&quot; elementType=&quot;C&quot; x2=&quot;20517.0&quot; y2=&quot;-5595.0&quot;/&gt;
    &lt;atom id=&quot;NAD-atom33&quot; elementType=&quot;C&quot; x2=&quot;18957.0&quot; y2=&quot;-1602.0&quot;/&gt;
    &lt;atom id=&quot;NAD-atom34&quot; elementType=&quot;C&quot; x2=&quot;7895.0&quot; y2=&quot;-1116.0&quot;/&gt;
    &lt;atom id=&quot;NAD-atom35&quot; elementType=&quot;C&quot; x2=&quot;20336.0&quot; y2=&quot;-1602.0&quot;/&gt;
    &lt;atom id=&quot;NAD-atom36&quot; elementType=&quot;C&quot; x2=&quot;6516.0&quot; y2=&quot;-1116.0&quot;/&gt;
    &lt;atom id=&quot;NAD-atom37&quot; elementType=&quot;C&quot; x2=&quot;18540.0&quot; y2=&quot;-2915.0&quot;/&gt;
    &lt;atom id=&quot;NAD-atom38&quot; elementType=&quot;C&quot; x2=&quot;8321.0&quot; y2=&quot;-2427.0&quot;/&gt;
    &lt;atom id=&quot;NAD-atom39&quot; elementType=&quot;C&quot; x2=&quot;20760.0&quot; y2=&quot;-2915.0&quot;/&gt;
    &lt;atom id=&quot;NAD-atom40&quot; elementType=&quot;C&quot; x2=&quot;6089.0&quot; y2=&quot;-2427.0&quot;/&gt;
    &lt;atom id=&quot;NAD-atom41&quot; elementType=&quot;N&quot; x2=&quot;21834.0&quot; y2=&quot;-5181.0&quot;/&gt;
    &lt;atom id=&quot;NAD-atom42&quot; elementType=&quot;N&quot; x2=&quot;4778.0&quot; y2=&quot;-2854.0&quot; formalCharge=&quot;1&quot;/&gt;
    &lt;atom id=&quot;NAD-atom43&quot; elementType=&quot;P&quot; x2=&quot;14842.0&quot; y2=&quot;-2433.0&quot;/&gt;
    &lt;atom id=&quot;NAD-atom44&quot; elementType=&quot;P&quot; x2=&quot;12089.0&quot; y2=&quot;-2436.0&quot;/&gt;
   &lt;/atomArray&gt;
   &lt;bondArray&gt;
    &lt;bond id=&quot;NAD-bond1&quot; atomRefs=&quot;NAD-atom40 NAD-atom42&quot; order=&quot;1&quot;/&gt;
    &lt;bond id=&quot;NAD-bond2&quot; atomRefs=&quot;NAD-atom39 NAD-atom41&quot; order=&quot;1&quot;/&gt;
    &lt;bond id=&quot;NAD-bond3&quot; atomRefs=&quot;NAD-atom36 NAD-atom40&quot; order=&quot;1&quot;/&gt;
    &lt;bond id=&quot;NAD-bond4&quot; atomRefs=&quot;NAD-atom35 NAD-atom39&quot; order=&quot;1&quot;/&gt;
    &lt;bond id=&quot;NAD-bond5&quot; atomRefs=&quot;NAD-atom34 NAD-atom38&quot; order=&quot;1&quot;/&gt;
    &lt;bond id=&quot;NAD-bond6&quot; atomRefs=&quot;NAD-atom34 NAD-atom36&quot; order=&quot;1&quot;/&gt;
    &lt;bond id=&quot;NAD-bond7&quot; atomRefs=&quot;NAD-atom33 NAD-atom37&quot; order=&quot;1&quot;/&gt;
    &lt;bond id=&quot;NAD-bond8&quot; atomRefs=&quot;NAD-atom33 NAD-atom35&quot; order=&quot;1&quot;/&gt;
    &lt;bond id=&quot;NAD-bond9&quot; atomRefs=&quot;NAD-atom41 NAD-atom32&quot; order=&quot;A&quot;/&gt;
    &lt;bond id=&quot;NAD-bond10&quot; atomRefs=&quot;NAD-atom32 NAD-atom31&quot; order=&quot;A&quot;/&gt;
    &lt;bond id=&quot;NAD-bond11&quot; atomRefs=&quot;NAD-atom31 NAD-atom29&quot; order=&quot;A&quot;/&gt;
    &lt;bond id=&quot;NAD-bond12&quot; atomRefs=&quot;NAD-atom28 NAD-atom30&quot; order=&quot;1&quot;/&gt;
    &lt;bond id=&quot;NAD-bond13&quot; atomRefs=&quot;NAD-atom27 NAD-atom44&quot; order=&quot;1&quot;/&gt;
    &lt;bond id=&quot;NAD-bond14&quot; atomRefs=&quot;NAD-atom27 NAD-atom43&quot; order=&quot;1&quot;/&gt;
    &lt;bond id=&quot;NAD-bond15&quot; atomRefs=&quot;NAD-atom26 NAD-atom40&quot; order=&quot;1&quot;/&gt;
    &lt;bond id=&quot;NAD-bond16&quot; atomRefs=&quot;NAD-atom26 NAD-atom38&quot; order=&quot;1&quot;/&gt;
    &lt;bond id=&quot;NAD-bond17&quot; atomRefs=&quot;NAD-atom25 NAD-atom39&quot; order=&quot;1&quot;/&gt;
    &lt;bond id=&quot;NAD-bond18&quot; atomRefs=&quot;NAD-atom25 NAD-atom37&quot; order=&quot;1&quot;/&gt;
    &lt;bond id=&quot;NAD-bond19&quot; atomRefs=&quot;NAD-atom24 NAD-atom44&quot; order=&quot;1&quot;/&gt;
    &lt;bond id=&quot;NAD-bond20&quot; atomRefs=&quot;NAD-atom23 NAD-atom43&quot; order=&quot;1&quot;/&gt;
    &lt;bond id=&quot;NAD-bond21&quot; atomRefs=&quot;NAD-atom31 NAD-atom22&quot; order=&quot;A&quot;/&gt;
    &lt;bond id=&quot;NAD-bond22&quot; atomRefs=&quot;NAD-atom21 NAD-atom32&quot; order=&quot;A&quot;/&gt;
    &lt;bond id=&quot;NAD-bond23&quot; atomRefs=&quot;NAD-atom29 NAD-atom20&quot; order=&quot;A&quot;/&gt;
    &lt;bond id=&quot;NAD-bond24&quot; atomRefs=&quot;NAD-atom38 NAD-atom19&quot; order=&quot;1&quot;/&gt;
    &lt;bond id=&quot;NAD-bond25&quot; atomRefs=&quot;NAD-atom19 NAD-atom24&quot; order=&quot;1&quot;/&gt;
    &lt;bond id=&quot;NAD-bond26&quot; atomRefs=&quot;NAD-atom37 NAD-atom18&quot; order=&quot;1&quot;/&gt;
    &lt;bond id=&quot;NAD-bond27&quot; atomRefs=&quot;NAD-atom18 NAD-atom23&quot; order=&quot;1&quot;/&gt;
    &lt;bond id=&quot;NAD-bond28&quot; atomRefs=&quot;NAD-atom17 NAD-atom42&quot; order=&quot;A&quot;/&gt;
    &lt;bond id=&quot;NAD-bond29&quot; atomRefs=&quot;NAD-atom30 NAD-atom17&quot; order=&quot;A&quot;/&gt;
    &lt;bond id=&quot;NAD-bond30&quot; atomRefs=&quot;NAD-atom16 NAD-atom41&quot; order=&quot;A&quot;/&gt;
    &lt;bond id=&quot;NAD-bond31&quot; atomRefs=&quot;NAD-atom22 NAD-atom16&quot; order=&quot;A&quot;/&gt;
    &lt;bond id=&quot;NAD-bond32&quot; atomRefs=&quot;NAD-atom42 NAD-atom15&quot; order=&quot;A&quot;/&gt;
    &lt;bond id=&quot;NAD-bond33&quot; atomRefs=&quot;NAD-atom14 NAD-atom21&quot; order=&quot;A&quot;/&gt;
    &lt;bond id=&quot;NAD-bond34&quot; atomRefs=&quot;NAD-atom20 NAD-atom14&quot; order=&quot;A&quot;/&gt;
    &lt;bond id=&quot;NAD-bond35&quot; atomRefs=&quot;NAD-atom13 NAD-atom30&quot; order=&quot;A&quot;/&gt;
    &lt;bond id=&quot;NAD-bond36&quot; atomRefs=&quot;NAD-atom15 NAD-atom12&quot; order=&quot;A&quot;/&gt;
    &lt;bond id=&quot;NAD-bond37&quot; atomRefs=&quot;NAD-atom12 NAD-atom13&quot; order=&quot;A&quot;/&gt;
    &lt;bond id=&quot;NAD-bond38&quot; atomRefs=&quot;NAD-atom11 NAD-atom44&quot; order=&quot;1&quot;/&gt;
    &lt;bond id=&quot;NAD-bond39&quot; atomRefs=&quot;NAD-atom10 NAD-atom43&quot; order=&quot;1&quot;/&gt;
    &lt;bond id=&quot;NAD-bond40&quot; atomRefs=&quot;NAD-atom36 NAD-atom9&quot; order=&quot;1&quot;/&gt;
    &lt;bond id=&quot;NAD-bond41&quot; atomRefs=&quot;NAD-atom35 NAD-atom8&quot; order=&quot;1&quot;/&gt;
    &lt;bond id=&quot;NAD-bond42&quot; atomRefs=&quot;NAD-atom34 NAD-atom7&quot; order=&quot;1&quot;/&gt;
    &lt;bond id=&quot;NAD-bond43&quot; atomRefs=&quot;NAD-atom33 NAD-atom6&quot; order=&quot;1&quot;/&gt;
    &lt;bond id=&quot;NAD-bond44&quot; atomRefs=&quot;NAD-atom5 NAD-atom44&quot; order=&quot;2&quot;/&gt;
    &lt;bond id=&quot;NAD-bond45&quot; atomRefs=&quot;NAD-atom4 NAD-atom43&quot; order=&quot;2&quot;/&gt;
    &lt;bond id=&quot;NAD-bond46&quot; atomRefs=&quot;NAD-atom3 NAD-atom28&quot; order=&quot;2&quot;/&gt;
    &lt;bond id=&quot;NAD-bond47&quot; atomRefs=&quot;NAD-atom2 NAD-atom29&quot; order=&quot;1&quot;/&gt;
    &lt;bond id=&quot;NAD-bond48&quot; atomRefs=&quot;NAD-atom1 NAD-atom28&quot; order=&quot;1&quot;/&gt;
   &lt;/bondArray&gt;
   &lt;formula concise=&quot;C 21 H 28 N 7 O 14 P 2&quot; formalCharge=&quot;0&quot;/&gt;
   &lt;float title=&quot;molecularWeight&quot; units=&quot;g/mol&quot;&gt;664.438&lt;/float&gt;
   &lt;string title=&quot;smiles&quot;&gt;c1([n+](cc(C(=O)N)cc1)C2(OC(C(O)C2O)COP(=O)(O)OP(=O)(O)OCC3(OC(C(O)C3O)n4(c5(c(nc4)c(N)ncn5)))))&lt;/string&gt;
  &lt;/molecule&gt;
 &lt;/cml&gt;
</bp:STRUCTURE-DATA>
                  </bp:chemicalStructure>
                </bp:STRUCTURE>
                <bp:SYNONYMS rdf:datatype="http://www.w3.org/2001/XMLSchema#string">beta-nicotinamide adenine dinucleotide</bp:SYNONYMS>
                <bp:SYNONYMS rdf:datatype="http://www.w3.org/2001/XMLSchema#string">coenzyme I</bp:SYNONYMS>
                <bp:SYNONYMS rdf:datatype="http://www.w3.org/2001/XMLSchema#string">diphosphopyridine nucleotide</bp:SYNONYMS>
                <bp:SYNONYMS rdf:datatype="http://www.w3.org/2001/XMLSchema#string">diphosphopyridine nucleotide oxidized</bp:SYNONYMS>
                <bp:SYNONYMS rdf:datatype="http://www.w3.org/2001/XMLSchema#string">nicotinamide adenine dinucleotide</bp:SYNONYMS>
                <bp:SYNONYMS rdf:datatype="http://www.w3.org/2001/XMLSchema#string">nicotinamide adenine dinucleotide oxidized</bp:SYNONYMS>
                <bp:SYNONYMS rdf:datatype="http://www.w3.org/2001/XMLSchema#string">NAD-oxidized</bp:SYNONYMS>
                <bp:SYNONYMS rdf:datatype="http://www.w3.org/2001/XMLSchema#string">NAD-ox</bp:SYNONYMS>
                <bp:SYNONYMS rdf:datatype="http://www.w3.org/2001/XMLSchema#string">NAD+</bp:SYNONYMS>
                <bp:SYNONYMS rdf:datatype="http://www.w3.org/2001/XMLSchema#string">DPN+</bp:SYNONYMS>
                <bp:SYNONYMS rdf:datatype="http://www.w3.org/2001/XMLSchema#string">DPN-ox</bp:SYNONYMS>
                <bp:SYNONYMS rdf:datatype="http://www.w3.org/2001/XMLSchema#string">DPN</bp:SYNONYMS>
                <bp:SYNONYMS rdf:datatype="http://www.w3.org/2001/XMLSchema#string">&amp;beta;-nicotinamide adenine dinucleotide</bp:SYNONYMS>
                <bp:SYNONYMS rdf:datatype="http://www.w3.org/2001/XMLSchema#string">NAD</bp:SYNONYMS>
                <bp:XREF>
                  <bp:unificationXref rdf:ID="unificationXref111452">
                    <bp:DB rdf:datatype="http://www.w3.org/2001/XMLSchema#string">EcoCyc</bp:DB>
                    <bp:ID rdf:datatype="http://www.w3.org/2001/XMLSchema#string">NAD</bp:ID>
                  </bp:unificationXref>
                </bp:XREF>
                <bp:XREF>
                  <bp:unificationXref rdf:ID="unificationXref111451">
                    <bp:DB rdf:datatype="http://www.w3.org/2001/XMLSchema#string">CAS</bp:DB>
                    <bp:ID rdf:datatype="http://www.w3.org/2001/XMLSchema#string">53-84-9</bp:ID>
                  </bp:unificationXref>
                </bp:XREF>
                <bp:XREF>
                  <bp:unificationXref rdf:ID="unificationXref111450">
                    <bp:DB rdf:datatype="http://www.w3.org/2001/XMLSchema#string">LIGAND</bp:DB>
                    <bp:ID rdf:datatype="http://www.w3.org/2001/XMLSchema#string">C00003</bp:ID>
                  </bp:unificationXref>
                </bp:XREF>
              </bp:smallMolecule>
            </bp:PHYSICAL-ENTITY>
            <bp:CELLULAR-LOCATION rdf:resource="#openControlledVocabulary111304"/>
            <bp:STOICHIOMETRIC-COEFFICIENT>1</bp:STOICHIOMETRIC-COEFFICIENT>
          </bp:physicalEntityParticipant>
        </bp:LEFT>
        <bp:NAME rdf:datatype="http://www.w3.org/2001/XMLSchema#string">Enoyl-[acyl-carrier protein] reductase (NADH)</bp:NAME>
        <bp:RIGHT>
          <bp:physicalEntityParticipant rdf:ID="phys-ent-participant111457">
            <bp:PHYSICAL-ENTITY rdf:resource="#protein111455"/>
            <bp:CELLULAR-LOCATION rdf:resource="#openControlledVocabulary111304"/>
            <bp:STOICHIOMETRIC-COEFFICIENT>1</bp:STOICHIOMETRIC-COEFFICIENT>
          </bp:physicalEntityParticipant>
        </bp:RIGHT>
        <bp:RIGHT>
          <bp:physicalEntityParticipant rdf:ID="phys-ent-participant111463">
            <bp:PHYSICAL-ENTITY>
              <bp:smallMolecule rdf:ID="smallMolecule111458">
                <bp:MOLECULAR-WEIGHT>665.446</bp:MOLECULAR-WEIGHT>
                <bp:NAME rdf:datatype="http://www.w3.org/2001/XMLSchema#string">NADH</bp:NAME>
                <bp:STRUCTURE>
                  <bp:chemicalStructure rdf:ID="chemicalStructure111462">
                    <bp:STRUCTURE-FORMAT rdf:datatype="http://www.w3.org/2001/XMLSchema#string">CML</bp:STRUCTURE-FORMAT>
                    <bp:STRUCTURE-DATA rdf:datatype="http://www.w3.org/2001/XMLSchema#string"> &lt;cml&gt;
  &lt;molecule id=&quot;NADH&quot; title=&quot;NADH&quot; dictRef=&quot;dictNADH&quot;&gt;
   &lt;atomArray&gt;
    &lt;atom id=&quot;NADH-atom1&quot; elementType=&quot;C&quot; x2=&quot;3429.0&quot; y2=&quot;-7543.0&quot;/&gt;
    &lt;atom id=&quot;NADH-atom2&quot; elementType=&quot;C&quot; x2=&quot;9200.0&quot; y2=&quot;-4514.0&quot;/&gt;
    &lt;atom id=&quot;NADH-atom3&quot; elementType=&quot;H&quot; x2=&quot;3714.0&quot; y2=&quot;-8943.0&quot;/&gt;
    &lt;atom id=&quot;NADH-atom4&quot; elementType=&quot;O&quot; x2=&quot;829.0&quot; y2=&quot;-6400.0&quot;/&gt;
    &lt;atom id=&quot;NADH-atom5&quot; elementType=&quot;O&quot; x2=&quot;829.0&quot; y2=&quot;-8657.0&quot;/&gt;
    &lt;atom id=&quot;NADH-atom6&quot; elementType=&quot;C&quot; x2=&quot;4286.0&quot; y2=&quot;-9314.0&quot;/&gt;
    &lt;atom id=&quot;NADH-atom7&quot; elementType=&quot;C&quot; x2=&quot;-5914.0&quot; y2=&quot;-3600.0&quot;/&gt;
    &lt;atom id=&quot;NADH-atom8&quot; elementType=&quot;C&quot; x2=&quot;-7857.0&quot; y2=&quot;-4343.0&quot;/&gt;
    &lt;atom id=&quot;NADH-atom9&quot; elementType=&quot;H&quot; x2=&quot;-4886.0&quot; y2=&quot;-7029.0&quot;/&gt;
    &lt;atom id=&quot;NADH-atom10&quot; elementType=&quot;H&quot; x2=&quot;7000.0&quot; y2=&quot;-3429.0&quot;/&gt;
    &lt;atom id=&quot;NADH-atom11&quot; elementType=&quot;O&quot; x2=&quot;4286.0&quot; y2=&quot;-10000.0&quot;/&gt;
    &lt;atom id=&quot;NADH-atom12&quot; elementType=&quot;C&quot; x2=&quot;5200.0&quot; y2=&quot;-4629.0&quot;/&gt;
    &lt;atom id=&quot;NADH-atom13&quot; elementType=&quot;C&quot; x2=&quot;-10000.0&quot; y2=&quot;-4343.0&quot;/&gt;
    &lt;atom id=&quot;NADH-atom14&quot; elementType=&quot;H&quot; x2=&quot;4286.0&quot; y2=&quot;-8629.0&quot;/&gt;
    &lt;atom id=&quot;NADH-atom15&quot; elementType=&quot;H&quot; x2=&quot;-6800.0&quot; y2=&quot;-7543.0&quot;/&gt;
    &lt;atom id=&quot;NADH-atom16&quot; elementType=&quot;H&quot; x2=&quot;6029.0&quot; y2=&quot;-3457.0&quot;/&gt;
    &lt;atom id=&quot;NADH-atom17&quot; elementType=&quot;C&quot; x2=&quot;-4229.0&quot; y2=&quot;-6829.0&quot;/&gt;
    &lt;atom id=&quot;NADH-atom18&quot; elementType=&quot;C&quot; x2=&quot;7714.0&quot; y2=&quot;-4514.0&quot;/&gt;
    &lt;atom id=&quot;NADH-atom19&quot; elementType=&quot;H&quot; x2=&quot;6457.0&quot; y2=&quot;-8943.0&quot;/&gt;
    &lt;atom id=&quot;NADH-atom20&quot; elementType=&quot;O&quot; x2=&quot;-5543.0&quot; y2=&quot;-6114.0&quot;/&gt;
    &lt;atom id=&quot;NADH-atom21&quot; elementType=&quot;C&quot; x2=&quot;6457.0&quot; y2=&quot;-8286.0&quot;/&gt;
    &lt;atom id=&quot;NADH-atom22&quot; elementType=&quot;O&quot; x2=&quot;-4886.0&quot; y2=&quot;-8429.0&quot;/&gt;
    &lt;atom id=&quot;NADH-atom23&quot; elementType=&quot;C&quot; x2=&quot;3714.0&quot; y2=&quot;-8286.0&quot;/&gt;
    &lt;atom id=&quot;NADH-atom24&quot; elementType=&quot;C&quot; x2=&quot;5200.0&quot; y2=&quot;-6086.0&quot;/&gt;
    &lt;atom id=&quot;NADH-atom25&quot; elementType=&quot;C&quot; x2=&quot;-4886.0&quot; y2=&quot;-7743.0&quot;/&gt;
    &lt;atom id=&quot;NADH-atom26&quot; elementType=&quot;C&quot; x2=&quot;-6171.0&quot; y2=&quot;-7743.0&quot;/&gt;
    &lt;atom id=&quot;NADH-atom27&quot; elementType=&quot;O&quot; x2=&quot;5000.0&quot; y2=&quot;-7457.0&quot;/&gt;
    &lt;atom id=&quot;NADH-atom28&quot; elementType=&quot;N&quot; x2=&quot;-8971.0&quot; y2=&quot;-1314.0&quot;/&gt;
    &lt;atom id=&quot;NADH-atom29&quot; elementType=&quot;O&quot; x2=&quot;2143.0&quot; y2=&quot;-7543.0&quot;/&gt;
    &lt;atom id=&quot;NADH-atom30&quot; elementType=&quot;O&quot; x2=&quot;-1771.0&quot; y2=&quot;-6400.0&quot;/&gt;
    &lt;atom id=&quot;NADH-atom31&quot; elementType=&quot;N&quot; x2=&quot;-10000.0&quot; y2=&quot;-3114.0&quot;/&gt;
    &lt;atom id=&quot;NADH-atom32&quot; elementType=&quot;N&quot; x2=&quot;-6800.0&quot; y2=&quot;-4829.0&quot;/&gt;
    &lt;atom id=&quot;NADH-atom33&quot; elementType=&quot;N&quot; x2=&quot;9943.0&quot; y2=&quot;-5343.0&quot;/&gt;
    &lt;atom id=&quot;NADH-atom34&quot; elementType=&quot;C&quot; x2=&quot;7714.0&quot; y2=&quot;-6086.0&quot;/&gt;
    &lt;atom id=&quot;NADH-atom35&quot; elementType=&quot;C&quot; x2=&quot;-7857.0&quot; y2=&quot;-3114.0&quot;/&gt;
    &lt;atom id=&quot;NADH-atom36&quot; elementType=&quot;H&quot; x2=&quot;5714.0&quot; y2=&quot;-8629.0&quot;/&gt;
    &lt;atom id=&quot;NADH-atom37&quot; elementType=&quot;P&quot; x2=&quot;829.0&quot; y2=&quot;-7543.0&quot;/&gt;
    &lt;atom id=&quot;NADH-atom38&quot; elementType=&quot;O&quot; x2=&quot;-6171.0&quot; y2=&quot;-8429.0&quot;/&gt;
    &lt;atom id=&quot;NADH-atom39&quot; elementType=&quot;N&quot; x2=&quot;-6800.0&quot; y2=&quot;-2571.0&quot;/&gt;
    &lt;atom id=&quot;NADH-atom40&quot; elementType=&quot;P&quot; x2=&quot;-1771.0&quot; y2=&quot;-7543.0&quot;/&gt;
    &lt;atom id=&quot;NADH-atom41&quot; elementType=&quot;C&quot; x2=&quot;-6800.0&quot; y2=&quot;-6829.0&quot;/&gt;
    &lt;atom id=&quot;NADH-atom42&quot; elementType=&quot;N&quot; x2=&quot;6457.0&quot; y2=&quot;-6771.0&quot;/&gt;
    &lt;atom id=&quot;NADH-atom43&quot; elementType=&quot;H&quot; x2=&quot;-6171.0&quot; y2=&quot;-7029.0&quot;/&gt;
    &lt;atom id=&quot;NADH-atom44&quot; elementType=&quot;O&quot; x2=&quot;9971.0&quot; y2=&quot;-3714.0&quot;/&gt;
    &lt;atom id=&quot;NADH-atom45&quot; elementType=&quot;N&quot; x2=&quot;-8971.0&quot; y2=&quot;-4886.0&quot;/&gt;
    &lt;atom id=&quot;NADH-atom46&quot; elementType=&quot;C&quot; x2=&quot;-3686.0&quot; y2=&quot;-7657.0&quot;/&gt;
    &lt;atom id=&quot;NADH-atom47&quot; elementType=&quot;O&quot; x2=&quot;5714.0&quot; y2=&quot;-10000.0&quot;/&gt;
    &lt;atom id=&quot;NADH-atom48&quot; elementType=&quot;O&quot; x2=&quot;-1771.0&quot; y2=&quot;-8657.0&quot;/&gt;
    &lt;atom id=&quot;NADH-atom49&quot; elementType=&quot;C&quot; x2=&quot;-8971.0&quot; y2=&quot;-2486.0&quot;/&gt;
    &lt;atom id=&quot;NADH-atom50&quot; elementType=&quot;O&quot; x2=&quot;-2743.0&quot; y2=&quot;-7543.0&quot;/&gt;
    &lt;atom id=&quot;NADH-atom51&quot; elementType=&quot;H&quot; x2=&quot;-4229.0&quot; y2=&quot;-6171.0&quot;/&gt;
    &lt;atom id=&quot;NADH-atom52&quot; elementType=&quot;O&quot; x2=&quot;-429.0&quot; y2=&quot;-7543.0&quot;/&gt;
    &lt;atom id=&quot;NADH-atom53&quot; elementType=&quot;C&quot; x2=&quot;5714.0&quot; y2=&quot;-9314.0&quot;/&gt;
    &lt;atom id=&quot;NADH-atom54&quot; elementType=&quot;C&quot; x2=&quot;6543.0&quot; y2=&quot;-3914.0&quot;/&gt;
   &lt;/atomArray&gt;
   &lt;bondArray&gt;
    &lt;bond id=&quot;NADH-bond1&quot; atomRefs=&quot;NADH-atom54 NADH-atom18&quot; order=&quot;1&quot;/&gt;
    &lt;bond id=&quot;NADH-bond2&quot; atomRefs=&quot;NADH-atom53 NADH-atom6&quot; order=&quot;1&quot;/&gt;
    &lt;bond id=&quot;NADH-bond3&quot; atomRefs=&quot;NADH-atom52 NADH-atom40&quot; order=&quot;1&quot;/&gt;
    &lt;bond id=&quot;NADH-bond4&quot; atomRefs=&quot;NADH-atom51 NADH-atom17&quot; order=&quot;1&quot;/&gt;
    &lt;bond id=&quot;NADH-bond5&quot; atomRefs=&quot;NADH-atom50 NADH-atom46&quot; order=&quot;1&quot;/&gt;
    &lt;bond id=&quot;NADH-bond6&quot; atomRefs=&quot;NADH-atom49 NADH-atom31&quot; order=&quot;A&quot;/&gt;
    &lt;bond id=&quot;NADH-bond7&quot; atomRefs=&quot;NADH-atom48 NADH-atom40&quot; order=&quot;1&quot;/&gt;
    &lt;bond id=&quot;NADH-bond8&quot; atomRefs=&quot;NADH-atom47 NADH-atom53&quot; order=&quot;1&quot;/&gt;
    &lt;bond id=&quot;NADH-bond9&quot; atomRefs=&quot;NADH-atom46 NADH-atom17&quot; order=&quot;1&quot;/&gt;
    &lt;bond id=&quot;NADH-bond10&quot; atomRefs=&quot;NADH-atom45 NADH-atom8&quot; order=&quot;A&quot;/&gt;
    &lt;bond id=&quot;NADH-bond11&quot; atomRefs=&quot;NADH-atom44 NADH-atom2&quot; order=&quot;2&quot;/&gt;
    &lt;bond id=&quot;NADH-bond12&quot; atomRefs=&quot;NADH-atom43 NADH-atom26&quot; order=&quot;1&quot;/&gt;
    &lt;bond id=&quot;NADH-bond13&quot; atomRefs=&quot;NADH-atom42 NADH-atom21&quot; order=&quot;1&quot;/&gt;
    &lt;bond id=&quot;NADH-bond14&quot; atomRefs=&quot;NADH-atom42 NADH-atom24&quot; order=&quot;1&quot;/&gt;
    &lt;bond id=&quot;NADH-bond15&quot; atomRefs=&quot;NADH-atom41 NADH-atom32&quot; order=&quot;1&quot;/&gt;
    &lt;bond id=&quot;NADH-bond16&quot; atomRefs=&quot;NADH-atom41 NADH-atom26&quot; order=&quot;1&quot;/&gt;
    &lt;bond id=&quot;NADH-bond17&quot; atomRefs=&quot;NADH-atom40 NADH-atom50&quot; order=&quot;1&quot;/&gt;
    &lt;bond id=&quot;NADH-bond18&quot; atomRefs=&quot;NADH-atom39 NADH-atom35&quot; order=&quot;A&quot;/&gt;
    &lt;bond id=&quot;NADH-bond19&quot; atomRefs=&quot;NADH-atom38 NADH-atom26&quot; order=&quot;1&quot;/&gt;
    &lt;bond id=&quot;NADH-bond20&quot; atomRefs=&quot;NADH-atom37 NADH-atom52&quot; order=&quot;1&quot;/&gt;
    &lt;bond id=&quot;NADH-bond21&quot; atomRefs=&quot;NADH-atom36 NADH-atom53&quot; order=&quot;1&quot;/&gt;
    &lt;bond id=&quot;NADH-bond22&quot; atomRefs=&quot;NADH-atom35 NADH-atom49&quot; order=&quot;A&quot;/&gt;
    &lt;bond id=&quot;NADH-bond23&quot; atomRefs=&quot;NADH-atom35 NADH-atom8&quot; order=&quot;A&quot;/&gt;
    &lt;bond id=&quot;NADH-bond24&quot; atomRefs=&quot;NADH-atom34 NADH-atom42&quot; order=&quot;1&quot;/&gt;
    &lt;bond id=&quot;NADH-bond25&quot; atomRefs=&quot;NADH-atom33 NADH-atom2&quot; order=&quot;1&quot;/&gt;
    &lt;bond id=&quot;NADH-bond26&quot; atomRefs=&quot;NADH-atom32 NADH-atom7&quot; order=&quot;A&quot;/&gt;
    &lt;bond id=&quot;NADH-bond27&quot; atomRefs=&quot;NADH-atom31 NADH-atom13&quot; order=&quot;A&quot;/&gt;
    &lt;bond id=&quot;NADH-bond28&quot; atomRefs=&quot;NADH-atom30 NADH-atom40&quot; order=&quot;2&quot;/&gt;
    &lt;bond id=&quot;NADH-bond29&quot; atomRefs=&quot;NADH-atom29 NADH-atom37&quot; order=&quot;1&quot;/&gt;
    &lt;bond id=&quot;NADH-bond30&quot; atomRefs=&quot;NADH-atom28 NADH-atom49&quot; order=&quot;1&quot;/&gt;
    &lt;bond id=&quot;NADH-bond31&quot; atomRefs=&quot;NADH-atom27 NADH-atom23&quot; order=&quot;1&quot;/&gt;
    &lt;bond id=&quot;NADH-bond32&quot; atomRefs=&quot;NADH-atom25 NADH-atom26&quot; order=&quot;1&quot;/&gt;
    &lt;bond id=&quot;NADH-bond33&quot; atomRefs=&quot;NADH-atom23 NADH-atom1&quot; order=&quot;1&quot;/&gt;
    &lt;bond id=&quot;NADH-bond34&quot; atomRefs=&quot;NADH-atom23 NADH-atom6&quot; order=&quot;1&quot;/&gt;
    &lt;bond id=&quot;NADH-bond35&quot; atomRefs=&quot;NADH-atom22 NADH-atom25&quot; order=&quot;1&quot;/&gt;
    &lt;bond id=&quot;NADH-bond36&quot; atomRefs=&quot;NADH-atom21 NADH-atom27&quot; order=&quot;1&quot;/&gt;
    &lt;bond id=&quot;NADH-bond37&quot; atomRefs=&quot;NADH-atom21 NADH-atom53&quot; order=&quot;1&quot;/&gt;
    &lt;bond id=&quot;NADH-bond38&quot; atomRefs=&quot;NADH-atom20 NADH-atom41&quot; order=&quot;1&quot;/&gt;
    &lt;bond id=&quot;NADH-bond39&quot; atomRefs=&quot;NADH-atom19 NADH-atom21&quot; order=&quot;1&quot;/&gt;
    &lt;bond id=&quot;NADH-bond40&quot; atomRefs=&quot;NADH-atom18 NADH-atom34&quot; order=&quot;2&quot;/&gt;
    &lt;bond id=&quot;NADH-bond41&quot; atomRefs=&quot;NADH-atom17 NADH-atom20&quot; order=&quot;1&quot;/&gt;
    &lt;bond id=&quot;NADH-bond42&quot; atomRefs=&quot;NADH-atom17 NADH-atom25&quot; order=&quot;1&quot;/&gt;
    &lt;bond id=&quot;NADH-bond43&quot; atomRefs=&quot;NADH-atom16 NADH-atom54&quot; order=&quot;1&quot;/&gt;
    &lt;bond id=&quot;NADH-bond44&quot; atomRefs=&quot;NADH-atom15 NADH-atom41&quot; order=&quot;1&quot;/&gt;
    &lt;bond id=&quot;NADH-bond45&quot; atomRefs=&quot;NADH-atom14 NADH-atom6&quot; order=&quot;1&quot;/&gt;
    &lt;bond id=&quot;NADH-bond46&quot; atomRefs=&quot;NADH-atom13 NADH-atom45&quot; order=&quot;A&quot;/&gt;
    &lt;bond id=&quot;NADH-bond47&quot; atomRefs=&quot;NADH-atom12 NADH-atom24&quot; order=&quot;2&quot;/&gt;
    &lt;bond id=&quot;NADH-bond48&quot; atomRefs=&quot;NADH-atom12 NADH-atom54&quot; order=&quot;1&quot;/&gt;
    &lt;bond id=&quot;NADH-bond49&quot; atomRefs=&quot;NADH-atom11 NADH-atom6&quot; order=&quot;1&quot;/&gt;
    &lt;bond id=&quot;NADH-bond50&quot; atomRefs=&quot;NADH-atom10 NADH-atom54&quot; order=&quot;1&quot;/&gt;
    &lt;bond id=&quot;NADH-bond51&quot; atomRefs=&quot;NADH-atom9 NADH-atom25&quot; order=&quot;1&quot;/&gt;
    &lt;bond id=&quot;NADH-bond52&quot; atomRefs=&quot;NADH-atom8 NADH-atom32&quot; order=&quot;A&quot;/&gt;
    &lt;bond id=&quot;NADH-bond53&quot; atomRefs=&quot;NADH-atom7 NADH-atom39&quot; order=&quot;A&quot;/&gt;
    &lt;bond id=&quot;NADH-bond54&quot; atomRefs=&quot;NADH-atom5 NADH-atom37&quot; order=&quot;1&quot;/&gt;
    &lt;bond id=&quot;NADH-bond55&quot; atomRefs=&quot;NADH-atom4 NADH-atom37&quot; order=&quot;2&quot;/&gt;
    &lt;bond id=&quot;NADH-bond56&quot; atomRefs=&quot;NADH-atom3 NADH-atom23&quot; order=&quot;1&quot;/&gt;
    &lt;bond id=&quot;NADH-bond57&quot; atomRefs=&quot;NADH-atom2 NADH-atom18&quot; order=&quot;1&quot;/&gt;
    &lt;bond id=&quot;NADH-bond58&quot; atomRefs=&quot;NADH-atom1 NADH-atom29&quot; order=&quot;1&quot;/&gt;
   &lt;/bondArray&gt;
   &lt;formula concise=&quot;C 21 H 29 N 7 O 14 P 2&quot; formalCharge=&quot;0&quot;/&gt;
   &lt;float title=&quot;molecularWeight&quot; units=&quot;g/mol&quot;&gt;665.446&lt;/float&gt;
   &lt;string title=&quot;smiles&quot;&gt;C([CH]1(O[CH]([CH](O)[CH]1O)N2(C=C(C(=O)N)[CH2]C=C2)))OP(=O)(O)OP(=O)(O)OC[CH]3(O[CH]([CH](O)[CH](O)3)n4(c5(c(nc4)c(N)ncn5)))&lt;/string&gt;
  &lt;/molecule&gt;
 &lt;/cml&gt;
</bp:STRUCTURE-DATA>
                  </bp:chemicalStructure>
                </bp:STRUCTURE>
                <bp:SYNONYMS rdf:datatype="http://www.w3.org/2001/XMLSchema#string">NADH&lt;sub&gt;2&lt;/sub&gt;</bp:SYNONYMS>
                <bp:SYNONYMS rdf:datatype="http://www.w3.org/2001/XMLSchema#string">NADH2</bp:SYNONYMS>
                <bp:SYNONYMS rdf:datatype="http://www.w3.org/2001/XMLSchema#string">dihydrodiphosphopyridine nucleotide</bp:SYNONYMS>
                <bp:SYNONYMS rdf:datatype="http://www.w3.org/2001/XMLSchema#string">diphosphopyridine nucleotide reduced</bp:SYNONYMS>
                <bp:SYNONYMS rdf:datatype="http://www.w3.org/2001/XMLSchema#string">dihydronicotinamide adenine dinucleotide</bp:SYNONYMS>
                <bp:SYNONYMS rdf:datatype="http://www.w3.org/2001/XMLSchema#string">nicotinamide adenine dinucleotide reduced</bp:SYNONYMS>
                <bp:SYNONYMS rdf:datatype="http://www.w3.org/2001/XMLSchema#string">NAD-reduced</bp:SYNONYMS>
                <bp:SYNONYMS rdf:datatype="http://www.w3.org/2001/XMLSchema#string">NADH+H+</bp:SYNONYMS>
                <bp:SYNONYMS rdf:datatype="http://www.w3.org/2001/XMLSchema#string">DPNH</bp:SYNONYMS>
                <bp:XREF>
                  <bp:unificationXref rdf:ID="unificationXref111461">
                    <bp:DB rdf:datatype="http://www.w3.org/2001/XMLSchema#string">EcoCyc</bp:DB>
                    <bp:ID rdf:datatype="http://www.w3.org/2001/XMLSchema#string">NADH</bp:ID>
                  </bp:unificationXref>
                </bp:XREF>
                <bp:XREF>
                  <bp:unificationXref rdf:ID="unificationXref111460">
                    <bp:DB rdf:datatype="http://www.w3.org/2001/XMLSchema#string">LIGAND</bp:DB>
                    <bp:ID rdf:datatype="http://www.w3.org/2001/XMLSchema#string">C00004</bp:ID>
                  </bp:unificationXref>
                </bp:XREF>
                <bp:XREF>
                  <bp:unificationXref rdf:ID="unificationXref111459">
                    <bp:DB rdf:datatype="http://www.w3.org/2001/XMLSchema#string">CAS</bp:DB>
                    <bp:ID rdf:datatype="http://www.w3.org/2001/XMLSchema#string">53-84-9</bp:ID>
                  </bp:unificationXref>
                </bp:XREF>
              </bp:smallMolecule>
            </bp:PHYSICAL-ENTITY>
            <bp:CELLULAR-LOCATION rdf:resource="#openControlledVocabulary111304"/>
            <bp:STOICHIOMETRIC-COEFFICIENT>1</bp:STOICHIOMETRIC-COEFFICIENT>
          </bp:physicalEntityParticipant>
        </bp:RIGHT>
        <bp:XREF>
          <bp:unificationXref rdf:ID="unificationXref111447">
            <bp:DB rdf:datatype="http://www.w3.org/2001/XMLSchema#string">EcoCyc</bp:DB>
            <bp:ID rdf:datatype="http://www.w3.org/2001/XMLSchema#string">ENOYL-ACP-REDUCT-NADH-RXN</bp:ID>
          </bp:unificationXref>
        </bp:XREF>
      </bp:biochemicalReaction>
    </bp:CONTROLLED>
    <bp:CONTROLLER>
      <bp:physicalEntityParticipant rdf:ID="phys-ent-participant111480">
        <bp:PHYSICAL-ENTITY rdf:resource="#protein111466"/>
        <bp:CELLULAR-LOCATION rdf:resource="#openControlledVocabulary111345"/>
        <bp:STOICHIOMETRIC-COEFFICIENT>1</bp:STOICHIOMETRIC-COEFFICIENT>
      </bp:physicalEntityParticipant>
    </bp:CONTROLLER>
    <bp:NAME rdf:datatype="http://www.w3.org/2001/XMLSchema#string">enoyl-ACP reductase (NADH)</bp:NAME>
    <bp:SYNONYMS rdf:datatype="http://www.w3.org/2001/XMLSchema#string">NADH-dependent enoyl-ACP reductase</bp:SYNONYMS>
    <bp:SYNONYMS rdf:datatype="http://www.w3.org/2001/XMLSchema#string">enoyl-(acyl-carrier-protein)-reductase-(NADH)</bp:SYNONYMS>
    <bp:SYNONYMS rdf:datatype="http://www.w3.org/2001/XMLSchema#string">enoyl-ACP reductase</bp:SYNONYMS>
    <bp:SYNONYMS rdf:datatype="http://www.w3.org/2001/XMLSchema#string">acyl-(ACP):NAD+ oxidoreductase</bp:SYNONYMS>
    <bp:XREF>
      <bp:unificationXref rdf:ID="unificationXref111465">
        <bp:DB rdf:datatype="http://www.w3.org/2001/XMLSchema#string">EcoCyc</bp:DB>
        <bp:ID rdf:datatype="http://www.w3.org/2001/XMLSchema#string">ENOYL-ACP-REDUCT-NADH-ENZRXN</bp:ID>
      </bp:unificationXref>
    </bp:XREF>
  </bp:catalysis>
  <bp:catalysis rdf:ID="catalysis111432">
    <bp:COMMENT rdf:datatype="http://www.w3.org/2001/XMLSchema#string">&amp;beta;-ketoacyl-ACP reductase exhibits a marked preference for acyl-carrier 
protein derivatives over CoA derivatives as substrates.  The enzyme shows
activity towards both short and long chain saturated and unsaturated 
&amp;beta;-ketoacyl-ACPs.   The reductase functions in every cycle of the fatty acid
elongation pathway. Other reductases of this type also exist
in E. coli.  |CITS: [8246839] [8910376]|</bp:COMMENT>
    <bp:CONTROLLED>
      <bp:biochemicalReaction rdf:ID="biochemicalReaction111408">
        <bp:COMMENT rdf:datatype="http://www.w3.org/2001/XMLSchema#string">This is the first reduction step in the fatty acid
biosynthesis pathway.</bp:COMMENT>
        <bp:EC-NUMBER rdf:datatype="http://www.w3.org/2001/XMLSchema#string">1.1.1.100</bp:EC-NUMBER>
        <bp:LEFT>
          <bp:physicalEntityParticipant rdf:ID="phys-ent-participant111412">
            <bp:PHYSICAL-ENTITY rdf:resource="#protein111410"/>
            <bp:CELLULAR-LOCATION rdf:resource="#openControlledVocabulary111304"/>
            <bp:STOICHIOMETRIC-COEFFICIENT>1</bp:STOICHIOMETRIC-COEFFICIENT>
          </bp:physicalEntityParticipant>
        </bp:LEFT>
        <bp:LEFT>
          <bp:physicalEntityParticipant rdf:ID="phys-ent-participant111421">
            <bp:PHYSICAL-ENTITY rdf:resource="#smallMolecule111413"/>
            <bp:CELLULAR-LOCATION rdf:resource="#openControlledVocabulary111304"/>
            <bp:STOICHIOMETRIC-COEFFICIENT>1</bp:STOICHIOMETRIC-COEFFICIENT>
          </bp:physicalEntityParticipant>
        </bp:LEFT>
        <bp:NAME rdf:datatype="http://www.w3.org/2001/XMLSchema#string">3-oxoacyl-[acyl-carrier protein] reductase</bp:NAME>
        <bp:RIGHT>
          <bp:physicalEntityParticipant rdf:ID="phys-ent-participant111422">
            <bp:PHYSICAL-ENTITY>
              <bp:protein rdf:ID="protein111329">
                <bp:NAME rdf:datatype="http://www.w3.org/2001/XMLSchema#string">a beta-ketoacyl-[acp]</bp:NAME>
                <bp:ORGANISM rdf:resource="#bioSource111311"/>
                <bp:SYNONYMS rdf:datatype="http://www.w3.org/2001/XMLSchema#string">3-oxoacyl-[acyl-carrier protein]</bp:SYNONYMS>
                <bp:SYNONYMS rdf:datatype="http://www.w3.org/2001/XMLSchema#string">acetoacyl-ACP</bp:SYNONYMS>
                <bp:SYNONYMS rdf:datatype="http://www.w3.org/2001/XMLSchema#string">CH3(CH2)xCOCH2CO-S-ACP</bp:SYNONYMS>
                <bp:XREF>
                  <bp:unificationXref rdf:ID="unificationXref111330">
                    <bp:DB rdf:datatype="http://www.w3.org/2001/XMLSchema#string">EcoCyc</bp:DB>
                    <bp:ID rdf:datatype="http://www.w3.org/2001/XMLSchema#string">B-KETOACYL-ACP</bp:ID>
                  </bp:unificationXref>
                </bp:XREF>
              </bp:protein>
            </bp:PHYSICAL-ENTITY>
            <bp:CELLULAR-LOCATION rdf:resource="#openControlledVocabulary111304"/>
            <bp:STOICHIOMETRIC-COEFFICIENT>1</bp:STOICHIOMETRIC-COEFFICIENT>
          </bp:physicalEntityParticipant>
        </bp:RIGHT>
        <bp:RIGHT>
          <bp:physicalEntityParticipant rdf:ID="phys-ent-participant111431">
            <bp:PHYSICAL-ENTITY rdf:resource="#smallMolecule111423"/>
            <bp:CELLULAR-LOCATION rdf:resource="#openControlledVocabulary111304"/>
            <bp:STOICHIOMETRIC-COEFFICIENT>1</bp:STOICHIOMETRIC-COEFFICIENT>
          </bp:physicalEntityParticipant>
        </bp:RIGHT>
        <bp:XREF>
          <bp:unificationXref rdf:ID="unificationXref111409">
            <bp:DB rdf:datatype="http://www.w3.org/2001/XMLSchema#string">EcoCyc</bp:DB>
            <bp:ID rdf:datatype="http://www.w3.org/2001/XMLSchema#string">3-OXOACYL-ACP-REDUCT-RXN</bp:ID>
          </bp:unificationXref>
        </bp:XREF>
      </bp:biochemicalReaction>
    </bp:CONTROLLED>
    <bp:CONTROLLER>
      <bp:physicalEntityParticipant rdf:ID="phys-ent-participant111444">
        <bp:PHYSICAL-ENTITY>
          <bp:protein rdf:ID="protein111434">
            <bp:COMMENT rdf:datatype="http://www.w3.org/2001/XMLSchema#string">Cotranscribed with acpP.  |CITS: [1556094]|</bp:COMMENT>
            <bp:NAME rdf:datatype="http://www.w3.org/2001/XMLSchema#string">3-OXOACYL-ACP-REDUCT-MONOMER</bp:NAME>
            <bp:ORGANISM rdf:resource="#bioSource111311"/>
            <bp:SEQUENCE rdf:datatype="http://www.w3.org/2001/XMLSchema#string">MNFEGKIALVTGASRGIGRAIAETLAARGAKVIGTATSENGAQAISDYLGANGKGLMLNVTDPASIESVLEKIRAEFGEVDILVNNAGITRDNLLMRMKDEEWNDIIETNLSSVFRLSKAVMRAMMKKRHGRIITIGSVVGTMGNGGQANYAAAKAGLIGFSKSLAREVASRGITVNVVAPGFIETDMTRALSDDQRAGILAQVPAGRLGGAQEIANAVAFLASDEAAYITGETLHVNGGMYMV</bp:SEQUENCE>
            <bp:SYNONYMS rdf:datatype="http://www.w3.org/2001/XMLSchema#string">B1093</bp:SYNONYMS>
            <bp:SYNONYMS rdf:datatype="http://www.w3.org/2001/XMLSchema#string">FabG</bp:SYNONYMS>
            <bp:XREF>
              <bp:unificationXref rdf:ID="unificationXref111443">
                <bp:DB rdf:datatype="http://www.w3.org/2001/XMLSchema#string">EcoCyc</bp:DB>
                <bp:ID rdf:datatype="http://www.w3.org/2001/XMLSchema#string">3-OXOACYL-ACP-REDUCT-MONOMER</bp:ID>
              </bp:unificationXref>
            </bp:XREF>
            <bp:XREF>
              <bp:unificationXref rdf:ID="unificationXref111442">
                <bp:DB rdf:datatype="http://www.w3.org/2001/XMLSchema#string">PDB</bp:DB>
                <bp:ID rdf:datatype="http://www.w3.org/2001/XMLSchema#string">1I01</bp:ID>
              </bp:unificationXref>
            </bp:XREF>
            <bp:XREF>
              <bp:unificationXref rdf:ID="unificationXref111441">
                <bp:DB rdf:datatype="http://www.w3.org/2001/XMLSchema#string">RefSeq</bp:DB>
                <bp:ID rdf:datatype="http://www.w3.org/2001/XMLSchema#string">NP_415611</bp:ID>
              </bp:unificationXref>
            </bp:XREF>
            <bp:XREF>
              <bp:unificationXref rdf:ID="unificationXref111440">
                <bp:DB rdf:datatype="http://www.w3.org/2001/XMLSchema#string">UniProt</bp:DB>
                <bp:ID rdf:datatype="http://www.w3.org/2001/XMLSchema#string">P0AEK2</bp:ID>
              </bp:unificationXref>
            </bp:XREF>
            <bp:XREF>
              <bp:unificationXref rdf:ID="unificationXref111439">
                <bp:DB rdf:datatype="http://www.w3.org/2001/XMLSchema#string">PDB</bp:DB>
                <bp:ID rdf:datatype="http://www.w3.org/2001/XMLSchema#string">1Q7B</bp:ID>
              </bp:unificationXref>
            </bp:XREF>
            <bp:XREF>
              <bp:relationshipXref rdf:ID="relationshipXref111438">
                <bp:DB rdf:datatype="http://www.w3.org/2001/XMLSchema#string">Pfam</bp:DB>
                <bp:ID rdf:datatype="http://www.w3.org/2001/XMLSchema#string">PF00106</bp:ID>
                <bp:RELATIONSHIP-TYPE rdf:datatype="http://www.w3.org/2001/XMLSchema#string">IN-FAMILY</bp:RELATIONSHIP-TYPE>
              </bp:relationshipXref>
            </bp:XREF>
            <bp:XREF>
              <bp:unificationXref rdf:ID="unificationXref111437">
                <bp:DB rdf:datatype="http://www.w3.org/2001/XMLSchema#string">Swiss-Model</bp:DB>
                <bp:ID rdf:datatype="http://www.w3.org/2001/XMLSchema#string">P0AEK2</bp:ID>
              </bp:unificationXref>
            </bp:XREF>
            <bp:XREF>
              <bp:unificationXref rdf:ID="unificationXref111436">
                <bp:DB rdf:datatype="http://www.w3.org/2001/XMLSchema#string">ModBase</bp:DB>
                <bp:ID rdf:datatype="http://www.w3.org/2001/XMLSchema#string">P0AEK2</bp:ID>
              </bp:unificationXref>
            </bp:XREF>
            <bp:XREF>
              <bp:unificationXref rdf:ID="unificationXref111435">
                <bp:DB rdf:datatype="http://www.w3.org/2001/XMLSchema#string">EcoliWiki</bp:DB>
                <bp:ID rdf:datatype="http://www.w3.org/2001/XMLSchema#string">b1093</bp:ID>
              </bp:unificationXref>
            </bp:XREF>
          </bp:protein>
        </bp:PHYSICAL-ENTITY>
        <bp:CELLULAR-LOCATION rdf:resource="#openControlledVocabulary111345"/>
        <bp:STOICHIOMETRIC-COEFFICIENT>1</bp:STOICHIOMETRIC-COEFFICIENT>
      </bp:physicalEntityParticipant>
    </bp:CONTROLLER>
    <bp:DIRECTION rdf:datatype="http://www.w3.org/2001/XMLSchema#string">REVERSIBLE</bp:DIRECTION>
    <bp:NAME rdf:datatype="http://www.w3.org/2001/XMLSchema#string">beta-ketoacyl-[acyl-carrier-protein] reductase</bp:NAME>
    <bp:SYNONYMS rdf:datatype="http://www.w3.org/2001/XMLSchema#string">&amp;beta;-ketoacyl-ACP reductase</bp:SYNONYMS>
    <bp:SYNONYMS rdf:datatype="http://www.w3.org/2001/XMLSchema#string">(3R)-3-hydroxyacyl-[ACP]:NADP+ oxidoreductase</bp:SYNONYMS>
    <bp:SYNONYMS rdf:datatype="http://www.w3.org/2001/XMLSchema#string">3-ketoacyl-ACP reductase</bp:SYNONYMS>
    <bp:SYNONYMS rdf:datatype="http://www.w3.org/2001/XMLSchema#string">3-oxoacyl-[acyl-carrier-protein] reductase</bp:SYNONYMS>
    <bp:SYNONYMS rdf:datatype="http://www.w3.org/2001/XMLSchema#string">3-ketoacyl-acyl carrier protein reductase</bp:SYNONYMS>
    <bp:SYNONYMS rdf:datatype="http://www.w3.org/2001/XMLSchema#string">3-oxoacyl-[ACP] reductase</bp:SYNONYMS>
    <bp:XREF>
      <bp:unificationXref rdf:ID="unificationXref111433">
        <bp:DB rdf:datatype="http://www.w3.org/2001/XMLSchema#string">EcoCyc</bp:DB>
        <bp:ID rdf:datatype="http://www.w3.org/2001/XMLSchema#string">3-OXOACYL-ACP-REDUCT-ENZRXN</bp:ID>
      </bp:unificationXref>
    </bp:XREF>
  </bp:catalysis>
  <bp:catalysis rdf:ID="catalysis111366">
    <bp:CONTROLLED>
      <bp:biochemicalReaction rdf:ID="biochemicalReaction111302">
        <bp:COMMENT rdf:datatype="http://www.w3.org/2001/XMLSchema#string">This reaction is involved in the elongation of fatty acids.</bp:COMMENT>
        <bp:EC-NUMBER rdf:datatype="http://www.w3.org/2001/XMLSchema#string">2.3.1.41</bp:EC-NUMBER>
        <bp:LEFT>
          <bp:physicalEntityParticipant rdf:ID="phys-ent-participant111316">
            <bp:PHYSICAL-ENTITY>
              <bp:protein rdf:ID="protein111306">
                <bp:NAME rdf:datatype="http://www.w3.org/2001/XMLSchema#string">a malonyl-[acp]</bp:NAME>
                <bp:ORGANISM rdf:resource="#bioSource111311"/>
                <bp:SEQUENCE rdf:datatype="http://www.w3.org/2001/XMLSchema#string">MSTIEERVKKIIGEQLGVKQEEVTNNASFVEDLGADSLDTVELVMALEEEFDTEIPDEEAEKITTVQAAIDYINGHQA</bp:SEQUENCE>
                <bp:SYNONYMS rdf:datatype="http://www.w3.org/2001/XMLSchema#string">B1094</bp:SYNONYMS>
                <bp:SYNONYMS rdf:datatype="http://www.w3.org/2001/XMLSchema#string">AcpP</bp:SYNONYMS>
                <bp:SYNONYMS rdf:datatype="http://www.w3.org/2001/XMLSchema#string">malonyl-[acyl-carrier protein]</bp:SYNONYMS>
                <bp:SYNONYMS rdf:datatype="http://www.w3.org/2001/XMLSchema#string">malonyl-S-ACP</bp:SYNONYMS>
                <bp:SYNONYMS rdf:datatype="http://www.w3.org/2001/XMLSchema#string">malonyl-acyl-carrier-protein</bp:SYNONYMS>
                <bp:XREF>
                  <bp:unificationXref rdf:ID="unificationXref111310">
                    <bp:DB rdf:datatype="http://www.w3.org/2001/XMLSchema#string">EcoCyc</bp:DB>
                    <bp:ID rdf:datatype="http://www.w3.org/2001/XMLSchema#string">MALONYL-ACP</bp:ID>
                  </bp:unificationXref>
                </bp:XREF>
                <bp:XREF>
                  <bp:unificationXref rdf:ID="unificationXref111309">
                    <bp:DB rdf:datatype="http://www.w3.org/2001/XMLSchema#string">UniProt</bp:DB>
                    <bp:ID rdf:datatype="http://www.w3.org/2001/XMLSchema#string">P02901</bp:ID>
                  </bp:unificationXref>
                </bp:XREF>
                <bp:XREF>
                  <bp:unificationXref rdf:ID="unificationXref111308">
                    <bp:DB rdf:datatype="http://www.w3.org/2001/XMLSchema#string">LIGAND</bp:DB>
                    <bp:ID rdf:datatype="http://www.w3.org/2001/XMLSchema#string">C01209</bp:ID>
                  </bp:unificationXref>
                </bp:XREF>
                <bp:XREF>
                  <bp:unificationXref rdf:ID="unificationXref111307">
                    <bp:DB rdf:datatype="http://www.w3.org/2001/XMLSchema#string">ModBase</bp:DB>
                    <bp:ID rdf:datatype="http://www.w3.org/2001/XMLSchema#string">P02901</bp:ID>
                  </bp:unificationXref>
                </bp:XREF>
              </bp:protein>
            </bp:PHYSICAL-ENTITY>
            <bp:CELLULAR-LOCATION rdf:resource="#openControlledVocabulary111304"/>
            <bp:STOICHIOMETRIC-COEFFICIENT>1</bp:STOICHIOMETRIC-COEFFICIENT>
          </bp:physicalEntityParticipant>
        </bp:LEFT>
        <bp:LEFT>
          <bp:physicalEntityParticipant rdf:ID="phys-ent-participant111325">
            <bp:PHYSICAL-ENTITY rdf:resource="#protein111317"/>
            <bp:CELLULAR-LOCATION rdf:resource="#openControlledVocabulary111304"/>
            <bp:STOICHIOMETRIC-COEFFICIENT>1</bp:STOICHIOMETRIC-COEFFICIENT>
          </bp:physicalEntityParticipant>
        </bp:LEFT>
        <bp:NAME rdf:datatype="http://www.w3.org/2001/XMLSchema#string">3-oxoacyl-[acyl-carrier protein] synthase</bp:NAME>
        <bp:RIGHT>
          <bp:physicalEntityParticipant rdf:ID="phys-ent-participant111328">
            <bp:PHYSICAL-ENTITY>
              <bp:protein rdf:ID="protein111326">
                <bp:NAME rdf:datatype="http://www.w3.org/2001/XMLSchema#string">a holo-[acyl-carrier protein]</bp:NAME>
                <bp:ORGANISM rdf:resource="#bioSource111311"/>
                <bp:SYNONYMS rdf:datatype="http://www.w3.org/2001/XMLSchema#string">B1094</bp:SYNONYMS>
                <bp:SYNONYMS rdf:datatype="http://www.w3.org/2001/XMLSchema#string">AcpP</bp:SYNONYMS>
                <bp:SYNONYMS rdf:datatype="http://www.w3.org/2001/XMLSchema#string">holo-[acyl-carrier protein]</bp:SYNONYMS>
                <bp:SYNONYMS rdf:datatype="http://www.w3.org/2001/XMLSchema#string">ACP-SH</bp:SYNONYMS>
                <bp:SYNONYMS rdf:datatype="http://www.w3.org/2001/XMLSchema#string">ACP</bp:SYNONYMS>
                <bp:SYNONYMS rdf:datatype="http://www.w3.org/2001/XMLSchema#string">[acyl-carrier protein]</bp:SYNONYMS>
                <bp:XREF>
                  <bp:unificationXref rdf:ID="unificationXref111327">
                    <bp:DB rdf:datatype="http://www.w3.org/2001/XMLSchema#string">EcoCyc</bp:DB>
                    <bp:ID rdf:datatype="http://www.w3.org/2001/XMLSchema#string">ACP</bp:ID>
                  </bp:unificationXref>
                </bp:XREF>
              </bp:protein>
            </bp:PHYSICAL-ENTITY>
            <bp:CELLULAR-LOCATION rdf:resource="#openControlledVocabulary111304"/>
            <bp:STOICHIOMETRIC-COEFFICIENT>1</bp:STOICHIOMETRIC-COEFFICIENT>
          </bp:physicalEntityParticipant>
        </bp:RIGHT>
        <bp:RIGHT>
          <bp:physicalEntityParticipant rdf:ID="phys-ent-participant111331">
            <bp:PHYSICAL-ENTITY rdf:resource="#protein111329"/>
            <bp:CELLULAR-LOCATION rdf:resource="#openControlledVocabulary111304"/>
            <bp:STOICHIOMETRIC-COEFFICIENT>1</bp:STOICHIOMETRIC-COEFFICIENT>
          </bp:physicalEntityParticipant>
        </bp:RIGHT>
        <bp:RIGHT>
          <bp:physicalEntityParticipant rdf:ID="phys-ent-participant111340">
            <bp:PHYSICAL-ENTITY>
              <bp:smallMolecule rdf:ID="smallMolecule111332">
                <bp:MOLECULAR-WEIGHT>44.01</bp:MOLECULAR-WEIGHT>
                <bp:NAME rdf:datatype="http://www.w3.org/2001/XMLSchema#string">CO2</bp:NAME>
                <bp:STRUCTURE>
                  <bp:chemicalStructure rdf:ID="chemicalStructure111339">
                    <bp:STRUCTURE-FORMAT rdf:datatype="http://www.w3.org/2001/XMLSchema#string">CML</bp:STRUCTURE-FORMAT>
                    <bp:STRUCTURE-DATA rdf:datatype="http://www.w3.org/2001/XMLSchema#string"> &lt;cml&gt;
  &lt;molecule id=&quot;CARBON-DIOXIDE&quot; title=&quot;CO2&quot; dictRef=&quot;dictCARBON-DIOXIDE&quot;&gt;
   &lt;atomArray&gt;
    &lt;atom id=&quot;CARBON-DIOXIDE-atom1&quot; elementType=&quot;C&quot; x2=&quot;-1321.0&quot; y2=&quot;-1000000.0&quot;/&gt;
    &lt;atom id=&quot;CARBON-DIOXIDE-atom2&quot; elementType=&quot;O&quot; x2=&quot;-1000000.0&quot; y2=&quot;-1000000.0&quot;/&gt;
    &lt;atom id=&quot;CARBON-DIOXIDE-atom3&quot; elementType=&quot;O&quot; x2=&quot;997358.0&quot; y2=&quot;-997358.0&quot;/&gt;
   &lt;/atomArray&gt;
   &lt;bondArray&gt;
    &lt;bond id=&quot;CARBON-DIOXIDE-bond1&quot; atomRefs=&quot;CARBON-DIOXIDE-atom3 CARBON-DIOXIDE-atom1&quot; order=&quot;2&quot;/&gt;
    &lt;bond id=&quot;CARBON-DIOXIDE-bond2&quot; atomRefs=&quot;CARBON-DIOXIDE-atom2 CARBON-DIOXIDE-atom1&quot; order=&quot;2&quot;/&gt;
   &lt;/bondArray&gt;
   &lt;formula concise=&quot;C 1 O 2&quot; formalCharge=&quot;0&quot;/&gt;
   &lt;float title=&quot;molecularWeight&quot; units=&quot;g/mol&quot;&gt;44.01&lt;/float&gt;
   &lt;string title=&quot;smiles&quot;&gt;C(=O)=O&lt;/string&gt;
  &lt;/molecule&gt;
 &lt;/cml&gt;
</bp:STRUCTURE-DATA>
                  </bp:chemicalStructure>
                </bp:STRUCTURE>
                <bp:SYNONYMS rdf:datatype="http://www.w3.org/2001/XMLSchema#string">carbonic anhydride</bp:SYNONYMS>
                <bp:SYNONYMS rdf:datatype="http://www.w3.org/2001/XMLSchema#string">carbonic acid gas</bp:SYNONYMS>
                <bp:SYNONYMS rdf:datatype="http://www.w3.org/2001/XMLSchema#string">carbon dioxide</bp:SYNONYMS>
                <bp:XREF>
                  <bp:unificationXref rdf:ID="unificationXref111338">
                    <bp:DB rdf:datatype="http://www.w3.org/2001/XMLSchema#string">EcoCyc</bp:DB>
                    <bp:ID rdf:datatype="http://www.w3.org/2001/XMLSchema#string">CARBON-DIOXIDE</bp:ID>
                  </bp:unificationXref>
                </bp:XREF>
                <bp:XREF>
                  <bp:unificationXref rdf:ID="unificationXref111337">
                    <bp:DB rdf:datatype="http://www.w3.org/2001/XMLSchema#string">CAS</bp:DB>
                    <bp:ID rdf:datatype="http://www.w3.org/2001/XMLSchema#string">124-38-9</bp:ID>
                  </bp:unificationXref>
                </bp:XREF>
                <bp:XREF>
                  <bp:unificationXref rdf:ID="unificationXref111336">
                    <bp:DB rdf:datatype="http://www.w3.org/2001/XMLSchema#string">LIGAND</bp:DB>
                    <bp:ID rdf:datatype="http://www.w3.org/2001/XMLSchema#string">C00011</bp:ID>
                  </bp:unificationXref>
                </bp:XREF>
                <bp:XREF>
                  <bp:unificationXref rdf:ID="unificationXref111335">
                    <bp:DB rdf:datatype="http://www.w3.org/2001/XMLSchema#string">ChEBI</bp:DB>
                    <bp:ID rdf:datatype="http://www.w3.org/2001/XMLSchema#string">16526</bp:ID>
                  </bp:unificationXref>
                </bp:XREF>
                <bp:XREF>
                  <bp:unificationXref rdf:ID="unificationXref111334">
                    <bp:DB rdf:datatype="http://www.w3.org/2001/XMLSchema#string">LIGAND</bp:DB>
                    <bp:ID rdf:datatype="http://www.w3.org/2001/XMLSchema#string">C00011</bp:ID>
                  </bp:unificationXref>
                </bp:XREF>
                <bp:XREF>
                  <bp:unificationXref rdf:ID="unificationXref111333">
                    <bp:DB rdf:datatype="http://www.w3.org/2001/XMLSchema#string">PubChem</bp:DB>
                    <bp:ID rdf:datatype="http://www.w3.org/2001/XMLSchema#string">280</bp:ID>
                  </bp:unificationXref>
                </bp:XREF>
              </bp:smallMolecule>
            </bp:PHYSICAL-ENTITY>
            <bp:CELLULAR-LOCATION rdf:resource="#openControlledVocabulary111304"/>
            <bp:STOICHIOMETRIC-COEFFICIENT>1</bp:STOICHIOMETRIC-COEFFICIENT>
          </bp:physicalEntityParticipant>
        </bp:RIGHT>
        <bp:XREF>
          <bp:unificationXref rdf:ID="unificationXref111303">
            <bp:DB rdf:datatype="http://www.w3.org/2001/XMLSchema#string">EcoCyc</bp:DB>
            <bp:ID rdf:datatype="http://www.w3.org/2001/XMLSchema#string">3-OXOACYL-ACP-SYNTH-RXN</bp:ID>
          </bp:unificationXref>
        </bp:XREF>
      </bp:biochemicalReaction>
    </bp:CONTROLLED>
    <bp:CONTROLLER>
      <bp:physicalEntityParticipant rdf:ID="phys-ent-participant111395">
        <bp:PHYSICAL-ENTITY>
          <bp:complex rdf:ID="complex111368">
            <bp:COMMENT rdf:datatype="http://www.w3.org/2001/XMLSchema#string">There are three &amp;beta;-ketoacyl-ACP synthases (KAS) in E. coli:
|FRAME: FABB-CPLX|, |FRAME: 3-OXOACYL-ACP-SYNTHII-CPLX| and |FRAME: CPLX0-252|,
encoded by |FRAME: EG10274|, |FRAME: EG12606| and |FRAME: EG10277|, respectively.
All three are genetically and biochemically distinct.  Each of the three enzymes is capable of initiating
fatty acid biosynthesis.

|FRAME: FABB-CPLX| differs from the others in that it alone is required for the elongation of short-chain
unsaturated acyl-ACP.  It can catalyze all the condensation reactions of long chain fatty acid synthesis
except the elongation of pamitoleoyl-ACP, and is also capable of initiating fatty acid synthesis in the
absence of acetyl-ACP primer by the utilization of a side reaction involving malonyl-ACP decarboxylase
|CITS: [7002930] [2651445] [8246839]|.</bp:COMMENT>
            <bp:COMPONENTS>
              <bp:physicalEntityParticipant rdf:ID="phys-ent-participant111394">
                <bp:PHYSICAL-ENTITY>
                  <bp:protein rdf:ID="protein111370">
                    <bp:NAME rdf:datatype="http://www.w3.org/2001/XMLSchema#string">FabB</bp:NAME>
                    <bp:ORGANISM rdf:resource="#bioSource111311"/>
                    <bp:SEQUENCE rdf:datatype="http://www.w3.org/2001/XMLSchema#string">MKRAVITGLGIVSSIGNNQQEVLASLREGRSGITFSQELKDSGMRSHVWGNVKLDTTGLIDRKVVRFMSDASIYAFLSMEQAIADAGLSPEAYQNNPRVGLIAGSGGGSPRFQVFGADAMRGPRGLKAVGPYVVTKAMASGVSACLATPFKIHGVNYSISSACATSAHCIGNAVEQIQLGKQDIVFAGGGEELCWEMACEFDAMGALSTKYNDTPEKASRTYDAHRDGFVIAGGGGMVVVEELEHALARGAHIYAEIVGYGATSDGADMVAPSGEGAVRCMKMAMHGVDTPIDYLNSHGTSTPVGDVKELAAIREVFGDKSPAISATKAMTGHSLGAAGVQEAIYSLLMLEHGFIAPSINIEELDEQAAGLNIVTETTDRELTTVMSNSFGFGGTNATLVMRKLKD</bp:SEQUENCE>
                    <bp:SYNONYMS rdf:datatype="http://www.w3.org/2001/XMLSchema#string">B2323</bp:SYNONYMS>
                    <bp:SYNONYMS rdf:datatype="http://www.w3.org/2001/XMLSchema#string">FabC</bp:SYNONYMS>
                    <bp:SYNONYMS rdf:datatype="http://www.w3.org/2001/XMLSchema#string">FabB</bp:SYNONYMS>
                    <bp:XREF>
                      <bp:unificationXref rdf:ID="unificationXref111393">
                        <bp:DB rdf:datatype="http://www.w3.org/2001/XMLSchema#string">EcoCyc</bp:DB>
                        <bp:ID rdf:datatype="http://www.w3.org/2001/XMLSchema#string">FABB-MONOMER</bp:ID>
                      </bp:unificationXref>
                    </bp:XREF>
                    <bp:XREF>
                      <bp:unificationXref rdf:ID="unificationXref111392">
                        <bp:DB rdf:datatype="http://www.w3.org/2001/XMLSchema#string">PDB</bp:DB>
                        <bp:ID rdf:datatype="http://www.w3.org/2001/XMLSchema#string">1FJ4</bp:ID>
                      </bp:unificationXref>
                    </bp:XREF>
                    <bp:XREF>
                      <bp:unificationXref rdf:ID="unificationXref111391">
                        <bp:DB rdf:datatype="http://www.w3.org/2001/XMLSchema#string">PDB</bp:DB>
                        <bp:ID rdf:datatype="http://www.w3.org/2001/XMLSchema#string">1FJ8</bp:ID>
                      </bp:unificationXref>
                    </bp:XREF>
                    <bp:XREF>
                      <bp:unificationXref rdf:ID="unificationXref111390">
                        <bp:DB rdf:datatype="http://www.w3.org/2001/XMLSchema#string">PDB</bp:DB>
                        <bp:ID rdf:datatype="http://www.w3.org/2001/XMLSchema#string">1G5X</bp:ID>
                      </bp:unificationXref>
                    </bp:XREF>
                    <bp:XREF>
                      <bp:unificationXref rdf:ID="unificationXref111389">
                        <bp:DB rdf:datatype="http://www.w3.org/2001/XMLSchema#string">RefSeq</bp:DB>
                        <bp:ID rdf:datatype="http://www.w3.org/2001/XMLSchema#string">NP_416826</bp:ID>
                      </bp:unificationXref>
                    </bp:XREF>
                    <bp:XREF>
                      <bp:unificationXref rdf:ID="unificationXref111388">
                        <bp:DB rdf:datatype="http://www.w3.org/2001/XMLSchema#string">UniProt</bp:DB>
                        <bp:ID rdf:datatype="http://www.w3.org/2001/XMLSchema#string">P0A953</bp:ID>
                      </bp:unificationXref>
                    </bp:XREF>
                    <bp:XREF>
                      <bp:relationshipXref rdf:ID="relationshipXref111387">
                        <bp:DB rdf:datatype="http://www.w3.org/2001/XMLSchema#string">Pfam</bp:DB>
                        <bp:ID rdf:datatype="http://www.w3.org/2001/XMLSchema#string">PF00109</bp:ID>
                        <bp:RELATIONSHIP-TYPE rdf:datatype="http://www.w3.org/2001/XMLSchema#string">IN-FAMILY</bp:RELATIONSHIP-TYPE>
                      </bp:relationshipXref>
                    </bp:XREF>
                    <bp:XREF>
                      <bp:unificationXref rdf:ID="unificationXref111386">
                        <bp:DB rdf:datatype="http://www.w3.org/2001/XMLSchema#string">ModBase</bp:DB>
                        <bp:ID rdf:datatype="http://www.w3.org/2001/XMLSchema#string">P0A953</bp:ID>
                      </bp:unificationXref>
                    </bp:XREF>
                    <bp:XREF>
                      <bp:unificationXref rdf:ID="unificationXref111385">
                        <bp:DB rdf:datatype="http://www.w3.org/2001/XMLSchema#string">PDB</bp:DB>
                        <bp:ID rdf:datatype="http://www.w3.org/2001/XMLSchema#string">2BUI</bp:ID>
                      </bp:unificationXref>
                    </bp:XREF>
                    <bp:XREF>
                      <bp:unificationXref rdf:ID="unificationXref111384">
                        <bp:DB rdf:datatype="http://www.w3.org/2001/XMLSchema#string">PDB</bp:DB>
                        <bp:ID rdf:datatype="http://www.w3.org/2001/XMLSchema#string">1DD8</bp:ID>
                      </bp:unificationXref>
                    </bp:XREF>
                    <bp:XREF>
                      <bp:unificationXref rdf:ID="unificationXref111383">
                        <bp:DB rdf:datatype="http://www.w3.org/2001/XMLSchema#string">PDB</bp:DB>
                        <bp:ID rdf:datatype="http://www.w3.org/2001/XMLSchema#string">1EK4</bp:ID>
                      </bp:unificationXref>
                    </bp:XREF>
                    <bp:XREF>
                      <bp:unificationXref rdf:ID="unificationXref111382">
                        <bp:DB rdf:datatype="http://www.w3.org/2001/XMLSchema#string">PDB</bp:DB>
                        <bp:ID rdf:datatype="http://www.w3.org/2001/XMLSchema#string">1H4F</bp:ID>
                      </bp:unificationXref>
                    </bp:XREF>
                    <bp:XREF>
                      <bp:unificationXref rdf:ID="unificationXref111381">
                        <bp:DB rdf:datatype="http://www.w3.org/2001/XMLSchema#string">PDB</bp:DB>
                        <bp:ID rdf:datatype="http://www.w3.org/2001/XMLSchema#string">2AQ7</bp:ID>
                      </bp:unificationXref>
                    </bp:XREF>
                    <bp:XREF>
                      <bp:unificationXref rdf:ID="unificationXref111380">
                        <bp:DB rdf:datatype="http://www.w3.org/2001/XMLSchema#string">PDB</bp:DB>
                        <bp:ID rdf:datatype="http://www.w3.org/2001/XMLSchema#string">2AQB</bp:ID>
                      </bp:unificationXref>
                    </bp:XREF>
                    <bp:XREF>
                      <bp:unificationXref rdf:ID="unificationXref111379">
                        <bp:DB rdf:datatype="http://www.w3.org/2001/XMLSchema#string">PDB</bp:DB>
                        <bp:ID rdf:datatype="http://www.w3.org/2001/XMLSchema#string">2BUH</bp:ID>
                      </bp:unificationXref>
                    </bp:XREF>
                    <bp:XREF>
                      <bp:unificationXref rdf:ID="unificationXref111378">
                        <bp:DB rdf:datatype="http://www.w3.org/2001/XMLSchema#string">PDB</bp:DB>
                        <bp:ID rdf:datatype="http://www.w3.org/2001/XMLSchema#string">2BYW</bp:ID>
                      </bp:unificationXref>
                    </bp:XREF>
                    <bp:XREF>
                      <bp:unificationXref rdf:ID="unificationXref111377">
                        <bp:DB rdf:datatype="http://www.w3.org/2001/XMLSchema#string">PDB</bp:DB>
                        <bp:ID rdf:datatype="http://www.w3.org/2001/XMLSchema#string">2BYY</bp:ID>
                      </bp:unificationXref>
                    </bp:XREF>
                    <bp:XREF>
                      <bp:unificationXref rdf:ID="unificationXref111376">
                        <bp:DB rdf:datatype="http://www.w3.org/2001/XMLSchema#string">PDB</bp:DB>
                        <bp:ID rdf:datatype="http://www.w3.org/2001/XMLSchema#string">2BYZ</bp:ID>
                      </bp:unificationXref>
                    </bp:XREF>
                    <bp:XREF>
                      <bp:unificationXref rdf:ID="unificationXref111375">
                        <bp:DB rdf:datatype="http://www.w3.org/2001/XMLSchema#string">PDB</bp:DB>
                        <bp:ID rdf:datatype="http://www.w3.org/2001/XMLSchema#string">2BZ3</bp:ID>
                      </bp:unificationXref>
                    </bp:XREF>
                    <bp:XREF>
                      <bp:unificationXref rdf:ID="unificationXref111374">
                        <bp:DB rdf:datatype="http://www.w3.org/2001/XMLSchema#string">PDB</bp:DB>
                        <bp:ID rdf:datatype="http://www.w3.org/2001/XMLSchema#string">2BZ4</bp:ID>
                      </bp:unificationXref>
                    </bp:XREF>
                    <bp:XREF>
                      <bp:unificationXref rdf:ID="unificationXref111373">
                        <bp:DB rdf:datatype="http://www.w3.org/2001/XMLSchema#string">PDB</bp:DB>
                        <bp:ID rdf:datatype="http://www.w3.org/2001/XMLSchema#string">2BYX</bp:ID>
                      </bp:unificationXref>
                    </bp:XREF>
                    <bp:XREF>
                      <bp:unificationXref rdf:ID="unificationXref111372">
                        <bp:DB rdf:datatype="http://www.w3.org/2001/XMLSchema#string">PDB</bp:DB>
                        <bp:ID rdf:datatype="http://www.w3.org/2001/XMLSchema#string">1F91</bp:ID>
                      </bp:unificationXref>
                    </bp:XREF>
                    <bp:XREF>
                      <bp:unificationXref rdf:ID="unificationXref111371">
                        <bp:DB rdf:datatype="http://www.w3.org/2001/XMLSchema#string">EcoliWiki</bp:DB>
                        <bp:ID rdf:datatype="http://www.w3.org/2001/XMLSchema#string">b2323</bp:ID>
                      </bp:unificationXref>
                    </bp:XREF>
                  </bp:protein>
                </bp:PHYSICAL-ENTITY>
                <bp:CELLULAR-LOCATION rdf:resource="#openControlledVocabulary111345"/>
                <bp:STOICHIOMETRIC-COEFFICIENT>2</bp:STOICHIOMETRIC-COEFFICIENT>
              </bp:physicalEntityParticipant>
            </bp:COMPONENTS>
            <bp:NAME rdf:datatype="http://www.w3.org/2001/XMLSchema#string">KASI</bp:NAME>
            <bp:ORGANISM rdf:resource="#bioSource111311"/>
            <bp:SYNONYMS rdf:datatype="http://www.w3.org/2001/XMLSchema#string">&amp;beta;-ketoacyl-ACP synthase I</bp:SYNONYMS>
            <bp:SYNONYMS rdf:datatype="http://www.w3.org/2001/XMLSchema#string">3-oxoacyl-ACP-synthase I</bp:SYNONYMS>
            <bp:SYNONYMS rdf:datatype="http://www.w3.org/2001/XMLSchema#string">KASI</bp:SYNONYMS>
            <bp:XREF>
              <bp:unificationXref rdf:ID="unificationXref111369">
                <bp:DB rdf:datatype="http://www.w3.org/2001/XMLSchema#string">EcoCyc</bp:DB>
                <bp:ID rdf:datatype="http://www.w3.org/2001/XMLSchema#string">FABB-CPLX</bp:ID>
              </bp:unificationXref>
            </bp:XREF>
          </bp:complex>
        </bp:PHYSICAL-ENTITY>
        <bp:CELLULAR-LOCATION rdf:resource="#openControlledVocabulary111345"/>
        <bp:STOICHIOMETRIC-COEFFICIENT>1</bp:STOICHIOMETRIC-COEFFICIENT>
      </bp:physicalEntityParticipant>
    </bp:CONTROLLER>
    <bp:DIRECTION rdf:datatype="http://www.w3.org/2001/XMLSchema#string">IRREVERSIBLE-LEFT-TO-RIGHT</bp:DIRECTION>
    <bp:NAME rdf:datatype="http://www.w3.org/2001/XMLSchema#string">beta-ketoacyl-ACP synthase</bp:NAME>
    <bp:SYNONYMS rdf:datatype="http://www.w3.org/2001/XMLSchema#string">3-oxoacyl-ACP-synthase</bp:SYNONYMS>
    <bp:SYNONYMS rdf:datatype="http://www.w3.org/2001/XMLSchema#string">3-oxoacyl-[acyl-carrier-protein]-synthase</bp:SYNONYMS>
    <bp:SYNONYMS rdf:datatype="http://www.w3.org/2001/XMLSchema#string">acyl-[acyl carrier protein]:malonyl-[acyl carrier protein] C-acyltransferase (decarboxylating)</bp:SYNONYMS>
    <bp:XREF>
      <bp:unificationXref rdf:ID="unificationXref111367">
        <bp:DB rdf:datatype="http://www.w3.org/2001/XMLSchema#string">EcoCyc</bp:DB>
        <bp:ID rdf:datatype="http://www.w3.org/2001/XMLSchema#string">3-OXOACYL-ACP-SYNTHI-ENZRXN</bp:ID>
      </bp:unificationXref>
    </bp:XREF>
  </bp:catalysis>
  <bp:catalysis rdf:ID="catalysis111341">
    <bp:CONTROLLED rdf:resource="#biochemicalReaction111302"/>
    <bp:CONTROLLER>
      <bp:physicalEntityParticipant rdf:ID="phys-ent-participant111355">
        <bp:PHYSICAL-ENTITY>
          <bp:complex rdf:ID="complex111343">
            <bp:COMMENT rdf:datatype="http://www.w3.org/2001/XMLSchema#string">There are three &amp;beta;-ketoacyl-ACP synthases (KAS) in E. coli:
|FRAME: FABB-CPLX|, |FRAME: 3-OXOACYL-ACP-SYNTHII-CPLX| and |FRAME: CPLX0-252|,
encoded by |FRAME: EG10274|, |FRAME: EG12606| and |FRAME: EG10277|, respectively.
All three are genetically and biochemically distinct.  Each of the three enzymes is capable of initiating
fatty acid biosynthesis.

|FRAME: 3-OXOACYL-ACP-SYNTHII-CPLX| is the only enzyme that can catalyze the conversion of
|FRAME: CPD-9245| to |FRAME: CPD-9247|, and is believed to play a major role in the thermal regulation
of fatty acid composition of the membrane phospholipids of E. coli |CITS: [6988423]|.

The only unsaturated fatty acids found in E. coli, |FRAME: CPD-9245| and |FRAME: CPD-9247|,
comprise about one-half the fatty acid content of the organism.
The proportion of unsaturated fatty acids is known to increase in E. coli with lower growth temperature,
a phenomenon found in most organisms that provides a mechanism for adjusting the lipid phase
transition of the membrane phospholipids to differing temperatures.

It has been shown that |FRAME: FABB-CPLX| is more active at low temperatures (relative to
the oeverall rate of fatty acid synthesis) than at high temperatures |CITS: [7002930]|. This relative
increase results in the production of |FRAME: CPD-9247| rather than |FRAME: CPD-9245|.
Furthermore, because the former (but not the later) can be incorporated into both positions of
sn-glycerol 3-phosphate, the synthesis of diunsaturated phospholipids occurs and the thermotrophic
phase transition of the membrane phospholipids is lowered |CITS: [6988423]|.</bp:COMMENT>
            <bp:COMPONENTS>
              <bp:physicalEntityParticipant rdf:ID="phys-ent-participant111354">
                <bp:PHYSICAL-ENTITY>
                  <bp:protein rdf:ID="protein111347">
                    <bp:NAME rdf:datatype="http://www.w3.org/2001/XMLSchema#string">FabF</bp:NAME>
                    <bp:ORGANISM rdf:resource="#bioSource111311"/>
                    <bp:SEQUENCE rdf:datatype="http://www.w3.org/2001/XMLSchema#string">MSKRRVVVTGLGMLSPVGNTVESTWKALLAGQSGISLIDHFDTSAYATKFAGLVKDFNCEDIISRKEQRKMDAFIQYGIVAGVQAMQDSGLEITEENATRIGAAIGSGIGGLGLIEENHTSLMNGGPRKISPFFVPSTIVNMVAGHLTIMYGLRGPSISIATACTSGVHNIGHAARIIAYGDADVMVAGGAEKASTPLGVGGFGAARALSTRNDNPQAASRPWDKERDGFVLGDGAGMLVLEEYEHAKKRGAKIYAELVGFGMSSDAYHMTSPPENGAGAALAMANALRDAGIEASQIGYVNAHGTSTPAGDKAEAQAVKTIFGEAASRVLVSSTKSMTGHLLGAAGAVESIYSILALRDQAVPPTINLDNPDEGCDLDFVPHEARQVSGMEYTLCNSFGFGGTNGSLIFKKI</bp:SEQUENCE>
                    <bp:SYNONYMS rdf:datatype="http://www.w3.org/2001/XMLSchema#string">B1095</bp:SYNONYMS>
                    <bp:SYNONYMS rdf:datatype="http://www.w3.org/2001/XMLSchema#string">Vtr</bp:SYNONYMS>
                    <bp:SYNONYMS rdf:datatype="http://www.w3.org/2001/XMLSchema#string">Cvc</bp:SYNONYMS>
                    <bp:SYNONYMS rdf:datatype="http://www.w3.org/2001/XMLSchema#string">VtrB</bp:SYNONYMS>
                    <bp:SYNONYMS rdf:datatype="http://www.w3.org/2001/XMLSchema#string">FabJ</bp:SYNONYMS>
                    <bp:SYNONYMS rdf:datatype="http://www.w3.org/2001/XMLSchema#string">FabF</bp:SYNONYMS>
                    <bp:XREF>
                      <bp:unificationXref rdf:ID="unificationXref111353">
                        <bp:DB rdf:datatype="http://www.w3.org/2001/XMLSchema#string">EcoCyc</bp:DB>
                        <bp:ID rdf:datatype="http://www.w3.org/2001/XMLSchema#string">3-OXOACYL-ACP-SYNTHII-MONOMER</bp:ID>
                      </bp:unificationXref>
                    </bp:XREF>
                    <bp:XREF>
                      <bp:unificationXref rdf:ID="unificationXref111352">
                        <bp:DB rdf:datatype="http://www.w3.org/2001/XMLSchema#string">PDB</bp:DB>
                        <bp:ID rdf:datatype="http://www.w3.org/2001/XMLSchema#string">1KAS</bp:ID>
                      </bp:unificationXref>
                    </bp:XREF>
                    <bp:XREF>
                      <bp:unificationXref rdf:ID="unificationXref111351">
                        <bp:DB rdf:datatype="http://www.w3.org/2001/XMLSchema#string">RefSeq</bp:DB>
                        <bp:ID rdf:datatype="http://www.w3.org/2001/XMLSchema#string">NP_415613</bp:ID>
                      </bp:unificationXref>
                    </bp:XREF>
                    <bp:XREF>
                      <bp:unificationXref rdf:ID="unificationXref111350">
                        <bp:DB rdf:datatype="http://www.w3.org/2001/XMLSchema#string">UniProt</bp:DB>
                        <bp:ID rdf:datatype="http://www.w3.org/2001/XMLSchema#string">P0AAI5</bp:ID>
                      </bp:unificationXref>
                    </bp:XREF>
                    <bp:XREF>
                      <bp:relationshipXref rdf:ID="relationshipXref111349">
                        <bp:DB rdf:datatype="http://www.w3.org/2001/XMLSchema#string">Pfam</bp:DB>
                        <bp:ID rdf:datatype="http://www.w3.org/2001/XMLSchema#string">PF00109</bp:ID>
                        <bp:RELATIONSHIP-TYPE rdf:datatype="http://www.w3.org/2001/XMLSchema#string">IN-FAMILY</bp:RELATIONSHIP-TYPE>
                      </bp:relationshipXref>
                    </bp:XREF>
                    <bp:XREF>
                      <bp:unificationXref rdf:ID="unificationXref111348">
                        <bp:DB rdf:datatype="http://www.w3.org/2001/XMLSchema#string">EcoliWiki</bp:DB>
                        <bp:ID rdf:datatype="http://www.w3.org/2001/XMLSchema#string">b1095</bp:ID>
                      </bp:unificationXref>
                    </bp:XREF>
                  </bp:protein>
                </bp:PHYSICAL-ENTITY>
                <bp:CELLULAR-LOCATION rdf:resource="#openControlledVocabulary111345"/>
                <bp:STOICHIOMETRIC-COEFFICIENT>2</bp:STOICHIOMETRIC-COEFFICIENT>
              </bp:physicalEntityParticipant>
            </bp:COMPONENTS>
            <bp:NAME rdf:datatype="http://www.w3.org/2001/XMLSchema#string">KASII</bp:NAME>
            <bp:ORGANISM rdf:resource="#bioSource111311"/>
            <bp:SYNONYMS rdf:datatype="http://www.w3.org/2001/XMLSchema#string">3-oxoacyl-ACP synthase II</bp:SYNONYMS>
            <bp:SYNONYMS rdf:datatype="http://www.w3.org/2001/XMLSchema#string">KASII</bp:SYNONYMS>
            <bp:SYNONYMS rdf:datatype="http://www.w3.org/2001/XMLSchema#string">acyl-[acyl carrier protein]:malonyl-[acyl carrier protein] C-acyltransferase (decarboxylating)</bp:SYNONYMS>
            <bp:SYNONYMS rdf:datatype="http://www.w3.org/2001/XMLSchema#string">&amp;beta; ketoacyl-acyl carrier protein synthase I</bp:SYNONYMS>
            <bp:SYNONYMS rdf:datatype="http://www.w3.org/2001/XMLSchema#string">&amp;beta;-ketoacyl-ACP synthase II</bp:SYNONYMS>
            <bp:XREF>
              <bp:unificationXref rdf:ID="unificationXref111344">
                <bp:DB rdf:datatype="http://www.w3.org/2001/XMLSchema#string">EcoCyc</bp:DB>
                <bp:ID rdf:datatype="http://www.w3.org/2001/XMLSchema#string">3-OXOACYL-ACP-SYNTHII-CPLX</bp:ID>
              </bp:unificationXref>
            </bp:XREF>
          </bp:complex>
        </bp:PHYSICAL-ENTITY>
        <bp:CELLULAR-LOCATION rdf:resource="#openControlledVocabulary111345"/>
        <bp:STOICHIOMETRIC-COEFFICIENT>1</bp:STOICHIOMETRIC-COEFFICIENT>
      </bp:physicalEntityParticipant>
    </bp:CONTROLLER>
    <bp:DIRECTION rdf:datatype="http://www.w3.org/2001/XMLSchema#string">IRREVERSIBLE-LEFT-TO-RIGHT</bp:DIRECTION>
    <bp:NAME rdf:datatype="http://www.w3.org/2001/XMLSchema#string">beta-ketoacyl-ACP synthase</bp:NAME>
    <bp:SYNONYMS rdf:datatype="http://www.w3.org/2001/XMLSchema#string">3-oxoacyl-ACP synthase</bp:SYNONYMS>
    <bp:XREF>
      <bp:unificationXref rdf:ID="unificationXref111342">
        <bp:DB rdf:datatype="http://www.w3.org/2001/XMLSchema#string">EcoCyc</bp:DB>
        <bp:ID rdf:datatype="http://www.w3.org/2001/XMLSchema#string">3-OXOACYL-ACP-SYNTHII-ENZRXN</bp:ID>
      </bp:unificationXref>
    </bp:XREF>
  </bp:catalysis>
  <bp:modulation rdf:ID="modulation111570">
    <bp:COMMENT rdf:datatype="http://www.w3.org/2001/XMLSchema#string">mechanism-based
or `suicide&apos; enzyme inactivation  |CITS: [2180957]|</bp:COMMENT>
    <bp:CONTROL-TYPE rdf:datatype="http://www.w3.org/2001/XMLSchema#string">INHIBITION</bp:CONTROL-TYPE>
    <bp:CONTROLLED rdf:resource="#catalysis111555"/>
    <bp:CONTROLLER>
      <bp:physicalEntityParticipant rdf:ID="phys-ent-participant111569">
        <bp:PHYSICAL-ENTITY>
          <bp:smallMolecule rdf:ID="smallMolecule111568">
            <bp:NAME rdf:datatype="http://www.w3.org/2001/XMLSchema#string">3-decynoyl-N-acetylcysteamine</bp:NAME>
          </bp:smallMolecule>
        </bp:PHYSICAL-ENTITY>
        <bp:CELLULAR-LOCATION rdf:resource="#openControlledVocabulary111345"/>
        <bp:STOICHIOMETRIC-COEFFICIENT>1</bp:STOICHIOMETRIC-COEFFICIENT>
      </bp:physicalEntityParticipant>
    </bp:CONTROLLER>
  </bp:modulation>
  <bp:modulation rdf:ID="modulation111526">
    <bp:CONTROL-TYPE rdf:datatype="http://www.w3.org/2001/XMLSchema#string">INHIBITION</bp:CONTROL-TYPE>
    <bp:CONTROLLED rdf:resource="#catalysis111517"/>
    <bp:CONTROLLER>
      <bp:physicalEntityParticipant rdf:ID="phys-ent-participant111525">
        <bp:PHYSICAL-ENTITY>
          <bp:smallMolecule rdf:ID="smallMolecule111492">
            <bp:MOLECULAR-WEIGHT>338.713</bp:MOLECULAR-WEIGHT>
            <bp:NAME rdf:datatype="http://www.w3.org/2001/XMLSchema#string">p-hydroxymercuribenzoate</bp:NAME>
            <bp:STRUCTURE>
              <bp:chemicalStructure rdf:ID="chemicalStructure111494">
                <bp:STRUCTURE-FORMAT rdf:datatype="http://www.w3.org/2001/XMLSchema#string">CML</bp:STRUCTURE-FORMAT>
                <bp:STRUCTURE-DATA rdf:datatype="http://www.w3.org/2001/XMLSchema#string"> &lt;cml&gt;
  &lt;molecule id=&quot;P-HYDROXYMERCURIBENZOATE&quot; title=&quot;p-hydroxymercuribenzoate&quot; dictRef=&quot;dictP-HYDROXYMERCURIBENZOATE&quot;&gt;
   &lt;atomArray&gt;
    &lt;atom id=&quot;P-HYDROXYMERCURIBENZOATE-atom1&quot; elementType=&quot;O&quot; x2=&quot;6062.0&quot; y2=&quot;-4200.0&quot;/&gt;
    &lt;atom id=&quot;P-HYDROXYMERCURIBENZOATE-atom2&quot; elementType=&quot;O&quot; x2=&quot;0.0&quot; y2=&quot;-700.0&quot;/&gt;
    &lt;atom id=&quot;P-HYDROXYMERCURIBENZOATE-atom3&quot; elementType=&quot;O&quot; x2=&quot;7275.0&quot; y2=&quot;-2100.0&quot;/&gt;
    &lt;atom id=&quot;P-HYDROXYMERCURIBENZOATE-atom4&quot; elementType=&quot;C&quot; x2=&quot;2425.0&quot; y2=&quot;-2100.0&quot;/&gt;
    &lt;atom id=&quot;P-HYDROXYMERCURIBENZOATE-atom5&quot; elementType=&quot;C&quot; x2=&quot;3637.0&quot; y2=&quot;0.0&quot;/&gt;
    &lt;atom id=&quot;P-HYDROXYMERCURIBENZOATE-atom6&quot; elementType=&quot;C&quot; x2=&quot;3637.0&quot; y2=&quot;-2800.0&quot;/&gt;
    &lt;atom id=&quot;P-HYDROXYMERCURIBENZOATE-atom7&quot; elementType=&quot;C&quot; x2=&quot;4850.0&quot; y2=&quot;-700.0&quot;/&gt;
    &lt;atom id=&quot;P-HYDROXYMERCURIBENZOATE-atom8&quot; elementType=&quot;HG&quot; x2=&quot;1212.0&quot; y2=&quot;0.0&quot;/&gt;
    &lt;atom id=&quot;P-HYDROXYMERCURIBENZOATE-atom9&quot; elementType=&quot;C&quot; x2=&quot;6062.0&quot; y2=&quot;-2800.0&quot;/&gt;
    &lt;atom id=&quot;P-HYDROXYMERCURIBENZOATE-atom10&quot; elementType=&quot;C&quot; x2=&quot;2425.0&quot; y2=&quot;-700.0&quot;/&gt;
    &lt;atom id=&quot;P-HYDROXYMERCURIBENZOATE-atom11&quot; elementType=&quot;C&quot; x2=&quot;4850.0&quot; y2=&quot;-2100.0&quot;/&gt;
   &lt;/atomArray&gt;
   &lt;bondArray&gt;
    &lt;bond id=&quot;P-HYDROXYMERCURIBENZOATE-bond1&quot; atomRefs=&quot;P-HYDROXYMERCURIBENZOATE-atom9 P-HYDROXYMERCURIBENZOATE-atom11&quot; order=&quot;1&quot;/&gt;
    &lt;bond id=&quot;P-HYDROXYMERCURIBENZOATE-bond2&quot; atomRefs=&quot;P-HYDROXYMERCURIBENZOATE-atom8 P-HYDROXYMERCURIBENZOATE-atom10&quot; order=&quot;1&quot;/&gt;
    &lt;bond id=&quot;P-HYDROXYMERCURIBENZOATE-bond3&quot; atomRefs=&quot;P-HYDROXYMERCURIBENZOATE-atom11 P-HYDROXYMERCURIBENZOATE-atom7&quot; order=&quot;A&quot;/&gt;
    &lt;bond id=&quot;P-HYDROXYMERCURIBENZOATE-bond4&quot; atomRefs=&quot;P-HYDROXYMERCURIBENZOATE-atom6 P-HYDROXYMERCURIBENZOATE-atom11&quot; order=&quot;A&quot;/&gt;
    &lt;bond id=&quot;P-HYDROXYMERCURIBENZOATE-bond5&quot; atomRefs=&quot;P-HYDROXYMERCURIBENZOATE-atom5 P-HYDROXYMERCURIBENZOATE-atom10&quot; order=&quot;A&quot;/&gt;
    &lt;bond id=&quot;P-HYDROXYMERCURIBENZOATE-bond6&quot; atomRefs=&quot;P-HYDROXYMERCURIBENZOATE-atom7 P-HYDROXYMERCURIBENZOATE-atom5&quot; order=&quot;A&quot;/&gt;
    &lt;bond id=&quot;P-HYDROXYMERCURIBENZOATE-bond7&quot; atomRefs=&quot;P-HYDROXYMERCURIBENZOATE-atom10 P-HYDROXYMERCURIBENZOATE-atom4&quot; order=&quot;A&quot;/&gt;
    &lt;bond id=&quot;P-HYDROXYMERCURIBENZOATE-bond8&quot; atomRefs=&quot;P-HYDROXYMERCURIBENZOATE-atom4 P-HYDROXYMERCURIBENZOATE-atom6&quot; order=&quot;A&quot;/&gt;
    &lt;bond id=&quot;P-HYDROXYMERCURIBENZOATE-bond9&quot; atomRefs=&quot;P-HYDROXYMERCURIBENZOATE-atom3 P-HYDROXYMERCURIBENZOATE-atom9&quot; order=&quot;1&quot;/&gt;
    &lt;bond id=&quot;P-HYDROXYMERCURIBENZOATE-bond10&quot; atomRefs=&quot;P-HYDROXYMERCURIBENZOATE-atom2 P-HYDROXYMERCURIBENZOATE-atom8&quot; order=&quot;1&quot;/&gt;
    &lt;bond id=&quot;P-HYDROXYMERCURIBENZOATE-bond11&quot; atomRefs=&quot;P-HYDROXYMERCURIBENZOATE-atom1 P-HYDROXYMERCURIBENZOATE-atom9&quot; order=&quot;2&quot;/&gt;
   &lt;/bondArray&gt;
   &lt;formula concise=&quot;C 7 H 6 O 3 HG 1&quot; formalCharge=&quot;0&quot;/&gt;
   &lt;float title=&quot;molecularWeight&quot; units=&quot;g/mol&quot;&gt;338.713&lt;/float&gt;
   &lt;string title=&quot;smiles&quot;&gt;C(=O)(O)c1(ccc([Hg]O)cc1)&lt;/string&gt;
  &lt;/molecule&gt;
 &lt;/cml&gt;
</bp:STRUCTURE-DATA>
              </bp:chemicalStructure>
            </bp:STRUCTURE>
            <bp:SYNONYMS rdf:datatype="http://www.w3.org/2001/XMLSchema#string">p-hydroxymercuribenzoic acid</bp:SYNONYMS>
            <bp:SYNONYMS rdf:datatype="http://www.w3.org/2001/XMLSchema#string">(p-carboxyphenyl)hydroxymercury</bp:SYNONYMS>
            <bp:SYNONYMS rdf:datatype="http://www.w3.org/2001/XMLSchema#string">(4-carboxylatophenyl)hydroxymercurate(1-) hydrogen</bp:SYNONYMS>
            <bp:SYNONYMS rdf:datatype="http://www.w3.org/2001/XMLSchema#string">mercury, (p-carboxyphenyl)hydroxy-</bp:SYNONYMS>
            <bp:SYNONYMS rdf:datatype="http://www.w3.org/2001/XMLSchema#string">mercurate(1-), (4-carboxylateophenyl)hydroxy-, hydrogen (9Cl)</bp:SYNONYMS>
            <bp:XREF>
              <bp:unificationXref rdf:ID="unificationXref111493">
                <bp:DB rdf:datatype="http://www.w3.org/2001/XMLSchema#string">EcoCyc</bp:DB>
                <bp:ID rdf:datatype="http://www.w3.org/2001/XMLSchema#string">P-HYDROXYMERCURIBENZOATE</bp:ID>
              </bp:unificationXref>
            </bp:XREF>
          </bp:smallMolecule>
        </bp:PHYSICAL-ENTITY>
        <bp:CELLULAR-LOCATION rdf:resource="#openControlledVocabulary111345"/>
        <bp:STOICHIOMETRIC-COEFFICIENT>1</bp:STOICHIOMETRIC-COEFFICIENT>
      </bp:physicalEntityParticipant>
    </bp:CONTROLLER>
    <bp:XREF>
      <bp:publicationXref rdf:ID="publicationXref111487">
        <bp:AUTHORS rdf:datatype="http://www.w3.org/2001/XMLSchema#string">Weeks G</bp:AUTHORS>
        <bp:AUTHORS rdf:datatype="http://www.w3.org/2001/XMLSchema#string">Wakil SJ</bp:AUTHORS>
        <bp:DB rdf:datatype="http://www.w3.org/2001/XMLSchema#string">PubMed</bp:DB>
        <bp:ID rdf:datatype="http://www.w3.org/2001/XMLSchema#string">4384650</bp:ID>
        <bp:SOURCE rdf:datatype="http://www.w3.org/2001/XMLSchema#string">J Biol Chem 1968;243(6);1180-9</bp:SOURCE>
        <bp:TITLE rdf:datatype="http://www.w3.org/2001/XMLSchema#string">Studies on the mechanism of fatty acid synthesis. 18. Preparation and general properties of the enoyl acyl carrier protein reductases from Escherichia coli.</bp:TITLE>
        <bp:YEAR>1968</bp:YEAR>
      </bp:publicationXref>
    </bp:XREF>
  </bp:modulation>
  <bp:modulation rdf:ID="modulation111524">
    <bp:CONTROL-TYPE rdf:datatype="http://www.w3.org/2001/XMLSchema#string">INHIBITION</bp:CONTROL-TYPE>
    <bp:CONTROLLED rdf:resource="#catalysis111517"/>
    <bp:CONTROLLER>
      <bp:physicalEntityParticipant rdf:ID="phys-ent-participant111523">
        <bp:PHYSICAL-ENTITY>
          <bp:smallMolecule rdf:ID="smallMolecule111497">
            <bp:MOLECULAR-WEIGHT>184.941</bp:MOLECULAR-WEIGHT>
            <bp:NAME rdf:datatype="http://www.w3.org/2001/XMLSchema#string">iodoacetate</bp:NAME>
            <bp:STRUCTURE>
              <bp:chemicalStructure rdf:ID="chemicalStructure111499">
                <bp:STRUCTURE-FORMAT rdf:datatype="http://www.w3.org/2001/XMLSchema#string">CML</bp:STRUCTURE-FORMAT>
                <bp:STRUCTURE-DATA rdf:datatype="http://www.w3.org/2001/XMLSchema#string"> &lt;cml&gt;
  &lt;molecule id=&quot;IODOACETATE&quot; title=&quot;iodoacetate&quot; dictRef=&quot;dictIODOACETATE&quot;&gt;
   &lt;atomArray&gt;
    &lt;atom id=&quot;IODOACETATE-atom1&quot; elementType=&quot;O&quot; x2=&quot;2425.0&quot; y2=&quot;-2100.0&quot;/&gt;
    &lt;atom id=&quot;IODOACETATE-atom2&quot; elementType=&quot;O&quot; x2=&quot;3637.0&quot; y2=&quot;0.0&quot; formalCharge=&quot;-1&quot;/&gt;
    &lt;atom id=&quot;IODOACETATE-atom3&quot; elementType=&quot;I&quot; x2=&quot;0.0&quot; y2=&quot;-700.0&quot;/&gt;
    &lt;atom id=&quot;IODOACETATE-atom4&quot; elementType=&quot;C&quot; x2=&quot;1212.0&quot; y2=&quot;0.0&quot;/&gt;
    &lt;atom id=&quot;IODOACETATE-atom5&quot; elementType=&quot;C&quot; x2=&quot;2425.0&quot; y2=&quot;-700.0&quot;/&gt;
   &lt;/atomArray&gt;
   &lt;bondArray&gt;
    &lt;bond id=&quot;IODOACETATE-bond1&quot; atomRefs=&quot;IODOACETATE-atom4 IODOACETATE-atom5&quot; order=&quot;1&quot;/&gt;
    &lt;bond id=&quot;IODOACETATE-bond2&quot; atomRefs=&quot;IODOACETATE-atom3 IODOACETATE-atom4&quot; order=&quot;1&quot;/&gt;
    &lt;bond id=&quot;IODOACETATE-bond3&quot; atomRefs=&quot;IODOACETATE-atom2 IODOACETATE-atom5&quot; order=&quot;1&quot;/&gt;
    &lt;bond id=&quot;IODOACETATE-bond4&quot; atomRefs=&quot;IODOACETATE-atom1 IODOACETATE-atom5&quot; order=&quot;2&quot;/&gt;
   &lt;/bondArray&gt;
   &lt;formula concise=&quot;C 2 H 2 O 2 I 1&quot; formalCharge=&quot;0&quot;/&gt;
   &lt;float title=&quot;molecularWeight&quot; units=&quot;g/mol&quot;&gt;184.941&lt;/float&gt;
   &lt;string title=&quot;smiles&quot;&gt;C(I)C([O-])=O&lt;/string&gt;
  &lt;/molecule&gt;
 &lt;/cml&gt;
</bp:STRUCTURE-DATA>
              </bp:chemicalStructure>
            </bp:STRUCTURE>
            <bp:SYNONYMS rdf:datatype="http://www.w3.org/2001/XMLSchema#string">2-iodoacetate</bp:SYNONYMS>
            <bp:SYNONYMS rdf:datatype="http://www.w3.org/2001/XMLSchema#string">monoiodoacetate</bp:SYNONYMS>
            <bp:XREF>
              <bp:unificationXref rdf:ID="unificationXref111498">
                <bp:DB rdf:datatype="http://www.w3.org/2001/XMLSchema#string">EcoCyc</bp:DB>
                <bp:ID rdf:datatype="http://www.w3.org/2001/XMLSchema#string">IODOACETATE</bp:ID>
              </bp:unificationXref>
            </bp:XREF>
          </bp:smallMolecule>
        </bp:PHYSICAL-ENTITY>
        <bp:CELLULAR-LOCATION rdf:resource="#openControlledVocabulary111345"/>
        <bp:STOICHIOMETRIC-COEFFICIENT>1</bp:STOICHIOMETRIC-COEFFICIENT>
      </bp:physicalEntityParticipant>
    </bp:CONTROLLER>
    <bp:XREF rdf:resource="#publicationXref111487"/>
  </bp:modulation>
  <bp:modulation rdf:ID="modulation111522">
    <bp:CONTROL-TYPE rdf:datatype="http://www.w3.org/2001/XMLSchema#string">INHIBITION</bp:CONTROL-TYPE>
    <bp:CONTROLLED rdf:resource="#catalysis111517"/>
    <bp:CONTROLLER>
      <bp:physicalEntityParticipant rdf:ID="phys-ent-participant111521">
        <bp:PHYSICAL-ENTITY>
          <bp:smallMolecule rdf:ID="smallMolecule111481">
            <bp:MOLECULAR-WEIGHT>125.127</bp:MOLECULAR-WEIGHT>
            <bp:NAME rdf:datatype="http://www.w3.org/2001/XMLSchema#string">N-ethylmaleimide</bp:NAME>
            <bp:STRUCTURE>
              <bp:chemicalStructure rdf:ID="chemicalStructure111484">
                <bp:STRUCTURE-FORMAT rdf:datatype="http://www.w3.org/2001/XMLSchema#string">CML</bp:STRUCTURE-FORMAT>
                <bp:STRUCTURE-DATA rdf:datatype="http://www.w3.org/2001/XMLSchema#string"> &lt;cml&gt;
  &lt;molecule id=&quot;N-ETHYLMALEIMIDE&quot; title=&quot;N-ethylmaleimide&quot; dictRef=&quot;dictN-ETHYLMALEIMIDE&quot;&gt;
   &lt;atomArray&gt;
    &lt;atom id=&quot;N-ETHYLMALEIMIDE-atom1&quot; elementType=&quot;C&quot; x2=&quot;3676.0&quot; y2=&quot;-4254.0&quot;/&gt;
    &lt;atom id=&quot;N-ETHYLMALEIMIDE-atom2&quot; elementType=&quot;O&quot; x2=&quot;0.0&quot; y2=&quot;-1764.0&quot;/&gt;
    &lt;atom id=&quot;N-ETHYLMALEIMIDE-atom3&quot; elementType=&quot;O&quot; x2=&quot;4928.0&quot; y2=&quot;-1764.0&quot;/&gt;
    &lt;atom id=&quot;N-ETHYLMALEIMIDE-atom4&quot; elementType=&quot;C&quot; x2=&quot;1764.0&quot; y2=&quot;0.0&quot;/&gt;
    &lt;atom id=&quot;N-ETHYLMALEIMIDE-atom5&quot; elementType=&quot;C&quot; x2=&quot;3164.0&quot; y2=&quot;0.0&quot;/&gt;
    &lt;atom id=&quot;N-ETHYLMALEIMIDE-atom6&quot; elementType=&quot;C&quot; x2=&quot;2464.0&quot; y2=&quot;-3554.0&quot;/&gt;
    &lt;atom id=&quot;N-ETHYLMALEIMIDE-atom7&quot; elementType=&quot;C&quot; x2=&quot;1332.0&quot; y2=&quot;-1332.0&quot;/&gt;
    &lt;atom id=&quot;N-ETHYLMALEIMIDE-atom8&quot; elementType=&quot;C&quot; x2=&quot;3597.0&quot; y2=&quot;-1332.0&quot;/&gt;
    &lt;atom id=&quot;N-ETHYLMALEIMIDE-atom9&quot; elementType=&quot;N&quot; x2=&quot;2464.0&quot; y2=&quot;-2154.0&quot;/&gt;
   &lt;/atomArray&gt;
   &lt;bondArray&gt;
    &lt;bond id=&quot;N-ETHYLMALEIMIDE-bond1&quot; atomRefs=&quot;N-ETHYLMALEIMIDE-atom8 N-ETHYLMALEIMIDE-atom9&quot; order=&quot;1&quot;/&gt;
    &lt;bond id=&quot;N-ETHYLMALEIMIDE-bond2&quot; atomRefs=&quot;N-ETHYLMALEIMIDE-atom7 N-ETHYLMALEIMIDE-atom9&quot; order=&quot;1&quot;/&gt;
    &lt;bond id=&quot;N-ETHYLMALEIMIDE-bond3&quot; atomRefs=&quot;N-ETHYLMALEIMIDE-atom6 N-ETHYLMALEIMIDE-atom9&quot; order=&quot;1&quot;/&gt;
    &lt;bond id=&quot;N-ETHYLMALEIMIDE-bond4&quot; atomRefs=&quot;N-ETHYLMALEIMIDE-atom5 N-ETHYLMALEIMIDE-atom8&quot; order=&quot;1&quot;/&gt;
    &lt;bond id=&quot;N-ETHYLMALEIMIDE-bond5&quot; atomRefs=&quot;N-ETHYLMALEIMIDE-atom4 N-ETHYLMALEIMIDE-atom7&quot; order=&quot;1&quot;/&gt;
    &lt;bond id=&quot;N-ETHYLMALEIMIDE-bond6&quot; atomRefs=&quot;N-ETHYLMALEIMIDE-atom4 N-ETHYLMALEIMIDE-atom5&quot; order=&quot;2&quot;/&gt;
    &lt;bond id=&quot;N-ETHYLMALEIMIDE-bond7&quot; atomRefs=&quot;N-ETHYLMALEIMIDE-atom3 N-ETHYLMALEIMIDE-atom8&quot; order=&quot;2&quot;/&gt;
    &lt;bond id=&quot;N-ETHYLMALEIMIDE-bond8&quot; atomRefs=&quot;N-ETHYLMALEIMIDE-atom2 N-ETHYLMALEIMIDE-atom7&quot; order=&quot;2&quot;/&gt;
    &lt;bond id=&quot;N-ETHYLMALEIMIDE-bond9&quot; atomRefs=&quot;N-ETHYLMALEIMIDE-atom1 N-ETHYLMALEIMIDE-atom6&quot; order=&quot;1&quot;/&gt;
   &lt;/bondArray&gt;
   &lt;formula concise=&quot;C 6 H 7 N 1 O 2&quot; formalCharge=&quot;0&quot;/&gt;
   &lt;float title=&quot;molecularWeight&quot; units=&quot;g/mol&quot;&gt;125.127&lt;/float&gt;
   &lt;string title=&quot;smiles&quot;&gt;CCN1(C(=O)C=CC1=O)&lt;/string&gt;
  &lt;/molecule&gt;
 &lt;/cml&gt;
</bp:STRUCTURE-DATA>
              </bp:chemicalStructure>
            </bp:STRUCTURE>
            <bp:SYNONYMS rdf:datatype="http://www.w3.org/2001/XMLSchema#string">ethylmaleimide</bp:SYNONYMS>
            <bp:SYNONYMS rdf:datatype="http://www.w3.org/2001/XMLSchema#string">maleic acid N-ethylimide</bp:SYNONYMS>
            <bp:SYNONYMS rdf:datatype="http://www.w3.org/2001/XMLSchema#string">maleimide, N-ethyl-</bp:SYNONYMS>
            <bp:SYNONYMS rdf:datatype="http://www.w3.org/2001/XMLSchema#string">&lt;i&gt;N&lt;/i&gt;-EM</bp:SYNONYMS>
            <bp:SYNONYMS rdf:datatype="http://www.w3.org/2001/XMLSchema#string">1H-pyrrole-2,5-dione, 1-ethyl-</bp:SYNONYMS>
            <bp:XREF>
              <bp:unificationXref rdf:ID="unificationXref111483">
                <bp:DB rdf:datatype="http://www.w3.org/2001/XMLSchema#string">EcoCyc</bp:DB>
                <bp:ID rdf:datatype="http://www.w3.org/2001/XMLSchema#string">N-ETHYLMALEIMIDE</bp:ID>
              </bp:unificationXref>
            </bp:XREF>
            <bp:XREF>
              <bp:unificationXref rdf:ID="unificationXref111482">
                <bp:DB rdf:datatype="http://www.w3.org/2001/XMLSchema#string">LIGAND</bp:DB>
                <bp:ID rdf:datatype="http://www.w3.org/2001/XMLSchema#string">C02441</bp:ID>
              </bp:unificationXref>
            </bp:XREF>
          </bp:smallMolecule>
        </bp:PHYSICAL-ENTITY>
        <bp:CELLULAR-LOCATION rdf:resource="#openControlledVocabulary111345"/>
        <bp:STOICHIOMETRIC-COEFFICIENT>1</bp:STOICHIOMETRIC-COEFFICIENT>
      </bp:physicalEntityParticipant>
    </bp:CONTROLLER>
    <bp:XREF rdf:resource="#publicationXref111487"/>
  </bp:modulation>
  <bp:modulation rdf:ID="modulation111508">
    <bp:COMMENT rdf:datatype="http://www.w3.org/2001/XMLSchema#string">Triclosan forms a ternary complex that acts as a dead-end inhibitor.
Triclosan is an antibacterial, also known as 2,4,4&apos;-trichloro-2&apos;-hydroxydiphenyl
ether.</bp:COMMENT>
    <bp:CONTROL-TYPE rdf:datatype="http://www.w3.org/2001/XMLSchema#string">INHIBITION-IRREVERSIBLE</bp:CONTROL-TYPE>
    <bp:CONTROLLED rdf:resource="#catalysis111464"/>
    <bp:CONTROLLER>
      <bp:physicalEntityParticipant rdf:ID="phys-ent-participant111507">
        <bp:PHYSICAL-ENTITY>
          <bp:smallMolecule rdf:ID="smallMolecule111506">
            <bp:NAME rdf:datatype="http://www.w3.org/2001/XMLSchema#string">triclosan</bp:NAME>
          </bp:smallMolecule>
        </bp:PHYSICAL-ENTITY>
        <bp:CELLULAR-LOCATION rdf:resource="#openControlledVocabulary111345"/>
        <bp:STOICHIOMETRIC-COEFFICIENT>1</bp:STOICHIOMETRIC-COEFFICIENT>
      </bp:physicalEntityParticipant>
    </bp:CONTROLLER>
    <bp:XREF>
      <bp:publicationXref rdf:ID="publicationXref111509">
        <bp:AUTHORS rdf:datatype="http://www.w3.org/2001/XMLSchema#string">Heath RJ</bp:AUTHORS>
        <bp:AUTHORS rdf:datatype="http://www.w3.org/2001/XMLSchema#string">Rubin JR</bp:AUTHORS>
        <bp:AUTHORS rdf:datatype="http://www.w3.org/2001/XMLSchema#string">Holland DR</bp:AUTHORS>
        <bp:AUTHORS rdf:datatype="http://www.w3.org/2001/XMLSchema#string">Zhang E</bp:AUTHORS>
        <bp:AUTHORS rdf:datatype="http://www.w3.org/2001/XMLSchema#string">Snow ME</bp:AUTHORS>
        <bp:AUTHORS rdf:datatype="http://www.w3.org/2001/XMLSchema#string">Rock CO</bp:AUTHORS>
        <bp:DB rdf:datatype="http://www.w3.org/2001/XMLSchema#string">PubMed</bp:DB>
        <bp:ID rdf:datatype="http://www.w3.org/2001/XMLSchema#string">10196195</bp:ID>
        <bp:SOURCE rdf:datatype="http://www.w3.org/2001/XMLSchema#string">J Biol Chem 1999;274(16);11110-4</bp:SOURCE>
        <bp:TITLE rdf:datatype="http://www.w3.org/2001/XMLSchema#string">Mechanism of triclosan inhibition of bacterial fatty acid synthesis.</bp:TITLE>
        <bp:YEAR>1999</bp:YEAR>
      </bp:publicationXref>
    </bp:XREF>
  </bp:modulation>
  <bp:modulation rdf:ID="modulation111504">
    <bp:CONTROL-TYPE rdf:datatype="http://www.w3.org/2001/XMLSchema#string">INHIBITION-NONCOMPETITIVE</bp:CONTROL-TYPE>
    <bp:CONTROLLED rdf:resource="#catalysis111464"/>
    <bp:CONTROLLER>
      <bp:physicalEntityParticipant rdf:ID="phys-ent-participant111503">
        <bp:PHYSICAL-ENTITY>
          <bp:smallMolecule rdf:ID="smallMolecule111502">
            <bp:NAME rdf:datatype="http://www.w3.org/2001/XMLSchema#string">diazaborine</bp:NAME>
          </bp:smallMolecule>
        </bp:PHYSICAL-ENTITY>
        <bp:CELLULAR-LOCATION rdf:resource="#openControlledVocabulary111345"/>
        <bp:STOICHIOMETRIC-COEFFICIENT>1</bp:STOICHIOMETRIC-COEFFICIENT>
      </bp:physicalEntityParticipant>
    </bp:CONTROLLER>
    <bp:XREF>
      <bp:publicationXref rdf:ID="publicationXref111505">
        <bp:AUTHORS rdf:datatype="http://www.w3.org/2001/XMLSchema#string">Bergler H</bp:AUTHORS>
        <bp:AUTHORS rdf:datatype="http://www.w3.org/2001/XMLSchema#string">Wallner P</bp:AUTHORS>
        <bp:AUTHORS rdf:datatype="http://www.w3.org/2001/XMLSchema#string">Ebeling A</bp:AUTHORS>
        <bp:AUTHORS rdf:datatype="http://www.w3.org/2001/XMLSchema#string">Leitinger B</bp:AUTHORS>
        <bp:AUTHORS rdf:datatype="http://www.w3.org/2001/XMLSchema#string">Fuchsbichler S</bp:AUTHORS>
        <bp:AUTHORS rdf:datatype="http://www.w3.org/2001/XMLSchema#string">Aschauer H</bp:AUTHORS>
        <bp:AUTHORS rdf:datatype="http://www.w3.org/2001/XMLSchema#string">Kollenz G</bp:AUTHORS>
        <bp:AUTHORS rdf:datatype="http://www.w3.org/2001/XMLSchema#string">Hogenauer G</bp:AUTHORS>
        <bp:AUTHORS rdf:datatype="http://www.w3.org/2001/XMLSchema#string">Turnowsky F</bp:AUTHORS>
        <bp:DB rdf:datatype="http://www.w3.org/2001/XMLSchema#string">PubMed</bp:DB>
        <bp:ID rdf:datatype="http://www.w3.org/2001/XMLSchema#string">8119879</bp:ID>
        <bp:SOURCE rdf:datatype="http://www.w3.org/2001/XMLSchema#string">J Biol Chem 1994;269(8);5493-6</bp:SOURCE>
        <bp:TITLE rdf:datatype="http://www.w3.org/2001/XMLSchema#string">Protein EnvM is the NADH-dependent enoyl-ACP reductase (FabI) of Escherichia coli.</bp:TITLE>
        <bp:YEAR>1994</bp:YEAR>
      </bp:publicationXref>
    </bp:XREF>
  </bp:modulation>
  <bp:modulation rdf:ID="modulation111501">
    <bp:CONTROL-TYPE rdf:datatype="http://www.w3.org/2001/XMLSchema#string">INHIBITION</bp:CONTROL-TYPE>
    <bp:CONTROLLED rdf:resource="#catalysis111464"/>
    <bp:CONTROLLER>
      <bp:physicalEntityParticipant rdf:ID="phys-ent-participant111500">
        <bp:PHYSICAL-ENTITY rdf:resource="#smallMolecule111497"/>
        <bp:CELLULAR-LOCATION rdf:resource="#openControlledVocabulary111345"/>
        <bp:STOICHIOMETRIC-COEFFICIENT>1</bp:STOICHIOMETRIC-COEFFICIENT>
      </bp:physicalEntityParticipant>
    </bp:CONTROLLER>
    <bp:XREF rdf:resource="#publicationXref111487"/>
  </bp:modulation>
  <bp:modulation rdf:ID="modulation111496">
    <bp:CONTROL-TYPE rdf:datatype="http://www.w3.org/2001/XMLSchema#string">INHIBITION</bp:CONTROL-TYPE>
    <bp:CONTROLLED rdf:resource="#catalysis111464"/>
    <bp:CONTROLLER>
      <bp:physicalEntityParticipant rdf:ID="phys-ent-participant111495">
        <bp:PHYSICAL-ENTITY rdf:resource="#smallMolecule111492"/>
        <bp:CELLULAR-LOCATION rdf:resource="#openControlledVocabulary111345"/>
        <bp:STOICHIOMETRIC-COEFFICIENT>1</bp:STOICHIOMETRIC-COEFFICIENT>
      </bp:physicalEntityParticipant>
    </bp:CONTROLLER>
  </bp:modulation>
  <bp:modulation rdf:ID="modulation111491">
    <bp:COMMENT rdf:datatype="http://www.w3.org/2001/XMLSchema#string">Acyl-ACP most likely inhibits enoyl-ACP reductase through product inhibition.
|CITS: [8567624]|</bp:COMMENT>
    <bp:CONTROL-TYPE rdf:datatype="http://www.w3.org/2001/XMLSchema#string">INHIBITION</bp:CONTROL-TYPE>
    <bp:CONTROLLED rdf:resource="#catalysis111464"/>
    <bp:CONTROLLER>
      <bp:physicalEntityParticipant rdf:ID="phys-ent-participant111490">
        <bp:PHYSICAL-ENTITY>
          <bp:protein rdf:ID="protein111488">
            <bp:NAME rdf:datatype="http://www.w3.org/2001/XMLSchema#string">an acyl-[acp]</bp:NAME>
            <bp:ORGANISM rdf:resource="#bioSource111311"/>
            <bp:SYNONYMS rdf:datatype="http://www.w3.org/2001/XMLSchema#string">acyl-[acyl carrier protein]</bp:SYNONYMS>
            <bp:SYNONYMS rdf:datatype="http://www.w3.org/2001/XMLSchema#string">CH3(CH2)xCO-S-ACP</bp:SYNONYMS>
            <bp:XREF>
              <bp:unificationXref rdf:ID="unificationXref111489">
                <bp:DB rdf:datatype="http://www.w3.org/2001/XMLSchema#string">EcoCyc</bp:DB>
                <bp:ID rdf:datatype="http://www.w3.org/2001/XMLSchema#string">ACYL-ACP</bp:ID>
              </bp:unificationXref>
            </bp:XREF>
          </bp:protein>
        </bp:PHYSICAL-ENTITY>
        <bp:CELLULAR-LOCATION rdf:resource="#openControlledVocabulary111345"/>
        <bp:STOICHIOMETRIC-COEFFICIENT>1</bp:STOICHIOMETRIC-COEFFICIENT>
      </bp:physicalEntityParticipant>
    </bp:CONTROLLER>
  </bp:modulation>
  <bp:modulation rdf:ID="modulation111486">
    <bp:CONTROL-TYPE rdf:datatype="http://www.w3.org/2001/XMLSchema#string">ACTIVATION</bp:CONTROL-TYPE>
    <bp:CONTROLLED rdf:resource="#catalysis111464"/>
    <bp:CONTROLLER>
      <bp:physicalEntityParticipant rdf:ID="phys-ent-participant111485">
        <bp:PHYSICAL-ENTITY rdf:resource="#smallMolecule111481"/>
        <bp:CELLULAR-LOCATION rdf:resource="#openControlledVocabulary111345"/>
        <bp:STOICHIOMETRIC-COEFFICIENT>1</bp:STOICHIOMETRIC-COEFFICIENT>
      </bp:physicalEntityParticipant>
    </bp:CONTROLLER>
    <bp:XREF rdf:resource="#publicationXref111487"/>
  </bp:modulation>
  <bp:modulation rdf:ID="modulation111406">
    <bp:COMMENT rdf:datatype="http://www.w3.org/2001/XMLSchema#string">cerulenin and
thiolactomycin are antibiotics</bp:COMMENT>
    <bp:CONTROL-TYPE rdf:datatype="http://www.w3.org/2001/XMLSchema#string">INHIBITION</bp:CONTROL-TYPE>
    <bp:CONTROLLED rdf:resource="#catalysis111366"/>
    <bp:CONTROLLER>
      <bp:physicalEntityParticipant rdf:ID="phys-ent-participant111405">
        <bp:PHYSICAL-ENTITY>
          <bp:smallMolecule rdf:ID="smallMolecule111404">
            <bp:NAME rdf:datatype="http://www.w3.org/2001/XMLSchema#string">thiolactomycin</bp:NAME>
          </bp:smallMolecule>
        </bp:PHYSICAL-ENTITY>
        <bp:CELLULAR-LOCATION rdf:resource="#openControlledVocabulary111345"/>
        <bp:STOICHIOMETRIC-COEFFICIENT>1</bp:STOICHIOMETRIC-COEFFICIENT>
      </bp:physicalEntityParticipant>
    </bp:CONTROLLER>
    <bp:XREF>
      <bp:publicationXref rdf:ID="publicationXref111365">
        <bp:AUTHORS rdf:datatype="http://www.w3.org/2001/XMLSchema#string">Jackowski S</bp:AUTHORS>
        <bp:AUTHORS rdf:datatype="http://www.w3.org/2001/XMLSchema#string">Murphy CM</bp:AUTHORS>
        <bp:AUTHORS rdf:datatype="http://www.w3.org/2001/XMLSchema#string">Cronan JE</bp:AUTHORS>
        <bp:AUTHORS rdf:datatype="http://www.w3.org/2001/XMLSchema#string">Rock CO</bp:AUTHORS>
        <bp:DB rdf:datatype="http://www.w3.org/2001/XMLSchema#string">PubMed</bp:DB>
        <bp:ID rdf:datatype="http://www.w3.org/2001/XMLSchema#string">2651445</bp:ID>
        <bp:SOURCE rdf:datatype="http://www.w3.org/2001/XMLSchema#string">J Biol Chem 1989;264(13);7624-9</bp:SOURCE>
        <bp:TITLE rdf:datatype="http://www.w3.org/2001/XMLSchema#string">Acetoacetyl-acyl carrier protein synthase. A target for the antibiotic thiolactomycin.</bp:TITLE>
        <bp:YEAR>1989</bp:YEAR>
      </bp:publicationXref>
    </bp:XREF>
  </bp:modulation>
  <bp:modulation rdf:ID="modulation111403">
    <bp:COMMENT rdf:datatype="http://www.w3.org/2001/XMLSchema#string">cerulenin and
thiolactomycin are antibiotics</bp:COMMENT>
    <bp:CONTROL-TYPE rdf:datatype="http://www.w3.org/2001/XMLSchema#string">INHIBITION</bp:CONTROL-TYPE>
    <bp:CONTROLLED rdf:resource="#catalysis111366"/>
    <bp:CONTROLLER>
      <bp:physicalEntityParticipant rdf:ID="phys-ent-participant111402">
        <bp:PHYSICAL-ENTITY>
          <bp:smallMolecule rdf:ID="smallMolecule111356">
            <bp:MOLECULAR-WEIGHT>223.271</bp:MOLECULAR-WEIGHT>
            <bp:NAME rdf:datatype="http://www.w3.org/2001/XMLSchema#string">cerulenin</bp:NAME>
            <bp:STRUCTURE>
              <bp:chemicalStructure rdf:ID="chemicalStructure111358">
                <bp:STRUCTURE-FORMAT rdf:datatype="http://www.w3.org/2001/XMLSchema#string">CML</bp:STRUCTURE-FORMAT>
                <bp:STRUCTURE-DATA rdf:datatype="http://www.w3.org/2001/XMLSchema#string"> &lt;cml&gt;
  &lt;molecule id=&quot;CPD-6901&quot; title=&quot;cerulenin&quot; dictRef=&quot;dictCPD-6901&quot;&gt;
   &lt;atomArray&gt;
    &lt;atom id=&quot;CPD-6901-atom1&quot; elementType=&quot;C&quot; x2=&quot;-61250.0&quot; y2=&quot;5313.0&quot;/&gt;
    &lt;atom id=&quot;CPD-6901-atom2&quot; elementType=&quot;C&quot; x2=&quot;-55729.0&quot; y2=&quot;-3334.0&quot;/&gt;
    &lt;atom id=&quot;CPD-6901-atom3&quot; elementType=&quot;C&quot; x2=&quot;-47760.0&quot; y2=&quot;-1198.0&quot;/&gt;
    &lt;atom id=&quot;CPD-6901-atom4&quot; elementType=&quot;C&quot; x2=&quot;-41926.0&quot; y2=&quot;-7032.0&quot;/&gt;
    &lt;atom id=&quot;CPD-6901-atom5&quot; elementType=&quot;C&quot; x2=&quot;-33957.0&quot; y2=&quot;-4897.0&quot;/&gt;
    &lt;atom id=&quot;CPD-6901-atom6&quot; elementType=&quot;C&quot; x2=&quot;-29832.0&quot; y2=&quot;-12041.0&quot;/&gt;
    &lt;atom id=&quot;CPD-6901-atom7&quot; elementType=&quot;C&quot; x2=&quot;-21864.0&quot; y2=&quot;-9906.0&quot;/&gt;
    &lt;atom id=&quot;CPD-6901-atom8&quot; elementType=&quot;C&quot; x2=&quot;-17739.0&quot; y2=&quot;-17051.0&quot;/&gt;
    &lt;atom id=&quot;CPD-6901-atom9&quot; elementType=&quot;C&quot; x2=&quot;-11364.0&quot; y2=&quot;-15176.0&quot;/&gt;
    &lt;atom id=&quot;CPD-6901-atom10&quot; elementType=&quot;O&quot; x2=&quot;-7405.0&quot; y2=&quot;-7780.0&quot;/&gt;
    &lt;atom id=&quot;CPD-6901-atom11&quot; elementType=&quot;C&quot; x2=&quot;-9426.0&quot; y2=&quot;-22008.0&quot;/&gt;
    &lt;atom id=&quot;CPD-6901-atom12&quot; elementType=&quot;O&quot; x2=&quot;-7499.0&quot; y2=&quot;-32165.0&quot;/&gt;
    &lt;atom id=&quot;CPD-6901-atom13&quot; elementType=&quot;C&quot; x2=&quot;1781.0&quot; y2=&quot;-28321.0&quot;/&gt;
    &lt;atom id=&quot;CPD-6901-atom14&quot; elementType=&quot;C&quot; x2=&quot;9406.0&quot; y2=&quot;-27383.0&quot;/&gt;
    &lt;atom id=&quot;CPD-6901-atom15&quot; elementType=&quot;O&quot; x2=&quot;14302.0&quot; y2=&quot;-19987.0&quot;/&gt;
    &lt;atom id=&quot;CPD-6901-atom16&quot; elementType=&quot;N&quot; x2=&quot;14156.0&quot; y2=&quot;-35465.0&quot;/&gt;
   &lt;/atomArray&gt;
   &lt;bondArray&gt;
    &lt;bond id=&quot;CPD-6901-bond1&quot; atomRefs=&quot;CPD-6901-atom14 CPD-6901-atom15&quot; order=&quot;2&quot;/&gt;
    &lt;bond id=&quot;CPD-6901-bond2&quot; atomRefs=&quot;CPD-6901-atom14 CPD-6901-atom16&quot; order=&quot;1&quot;/&gt;
    &lt;bond id=&quot;CPD-6901-bond3&quot; atomRefs=&quot;CPD-6901-atom13 CPD-6901-atom14&quot; order=&quot;1&quot;/&gt;
    &lt;bond id=&quot;CPD-6901-bond4&quot; atomRefs=&quot;CPD-6901-atom13 CPD-6901-atom12&quot; order=&quot;1&quot;/&gt;
    &lt;bond id=&quot;CPD-6901-bond5&quot; atomRefs=&quot;CPD-6901-atom11 CPD-6901-atom13&quot; order=&quot;1&quot;/&gt;
    &lt;bond id=&quot;CPD-6901-bond6&quot; atomRefs=&quot;CPD-6901-atom11 CPD-6901-atom12&quot; order=&quot;1&quot;/&gt;
    &lt;bond id=&quot;CPD-6901-bond7&quot; atomRefs=&quot;CPD-6901-atom9 CPD-6901-atom10&quot; order=&quot;2&quot;/&gt;
    &lt;bond id=&quot;CPD-6901-bond8&quot; atomRefs=&quot;CPD-6901-atom9 CPD-6901-atom11&quot; order=&quot;1&quot;/&gt;
    &lt;bond id=&quot;CPD-6901-bond9&quot; atomRefs=&quot;CPD-6901-atom8 CPD-6901-atom9&quot; order=&quot;1&quot;/&gt;
    &lt;bond id=&quot;CPD-6901-bond10&quot; atomRefs=&quot;CPD-6901-atom7 CPD-6901-atom8&quot; order=&quot;1&quot;/&gt;
    &lt;bond id=&quot;CPD-6901-bond11&quot; atomRefs=&quot;CPD-6901-atom6 CPD-6901-atom7&quot; order=&quot;1&quot;/&gt;
    &lt;bond id=&quot;CPD-6901-bond12&quot; atomRefs=&quot;CPD-6901-atom5 CPD-6901-atom6&quot; order=&quot;2&quot;/&gt;
    &lt;bond id=&quot;CPD-6901-bond13&quot; atomRefs=&quot;CPD-6901-atom4 CPD-6901-atom5&quot; order=&quot;1&quot;/&gt;
    &lt;bond id=&quot;CPD-6901-bond14&quot; atomRefs=&quot;CPD-6901-atom3 CPD-6901-atom4&quot; order=&quot;1&quot;/&gt;
    &lt;bond id=&quot;CPD-6901-bond15&quot; atomRefs=&quot;CPD-6901-atom2 CPD-6901-atom3&quot; order=&quot;2&quot;/&gt;
    &lt;bond id=&quot;CPD-6901-bond16&quot; atomRefs=&quot;CPD-6901-atom1 CPD-6901-atom2&quot; order=&quot;1&quot;/&gt;
   &lt;/bondArray&gt;
   &lt;formula concise=&quot;C 12 H 17 N 1 O 3&quot; formalCharge=&quot;0&quot;/&gt;
   &lt;float title=&quot;molecularWeight&quot; units=&quot;g/mol&quot;&gt;223.271&lt;/float&gt;
   &lt;string title=&quot;smiles&quot;&gt;CC=CCC=CCCC(=O)C1(C(O1)C(=O)N)&lt;/string&gt;
  &lt;/molecule&gt;
 &lt;/cml&gt;
</bp:STRUCTURE-DATA>
              </bp:chemicalStructure>
            </bp:STRUCTURE>
            <bp:SYNONYMS rdf:datatype="http://www.w3.org/2001/XMLSchema#string">(2S,3R)-2,3-epoxy-4-oxy-7,10-dodecadienoylamide</bp:SYNONYMS>
            <bp:XREF>
              <bp:unificationXref rdf:ID="unificationXref111357">
                <bp:DB rdf:datatype="http://www.w3.org/2001/XMLSchema#string">EcoCyc</bp:DB>
                <bp:ID rdf:datatype="http://www.w3.org/2001/XMLSchema#string">CPD-6901</bp:ID>
              </bp:unificationXref>
            </bp:XREF>
          </bp:smallMolecule>
        </bp:PHYSICAL-ENTITY>
        <bp:CELLULAR-LOCATION rdf:resource="#openControlledVocabulary111345"/>
        <bp:STOICHIOMETRIC-COEFFICIENT>1</bp:STOICHIOMETRIC-COEFFICIENT>
      </bp:physicalEntityParticipant>
    </bp:CONTROLLER>
    <bp:XREF>
      <bp:publicationXref rdf:ID="publicationXref111361">
        <bp:AUTHORS rdf:datatype="http://www.w3.org/2001/XMLSchema#string">Jackowski S</bp:AUTHORS>
        <bp:AUTHORS rdf:datatype="http://www.w3.org/2001/XMLSchema#string">Rock CO</bp:AUTHORS>
        <bp:DB rdf:datatype="http://www.w3.org/2001/XMLSchema#string">PubMed</bp:DB>
        <bp:ID rdf:datatype="http://www.w3.org/2001/XMLSchema#string">3294837</bp:ID>
        <bp:SOURCE rdf:datatype="http://www.w3.org/2001/XMLSchema#string">J Biol Chem 1987;262(16);7927-31</bp:SOURCE>
        <bp:TITLE rdf:datatype="http://www.w3.org/2001/XMLSchema#string">Acetoacetyl-acyl carrier protein synthase, a potential regulator of fatty acid biosynthesis in bacteria.</bp:TITLE>
        <bp:YEAR>1987</bp:YEAR>
      </bp:publicationXref>
    </bp:XREF>
  </bp:modulation>
  <bp:modulation rdf:ID="modulation111400">
    <bp:COMMENT rdf:datatype="http://www.w3.org/2001/XMLSchema#string">cerulenin and
thiolactomycin are antibiotics</bp:COMMENT>
    <bp:CONTROL-TYPE rdf:datatype="http://www.w3.org/2001/XMLSchema#string">INHIBITION</bp:CONTROL-TYPE>
    <bp:CONTROLLED rdf:resource="#catalysis111366"/>
    <bp:CONTROLLER>
      <bp:physicalEntityParticipant rdf:ID="phys-ent-participant111399">
        <bp:PHYSICAL-ENTITY>
          <bp:smallMolecule rdf:ID="smallMolecule111396">
            <bp:MOLECULAR-WEIGHT>184.964</bp:MOLECULAR-WEIGHT>
            <bp:NAME rdf:datatype="http://www.w3.org/2001/XMLSchema#string">iodoacetamide</bp:NAME>
            <bp:STRUCTURE>
              <bp:chemicalStructure rdf:ID="chemicalStructure111398">
                <bp:STRUCTURE-FORMAT rdf:datatype="http://www.w3.org/2001/XMLSchema#string">CML</bp:STRUCTURE-FORMAT>
                <bp:STRUCTURE-DATA rdf:datatype="http://www.w3.org/2001/XMLSchema#string"> &lt;cml&gt;
  &lt;molecule id=&quot;IODOACETAMIDE&quot; title=&quot;iodoacetamide&quot; dictRef=&quot;dictIODOACETAMIDE&quot;&gt;
   &lt;atomArray&gt;
    &lt;atom id=&quot;IODOACETAMIDE-atom1&quot; elementType=&quot;N&quot; x2=&quot;3637.0&quot; y2=&quot;-2100.0&quot;/&gt;
    &lt;atom id=&quot;IODOACETAMIDE-atom2&quot; elementType=&quot;O&quot; x2=&quot;2425.0&quot; y2=&quot;0.0&quot;/&gt;
    &lt;atom id=&quot;IODOACETAMIDE-atom3&quot; elementType=&quot;I&quot; x2=&quot;0.0&quot; y2=&quot;-1400.0&quot;/&gt;
    &lt;atom id=&quot;IODOACETAMIDE-atom4&quot; elementType=&quot;C&quot; x2=&quot;1212.0&quot; y2=&quot;-2100.0&quot;/&gt;
    &lt;atom id=&quot;IODOACETAMIDE-atom5&quot; elementType=&quot;C&quot; x2=&quot;2425.0&quot; y2=&quot;-1400.0&quot;/&gt;
   &lt;/atomArray&gt;
   &lt;bondArray&gt;
    &lt;bond id=&quot;IODOACETAMIDE-bond1&quot; atomRefs=&quot;IODOACETAMIDE-atom4 IODOACETAMIDE-atom5&quot; order=&quot;1&quot;/&gt;
    &lt;bond id=&quot;IODOACETAMIDE-bond2&quot; atomRefs=&quot;IODOACETAMIDE-atom3 IODOACETAMIDE-atom4&quot; order=&quot;1&quot;/&gt;
    &lt;bond id=&quot;IODOACETAMIDE-bond3&quot; atomRefs=&quot;IODOACETAMIDE-atom2 IODOACETAMIDE-atom5&quot; order=&quot;2&quot;/&gt;
    &lt;bond id=&quot;IODOACETAMIDE-bond4&quot; atomRefs=&quot;IODOACETAMIDE-atom1 IODOACETAMIDE-atom5&quot; order=&quot;1&quot;/&gt;
   &lt;/bondArray&gt;
   &lt;formula concise=&quot;C 2 H 4 N 1 O 1 I 1&quot; formalCharge=&quot;0&quot;/&gt;
   &lt;float title=&quot;molecularWeight&quot; units=&quot;g/mol&quot;&gt;184.964&lt;/float&gt;
   &lt;string title=&quot;smiles&quot;&gt;C(I)C(=O)N&lt;/string&gt;
  &lt;/molecule&gt;
 &lt;/cml&gt;
</bp:STRUCTURE-DATA>
              </bp:chemicalStructure>
            </bp:STRUCTURE>
            <bp:SYNONYMS rdf:datatype="http://www.w3.org/2001/XMLSchema#string">iodoacetoamide</bp:SYNONYMS>
            <bp:SYNONYMS rdf:datatype="http://www.w3.org/2001/XMLSchema#string">2-iodoacetamide</bp:SYNONYMS>
            <bp:SYNONYMS rdf:datatype="http://www.w3.org/2001/XMLSchema#string">acetamide, 2-iodo-</bp:SYNONYMS>
            <bp:SYNONYMS rdf:datatype="http://www.w3.org/2001/XMLSchema#string">monoiodoacetamide</bp:SYNONYMS>
            <bp:SYNONYMS rdf:datatype="http://www.w3.org/2001/XMLSchema#string">surauto</bp:SYNONYMS>
            <bp:SYNONYMS rdf:datatype="http://www.w3.org/2001/XMLSchema#string">N-(3-methoxy-4-butoxybenzyl)thiobarbituric acid</bp:SYNONYMS>
            <bp:XREF>
              <bp:unificationXref rdf:ID="unificationXref111397">
                <bp:DB rdf:datatype="http://www.w3.org/2001/XMLSchema#string">EcoCyc</bp:DB>
                <bp:ID rdf:datatype="http://www.w3.org/2001/XMLSchema#string">IODOACETAMIDE</bp:ID>
              </bp:unificationXref>
            </bp:XREF>
          </bp:smallMolecule>
        </bp:PHYSICAL-ENTITY>
        <bp:CELLULAR-LOCATION rdf:resource="#openControlledVocabulary111345"/>
        <bp:STOICHIOMETRIC-COEFFICIENT>1</bp:STOICHIOMETRIC-COEFFICIENT>
      </bp:physicalEntityParticipant>
    </bp:CONTROLLER>
    <bp:XREF>
      <bp:publicationXref rdf:ID="publicationXref111401">
        <bp:AUTHORS rdf:datatype="http://www.w3.org/2001/XMLSchema#string">Greenspan MD</bp:AUTHORS>
        <bp:AUTHORS rdf:datatype="http://www.w3.org/2001/XMLSchema#string">Alberts AW</bp:AUTHORS>
        <bp:AUTHORS rdf:datatype="http://www.w3.org/2001/XMLSchema#string">Vagelos PR</bp:AUTHORS>
        <bp:DB rdf:datatype="http://www.w3.org/2001/XMLSchema#string">PubMed</bp:DB>
        <bp:ID rdf:datatype="http://www.w3.org/2001/XMLSchema#string">4901371</bp:ID>
        <bp:SOURCE rdf:datatype="http://www.w3.org/2001/XMLSchema#string">J Biol Chem 1969;244(23);6477-85</bp:SOURCE>
        <bp:TITLE rdf:datatype="http://www.w3.org/2001/XMLSchema#string">Acyl carrier protein. 13. Beta-ketoacyl acyl carrier protein synthetase from Escherichia coli.</bp:TITLE>
        <bp:YEAR>1969</bp:YEAR>
      </bp:publicationXref>
    </bp:XREF>
  </bp:modulation>
  <bp:modulation rdf:ID="modulation111364">
    <bp:COMMENT rdf:datatype="http://www.w3.org/2001/XMLSchema#string">Cerulenin and thiolactomycin are antibiotics</bp:COMMENT>
    <bp:CONTROL-TYPE rdf:datatype="http://www.w3.org/2001/XMLSchema#string">INHIBITION</bp:CONTROL-TYPE>
    <bp:CONTROLLED rdf:resource="#catalysis111341"/>
    <bp:CONTROLLER>
      <bp:physicalEntityParticipant rdf:ID="phys-ent-participant111363">
        <bp:PHYSICAL-ENTITY>
          <bp:smallMolecule rdf:ID="smallMolecule111362">
            <bp:NAME rdf:datatype="http://www.w3.org/2001/XMLSchema#string">thiolactomycin</bp:NAME>
          </bp:smallMolecule>
        </bp:PHYSICAL-ENTITY>
        <bp:CELLULAR-LOCATION rdf:resource="#openControlledVocabulary111345"/>
        <bp:STOICHIOMETRIC-COEFFICIENT>1</bp:STOICHIOMETRIC-COEFFICIENT>
      </bp:physicalEntityParticipant>
    </bp:CONTROLLER>
    <bp:XREF rdf:resource="#publicationXref111365"/>
  </bp:modulation>
  <bp:modulation rdf:ID="modulation111360">
    <bp:COMMENT rdf:datatype="http://www.w3.org/2001/XMLSchema#string">Cerulenin and thiolactomycin are antibiotics</bp:COMMENT>
    <bp:CONTROL-TYPE rdf:datatype="http://www.w3.org/2001/XMLSchema#string">INHIBITION</bp:CONTROL-TYPE>
    <bp:CONTROLLED rdf:resource="#catalysis111341"/>
    <bp:CONTROLLER>
      <bp:physicalEntityParticipant rdf:ID="phys-ent-participant111359">
        <bp:PHYSICAL-ENTITY rdf:resource="#smallMolecule111356"/>
        <bp:CELLULAR-LOCATION rdf:resource="#openControlledVocabulary111345"/>
        <bp:STOICHIOMETRIC-COEFFICIENT>1</bp:STOICHIOMETRIC-COEFFICIENT>
      </bp:physicalEntityParticipant>
    </bp:CONTROLLER>
    <bp:XREF rdf:resource="#publicationXref111361"/>
  </bp:modulation>
  <bp:pathway rdf:ID="pathway111298">
    <bp:COMMENT rdf:datatype="http://www.w3.org/2001/XMLSchema#string">This pathway shows the reactions that constitute one turn of a cycle that lengthens the chain of an acyl-ACP 
molecule by two carbons. The pathway is fed acetoacetyl-ACP (see Pathway |FRAME: FASYN-INITIAL-PWY|) 
which  is a substrate of the second reaction shown here. The products of multiple turns of this cycle that are drawn 
off to become components of fatty acid-containing compounds such as phospholipids, lipid A, and lipoproteins are 
the saturated fatty acids , lauric (dodecanoic), myristic (tetradecanoic), palmitic (hexadecanoic), and stearic 
(octadecanoic) acids. &lt;i&gt;E. coli &lt;/i&gt; also contains unsaturated fatty acids. These are formed by a pathway
(see |FRAME:PWY0-862|) that branches at the level of the 10-carbon intermediate.
|CITS: [14527277]| |CITS: [8246839]|.
The final step of the cycle, the reductase, once thought to be catalyzed by two enzymes, has been 
shown to be catalyzed by a single enzyme, FabI, that can use either NADH or NADPH as a substrate |CITS: [9022698]|.

Of the four reactions involved in a cycle of fatty-acid elongation, two are catalyzed by more that one enzyme. These 
function preferentially on substrates of different chain length. They also act differentially on saturated and unsaturated
 substrates |CITS: [8910376]|. The first reaction in the sequence, the condensation reaction, is catalyzed by three 
enzymes, FabB, FabF, and FabH. FabH initiates fatty-acid synthesis: it uses only acetyl-ACP as a substrate 
(see Pathway |FRAME: FASYN-INITIAL-PWY|) |CITS: [14523010]|. Only FabB catalyzes one step in the synthesis 
of unsaturated fatty acids |CITS: [11566998]|  The activity of FabF and hence the fraction of fatty acids that are 
unsaturated in modultated by temperature. The distribution of the flow of synthesis that proceeds to saturated 
vs. unsaturated fatty acids is determined by the activities of FabA and FabZ |CITS: [8910376]|.</bp:COMMENT>
    <bp:DATA-SOURCE>
      <bp:dataSource rdf:ID="dataSource111300">
        <bp:NAME rdf:datatype="http://www.w3.org/2001/XMLSchema#string">EcoCyc (http://biocyc.org)</bp:NAME>
      </bp:dataSource>
    </bp:DATA-SOURCE>
    <bp:NAME rdf:datatype="http://www.w3.org/2001/XMLSchema#string">fatty acid elongation -- saturated</bp:NAME>
    <bp:PATHWAY-COMPONENTS>
      <bp:pathwayStep rdf:ID="pathwayStep111527">
        <bp:STEP-INTERACTIONS rdf:resource="#biochemicalReaction111528"/>
        <bp:STEP-INTERACTIONS rdf:resource="#catalysis111541"/>
        <bp:STEP-INTERACTIONS rdf:resource="#catalysis111555"/>
        <bp:STEP-INTERACTIONS rdf:resource="#modulation111570"/>
        <bp:NEXT-STEP>
          <bp:pathwayStep rdf:ID="pathwayStep111445">
            <bp:STEP-INTERACTIONS rdf:resource="#biochemicalReaction111446"/>
            <bp:STEP-INTERACTIONS rdf:resource="#catalysis111464"/>
            <bp:STEP-INTERACTIONS rdf:resource="#modulation111508"/>
            <bp:STEP-INTERACTIONS rdf:resource="#modulation111504"/>
            <bp:STEP-INTERACTIONS rdf:resource="#modulation111501"/>
            <bp:STEP-INTERACTIONS rdf:resource="#modulation111496"/>
            <bp:STEP-INTERACTIONS rdf:resource="#modulation111491"/>
            <bp:STEP-INTERACTIONS rdf:resource="#modulation111486"/>
          </bp:pathwayStep>
        </bp:NEXT-STEP>
        <bp:NEXT-STEP>
          <bp:pathwayStep rdf:ID="pathwayStep111510">
            <bp:STEP-INTERACTIONS rdf:resource="#biochemicalReaction111511"/>
            <bp:STEP-INTERACTIONS rdf:resource="#catalysis111517"/>
            <bp:STEP-INTERACTIONS rdf:resource="#modulation111526"/>
            <bp:STEP-INTERACTIONS rdf:resource="#modulation111524"/>
            <bp:STEP-INTERACTIONS rdf:resource="#modulation111522"/>
          </bp:pathwayStep>
        </bp:NEXT-STEP>
      </bp:pathwayStep>
    </bp:PATHWAY-COMPONENTS>
    <bp:PATHWAY-COMPONENTS rdf:resource="#pathwayStep111510"/>
    <bp:PATHWAY-COMPONENTS rdf:resource="#pathwayStep111445"/>
    <bp:PATHWAY-COMPONENTS>
      <bp:pathwayStep rdf:ID="pathwayStep111407">
        <bp:STEP-INTERACTIONS rdf:resource="#biochemicalReaction111408"/>
        <bp:STEP-INTERACTIONS rdf:resource="#catalysis111432"/>
        <bp:NEXT-STEP rdf:resource="#pathwayStep111527"/>
      </bp:pathwayStep>
    </bp:PATHWAY-COMPONENTS>
    <bp:PATHWAY-COMPONENTS>
      <bp:pathwayStep rdf:ID="pathwayStep111301">
        <bp:STEP-INTERACTIONS rdf:resource="#biochemicalReaction111302"/>
        <bp:STEP-INTERACTIONS rdf:resource="#catalysis111341"/>
        <bp:STEP-INTERACTIONS rdf:resource="#catalysis111366"/>
        <bp:STEP-INTERACTIONS rdf:resource="#modulation111406"/>
        <bp:STEP-INTERACTIONS rdf:resource="#modulation111403"/>
        <bp:STEP-INTERACTIONS rdf:resource="#modulation111400"/>
        <bp:STEP-INTERACTIONS rdf:resource="#modulation111364"/>
        <bp:STEP-INTERACTIONS rdf:resource="#modulation111360"/>
        <bp:NEXT-STEP rdf:resource="#pathwayStep111407"/>
      </bp:pathwayStep>
    </bp:PATHWAY-COMPONENTS>
    <bp:XREF>
      <bp:unificationXref rdf:ID="unificationXref111299">
        <bp:DB rdf:datatype="http://www.w3.org/2001/XMLSchema#string">EcoCyc</bp:DB>
        <bp:ID rdf:datatype="http://www.w3.org/2001/XMLSchema#string">FASYN-ELONG-PWY</bp:ID>
      </bp:unificationXref>
    </bp:XREF>
  </bp:pathway>
  <bp:protein rdf:ID="protein111319">
    <bp:COMMENT rdf:datatype="http://www.w3.org/2001/XMLSchema#string">Acyl carrier protein (ACP) plays an important role in fatty
acid biosynthesis.  It carries fatty acid chains via a thioester
linkage to a phosphopantetheine prosthetic group as the chains are
elongated.  There is also evidence that it has a function in the
biosynthesis of membrane-derived oligosaccharides.  Therefore ACP and
its acyl forms interact with at least 12 different E. coli enzymes.
|CITS: [1556094] [3056520] [3402450]|  ACP is the most abundant
protein in E. coli, with about 1.5E6 molecules per cell.  |CITS: [MathewsvanHolde]|  ACP contains a
|FRAME: PANTETHEINE-P| moiety (as does CoA) as the reactive unit, attached
to the ACP protein through a serine.  The holo-ACP synthase enzyme 
(encoded by the acpS gene) transfers the 4-phosphopantetheine 
moeity of CoA to the apo-ACP to form holo-ACP, which is the active 
form of the carrier in lipid synthesis |CITS: [68313114] [81215492]|.</bp:COMMENT>
    <bp:NAME rdf:datatype="http://www.w3.org/2001/XMLSchema#string">apo-[acyl carrier protein]</bp:NAME>
    <bp:ORGANISM rdf:resource="#bioSource111311"/>
    <bp:SEQUENCE rdf:datatype="http://www.w3.org/2001/XMLSchema#string">MSTIEERVKKIIGEQLGVKQEEVTNNASFVEDLGADSLDTVELVMALEEEFDTEIPDEEAEKITTVQAAIDYINGHQA</bp:SEQUENCE>
    <bp:SYNONYMS rdf:datatype="http://www.w3.org/2001/XMLSchema#string">apoprotein [acyl carrier protein]</bp:SYNONYMS>
    <bp:SYNONYMS rdf:datatype="http://www.w3.org/2001/XMLSchema#string">B1094</bp:SYNONYMS>
    <bp:SYNONYMS rdf:datatype="http://www.w3.org/2001/XMLSchema#string">AcpP</bp:SYNONYMS>
    <bp:SYNONYMS rdf:datatype="http://www.w3.org/2001/XMLSchema#string">acyl carrier protein</bp:SYNONYMS>
    <bp:SYNONYMS rdf:datatype="http://www.w3.org/2001/XMLSchema#string">apo-ACP</bp:SYNONYMS>
    <bp:SYNONYMS rdf:datatype="http://www.w3.org/2001/XMLSchema#string">ACP</bp:SYNONYMS>
    <bp:XREF>
      <bp:unificationXref rdf:ID="unificationXref111324">
        <bp:DB rdf:datatype="http://www.w3.org/2001/XMLSchema#string">EcoCyc</bp:DB>
        <bp:ID rdf:datatype="http://www.w3.org/2001/XMLSchema#string">ACP-MONOMER</bp:ID>
      </bp:unificationXref>
    </bp:XREF>
    <bp:XREF>
      <bp:unificationXref rdf:ID="unificationXref111323">
        <bp:DB rdf:datatype="http://www.w3.org/2001/XMLSchema#string">UniProt</bp:DB>
        <bp:ID rdf:datatype="http://www.w3.org/2001/XMLSchema#string">P02901</bp:ID>
      </bp:unificationXref>
    </bp:XREF>
    <bp:XREF>
      <bp:unificationXref rdf:ID="unificationXref111322">
        <bp:DB rdf:datatype="http://www.w3.org/2001/XMLSchema#string">PDB</bp:DB>
        <bp:ID rdf:datatype="http://www.w3.org/2001/XMLSchema#string">1ACP</bp:ID>
      </bp:unificationXref>
    </bp:XREF>
    <bp:XREF>
      <bp:unificationXref rdf:ID="unificationXref111321">
        <bp:DB rdf:datatype="http://www.w3.org/2001/XMLSchema#string">ModBase</bp:DB>
        <bp:ID rdf:datatype="http://www.w3.org/2001/XMLSchema#string">P02901</bp:ID>
      </bp:unificationXref>
    </bp:XREF>
    <bp:XREF>
      <bp:unificationXref rdf:ID="unificationXref111320">
        <bp:DB rdf:datatype="http://www.w3.org/2001/XMLSchema#string">EcoliWiki</bp:DB>
        <bp:ID rdf:datatype="http://www.w3.org/2001/XMLSchema#string">b1094</bp:ID>
      </bp:unificationXref>
    </bp:XREF>
  </bp:protein>
  <bp:protein rdf:ID="protein111313">
    <bp:NAME rdf:datatype="http://www.w3.org/2001/XMLSchema#string">an apo-[acyl-carrier protein]</bp:NAME>
    <bp:ORGANISM rdf:resource="#bioSource111311"/>
    <bp:XREF>
      <bp:unificationXref rdf:ID="unificationXref111315">
        <bp:DB rdf:datatype="http://www.w3.org/2001/XMLSchema#string">EcoCyc</bp:DB>
        <bp:ID rdf:datatype="http://www.w3.org/2001/XMLSchema#string">apo-ACP</bp:ID>
      </bp:unificationXref>
    </bp:XREF>
    <bp:XREF>
      <bp:unificationXref rdf:ID="unificationXref111314">
        <bp:DB rdf:datatype="http://www.w3.org/2001/XMLSchema#string">UniProt</bp:DB>
        <bp:ID rdf:datatype="http://www.w3.org/2001/XMLSchema#string">P0A6A8</bp:ID>
      </bp:unificationXref>
    </bp:XREF>
  </bp:protein>
</rdf:RDF>
