# Supplementary material for: MetNetGE: interactive views of biological networks and ontologies
Source: BMC Bioinformatics. 2010 Sep 17;11:469. doi: 10.1186/1471-2105-11-469 (PMC2946353; doi:10.1186/1471-2105-11-469)
Supplement: Additional file 2 — MetNetGE source code. This is the source code of MetNetGE. Please go to MetNetGE.org to find the latest version, dependency packages and tutorials. [file 1471-2105-11-469-S2.ZIP › MetNetGE-1.0.3/SampleData/ecocyc-all-separate/data/genes-ALANINE-SYN2-PWY.txt]

alanine biosynthesis II

Gene ID	Gene name	Reaction id	Reaction EC	Enzymatic activity	Evidence
G0-9281	alaB	ALANINE-AMINOTRANSFERASE-RXN	2.6.1.2	glutamate-pyruvate aminotransferase	EV-EXP
