# Supplementary material for: MetNetGE: interactive views of biological networks and ontologies
Source: BMC Bioinformatics. 2010 Sep 17;11:469. doi: 10.1186/1471-2105-11-469 (PMC2946353; doi:10.1186/1471-2105-11-469)
Supplement: Additional file 2 — MetNetGE source code. This is the source code of MetNetGE. Please go to MetNetGE.org to find the latest version, dependency packages and tutorials. [file 1471-2105-11-469-S2.ZIP › MetNetGE-1.0.3/SampleData/ecocyc-all-separate/data/genes-FASYN-ELONG-PWY.txt]

fatty acid elongation -- saturated

Gene ID	Gene name	Reaction id	Reaction EC	Enzymatic activity	Evidence
EG12606	fabF	3-OXOACYL-ACP-SYNTH-RXN	2.3.1.41	beta-ketoacyl-ACP synthase	EV-EXP
EG10274	fabB	3-OXOACYL-ACP-SYNTH-RXN	2.3.1.41	beta-ketoacyl-ACP synthase	EV-EXP
EG11318	fabG	3-OXOACYL-ACP-REDUCT-RXN	1.1.1.100	beta-ketoacyl-[acyl-carrier-protein] reductase	EV-EXP
EG11528	fabI	ENOYL-ACP-REDUCT-NADH-RXN	1.3.1.9	enoyl-ACP reductase (NADH)	EV-EXP
EG11528	fabI	ENOYL-ACP-REDUCT-NADPH-RXN	1.3.1.10	enoyl-ACP reductase (NADPH)	EV-EXP
EG11284	fabZ	3-HYDROXYDECANOYL-ACP-DEHYDR-RXN	4.2.1.59	beta-hydroxyacyl-ACP dehydratase	EV-EXP
EG10273	fabA	3-HYDROXYDECANOYL-ACP-DEHYDR-RXN	4.2.1.59	3-hydroxyacyl-[acp] dehydratase	EV-EXP
