# Supplementary material for: MetNetGE: interactive views of biological networks and ontologies
Source: BMC Bioinformatics. 2010 Sep 17;11:469. doi: 10.1186/1471-2105-11-469 (PMC2946353; doi:10.1186/1471-2105-11-469)
Supplement: Additional file 2 — MetNetGE source code. This is the source code of MetNetGE. Please go to MetNetGE.org to find the latest version, dependency packages and tutorials. [file 1471-2105-11-469-S2.ZIP › MetNetGE-1.0.3/SampleData/ecocyc-all-separate/data/genes-FASYN-INITIAL-PWY.txt]

superpathway of fatty acid biosynthesis initiation (E. coli)
Gene ID	Gene name	Reaction id	Reaction EC	Enzymatic activity	Evidence
EG10274	fabB	MALONYL-ACPDECARBOX-RXN	2.3.1.-	malonyl-ACP decarboxylase	EV-EXP
EG10277	fabH	2.3.1.180-RXN	2.3.1.180	beta-ketoacyl-ACP synthase	EV-EXP
EG11317	fabD	MALONYL-COA-ACP-TRANSACYL-RXN	2.3.1.39	malonyl-CoA-ACP transacylase	EV-EXP
EG10275	accB	ACETYL-COA-CARBOXYLTRANSFER-RXN	6.4.1.2	acetyl-CoA carboxylase	EV-EXP
EG10276	accC	ACETYL-COA-CARBOXYLTRANSFER-RXN	6.4.1.2	acetyl-CoA carboxylase	EV-EXP
EG11647	accA	ACETYL-COA-CARBOXYLTRANSFER-RXN	6.4.1.2	acetyl-CoA carboxylase	EV-EXP
EG10217	accD	ACETYL-COA-CARBOXYLTRANSFER-RXN	6.4.1.2	acetyl-CoA carboxylase	EV-EXP
EG10277	fabH	ACP-S-ACETYLTRANSFER-RXN	2.3.1.38	acetyl-CoA:ACP transacylase	EV-EXP
EG10274	fabB	3-OXOACYL-ACP-SYNTH-BASE-RXN	2.3.1.41	acetoacetyl-[acp] synthase	EV-EXP
EG12606	fabF	3-OXOACYL-ACP-SYNTH-BASE-RXN	2.3.1.41	beta-ketoacyl-ACP synthase	EV-EXP
