# Supplementary material for: MetNetGE: interactive views of biological networks and ontologies
Source: BMC Bioinformatics. 2010 Sep 17;11:469. doi: 10.1186/1471-2105-11-469 (PMC2946353; doi:10.1186/1471-2105-11-469)
Supplement: Additional file 2 — MetNetGE source code. This is the source code of MetNetGE. Please go to MetNetGE.org to find the latest version, dependency packages and tutorials. [file 1471-2105-11-469-S2.ZIP › MetNetGE-1.0.3/SampleData/ecocyc-all-separate/data/genes-GLUAMCAT-PWY.txt]

<i>N</i>-acetylglucosamine degradation

Gene ID	Gene name	Reaction id	Reaction EC	Enzymatic activity	Evidence
EG10632	nagA	NAG6PDEACET-RXN	3.5.1.25	N-acetylglucosamine-6-phosphate deacetylase	EV-EXP
EG10633	nagB	GLUCOSAMINE-6-P-DEAMIN-RXN	3.5.99.6	glucosamine-6-phosphate deaminase	EV-EXP
