# Supplementary material for: MetNetGE: interactive views of biological networks and ontologies
Source: BMC Bioinformatics. 2010 Sep 17;11:469. doi: 10.1186/1471-2105-11-469 (PMC2946353; doi:10.1186/1471-2105-11-469)
Supplement: Additional file 2 — MetNetGE source code. This is the source code of MetNetGE. Please go to MetNetGE.org to find the latest version, dependency packages and tutorials. [file 1471-2105-11-469-S2.ZIP › MetNetGE-1.0.3/SampleData/ecocyc-all-separate/data/genes_ecocyc_all.xml]

<?xml version="1.0" encoding="UTF-8"?>
<EcoCycGenes>
  <pathway id="1CMET2-PWY">
    formylTHF biosynthesis I

Gene ID	Gene name	Reaction id	Reaction EC	Enzymatic activity	Evidence
EG10327	folC	DIHYDROFOLATESYNTH-RXN	6.3.2.12	dihydrofolate synthetase	EV-EXP
EG11002	thyA	THYMIDYLATESYN-RXN	2.1.1.45	thymidylate synthase	EV-EXP
EG10587	metH	HOMOCYSMETB12-RXN	2.1.1.13	Cobalamin-dependent homocysteine transmethylase	EV-EXP
EG10585	metF	1.5.1.20-RXN	1.5.1.20	5,10-methylenetetrahydrofolate reductase	EV-EXP
EG11442	gcvT	GCVMULTI-RXN	No EC#	gcv system	EV-EXP
EG10371	gcvH	GCVMULTI-RXN	No EC#	gcv system	EV-EXP
EG11810	gcvP	GCVMULTI-RXN	No EC#	gcv system	EV-EXP
EG10543	lpd	GCVMULTI-RXN	No EC#	gcv system	EV-EXP
EG10328	folD	METHYLENETHFDEHYDROG-NADP-RXN	1.5.1.5	methylenetetrahydrofolate dehydrogenase-(NADP+)	EV-EXP
EG10408	glyA	GLYOHMETRANS-RXN	2.1.2.1	serine hydroxymethyltransferase	EV-EXP
G6862	folM	DIHYDROFOLATEREDUCT-RXN	1.5.1.3	dihydrofolate reductase	EV-EXP
EG10326	folA	DIHYDROFOLATEREDUCT-RXN	1.5.1.3	dihydrofolate reductase	EV-EXP
EG11819	purU	FORMYLTHFDEFORMYL-RXN	3.5.1.10	formyltetrahydrofolate deformylase	EV-EXP
EG10328	folD	METHENYLTHFCYCLOHYDRO-RXN	3.5.4.9	methenyltetrahydrofolate cyclohydrolase	EV-EXP
EG10327	folC	FORMYLTHFGLUSYNTH-RXN	6.3.2.17	folylpoly-gamma-glutamate synthetase	EV-EXP

  </pathway>
  <pathway id="2PHENDEG-PWY">
    phenylethylamine degradation

Gene ID	Gene name	Reaction id	Reaction EC	Enzymatic activity	Evidence
G7961	feaB	PHENDEHYD-RXN	1.2.1.39	phenylacetaldehyde dehydrogenase	EV-EXP
EG13139	tynA	AMINEPHEN-RXN	1.4.3.21	phenylethylamine oxidase	EV-EXP

  </pathway>
  <pathway id="4AMINOBUTMETAB-PWY">
    4-aminobutyrate degradation I

Gene ID	Gene name	Reaction id	Reaction EC	Enzymatic activity	Evidence
G6811	sad	SUCCINATE-SEMIALDEHYDE-DEHYDROGENASE-RXN	1.2.1.24	succinate semialdehyde dehydrogenase, NAD+-dependent	EV-EXP
EG11329	gabD	SUCCSEMIALDDEHYDROG-RXN	1.2.1.16	succinate semialdehyde dehydrogenase, NADP+-dependent	EV-EXP
G6646	puuE	GABATRANSAM-RXN	2.6.1.19	4-aminobutyrate aminotransferase	EV-EXP
EG10361	gabT	GABATRANSAM-RXN	2.6.1.19	4-aminobutyrate transaminase	EV-EXP

  </pathway>
  <pathway id="ACETATEUTIL-PWY">
    superpathway of acetate utilization and formation

Gene ID	Gene name	Reaction id	Reaction EC	Enzymatic activity	Evidence
EG20173	pta	PHOSACETYLTRANS-RXN	2.3.1.8	phosphate acetyltransferase	EV-EXP
EG10027	ackA	ACETATEKIN-RXN	2.7.2.1	acetate kinase	EV-EXP
G14	ackB	ACETATEKIN-RXN	2.7.2.1	acetate kinase B	EV-EXP
EG11448	acs	ACETATE--COA-LIGASE-RXN	6.2.1.1	acetyl-CoA synthetase	EV-EXP

  </pathway>
  <pathway id="ACETOACETATE-DEG-PWY">
    acetoacetate degradation (to acetyl CoA)

Gene ID	Gene name	Reaction id	Reaction EC	Enzymatic activity	Evidence
EG11669	atoD	ACETOACETYL-COA-TRANSFER-RXN	2.8.3.-	acetoacetyl-CoA transferase	EV-EXP
EG11670	atoA	ACETOACETYL-COA-TRANSFER-RXN	2.8.3.-	acetoacetyl-CoA transferase	EV-EXP
EG11672	atoB	ACETYL-COA-ACETYLTRANSFER-RXN	2.3.1.9	acetyl-CoA acetyltransferase	EV-EXP

  </pathway>
  <pathway id="ALADEG-PWY">
    alanine degradation I

Gene ID	Gene name	Reaction id	Reaction EC	Enzymatic activity	Evidence
EG11407	dadA	DALADEHYDROG-RXN	No EC#	D-amino acid dehydrogenase	EV-EXP
EG11408	dadX	ALARACECAT-RXN	5.1.1.1	alanine racemase 2, PLP-binding	EV-EXP
EG10001	alr	ALARACECAT-RXN	5.1.1.1	alanine racemase 1, PLP-binding, biosynthetic	EV-EXP

  </pathway>
  <pathway id="ALANINE-SYN2-PWY">
    alanine biosynthesis II

Gene ID	Gene name	Reaction id	Reaction EC	Enzymatic activity	Evidence
G0-9281	alaB	ALANINE-AMINOTRANSFERASE-RXN	2.6.1.2	glutamate-pyruvate aminotransferase	EV-EXP

  </pathway>
  <pathway id="ALANINE-VALINESYN-PWY">
    alanine biosynthesis I

Gene ID	Gene name	Reaction id	Reaction EC	Enzymatic activity	Evidence
EG10107	avtA	VALINE-PYRUVATE-AMINOTRANSFER-RXN	2.6.1.66	valine-pyruvate aminotransferase	EV-EXP
EG11408	dadX	ALARACECAT-RXN	5.1.1.1	alanine racemase 2, PLP-binding	EV-EXP
EG10001	alr	ALARACECAT-RXN	5.1.1.1	alanine racemase 1, PLP-binding, biosynthetic	EV-EXP
EG10497	ilvE	BRANCHED-CHAINAMINOTRANSFERVAL-RXN	2.6.1.42	valine transaminase	EV-EXP

  </pathway>
  <pathway id="ALKANEMONOX-PWY">
    two-component alkanesulfonate monooxygenase

Gene ID	Gene name	Reaction id	Reaction EC	Enzymatic activity	Evidence
G6477	ssuD	RXN0-280	1.14.14.5	alkanesulfonate monooxygenase	EV-EXP
G6479	ssuE	FMNREDUCT-RXN	1.5.1.29	FMN reductase	EV-EXP

  </pathway>
  <pathway id="ALL-CHORISMATE-PWY">
    superpathway of chorismate

Gene ID	Gene name	Reaction id	Reaction EC	Enzymatic activity	Evidence
EG11473	ubiE	ADOMET-DMK-METHYLTRANSFER-RXN	2.1.1.-	S-adenosylmethionine:2-DMK methyltransferase	EV-EXP
EG11880	menA	DMK-RXN	2.5.1.-	1,4-dihydroxy-2-naphthoate octaprenyltransferase	EV-EXP
EG11368	menB	NAPHTHOATE-SYN-RXN	4.1.3.36	naphthoate-CoA synthase	EV-EXP
EG12438	menH	RXN-9310	4.2.99.20	(1R,6R)-2-succinyl-6-hydroxy-2,4-cyclohexadiene-1-carboxylate synthase	EV-EXP
EG10579	menD	2.5.1.64-RXN	2.2.1.9	2-succinyl-5-enolpyruvyl-6-hydroxy-3-cyclohexene-1-carboxylate synthase	EV-EXP
EG11532	menC	O-SUCCINYLBENZOATE-COA-SYN-RXN	4.2.1.113	o-succinylbenzoate synthase	EV-EXP
EG12437	menE	O-SUCCINYLBENZOATE-COA-LIG-RXN	6.2.1.26	o-succinylbenzoate-CoA ligase	EV-EXP
EG10259	entA	DHBDEHYD-RXN	1.3.1.28	2,3-dihydro-2,3-dihydroxybenzoate dehydrogenase	EV-EXP
EG10260	entB	ISOCHORMAT-RXN	3.3.2.1	isochorismatase	EV-EXP
EG12362	menF	ISOCHORSYN-RXN	5.4.4.2	isochorismate synthase	EV-EXP
EG10261	entC	ISOCHORSYN-RXN	5.4.4.2	isochorismate synthase	EV-EXP
EG10263	entE	ENTMULTI-RXN	No EC#	enterobactin synthase multienzyme complex	EV-EXP
EG10264	entF	ENTMULTI-RXN	No EC#	enterobactin synthase multienzyme complex	EV-EXP
EG10262	entD	ENTMULTI-RXN	No EC#	enterobactin synthase multienzyme complex	EV-EXP
EG10260	entB	ENTMULTI-RXN	No EC#	enterobactin synthase multienzyme complex	EV-EXP
EG11039	tyrA	PREPHENATEDEHYDROG-RXN	1.3.1.12	prephenate dehydrogenase	EV-EXP
EG11040	tyrB	TYRAMINOTRANS-RXN	2.6.1.57	tyrosine aminotransferase	EV-EXP
EG11039	tyrA	CHORISMATEMUT-RXN	5.4.99.5	chorismate mutase	EV-EXP
EG10707	pheA	CHORISMATEMUT-RXN	5.4.99.5	chorismate mutase	EV-EXP
EG10707	pheA	PREPHENATEDEHYDRAT-RXN	4.2.1.51	prephenate dehydratase	EV-EXP
EG10096	aspC	PHEAMINOTRANS-RXN	2.6.1.57	aromatic-amino-acid transaminase	EV-EXP
EG11040	tyrB	PHEAMINOTRANS-RXN	2.6.1.57	phenylalanine aminotransferase	EV-EXP
EG11025	trpB	RXN0-2382	4.2.1.20	tryptophan synthase, beta subunit dimer	No Evidence Code
EG11024	trpA	RXN0-2381	No EC#	indoleglycerol phosphate aldolase	EV-EXP
EG11027	trpD	ANTHRANSYN-RXN	4.1.3.27	anthranilate synthase	EV-EXP
EG11028	trpE	ANTHRANSYN-RXN	4.1.3.27	anthranilate synthase	EV-EXP
EG11027	trpD	PRTRANS-RXN	2.4.2.18	anthranilate phosphoribosyl transferase	EV-EXP
EG11026	trpC	PRAISOM-RXN	5.3.1.24	phosphoribosylanthranilate isomerase	EV-EXP
EG11026	trpC	IGPSYN-RXN	4.1.1.48	indole-3-glycerol phosphate synthase	EV-EXP
EG11234	ydiB	RXN-7968	1.1.1.282	shikimate dehydrogenase	EV-EXP
EG10078	aroF	DAHPSYN-RXN	2.5.1.54	2-dehydro-3-deoxyphosphoheptonate aldolase	EV-EXP
EG10080	aroH	DAHPSYN-RXN	2.5.1.54	2-dehydro-3-deoxyphosphoheptonate aldolase	EV-EXP
EG10079	aroG	DAHPSYN-RXN	2.5.1.54	2-dehydro-3-deoxyphosphoheptonate aldolase	EV-EXP
EG10074	aroB	3-DEHYDROQUINATE-SYNTHASE-RXN	4.2.3.4	3-dehydroquinate synthase	EV-EXP
EG10076	aroD	3-DEHYDROQUINATE-DEHYDRATASE-RXN	4.2.1.10	3-dehydroquinate dehydratase	EV-EXP
EG10077	aroE	SHIKIMATE-5-DEHYDROGENASE-RXN	1.1.1.25	shikimate dehydrogenase	EV-EXP
EG10081	aroK	SHIKIMATE-KINASE-RXN	2.7.1.71	shikimate kinase	EV-EXP
EG10082	aroL	SHIKIMATE-KINASE-RXN	2.7.1.71	shikimate kinase	EV-EXP
EG10073	aroA	2.5.1.19-RXN	2.5.1.19	3-phosphoshikimate-1-carboxyvinyltransferase	EV-EXP
EG10075	aroC	CHORISMATE-SYNTHASE-RXN	4.2.3.5	chorismate synthase	EV-EXP
EG11369	ubiC	CHORPYRLY-RXN	4.1.3.40	chorismate lyase	EV-EXP
EG11370	ubiA	4OHBENZOATE-OCTAPRENYLTRANSFER-RXN	2.5.1.39	4-hydroxybenzoate octaprenyltransferase	EV-EXP
EG11044	ubiX	3-OCTAPRENYL-4-OHBENZOATE-DECARBOX-RXN	4.1.1.-	3-octaprenyl-4-hydroxybenzoate decarboxylase	EV-EXP
EG11396	ubiD	3-OCTAPRENYL-4-OHBENZOATE-DECARBOX-RXN	4.1.1.-	3-octaprenyl-4-hydroxybenzoate carboxy-lyase	EV-EXP
EG11476	ubiB	2-OCTAPRENYLPHENOL-HYDROX-RXN	No EC#	2-octaprenylphenol hydroxylase	EV-EXP
EG11143	ubiG	2-OCTAPRENYL-6-OHPHENOL-METHY-RXN	No EC#	2-octaprenyl-6-hydroxyphenol methylase	EV-EXP
EG11324	ubiH	2-OCTAPRENYL-6-METHOXYPHENOL-HYDROX-RXN	1.14.3.-	2-octaprenyl-6-methoxyphenol hydroxylase	EV-EXP
EG11473	ubiE	2-OCTAPRENYL-METHOXY-BENZOQ-METH-RXN	2.1.1.-	2-octaprenyl-6-methoxy-1,4-benzoquinone methylase	EV-EXP
EG11143	ubiG	DHHB-METHYLTRANSFER-RXN	2.1.1.-	3-demethylubiquinone-8 3-O-methyltransferase	EV-EXP
G6365	ubiF	OCTAPRENYL-METHYL-METHOXY-BENZOQ-OH-RXN	No EC#	2-octaprenyl-3-methyl-6-methoxy-1,4-benzoquinone hydroxylase	EV-EXP
EG10799	purN	GART-RXN	2.1.2.2	phosphoribosylglycinamide formyltransferase	EV-EXP
EG11375	folE	GTP-CYCLOHYDRO-I-RXN	3.5.4.16	GTP cyclohydrolase	EV-EXP
EG11138	nudB	H2NEOPTERINP3PYROPHOSPHOHYDRO-RXN	3.6.1.-	dihydroneopterin triphosphate pyrophosphohydrolase	EV-EXP
EG11673	folB	H2NEOPTERINALDOL-RXN	4.1.2.25	dihydroneopterin aldolase	EV-EXP
EG11374	folK	H2PTERIDINEPYROPHOSPHOKIN-RXN	2.7.6.3	6-hydroxymethyl-7,8-dihydropterin pyrophosphokinase	EV-EXP
G6862	folM	DIHYDROFOLATEREDUCT-RXN	1.5.1.3	dihydrofolate reductase	EV-EXP
EG10326	folA	DIHYDROFOLATEREDUCT-RXN	1.5.1.3	dihydrofolate reductase	EV-EXP
EG10327	folC	DIHYDROFOLATESYNTH-RXN	6.3.2.12	dihydrofolate synthetase	EV-EXP
EG10328	folD	METHENYLTHFCYCLOHYDRO-RXN	3.5.4.9	methenyltetrahydrofolate cyclohydrolase	EV-EXP
EG10682	pabA	PABASYN-RXN	2.6.1.85	aminodeoxychorismate synthase	EV-EXP
EG10683	pabB	PABASYN-RXN	2.6.1.85	aminodeoxychorismate synthase	EV-EXP
EG50011	folP	H2PTEROATESYNTH-RXN	2.5.1.15	dihydropteroate synthase	EV-EXP
EG11493	pabC	ADCLY-RXN	4.1.3.38	aminodeoxychorismate lyase	EV-EXP

  </pathway>
  <pathway id="AMMASSIM-PWY">
    superpathway of glutamate biosynthesis

Gene ID	Gene name	Reaction id	Reaction EC	Enzymatic activity	Evidence
EG10404	gltD	GLUTAMATESYN-RXN	1.4.1.13	glutamate synthase	EV-EXP
EG10403	gltB	GLUTAMATESYN-RXN	1.4.1.13	glutamate synthase	EV-EXP
EG10383	glnA	GLUTAMINESYN-RXN	6.3.1.2	glutamine synthetase	EV-EXP

  </pathway>
  <pathway id="ANARESP1-PWY">
    respiration (anaerobic)

Gene ID	Gene name	Reaction id	Reaction EC	Enzymatic activity	Evidence
EG10333	frdD	R601-RXN	1.3.5.-	fumarate reductase	EV-EXP
EG10332	frdC	R601-RXN	1.3.5.-	fumarate reductase	EV-EXP
EG10331	frdB	R601-RXN	1.3.5.-	fumarate reductase	EV-EXP
EG10330	frdA	R601-RXN	1.3.5.-	fumarate reductase	EV-EXP
EG10477	hycD	FHLMULTI-RXN	No EC#	formate hydrogenlyase complex	EV-EXP
EG10476	hycC	FHLMULTI-RXN	No EC#	formate hydrogenlyase complex	EV-EXP
EG10479	hycF	FHLMULTI-RXN	No EC#	formate hydrogenlyase complex	EV-EXP
EG10480	hycG	FHLMULTI-RXN	No EC#	formate hydrogenlyase complex	EV-EXP
EG10475	hycB	FHLMULTI-RXN	No EC#	formate hydrogenlyase complex	EV-EXP
EG10478	hycE	FHLMULTI-RXN	No EC#	formate hydrogenlyase complex	EV-EXP
EG10285	fdhF	FHLMULTI-RXN	No EC#	formate hydrogenlyase complex	EV-EXP
EG10258	eno	2PGADEHYDRAT-RXN	4.2.1.11	enolase	EV-EXP
EG10701	pflB	PYRUVFORMLY-RXN	2.3.1.54	pyruvate formate-lyase	EV-EXP
G7627	tdcE	PYRUVFORMLY-RXN	2.3.1.54	pyruvate formate-lyase	EV-EXP
EG10356	fumA	FUMHYDR-RXN	4.2.1.2	fumarase A	EV-EXP
EG10357	fumB	FUMHYDR-RXN	4.2.1.2	fumarase B	EV-EXP
EG10358	fumC	FUMHYDR-RXN	4.2.1.2	fumarase C	EV-EXP
EG10576	mdh	MALATE-DEH-RXN	1.1.1.37	malate dehydrogenase	EV-EXP
EG10756	ppc	PEPCARBOX-RXN	4.1.1.31	phosphoenolpyruvate carboxylase	EV-EXP
EG10489	icd	ISOCITDEH-RXN	1.1.1.42	isocitrate dehydrogenase	EV-EXP
EG12316	acnB	ACONITATEHYDR-RXN	4.2.1.3	aconitase B	EV-EXP
EG11325	acnA	ACONITATEHYDR-RXN	4.2.1.3	aconitase	EV-EXP
EG12316	acnB	ACONITATEDEHYDR-RXN	4.2.1.3	aconitase B	EV-EXP
EG11325	acnA	ACONITATEDEHYDR-RXN	4.2.1.3	aconitase	EV-EXP
EG10402	gltA	CITSYN-RXN	2.3.3.1	citrate synthase	EV-EXP
EG10543	lpd	PYRUVDEH-RXN	1.2.1.-	pyruvate dehydrogenase multienzyme complex	EV-EXP
EG10025	aceF	PYRUVDEH-RXN	1.2.1.-	pyruvate dehydrogenase multienzyme complex	EV-EXP
EG10024	aceE	PYRUVDEH-RXN	1.2.1.-	pyruvate dehydrogenase multienzyme complex	EV-EXP
EG10804	pykF	PEPDEPHOS-RXN	2.7.1.40	pyruvate kinase	EV-EXP
EG10803	pykA	PEPDEPHOS-RXN	2.7.1.40	pyruvate kinase	EV-EXP

  </pathway>
  <pathway id="ARABCAT-PWY">
    L-arabinose degradation I

Gene ID	Gene name	Reaction id	Reaction EC	Enzymatic activity	Evidence
EG10053	araB	RXN0-5116	2.7.1.16	L-ribulokinase	EV-EXP
EG10055	araD	RIBULPEPIM-RXN	5.1.3.4	L-ribulose 5-phosphate 4-epimerase	EV-EXP
EG10052	araA	ARABISOM-RXN	5.3.1.4	L-arabinose isomerase	EV-EXP

  </pathway>
  <pathway id="ARCB-PWY">
    ArcAB Two-Component Signal Transduction System

Gene ID	Gene name	Reaction id	Reaction EC	Enzymatic activity	Evidence
G7211	sixA	RXN0-312	3.1.3.-	phosphohistidine phosphatase	EV-EXP

  </pathway>
  <pathway id="ARG+POLYAMINE-SYN">
    ARG POLYAMINE-SYN

Gene ID	Gene name	Reaction id	Reaction EC	Enzymatic activity	Evidence
HTTP/1.0 500 Internal Error
Expires: Web, 19 Feb 2003 08:00:00 GMT
Content-type: text/html

&lt;h2&gt;500 Internal Error&lt;/h2&gt;

  </pathway>
  <pathway id="ARGDEG-PWY">
    superpathway of arginine, putrescine, and 4-aminobutyrate degradation

Gene ID	Gene name	Reaction id	Reaction EC	Enzymatic activity	Evidence
G7596	ygjG	PUTTRANSAM-RXN	2.6.1.82	putrescine aminotransferase	EV-EXP
G6755	ydcW	AMINOBUTDEHYDROG-RXN	1.2.1.19	gamma-aminobutyraldehyde dehydrogenase	EV-EXP
G6811	sad	SUCCINATE-SEMIALDEHYDE-DEHYDROGENASE-RXN	1.2.1.24	succinate semialdehyde dehydrogenase, NAD+-dependent	EV-EXP
EG11329	gabD	SUCCSEMIALDDEHYDROG-RXN	1.2.1.16	succinate semialdehyde dehydrogenase, NADP+-dependent	EV-EXP
G6646	puuE	GABATRANSAM-RXN	2.6.1.19	4-aminobutyrate aminotransferase	EV-EXP
EG10361	gabT	GABATRANSAM-RXN	2.6.1.19	4-aminobutyrate transaminase	EV-EXP
EG10960	speB	AGMATIN-RXN	3.5.3.11	agmatinase	EV-EXP
EG10959	speA	ARGDECARBOX-RXN	4.1.1.19	arginine decarboxylase, biosynthetic	EV-EXP
G6644	puuA	RXN0-3901	6.3.1.11	glutamate-putrescine ligase	EV-EXP
EG11822	puuB	RXN0-3921	No EC#	gamma-glutamylputrescine oxidase	EV-EXP
EG10036	puuC	RXN0-3922	1.2.1.-	gamma-glutamyl-gamma-aminobutyraldehyde dehydrogenase	EV-EXP
G6645	puuD	RXN0-3942	3.5.1.94	gamma-glutamyl-gamma-aminobutyrate hydrolase	EV-EXP

  </pathway>
  <pathway id="ARGSYN-PWY">
    arginine biosynthesis I

Gene ID	Gene name	Reaction id	Reaction EC	Enzymatic activity	Evidence
EG11286	argE	ACETYLORNDEACET-RXN	3.5.1.16	acetylornithine deacetylase	EV-EXP
EG10066	argD	ACETYLORNTRANSAM-RXN	2.6.1.11	acetylornithine transaminase	EV-EXP
EG10065	argC	N-ACETYLGLUTPREDUCT-RXN	1.2.1.38	N-acetylglutamylphosphate reductase	EV-EXP
EG10064	argB	ACETYLGLUTKIN-RXN	2.7.2.8	acetylglutamate kinase	EV-EXP
EG10063	argA	N-ACETYLTRANSFER-RXN	2.3.1.1	N-acetylglutamate synthase	EV-EXP
EG10134	carA	CARBPSYN-RXN	6.3.5.5	carbamoyl phosphate synthetase	EV-EXP
EG10135	carB	CARBPSYN-RXN	6.3.5.5	carbamoyl phosphate synthetase	EV-EXP
EG10067	argF	ORNCARBAMTRANSFER-RXN	2.1.3.3	ornithine carbamoyltransferase	EV-EXP
EG10069	argI	ORNCARBAMTRANSFER-RXN	2.1.3.3	ornithine carbamoyltransferase	EV-EXP
EG11223	argH	ARGSUCCINLYA-RXN	4.3.2.1	argininosuccinate lyase	EV-EXP
EG10068	argG	ARGSUCCINSYN-RXN	6.3.4.5	argininosuccinate synthase	EV-EXP

  </pathway>
  <pathway id="ARO-PWY">
    chorismate biosynthesis

Gene ID	Gene name	Reaction id	Reaction EC	Enzymatic activity	Evidence
EG11234	ydiB	RXN-7968	1.1.1.282	shikimate dehydrogenase	EV-EXP
EG10078	aroF	DAHPSYN-RXN	2.5.1.54	2-dehydro-3-deoxyphosphoheptonate aldolase	EV-EXP
EG10080	aroH	DAHPSYN-RXN	2.5.1.54	2-dehydro-3-deoxyphosphoheptonate aldolase	EV-EXP
EG10079	aroG	DAHPSYN-RXN	2.5.1.54	2-dehydro-3-deoxyphosphoheptonate aldolase	EV-EXP
EG10074	aroB	3-DEHYDROQUINATE-SYNTHASE-RXN	4.2.3.4	3-dehydroquinate synthase	EV-EXP
EG10076	aroD	3-DEHYDROQUINATE-DEHYDRATASE-RXN	4.2.1.10	3-dehydroquinate dehydratase	EV-EXP
EG10077	aroE	SHIKIMATE-5-DEHYDROGENASE-RXN	1.1.1.25	shikimate dehydrogenase	EV-EXP
EG10081	aroK	SHIKIMATE-KINASE-RXN	2.7.1.71	shikimate kinase	EV-EXP
EG10082	aroL	SHIKIMATE-KINASE-RXN	2.7.1.71	shikimate kinase	EV-EXP
EG10073	aroA	2.5.1.19-RXN	2.5.1.19	3-phosphoshikimate-1-carboxyvinyltransferase	EV-EXP
EG10075	aroC	CHORISMATE-SYNTHASE-RXN	4.2.3.5	chorismate synthase	EV-EXP

  </pathway>
  <pathway id="ASPARAGINE-BIOSYNTHESIS">
    asparagine biosynthesis I

Gene ID	Gene name	Reaction id	Reaction EC	Enzymatic activity	Evidence
EG10092	asnB	ASNSYNB-RXN	6.3.5.4	asparagine synthetase	EV-EXP

  </pathway>
  <pathway id="ASPARAGINESYN-PWY">
    asparagine biosynthesis II

Gene ID	Gene name	Reaction id	Reaction EC	Enzymatic activity	Evidence
EG10092	asnB	ASNSYNA-RXN	6.3.1.1	asparagine synthetase	EV-EXP
EG10091	asnA	ASNSYNA-RXN	6.3.1.1	asparagine synthetase	EV-EXP

  </pathway>
  <pathway id="ASPARTATESYN-PWY">
    aspartate biosynthesis

Gene ID	Gene name	Reaction id	Reaction EC	Enzymatic activity	Evidence
EG10096	aspC	ASPAMINOTRANS-RXN	2.6.1.1	aspartate transaminase	EV-EXP

  </pathway>
  <pathway id="ASPASN-PWY">
    superpathway of biosynthesis of aspartate and asparagine; interconversion of aspartate and asparagine.

Gene ID	Gene name	Reaction id	Reaction EC	Enzymatic activity	Evidence
EG12407	iaaA	ASPARAGHYD-RXN	3.5.1.1	asparaginase	EV-EXP
EG10045	ansA	ASPARAGHYD-RXN	3.5.1.1	asparaginase	EV-EXP
EG10046	ansB	ASPARAGHYD-RXN	3.5.1.1	asparaginase	EV-EXP
EG10092	asnB	ASNSYNA-RXN	6.3.1.1	asparagine synthetase	EV-EXP
EG10091	asnA	ASNSYNA-RXN	6.3.1.1	asparagine synthetase	EV-EXP
EG10095	aspA	ASPARTASE-RXN	4.3.1.1	aspartate ammonia-lyase	EV-EXP
EG10096	aspC	ASPAMINOTRANS-RXN	2.6.1.1	aspartate transaminase	EV-EXP

  </pathway>
  <pathway id="AST-PWY">
    arginine degradation II (AST pathway)

Gene ID	Gene name	Reaction id	Reaction EC	Enzymatic activity	Evidence
G6940	astE	SUCCGLUDESUCC-RXN	3.5.1.96	succinylglutamate desuccinylase	EV-EXP
G6942	astD	SUCCGLUALDDEHYD-RXN	1.2.1.71	succinylglutamate semialdehyde dehydrogenase	EV-EXP
G6944	astC	SUCCORNTRANSAM-RXN	2.6.1.81	succinylornithine transaminase	EV-EXP
G6941	astB	SUCCARGDIHYDRO-RXN	3.5.3.23	succinylarginine dihydrolase	EV-EXP
G6943	astA	ARGININE-N-SUCCINYLTRANSFERASE-RXN	2.3.1.109	arginine succinyltransferase	EV-EXP

  </pathway>
  <pathway id="ATO-PWY">
    AtoSC Two-Component Signal Transduction System

Gene ID	Gene name	Reaction id	Reaction EC	Enzymatic activity	Evidence

  </pathway>
  <pathway id="BAE-PWY">
    BaeSR Two-Component Signal Transduction System

Gene ID	Gene name	Reaction id	Reaction EC	Enzymatic activity	Evidence

  </pathway>
  <pathway id="BAS-PWY">
    BasSR Two-Component Signal Transduction System

Gene ID	Gene name	Reaction id	Reaction EC	Enzymatic activity	Evidence

  </pathway>
  <pathway id="BETSYN-PWY">
    glycine betaine biosynthesis I (Gram-negative bacteria)

Gene ID	Gene name	Reaction id	Reaction EC	Enzymatic activity	Evidence
EG10110	betB	BADH-RXN	1.2.1.8	betaine aldehyde dehydrogenase	EV-EXP
EG10109	betA	CHD-RXN	1.1.99.1	choline dehydrogenase	EV-EXP

  </pathway>
  <pathway id="BGALACT-PWY">
    lactose degradation III

Gene ID	Gene name	Reaction id	Reaction EC	Enzymatic activity	Evidence
EG10527	lacZ	BETAGALACTOSID-RXN	3.2.1.23	beta-galactosidase	EV-EXP

  </pathway>
  <pathway id="BIOTIN-SYNTHESIS-PWY">
    biotin biosynthesis I

Gene ID	Gene name	Reaction id	Reaction EC	Enzymatic activity	Evidence
EG10121	bioF	7KAPSYN-RXN	2.3.1.47	8-amino-7-oxononanoate synthase	EV-EXP
EG10117	bioA	DAPASYN-RXN	2.6.1.62	7,8-diaminopelargonic acid synthase	EV-EXP
EG10118	bioB	2.8.1.6-RXN	2.8.1.6	biotin synthase	EV-EXP
EG10120	bioD	DETHIOBIOTIN-SYN-RXN	6.3.3.3	dethiobiotin synthetase	EV-EXP

  </pathway>
  <pathway id="BRANCHED-CHAIN-AA-SYN-PWY">
    superpathway of leucine, valine, and isoleucine biosynthesis

Gene ID	Gene name	Reaction id	Reaction EC	Enzymatic activity	Evidence
EG10493	ilvA	THREDEHYD-RXN	4.3.1.19	threonine deaminase	EV-EXP
EG10501	ilvM	ACETOOHBUTSYN-RXN	2.2.1.6	acetohydroxybutanoate synthase	EV-EXP
EG10498	ilvG_2	ACETOOHBUTSYN-RXN	2.2.1.6	acetohydroxybutanoate synthase	EV-EXP
G8221	ilvG_1	ACETOOHBUTSYN-RXN	2.2.1.6	acetohydroxybutanoate synthase	EV-EXP
EG10502	ilvN	ACETOOHBUTSYN-RXN	2.2.1.6	acetohydroxybutanoate synthase	EV-EXP
EG10494	ilvB	ACETOOHBUTSYN-RXN	2.2.1.6	acetohydroxybutanoate synthase	EV-EXP
EG10499	ilvH	ACETOOHBUTSYN-RXN	2.2.1.6	acetohydroxybutanoate synthase	EV-EXP
EG10500	ilvI	ACETOOHBUTSYN-RXN	2.2.1.6	acetohydroxybutanoate synthase	EV-EXP
EG10495	ilvC	ACETOOHBUTREDUCTOISOM-RXN	1.1.1.86	acetohydroxy acid isomeroreductase	EV-EXP
EG10497	ilvE	BRANCHED-CHAINAMINOTRANSFERILEU-RXN	2.6.1.42	isoleucine transaminase	EV-EXP
EG10496	ilvD	DIHYDROXYMETVALDEHYDRAT-RXN	4.2.1.9	dihydroxy-acid dehydratase	EV-EXP
EG10499	ilvH	ACETOLACTSYN-RXN	2.2.1.6	acetolactate synthase	EV-EXP
EG10500	ilvI	ACETOLACTSYN-RXN	2.2.1.6	acetolactate synthase	EV-EXP
EG10501	ilvM	ACETOLACTSYN-RXN	2.2.1.6	acetolactate synthase	EV-EXP
EG10498	ilvG_2	ACETOLACTSYN-RXN	2.2.1.6	acetolactate synthase	EV-EXP
G8221	ilvG_1	ACETOLACTSYN-RXN	2.2.1.6	acetolactate synthase	EV-EXP
EG10502	ilvN	ACETOLACTSYN-RXN	2.2.1.6	acetolactate synthase	EV-EXP
EG10494	ilvB	ACETOLACTSYN-RXN	2.2.1.6	acetolactate synthase	EV-EXP
EG10495	ilvC	ACETOLACTREDUCTOISOM-RXN	1.1.1.86	acetohydroxy acid isomeroreductase	EV-EXP
EG10497	ilvE	BRANCHED-CHAINAMINOTRANSFERVAL-RXN	2.6.1.42	valine transaminase	EV-EXP
EG10496	ilvD	DIHYDROXYISOVALDEHYDRAT-RXN	4.2.1.9	dihydroxy-acid dehydratase	EV-EXP
EG11575	leuD	RXN-8991	4.2.1.33	isopropylmalate isomerase	EV-EXP
EG11576	leuC	RXN-8991	4.2.1.33	isopropylmalate isomerase	EV-EXP
EG11226	leuA	2-ISOPROPYLMALATESYN-RXN	2.3.3.13	2-isopropylmalate synthase	EV-EXP
EG11575	leuD	3-ISOPROPYLMALISOM-RXN	4.2.1.33	isopropylmalate isomerase	EV-EXP
EG11576	leuC	3-ISOPROPYLMALISOM-RXN	4.2.1.33	isopropylmalate isomerase	EV-EXP
EG11040	tyrB	BRANCHED-CHAINAMINOTRANSFERLEU-RXN	2.6.1.42	leucine aminotransferase	EV-EXP
EG10497	ilvE	BRANCHED-CHAINAMINOTRANSFERLEU-RXN	2.6.1.42	leucine transaminase	EV-EXP
EG11577	leuB	3-ISOPROPYLMALDEHYDROG-RXN	1.1.1.85	3-isopropylmalate dehydrogenase	EV-EXP

  </pathway>
  <pathway id="BSUBPOLYAMSYN-PWY">
    spermidine biosynthesis

Gene ID	Gene name	Reaction id	Reaction EC	Enzymatic activity	Evidence
EG10962	speD	SAMDECARB-RXN	4.1.1.50	adenosylmethionine decarboxylase	EV-EXP
EG10963	speE	SPERMIDINESYN-RXN	2.5.1.16	spermidine synthase	EV-EXP

  </pathway>
  <pathway id="CARNMET-PWY">
    carnitine degradation I

Gene ID	Gene name	Reaction id	Reaction EC	Enzymatic activity	Evidence
EG11558	caiC	LCARNCOALIG-RXN	6.2.1.-	carnitine-CoA ligase	EV-EXP
EG11557	caiD	RXN0-3561	4.2.1.-	crotonobetainyl-CoA hydratase	EV-EXP
EG11559	caiB	RXN0-3601	2.8.3.-	gamma-butyrobetainyl-CoA:carnitine CoA transferase	EV-EXP
EG11560	caiA	CROBETREDUCT-RXN	1.3.99.-	crotonobetainyl-CoA reductase	EV-EXP

  </pathway>
  <pathway id="CHE-PWY">
    Chemotactic Signal Transduction System

Gene ID	Gene name	Reaction id	Reaction EC	Enzymatic activity	Evidence
EG10147	cheB	CHEBDEAMID-RXN	3.5.1.44	protein-glutamine glutaminase	EV-EXP
EG10147	cheB	MCPMETEST-RXN	3.1.1.61	PGluMase	EV-EXP
EG10148	cheR	CHER-RXN	2.1.1.80	chemotaxis protein methyltransferase	EV-EXP

  </pathway>
  <pathway id="COA-PWY">
    coenzyme A biosynthesis

Gene ID	Gene name	Reaction id	Reaction EC	Enzymatic activity	Evidence
EG10922	coaA	PANTOTHENATE-KIN-RXN	2.7.1.33	pantothenate kinase	EV-EXP
EG10004	dfp	P-PANTOCYSLIG-RXN	6.3.2.5	phosphopantothenoylcysteine synthetase	EV-EXP
EG10004	dfp	P-PANTOCYSDECARB-RXN	4.1.1.36	4'-phosphopantothenoylcysteine decarboxylase	EV-EXP
EG12312	coaE	DEPHOSPHOCOAKIN-RXN	2.7.1.24	dephospho-CoA kinase	EV-EXP
EG11190	coaD	PANTEPADENYLYLTRAN-RXN	2.7.7.3	phosphopantetheine adenylyltransferase	EV-EXP

  </pathway>
  <pathway id="COBALSYN-PWY">
    adenosylcobalamin salvage from cobinamide and cobalamin

Gene ID	Gene name	Reaction id	Reaction EC	Enzymatic activity	Evidence
EG10130	btuR	BTUR2-RXN	2.5.1.17	cobinamide adenosyltransferase	EV-COMP
EG12151	cobT	DMBPPRIBOSYLTRANS-RXN	2.4.2.21	nicotinate-nucleotide dimethylbenzimidazole phosphoribosyltransferase	EV-COMP
EG13238	cobU	COBINAMIDEKIN-RXN	2.7.1.156	cobinamide kinase	EV-COMP
G6349	cobC	RIBAZOLEPHOSPHAT-RXN	3.1.3.73	alpha-ribazole-5'-P phosphatase	EV-COMP
EG12150	cobS	COBALAMINSYN-RXN	2.7.8.26	cobalamin synthase	EV-COMP
EG13238	cobU	COBINPGUANYLYLTRANS-RXN	2.7.7.62	cobinamide-P guanylyltransferase	EV-COMP
EG10130	btuR	COBALADENOSYLTRANS-RXN	2.5.1.17	cobalamin adenosyltransferase	EV-COMP

  </pathway>
  <pathway id="COLANSYN-PWY">
    colanic acid building blocks biosynthesis

Gene ID	Gene name	Reaction id	Reaction EC	Enzymatic activity	Evidence
EG10161	cpsB	2.7.7.13-RXN	2.7.7.13	mannose-1-phosphate guanylyltransferase	EV-EXP
EG11788	fcl	1.1.1.271-RXN	1.1.1.271	GDP-fucose synthase	EV-EXP
G7091	ugd	UGD-RXN	1.1.1.22	UDP-glucose 6-dehydrogenase	EV-EXP
EG11319	galU	GLUC1PURIDYLTRANS-RXN	2.7.7.9	glucose-1-phosphate uridylyltransferase	EV-EXP
G7093	galF	GLUC1PURIDYLTRANS-RXN	2.7.7.9	glucose-1-phosphate uridylyltransferase	EV-EXP
EG10362	galE	UDPGLUCEPIM-RXN	5.1.3.2	UDP-glucose 4-epimerase	EV-EXP
EG10366	galT	GALACTURIDYLYLTRANS-RXN	2.7.7.12	UDP-glucose-hexose-1-phosphate uridylyltransferase	EV-EXP
EG10363	galK	GALACTOKIN-RXN	2.7.1.6	galactokinase	EV-EXP
EG11787	gmd	GDPMANDEHYDRA-RXN	4.2.1.47	GDP-mannose 4,6-dehydratase	EV-EXP
EG10162	cpsG	PHOSMANMUT-RXN	5.4.2.8	phosphomannomutase	EV-EXP
EG10566	manA	MANNPISOM-RXN	5.3.1.8	mannose-6-phosphate isomerase	EV-EXP

  </pathway>
  <pathway id="COMPLETE-ARO-PWY">
    superpathway of phenylalanine, tyrosine, and tryptophan biosynthesis

Gene ID	Gene name	Reaction id	Reaction EC	Enzymatic activity	Evidence
EG11039	tyrA	PREPHENATEDEHYDROG-RXN	1.3.1.12	prephenate dehydrogenase	EV-EXP
EG11040	tyrB	TYRAMINOTRANS-RXN	2.6.1.57	tyrosine aminotransferase	EV-EXP
EG11039	tyrA	CHORISMATEMUT-RXN	5.4.99.5	chorismate mutase	EV-EXP
EG10707	pheA	CHORISMATEMUT-RXN	5.4.99.5	chorismate mutase	EV-EXP
EG10707	pheA	PREPHENATEDEHYDRAT-RXN	4.2.1.51	prephenate dehydratase	EV-EXP
EG10096	aspC	PHEAMINOTRANS-RXN	2.6.1.57	aromatic-amino-acid transaminase	EV-EXP
EG11040	tyrB	PHEAMINOTRANS-RXN	2.6.1.57	phenylalanine aminotransferase	EV-EXP
EG11025	trpB	RXN0-2382	4.2.1.20	tryptophan synthase, beta subunit dimer	No Evidence Code
EG11024	trpA	RXN0-2381	No EC#	indoleglycerol phosphate aldolase	EV-EXP
EG11027	trpD	ANTHRANSYN-RXN	4.1.3.27	anthranilate synthase	EV-EXP
EG11028	trpE	ANTHRANSYN-RXN	4.1.3.27	anthranilate synthase	EV-EXP
EG11027	trpD	PRTRANS-RXN	2.4.2.18	anthranilate phosphoribosyl transferase	EV-EXP
EG11026	trpC	PRAISOM-RXN	5.3.1.24	phosphoribosylanthranilate isomerase	EV-EXP
EG11026	trpC	IGPSYN-RXN	4.1.1.48	indole-3-glycerol phosphate synthase	EV-EXP
EG11234	ydiB	RXN-7968	1.1.1.282	shikimate dehydrogenase	EV-EXP
EG10078	aroF	DAHPSYN-RXN	2.5.1.54	2-dehydro-3-deoxyphosphoheptonate aldolase	EV-EXP
EG10080	aroH	DAHPSYN-RXN	2.5.1.54	2-dehydro-3-deoxyphosphoheptonate aldolase	EV-EXP
EG10079	aroG	DAHPSYN-RXN	2.5.1.54	2-dehydro-3-deoxyphosphoheptonate aldolase	EV-EXP
EG10074	aroB	3-DEHYDROQUINATE-SYNTHASE-RXN	4.2.3.4	3-dehydroquinate synthase	EV-EXP
EG10076	aroD	3-DEHYDROQUINATE-DEHYDRATASE-RXN	4.2.1.10	3-dehydroquinate dehydratase	EV-EXP
EG10077	aroE	SHIKIMATE-5-DEHYDROGENASE-RXN	1.1.1.25	shikimate dehydrogenase	EV-EXP
EG10081	aroK	SHIKIMATE-KINASE-RXN	2.7.1.71	shikimate kinase	EV-EXP
EG10082	aroL	SHIKIMATE-KINASE-RXN	2.7.1.71	shikimate kinase	EV-EXP
EG10073	aroA	2.5.1.19-RXN	2.5.1.19	3-phosphoshikimate-1-carboxyvinyltransferase	EV-EXP
EG10075	aroC	CHORISMATE-SYNTHASE-RXN	4.2.3.5	chorismate synthase	EV-EXP

  </pathway>
  <pathway id="CPX-PWY">
    CpxAR Two-Component Signal Transduction System

Gene ID	Gene name	Reaction id	Reaction EC	Enzymatic activity	Evidence

  </pathway>
  <pathway id="CRE-PWY">
    CreCB Two-Component Signal Transduction System

Gene ID	Gene name	Reaction id	Reaction EC	Enzymatic activity	Evidence

  </pathway>
  <pathway id="CYANCAT-PWY">
    cyanate degradation

Gene ID	Gene name	Reaction id	Reaction EC	Enzymatic activity	Evidence
EG10175	cynS	R524-RXN	4.2.1.104	cyanase	EV-EXP
EG10176	cynT	RXN0-5224	4.2.1.1	carbonic anhydrase	EV-EXP

  </pathway>
  <pathway id="CYSTSYN-PWY">
    cysteine biosynthesis I

Gene ID	Gene name	Reaction id	Reaction EC	Enzymatic activity	Evidence
EG10193	cysM	ACSERLY-RXN	2.5.1.47	cysteine synthase	EV-EXP
EG10192	cysK	ACSERLY-RXN	2.5.1.47	cysteine synthase	EV-EXP
EG10187	cysE	SERINE-O-ACETTRAN-RXN	2.3.1.30	serine acetyltransferase	EV-EXP

  </pathway>
  <pathway id="DAPLYSINESYN-PWY">
    lysine biosynthesis I

Gene ID	Gene name	Reaction id	Reaction EC	Enzymatic activity	Evidence
EG10550	lysC	ASPARTATEKIN-RXN	2.7.2.4	aspartate kinase	EV-EXP
EG10590	metL	ASPARTATEKIN-RXN	2.7.2.4	aspartate kinase	EV-EXP
EG10998	thrA	ASPARTATEKIN-RXN	2.7.2.4	aspartate kinase	EV-EXP
EG10088	asd	ASPARTATE-SEMIALDEHYDE-DEHYDROGENASE-RXN	1.2.1.11	aspartate semialdehyde dehydrogenase	EV-EXP
EG10205	dapA	DIHYDRODIPICSYN-RXN	4.2.1.52	dihydrodipicolinate synthase	EV-EXP
EG10206	dapB	DIHYDROPICRED-RXN	1.3.1.26	dihydrodipicolinate reductase	EV-EXP
EG10207	dapD	TETHYDPICSUCC-RXN	2.3.1.117	tetrahydrodipicolinate succinylase	EV-EXP
EG10066	argD	SUCCINYLDIAMINOPIMTRANS-RXN	2.6.1.17	N-succinyldiaminopimelate-aminotransferase	EV-EXP
EG10208	dapE	SUCCDIAMINOPIMDESUCC-RXN	3.5.1.18	N-succinyl-L-diaminopimelate desuccinylase	EV-EXP
EG10549	lysA	DIAMINOPIMDECARB-RXN	4.1.1.20	diaminopimelate decarboxylase	EV-EXP
EG10209	dapF	DIAMINOPIMEPIM-RXN	5.1.1.7	diaminopimelate epimerase	EV-EXP

  </pathway>
  <pathway id="DARABCATK12-PWY">
    D-arabinose degradation I

Gene ID	Gene name	Reaction id	Reaction EC	Enzymatic activity	Evidence
EG10035	aldA	GLYCOLALD-DEHYDROG-RXN	1.2.1.21	glycolaldehyde dehydrogenase	EV-EXP
EG10348	fucA	DARABALDOL-RXN	No EC#	D-ribulose-phosphate aldolase	EV-EXP
EG10350	fucK	DARABKIN-RXN	No EC#	D-ribulokinase	EV-EXP
EG10349	fucI	DARABISOM-RXN	5.3.1.3	D-arabinose isomerase	EV-EXP

  </pathway>
  <pathway id="DENOVOPURINE2-PWY">
    purine nucleotides &lt;i&gt;de novo&lt;/i&gt; biosynthesis I

Gene ID	Gene name	Reaction id	Reaction EC	Enzymatic activity	Evidence
EG10650	ndk	DADPKIN-RXN	2.7.4.6	dADP kinase	EV-COMP
EG10650	ndk	DGDPKIN-RXN	2.7.4.6	dGDP kinase	EV-COMP
EG12381	nrdF	RXN0-748	1.17.4.-	ribonucleoside-diphosphate reductase	EV-EXP
EG20257	nrdE	RXN0-748	1.17.4.-	ribonucleoside-diphosphate reductase	EV-EXP
EG12381	nrdF	RXN0-747	1.17.4.-	ribonucleoside-diphosphate reductase	EV-EXP
EG20257	nrdE	RXN0-747	1.17.4.-	ribonucleoside-diphosphate reductase	EV-EXP
EG11417	nrdD	RXN0-746	No EC#	GTP reductase	EV-EXP
EG11417	nrdD	RXN0-745	No EC#	ATP reductase	EV-EXP
EG10796	purK	RXN0-742	6.3.4.18	N5-carboxyaminoimidazole ribonucleotide synthetase	EV-EXP
EG10793	purE	RXN0-743	5.4.99.18	N5-carboxyaminoimidazole ribonucleotide mutase	EV-EXP
EG10661	nrdB	ADPREDUCT-RXN	1.17.4.1	ADP reductase	EV-EXP
EG10660	nrdA	ADPREDUCT-RXN	1.17.4.1	ADP reductase	EV-EXP
EG10661	nrdB	GDPREDUCT-RXN	1.17.4.1	GDP reductase	EV-EXP
EG10660	nrdA	GDPREDUCT-RXN	1.17.4.1	GDP reductase	EV-EXP
EG10650	ndk	GDPKIN-RXN	2.7.4.6	GDP kinase	EV-EXP
EG10965	gmk	GUANYL-KIN-RXN	2.7.4.8	guanylate kinase	EV-EXP
EG10420	guaA	GMP-SYN-GLUT-RXN	6.3.5.2	GMP synthetase	EV-EXP
EG10420	guaA	GMP-SYN-NH3-RXN	6.3.4.1	GMP synthetase	EV-EXP
EG10421	guaB	IMP-DEHYDROG-RXN	1.1.1.205	IMP dehydrogenase	EV-EXP
EG10032	adk	ADENYL-KIN-RXN	2.7.4.3	adenylate kinase	EV-EXP
EG11314	purB	AMPSYN-RXN	4.3.2.2	adenylosuccinate lyase	EV-EXP
EG10790	purA	ADENYLOSUCCINATE-SYNTHASE-RXN	6.3.4.4	adenylosuccinate synthetase	EV-EXP
EG10795	purH	IMPCYCLOHYDROLASE-RXN	3.5.4.10	IMP cyclohydrolase	EV-EXP
EG10795	purH	AICARTRANSFORM-RXN	2.1.2.3	AICAR transformylase	EV-EXP
EG11314	purB	AICARSYN-RXN	4.3.2.2	5'-phosphoribosyl-4-(N-succinocarboxamide)-5-aminoimidazole lyase	EV-EXP
EG10791	purC	SAICARSYN-RXN	6.3.2.6	phosphoribosylaminoimidazole-succinocarboxamide synthase	EV-EXP
EG10798	purM	AIRS-RXN	6.3.3.1	phosphoribosylformylglycinamide cyclo-ligase	EV-EXP
EG10797	purL	FGAMSYN-RXN	6.3.5.3	phosphoribosylformylglycinamide synthetase	EV-EXP
EG11809	purT	GARTRANSFORMYL2-RXN	2.1.2.-	GAR transformylase	EV-EXP
EG10799	purN	GART-RXN	2.1.2.2	phosphoribosylglycinamide formyltransferase	EV-EXP
EG10792	purD	GLYRIBONUCSYN-RXN	6.3.4.13	phosphoribosylamine-glycine ligase	EV-EXP
EG10794	purF	PRPPAMIDOTRANS-RXN	2.4.2.14	amidophosphoribosyl transferase	EV-EXP

  </pathway>
  <pathway id="DETOX1-PWY">
    removal of superoxide radicals

Gene ID	Gene name	Reaction id	Reaction EC	Enzymatic activity	Evidence
EG10511	katG	CATAL-RXN	1.11.1.6	hydroperoxidase	EV-EXP
EG10509	katE	CATAL-RXN	1.11.1.6	hydroperoxidase	EV-EXP
G6886	sodC	SUPEROX-DISMUT-RXN	1.15.1.1	superoxide dismutase	EV-EXP
EG10954	sodB	SUPEROX-DISMUT-RXN	1.15.1.1	superoxide dismutase (Fe)	EV-EXP
EG10953	sodA	SUPEROX-DISMUT-RXN	1.15.1.1	superoxide dismutase (Mn)	EV-EXP

  </pathway>
  <pathway id="DTDPRHAMSYN-PWY">
    dTDP-L-rhamnose biosynthesis I

Gene ID	Gene name	Reaction id	Reaction EC	Enzymatic activity	Evidence
EG11978	rfbA	DTDPGLUCOSEPP-RXN	2.7.7.24	dTDP-glucose pyrophosphorylase	EV-EXP
EG12412	rfbB	DTDPGLUCDEHYDRAT-RXN	4.2.1.46	dTDP-glucose 4,6-dehydratase	EV-EXP
EG12411	rfbD	DTDPDEHYRHAMREDUCT-RXN	1.1.1.133	dTDP-4-dehydrorhamnose reductase	EV-EXP
EG11979	rfbC	DTDPDEHYDRHAMEPIM-RXN	5.1.3.13	dTDP-4-dehydrorhamnose 3,5-epimerase	EV-EXP

  </pathway>
  <pathway id="ECASYN-PWY">
    enterobacterial common antigen biosynthesis

Gene ID	Gene name	Reaction id	Reaction EC	Enzymatic activity	Evidence
EG11453	rffG	DTDPGLUCDEHYDRAT-RXN	4.2.1.46	dTDP-glucose 4,6-dehydratase	EV-EXP
EG11454	rffH	DTDPGLUCOSEPP-RXN	2.7.7.24	dTDP-glucose pyrophosphorylase	EV-EXP
EG11456	rffA	RFFTRANS-RXN	2.6.1.-	dTDP-4-oxo-6-deoxy-D-glucose transaminase	EV-EXP
EG11451	rffE	UDPGLCNACEPIM-RXN	5.1.3.14	UDP-N-acetylglucosamine-2-epimerase	EV-EXP
EG11455	rffC	TDPFUCACTRANS-RXN	2.3.1.-	dTDP-fucosamine acetyltransferase	EV-EXP
G7800	rffT	FUC4NACTRANS-RXN	2.4.1.-	4-acetamido-4,6-dideoxy-D-galactose transferase	EV-EXP
EG11452	rffD	UDPMANNACADEHYDROG-RXN	1.1.1.-	UDP-N-acetyl-D-mannosaminuronic acid dehydrogenase	EV-EXP
EG11458	rffM	UDPMANACATRANS-RXN	2.4.1.-	UDP-N-acetyl-D-mannosaminuronic acid transferase	EV-EXP
EG10840	rfe	GLCNACPTRANS-RXN	2.4.1.-	undecaprenyl-phosphate alpha-N-acetylglucosaminyl transferase	EV-EXP

  </pathway>
  <pathway id="ENTBACSYN-PWY">
    enterobactin biosynthesis

Gene ID	Gene name	Reaction id	Reaction EC	Enzymatic activity	Evidence
EG10259	entA	DHBDEHYD-RXN	1.3.1.28	2,3-dihydro-2,3-dihydroxybenzoate dehydrogenase	EV-EXP
EG10260	entB	ISOCHORMAT-RXN	3.3.2.1	isochorismatase	EV-EXP
EG10261	entC	ISOCHORSYN-RXN	5.4.4.2	isochorismate synthase	EV-EXP
EG10263	entE	ENTMULTI-RXN	No EC#	enterobactin synthase multienzyme complex	EV-EXP
EG10264	entF	ENTMULTI-RXN	No EC#	enterobactin synthase multienzyme complex	EV-EXP
EG10262	entD	ENTMULTI-RXN	No EC#	enterobactin synthase multienzyme complex	EV-EXP
EG10260	entB	ENTMULTI-RXN	No EC#	enterobactin synthase multienzyme complex	EV-EXP

  </pathway>
  <pathway id="ENTNER-DOUDOROFF-PWY">
    Entner-Doudoroff pathway I

Gene ID	Gene name	Reaction id	Reaction EC	Enzymatic activity	Evidence
EG10257	edd	PGLUCONDEHYDRAT-RXN	4.2.1.12	phosphogluconate dehydratase	EV-EXP
EG10256	eda	KDPGALDOL-RXN	4.1.2.14	2-keto-3-deoxygluconate 6-phosphate aldolase	EV-EXP

  </pathway>
  <pathway id="ETOH-ACETYLCOA-ANA-PWY">
    ethanol degradation

Gene ID	Gene name	Reaction id	Reaction EC	Enzymatic activity	Evidence
M014	mhpF	ACETALD-DEHYDROG-RXN	1.2.1.10	acetaldehyde dehydrogenase	EV-EXP
EG10031	adhE	ACETALD-DEHYDROG-RXN	1.2.1.10	acetaldehyde dehydrogenase	EV-EXP
G6775	adhP	ALCOHOL-DEHYDROG-RXN	1.1.1.1	ethanol dehydrogenase	EV-EXP
EG10031	adhE	ALCOHOL-DEHYDROG-RXN	1.1.1.1	alcohol dehydrogenase	EV-EXP

  </pathway>
  <pathway id="EVG-PWY">
    EvgSA Two-Component Signal Transduction System

Gene ID	Gene name	Reaction id	Reaction EC	Enzymatic activity	Evidence

  </pathway>
  <pathway id="FAO-PWY">
    fatty acid &amp;beta;-oxidation I

Gene ID	Gene name	Reaction id	Reaction EC	Enzymatic activity	Evidence
EG10279	fadB	ENOYL-COA-HYDRAT-RXN	4.2.1.17	enoyl-CoA hydratase	EV-EXP
G7212	fadJ	ENOYL-COA-HYDRAT-RXN	4.2.1.17	enoyl-CoA hydratase	EV-EXP
G6708	maoC	ENOYL-COA-HYDRAT-RXN	4.2.1.17	enoyl-CoA hydratase	EV-EXP
EG10279	fadB	ENOYL-COA-DELTA-ISOM-RXN	5.3.3.8	delta3-cis-delta2-trans-enoyl-CoA isomerase	EV-EXP
G7212	fadJ	ENOYL-COA-DELTA-ISOM-RXN	5.3.3.8	dodecenoyl-CoA D-isomerase	EV-EXP
EG11811	aidB	ACYLCOADEHYDROG-RXN	1.3.99.3	predicted acyl-CoA dehydrogenase	EV-COMP
G6918	ydiO	ACYLCOADEHYDROG-RXN	1.3.99.3	predicted acyl-CoA dehydrogenase	EV-COMP
G6105	fadE	ACYLCOADEHYDROG-RXN	1.3.99.3	acyl-CoA dehydrogenase	EV-EXP
EG12357	fadK	ACYLCOASYN-RXN	6.2.1.3	short chain acyl-CoA synthetase	EV-EXP
EG11530	fadD	ACYLCOASYN-RXN	6.2.1.3	fatty acyl-CoA synthetase	EV-EXP
G7212	fadJ	OHBUTYRYL-COA-EPIM-RXN	5.1.2.3	3-hydroxybutyryl-CoA epimerase	EV-EXP
EG10279	fadB	OHBUTYRYL-COA-EPIM-RXN	5.1.2.3	3-hydroxybutyryl-CoA epimerase	EV-EXP
G7213	fadI	KETOACYLCOATHIOL-RXN	2.3.1.16	acetyl-CoA C-acyltransferase	EV-EXP
EG10278	fadA	KETOACYLCOATHIOL-RXN	2.3.1.16	3-ketoacyl-CoA thiolase	EV-EXP
G7212	fadJ	OHACYL-COA-DEHYDROG-RXN	1.1.1.35	3-hydroxyacyl-CoA dehydrogenase	EV-EXP
EG10279	fadB	OHACYL-COA-DEHYDROG-RXN	1.1.1.35	3-hydroxyacyl-CoA dehydrogenase	EV-EXP

  </pathway>
  <pathway id="FASYN-ELONG-PWY">
    fatty acid elongation -- saturated

Gene ID	Gene name	Reaction id	Reaction EC	Enzymatic activity	Evidence
EG12606	fabF	3-OXOACYL-ACP-SYNTH-RXN	2.3.1.41	beta-ketoacyl-ACP synthase	EV-EXP
EG10274	fabB	3-OXOACYL-ACP-SYNTH-RXN	2.3.1.41	beta-ketoacyl-ACP synthase	EV-EXP
EG11318	fabG	3-OXOACYL-ACP-REDUCT-RXN	1.1.1.100	beta-ketoacyl-[acyl-carrier-protein] reductase	EV-EXP
EG11528	fabI	ENOYL-ACP-REDUCT-NADH-RXN	1.3.1.9	enoyl-ACP reductase (NADH)	EV-EXP
EG11528	fabI	ENOYL-ACP-REDUCT-NADPH-RXN	1.3.1.10	enoyl-ACP reductase (NADPH)	EV-EXP
EG11284	fabZ	3-HYDROXYDECANOYL-ACP-DEHYDR-RXN	4.2.1.59	beta-hydroxyacyl-ACP dehydratase	EV-EXP
EG10273	fabA	3-HYDROXYDECANOYL-ACP-DEHYDR-RXN	4.2.1.59	beta-hydroxydecanoyl-ACP dehydrase	EV-EXP

  </pathway>
  <pathway id="FASYN-INITIAL-PWY">
    fatty acid biosynthesis - initial steps I

Gene ID	Gene name	Reaction id	Reaction EC	Enzymatic activity	Evidence
EG10274	fabB	MALONYL-ACPDECARBOX-RXN	2.3.1.-	malonyl-ACP decarboxylase	EV-EXP
EG10277	fabH	2.3.1.180-RXN	2.3.1.180	beta-ketoacyl-ACP synthase	EV-EXP
EG11317	fabD	MALONYL-COA-ACP-TRANSACYL-RXN	2.3.1.39	malonyl-CoA-ACP transacylase	EV-EXP
EG10275	accB	ACETYL-COA-CARBOXYLTRANSFER-RXN	6.4.1.2	acetyl-CoA carboxylase	EV-EXP
EG10276	accC	ACETYL-COA-CARBOXYLTRANSFER-RXN	6.4.1.2	acetyl-CoA carboxylase	EV-EXP
EG11647	accA	ACETYL-COA-CARBOXYLTRANSFER-RXN	6.4.1.2	acetyl-CoA carboxylase	EV-EXP
EG10217	accD	ACETYL-COA-CARBOXYLTRANSFER-RXN	6.4.1.2	acetyl-CoA carboxylase	EV-EXP
EG10277	fabH	ACP-S-ACETYLTRANSFER-RXN	2.3.1.38	acetyl-CoA:ACP transacylase	EV-EXP
EG10274	fabB	3-OXOACYL-ACP-SYNTH-BASE-RXN	2.3.1.41	beta-ketoacyl-ACP synthase	EV-EXP
EG12606	fabF	3-OXOACYL-ACP-SYNTH-BASE-RXN	2.3.1.41	beta-ketoacyl-ACP synthase	EV-EXP

  </pathway>
  <pathway id="FERMENTATION-PWY">
    mixed acid fermentation

Gene ID	Gene name	Reaction id	Reaction EC	Enzymatic activity	Evidence
EG10333	frdD	R601-RXN	1.3.5.-	fumarate reductase	EV-EXP
EG10332	frdC	R601-RXN	1.3.5.-	fumarate reductase	EV-EXP
EG10331	frdB	R601-RXN	1.3.5.-	fumarate reductase	EV-EXP
EG10330	frdA	R601-RXN	1.3.5.-	fumarate reductase	EV-EXP
EG10754	poxB	PYRUVOXID-RXN	1.2.2.2	pyruvate oxidase	EV-EXP
EG10477	hycD	FHLMULTI-RXN	No EC#	formate hydrogenlyase complex	EV-EXP
EG10476	hycC	FHLMULTI-RXN	No EC#	formate hydrogenlyase complex	EV-EXP
EG10479	hycF	FHLMULTI-RXN	No EC#	formate hydrogenlyase complex	EV-EXP
EG10480	hycG	FHLMULTI-RXN	No EC#	formate hydrogenlyase complex	EV-EXP
EG10475	hycB	FHLMULTI-RXN	No EC#	formate hydrogenlyase complex	EV-EXP
EG10478	hycE	FHLMULTI-RXN	No EC#	formate hydrogenlyase complex	EV-EXP
EG10285	fdhF	FHLMULTI-RXN	No EC#	formate hydrogenlyase complex	EV-EXP
EG10756	ppc	PEPCARBOX-RXN	4.1.1.31	phosphoenolpyruvate carboxylase	EV-EXP
EG10576	mdh	MALATE-DEH-RXN	1.1.1.37	malate dehydrogenase	EV-EXP
EG10356	fumA	FUMHYDR-RXN	4.2.1.2	fumarase A	EV-EXP
EG10357	fumB	FUMHYDR-RXN	4.2.1.2	fumarase B	EV-EXP
EG10358	fumC	FUMHYDR-RXN	4.2.1.2	fumarase C	EV-EXP
G592	ldhA	DLACTDEHYDROGNAD-RXN	1.1.1.28	D-lactate dehydrogenase	EV-EXP
EG10804	pykF	PEPDEPHOS-RXN	2.7.1.40	pyruvate kinase	EV-EXP
EG10803	pykA	PEPDEPHOS-RXN	2.7.1.40	pyruvate kinase	EV-EXP
G6775	adhP	ALCOHOL-DEHYDROG-RXN	1.1.1.1	ethanol dehydrogenase	EV-EXP
EG10031	adhE	ALCOHOL-DEHYDROG-RXN	1.1.1.1	alcohol dehydrogenase	EV-EXP
EG10031	adhE	ACETALD-DEHYDROG-RXN	1.2.1.10	acetaldehyde dehydrogenase	EV-EXP
EG10701	pflB	PYRUVFORMLY-RXN	2.3.1.54	pyruvate formate-lyase	EV-EXP
G7627	tdcE	PYRUVFORMLY-RXN	2.3.1.54	pyruvate formate-lyase	EV-EXP
EG10027	ackA	ACETATEKIN-RXN	2.7.2.1	acetate kinase	EV-EXP
G14	ackB	ACETATEKIN-RXN	2.7.2.1	acetate kinase B	EV-EXP
EG20173	pta	PHOSACETYLTRANS-RXN	2.3.1.8	phosphate acetyltransferase	EV-EXP

  </pathway>
  <pathway id="FOLSYN-PWY">
    tetrahydrofolate biosynthesis I

Gene ID	Gene name	Reaction id	Reaction EC	Enzymatic activity	Evidence
EG10799	purN	GART-RXN	2.1.2.2	phosphoribosylglycinamide formyltransferase	EV-EXP
EG11375	folE	GTP-CYCLOHYDRO-I-RXN	3.5.4.16	GTP cyclohydrolase	EV-EXP
EG11138	nudB	H2NEOPTERINP3PYROPHOSPHOHYDRO-RXN	3.6.1.-	dihydroneopterin triphosphate pyrophosphohydrolase	EV-EXP
EG11673	folB	H2NEOPTERINALDOL-RXN	4.1.2.25	dihydroneopterin aldolase	EV-EXP
EG11374	folK	H2PTERIDINEPYROPHOSPHOKIN-RXN	2.7.6.3	6-hydroxymethyl-7,8-dihydropterin pyrophosphokinase	EV-EXP
G6862	folM	DIHYDROFOLATEREDUCT-RXN	1.5.1.3	dihydrofolate reductase	EV-EXP
EG10326	folA	DIHYDROFOLATEREDUCT-RXN	1.5.1.3	dihydrofolate reductase	EV-EXP
EG10327	folC	DIHYDROFOLATESYNTH-RXN	6.3.2.12	dihydrofolate synthetase	EV-EXP
EG10328	folD	METHENYLTHFCYCLOHYDRO-RXN	3.5.4.9	methenyltetrahydrofolate cyclohydrolase	EV-EXP
EG10682	pabA	PABASYN-RXN	2.6.1.85	aminodeoxychorismate synthase	EV-EXP
EG10683	pabB	PABASYN-RXN	2.6.1.85	aminodeoxychorismate synthase	EV-EXP
EG50011	folP	H2PTEROATESYNTH-RXN	2.5.1.15	dihydropteroate synthase	EV-EXP
EG11493	pabC	ADCLY-RXN	4.1.3.38	aminodeoxychorismate lyase	EV-EXP

  </pathway>
  <pathway id="FUC-RHAMCAT-PWY">
    superpathway of fucose and rhamnose degradation

Gene ID	Gene name	Reaction id	Reaction EC	Enzymatic activity	Evidence
EG10351	fucO	LACTALDREDUCT-RXN	1.1.1.77	L-1,2-propanediol oxidoreductase	EV-EXP
EG11963	lldD	L-LACTDEHYDROGFMN-RXN	No EC#	L-lactate dehydrogenase	EV-EXP
EG10035	aldA	LACTALDDEHYDROG-RXN	1.2.1.22	lactaldehyde dehydrogenase	EV-EXP
EG11867	rhaA	RHAMNISOM-RXN	5.3.1.14	L-rhamnose isomerase	EV-EXP
EG11868	rhaB	RHAMNULOKIN-RXN	2.7.1.5	L-rhamnulose kinase	EV-EXP
EG11866	rhaD	RHAMNULPALDOL-RXN	4.1.2.19	rhamnulose-1-phosphate aldolase	EV-EXP
EG10349	fucI	FUCISOM-RXN	5.3.1.25	L-fucose isomerase	EV-EXP
EG10350	fucK	FUCULOKIN-RXN	2.7.1.51	L-fuculokinase	EV-EXP
EG10348	fucA	FUCPALDOL-RXN	4.1.2.17	L-fuculose-phosphate aldolase	EV-EXP

  </pathway>
  <pathway id="FUCCAT-PWY">
    fucose degradation

Gene ID	Gene name	Reaction id	Reaction EC	Enzymatic activity	Evidence
EG10349	fucI	FUCISOM-RXN	5.3.1.25	L-fucose isomerase	EV-EXP
EG10350	fucK	FUCULOKIN-RXN	2.7.1.51	L-fuculokinase	EV-EXP
EG10348	fucA	FUCPALDOL-RXN	4.1.2.17	L-fuculose-phosphate aldolase	EV-EXP

  </pathway>
  <pathway id="GALACT-GLUCUROCAT-PWY">
    superpathway of hexuronide and hexuronate degradation

Gene ID	Gene name	Reaction id	Reaction EC	Enzymatic activity	Evidence
EG11055	uidA	BETA-GLUCURONID-RXN	3.2.1.31	beta-D-glucuronidase	EV-EXP
G81	uxaC	GLUCUROISOM-RXN	5.3.1.12	D-glucuronate isomerase	EV-EXP
EG20248	uxuB	MANNONOXIDOREDUCT-RXN	1.1.1.57	D-mannonate oxidoreductase	EV-EXP
EG11066	uxuA	MANNONDEHYDRAT-RXN	4.2.1.8	D-mannonate dehydratase	EV-EXP
G81	uxaC	GALACTUROISOM-RXN	5.3.1.12	D-galacturonate isomerase	EV-EXP
EG11065	uxaB	ALTRO-OXIDOREDUCT-RXN	1.1.1.58	altronate oxidoreductase	EV-EXP
EG12253	kdgK	DEOXYGLUCONOKIN-RXN	2.7.1.45	2-keto-3-deoxygluconokinase	EV-EXP
EG12734	uxaA	ALTRODEHYDRAT-RXN	4.2.1.7	D-altronate dehydratase	EV-EXP

  </pathway>
  <pathway id="GALACTARDEG-PWY">
    D-galactarate degradation

Gene ID	Gene name	Reaction id	Reaction EC	Enzymatic activity	Evidence
EG11175	garK	GKI-RXN	2.7.1.-	glycerate kinase	EV-EXP
EG12522	garD	GALACTARDEHYDRA-RXN	4.2.1.42	galactarate dehydratase	EV-EXP
EG11176	garR	TSA-REDUCT-RXN	1.1.1.60	tartronate semialdehyde reductase	EV-EXP
EG10016	garL	KDGALDOL-RXN	4.1.2.20	alpha-dehydro-beta-deoxy-D-glucarate aldolase	EV-EXP

  </pathway>
  <pathway id="GALACTCAT-PWY">
    D-galactonate degradation

Gene ID	Gene name	Reaction id	Reaction EC	Enzymatic activity	Evidence
GB4478	dgoD	GALACTONDEHYDRAT-RXN	4.2.1.6	D-galactonate dehydratase	EV-EXP
EG20049	dgoA	DEHYDDEOXPHOSGALACT-ALDOL-RXN	4.1.2.21	2-oxo-3-deoxygalactonate 6-phosphate aldolase	EV-EXP
EG20051	dgoK	DEHYDDEOXGALACTKIN-RXN	2.7.1.58	2-dehydro-3-deoxygalactonate kinase	EV-EXP

  </pathway>
  <pathway id="GALACTITOLCAT-PWY">
    galactitol degradation

Gene ID	Gene name	Reaction id	Reaction EC	Enzymatic activity	Evidence
EG12417	gatD	GALACTITOLPDEHYD-RXN	1.1.1.-	galactitol-1-phosphate dehydrogenase	EV-EXP
G7128	gatZ	TAGAALDOL-RXN	4.1.2.40	tagatose-1,6-bisphosphate aldolase	EV-EXP
EG12419	gatY	TAGAALDOL-RXN	4.1.2.40	tagatose-1,6-bisphosphate aldolase	EV-EXP
G7631	kbaZ	TAGAALDOL-RXN	4.1.2.40	tagatose-1,6-bisphosphate aldolase	EV-EXP
EG12768	kbaY	TAGAALDOL-RXN	4.1.2.40	tagatose-1,6-bisphosphate aldolase	EV-EXP
EG10700	pfkB	TAGAKIN-RXN	2.7.1.144	tagatose-6-phosphate kinase	EV-EXP

  </pathway>
  <pathway id="GALACTMETAB-PWY">
    UDP-galactose biosynthesis (salvage pathway from galactose using UDP-glucose)

Gene ID	Gene name	Reaction id	Reaction EC	Enzymatic activity	Evidence
EG11319	galU	GLUC1PURIDYLTRANS-RXN	2.7.7.9	glucose-1-phosphate uridylyltransferase	EV-EXP
G7093	galF	GLUC1PURIDYLTRANS-RXN	2.7.7.9	glucose-1-phosphate uridylyltransferase	EV-EXP
EG10362	galE	UDPGLUCEPIM-RXN	5.1.3.2	UDP-glucose 4-epimerase	EV-EXP
EG10366	galT	GALACTURIDYLYLTRANS-RXN	2.7.7.12	UDP-glucose-hexose-1-phosphate uridylyltransferase	EV-EXP
EG10363	galK	GALACTOKIN-RXN	2.7.1.6	galactokinase	EV-EXP

  </pathway>
  <pathway id="GALACTUROCAT-PWY">
    D-galacturonate degradation

Gene ID	Gene name	Reaction id	Reaction EC	Enzymatic activity	Evidence
G81	uxaC	GALACTUROISOM-RXN	5.3.1.12	D-galacturonate isomerase	EV-EXP
EG11065	uxaB	ALTRO-OXIDOREDUCT-RXN	1.1.1.58	altronate oxidoreductase	EV-EXP
EG12253	kdgK	DEOXYGLUCONOKIN-RXN	2.7.1.45	2-keto-3-deoxygluconokinase	EV-EXP
EG12734	uxaA	ALTRODEHYDRAT-RXN	4.2.1.7	D-altronate dehydratase	EV-EXP

  </pathway>
  <pathway id="GLCMANNANAUT-PWY">
    superpathway of &lt;i&gt;N&lt;/i&gt;-acetylglucosamine, &lt;i&gt;N&lt;/i&gt;-acetylmannosamine and &lt;i&gt;N&lt;/i&gt;-acetylneuraminate degradation

Gene ID	Gene name	Reaction id	Reaction EC	Enzymatic activity	Evidence
G7676	nanK	NANK-RXN	2.7.1.60	N-acetylmannosamine kinase	EV-EXP
EG10637	nanA	ACNEULY-RXN	4.1.3.3	N-acetylneuraminate lyase	EV-EXP
G7677	nanE	NANE-RXN	5.1.3.9	N-acetylmannosamine-6-phosphate epimerase	EV-AS
EG10632	nagA	NAG6PDEACET-RXN	3.5.1.25	N-acetylglucosamine-6-phosphate deacetylase	EV-EXP
EG10633	nagB	GLUCOSAMINE-6-P-DEAMIN-RXN	3.5.99.6	glucosamine-6-phosphate deaminase	EV-EXP

  </pathway>
  <pathway id="GLNSYN-PWY">
    glutamine biosynthesis

Gene ID	Gene name	Reaction id	Reaction EC	Enzymatic activity	Evidence
EG10383	glnA	GLUTAMINESYN-RXN	6.3.1.2	glutamine synthetase	EV-EXP

  </pathway>
  <pathway id="GLUAMCAT-PWY">
    &lt;i&gt;N&lt;/i&gt;-acetylglucosamine degradation

Gene ID	Gene name	Reaction id	Reaction EC	Enzymatic activity	Evidence
EG10632	nagA	NAG6PDEACET-RXN	3.5.1.25	N-acetylglucosamine-6-phosphate deacetylase	EV-EXP
EG10633	nagB	GLUCOSAMINE-6-P-DEAMIN-RXN	3.5.99.6	glucosamine-6-phosphate deaminase	EV-EXP

  </pathway>
  <pathway id="GLUCARDEG-PWY">
    &lt;i&gt;D&lt;/i&gt;-glucarate degradation

Gene ID	Gene name	Reaction id	Reaction EC	Enzymatic activity	Evidence
EG11175	garK	GKI-RXN	2.7.1.-	glycerate kinase	EV-EXP
G7445	gudD	GLUCARDEHYDRA-RXN	4.2.1.40	D-glucarate dehydratase	EV-EXP
EG11176	garR	TSA-REDUCT-RXN	1.1.1.60	tartronate semialdehyde reductase	EV-EXP
EG10016	garL	KDGALDOL-RXN	4.1.2.20	alpha-dehydro-beta-deoxy-D-glucarate aldolase	EV-EXP

  </pathway>
  <pathway id="GLUCARGALACTSUPER-PWY">
    superpathway of D-glucarate and D-galactarate degradation

Gene ID	Gene name	Reaction id	Reaction EC	Enzymatic activity	Evidence
EG12522	garD	GALACTARDEHYDRA-RXN	4.2.1.42	galactarate dehydratase	EV-EXP
EG11175	garK	GKI-RXN	2.7.1.-	glycerate kinase	EV-EXP
G7445	gudD	GLUCARDEHYDRA-RXN	4.2.1.40	D-glucarate dehydratase	EV-EXP
EG11176	garR	TSA-REDUCT-RXN	1.1.1.60	tartronate semialdehyde reductase	EV-EXP
EG10016	garL	KDGALDOL-RXN	4.1.2.20	alpha-dehydro-beta-deoxy-D-glucarate aldolase	EV-EXP

  </pathway>
  <pathway id="GLUCONEO-PWY">
    gluconeogenesis

Gene ID	Gene name	Reaction id	Reaction EC	Enzymatic activity	Evidence
EG10756	ppc	PEPCARBOX-RXN	4.1.1.31	phosphoenolpyruvate carboxylase	EV-EXP
G7293	maeB	MALIC-NADP-RXN	1.1.1.40	malate dehydrogenase (oxaloacetate-decarboxylating) (NADP+)	EV-EXP
EG10948	maeA	MALIC-NAD-RXN	1.1.1.38	malate dehydrogenase, NAD-requiring	EV-EXP
EG10759	pps	PEPSYNTH-RXN	2.7.9.2	phosphoenolpyruvate synthase	EV-EXP
EG10576	mdh	MALATE-DEH-RXN	1.1.1.37	malate dehydrogenase	EV-EXP
EG10688	pck	PEPCARBOXYKIN-RXN	4.1.1.49	phosphoenolpyruvate carboxykinase (ATP)	EV-EXP
EG10258	eno	2PGADEHYDRAT-RXN	4.2.1.11	enolase	EV-EXP
EG12296	gpmM	3PGAREARR-RXN	5.4.2.1	phosphoglycerate mutase, cofactor independent	EV-EXP
EG12164	ytjC	3PGAREARR-RXN	5.4.2.1	phosphoglycerate mutase	EV-EXP
EG11699	gpmA	3PGAREARR-RXN	5.4.2.1	phosphoglyceromutase	EV-EXP
EG10703	pgk	PHOSGLYPHOS-RXN	2.7.2.3	phosphoglycerate kinase	EV-EXP
EG10367	gapA	GAPOXNPHOSPHN-RXN	1.2.1.12	glyceraldehyde 3-phosphate dehydrogenase-A complex	EV-EXP
G7129	fbaB	F16ALDOLASE-RXN	4.1.2.13	fructose bisphosphate aldolase	EV-EXP
EG10282	fbaA	F16ALDOLASE-RXN	4.1.2.13	fructose bisphosphate aldolase	EV-EXP
EG11239	ybhA	F16BDEPHOS-RXN	3.1.3.11	fructose 1,6-bisphosphatase	EV-EXP
EG11517	glpX	F16BDEPHOS-RXN	3.1.3.11	fructose 1,6-bisphosphatase	EV-EXP
EG10283	fbp	F16BDEPHOS-RXN	3.1.3.11	fructose-1,6-bisphosphatase	EV-EXP
EG10702	pgi	PGLUCISOM-RXN	5.3.1.9	phosphoglucose isomerase	EV-EXP

  </pathway>
  <pathway id="GLUCONSUPER-PWY">
    superpathway of gluconate degradation

Gene ID	Gene name	Reaction id	Reaction EC	Enzymatic activity	Evidence
EG10257	edd	PGLUCONDEHYDRAT-RXN	4.2.1.12	phosphogluconate dehydratase	EV-EXP
EG10256	eda	KDPGALDOL-RXN	4.1.2.14	2-keto-3-deoxygluconate 6-phosphate aldolase	EV-EXP
EG12629	gntK	GLUCONOKIN-RXN	2.7.1.12	gluconokinase	EV-EXP
EG12152	idnK	GLUCONOKIN-RXN	2.7.1.12	gluconokinase	EV-EXP
EG11443	rpiA	RIB5PISOM-RXN	5.3.1.6	ribose-5-phosphate isomerase A	EV-EXP
EG11827	rpiB	RIB5PISOM-RXN	5.3.1.6	ribose-5-phosphate isomerase	EV-EXP
EG10411	gnd	6PGLUCONDEHYDROG-RXN	1.1.1.44	6-phosphogluconate dehydrogenase (decarboxylating)	EV-EXP

  </pathway>
  <pathway id="GLUCOSE1PMETAB-PWY">
    glucose and glucose-1-phosphate degradation

Gene ID	Gene name	Reaction id	Reaction EC	Enzymatic activity	Evidence
EG12957	glk	GLUCOKIN-RXN	2.7.1.2	glucokinase	EV-EXP
EG12144	pgm	PHOSPHOGLUCMUT-RXN	5.4.2.2	phosphoglucomutase	EV-EXP
EG11850	yihX	GLUCOSE-1-PHOSPHAT-RXN	3.1.3.10	alpha-D-glucose-1-phosphatase	EV-EXP
EG10033	agp	GLUCOSE-1-PHOSPHAT-RXN	3.1.3.10	glucose-1-phosphatase	EV-EXP
EG10369	gcd	GLUCDEHYDROG-RXN	1.1.5.2	glucose dehydrogenase	No Evidence Code
G6437	yliI	GLUCDEHYDROG-RXN	1.1.5.2	aldose sugar dehydrogenase	EV-EXP

  </pathway>
  <pathway id="GLUCUROCAT-PWY">
    &amp;beta;-D-glucuronide and D-glucuronate degradation

Gene ID	Gene name	Reaction id	Reaction EC	Enzymatic activity	Evidence
EG11055	uidA	BETA-GLUCURONID-RXN	3.2.1.31	beta-D-glucuronidase	EV-EXP
G81	uxaC	GLUCUROISOM-RXN	5.3.1.12	D-glucuronate isomerase	EV-EXP
EG20248	uxuB	MANNONOXIDOREDUCT-RXN	1.1.1.57	D-mannonate oxidoreductase	EV-EXP
EG12253	kdgK	DEOXYGLUCONOKIN-RXN	2.7.1.45	2-keto-3-deoxygluconokinase	EV-EXP
EG11066	uxuA	MANNONDEHYDRAT-RXN	4.2.1.8	D-mannonate dehydratase	EV-EXP

  </pathway>
  <pathway id="GLUT-REDOX-PWY">
    glutathione redox reactions II

Gene ID	Gene name	Reaction id	Reaction EC	Enzymatic activity	Evidence
EG10412	gor	GLUTATHIONE-REDUCT-NADPH-RXN	1.8.1.7	glutathione reductase	EV-EXP

  </pathway>
  <pathway id="GLUTAMINDEG-PWY">
    glutamine degradation I

Gene ID	Gene name	Reaction id	Reaction EC	Enzymatic activity	Evidence
G6261	ybaS	GLUTAMIN-RXN	3.5.1.2	glutaminase	EV-EXP
G6810	yneH	GLUTAMIN-RXN	3.5.1.2	glutaminase	EV-EXP

  </pathway>
  <pathway id="GLUTATHIONESYN-PWY">
    glutathione biosynthesis

Gene ID	Gene name	Reaction id	Reaction EC	Enzymatic activity	Evidence
EG10419	gshB	GLUTATHIONE-SYN-RXN	6.3.2.3	glutathione synthetase	EV-EXP
EG10418	gshA	GLUTCYSLIG-RXN	6.3.2.2	glutamate-cysteine ligase	EV-EXP

  </pathway>
  <pathway id="GLUTDEG-PWY">
    glutamate degradation II

Gene ID	Gene name	Reaction id	Reaction EC	Enzymatic activity	Evidence
EG10095	aspA	ASPARTASE-RXN	4.3.1.1	aspartate ammonia-lyase	EV-EXP
EG10096	aspC	ASPAMINOTRANS-RXN	2.6.1.1	aspartate transaminase	EV-EXP

  </pathway>
  <pathway id="GLUTORN-PWY">
    ornithine biosynthesis

Gene ID	Gene name	Reaction id	Reaction EC	Enzymatic activity	Evidence
EG11286	argE	ACETYLORNDEACET-RXN	3.5.1.16	acetylornithine deacetylase	EV-EXP
G6944	astC	ACETYLORNTRANSAM-RXN	2.6.1.11	acetylornithine transaminase, catabolic	EV-EXP
EG10066	argD	ACETYLORNTRANSAM-RXN	2.6.1.11	acetylornithine transaminase	EV-EXP
EG10065	argC	N-ACETYLGLUTPREDUCT-RXN	1.2.1.38	N-acetylglutamylphosphate reductase	EV-EXP
EG10064	argB	ACETYLGLUTKIN-RXN	2.7.2.8	acetylglutamate kinase	EV-EXP
EG10063	argA	N-ACETYLTRANSFER-RXN	2.3.1.1	N-acetylglutamate synthase	EV-EXP

  </pathway>
  <pathway id="GLUTSYN-PWY">
    glutamate biosynthesis I

Gene ID	Gene name	Reaction id	Reaction EC	Enzymatic activity	Evidence
EG10404	gltD	GLUTAMATESYN-RXN	1.4.1.13	glutamate synthase	EV-EXP
EG10403	gltB	GLUTAMATESYN-RXN	1.4.1.13	glutamate synthase	EV-EXP

  </pathway>
  <pathway id="GLUTSYNIII-PWY">
    glutamate biosynthesis III

Gene ID	Gene name	Reaction id	Reaction EC	Enzymatic activity	Evidence
EG10372	gdhA	GLUTDEHYD-RXN	1.4.1.4	glutamate dehydrogenase	EV-EXP

  </pathway>
  <pathway id="GLYCEROLMETAB-PWY">
    glycerol degradation II

Gene ID	Gene name	Reaction id	Reaction EC	Enzymatic activity	Evidence
EG11904	gldA	GLYCDEH-RXN	1.1.1.6	glycerol dehydrogenase	EV-EXP

  </pathway>
  <pathway id="GLYCLEAV-PWY">
    glycine cleavage complex

Gene ID	Gene name	Reaction id	Reaction EC	Enzymatic activity	Evidence
EG11442	gcvT	GCVT-RXN	2.1.2.10	aminomethyltransferase	EV-EXP
EG11810	gcvP	GCVP-RXN	1.4.4.2	glycine decarboxylase	EV-EXP
EG10543	lpd	RXN-8629	1.8.1.4	lipoamide dehydrogenase	EV-EXP

  </pathway>
  <pathway id="GLYCOCAT-PWY">
    glycogen degradation I

Gene ID	Gene name	Reaction id	Reaction EC	Enzymatic activity	Evidence
EG12957	glk	GLUCOKIN-RXN	2.7.1.2	glucokinase	EV-EXP
EG10565	malZ	RXN0-5183	3.2.1.20	maltodextrin glucosidase	EV-EXP
EG10560	malP	RXN0-5182	2.4.1.1	maltodextrin phosphorylase	EV-EXP
EG10381	glgX	RXN0-5146	3.2.1.33	glycogen phosphorylase-limit dextrin alpha-1,6-glucohydrolase	EV-EXP
EG12144	pgm	PHOSPHOGLUCMUT-RXN	5.4.2.2	phosphoglucomutase	EV-EXP
EG10380	glgP	GLYCOPHOSPHORYL-RXN	2.4.1.1	glycogen phosphorylase	EV-EXP
EG10561	malQ	AMYLOMALT-RXN	2.4.1.25	amylomaltase	EV-EXP

  </pathway>
  <pathway id="GLYCOGENSYNTH-PWY">
    glycogen biosynthesis I (from ADP-D-Glucose)

Gene ID	Gene name	Reaction id	Reaction EC	Enzymatic activity	Evidence
EG10379	glgC	GLUC1PADENYLTRANS-RXN	2.7.7.27	glucose-1-phosphate adenylyltransferase	EV-EXP
EG10378	glgB	GLYCOGEN-BRANCH-RXN	2.4.1.18	1,4-alpha-glucan branching enzyme	EV-EXP
EG10377	glgA	GLYCOGENSYN-RXN	2.4.1.21	glycogen synthase	EV-EXP

  </pathway>
  <pathway id="GLYCOL-GLYOXDEG-PWY">
    superpathway of glycol metabolism and degradation

Gene ID	Gene name	Reaction id	Reaction EC	Enzymatic activity	Evidence
EG10351	fucO	GLYCOLALDREDUCT-RXN	No EC#	glycolaldehyde reductase	EV-EXP
EG10035	aldA	GLYCOLALD-DEHYDROG-RXN	1.2.1.21	glycolaldehyde dehydrogenase	EV-EXP
EG20080	glcB	MALSYN-RXN	2.3.3.9	malate synthase G	EV-EXP
G6278	glxR	RXN0-5289	1.1.1.60	tartronate semialdehyde reductase	EV-EXP
G0-8601	glcF	GLYCOLATEDEHYDRO-RXN	1.1.99.14	glycolate oxidase	EV-EXP
G7544	glcE	GLYCOLATEDEHYDRO-RXN	1.1.99.14	glycolate oxidase	EV-EXP
G7545	glcD	GLYCOLATEDEHYDRO-RXN	1.1.99.14	glycolate oxidase	EV-EXP
EG11583	gcl	GLYOCARBOLIG-RXN	4.1.1.47	glyoxylate carboligase	EV-EXP
G6283	glxK	GLY3KIN-RXN	2.7.1.31	glycerate kinase	EV-EXP

  </pathway>
  <pathway id="GLYCOLATEMET-PWY">
    glycolate and glyoxylate degradation I

Gene ID	Gene name	Reaction id	Reaction EC	Enzymatic activity	Evidence
G6278	glxR	RXN0-5289	1.1.1.60	tartronate semialdehyde reductase	EV-EXP
G0-8601	glcF	GLYCOLATEDEHYDRO-RXN	1.1.99.14	glycolate oxidase	EV-EXP
G7544	glcE	GLYCOLATEDEHYDRO-RXN	1.1.99.14	glycolate oxidase	EV-EXP
G7545	glcD	GLYCOLATEDEHYDRO-RXN	1.1.99.14	glycolate oxidase	EV-EXP
EG11583	gcl	GLYOCARBOLIG-RXN	4.1.1.47	glyoxylate carboligase	EV-EXP
G6283	glxK	GLY3KIN-RXN	2.7.1.31	glycerate kinase	EV-EXP

  </pathway>
  <pathway id="GLYCOLYSIS-E-D">
    superpathway of glycolysis and Entner-Doudoroff

Gene ID	Gene name	Reaction id	Reaction EC	Enzymatic activity	Evidence
G6397	pgl	6PGLUCONOLACT-RXN	3.1.1.31	6-phosphogluconolactonase	EV-EXP
EG11221	zwf	GLU6PDEHYDROG-RXN	1.1.1.49	glucose 6-phosphate-1-dehydrogenase	EV-EXP
EG11239	ybhA	F16BDEPHOS-RXN	3.1.3.11	fructose 1,6-bisphosphatase	EV-EXP
EG11517	glpX	F16BDEPHOS-RXN	3.1.3.11	fructose 1,6-bisphosphatase	EV-EXP
EG10283	fbp	F16BDEPHOS-RXN	3.1.3.11	fructose-1,6-bisphosphatase	EV-EXP
EG10759	pps	PEPSYNTH-RXN	2.7.9.2	phosphoenolpyruvate synthase	EV-EXP
EG10702	pgi	PGLUCISOM-RXN	5.3.1.9	phosphoglucose isomerase	EV-EXP
EG10699	pfkA	6PFRUCTPHOS-RXN	2.7.1.11	6-phosphofructokinase	EV-EXP
EG10700	pfkB	6PFRUCTPHOS-RXN	2.7.1.11	6-phosphofructokinase	EV-EXP
G7129	fbaB	F16ALDOLASE-RXN	4.1.2.13	fructose bisphosphate aldolase	EV-EXP
EG10282	fbaA	F16ALDOLASE-RXN	4.1.2.13	fructose bisphosphate aldolase	EV-EXP
EG11015	tpiA	TRIOSEPISOMERIZATION-RXN	5.3.1.1	triose phosphate isomerase	EV-EXP
EG10367	gapA	GAPOXNPHOSPHN-RXN	1.2.1.12	glyceraldehyde 3-phosphate dehydrogenase-A complex	EV-EXP
EG10703	pgk	PHOSGLYPHOS-RXN	2.7.2.3	phosphoglycerate kinase	EV-EXP
EG12296	gpmM	3PGAREARR-RXN	5.4.2.1	phosphoglycerate mutase, cofactor independent	EV-EXP
EG12164	ytjC	3PGAREARR-RXN	5.4.2.1	phosphoglycerate mutase	EV-EXP
EG11699	gpmA	3PGAREARR-RXN	5.4.2.1	phosphoglyceromutase	EV-EXP
EG10258	eno	2PGADEHYDRAT-RXN	4.2.1.11	enolase	EV-EXP
EG10804	pykF	PEPDEPHOS-RXN	2.7.1.40	pyruvate kinase	EV-EXP
EG10803	pykA	PEPDEPHOS-RXN	2.7.1.40	pyruvate kinase	EV-EXP
EG10257	edd	PGLUCONDEHYDRAT-RXN	4.2.1.12	phosphogluconate dehydratase	EV-EXP
EG10256	eda	KDPGALDOL-RXN	4.1.2.14	2-keto-3-deoxygluconate 6-phosphate aldolase	EV-EXP

  </pathway>
  <pathway id="GLYCOLYSIS-TCA-GLYOX-BYPASS">
    superpathway of glycolysis, pyruvate dehydrogenase, TCA, and glyoxylate bypass

Gene ID	Gene name	Reaction id	Reaction EC	Enzymatic activity	Evidence
EG10543	lpd	PYRUVDEH-RXN	1.2.1.-	pyruvate dehydrogenase multienzyme complex	EV-EXP
EG10025	aceF	PYRUVDEH-RXN	1.2.1.-	pyruvate dehydrogenase multienzyme complex	EV-EXP
EG10024	aceE	PYRUVDEH-RXN	1.2.1.-	pyruvate dehydrogenase multienzyme complex	EV-EXP
EG11239	ybhA	F16BDEPHOS-RXN	3.1.3.11	fructose 1,6-bisphosphatase	EV-EXP
EG11517	glpX	F16BDEPHOS-RXN	3.1.3.11	fructose 1,6-bisphosphatase	EV-EXP
EG10283	fbp	F16BDEPHOS-RXN	3.1.3.11	fructose-1,6-bisphosphatase	EV-EXP
EG10759	pps	PEPSYNTH-RXN	2.7.9.2	phosphoenolpyruvate synthase	EV-EXP
EG10702	pgi	PGLUCISOM-RXN	5.3.1.9	phosphoglucose isomerase	EV-EXP
EG10699	pfkA	6PFRUCTPHOS-RXN	2.7.1.11	6-phosphofructokinase	EV-EXP
EG10700	pfkB	6PFRUCTPHOS-RXN	2.7.1.11	6-phosphofructokinase	EV-EXP
G7129	fbaB	F16ALDOLASE-RXN	4.1.2.13	fructose bisphosphate aldolase	EV-EXP
EG10282	fbaA	F16ALDOLASE-RXN	4.1.2.13	fructose bisphosphate aldolase	EV-EXP
EG11015	tpiA	TRIOSEPISOMERIZATION-RXN	5.3.1.1	triose phosphate isomerase	EV-EXP
EG10367	gapA	GAPOXNPHOSPHN-RXN	1.2.1.12	glyceraldehyde 3-phosphate dehydrogenase-A complex	EV-EXP
EG10703	pgk	PHOSGLYPHOS-RXN	2.7.2.3	phosphoglycerate kinase	EV-EXP
EG12296	gpmM	3PGAREARR-RXN	5.4.2.1	phosphoglycerate mutase, cofactor independent	EV-EXP
EG12164	ytjC	3PGAREARR-RXN	5.4.2.1	phosphoglycerate mutase	EV-EXP
EG11699	gpmA	3PGAREARR-RXN	5.4.2.1	phosphoglyceromutase	EV-EXP
EG10258	eno	2PGADEHYDRAT-RXN	4.2.1.11	enolase	EV-EXP
EG10804	pykF	PEPDEPHOS-RXN	2.7.1.40	pyruvate kinase	EV-EXP
EG10803	pykA	PEPDEPHOS-RXN	2.7.1.40	pyruvate kinase	EV-EXP
EG12069	mqo	MALATE-DEHYDROGENASE-ACCEPTOR-RXN	1.1.99.16	malate:quinone oxidoreductase	EV-EXP
EG10931	sdhA	SUCCINATE-DEHYDROGENASE-UBIQUINONE-RXN	1.3.5.1	succinate dehydrogenase	EV-EXP
EG10932	sdhB	SUCCINATE-DEHYDROGENASE-UBIQUINONE-RXN	1.3.5.1	succinate dehydrogenase	EV-EXP
EG10933	sdhC	SUCCINATE-DEHYDROGENASE-UBIQUINONE-RXN	1.3.5.1	succinate dehydrogenase	EV-EXP
EG10934	sdhD	SUCCINATE-DEHYDROGENASE-UBIQUINONE-RXN	1.3.5.1	succinate dehydrogenase	EV-EXP
EG10489	icd	ISOCITDEH-RXN	1.1.1.42	isocitrate dehydrogenase	EV-EXP
EG10543	lpd	2OXOGLUTARATEDEH-RXN	No EC#	2-oxoglutarate dehydrogenase	EV-EXP
EG10980	sucB	2OXOGLUTARATEDEH-RXN	No EC#	2-oxoglutarate dehydrogenase	EV-EXP
EG10979	sucA	2OXOGLUTARATEDEH-RXN	No EC#	2-oxoglutarate dehydrogenase	EV-EXP
EG10981	sucC	SUCCCOASYN-RXN	6.2.1.5	succinyl-CoA synthetase	EV-EXP
EG10982	sucD	SUCCCOASYN-RXN	6.2.1.5	succinyl-CoA synthetase	EV-EXP
EG10356	fumA	FUMHYDR-RXN	4.2.1.2	fumarase A	EV-EXP
EG10357	fumB	FUMHYDR-RXN	4.2.1.2	fumarase B	EV-EXP
EG10358	fumC	FUMHYDR-RXN	4.2.1.2	fumarase C	EV-EXP
EG12316	acnB	ACONITATEDEHYDR-RXN	4.2.1.3	aconitase B	EV-EXP
EG11325	acnA	ACONITATEDEHYDR-RXN	4.2.1.3	aconitase	EV-EXP
EG10402	gltA	CITSYN-RXN	2.3.3.1	citrate synthase	EV-EXP
EG12316	acnB	ACONITATEHYDR-RXN	4.2.1.3	aconitase B	EV-EXP
EG11325	acnA	ACONITATEHYDR-RXN	4.2.1.3	aconitase	EV-EXP
EG10022	aceA	ISOCIT-CLEAV-RXN	4.1.3.1	isocitrate lyase	EV-EXP
EG10023	aceB	MALSYN-RXN	2.3.3.9	malate synthase A	EV-EXP
EG10576	mdh	MALATE-DEH-RXN	1.1.1.37	malate dehydrogenase	EV-EXP

  </pathway>
  <pathway id="GLYCOLYSIS">
    glycolysis I

Gene ID	Gene name	Reaction id	Reaction EC	Enzymatic activity	Evidence
EG11239	ybhA	F16BDEPHOS-RXN	3.1.3.11	fructose 1,6-bisphosphatase	EV-EXP
EG11517	glpX	F16BDEPHOS-RXN	3.1.3.11	fructose 1,6-bisphosphatase	EV-EXP
EG10283	fbp	F16BDEPHOS-RXN	3.1.3.11	fructose-1,6-bisphosphatase	EV-EXP
EG10759	pps	PEPSYNTH-RXN	2.7.9.2	phosphoenolpyruvate synthase	EV-EXP
EG10702	pgi	PGLUCISOM-RXN	5.3.1.9	phosphoglucose isomerase	EV-EXP
EG10699	pfkA	6PFRUCTPHOS-RXN	2.7.1.11	6-phosphofructokinase	EV-EXP
EG10700	pfkB	6PFRUCTPHOS-RXN	2.7.1.11	6-phosphofructokinase	EV-EXP
G7129	fbaB	F16ALDOLASE-RXN	4.1.2.13	fructose bisphosphate aldolase	EV-EXP
EG10282	fbaA	F16ALDOLASE-RXN	4.1.2.13	fructose bisphosphate aldolase	EV-EXP
EG11015	tpiA	TRIOSEPISOMERIZATION-RXN	5.3.1.1	triose phosphate isomerase	EV-EXP
EG10367	gapA	GAPOXNPHOSPHN-RXN	1.2.1.12	glyceraldehyde 3-phosphate dehydrogenase-A complex	EV-EXP
EG10703	pgk	PHOSGLYPHOS-RXN	2.7.2.3	phosphoglycerate kinase	EV-EXP
EG12296	gpmM	3PGAREARR-RXN	5.4.2.1	phosphoglycerate mutase, cofactor independent	EV-EXP
EG12164	ytjC	3PGAREARR-RXN	5.4.2.1	phosphoglycerate mutase	EV-EXP
EG11699	gpmA	3PGAREARR-RXN	5.4.2.1	phosphoglyceromutase	EV-EXP
EG10258	eno	2PGADEHYDRAT-RXN	4.2.1.11	enolase	EV-EXP
EG10804	pykF	PEPDEPHOS-RXN	2.7.1.40	pyruvate kinase	EV-EXP
EG10803	pykA	PEPDEPHOS-RXN	2.7.1.40	pyruvate kinase	EV-EXP

  </pathway>
  <pathway id="GLYOXDEG-PWY">
    glycolate and glyoxylate degradation II

Gene ID	Gene name	Reaction id	Reaction EC	Enzymatic activity	Evidence
G0-8601	glcF	GLYCOLATEDEHYDRO-RXN	1.1.99.14	glycolate oxidase	EV-EXP
G7544	glcE	GLYCOLATEDEHYDRO-RXN	1.1.99.14	glycolate oxidase	EV-EXP
G7545	glcD	GLYCOLATEDEHYDRO-RXN	1.1.99.14	glycolate oxidase	EV-EXP
EG20080	glcB	MALSYN-RXN	2.3.3.9	malate synthase G	EV-EXP

  </pathway>
  <pathway id="GLYOXYLATE-BYPASS">
    glyoxylate cycle

Gene ID	Gene name	Reaction id	Reaction EC	Enzymatic activity	Evidence
EG12316	acnB	ACONITATEDEHYDR-RXN	4.2.1.3	aconitase B	EV-EXP
EG11325	acnA	ACONITATEDEHYDR-RXN	4.2.1.3	aconitase	EV-EXP
EG10402	gltA	CITSYN-RXN	2.3.3.1	citrate synthase	EV-EXP
EG12316	acnB	ACONITATEHYDR-RXN	4.2.1.3	aconitase B	EV-EXP
EG11325	acnA	ACONITATEHYDR-RXN	4.2.1.3	aconitase	EV-EXP
EG10022	aceA	ISOCIT-CLEAV-RXN	4.1.3.1	isocitrate lyase	EV-EXP
EG10023	aceB	MALSYN-RXN	2.3.3.9	malate synthase A	EV-EXP
EG10576	mdh	MALATE-DEH-RXN	1.1.1.37	malate dehydrogenase	EV-EXP

  </pathway>
  <pathway id="GLYSYN-PWY">
    glycine biosynthesis I

Gene ID	Gene name	Reaction id	Reaction EC	Enzymatic activity	Evidence
EG10408	glyA	GLYOHMETRANS-RXN	2.1.2.1	serine hydroxymethyltransferase	EV-EXP

  </pathway>
  <pathway id="HCAMHPDEG-PWY">
    3-phenylpropionate and 3-(3-hydroxyphenyl)propionate degradation to 2-oxopent-4-enoate

Gene ID	Gene name	Reaction id	Reaction EC	Enzymatic activity	Evidence
M011	mhpB	1.13.11.16-RXN	1.13.11.16	3-(2,3-dihydroxyphenyl)propionate dioxygenase	EV-EXP
G7336	hcaD	HCAMULTI-RXN	1.14.12.19	3-phenylpropionate dioxygenase system	EV-EXP
G7334	hcaC	HCAMULTI-RXN	1.14.12.19	3-phenylpropionate dioxygenase system	EV-EXP
M015	hcaF	HCAMULTI-RXN	1.14.12.19	3-phenylpropionate dioxygenase system	EV-EXP
M009	hcaE	HCAMULTI-RXN	1.14.12.19	3-phenylpropionate dioxygenase system	EV-EXP
G7335	hcaB	PHENPRODIOLDEHYDROG-RXN	No EC#	3-phenylpropionate-2',3'-dihydrodiol dehydrogenase	EV-EXP
M010	mhpA	MHPHYDROXY-RXN	1.14.13.-	3-(3-hydroxyphenyl)propionate 2-hydroxylase	EV-EXP
M012	mhpC	MHPCHYDROL-RXN	3.7.1.-	2-hydroxy-6-ketonona-2,4-dienedioate hydrolase	EV-EXP

  </pathway>
  <pathway id="HEMESYN2-PWY">
    heme biosynthesis from uroporphyrinogen II

Gene ID	Gene name	Reaction id	Reaction EC	Enzymatic activity	Evidence
EG12189	hemF	RXN0-1461	1.3.3.3	coproporphyrinogen oxidase, aerobic	EV-EXP
EG11836	hemN	HEMN-RXN	1.3.99.22	anaerobic coproporphyrinogen III oxidase	EV-EXP
EG11543	hemE	UROGENDECARBOX-RXN	4.1.1.37	uroporphyrinogen decarboxylase	EV-EXP
EG10431	hemH	PROTOHEMEFERROCHELAT-RXN	4.99.1.1	ferrochelatase	EV-EXP
EG11485	hemG	PROTOPORGENOXI-RXN	1.3.3.4	protoporphyrinogen oxidase	EV-EXP

  </pathway>
  <pathway id="HEXITOLDEGSUPER-PWY">
    superpathway of hexitol degradation

Gene ID	Gene name	Reaction id	Reaction EC	Enzymatic activity	Evidence
EG10971	srlD	SORB6PDEHYDROG-RXN	1.1.1.140	sorbitol-6-phosphate dehydrogenase	EV-EXP
EG10616	mtlD	MANNPDEHYDROG-RXN	1.1.1.17	mannitol-1-phosphate 5-dehydrogenase	EV-EXP

  </pathway>
  <pathway id="HISTSYN-PWY">
    histidine biosynthesis

Gene ID	Gene name	Reaction id	Reaction EC	Enzymatic activity	Evidence
EG10449	hisG	ATPPHOSPHORIBOSYLTRANS-RXN	2.4.2.17	ATP phosphoribosyltransferase	EV-EXP
EG10451	hisI	HISTCYCLOHYD-RXN	3.5.4.19	phosphoribosyl-AMP cyclohydrolase	EV-COMP
EG10451	hisI	HISTPRATPHYD-RXN	3.6.1.31	phosphoribosyl-ATP pyrophosphatase	EV-EXP
EG10444	hisA	PRIBFAICARPISOM-RXN	5.3.1.16	N-(5'-phospho-L-ribosyl-formimino)-5-amino-1-(5'-phosphoribosyl)-4-imidazolecarboxamide isomerase	EV-EXP
EG10448	hisF	GLUTAMIDOTRANS-RXN	2.4.2.-	imidazole glycerol phosphate synthase	EV-EXP
EG10450	hisH	GLUTAMIDOTRANS-RXN	2.4.2.-	imidazole glycerol phosphate synthase	EV-EXP
EG10445	hisB	IMIDPHOSDEHYD-RXN	4.2.1.19	imidazoleglycerol-phosphate dehydratase	EV-EXP
EG10446	hisC	HISTAMINOTRANS-RXN	2.6.1.9	histidinol-phosphate aminotransferase	EV-EXP
EG10445	hisB	HISTIDPHOS-RXN	3.1.3.15	histidinol-phosphatase	EV-EXP
EG10447	hisD	HISTOLDEHYD-RXN	1.1.1.23	histidinol dehydrogenase	EV-EXP
EG10447	hisD	HISTALDEHYD-RXN	1.1.1.23	histidinal dehydrogenase	EV-EXP

  </pathway>
  <pathway id="HOMOSER-METSYN-PWY">
    methionine biosynthesis I

Gene ID	Gene name	Reaction id	Reaction EC	Enzymatic activity	Evidence
EG10582	metB	O-SUCCHOMOSERLYASE-RXN	2.5.1.48	O-succinylhomoserine(thiol)-lyase	EV-EXP
EG10564	malY	CYSTATHIONINE-BETA-LYASE-RXN	4.4.1.8	cystathionine beta-lyase	EV-EXP
EG10583	metC	CYSTATHIONINE-BETA-LYASE-RXN	4.4.1.8	cystathionine-beta-lyase	EV-EXP
EG10587	metH	HOMOCYSMETB12-RXN	2.1.1.13	Cobalamin-dependent homocysteine transmethylase	EV-EXP
EG10584	metE	HOMOCYSMET-RXN	2.1.1.14	Cobalamin-independent homocysteine transmethylase	EV-EXP
EG10581	metA	HOMSUCTRAN-RXN	2.3.1.46	homoserine O-succinyltransferase	EV-EXP

  </pathway>
  <pathway id="HOMOSER-THRESYN-PWY">
    threonine biosynthesis from homoserine

Gene ID	Gene name	Reaction id	Reaction EC	Enzymatic activity	Evidence
EG11000	thrC	THRESYN-RXN	4.2.3.1	threonine synthase	EV-EXP
EG10999	thrB	HOMOSERKIN-RXN	2.7.1.39	homoserine kinase	EV-EXP

  </pathway>
  <pathway id="HOMOSERSYN-PWY">
    homoserine biosynthesis

Gene ID	Gene name	Reaction id	Reaction EC	Enzymatic activity	Evidence
EG10590	metL	HOMOSERDEHYDROG-RXN	1.1.1.3	homoserine dehydrogenase	EV-EXP
EG10998	thrA	HOMOSERDEHYDROG-RXN	1.1.1.3	homoserine dehydrogenase	EV-EXP
EG10088	asd	ASPARTATE-SEMIALDEHYDE-DEHYDROGENASE-RXN	1.2.1.11	aspartate semialdehyde dehydrogenase	EV-EXP
EG10550	lysC	ASPARTATEKIN-RXN	2.7.2.4	aspartate kinase	EV-EXP
EG10590	metL	ASPARTATEKIN-RXN	2.7.2.4	aspartate kinase	EV-EXP
EG10998	thrA	ASPARTATEKIN-RXN	2.7.2.4	aspartate kinase	EV-EXP

  </pathway>
  <pathway id="HYD-PWY">
    ZraSR Two-Component Signal Transduction System

Gene ID	Gene name	Reaction id	Reaction EC	Enzymatic activity	Evidence

  </pathway>
  <pathway id="IDNCAT-PWY">
    L-idonate degradation

Gene ID	Gene name	Reaction id	Reaction EC	Enzymatic activity	Evidence
G7893	idnD	1.1.1.264-RXN	1.1.1.264	L-idonate 5-dehydrogenase	EV-EXP
EG12152	idnK	GLUCONOKIN-RXN	2.7.1.12	gluconokinase	EV-EXP
G7892	idnO	GLUCONATE-5-DEHYDROGENASE-RXN	1.1.1.69	5-keto-D-gluconate 5-reductase	EV-EXP

  </pathway>
  <pathway id="ILEUSYN-PWY">
    isoleucine biosynthesis I (from threonine)

Gene ID	Gene name	Reaction id	Reaction EC	Enzymatic activity	Evidence
EG10493	ilvA	THREDEHYD-RXN	4.3.1.19	threonine deaminase	EV-EXP
EG10501	ilvM	ACETOOHBUTSYN-RXN	2.2.1.6	acetohydroxybutanoate synthase	EV-EXP
EG10498	ilvG_2	ACETOOHBUTSYN-RXN	2.2.1.6	acetohydroxybutanoate synthase	EV-EXP
G8221	ilvG_1	ACETOOHBUTSYN-RXN	2.2.1.6	acetohydroxybutanoate synthase	EV-EXP
EG10502	ilvN	ACETOOHBUTSYN-RXN	2.2.1.6	acetohydroxybutanoate synthase	EV-EXP
EG10494	ilvB	ACETOOHBUTSYN-RXN	2.2.1.6	acetohydroxybutanoate synthase	EV-EXP
EG10499	ilvH	ACETOOHBUTSYN-RXN	2.2.1.6	acetohydroxybutanoate synthase	EV-EXP
EG10500	ilvI	ACETOOHBUTSYN-RXN	2.2.1.6	acetohydroxybutanoate synthase	EV-EXP
EG10495	ilvC	ACETOOHBUTREDUCTOISOM-RXN	1.1.1.86	acetohydroxy acid isomeroreductase	EV-EXP
EG10497	ilvE	BRANCHED-CHAINAMINOTRANSFERILEU-RXN	2.6.1.42	isoleucine transaminase	EV-EXP
EG10496	ilvD	DIHYDROXYMETVALDEHYDRAT-RXN	4.2.1.9	dihydroxy-acid dehydratase	EV-EXP

  </pathway>
  <pathway id="KDO-LIPASYN-PWY">
    KDO&lt;sub&gt;2&lt;/sub&gt;-lipid A biosynthesis I

Gene ID	Gene name	Reaction id	Reaction EC	Enzymatic activity	Evidence
EG10614	lpxM	MYRISTOYLACYLTRAN-RXN	2.3.1.-	myristoyl-acyl carrier protein (ACP)-dependent acyltransferase	EV-EXP
EG10464	lpxL	LAUROYLACYLTRAN-RXN	2.3.1.-	lauroyl acyltransferase	EV-EXP

  </pathway>
  <pathway id="KDO-NAGLIPASYN-PWY">
    superpathway of KDO&lt;SUB&gt;2&lt;/SUB&gt;-lipid A biosynthesis

Gene ID	Gene name	Reaction id	Reaction EC	Enzymatic activity	Evidence
EG10973	gutQ	DARAB5PISOM-RXN	5.3.1.13	D-arabinose 5-phosphate isomerase	EV-EXP
G7662	kdsD	DARAB5PISOM-RXN	5.3.1.13	D-arabinose 5-phosphate isomerase	EV-EXP
EG10518	kdsA	KDO-8PSYNTH-RXN	2.5.1.55	3-deoxy-D-manno-octulosonate 8-phosphate synthase	EV-EXP
G7663	kdsC	KDO-8PPHOSPHAT-RXN	3.1.3.45	3-deoxy-D-manno-octulosonate 8-phosphate phosphatase	EV-EXP
EG10519	kdsB	CPM-KDOSYNTH-RXN	2.7.7.38	3-deoxy-D-manno-octulosonate cytidylyltransferase	EV-EXP
EG10614	lpxM	MYRPALMTRAN-RXN	2.3.1.-	myristoyl-acyl carrier protein (ACP)-dependent acyltransferase	EV-EXP
G7241	lpxP	PALMITOTRANS-RXN	2.3.1.-	palmitoleoyl acyltransferase	EV-EXP
EG10614	lpxM	MYRISTOYLACYLTRAN-RXN	2.3.1.-	myristoyl-acyl carrier protein (ACP)-dependent acyltransferase	EV-EXP
EG10464	lpxL	LAUROYLACYLTRAN-RXN	2.3.1.-	lauroyl acyltransferase	EV-EXP
EG10545	lpxA	UDPNACETYLGLUCOSAMACYLTRANS-RXN	2.3.1.129	UDP-N-acetylglucosamine acyltransferase	EV-EXP
EG10265	lpxC	UDPACYLGLCNACDEACETYL-RXN	No EC#	UDP-3-O-acyl-N-acetylglucosamine deacetylase	EV-EXP
EG10316	lpxD	UDPHYDROXYMYRGLUCOSAMNACETYLTRANS-RXN	2.3.1.-	UDP-3-O-[3-hydroxymyristoyl]glucosamine N-acetyltransferase	EV-EXP
EG12666	lpxH	LIPIDXSYNTHESIS-RXN	No EC#	UDP-2,3-diacylglucosamine hydrolase	EV-EXP
EG11409	lpxK	TETRAACYLDISACC4KIN-RXN	2.7.1.130	tetraacyldisaccharide 4'-kinase	EV-EXP
EG10546	lpxB	LIPIDADISACCHARIDESYNTH-RXN	2.4.1.182	lipid A disaccharide synthase	EV-EXP
EG10520	waaA	KDOTRANS2-RXN	2.-.-.-	KDO transferase	EV-EXP
EG10520	waaA	KDOTRANS-RXN	2.-.-.-	KDO transferase	EV-EXP

  </pathway>
  <pathway id="KDOSYN-PWY">
    KDO transfer to lipid IV&lt;SUB&gt;A&lt;/SUB&gt;

Gene ID	Gene name	Reaction id	Reaction EC	Enzymatic activity	Evidence
EG10520	waaA	KDOTRANS2-RXN	2.-.-.-	KDO transferase	EV-EXP
EG10520	waaA	KDOTRANS-RXN	2.-.-.-	KDO transferase	EV-EXP

  </pathway>
  <pathway id="KDP-PWY">
    KdpDE Two-Component Signal Transduction System

Gene ID	Gene name	Reaction id	Reaction EC	Enzymatic activity	Evidence

  </pathway>
  <pathway id="KETOGLUCONMET-PWY">
    ketogluconate metabolism

Gene ID	Gene name	Reaction id	Reaction EC	Enzymatic activity	Evidence
G7565	dkgA	1.1.1.274-RXN	1.1.1.274	2,5-diketo-D-gluconate reductase A	EV-EXP
EG11648	dkgB	1.1.1.274-RXN	1.1.1.274	2,5-diketo-D-gluconate reductase B	EV-EXP
G7893	idnD	1.1.1.264-RXN	1.1.1.264	L-idonate 5-dehydrogenase	EV-EXP
EG12152	idnK	GLUCONOKIN-RXN	2.7.1.12	gluconokinase	EV-EXP
G7892	idnO	GLUCONATE-5-DEHYDROGENASE-RXN	1.1.1.69	5-keto-D-gluconate 5-reductase	EV-EXP
EG12272	ghrB	1.1.1.215-RXN	1.1.1.215	2-ketoaldonate reductase	EV-EXP
EG12272	ghrB	YIAE1-RXN	1.1.1.-	2-ketoaldonate reductase	EV-EXP
EG12272	ghrB	YIAE2-RXN	1.1.1.-	2-ketoaldonate reductase	EV-EXP

  </pathway>
  <pathway id="LCYSDEG-PWY">
    L-cysteine degradation II

Gene ID	Gene name	Reaction id	Reaction EC	Enzymatic activity	Evidence
EG10583	metC	LCYSDESULF-RXN	4.4.1.1	L-cysteine desulfhydrase	EV-EXP
EG11005	tnaA	LCYSDESULF-RXN	4.4.1.1	L-cysteine desulfhydrase	EV-EXP

  </pathway>
  <pathway id="LEUSYN-PWY">
    leucine biosynthesis

Gene ID	Gene name	Reaction id	Reaction EC	Enzymatic activity	Evidence
EG11575	leuD	RXN-8991	4.2.1.33	isopropylmalate isomerase	EV-EXP
EG11576	leuC	RXN-8991	4.2.1.33	isopropylmalate isomerase	EV-EXP
EG11226	leuA	2-ISOPROPYLMALATESYN-RXN	2.3.3.13	2-isopropylmalate synthase	EV-EXP
EG11575	leuD	3-ISOPROPYLMALISOM-RXN	4.2.1.33	isopropylmalate isomerase	EV-EXP
EG11576	leuC	3-ISOPROPYLMALISOM-RXN	4.2.1.33	isopropylmalate isomerase	EV-EXP
EG11040	tyrB	BRANCHED-CHAINAMINOTRANSFERLEU-RXN	2.6.1.42	leucine aminotransferase	EV-EXP
EG10497	ilvE	BRANCHED-CHAINAMINOTRANSFERLEU-RXN	2.6.1.42	leucine transaminase	EV-EXP
EG11577	leuB	3-ISOPROPYLMALDEHYDROG-RXN	1.1.1.85	3-isopropylmalate dehydrogenase	EV-EXP

  </pathway>
  <pathway id="LIPA-CORESYN-PWY">
    Lipid A-core biosynthesis

Gene ID	Gene name	Reaction id	Reaction EC	Enzymatic activity	Evidence
EG11423	waaU	RXN0-5127	2.4.-.-	lipopolysaccharide core biosynthesis; heptosyl transferse IV; probably hexose transferase	EV-EXP
EG11353	rfaJ	RXN0-5126	2.4.1.-	UDP-glucose:(glucosyl)LPS alpha-1,2-glucosyltransferase	EV-EXP
EG11352	rfaI	RXN0-5125	2.4.1.73	UDP-D-glucose:(glucosyl)LPS alpha-1,3-glucosyltransferase	EV-EXP
EG11351	rfaB	RXN0-5124	2.4.1.44	UDP-D-galactose:(glucosyl)lipopolysaccharide-1,6-D-galactosyltransferase	EV-EXP
EG11425	rfaY	RXN0-5123	2.7.1.-	lipopolysaccharide core biosynthesis protein	EV-EXP
EG11341	rfaQ	RXN0-5122	2.4.-.-	lipopolysaccharide core biosynthesis protein; heptosyl transferase III	EV-EXP
EG11340	rfaP	RXN0-5121	2.7.1.-	lipopolysaccharide core biosynthesis; phosphorylation of core heptose	EV-EXP
EG11339	rfaG	RXN0-5120	2.4.1.58	lipopolysaccharide glucosyltransferase I	EV-EXP
EG12210	rfaF	RXN0-5061	No EC#	ADP-heptose:LPS heptosyltransferase	EV-EXP
EG11189	rfaC	RXN0-5118	2.4.-.-	ADP-heptose:LPS heptosyl transferase	No Evidence Code

  </pathway>
  <pathway id="LPSSYN-PWY">
    superpathway of lipopolysaccharide biosynthesis

Gene ID	Gene name	Reaction id	Reaction EC	Enzymatic activity	Evidence
EG11423	waaU	RXN0-5127	2.4.-.-	lipopolysaccharide core biosynthesis; heptosyl transferse IV; probably hexose transferase	EV-EXP
EG11353	rfaJ	RXN0-5126	2.4.1.-	UDP-glucose:(glucosyl)LPS alpha-1,2-glucosyltransferase	EV-EXP
EG11352	rfaI	RXN0-5125	2.4.1.73	UDP-D-glucose:(glucosyl)LPS alpha-1,3-glucosyltransferase	EV-EXP
EG11351	rfaB	RXN0-5124	2.4.1.44	UDP-D-galactose:(glucosyl)lipopolysaccharide-1,6-D-galactosyltransferase	EV-EXP
EG11425	rfaY	RXN0-5123	2.7.1.-	lipopolysaccharide core biosynthesis protein	EV-EXP
EG11341	rfaQ	RXN0-5122	2.4.-.-	lipopolysaccharide core biosynthesis protein; heptosyl transferase III	EV-EXP
EG11340	rfaP	RXN0-5121	2.7.1.-	lipopolysaccharide core biosynthesis; phosphorylation of core heptose	EV-EXP
EG11339	rfaG	RXN0-5120	2.4.1.58	lipopolysaccharide glucosyltransferase I	EV-EXP
EG12210	rfaF	RXN0-5061	No EC#	ADP-heptose:LPS heptosyltransferase	EV-EXP
EG11189	rfaC	RXN0-5118	2.4.-.-	ADP-heptose:LPS heptosyl transferase	No Evidence Code
EG10614	lpxM	MYRISTOYLACYLTRAN-RXN	2.3.1.-	myristoyl-acyl carrier protein (ACP)-dependent acyltransferase	EV-EXP
EG10464	lpxL	LAUROYLACYLTRAN-RXN	2.3.1.-	lauroyl acyltransferase	EV-EXP
EG10520	waaA	KDOTRANS2-RXN	2.-.-.-	KDO transferase	EV-EXP
EG10520	waaA	KDOTRANS-RXN	2.-.-.-	KDO transferase	EV-EXP
EG10973	gutQ	DARAB5PISOM-RXN	5.3.1.13	D-arabinose 5-phosphate isomerase	EV-EXP
G7662	kdsD	DARAB5PISOM-RXN	5.3.1.13	D-arabinose 5-phosphate isomerase	EV-EXP
EG10518	kdsA	KDO-8PSYNTH-RXN	2.5.1.55	3-deoxy-D-manno-octulosonate 8-phosphate synthase	EV-EXP
G7663	kdsC	KDO-8PPHOSPHAT-RXN	3.1.3.45	3-deoxy-D-manno-octulosonate 8-phosphate phosphatase	EV-EXP
EG10519	kdsB	CPM-KDOSYNTH-RXN	2.7.7.38	3-deoxy-D-manno-octulosonate cytidylyltransferase	EV-EXP
EG10545	lpxA	UDPNACETYLGLUCOSAMACYLTRANS-RXN	2.3.1.129	UDP-N-acetylglucosamine acyltransferase	EV-EXP
EG10265	lpxC	UDPACYLGLCNACDEACETYL-RXN	No EC#	UDP-3-O-acyl-N-acetylglucosamine deacetylase	EV-EXP
EG10316	lpxD	UDPHYDROXYMYRGLUCOSAMNACETYLTRANS-RXN	2.3.1.-	UDP-3-O-[3-hydroxymyristoyl]glucosamine N-acetyltransferase	EV-EXP
EG12666	lpxH	LIPIDXSYNTHESIS-RXN	No EC#	UDP-2,3-diacylglucosamine hydrolase	EV-EXP
EG11409	lpxK	TETRAACYLDISACC4KIN-RXN	2.7.1.130	tetraacyldisaccharide 4'-kinase	EV-EXP
EG10546	lpxB	LIPIDADISACCHARIDESYNTH-RXN	2.4.1.182	lipid A disaccharide synthase	EV-EXP

  </pathway>
  <pathway id="LYXMET-PWY">
    L-lyxose degradation

Gene ID	Gene name	Reaction id	Reaction EC	Enzymatic activity	Evidence
EG12287	sgbE	RIBULPEPIM-RXN	5.1.3.4	L-ribulose-5-phosphate 4-epimerase	EV-EXP
EG10055	araD	RIBULPEPIM-RXN	5.1.3.4	L-ribulose 5-phosphate 4-epimerase	EV-EXP
EG12286	sgbU	LXULRU5P-RXN	5.1.3.22	L-xylulose 5-phosphate 3-epimerase	EV-COMP
EG12284	lyxK	LYXK-RXN	2.7.1.53	L-xylulose kinase	EV-EXP
EG11867	rhaA	LYXISOM-RXN	5.1.3.-	L-lyxose isomerase	EV-EXP

  </pathway>
  <pathway id="MANNCAT-PWY">
    D-mannose degradation

Gene ID	Gene name	Reaction id	Reaction EC	Enzymatic activity	Evidence
EG10566	manA	MANNPISOM-RXN	5.3.1.8	mannose-6-phosphate isomerase	EV-EXP

  </pathway>
  <pathway id="MANNIDEG-PWY">
    mannitol degradation I

Gene ID	Gene name	Reaction id	Reaction EC	Enzymatic activity	Evidence
EG10616	mtlD	MANNPDEHYDROG-RXN	1.1.1.17	mannitol-1-phosphate 5-dehydrogenase	EV-EXP

  </pathway>
  <pathway id="MENAQUINONESYN-PWY">
    menaquinone-8 biosynthesis

Gene ID	Gene name	Reaction id	Reaction EC	Enzymatic activity	Evidence
EG11473	ubiE	ADOMET-DMK-METHYLTRANSFER-RXN	2.1.1.-	S-adenosylmethionine:2-DMK methyltransferase	EV-EXP

  </pathway>
  <pathway id="MET-SAM-PWY">
    methionine and methyl-donor-molecule biosynthesis

Gene ID	Gene name	Reaction id	Reaction EC	Enzymatic activity	Evidence
EG10589	metK	S-ADENMETSYN-RXN	2.5.1.6	methionine adenosyltransferase	EV-EXP
EG10590	metL	HOMOSERDEHYDROG-RXN	1.1.1.3	homoserine dehydrogenase	EV-EXP
EG10998	thrA	HOMOSERDEHYDROG-RXN	1.1.1.3	homoserine dehydrogenase	EV-EXP
EG10088	asd	ASPARTATE-SEMIALDEHYDE-DEHYDROGENASE-RXN	1.2.1.11	aspartate semialdehyde dehydrogenase	EV-EXP
EG10550	lysC	ASPARTATEKIN-RXN	2.7.2.4	aspartate kinase	EV-EXP
EG10590	metL	ASPARTATEKIN-RXN	2.7.2.4	aspartate kinase	EV-EXP
EG10998	thrA	ASPARTATEKIN-RXN	2.7.2.4	aspartate kinase	EV-EXP
EG10582	metB	O-SUCCHOMOSERLYASE-RXN	2.5.1.48	O-succinylhomoserine(thiol)-lyase	EV-EXP
EG10564	malY	CYSTATHIONINE-BETA-LYASE-RXN	4.4.1.8	cystathionine beta-lyase	EV-EXP
EG10583	metC	CYSTATHIONINE-BETA-LYASE-RXN	4.4.1.8	cystathionine-beta-lyase	EV-EXP
EG10587	metH	HOMOCYSMETB12-RXN	2.1.1.13	Cobalamin-dependent homocysteine transmethylase	EV-EXP
EG10584	metE	HOMOCYSMET-RXN	2.1.1.14	Cobalamin-independent homocysteine transmethylase	EV-EXP
EG10581	metA	HOMSUCTRAN-RXN	2.3.1.46	homoserine O-succinyltransferase	EV-EXP

  </pathway>
  <pathway id="METHGLYUT-PWY">
    superpathway of methylglyoxal degradation

Gene ID	Gene name	Reaction id	Reaction EC	Enzymatic activity	Evidence
EG11963	lldD	L-LACTDEHYDROGFMN-RXN	No EC#	L-lactate dehydrogenase	EV-EXP
EG10035	aldA	LACTALDDEHYDROG-RXN	1.2.1.22	lactaldehyde dehydrogenase	EV-EXP
EG11904	gldA	RXN-8632	No EC#	glycerol dehydrogenase	EV-EXP
G6967	yeaE	RXN0-4281	No EC#	methylglyoxal reductase	EV-EXP
G7565	dkgA	RXN0-4281	No EC#	methylglyoxal reductase	EV-EXP
EG11648	dkgB	RXN0-4281	No EC#	methylglyoxal reductase	EV-EXP
G7558	yghZ	RXN0-4281	No EC#	methylglyoxal reductase	EV-EXP
EG10231	dld	DLACTDEHYDROGFAD-RXN	1.1.2.4	D-lactate dehydrogenase	No Evidence Code
EG12026	yeiG	GLYOXII-RXN	3.1.2.6	S-lactoylglutathione hydrolase	EV-EXP
G6099	gloB	GLYOXII-RXN	3.1.2.6	glyoxalase II	EV-EXP
G6891	gloA	GLYOXI-RXN	4.4.1.5	glyoxalase I	EV-EXP

  </pathway>
  <pathway id="METSYN-PWY">
    homoserine and methionine biosynthesis

Gene ID	Gene name	Reaction id	Reaction EC	Enzymatic activity	Evidence
EG10590	metL	HOMOSERDEHYDROG-RXN	1.1.1.3	homoserine dehydrogenase	EV-EXP
EG10088	asd	ASPARTATE-SEMIALDEHYDE-DEHYDROGENASE-RXN	1.2.1.11	aspartate semialdehyde dehydrogenase	EV-EXP
EG10590	metL	ASPARTATEKIN-RXN	2.7.2.4	aspartate kinase	EV-EXP
EG10582	metB	O-SUCCHOMOSERLYASE-RXN	2.5.1.48	O-succinylhomoserine(thiol)-lyase	EV-EXP
EG10564	malY	CYSTATHIONINE-BETA-LYASE-RXN	4.4.1.8	cystathionine beta-lyase	EV-EXP
EG10583	metC	CYSTATHIONINE-BETA-LYASE-RXN	4.4.1.8	cystathionine-beta-lyase	EV-EXP
EG10587	metH	HOMOCYSMETB12-RXN	2.1.1.13	Cobalamin-dependent homocysteine transmethylase	EV-EXP
EG10584	metE	HOMOCYSMET-RXN	2.1.1.14	Cobalamin-independent homocysteine transmethylase	EV-EXP
EG10581	metA	HOMSUCTRAN-RXN	2.3.1.46	homoserine O-succinyltransferase	EV-EXP

  </pathway>
  <pathway id="NADPHOS-DEPHOS-PWY">
    NAD phosphorylation and dephosphorylation

Gene ID	Gene name	Reaction id	Reaction EC	Enzymatic activity	Evidence
EG12192	nadK	NAD-KIN-RXN	2.7.1.23	NAD kinase	EV-EXP
EG10744	pntA	1.6.1.2-RXN	1.6.1.2	pyridine nucleotide transhydrogenase	EV-EXP
EG10745	pntB	1.6.1.2-RXN	1.6.1.2	pyridine nucleotide transhydrogenase	EV-EXP

  </pathway>
  <pathway id="NAGLIPASYN-PWY">
    lipid-A-precursor biosynthesis

Gene ID	Gene name	Reaction id	Reaction EC	Enzymatic activity	Evidence
EG10545	lpxA	UDPNACETYLGLUCOSAMACYLTRANS-RXN	2.3.1.129	UDP-N-acetylglucosamine acyltransferase	EV-EXP
EG10265	lpxC	UDPACYLGLCNACDEACETYL-RXN	No EC#	UDP-3-O-acyl-N-acetylglucosamine deacetylase	EV-EXP
EG10316	lpxD	UDPHYDROXYMYRGLUCOSAMNACETYLTRANS-RXN	2.3.1.-	UDP-3-O-[3-hydroxymyristoyl]glucosamine N-acetyltransferase	EV-EXP
EG12666	lpxH	LIPIDXSYNTHESIS-RXN	No EC#	UDP-2,3-diacylglucosamine hydrolase	EV-EXP
EG11409	lpxK	TETRAACYLDISACC4KIN-RXN	2.7.1.130	tetraacyldisaccharide 4'-kinase	EV-EXP
EG10546	lpxB	LIPIDADISACCHARIDESYNTH-RXN	2.4.1.182	lipid A disaccharide synthase	EV-EXP

  </pathway>
  <pathway id="NARQ-PWY">
    NarQ Nitrate/Nitrite-Dependent Two-Component Regulatory System

Gene ID	Gene name	Reaction id	Reaction EC	Enzymatic activity	Evidence

  </pathway>
  <pathway id="NARX-PWY">
    NarX Nitrate/Nitrite-Dependent Two-Component Regulatory System

Gene ID	Gene name	Reaction id	Reaction EC	Enzymatic activity	Evidence

  </pathway>
  <pathway id="NONMEVIPP-PWY">
    methylerythritol phosphate pathway

Gene ID	Gene name	Reaction id	Reaction EC	Enzymatic activity	Evidence
G7508	idi	IPPISOM-RXN	5.3.3.2	isopentenyl diphosphate isomerase	EV-EXP
EG11816	ispF	RXN0-302	4.6.1.12	2C-methyl-D-erythritol 2,4-cyclodiphosphate synthase	EV-EXP
EG11294	ispE	2.7.1.148-RXN	2.7.1.148	4-diphosphocytidyl-2-C-methylerythritol kinase	EV-EXP
G7423	ispD	2.7.7.60-RXN	2.7.7.60	4-diphosphocytidyl-2C-methyl-D-erythritol synthase	EV-EXP
EG11081	ispH	ISPH2-RXN	1.17.1.2	1-hydroxy-2-methyl-2-(E)-butenyl 4-diphosphate reductase	EV-EXP
EG11081	ispH	RXN0-884	1.17.1.2	1-hydroxy-2-methyl-2-(E)-butenyl 4-diphosphate reductase	EV-EXP
EG10370	ispG	RXN0-882	1.17.4.3	1-hydroxy-2-methyl-2-(E)-butenyl 4-diphosphate synthase	EV-EXP
EG12715	dxr	DXPREDISOM-RXN	1.1.1.267	1-deoxy-D-xylulose 5-phosphate reductoisomerase	EV-EXP
G6237	dxs	DXS-RXN	2.2.1.7	1-deoxyxylulose-5-phosphate synthase	EV-EXP

  </pathway>
  <pathway id="NONOXIPENT-PWY">
    pentose phosphate pathway (non-oxidative branch)

Gene ID	Gene name	Reaction id	Reaction EC	Enzymatic activity	Evidence
EG11443	rpiA	RIB5PISOM-RXN	5.3.1.6	ribose-5-phosphate isomerase A	EV-EXP
EG11827	rpiB	RIB5PISOM-RXN	5.3.1.6	ribose-5-phosphate isomerase	EV-EXP
M004	rpe	RIBULP3EPIM-RXN	5.1.3.1	ribulose phosphate 3-epimerase	EV-EXP
EG12100	tktB	1TRANSKETO-RXN	2.2.1.1	transketolase	EV-EXP
EG11427	tktA	1TRANSKETO-RXN	2.2.1.1	transketolase	EV-EXP
EG12100	tktB	2TRANSKETO-RXN	2.2.1.1	transketolase	EV-EXP
EG11427	tktA	2TRANSKETO-RXN	2.2.1.1	transketolase	EV-EXP
EG11797	talA	TRANSALDOL-RXN	2.2.1.2	transaldolase A	EV-COMP
EG11556	talB	TRANSALDOL-RXN	2.2.1.2	transaldolase B	EV-EXP

  </pathway>
  <pathway id="NRI-PWY">
    Nitrogen Regulation Two-Component System

Gene ID	Gene name	Reaction id	Reaction EC	Enzymatic activity	Evidence
EG11411	glnD	RXN0-801	2.7.7.59	uridylyltransferase	EV-EXP
EG10383	glnA	GLUTAMINESYN-RXN	6.3.1.2	glutamine synthetase	EV-EXP
EG11602	glnE	GSDEADENYLATION-RXN	No EC#	glutamine synthetase deadenylylating enzyme	EV-EXP
EG11602	glnE	GSADENYLATION-RXN	2.7.7.42	glutamine synthetase adenylyltransferase	EV-EXP
EG11411	glnD	URITRANS-RXN	2.7.7.59	uridylyltransferase	EV-EXP
EG11411	glnD	URIDYLREM-RXN	No EC#	uridylyl-removing enzyme	EV-EXP

  </pathway>
  <pathway id="OANTIGEN-PWY">
    O-antigen biosynthesis

Gene ID	Gene name	Reaction id	Reaction EC	Enzymatic activity	Evidence
EG11553	glmM	5.4.2.10-RXN	5.4.2.10	phosphoglucosamine mutase	EV-EXP
EG10382	glmS	L-GLN-FRUCT-6-P-AMINOTRANS-RXN	2.6.1.16	L-glutamine:D-fructose-6-phosphate aminotransferase	EV-EXP
EG11198	glmU	2.3.1.157-RXN	2.3.1.157	glucosamine-1-phosphate acetyltransferase	EV-EXP
EG11198	glmU	NAG1P-URIDYLTRANS-RXN	2.7.7.23	N-acetylglucosamine-1-phosphate uridyltransferase	EV-EXP
EG11978	rfbA	DTDPGLUCOSEPP-RXN	2.7.7.24	dTDP-glucose pyrophosphorylase	EV-EXP
EG12412	rfbB	DTDPGLUCDEHYDRAT-RXN	4.2.1.46	dTDP-glucose 4,6-dehydratase	EV-EXP
EG12411	rfbD	DTDPDEHYRHAMREDUCT-RXN	1.1.1.133	dTDP-4-dehydrorhamnose reductase	EV-EXP
EG11979	rfbC	DTDPDEHYDRHAMEPIM-RXN	5.1.3.13	dTDP-4-dehydrorhamnose 3,5-epimerase	EV-EXP
EG11981	glf	GALPMUT-RXN	5.4.99.9	UDP-galactopyranose mutase	EV-EXP

  </pathway>
  <pathway id="OMP-PWY">
    Osmoregulatory Two-Component Signal Transduction System

Gene ID	Gene name	Reaction id	Reaction EC	Enzymatic activity	Evidence

  </pathway>
  <pathway id="ORNARGDEG-PWY">
    superpathway of arginine and ornithine degradation

Gene ID	Gene name	Reaction id	Reaction EC	Enzymatic activity	Evidence
EG10961	speC	ORNDECARBOX-RXN	4.1.1.17	ornithine decarboxylase, biosynthetic	EV-EXP
G7596	ygjG	PUTTRANSAM-RXN	2.6.1.82	putrescine aminotransferase	EV-EXP
G6755	ydcW	AMINOBUTDEHYDROG-RXN	1.2.1.19	gamma-aminobutyraldehyde dehydrogenase	EV-EXP
G6811	sad	SUCCINATE-SEMIALDEHYDE-DEHYDROGENASE-RXN	1.2.1.24	succinate semialdehyde dehydrogenase, NAD+-dependent	EV-EXP
EG11329	gabD	SUCCSEMIALDDEHYDROG-RXN	1.2.1.16	succinate semialdehyde dehydrogenase, NADP+-dependent	EV-EXP
G6646	puuE	GABATRANSAM-RXN	2.6.1.19	4-aminobutyrate aminotransferase	EV-EXP
EG10361	gabT	GABATRANSAM-RXN	2.6.1.19	4-aminobutyrate transaminase	EV-EXP
EG10960	speB	AGMATIN-RXN	3.5.3.11	agmatinase	EV-EXP
EG10959	speA	ARGDECARBOX-RXN	4.1.1.19	arginine decarboxylase, biosynthetic	EV-EXP
G6644	puuA	RXN0-3901	6.3.1.11	glutamate-putrescine ligase	EV-EXP
EG11822	puuB	RXN0-3921	No EC#	gamma-glutamylputrescine oxidase	EV-EXP
EG10036	puuC	RXN0-3922	1.2.1.-	gamma-glutamyl-gamma-aminobutyraldehyde dehydrogenase	EV-EXP
G6645	puuD	RXN0-3942	3.5.1.94	gamma-glutamyl-gamma-aminobutyrate hydrolase	EV-EXP

  </pathway>
  <pathway id="ORNDEG-PWY">
    superpathway of ornithine degradation

Gene ID	Gene name	Reaction id	Reaction EC	Enzymatic activity	Evidence
G6644	puuA	RXN0-3901	6.3.1.11	glutamate-putrescine ligase	EV-EXP
EG11822	puuB	RXN0-3921	No EC#	gamma-glutamylputrescine oxidase	EV-EXP
EG10036	puuC	RXN0-3922	1.2.1.-	gamma-glutamyl-gamma-aminobutyraldehyde dehydrogenase	EV-EXP
G6645	puuD	RXN0-3942	3.5.1.94	gamma-glutamyl-gamma-aminobutyrate hydrolase	EV-EXP
G7596	ygjG	PUTTRANSAM-RXN	2.6.1.82	putrescine aminotransferase	EV-EXP
G6755	ydcW	AMINOBUTDEHYDROG-RXN	1.2.1.19	gamma-aminobutyraldehyde dehydrogenase	EV-EXP
EG10961	speC	ORNDECARBOX-RXN	4.1.1.17	ornithine decarboxylase, biosynthetic	EV-EXP

  </pathway>
  <pathway id="OXIDATIVEPENT-PWY">
    pentose phosphate pathway (oxidative branch)

Gene ID	Gene name	Reaction id	Reaction EC	Enzymatic activity	Evidence
EG11221	zwf	GLU6PDEHYDROG-RXN	1.1.1.49	glucose 6-phosphate-1-dehydrogenase	EV-EXP
EG10411	gnd	6PGLUCONDEHYDROG-RXN	1.1.1.44	6-phosphogluconate dehydrogenase (decarboxylating)	EV-EXP
G6397	pgl	6PGLUCONOLACT-RXN	3.1.1.31	6-phosphogluconolactonase	EV-EXP

  </pathway>
  <pathway id="P2-PWY">
    2'-(5'-phosphoribosyl)-3'-dephospho-CoA biosynthesis I (citrate lyase)

Gene ID	Gene name	Reaction id	Reaction EC	Enzymatic activity	Evidence
G6339	citG	2.7.8.25-RXN	2.7.8.25	triphosphoribosyl-dephospho-CoA synthase	EV-EXP
G6340	citX	2.7.7.61-RXN	2.7.7.61	apo-citrate lyase phosphoribosyl-dephospho-CoA transferase	EV-EXP

  </pathway>
  <pathway id="P4-PWY">
    superpathway of lysine, threonine and methionine biosynthesis

Gene ID	Gene name	Reaction id	Reaction EC	Enzymatic activity	Evidence
EG10582	metB	O-SUCCHOMOSERLYASE-RXN	2.5.1.48	O-succinylhomoserine(thiol)-lyase	EV-EXP
EG10564	malY	CYSTATHIONINE-BETA-LYASE-RXN	4.4.1.8	cystathionine beta-lyase	EV-EXP
EG10583	metC	CYSTATHIONINE-BETA-LYASE-RXN	4.4.1.8	cystathionine-beta-lyase	EV-EXP
EG10587	metH	HOMOCYSMETB12-RXN	2.1.1.13	Cobalamin-dependent homocysteine transmethylase	EV-EXP
EG10584	metE	HOMOCYSMET-RXN	2.1.1.14	Cobalamin-independent homocysteine transmethylase	EV-EXP
EG10581	metA	HOMSUCTRAN-RXN	2.3.1.46	homoserine O-succinyltransferase	EV-EXP
EG10205	dapA	DIHYDRODIPICSYN-RXN	4.2.1.52	dihydrodipicolinate synthase	EV-EXP
EG10206	dapB	DIHYDROPICRED-RXN	1.3.1.26	dihydrodipicolinate reductase	EV-EXP
EG10207	dapD	TETHYDPICSUCC-RXN	2.3.1.117	tetrahydrodipicolinate succinylase	EV-EXP
EG10066	argD	SUCCINYLDIAMINOPIMTRANS-RXN	2.6.1.17	N-succinyldiaminopimelate-aminotransferase	EV-EXP
EG10208	dapE	SUCCDIAMINOPIMDESUCC-RXN	3.5.1.18	N-succinyl-L-diaminopimelate desuccinylase	EV-EXP
EG10549	lysA	DIAMINOPIMDECARB-RXN	4.1.1.20	diaminopimelate decarboxylase	EV-EXP
EG10209	dapF	DIAMINOPIMEPIM-RXN	5.1.1.7	diaminopimelate epimerase	EV-EXP
EG10096	aspC	ASPAMINOTRANS-RXN	2.6.1.1	aspartate transaminase	EV-EXP
EG11000	thrC	THRESYN-RXN	4.2.3.1	threonine synthase	EV-EXP
EG10999	thrB	HOMOSERKIN-RXN	2.7.1.39	homoserine kinase	EV-EXP
EG10590	metL	HOMOSERDEHYDROG-RXN	1.1.1.3	homoserine dehydrogenase	EV-EXP
EG10998	thrA	HOMOSERDEHYDROG-RXN	1.1.1.3	homoserine dehydrogenase	EV-EXP
EG10088	asd	ASPARTATE-SEMIALDEHYDE-DEHYDROGENASE-RXN	1.2.1.11	aspartate semialdehyde dehydrogenase	EV-EXP
EG10550	lysC	ASPARTATEKIN-RXN	2.7.2.4	aspartate kinase	EV-EXP
EG10590	metL	ASPARTATEKIN-RXN	2.7.2.4	aspartate kinase	EV-EXP
EG10998	thrA	ASPARTATEKIN-RXN	2.7.2.4	aspartate kinase	EV-EXP

  </pathway>
  <pathway id="PANTO-PWY">
    pantothenate biosynthesis I

Gene ID	Gene name	Reaction id	Reaction EC	Enzymatic activity	Evidence
EG11675	panB	3-CH3-2-OXOBUTANOATE-OH-CH3-XFER-RXN	2.1.2.11	3-methyl-2-oxobutanoate hydroxymethyltransferase	EV-EXP
G6239	panE	2-DEHYDROPANTOATE-REDUCT-RXN	1.1.1.169	2-dehydropantoate 2-reductase	EV-EXP
EG11746	panC	PANTOATE-BETA-ALANINE-LIG-RXN	6.3.2.1	pantothenate synthetase	EV-EXP

  </pathway>
  <pathway id="PANTOSYN-PWY">
    superpathway of pantothenate and coenzyme A biosynthesis

Gene ID	Gene name	Reaction id	Reaction EC	Enzymatic activity	Evidence
EG11747	panD	ASPDECARBOX-RXN	4.1.1.11	aspartate 1-decarboxylase	EV-EXP
EG10922	coaA	PANTOTHENATE-KIN-RXN	2.7.1.33	pantothenate kinase	EV-EXP
EG10004	dfp	P-PANTOCYSLIG-RXN	6.3.2.5	phosphopantothenoylcysteine synthetase	EV-EXP
EG10004	dfp	P-PANTOCYSDECARB-RXN	4.1.1.36	4'-phosphopantothenoylcysteine decarboxylase	EV-EXP
EG12312	coaE	DEPHOSPHOCOAKIN-RXN	2.7.1.24	dephospho-CoA kinase	EV-EXP
EG11190	coaD	PANTEPADENYLYLTRAN-RXN	2.7.7.3	phosphopantetheine adenylyltransferase	EV-EXP
EG11675	panB	3-CH3-2-OXOBUTANOATE-OH-CH3-XFER-RXN	2.1.2.11	3-methyl-2-oxobutanoate hydroxymethyltransferase	EV-EXP
G6239	panE	2-DEHYDROPANTOATE-REDUCT-RXN	1.1.1.169	2-dehydropantoate 2-reductase	EV-EXP
EG11746	panC	PANTOATE-BETA-ALANINE-LIG-RXN	6.3.2.1	pantothenate synthetase	EV-EXP

  </pathway>
  <pathway id="PENTOSE-P-PWY">
    pentose phosphate pathway

Gene ID	Gene name	Reaction id	Reaction EC	Enzymatic activity	Evidence
EG11221	zwf	GLU6PDEHYDROG-RXN	1.1.1.49	glucose 6-phosphate-1-dehydrogenase	EV-EXP
EG10411	gnd	6PGLUCONDEHYDROG-RXN	1.1.1.44	6-phosphogluconate dehydrogenase (decarboxylating)	EV-EXP
G6397	pgl	6PGLUCONOLACT-RXN	3.1.1.31	6-phosphogluconolactonase	EV-EXP
EG11443	rpiA	RIB5PISOM-RXN	5.3.1.6	ribose-5-phosphate isomerase A	EV-EXP
EG11827	rpiB	RIB5PISOM-RXN	5.3.1.6	ribose-5-phosphate isomerase	EV-EXP
M004	rpe	RIBULP3EPIM-RXN	5.1.3.1	ribulose phosphate 3-epimerase	EV-EXP
EG12100	tktB	1TRANSKETO-RXN	2.2.1.1	transketolase	EV-EXP
EG11427	tktA	1TRANSKETO-RXN	2.2.1.1	transketolase	EV-EXP
EG12100	tktB	2TRANSKETO-RXN	2.2.1.1	transketolase	EV-EXP
EG11427	tktA	2TRANSKETO-RXN	2.2.1.1	transketolase	EV-EXP
EG11797	talA	TRANSALDOL-RXN	2.2.1.2	transaldolase A	EV-COMP
EG11556	talB	TRANSALDOL-RXN	2.2.1.2	transaldolase B	EV-EXP

  </pathway>
  <pathway id="PEPTIDOGLYCANSYN-PWY">
    peptidoglycan biosynthesis I

Gene ID	Gene name	Reaction id	Reaction EC	Enzymatic activity	Evidence
EG10604	mraY	PHOSNACMURPENTATRANS-RXN	2.7.8.13	phospho-N-acetylmuramoyl-pentapeptide transferase	EV-EXP
EG10214	ddlB	DALADALALIG-RXN	6.3.2.4	D-alanine-D-alanine ligase B	EV-EXP
EG10213	ddlA	DALADALALIG-RXN	6.3.2.4	D-alanine-D-alanine ligase A	EV-EXP
EG10621	murE	UDP-NACMURALGLDAPLIG-RXN	6.3.2.13	UDP-N-acetylmuramoylalanyl-D-glutamate 2,6-diaminopimelate ligase	EV-EXP
EG11204	murI	GLUTRACE-RXN	5.1.1.3	glutamate racemase	EV-EXP
EG10620	murD	UDP-NACMURALA-GLU-LIG-RXN	6.3.2.9	UDP-N-acetylmuramoyl-L-alanine:D-glutamate ligase	EV-EXP
EG10619	murC	UDP-NACMUR-ALA-LIG-RXN	6.3.2.8	UDP-N-acetylmuramate-alanine ligase	EV-EXP
EG10622	murF	UDP-NACMURALGLDAPAALIG-RXN	6.3.2.10	D-alanyl-D-alanine-adding enzyme	EV-EXP
EG10623	murG	NACGLCTRANS-RXN	2.4.1.227	N-acetylglucosaminyl transferase	EV-EXP
EG11205	murB	UDPNACETYLMURAMATEDEHYDROG-RXN	1.1.1.158	UDP-N-acetylenolpyruvoylglucosamine reductase	EV-EXP
EG11358	murA	UDPNACETYLGLUCOSAMENOLPYRTRANS-RXN	2.5.1.7	UDP-N-acetylglucosamine enolpyruvoyl transferase	EV-EXP

  </pathway>
  <pathway id="PHESYN">
    phenylalanine biosynthesis I

Gene ID	Gene name	Reaction id	Reaction EC	Enzymatic activity	Evidence
EG11039	tyrA	CHORISMATEMUT-RXN	5.4.99.5	chorismate mutase	EV-EXP
EG10707	pheA	CHORISMATEMUT-RXN	5.4.99.5	chorismate mutase	EV-EXP
EG10707	pheA	PREPHENATEDEHYDRAT-RXN	4.2.1.51	prephenate dehydratase	EV-EXP
EG10096	aspC	PHEAMINOTRANS-RXN	2.6.1.57	aromatic-amino-acid transaminase	EV-EXP
EG11040	tyrB	PHEAMINOTRANS-RXN	2.6.1.57	phenylalanine aminotransferase	EV-EXP

  </pathway>
  <pathway id="PHOQ-PWY">
    PhoQP Two-Component Signal Transduction System

Gene ID	Gene name	Reaction id	Reaction EC	Enzymatic activity	Evidence

  </pathway>
  <pathway id="PHOR-PWY">
    PhoRB Two-Component Signal Transduction System

Gene ID	Gene name	Reaction id	Reaction EC	Enzymatic activity	Evidence

  </pathway>
  <pathway id="PHOSLIPSYN-PWY">
    phospholipid biosynthesis I

Gene ID	Gene name	Reaction id	Reaction EC	Enzymatic activity	Evidence
EG11377	plsC	1-ACYLGLYCEROL-3-P-ACYLTRANSFER-RXN	2.3.1.51	1-acylglycerol-3-phosphate acyltransferase	EV-EXP
EG10740	plsB	GLYCEROL-3-P-ACYLTRANSFER-RXN	2.3.1.15	glycerol-3-phosphate acyltransferase	EV-EXP
EG10775	psd	PHOSPHASERDECARB-RXN	4.1.1.65	phosphatidylserine decarboxylase	EV-EXP
EG10781	pssA	PHOSPHASERSYN-RXN	2.7.8.8	phosphatidylserine synthase	EV-EXP
EG10706	pgsA	PHOSPHAGLYPSYN-RXN	2.7.8.5	phosphatidylglycerophosphate synthase	EV-EXP
EG11608	cls	CARDIOLIPSYN-RXN	2.7.8.-	cardiolipin synthase	EV-EXP
EG10705	pgpB	PGPPHOSPHA-RXN	3.1.3.27	phosphatidylglycerophosphatase B	EV-EXP
EG10704	pgpA	PGPPHOSPHA-RXN	3.1.3.27	phosphatidylglycerophosphatase A	EV-EXP
EG20091	gpsA	GLYC3PDEHYDROGBIOSYN-RXN	1.1.1.94	glycerol-3-phosphate-dehydrogenase	EV-EXP
EG10740	plsB	RXN-1381	2.3.1.15	glycerol-3-phosphate acyltransferase	EV-EXP
EG11377	plsC	RXN-1623	2.3.1.51	1-acylglycerol-3-phosphate acyltransferase	EV-EXP
EG10139	cdsA	CDPDIGLYSYN-RXN	2.7.7.41	CDP-diglyceride synthetase	EV-EXP

  </pathway>
  <pathway id="PLPSAL-PWY">
    pyridoxal 5'-phosphate salvage pathway

Gene ID	Gene name	Reaction id	Reaction EC	Enzymatic activity	Evidence
G6879	pdxY	PYRIDOXKIN-RXN	2.7.1.35	pyridoxal kinase	EV-EXP
G7259	pdxK	PYRIDOXKIN-RXN	2.7.1.35	pyridoxal kinase	EV-EXP
EG11487	pdxH	PMPOXI-RXN	1.4.3.5	pyridoxamine 5'-phosphate oxidase	EV-EXP
EG11487	pdxH	PNPOXI-RXN	1.4.3.5	pyridoxine 5'-phosphate oxidase	EV-EXP
G7259	pdxK	PYRAMKIN-RXN	2.7.1.35	pyridoxamine kinase	EV-EXP
G7259	pdxK	PNKIN-RXN	2.7.1.-	pyridoxal kinase	EV-EXP

  </pathway>
  <pathway id="POLYAMSYN-PWY">
    superpathway of polyamine biosynthesis I

Gene ID	Gene name	Reaction id	Reaction EC	Enzymatic activity	Evidence
G6094	ldcC	LYSDECARBOX-RXN	4.1.1.18	lysine decarboxylase	EV-EXP
EG10131	cadA	LYSDECARBOX-RXN	4.1.1.18	lysine decarboxylase	EV-EXP
EG10963	speE	RXN0-5217	No EC#	aminopropylcadaverine synthase	EV-EXP
EG10962	speD	SAMDECARB-RXN	4.1.1.50	adenosylmethionine decarboxylase	EV-EXP
EG10963	speE	SPERMIDINESYN-RXN	2.5.1.16	spermidine synthase	EV-EXP
EG10961	speC	ORNDECARBOX-RXN	4.1.1.17	ornithine decarboxylase, biosynthetic	EV-EXP
EG10960	speB	AGMATIN-RXN	3.5.3.11	agmatinase	EV-EXP
EG10959	speA	ARGDECARBOX-RXN	4.1.1.19	arginine decarboxylase, biosynthetic	EV-EXP

  </pathway>
  <pathway id="POLYISOPRENSYN-PWY">
    polyisoprenoid biosynthesis (&lt;i&gt;E. coli&lt;/i&gt;)

Gene ID	Gene name	Reaction id	Reaction EC	Enzymatic activity	Evidence
EG10017	ispB	RXN-8992	2.5.1.11	octaprenyl diphosphate synthase	EV-EXP
EG10017	ispB	TRANS-HEXAPRENYLTRANSTRANSFERASE-RXN	2.5.1.30	octaprenyl diphosphate synthase	EV-EXP
EG10017	ispB	TRANS-PENTAPRENYLTRANSFERASE-RXN	2.5.1.33	octaprenyl diphosphate synthase	EV-EXP
EG10017	ispB	RXN-8813	2.5.1.33	octaprenyl diphosphate synthase	EV-EXP
EG10017	ispB	FARNESYLTRANSTRANSFERASE-RXN	2.5.1.29	octaprenyl diphosphate synthase	EV-EXP
G6092	ispU	RXN0-5180	2.5.1.31	undecaprenyl diphosphate synthase	EV-EXP
G7508	idi	IPPISOM-RXN	5.3.3.2	isopentenyl diphosphate isomerase	EV-EXP
EG10508	ispA	FPPSYN-RXN	2.5.1.10	farnesyl diphosphate synthase	EV-EXP
EG10508	ispA	GPPSYN-RXN	2.5.1.1	geranyl diphosphate synthase	EV-EXP

  </pathway>
  <pathway id="PPGPPMET-PWY">
    ppGpp biosynthesis

Gene ID	Gene name	Reaction id	Reaction EC	Enzymatic activity	Evidence
EG10835	relA	GDPPYPHOSKIN-RXN	2.7.6.5	GDP pyrophosphokinase	EV-EXP
EG10966	spoT	GDPPYPHOSKIN-RXN	2.7.6.5	GDP diphosphokinase	EV-EXP
EG10835	relA	GTPPYPHOSKIN-RXN	2.7.6.5	GTP pyrophosphokinase	EV-EXP
EG10966	spoT	PPGPPSYN-RXN	3.1.7.2	guanosine-3',5'-bis(diphosphate) 3'-diphosphatase	EV-EXP
EG10413	gpp	PPPGPPHYDRO-RXN	3.6.1.40	guanosine-5'-triphosphate,3'-diphosphate pyrophosphatase	EV-EXP

  </pathway>
  <pathway id="PROPIONMET-PWY">
    methylmalonyl pathway

Gene ID	Gene name	Reaction id	Reaction EC	Enzymatic activity	Evidence
EG11444	scpA	METHYLMALONYL-COA-MUT-RXN	5.4.99.2	methylmalonyl-CoA mutase	EV-EXP

  </pathway>
  <pathway id="PROSYN-PWY">
    proline biosynthesis I

Gene ID	Gene name	Reaction id	Reaction EC	Enzymatic activity	Evidence
EG10768	proB	GLUTKIN-RXN	2.7.2.11	gamma-glutamyl kinase	EV-EXP
EG10767	proA	GLUTSEMIALDEHYDROG-RXN	1.2.1.41	glutamate-5-semialdehyde dehydrogenase	EV-EXP
EG10769	proC	PYRROLINECARBREDUCT-RXN	1.5.1.2	pyrroline-5-carboxylate reductase	EV-EXP

  </pathway>
  <pathway id="PROUT-PWY">
    proline degradation I

Gene ID	Gene name	Reaction id	Reaction EC	Enzymatic activity	Evidence
EG10801	putA	PYRROLINECARBDEHYDROG-RXN	1.5.1.12	1-pyrroline-5-carboxylate dehydrogenase	EV-EXP
EG10801	putA	RXN-821	1.5.99.8	proline dehydrogenase	EV-EXP

  </pathway>
  <pathway id="PRPP-PWY">
    superpathway of histidine, purine, and pyrimidine biosynthesis

Gene ID	Gene name	Reaction id	Reaction EC	Enzymatic activity	Evidence
EG10723	phnN	RXN0-1401	No EC#	ribose 1,5-bisphosphokinase	EV-EXP
EG10220	deoB	PPENTOMUT-RXN	5.4.2.7	phosphopentomutase	EV-EXP
EG10774	prs	PRPPSYN-RXN	2.7.6.1	ribose-phosphate diphosphokinase	EV-EXP
EG10650	ndk	CDPKIN-RXN	2.7.4.6	CDP kinase	EV-EXP
EG10810	pyrG	CTPSYN-RXN	6.3.4.2	CTP synthetase	EV-EXP
EG10650	ndk	UDPKIN-RXN	2.7.4.6	UDP kinase	EV-EXP
EG11539	pyrH	UMPKI-RXN	2.7.4.14	uridylate kinase	EV-EXP
EG10809	pyrF	OROTPDECARB-RXN	4.1.1.23	orotidine-5'-phosphate-decarboxylase	EV-EXP
EG10808	pyrE	OROPRIBTRANS-RXN	2.4.2.10	orotate phosphoribosyltransferase	EV-EXP
EG10807	pyrD	DIHYDROOROTOX-RXN	1.3.3.1	dihydroorotate oxidase	EV-EXP
EG10806	pyrC	DIHYDROOROT-RXN	3.5.2.3	dihydroorotase	EV-EXP
EG10811	pyrI	ASPCARBTRANS-RXN	2.1.3.2	aspartate carbamoyltransferase	EV-EXP
EG10805	pyrB	ASPCARBTRANS-RXN	2.1.3.2	aspartate carbamoyltransferase	EV-EXP
EG10134	carA	CARBPSYN-RXN	6.3.5.5	carbamoyl phosphate synthetase	EV-EXP
EG10135	carB	CARBPSYN-RXN	6.3.5.5	carbamoyl phosphate synthetase	EV-EXP
EG10650	ndk	DADPKIN-RXN	2.7.4.6	dADP kinase	EV-COMP
EG10650	ndk	DGDPKIN-RXN	2.7.4.6	dGDP kinase	EV-COMP
EG12381	nrdF	RXN0-748	1.17.4.-	ribonucleoside-diphosphate reductase	EV-EXP
EG20257	nrdE	RXN0-748	1.17.4.-	ribonucleoside-diphosphate reductase	EV-EXP
EG12381	nrdF	RXN0-747	1.17.4.-	ribonucleoside-diphosphate reductase	EV-EXP
EG20257	nrdE	RXN0-747	1.17.4.-	ribonucleoside-diphosphate reductase	EV-EXP
EG11417	nrdD	RXN0-746	No EC#	GTP reductase	EV-EXP
EG11417	nrdD	RXN0-745	No EC#	ATP reductase	EV-EXP
EG10796	purK	RXN0-742	6.3.4.18	N5-carboxyaminoimidazole ribonucleotide synthetase	EV-EXP
EG10793	purE	RXN0-743	5.4.99.18	N5-carboxyaminoimidazole ribonucleotide mutase	EV-EXP
EG10661	nrdB	ADPREDUCT-RXN	1.17.4.1	ADP reductase	EV-EXP
EG10660	nrdA	ADPREDUCT-RXN	1.17.4.1	ADP reductase	EV-EXP
EG10661	nrdB	GDPREDUCT-RXN	1.17.4.1	GDP reductase	EV-EXP
EG10660	nrdA	GDPREDUCT-RXN	1.17.4.1	GDP reductase	EV-EXP
EG10650	ndk	GDPKIN-RXN	2.7.4.6	GDP kinase	EV-EXP
EG10965	gmk	GUANYL-KIN-RXN	2.7.4.8	guanylate kinase	EV-EXP
EG10420	guaA	GMP-SYN-GLUT-RXN	6.3.5.2	GMP synthetase	EV-EXP
EG10420	guaA	GMP-SYN-NH3-RXN	6.3.4.1	GMP synthetase	EV-EXP
EG10421	guaB	IMP-DEHYDROG-RXN	1.1.1.205	IMP dehydrogenase	EV-EXP
EG10032	adk	ADENYL-KIN-RXN	2.7.4.3	adenylate kinase	EV-EXP
EG11314	purB	AMPSYN-RXN	4.3.2.2	adenylosuccinate lyase	EV-EXP
EG10790	purA	ADENYLOSUCCINATE-SYNTHASE-RXN	6.3.4.4	adenylosuccinate synthetase	EV-EXP
EG10795	purH	IMPCYCLOHYDROLASE-RXN	3.5.4.10	IMP cyclohydrolase	EV-EXP
EG10795	purH	AICARTRANSFORM-RXN	2.1.2.3	AICAR transformylase	EV-EXP
EG11314	purB	AICARSYN-RXN	4.3.2.2	5'-phosphoribosyl-4-(N-succinocarboxamide)-5-aminoimidazole lyase	EV-EXP
EG10791	purC	SAICARSYN-RXN	6.3.2.6	phosphoribosylaminoimidazole-succinocarboxamide synthase	EV-EXP
EG10798	purM	AIRS-RXN	6.3.3.1	phosphoribosylformylglycinamide cyclo-ligase	EV-EXP
EG10797	purL	FGAMSYN-RXN	6.3.5.3	phosphoribosylformylglycinamide synthetase	EV-EXP
EG11809	purT	GARTRANSFORMYL2-RXN	2.1.2.-	GAR transformylase	EV-EXP
EG10799	purN	GART-RXN	2.1.2.2	phosphoribosylglycinamide formyltransferase	EV-EXP
EG10792	purD	GLYRIBONUCSYN-RXN	6.3.4.13	phosphoribosylamine-glycine ligase	EV-EXP
EG10794	purF	PRPPAMIDOTRANS-RXN	2.4.2.14	amidophosphoribosyl transferase	EV-EXP
EG10449	hisG	ATPPHOSPHORIBOSYLTRANS-RXN	2.4.2.17	ATP phosphoribosyltransferase	EV-EXP
EG10451	hisI	HISTCYCLOHYD-RXN	3.5.4.19	phosphoribosyl-AMP cyclohydrolase	EV-COMP
EG10451	hisI	HISTPRATPHYD-RXN	3.6.1.31	phosphoribosyl-ATP pyrophosphatase	EV-EXP
EG10444	hisA	PRIBFAICARPISOM-RXN	5.3.1.16	N-(5'-phospho-L-ribosyl-formimino)-5-amino-1-(5'-phosphoribosyl)-4-imidazolecarboxamide isomerase	EV-EXP
EG10448	hisF	GLUTAMIDOTRANS-RXN	2.4.2.-	imidazole glycerol phosphate synthase	EV-EXP
EG10450	hisH	GLUTAMIDOTRANS-RXN	2.4.2.-	imidazole glycerol phosphate synthase	EV-EXP
EG10445	hisB	IMIDPHOSDEHYD-RXN	4.2.1.19	imidazoleglycerol-phosphate dehydratase	EV-EXP
EG10446	hisC	HISTAMINOTRANS-RXN	2.6.1.9	histidinol-phosphate aminotransferase	EV-EXP
EG10445	hisB	HISTIDPHOS-RXN	3.1.3.15	histidinol-phosphatase	EV-EXP
EG10447	hisD	HISTOLDEHYD-RXN	1.1.1.23	histidinol dehydrogenase	EV-EXP
EG10447	hisD	HISTALDEHYD-RXN	1.1.1.23	histidinal dehydrogenase	EV-EXP

  </pathway>
  <pathway id="PUTDEG-PWY">
    putrescine degradation I

Gene ID	Gene name	Reaction id	Reaction EC	Enzymatic activity	Evidence
G7596	ygjG	PUTTRANSAM-RXN	2.6.1.82	putrescine aminotransferase	EV-EXP
G6755	ydcW	AMINOBUTDEHYDROG-RXN	1.2.1.19	gamma-aminobutyraldehyde dehydrogenase	EV-EXP

  </pathway>
  <pathway id="PWY-1269">
    CMP-KDO biosynthesis I

Gene ID	Gene name	Reaction id	Reaction EC	Enzymatic activity	Evidence
EG10973	gutQ	DARAB5PISOM-RXN	5.3.1.13	D-arabinose 5-phosphate isomerase	EV-EXP
G7662	kdsD	DARAB5PISOM-RXN	5.3.1.13	D-arabinose 5-phosphate isomerase	EV-EXP
EG10518	kdsA	KDO-8PSYNTH-RXN	2.5.1.55	3-deoxy-D-manno-octulosonate 8-phosphate synthase	EV-EXP
G7663	kdsC	KDO-8PPHOSPHAT-RXN	3.1.3.45	3-deoxy-D-manno-octulosonate 8-phosphate phosphatase	EV-EXP
EG10519	kdsB	CPM-KDOSYNTH-RXN	2.7.7.38	3-deoxy-D-manno-octulosonate cytidylyltransferase	EV-EXP

  </pathway>
  <pathway id="PWY-1801">
    formaldehyde oxidation II (glutathione-dependent)

Gene ID	Gene name	Reaction id	Reaction EC	Enzymatic activity	Evidence
EG50010	frmA	RXN-2962	1.1.1.284	formaldehyde dehydrogenase, glutathione-dependent	EV-EXP
EG12026	yeiG	S-FORMYLGLUTATHIONE-HYDROLASE-RXN	3.1.2.12	S-formylglutathione hydrolase	EV-EXP
G6208	frmB	S-FORMYLGLUTATHIONE-HYDROLASE-RXN	3.1.2.12	S-formylglutathione hydrolase	EV-EXP

  </pathway>
  <pathway id="PWY-2161">
    folate polyglutamylation I

Gene ID	Gene name	Reaction id	Reaction EC	Enzymatic activity	Evidence
EG10327	folC	FORMYLTHFGLUSYNTH-RXN	6.3.2.17	folylpoly-gamma-glutamate synthetase	EV-EXP
EG10327	folC	RXN0-2921	6.3.2.17	folylpoly-gamma-glutamate synthetase	No Evidence Code
EG10327	folC	FOLYLPOLYGLUTAMATESYNTH-RXN	6.3.2.17	folylpoly-gamma-glutamate synthetase	EV-EXP
EG10408	glyA	GLYOHMETRANS-RXN	2.1.2.1	serine hydroxymethyltransferase	EV-EXP

  </pathway>
  <pathway id="PWY-40">
    putrescine biosynthesis I

Gene ID	Gene name	Reaction id	Reaction EC	Enzymatic activity	Evidence
EG10960	speB	AGMATIN-RXN	3.5.3.11	agmatinase	EV-EXP
EG10959	speA	ARGDECARBOX-RXN	4.1.1.19	arginine decarboxylase, biosynthetic	EV-EXP

  </pathway>
  <pathway id="PWY-4381">
    fatty acid biosynthesis initiation I

Gene ID	Gene name	Reaction id	Reaction EC	Enzymatic activity	Evidence
EG10277	fabH	2.3.1.180-RXN	2.3.1.180	beta-ketoacyl-ACP synthase	EV-EXP
EG11317	fabD	MALONYL-COA-ACP-TRANSACYL-RXN	2.3.1.39	malonyl-CoA-ACP transacylase	EV-EXP
EG10275	accB	ACETYL-COA-CARBOXYLTRANSFER-RXN	6.4.1.2	acetyl-CoA carboxylase	EV-EXP
EG10276	accC	ACETYL-COA-CARBOXYLTRANSFER-RXN	6.4.1.2	acetyl-CoA carboxylase	EV-EXP
EG11647	accA	ACETYL-COA-CARBOXYLTRANSFER-RXN	6.4.1.2	acetyl-CoA carboxylase	EV-EXP
EG10217	accD	ACETYL-COA-CARBOXYLTRANSFER-RXN	6.4.1.2	acetyl-CoA carboxylase	EV-EXP

  </pathway>
  <pathway id="PWY-46">
    putrescine biosynthesis III

Gene ID	Gene name	Reaction id	Reaction EC	Enzymatic activity	Evidence
EG10961	speC	ORNDECARBOX-RXN	4.1.1.17	ornithine decarboxylase, biosynthetic	EV-EXP

  </pathway>
  <pathway id="PWY-5084">
    2-ketoglutarate dehydrogenase complex

Gene ID	Gene name	Reaction id	Reaction EC	Enzymatic activity	Evidence
EG10543	lpd	RXN-7716	1.8.1.4	dihydrolipoate dehydrogenase	EV-EXP
EG10980	sucB	RXN0-1147	2.3.1.61	dihydrolipoyltranssuccinylase	EV-EXP
EG10979	sucA	2OXOGLUTDECARB-RXN	1.2.4.2	2-oxoglutarate decarboxylase	EV-EXP

  </pathway>
  <pathway id="PWY-5123">
    &lt;i&gt;trans,trans&lt;/i&gt;-farnesyl diphosphate biosynthesis

Gene ID	Gene name	Reaction id	Reaction EC	Enzymatic activity	Evidence
G7508	idi	IPPISOM-RXN	5.3.3.2	isopentenyl diphosphate isomerase	EV-EXP
EG10508	ispA	FPPSYN-RXN	2.5.1.10	farnesyl diphosphate synthase	EV-EXP
EG10508	ispA	GPPSYN-RXN	2.5.1.1	geranyl diphosphate synthase	EV-EXP

  </pathway>
  <pathway id="PWY-5155">
    &amp;beta;-alanine biosynthesis

Gene ID	Gene name	Reaction id	Reaction EC	Enzymatic activity	Evidence
EG11747	panD	ASPDECARBOX-RXN	4.1.1.11	aspartate 1-decarboxylase	EV-EXP

  </pathway>
  <pathway id="PWY-5162">
    2-oxopentenoate degradation

Gene ID	Gene name	Reaction id	Reaction EC	Enzymatic activity	Evidence
M014	mhpF	ACETALD-DEHYDROG-RXN	1.2.1.10	acetaldehyde dehydrogenase	EV-EXP
EG10031	adhE	ACETALD-DEHYDROG-RXN	1.2.1.10	acetaldehyde dehydrogenase	EV-EXP
G6205	mhpE	MHPELY-RXN	4.1.3.-	4-hydroxy-2-ketovalerate aldolase	EV-EXP
M013	mhpD	2-OXOPENT-4-ENOATE-HYDRATASE-RXN	4.2.1.80	2-keto-4-pentenoate hydratase	EV-EXP

  </pathway>
  <pathway id="PWY-5188">
    tetrapyrrole biosynthesis I

Gene ID	Gene name	Reaction id	Reaction EC	Enzymatic activity	Evidence
EG10407	gltX	GLURS-RXN	6.1.1.17	glutamyl-tRNA synthetase	EV-EXP
EG10427	hemA	GLUTRNAREDUCT-RXN	1.2.1.70	glutamyl-tRNA reductase	EV-EXP
EG10432	hemL	GSAAMINOTRANS-RXN	5.4.3.8	glutamate-1-semialdehyde aminotransferase	EV-EXP
EG10428	hemB	PORPHOBILSYNTH-RXN	4.2.1.24	porphobilinogen synthase	EV-EXP
EG10429	hemC	OHMETHYLBILANESYN-RXN	2.5.1.61	hydroxymethylbilane synthase	EV-EXP
EG10430	hemD	UROGENIIISYN-RXN	4.2.1.75	uroporphyrinogen III synthase	EV-EXP

  </pathway>
  <pathway id="PWY-5194">
    siroheme biosynthesis

Gene ID	Gene name	Reaction id	Reaction EC	Enzymatic activity	Evidence
EG10188	cysG	RXN-8675	2.1.1.107	uroporphyrin III C-methyltransferase	EV-EXP
EG10188	cysG	UROPORIIIMETHYLTRANSA-RXN	2.1.1.107	uroporphyrin III C-methyltransferase	EV-EXP
EG10188	cysG	SIROHEME-FERROCHELAT-RXN	4.99.1.4	sirohydrochlorin ferrochelatase	EV-EXP
EG10188	cysG	DIMETHUROPORDEHYDROG-RXN	1.3.1.76	precorrin-2 dehydrogenase	EV-EXP

  </pathway>
  <pathway id="PWY-5386">
    methylglyoxal degradation I

Gene ID	Gene name	Reaction id	Reaction EC	Enzymatic activity	Evidence
EG10231	dld	DLACTDEHYDROGFAD-RXN	1.1.2.4	D-lactate dehydrogenase	No Evidence Code
EG12026	yeiG	GLYOXII-RXN	3.1.2.6	S-lactoylglutathione hydrolase	EV-EXP
G6099	gloB	GLYOXII-RXN	3.1.2.6	glyoxalase II	EV-EXP
G6891	gloA	GLYOXI-RXN	4.4.1.5	glyoxalase I	EV-EXP

  </pathway>
  <pathway id="PWY-5436">
    threonine degradation IV

Gene ID	Gene name	Reaction id	Reaction EC	Enzymatic activity	Evidence
M014	mhpF	ACETALD-DEHYDROG-RXN	1.2.1.10	acetaldehyde dehydrogenase	EV-EXP
EG10031	adhE	ACETALD-DEHYDROG-RXN	1.2.1.10	acetaldehyde dehydrogenase	EV-EXP
G6455	ltaE	THREONINE-ALDOLASE-RXN	4.1.2.5	threonine aldolase	EV-EXP

  </pathway>
  <pathway id="PWY-5437">
    threonine degradation I

Gene ID	Gene name	Reaction id	Reaction EC	Enzymatic activity	Evidence
EG10027	ackA	PROPKIN-RXN	2.7.2.15	propionate kinase	EV-EXP
EG11172	tdcD	PROPKIN-RXN	2.7.2.15	propionate kinase	EV-EXP
EG20173	pta	PTAALT-RXN	2.3.1.-	phosphate acetyltransferase	EV-EXP
EG10701	pflB	KETOBUTFORMLY-RXN	2.3.1.-	pyruvate formate-lyase	EV-EXP
G7627	tdcE	KETOBUTFORMLY-RXN	2.3.1.-	2-ketobutyrate formate-lyase	EV-EXP
EG10990	tdcB	THREDEHYD-RXN	4.3.1.19	threonine dehydratase	EV-EXP

  </pathway>
  <pathway id="PWY-5448">
    aminopropanol biosynthesis

Gene ID	Gene name	Reaction id	Reaction EC	Enzymatic activity	Evidence
EG11904	gldA	AMINOPROPDEHYDROG-RXN	1.1.1.75	D-aminopropanol dehydrogenase	EV-EXP
EG10993	tdh	THREODEHYD-RXN	1.1.1.103	threonine dehydrogenase	EV-EXP

  </pathway>
  <pathway id="PWY-5453">
    methylglyoxal degradation III

Gene ID	Gene name	Reaction id	Reaction EC	Enzymatic activity	Evidence
EG11904	gldA	RXN-8632	No EC#	glycerol dehydrogenase	EV-EXP
G6967	yeaE	RXN0-4281	No EC#	methylglyoxal reductase	EV-EXP
G7565	dkgA	RXN0-4281	No EC#	methylglyoxal reductase	EV-EXP
EG11648	dkgB	RXN0-4281	No EC#	methylglyoxal reductase	EV-EXP
G7558	yghZ	RXN0-4281	No EC#	methylglyoxal reductase	EV-EXP

  </pathway>
  <pathway id="PWY-5459">
    methylglyoxal degradation IV

Gene ID	Gene name	Reaction id	Reaction EC	Enzymatic activity	Evidence
EG11963	lldD	L-LACTDEHYDROGFMN-RXN	No EC#	L-lactate dehydrogenase	EV-EXP
EG10035	aldA	LACTALDDEHYDROG-RXN	1.2.1.22	lactaldehyde dehydrogenase	EV-EXP

  </pathway>
  <pathway id="PWY-5667">
    CDP-diacylglycerol biosynthesis I

Gene ID	Gene name	Reaction id	Reaction EC	Enzymatic activity	Evidence
EG20091	gpsA	GLYC3PDEHYDROGBIOSYN-RXN	1.1.1.94	glycerol-3-phosphate-dehydrogenase	EV-EXP
EG10740	plsB	RXN-1381	2.3.1.15	glycerol-3-phosphate acyltransferase	EV-EXP
EG11377	plsC	RXN-1623	2.3.1.51	1-acylglycerol-3-phosphate acyltransferase	EV-EXP
EG10139	cdsA	CDPDIGLYSYN-RXN	2.7.7.41	CDP-diglyceride synthetase	EV-EXP

  </pathway>
  <pathway id="PWY-5668">
    cardiolipin biosynthesis I

Gene ID	Gene name	Reaction id	Reaction EC	Enzymatic activity	Evidence
EG10706	pgsA	PHOSPHAGLYPSYN-RXN	2.7.8.5	phosphatidylglycerophosphate synthase	EV-EXP
G6406	ybhO	CARDIOLIPSYN-RXN	2.7.8.-	cardiolipin synthase	EV-EXP
EG11608	cls	CARDIOLIPSYN-RXN	2.7.8.-	cardiolipin synthase	EV-EXP
EG10705	pgpB	PGPPHOSPHA-RXN	3.1.3.27	phosphatidylglycerophosphatase B	EV-EXP
EG10704	pgpA	PGPPHOSPHA-RXN	3.1.3.27	phosphatidylglycerophosphatase A	EV-EXP

  </pathway>
  <pathway id="PWY-5669">
    phosphatidylethanolamine biosynthesis I

Gene ID	Gene name	Reaction id	Reaction EC	Enzymatic activity	Evidence
EG10775	psd	PHOSPHASERDECARB-RXN	4.1.1.65	phosphatidylserine decarboxylase	EV-EXP
EG10781	pssA	PHOSPHASERSYN-RXN	2.7.8.8	phosphatidylserine synthase	EV-EXP

  </pathway>
  <pathway id="PWY-5686">
    uridine-5'-phosphate biosynthesis

Gene ID	Gene name	Reaction id	Reaction EC	Enzymatic activity	Evidence
EG10809	pyrF	OROTPDECARB-RXN	4.1.1.23	orotidine-5'-phosphate-decarboxylase	EV-EXP
EG10808	pyrE	OROPRIBTRANS-RXN	2.4.2.10	orotate phosphoribosyltransferase	EV-EXP
EG10807	pyrD	DIHYDROOROTOX-RXN	1.3.3.1	dihydroorotate oxidase	EV-EXP
EG10806	pyrC	DIHYDROOROT-RXN	3.5.2.3	dihydroorotase	EV-EXP
EG10811	pyrI	ASPCARBTRANS-RXN	2.1.3.2	aspartate carbamoyltransferase	EV-EXP
EG10805	pyrB	ASPCARBTRANS-RXN	2.1.3.2	aspartate carbamoyltransferase	EV-EXP
EG10134	carA	CARBPSYN-RXN	6.3.5.5	carbamoyl phosphate synthetase	EV-EXP
EG10135	carB	CARBPSYN-RXN	6.3.5.5	carbamoyl phosphate synthetase	EV-EXP

  </pathway>
  <pathway id="PWY-5687">
    pyrimidine ribonucleotides interconversion

Gene ID	Gene name	Reaction id	Reaction EC	Enzymatic activity	Evidence
EG10650	ndk	CDPKIN-RXN	2.7.4.6	CDP kinase	EV-EXP
EG10810	pyrG	CTPSYN-RXN	6.3.4.2	CTP synthetase	EV-EXP
EG10650	ndk	UDPKIN-RXN	2.7.4.6	UDP kinase	EV-EXP
EG11539	pyrH	UMPKI-RXN	2.7.4.14	uridylate kinase	EV-EXP

  </pathway>
  <pathway id="PWY-5698">
    urate degradation to ureidoglycolate II (ammonia producing)

Gene ID	Gene name	Reaction id	Reaction EC	Enzymatic activity	Evidence
G6285	allC	URUR-RXN	3.5.3.-	allantoate amidohydrolase	EV-EXP
G6285	allC	ALLANTOATE-DEIMINASE-RXN	3.5.3.9	allantoate amidohydrolase	EV-EXP
G6281	allB	ALLANTOINASE-RXN	3.5.2.5	allantoinase	EV-EXP

  </pathway>
  <pathway id="PWY-5783">
    octaprenyl diphosphate biosynthesis

Gene ID	Gene name	Reaction id	Reaction EC	Enzymatic activity	Evidence
EG10017	ispB	RXN-8992	2.5.1.11	octaprenyl diphosphate synthase	EV-EXP
EG10017	ispB	TRANS-HEXAPRENYLTRANSTRANSFERASE-RXN	2.5.1.30	octaprenyl diphosphate synthase	EV-EXP
EG10017	ispB	TRANS-PENTAPRENYLTRANSFERASE-RXN	2.5.1.33	octaprenyl diphosphate synthase	EV-EXP
EG10017	ispB	RXN-8813	2.5.1.33	octaprenyl diphosphate synthase	EV-EXP
EG10017	ispB	FARNESYLTRANSTRANSFERASE-RXN	2.5.1.29	octaprenyl diphosphate synthase	EV-EXP

  </pathway>
  <pathway id="PWY-5785">
    di-&lt;i&gt;trans&lt;/i&gt;,poly-&lt;i&gt;cis&lt;/i&gt;-undecaprenyl diphosphate biosynthesis

Gene ID	Gene name	Reaction id	Reaction EC	Enzymatic activity	Evidence
G6092	ispU	RXN0-5180	2.5.1.31	undecaprenyl diphosphate synthase	EV-EXP

  </pathway>
  <pathway id="PWY-5837">
    1,4-dihydroxy-2-naphthoate biosynthesis I

Gene ID	Gene name	Reaction id	Reaction EC	Enzymatic activity	Evidence
EG11368	menB	NAPHTHOATE-SYN-RXN	4.1.3.36	naphthoate-CoA synthase	EV-EXP
EG12438	menH	RXN-9310	4.2.99.20	(1R,6R)-2-succinyl-6-hydroxy-2,4-cyclohexadiene-1-carboxylate synthase	EV-EXP
EG10579	menD	2.5.1.64-RXN	2.2.1.9	2-succinyl-5-enolpyruvyl-6-hydroxy-3-cyclohexene-1-carboxylate synthase	EV-EXP
EG12362	menF	ISOCHORSYN-RXN	5.4.4.2	isochorismate synthase	EV-EXP
EG11532	menC	O-SUCCINYLBENZOATE-COA-SYN-RXN	4.2.1.113	o-succinylbenzoate synthase	EV-EXP
EG12437	menE	O-SUCCINYLBENZOATE-COA-LIG-RXN	6.2.1.26	o-succinylbenzoate-CoA ligase	EV-EXP

  </pathway>
  <pathway id="PWY-5838">
    superpathway of menaquinone-8 biosynthesis

Gene ID	Gene name	Reaction id	Reaction EC	Enzymatic activity	Evidence
EG11880	menA	DMK-RXN	2.5.1.-	1,4-dihydroxy-2-naphthoate octaprenyltransferase	EV-EXP
EG11473	ubiE	ADOMET-DMK-METHYLTRANSFER-RXN	2.1.1.-	S-adenosylmethionine:2-DMK methyltransferase	EV-EXP
EG11368	menB	NAPHTHOATE-SYN-RXN	4.1.3.36	naphthoate-CoA synthase	EV-EXP
EG12438	menH	RXN-9310	4.2.99.20	(1R,6R)-2-succinyl-6-hydroxy-2,4-cyclohexadiene-1-carboxylate synthase	EV-EXP
EG10579	menD	2.5.1.64-RXN	2.2.1.9	2-succinyl-5-enolpyruvyl-6-hydroxy-3-cyclohexene-1-carboxylate synthase	EV-EXP
EG12362	menF	ISOCHORSYN-RXN	5.4.4.2	isochorismate synthase	EV-EXP
EG11532	menC	O-SUCCINYLBENZOATE-COA-SYN-RXN	4.2.1.113	o-succinylbenzoate synthase	EV-EXP
EG12437	menE	O-SUCCINYLBENZOATE-COA-LIG-RXN	6.2.1.26	o-succinylbenzoate-CoA ligase	EV-EXP
EG10017	ispB	RXN-8992	2.5.1.11	octaprenyl diphosphate synthase	EV-EXP
EG10017	ispB	TRANS-HEXAPRENYLTRANSTRANSFERASE-RXN	2.5.1.30	octaprenyl diphosphate synthase	EV-EXP
EG10017	ispB	TRANS-PENTAPRENYLTRANSFERASE-RXN	2.5.1.33	octaprenyl diphosphate synthase	EV-EXP
EG10017	ispB	RXN-8813	2.5.1.33	octaprenyl diphosphate synthase	EV-EXP
EG10017	ispB	FARNESYLTRANSTRANSFERASE-RXN	2.5.1.29	octaprenyl diphosphate synthase	EV-EXP

  </pathway>
  <pathway id="PWY-5852">
    demethylmenaquinone-8 biosynthesis

Gene ID	Gene name	Reaction id	Reaction EC	Enzymatic activity	Evidence
EG11880	menA	DMK-RXN	2.5.1.-	1,4-dihydroxy-2-naphthoate octaprenyltransferase	EV-EXP

  </pathway>
  <pathway id="PWY-5901">
    2,3-dihydroxybenzoate biosynthesis

Gene ID	Gene name	Reaction id	Reaction EC	Enzymatic activity	Evidence
EG10259	entA	DHBDEHYD-RXN	1.3.1.28	2,3-dihydro-2,3-dihydroxybenzoate dehydrogenase	EV-EXP
EG10260	entB	ISOCHORMAT-RXN	3.3.2.1	isochorismatase	EV-EXP
EG10261	entC	ISOCHORSYN-RXN	5.4.4.2	isochorismate synthase	EV-EXP

  </pathway>
  <pathway id="PWY-5965">
    fatty acid biosynthesis initiation III

Gene ID	Gene name	Reaction id	Reaction EC	Enzymatic activity	Evidence
EG10274	fabB	MALONYL-ACPDECARBOX-RXN	2.3.1.-	malonyl-ACP decarboxylase	EV-EXP
EG10274	fabB	3-OXOACYL-ACP-SYNTH-BASE-RXN	2.3.1.41	beta-ketoacyl-ACP synthase	EV-EXP
EG12606	fabF	3-OXOACYL-ACP-SYNTH-BASE-RXN	2.3.1.41	beta-ketoacyl-ACP synthase	EV-EXP

  </pathway>
  <pathway id="PWY-5966">
    fatty acid biosynthesis initiation II

Gene ID	Gene name	Reaction id	Reaction EC	Enzymatic activity	Evidence
EG10277	fabH	ACP-S-ACETYLTRANSFER-RXN	2.3.1.38	acetyl-CoA:ACP transacylase	EV-EXP
EG10274	fabB	3-OXOACYL-ACP-SYNTH-BASE-RXN	2.3.1.41	beta-ketoacyl-ACP synthase	EV-EXP
EG12606	fabF	3-OXOACYL-ACP-SYNTH-BASE-RXN	2.3.1.41	beta-ketoacyl-ACP synthase	EV-EXP

  </pathway>
  <pathway id="PWY-901">
    methylglyoxal degradation II

Gene ID	Gene name	Reaction id	Reaction EC	Enzymatic activity	Evidence
EG10231	dld	DLACTDEHYDROGFAD-RXN	1.1.2.4	D-lactate dehydrogenase	No Evidence Code

  </pathway>
  <pathway id="PWY0-1021">
    alanine biosynthesis III

Gene ID	Gene name	Reaction id	Reaction EC	Enzymatic activity	Evidence
G7325	iscS	RXN0-308	2.8.1.7	cysteine desulfurase	EV-EXP

  </pathway>
  <pathway id="PWY0-1061">
    superpathway of alanine biosynthesis

Gene ID	Gene name	Reaction id	Reaction EC	Enzymatic activity	Evidence
G0-9281	alaB	ALANINE-AMINOTRANSFERASE-RXN	2.6.1.2	glutamate-pyruvate aminotransferase	EV-EXP
G7325	iscS	RXN0-308	2.8.1.7	cysteine desulfurase	EV-EXP
EG10107	avtA	VALINE-PYRUVATE-AMINOTRANSFER-RXN	2.6.1.66	valine-pyruvate aminotransferase	EV-EXP
EG11408	dadX	ALARACECAT-RXN	5.1.1.1	alanine racemase 2, PLP-binding	EV-EXP
EG10001	alr	ALARACECAT-RXN	5.1.1.1	alanine racemase 1, PLP-binding, biosynthetic	EV-EXP
EG10497	ilvE	BRANCHED-CHAINAMINOTRANSFERVAL-RXN	2.6.1.42	valine transaminase	EV-EXP

  </pathway>
  <pathway id="PWY0-1182">
    trehalose degradation II (trehalase)

Gene ID	Gene name	Reaction id	Reaction EC	Enzymatic activity	Evidence
EG12957	glk	GLUCOKIN-RXN	2.7.1.2	glucokinase	EV-EXP
EG12245	treF	TREHALA-RXN	3.2.1.28	trehalase	EV-EXP
EG11017	treA	TREHALA-RXN	3.2.1.28	trehalase	EV-EXP

  </pathway>
  <pathway id="PWY0-1221">
    putrescine degradation II

Gene ID	Gene name	Reaction id	Reaction EC	Enzymatic activity	Evidence
G6644	puuA	RXN0-3901	6.3.1.11	glutamate-putrescine ligase	EV-EXP
EG11822	puuB	RXN0-3921	No EC#	gamma-glutamylputrescine oxidase	EV-EXP
EG10036	puuC	RXN0-3922	1.2.1.-	gamma-glutamyl-gamma-aminobutyraldehyde dehydrogenase	EV-EXP
G6645	puuD	RXN0-3942	3.5.1.94	gamma-glutamyl-gamma-aminobutyrate hydrolase	EV-EXP

  </pathway>
  <pathway id="PWY0-1241">
    ADP-L-&lt;i&gt;glycero&lt;/i&gt;-&amp;beta;-D-&lt;i&gt;manno&lt;/i&gt;-heptose biosynthesis

Gene ID	Gene name	Reaction id	Reaction EC	Enzymatic activity	Evidence
G6106	lpcA	RXN0-4301	No EC#	D-sedoheptulose 7-phosphate isomerase	EV-EXP
EG10838	rfaD	5.1.3.20-RXN	5.1.3.20	ADP-L-glycero-D-mannoheptose-6-epimerase	EV-EXP
EG11736	gmhB	RXN0-4361	No EC#	D,D-heptose 1,7-bisphosphate phosphatase	EV-EXP
G7590	rfaE	RXN0-4342	No EC#	heptose 1-phosphate adenyltransferase	EV-EXP
G7590	rfaE	RXN0-4341	No EC#	heptose 7-phosphate kinase	EV-EXP

  </pathway>
  <pathway id="PWY0-1261">
    1,6-anhydro-&lt;i&gt;N&lt;/i&gt;-acetylmuramic acid recycling

Gene ID	Gene name	Reaction id	Reaction EC	Enzymatic activity	Evidence
G6880	anmK	RXN0-4621	No EC#	anhydro-N-acetylmuramic acid kinase	EV-EXP
G7263	murQ	RXN0-4641	4.2.-.-	N-acetylmuramic acid 6-phosphate etherase	EV-EXP

  </pathway>
  <pathway id="PWY0-1264">
    biotin-carboxyl carrier protein

Gene ID	Gene name	Reaction id	Reaction EC	Enzymatic activity	Evidence
EG10217	accD	RXN0-5055	6.4.1.2	acetyl-CoA carboxyltransferase	EV-EXP
EG11647	accA	RXN0-5055	6.4.1.2	acetyl-CoA carboxyltransferase	EV-EXP
EG10276	accC	BIOTIN-CARBOXYL-RXN	6.3.4.14	biotin carboxylase	EV-EXP
EG10123	birA	BIOTINLIG-RXN	6.3.4.15	biotin-[acetyl-CoA-carboxylase] ligase	EV-EXP

  </pathway>
  <pathway id="PWY0-1275">
    lipoate biosynthesis and incorporation II

Gene ID	Gene name	Reaction id	Reaction EC	Enzymatic activity	Evidence
EG11306	lipA	RXN0-949	No EC#	lipoate synthase	EV-EXP
EG11796	lplA	RXN0-5098	No EC#	lipoyl-protein ligase A	EV-EXP

  </pathway>
  <pathway id="PWY0-1280">
    ethylene glycol degradation

Gene ID	Gene name	Reaction id	Reaction EC	Enzymatic activity	Evidence
EG10351	fucO	GLYCOLALDREDUCT-RXN	No EC#	glycolaldehyde reductase	EV-EXP
EG10035	aldA	GLYCOLALD-DEHYDROG-RXN	1.2.1.21	glycolaldehyde dehydrogenase	EV-EXP

  </pathway>
  <pathway id="PWY0-1295">
    degradation of pyrimidine ribonucleosides

Gene ID	Gene name	Reaction id	Reaction EC	Enzymatic activity	Evidence
EG10220	deoB	PPENTOMUT-RXN	5.4.2.7	phosphopentomutase	EV-EXP
EG11045	udp	URPHOS-RXN	2.4.2.3	uridine phosphorylase	EV-EXP
EG10137	cdd	CYTIDEAM2-RXN	3.5.4.5	cytidine deaminase	EV-EXP

  </pathway>
  <pathway id="PWY0-1296">
    degradation of purine ribonucleosides

Gene ID	Gene name	Reaction id	Reaction EC	Enzymatic activity	Evidence
EG10222	deoD	RXN0-5199	2.4.2.1	guanosine phosphorylase	EV-EXP
EG10220	deoB	PPENTOMUT-RXN	5.4.2.7	phosphopentomutase	EV-EXP
EG10222	deoD	INOPHOSPHOR-RXN	2.4.2.-	inosine phosphorylase	EV-EXP
EG10030	add	ADENODEAMIN-RXN	3.5.4.4	adenosine deaminase	EV-EXP
EG10222	deoD	ADENPHOSPHOR-RXN	2.4.2.-	adenosine phosphorylase	EV-EXP
G85	xapA	XANTHOSINEPHOSPHORY-RXN	No EC#	xanthosine phosphorylase	EV-EXP

  </pathway>
  <pathway id="PWY0-1297">
    purine deoxyribonucleosides degradation

Gene ID	Gene name	Reaction id	Reaction EC	Enzymatic activity	Evidence
M014	mhpF	ACETALD-DEHYDROG-RXN	1.2.1.10	acetaldehyde dehydrogenase	EV-EXP
EG10031	adhE	ACETALD-DEHYDROG-RXN	1.2.1.10	acetaldehyde dehydrogenase	EV-EXP
EG10221	deoC	DEOXYRIBOSE-P-ALD-RXN	4.1.2.4	deoxyribose-phosphate aldolase	EV-EXP
EG10220	deoB	D-PPENTOMUT-RXN	5.4.2.7	phosphopentomutase	EV-EXP
EG10030	add	ADDALT-RXN	No EC#	deoxyadenosine deaminase	EV-EXP
EG10222	deoD	DEOXYINOPHOSPHOR-RXN	No EC#	deoxyinosine phosphorylase	EV-EXP
EG10222	deoD	DEOXYADENPHOSPHOR-RXN	No EC#	deoxyadenosine phosphorylase	EV-EXP
EG10222	deoD	DEOXYGUANPHOSPHOR-RXN	No EC#	deoxyguanosine phosphorylase	EV-EXP

  </pathway>
  <pathway id="PWY0-1298">
    pyrimidine deoxyribonucleosides degradation

Gene ID	Gene name	Reaction id	Reaction EC	Enzymatic activity	Evidence
M014	mhpF	ACETALD-DEHYDROG-RXN	1.2.1.10	acetaldehyde dehydrogenase	EV-EXP
EG10031	adhE	ACETALD-DEHYDROG-RXN	1.2.1.10	acetaldehyde dehydrogenase	EV-EXP
EG10221	deoC	DEOXYRIBOSE-P-ALD-RXN	4.1.2.4	deoxyribose-phosphate aldolase	EV-EXP
EG10220	deoB	D-PPENTOMUT-RXN	5.4.2.7	phosphopentomutase	EV-EXP
EG10219	deoA	THYM-PHOSPH-RXN	2.4.2.4	thymidine phosphorylase	EV-EXP
EG10219	deoA	URA-PHOSPH-RXN	No EC#	uracil phosphorylase	EV-EXP
EG10137	cdd	CYTIDEAM-RXN	3.5.4.14	cytidine deaminase	EV-EXP

  </pathway>
  <pathway id="PWY0-1299">
    arginine dependent acid resistance

Gene ID	Gene name	Reaction id	Reaction EC	Enzymatic activity	Evidence
EG11501	adiA	ARGDECARBOX-RXN	4.1.1.19	arginine decarboxylase, degradative	EV-EXP

  </pathway>
  <pathway id="PWY0-1300">
    2-&lt;I&gt;O&lt;/I&gt;-&amp;alpha;-mannosyl-D-glycerate degradation

Gene ID	Gene name	Reaction id	Reaction EC	Enzymatic activity	Evidence
EG11175	garK	GKI-RXN	2.7.1.-	glycerate kinase	EV-EXP
EG13236	mngB	RXN0-5216	No EC#	2-O-(6-phospho-alpha-mannosyl)-D-glycerate hydrolase	EV-EXP

  </pathway>
  <pathway id="PWY0-1301">
    melibiose degradation

Gene ID	Gene name	Reaction id	Reaction EC	Enzymatic activity	Evidence
EG10577	melA	ALPHAGALACTOSID-RXN	3.2.1.22	alpha-galactosidase	EV-EXP

  </pathway>
  <pathway id="PWY0-1303">
    aminopropylcadaverine biosynthesis

Gene ID	Gene name	Reaction id	Reaction EC	Enzymatic activity	Evidence
G6094	ldcC	LYSDECARBOX-RXN	4.1.1.18	lysine decarboxylase	EV-EXP
EG10131	cadA	LYSDECARBOX-RXN	4.1.1.18	lysine decarboxylase	EV-EXP
EG10963	speE	RXN0-5217	No EC#	aminopropylcadaverine synthase	EV-EXP

  </pathway>
  <pathway id="PWY0-1305">
    glutamate dependent acid resistance

Gene ID	Gene name	Reaction id	Reaction EC	Enzymatic activity	Evidence
EG11490	gadB	GLUTDECARBOX-RXN	4.1.1.15	glutamate decarboxylase B	EV-EXP
EG50009	gadA	GLUTDECARBOX-RXN	4.1.1.15	glutamate decarboxylase A	EV-EXP

  </pathway>
  <pathway id="PWY0-1306">
    L-galactonate degradation

Gene ID	Gene name	Reaction id	Reaction EC	Enzymatic activity	Evidence
G7945	yjjN	RXN0-5229	No EC#	L-galactonate oxidoreductase	EV-COMP

  </pathway>
  <pathway id="PWY0-1309">
    chitobiose degradation

Gene ID	Gene name	Reaction id	Reaction EC	Enzymatic activity	Evidence
G6576	nagK	N-ACETYLGLUCOSAMINE-KINASE-RXN	2.7.1.59	N-acetyl-D-glucosamine kinase	EV-EXP
EG10144	chbF	RXN0-5243	No EC#	diacetylchitobiose-6-phosphate hydrolase	EV-EXP

  </pathway>
  <pathway id="PWY0-1312">
    acetate formation from acetyl-CoA I

Gene ID	Gene name	Reaction id	Reaction EC	Enzymatic activity	Evidence
EG20173	pta	PHOSACETYLTRANS-RXN	2.3.1.8	phosphate acetyltransferase	EV-EXP
EG10027	ackA	ACETATEKIN-RXN	2.7.2.1	acetate kinase	EV-EXP
G14	ackB	ACETATEKIN-RXN	2.7.2.1	acetate kinase B	EV-EXP

  </pathway>
  <pathway id="PWY0-1313">
    acetate conversion to acetyl-CoA

Gene ID	Gene name	Reaction id	Reaction EC	Enzymatic activity	Evidence
EG11448	acs	ACETATE--COA-LIGASE-RXN	6.2.1.1	acetyl-CoA synthetase	EV-EXP

  </pathway>
  <pathway id="PWY0-1314">
    fructose degradation

Gene ID	Gene name	Reaction id	Reaction EC	Enzymatic activity	Evidence
EG10337	fruK	1PFRUCTPHOSN-RXN	2.7.1.56	1-phosphofructokinase	EV-EXP

  </pathway>
  <pathway id="PWY0-1315">
    L-lactaldehyde degradation (anaerobic)

Gene ID	Gene name	Reaction id	Reaction EC	Enzymatic activity	Evidence
EG10351	fucO	LACTALDREDUCT-RXN	1.1.1.77	L-1,2-propanediol oxidoreductase	EV-EXP

  </pathway>
  <pathway id="PWY0-1317">
    L-lactaldehyde degradation (aerobic)

Gene ID	Gene name	Reaction id	Reaction EC	Enzymatic activity	Evidence
EG11963	lldD	L-LACTDEHYDROGFMN-RXN	No EC#	L-lactate dehydrogenase	EV-EXP
EG10035	aldA	LACTALDDEHYDROG-RXN	1.2.1.22	lactaldehyde dehydrogenase	EV-EXP

  </pathway>
  <pathway id="PWY0-1319">
    CDP-diacylglycerol biosynthesis II

Gene ID	Gene name	Reaction id	Reaction EC	Enzymatic activity	Evidence
EG11377	plsC	1-ACYLGLYCEROL-3-P-ACYLTRANSFER-RXN	2.3.1.51	1-acylglycerol-3-phosphate acyltransferase	EV-EXP
EG10740	plsB	GLYCEROL-3-P-ACYLTRANSFER-RXN	2.3.1.15	glycerol-3-phosphate acyltransferase	EV-EXP
EG20091	gpsA	GLYC3PDEHYDROGBIOSYN-RXN	1.1.1.94	glycerol-3-phosphate-dehydrogenase	EV-EXP
EG10139	cdsA	CDPDIGLYSYN-RXN	2.7.7.41	CDP-diglyceride synthetase	EV-EXP

  </pathway>
  <pathway id="PWY0-1321">
    formate to nitrate electron transfer

Gene ID	Gene name	Reaction id	Reaction EC	Enzymatic activity	Evidence
EG10644	narV	RXN0-3501	1.7.99.4	nitrate reductase	EV-EXP
EG10648	narZ	RXN0-3501	1.7.99.4	nitrate reductase	EV-EXP
EG10647	narY	RXN0-3501	1.7.99.4	nitrate reductase	EV-EXP
EG10638	narG	RXN0-3501	1.7.99.4	nitrate reductase	EV-EXP
EG10639	narH	RXN0-3501	1.7.99.4	nitrate reductase	EV-EXP
EG10640	narI	RXN0-3501	1.7.99.4	nitrate reductase	EV-EXP
EG11856	fdoI	FORMATEDEHYDROG-RXN	1.2.1.2	formate dehydrogenase-O	EV-EXP
EG11857	fdoH	FORMATEDEHYDROG-RXN	1.2.1.2	formate dehydrogenase-O	EV-EXP
EG11858	fdoG	FORMATEDEHYDROG-RXN	1.2.1.2	formate dehydrogenase-O	EV-EXP
EG11229	fdnI	FORMATEDEHYDROG-RXN	1.2.1.2	formate dehydrogenase-N	EV-EXP
EG11228	fdnH	FORMATEDEHYDROG-RXN	1.2.1.2	formate dehydrogenase-N	EV-EXP
EG11227	fdnG	FORMATEDEHYDROG-RXN	1.2.1.2	formate dehydrogenase-N	EV-EXP

  </pathway>
  <pathway id="PWY0-1324">
    &lt;i&gt;N&lt;/i&gt;-acetylneuraminate and &lt;i&gt;N&lt;/i&gt;-acetylmannosamine degradation

Gene ID	Gene name	Reaction id	Reaction EC	Enzymatic activity	Evidence
G7676	nanK	NANK-RXN	2.7.1.60	N-acetylmannosamine kinase	EV-EXP
EG10637	nanA	ACNEULY-RXN	4.1.3.3	N-acetylneuraminate lyase	EV-EXP
G7677	nanE	NANE-RXN	5.1.3.9	N-acetylmannosamine-6-phosphate epimerase	EV-AS

  </pathway>
  <pathway id="PWY0-1329">
    succinate to cytochrome &lt;i&gt;bo&lt;/i&gt; oxidase electron transfer

Gene ID	Gene name	Reaction id	Reaction EC	Enzymatic activity	Evidence
EG10931	sdhA	SUCCINATE-DEHYDROGENASE-UBIQUINONE-RXN	1.3.5.1	succinate dehydrogenase	EV-EXP
EG10932	sdhB	SUCCINATE-DEHYDROGENASE-UBIQUINONE-RXN	1.3.5.1	succinate dehydrogenase	EV-EXP
EG10933	sdhC	SUCCINATE-DEHYDROGENASE-UBIQUINONE-RXN	1.3.5.1	succinate dehydrogenase	EV-EXP
EG10934	sdhD	SUCCINATE-DEHYDROGENASE-UBIQUINONE-RXN	1.3.5.1	succinate dehydrogenase	EV-EXP
EG10180	cyoC	RXN0-5268	1.10.2.-	cytochrome bo terminal oxidase	EV-EXP
EG10179	cyoB	RXN0-5268	1.10.2.-	cytochrome bo terminal oxidase	EV-EXP
EG10178	cyoA	RXN0-5268	1.10.2.-	cytochrome bo terminal oxidase	EV-EXP
EG10181	cyoD	RXN0-5268	1.10.2.-	cytochrome bo terminal oxidase	EV-EXP

  </pathway>
  <pathway id="PWY0-1334">
    NADH to cytochrome &lt;i&gt;bd&lt;/i&gt; oxidase electron transfer

Gene ID	Gene name	Reaction id	Reaction EC	Enzymatic activity	Evidence
EG11379	appB	RXN0-5266	1.10.2.-	cytochrome bd-II terminal oxidase	EV-EXP
EG11380	appC	RXN0-5266	1.10.2.-	cytochrome bd-II terminal oxidase	EV-EXP
EG10174	cydB	RXN0-5266	1.10.2.-	cytochrome bd-I terminal oxidase	EV-EXP
EG10173	cydA	RXN0-5266	1.10.2.-	cytochrome bd-I terminal oxidase	EV-EXP
EG12083	nuoB	NADH-DEHYDROG-A-RXN	1.6.5.3	NADH:ubiquinone oxidoreductase	EV-EXP
EG12084	nuoC	NADH-DEHYDROG-A-RXN	1.6.5.3	NADH:ubiquinone oxidoreductase	EV-EXP
EG12089	nuoI	NADH-DEHYDROG-A-RXN	1.6.5.3	NADH:ubiquinone oxidoreductase	EV-EXP
EG12086	nuoE	NADH-DEHYDROG-A-RXN	1.6.5.3	NADH:ubiquinone oxidoreductase	EV-EXP
EG11774	nuoF	NADH-DEHYDROG-A-RXN	1.6.5.3	NADH:ubiquinone oxidoreductase	EV-EXP
EG12087	nuoG	NADH-DEHYDROG-A-RXN	1.6.5.3	NADH:ubiquinone oxidoreductase	EV-EXP
EG12093	nuoN	NADH-DEHYDROG-A-RXN	1.6.5.3	NADH:ubiquinone oxidoreductase	EV-EXP
EG11773	nuoM	NADH-DEHYDROG-A-RXN	1.6.5.3	NADH:ubiquinone oxidoreductase	EV-EXP
EG12092	nuoL	NADH-DEHYDROG-A-RXN	1.6.5.3	NADH:ubiquinone oxidoreductase	EV-EXP
EG12091	nuoK	NADH-DEHYDROG-A-RXN	1.6.5.3	NADH:ubiquinone oxidoreductase	EV-EXP
EG12090	nuoJ	NADH-DEHYDROG-A-RXN	1.6.5.3	NADH:ubiquinone oxidoreductase	EV-EXP
EG12088	nuoH	NADH-DEHYDROG-A-RXN	1.6.5.3	NADH:ubiquinone oxidoreductase	EV-EXP
EG12082	nuoA	NADH-DEHYDROG-A-RXN	1.6.5.3	NADH:ubiquinone oxidoreductase	EV-EXP

  </pathway>
  <pathway id="PWY0-1335">
    NADH to cytochrome &lt;i&gt;bo&lt;/i&gt; oxidase electron transfer

Gene ID	Gene name	Reaction id	Reaction EC	Enzymatic activity	Evidence
EG10180	cyoC	RXN0-5268	1.10.2.-	cytochrome bo terminal oxidase	EV-EXP
EG10179	cyoB	RXN0-5268	1.10.2.-	cytochrome bo terminal oxidase	EV-EXP
EG10178	cyoA	RXN0-5268	1.10.2.-	cytochrome bo terminal oxidase	EV-EXP
EG10181	cyoD	RXN0-5268	1.10.2.-	cytochrome bo terminal oxidase	EV-EXP
EG12083	nuoB	NADH-DEHYDROG-A-RXN	1.6.5.3	NADH:ubiquinone oxidoreductase	EV-EXP
EG12084	nuoC	NADH-DEHYDROG-A-RXN	1.6.5.3	NADH:ubiquinone oxidoreductase	EV-EXP
EG12089	nuoI	NADH-DEHYDROG-A-RXN	1.6.5.3	NADH:ubiquinone oxidoreductase	EV-EXP
EG12086	nuoE	NADH-DEHYDROG-A-RXN	1.6.5.3	NADH:ubiquinone oxidoreductase	EV-EXP
EG11774	nuoF	NADH-DEHYDROG-A-RXN	1.6.5.3	NADH:ubiquinone oxidoreductase	EV-EXP
EG12087	nuoG	NADH-DEHYDROG-A-RXN	1.6.5.3	NADH:ubiquinone oxidoreductase	EV-EXP
EG12093	nuoN	NADH-DEHYDROG-A-RXN	1.6.5.3	NADH:ubiquinone oxidoreductase	EV-EXP
EG11773	nuoM	NADH-DEHYDROG-A-RXN	1.6.5.3	NADH:ubiquinone oxidoreductase	EV-EXP
EG12092	nuoL	NADH-DEHYDROG-A-RXN	1.6.5.3	NADH:ubiquinone oxidoreductase	EV-EXP
EG12091	nuoK	NADH-DEHYDROG-A-RXN	1.6.5.3	NADH:ubiquinone oxidoreductase	EV-EXP
EG12090	nuoJ	NADH-DEHYDROG-A-RXN	1.6.5.3	NADH:ubiquinone oxidoreductase	EV-EXP
EG12088	nuoH	NADH-DEHYDROG-A-RXN	1.6.5.3	NADH:ubiquinone oxidoreductase	EV-EXP
EG12082	nuoA	NADH-DEHYDROG-A-RXN	1.6.5.3	NADH:ubiquinone oxidoreductase	EV-EXP

  </pathway>
  <pathway id="PWY0-1336">
    NADH to fumarate electron transfer

Gene ID	Gene name	Reaction id	Reaction EC	Enzymatic activity	Evidence
EG10333	frdD	R601-RXN	1.3.5.-	fumarate reductase	EV-EXP
EG10332	frdC	R601-RXN	1.3.5.-	fumarate reductase	EV-EXP
EG10331	frdB	R601-RXN	1.3.5.-	fumarate reductase	EV-EXP
EG10330	frdA	R601-RXN	1.3.5.-	fumarate reductase	EV-EXP
EG12083	nuoB	RXN0-5388	1.6.5.-	NADH:menaquinone oxidoreductase	EV-EXP
EG12084	nuoC	RXN0-5388	1.6.5.-	NADH:menaquinone oxidoreductase	EV-EXP
EG12089	nuoI	RXN0-5388	1.6.5.-	NADH:menaquinone oxidoreductase	EV-EXP
EG12086	nuoE	RXN0-5388	1.6.5.-	NADH:menaquinone oxidoreductase	EV-EXP
EG11774	nuoF	RXN0-5388	1.6.5.-	NADH:menaquinone oxidoreductase	EV-EXP
EG12087	nuoG	RXN0-5388	1.6.5.-	NADH:menaquinone oxidoreductase	EV-EXP
EG12093	nuoN	RXN0-5388	1.6.5.-	NADH:menaquinone oxidoreductase	EV-EXP
EG11773	nuoM	RXN0-5388	1.6.5.-	NADH:menaquinone oxidoreductase	EV-EXP
EG12092	nuoL	RXN0-5388	1.6.5.-	NADH:menaquinone oxidoreductase	EV-EXP
EG12091	nuoK	RXN0-5388	1.6.5.-	NADH:menaquinone oxidoreductase	EV-EXP
EG12090	nuoJ	RXN0-5388	1.6.5.-	NADH:menaquinone oxidoreductase	EV-EXP
EG12088	nuoH	RXN0-5388	1.6.5.-	NADH:menaquinone oxidoreductase	EV-EXP
EG12082	nuoA	RXN0-5388	1.6.5.-	NADH:menaquinone oxidoreductase	EV-EXP

  </pathway>
  <pathway id="PWY0-1337">
    oleate &amp;beta;-oxidation

Gene ID	Gene name	Reaction id	Reaction EC	Enzymatic activity	Evidence
EG10279	fadB	RXN0-5393	No EC#	enoyl-CoA hydratase	EV-EXP
G6244	ybaW	RXN0-5390	3.1.2.-	acyl-CoA thioesterase	EV-EXP
EG10279	fadB	RXN0-5391	No EC#	delta3-cis-delta2-trans-enoyl-CoA isomerase	EV-EXP

  </pathway>
  <pathway id="PWY0-1338">
    biosynthesis of  4-amino-4-deoxy-L-arabinose-modified lipid A

Gene ID	Gene name	Reaction id	Reaction EC	Enzymatic activity	Evidence
G7167	arnC	RXN0-3521	2.7.8.-	undecaprenyl phosphate-L-Ara4FN transferase	EV-EXP
G7166	arnB	RXN0-1863	2.6.1.-	UDP-L-Ara4O C-4&quot; transaminase	EV-EXP
G7168	arnA	RXN0-1862	2.1.2.-	UDP-L-Ara4N formyltransferase	EV-EXP
G7168	arnA	RXN0-1861	1.1.1.-	UDP-GlcA C-4&quot;-decarboxylase	EV-EXP

  </pathway>
  <pathway id="PWY0-1347">
    NADH to trimethylamine N-oxide electron transfer

Gene ID	Gene name	Reaction id	Reaction EC	Enzymatic activity	Evidence
EG11814	torA	RXN0-5264	1.7.2.3	trimethylamine N-oxide reductase	No Evidence Code
EG11815	torC	RXN0-5264	1.7.2.3	trimethylamine N-oxide reductase	No Evidence Code
G7023	torY	RXN0-5264	1.7.2.3	trimethylamine N-oxide reductase	EV-EXP
G7022	torZ	RXN0-5264	1.7.2.3	trimethylamine N-oxide reductase	EV-EXP
EG12083	nuoB	RXN0-5388	1.6.5.-	NADH:menaquinone oxidoreductase	EV-EXP
EG12084	nuoC	RXN0-5388	1.6.5.-	NADH:menaquinone oxidoreductase	EV-EXP
EG12089	nuoI	RXN0-5388	1.6.5.-	NADH:menaquinone oxidoreductase	EV-EXP
EG12086	nuoE	RXN0-5388	1.6.5.-	NADH:menaquinone oxidoreductase	EV-EXP
EG11774	nuoF	RXN0-5388	1.6.5.-	NADH:menaquinone oxidoreductase	EV-EXP
EG12087	nuoG	RXN0-5388	1.6.5.-	NADH:menaquinone oxidoreductase	EV-EXP
EG12093	nuoN	RXN0-5388	1.6.5.-	NADH:menaquinone oxidoreductase	EV-EXP
EG11773	nuoM	RXN0-5388	1.6.5.-	NADH:menaquinone oxidoreductase	EV-EXP
EG12092	nuoL	RXN0-5388	1.6.5.-	NADH:menaquinone oxidoreductase	EV-EXP
EG12091	nuoK	RXN0-5388	1.6.5.-	NADH:menaquinone oxidoreductase	EV-EXP
EG12090	nuoJ	RXN0-5388	1.6.5.-	NADH:menaquinone oxidoreductase	EV-EXP
EG12088	nuoH	RXN0-5388	1.6.5.-	NADH:menaquinone oxidoreductase	EV-EXP
EG12082	nuoA	RXN0-5388	1.6.5.-	NADH:menaquinone oxidoreductase	EV-EXP

  </pathway>
  <pathway id="PWY0-1348">
    NADH to dimethyl sulfoxide electron transfer

Gene ID	Gene name	Reaction id	Reaction EC	Enzymatic activity	Evidence
G6848	ynfH	DIMESULFREDUCT-RXN	1.8.99.-	dimethyl sulfoxide reductase paralogue	No Evidence Code
G6847	ynfG	DIMESULFREDUCT-RXN	1.8.99.-	dimethyl sulfoxide reductase paralogue	No Evidence Code
G6846	ynfF	DIMESULFREDUCT-RXN	1.8.99.-	dimethyl sulfoxide reductase paralogue	No Evidence Code
G6845	ynfE	DIMESULFREDUCT-RXN	1.8.99.-	dimethyl sulfoxide reductase paralogue	No Evidence Code
EG10234	dmsC	DIMESULFREDUCT-RXN	1.8.99.-	dimethyl sulfoxide reductase	No Evidence Code
EG10233	dmsB	DIMESULFREDUCT-RXN	1.8.99.-	dimethyl sulfoxide reductase	No Evidence Code
EG10232	dmsA	DIMESULFREDUCT-RXN	1.8.99.-	dimethyl sulfoxide reductase	No Evidence Code
EG12083	nuoB	RXN0-5388	1.6.5.-	NADH:menaquinone oxidoreductase	EV-EXP
EG12084	nuoC	RXN0-5388	1.6.5.-	NADH:menaquinone oxidoreductase	EV-EXP
EG12089	nuoI	RXN0-5388	1.6.5.-	NADH:menaquinone oxidoreductase	EV-EXP
EG12086	nuoE	RXN0-5388	1.6.5.-	NADH:menaquinone oxidoreductase	EV-EXP
EG11774	nuoF	RXN0-5388	1.6.5.-	NADH:menaquinone oxidoreductase	EV-EXP
EG12087	nuoG	RXN0-5388	1.6.5.-	NADH:menaquinone oxidoreductase	EV-EXP
EG12093	nuoN	RXN0-5388	1.6.5.-	NADH:menaquinone oxidoreductase	EV-EXP
EG11773	nuoM	RXN0-5388	1.6.5.-	NADH:menaquinone oxidoreductase	EV-EXP
EG12092	nuoL	RXN0-5388	1.6.5.-	NADH:menaquinone oxidoreductase	EV-EXP
EG12091	nuoK	RXN0-5388	1.6.5.-	NADH:menaquinone oxidoreductase	EV-EXP
EG12090	nuoJ	RXN0-5388	1.6.5.-	NADH:menaquinone oxidoreductase	EV-EXP
EG12088	nuoH	RXN0-5388	1.6.5.-	NADH:menaquinone oxidoreductase	EV-EXP
EG12082	nuoA	RXN0-5388	1.6.5.-	NADH:menaquinone oxidoreductase	EV-EXP

  </pathway>
  <pathway id="PWY0-1352">
    NADH to nitrate electron transfer

Gene ID	Gene name	Reaction id	Reaction EC	Enzymatic activity	Evidence
EG10644	narV	RXN0-3501	1.7.99.4	nitrate reductase	EV-EXP
EG10648	narZ	RXN0-3501	1.7.99.4	nitrate reductase	EV-EXP
EG10647	narY	RXN0-3501	1.7.99.4	nitrate reductase	EV-EXP
EG10638	narG	RXN0-3501	1.7.99.4	nitrate reductase	EV-EXP
EG10639	narH	RXN0-3501	1.7.99.4	nitrate reductase	EV-EXP
EG10640	narI	RXN0-3501	1.7.99.4	nitrate reductase	EV-EXP
EG12083	nuoB	RXN0-5388	1.6.5.-	NADH:menaquinone oxidoreductase	EV-EXP
EG12084	nuoC	RXN0-5388	1.6.5.-	NADH:menaquinone oxidoreductase	EV-EXP
EG12089	nuoI	RXN0-5388	1.6.5.-	NADH:menaquinone oxidoreductase	EV-EXP
EG12086	nuoE	RXN0-5388	1.6.5.-	NADH:menaquinone oxidoreductase	EV-EXP
EG11774	nuoF	RXN0-5388	1.6.5.-	NADH:menaquinone oxidoreductase	EV-EXP
EG12087	nuoG	RXN0-5388	1.6.5.-	NADH:menaquinone oxidoreductase	EV-EXP
EG12093	nuoN	RXN0-5388	1.6.5.-	NADH:menaquinone oxidoreductase	EV-EXP
EG11773	nuoM	RXN0-5388	1.6.5.-	NADH:menaquinone oxidoreductase	EV-EXP
EG12092	nuoL	RXN0-5388	1.6.5.-	NADH:menaquinone oxidoreductase	EV-EXP
EG12091	nuoK	RXN0-5388	1.6.5.-	NADH:menaquinone oxidoreductase	EV-EXP
EG12090	nuoJ	RXN0-5388	1.6.5.-	NADH:menaquinone oxidoreductase	EV-EXP
EG12088	nuoH	RXN0-5388	1.6.5.-	NADH:menaquinone oxidoreductase	EV-EXP
EG12082	nuoA	RXN0-5388	1.6.5.-	NADH:menaquinone oxidoreductase	EV-EXP

  </pathway>
  <pathway id="PWY0-1353">
    succinate to cytochrome &lt;i&gt;bd&lt;/i&gt; oxidase electron transfer

Gene ID	Gene name	Reaction id	Reaction EC	Enzymatic activity	Evidence
EG11379	appB	RXN0-5266	1.10.2.-	cytochrome bd-II terminal oxidase	EV-EXP
EG11380	appC	RXN0-5266	1.10.2.-	cytochrome bd-II terminal oxidase	EV-EXP
EG10174	cydB	RXN0-5266	1.10.2.-	cytochrome bd-I terminal oxidase	EV-EXP
EG10173	cydA	RXN0-5266	1.10.2.-	cytochrome bd-I terminal oxidase	EV-EXP
EG10931	sdhA	SUCCINATE-DEHYDROGENASE-UBIQUINONE-RXN	1.3.5.1	succinate dehydrogenase	EV-EXP
EG10932	sdhB	SUCCINATE-DEHYDROGENASE-UBIQUINONE-RXN	1.3.5.1	succinate dehydrogenase	EV-EXP
EG10933	sdhC	SUCCINATE-DEHYDROGENASE-UBIQUINONE-RXN	1.3.5.1	succinate dehydrogenase	EV-EXP
EG10934	sdhD	SUCCINATE-DEHYDROGENASE-UBIQUINONE-RXN	1.3.5.1	succinate dehydrogenase	EV-EXP

  </pathway>
  <pathway id="PWY0-1355">
    formate to trimethylamine N-oxide electron transfer

Gene ID	Gene name	Reaction id	Reaction EC	Enzymatic activity	Evidence
EG11814	torA	RXN0-5264	1.7.2.3	trimethylamine N-oxide reductase	No Evidence Code
EG11815	torC	RXN0-5264	1.7.2.3	trimethylamine N-oxide reductase	No Evidence Code
G7023	torY	RXN0-5264	1.7.2.3	trimethylamine N-oxide reductase	EV-EXP
G7022	torZ	RXN0-5264	1.7.2.3	trimethylamine N-oxide reductase	EV-EXP
EG11856	fdoI	FORMATEDEHYDROG-RXN	1.2.1.2	formate dehydrogenase-O	EV-EXP
EG11857	fdoH	FORMATEDEHYDROG-RXN	1.2.1.2	formate dehydrogenase-O	EV-EXP
EG11858	fdoG	FORMATEDEHYDROG-RXN	1.2.1.2	formate dehydrogenase-O	EV-EXP
EG11229	fdnI	FORMATEDEHYDROG-RXN	1.2.1.2	formate dehydrogenase-N	EV-EXP
EG11228	fdnH	FORMATEDEHYDROG-RXN	1.2.1.2	formate dehydrogenase-N	EV-EXP
EG11227	fdnG	FORMATEDEHYDROG-RXN	1.2.1.2	formate dehydrogenase-N	EV-EXP

  </pathway>
  <pathway id="PWY0-1356">
    formate to dimethyl sulfoxide electron transfer

Gene ID	Gene name	Reaction id	Reaction EC	Enzymatic activity	Evidence
G6848	ynfH	DIMESULFREDUCT-RXN	1.8.99.-	dimethyl sulfoxide reductase paralogue	No Evidence Code
G6847	ynfG	DIMESULFREDUCT-RXN	1.8.99.-	dimethyl sulfoxide reductase paralogue	No Evidence Code
G6846	ynfF	DIMESULFREDUCT-RXN	1.8.99.-	dimethyl sulfoxide reductase paralogue	No Evidence Code
G6845	ynfE	DIMESULFREDUCT-RXN	1.8.99.-	dimethyl sulfoxide reductase paralogue	No Evidence Code
EG10234	dmsC	DIMESULFREDUCT-RXN	1.8.99.-	dimethyl sulfoxide reductase	No Evidence Code
EG10233	dmsB	DIMESULFREDUCT-RXN	1.8.99.-	dimethyl sulfoxide reductase	No Evidence Code
EG10232	dmsA	DIMESULFREDUCT-RXN	1.8.99.-	dimethyl sulfoxide reductase	No Evidence Code
EG11856	fdoI	FORMATEDEHYDROG-RXN	1.2.1.2	formate dehydrogenase-O	EV-EXP
EG11857	fdoH	FORMATEDEHYDROG-RXN	1.2.1.2	formate dehydrogenase-O	EV-EXP
EG11858	fdoG	FORMATEDEHYDROG-RXN	1.2.1.2	formate dehydrogenase-O	EV-EXP
EG11229	fdnI	FORMATEDEHYDROG-RXN	1.2.1.2	formate dehydrogenase-N	EV-EXP
EG11228	fdnH	FORMATEDEHYDROG-RXN	1.2.1.2	formate dehydrogenase-N	EV-EXP
EG11227	fdnG	FORMATEDEHYDROG-RXN	1.2.1.2	formate dehydrogenase-N	EV-EXP

  </pathway>
  <pathway id="PWY0-163">
    salvage pathways of pyrimidine ribonucleotides

Gene ID	Gene name	Reaction id	Reaction EC	Enzymatic activity	Evidence
EG11701	udk	CYTIDINEKIN-RXN	2.7.1.-	cytidine kinase	EV-EXP
EG11701	udk	URKI-RXN	2.7.1.48	uridine kinase	EV-EXP
EG11326	codA	CYTDEAM-RXN	3.5.4.1	cytosine deaminase	EV-EXP
EG10137	cdd	CYTIDEAM2-RXN	3.5.4.5	cytidine deaminase	EV-EXP
EG11045	udp	URPHOS-RXN	2.4.2.3	uridine phosphorylase	EV-EXP
EG11265	cmk	CMPKI-RXN	2.7.4.14	cytidylate kinase	EV-EXP
EG10650	ndk	CDPKIN-RXN	2.7.4.6	CDP kinase	EV-EXP
EG11332	upp	URACIL-PRIBOSYLTRANS-RXN	2.4.2.9	uracil phosphoribosyltransferase	EV-EXP

  </pathway>
  <pathway id="PWY0-166">
    pyrimidine deoxyribonucleotides &lt;i&gt;de novo&lt;/i&gt; biosynthesis

Gene ID	Gene name	Reaction id	Reaction EC	Enzymatic activity	Evidence
EG11417	nrdD	RXN0-723	No EC#	CTP reductase	EV-EXP
EG11417	nrdD	RXN0-724	No EC#	UTP reductase	EV-EXP
EG12381	nrdF	RIBONUCLEOSIDE-DIP-REDUCTII-RXN	1.17.4.-	ribonucleoside-diphosphate reductase	EV-EXP
EG20257	nrdE	RIBONUCLEOSIDE-DIP-REDUCTII-RXN	1.17.4.-	ribonucleoside-diphosphate reductase	EV-EXP
EG12381	nrdF	RXN0-722	1.17.4.-	ribonucleoside-diphosphate reductase	EV-EXP
EG20257	nrdE	RXN0-722	1.17.4.-	ribonucleoside-diphosphate reductase	EV-EXP
EG10661	nrdB	CDPREDUCT-RXN	1.17.4.1	CDP reductase	EV-EXP
EG10660	nrdA	CDPREDUCT-RXN	1.17.4.1	CDP reductase	EV-EXP
EG10661	nrdB	UDPREDUCT-RXN	1.17.4.1	UDP reductase	EV-EXP
EG10660	nrdA	UDPREDUCT-RXN	1.17.4.1	UDP reductase	EV-EXP
EG10650	ndk	DTDPKIN-RXN	2.7.4.6	dTDP kinase	EV-EXP
EG12302	tmk	DTMPKI-RXN	2.7.4.9	dTMP kinase	EV-EXP
EG11002	thyA	THYMIDYLATESYN-RXN	2.1.1.45	thymidylate synthase	EV-EXP
G7164	nudI	DUTP-PYROP-RXN	3.6.1.23	dUTP pyrophosphohydrolase	EV-EXP
EG10251	dut	DUTP-PYROP-RXN	3.6.1.23	deoxyuridine triphosphatase	EV-EXP
EG10650	ndk	DUDPKIN-RXN	2.7.4.6	dUDP kinase	EV-COMP
EG11418	dcd	DCTP-DEAM-RXN	3.5.4.13	dCTP deaminase	EV-EXP
EG10650	ndk	DCDPKIN-RXN	2.7.4.6	dCDP kinase	EV-COMP

  </pathway>
  <pathway id="PWY0-181">
    salvage pathways of pyrimidine deoxyribonucleotides

Gene ID	Gene name	Reaction id	Reaction EC	Enzymatic activity	Evidence
EG10994	tdk	THYKI-RXN	2.7.1.21	thymidine kinase	EV-EXP
EG10219	deoA	THYM-PHOSPH-RXN	2.4.2.4	thymidine phosphorylase	EV-EXP
EG10219	deoA	URA-PHOSPH-RXN	No EC#	uracil phosphorylase	EV-EXP
EG10994	tdk	DURIDKI-RXN	2.7.1.21	deoxyuridine kinase	EV-EXP
EG10137	cdd	CYTIDEAM-RXN	3.5.4.14	cytidine deaminase	EV-EXP

  </pathway>
  <pathway id="PWY0-21">
    BarA-UvrY Two-Component Signal Transduction System

Gene ID	Gene name	Reaction id	Reaction EC	Enzymatic activity	Evidence

  </pathway>
  <pathway id="PWY0-301">
    L-ascorbate degradation, anaerobic

Gene ID	Gene name	Reaction id	Reaction EC	Enzymatic activity	Evidence
G7855	ulaG	RXN0-5214	3.1.1.-	L-ascorbate 6-phosphate lactonase	EV-AS
G7860	ulaF	RIBULPEPIM-RXN	5.1.3.4	L-ribulose 5-phosphate 4-epimerase	EV-EXP
G7858	ulaD	RXN0-705	4.1.1.85	3-keto-L-gulonate 6-phosphate decarboxylase	EV-EXP
G7859	ulaE	LXULRU5P-RXN	5.1.3.22	L-xylulose 5-phosphate 3-epimerase	EV-EXP

  </pathway>
  <pathway id="PWY0-321">
    phenylacetate degradation I (aerobic)

Gene ID	Gene name	Reaction id	Reaction EC	Enzymatic activity	Evidence
G6713	paaE	RXN0-2042	No EC#	putative phenylacetate-CoA oxygenase	EV-COMP
G6712	paaD	RXN0-2042	No EC#	putative phenylacetate-CoA oxygenase	EV-COMP
G6711	paaC	RXN0-2042	No EC#	putative phenylacetate-CoA oxygenase	EV-COMP
G6710	paaB	RXN0-2042	No EC#	putative phenylacetate-CoA oxygenase	EV-COMP
G6709	paaA	RXN0-2042	No EC#	putative phenylacetate-CoA oxygenase	EV-COMP
G6718	paaJ	RXN0-2043	No EC#	beta-ketoadipyl-CoA thiolase	EV-COMP
G6708	maoC	RXN0-2043	No EC#	putative ring-cleavage enzyme of phenylacetate degradation	No Evidence Code
G6715	paaG	RXN0-2043	No EC#	putative enoyl-CoA hydratase/isomerase	EV-EXP
G6716	paaH	RXN0-2044	No EC#	predicted 3-hydroxy-acyl-CoA dehydrogenase of phenylacetate degradation	EV-EXP
G6714	paaF	RXN0-2044	No EC#	putative enoyl-CoA hydratase/isomerase	EV-EXP
G6718	paaJ	RXN-3641	2.3.1.174	beta-ketoadipyl-CoA thiolase	EV-EXP
G6719	paaK	PHENYLACETATE--COA-LIGASE-RXN	6.2.1.30	phenylacetate-CoA ligase	EV-EXP

  </pathway>
  <pathway id="PWY0-381">
    glycerol degradation I

Gene ID	Gene name	Reaction id	Reaction EC	Enzymatic activity	Evidence
EG11050	ugpQ	GLYCPDIESTER-RXN	3.1.4.46	glycerophosphodiester phosphodiesterase	EV-EXP
EG10399	glpQ	GLYCPDIESTER-RXN	3.1.4.46	glycerophosphoryl diester phosphodiesterase, periplasmic	EV-EXP
EG10398	glpK	GLYCEROL-KIN-RXN	2.7.1.30	glycerol kinase	EV-EXP
EG10394	glpD	GLYC3PDEHYDROG-RXN	1.1.5.3	glycerol 3-phosphate dehydrogenase	EV-EXP
EG10393	glpC	GLYC3PDEHYDROG-RXN	1.1.5.3	glycerol-3-phosphate-dehydrogenase	EV-EXP
EG10392	glpB	GLYC3PDEHYDROG-RXN	1.1.5.3	glycerol-3-phosphate-dehydrogenase	EV-EXP
EG10391	glpA	GLYC3PDEHYDROG-RXN	1.1.5.3	glycerol-3-phosphate-dehydrogenase	EV-EXP

  </pathway>
  <pathway id="PWY0-42">
    2-methylcitrate cycle I

Gene ID	Gene name	Reaction id	Reaction EC	Enzymatic activity	Evidence
G6196	prpB	METHYLISOCITRATE-LYASE-RXN	4.1.3.30	2-methylisocitrate lyase	EV-EXP
EG12316	acnB	4.2.1.99-RXN	4.2.1.99	aconitase B	EV-EXP
G6199	prpD	2-METHYLCITRATE-DEHYDRATASE-RXN	4.2.1.79	2-methylcitrate dehydratase	EV-EXP
G6198	prpC	2-METHYLCITRATE-SYNTHASE-RXN	2.3.3.5	methylcitrate synthase	EV-EXP
EG11448	acs	PROPIONATE--COA-LIGASE-RXN	6.2.1.17	acetyl-CoA synthetase	EV-EXP

  </pathway>
  <pathway id="PWY0-43">
    conversion of succinate to propionate

Gene ID	Gene name	Reaction id	Reaction EC	Enzymatic activity	Evidence
G7517	scpC	RXN0-268	2.8.3.-	propionyl-CoA:succinate CoA transferase	EV-EXP
G7516	scpB	RXN0-310	4.1.1.41	methylmalonyl-CoA decarboxylase	EV-EXP
EG11444	scpA	METHYLMALONYL-COA-MUT-RXN	5.4.99.2	methylmalonyl-CoA mutase	EV-EXP

  </pathway>
  <pathway id="PWY0-44">
    D-allose degradation

Gene ID	Gene name	Reaction id	Reaction EC	Enzymatic activity	Evidence
EG11956	alsK	ALLOSE-KINASE-RXN	2.7.1.55	D-allose kinase	EV-EXP
EG11957	alsE	RXN0-304	5.1.3.-	allulose-6-phosphate 3-epimerase	EV-EXP
EG11827	rpiB	RXN0-303	5.3.1.-	allose-6-phosphate isomerase	EV-EXP

  </pathway>
  <pathway id="PWY0-461">
    lysine degradation I

Gene ID	Gene name	Reaction id	Reaction EC	Enzymatic activity	Evidence
G6094	ldcC	LYSDECARBOX-RXN	4.1.1.18	lysine decarboxylase	EV-EXP
EG10131	cadA	LYSDECARBOX-RXN	4.1.1.18	lysine decarboxylase	EV-EXP

  </pathway>
  <pathway id="PWY0-501">
    lipoate biosynthesis and incorporation I

Gene ID	Gene name	Reaction id	Reaction EC	Enzymatic activity	Evidence
EG11679	aas	RXN-5741	6.2.1.20	acyl-ACP synthetase	EV-EXP
EG11591	lipB	RXN0-947	No EC#	lipoyl-protein ligase	EV-EXP
EG11306	lipA	RXN0-949	No EC#	lipoate synthase	EV-EXP

  </pathway>
  <pathway id="PWY0-521">
    fructoselysine and psicoselysine degradation

Gene ID	Gene name	Reaction id	Reaction EC	Enzymatic activity	Evidence
G7724	frlC	RXN0-4841	No EC#	fructoselysine 3-epimerase	EV-EXP
G7726	frlD	RXN0-962	No EC#	fructoselysine 6-kinase	EV-EXP
G7723	frlB	RXN0-963	No EC#	fructoselysine 6-phosphate deglycase	EV-EXP

  </pathway>
  <pathway id="PWY0-522">
    lipoate salvage and modification

Gene ID	Gene name	Reaction id	Reaction EC	Enzymatic activity	Evidence
EG11796	lplA	RXN0-948	No EC#	lipoyl-protein ligase A	EV-EXP

  </pathway>
  <pathway id="PWY0-541">
    cyclopropane fatty acid (CFA) biosynthesis

Gene ID	Gene name	Reaction id	Reaction EC	Enzymatic activity	Evidence
EG11531	cfa	2.1.1.79-RXN	2.1.1.79	cyclopropane fatty acyl phospholipid synthase	EV-EXP

  </pathway>
  <pathway id="PWY0-661">
    PRPP biosynthesis II

Gene ID	Gene name	Reaction id	Reaction EC	Enzymatic activity	Evidence
EG10723	phnN	RXN0-1401	No EC#	ribose 1,5-bisphosphokinase	EV-EXP
EG10220	deoB	PPENTOMUT-RXN	5.4.2.7	phosphopentomutase	EV-EXP

  </pathway>
  <pathway id="PWY0-662">
    PRPP biosynthesis I

Gene ID	Gene name	Reaction id	Reaction EC	Enzymatic activity	Evidence
EG10774	prs	PRPPSYN-RXN	2.7.6.1	ribose-phosphate diphosphokinase	EV-EXP

  </pathway>
  <pathway id="PWY0-823">
    arginine degradation III (arginine decarboxylase/agmatinase pathway)

Gene ID	Gene name	Reaction id	Reaction EC	Enzymatic activity	Evidence
EG10960	speB	AGMATIN-RXN	3.5.3.11	agmatinase	EV-EXP
EG11501	adiA	ARGDECARBOX-RXN	4.1.1.19	arginine decarboxylase, degradative	EV-EXP
EG10959	speA	ARGDECARBOX-RXN	4.1.1.19	arginine decarboxylase, biosynthetic	EV-EXP

  </pathway>
  <pathway id="PWY0-862">
    fatty acid elongation -- unsaturated

Gene ID	Gene name	Reaction id	Reaction EC	Enzymatic activity	Evidence
EG10273	fabA	5.3.3.14-RXN	5.3.3.14	trans-2-decenoyl-ACP isomerase	EV-EXP
EG10273	fabA	FABAUNSATDEHYDR-RXN	4.2.1.60	beta-hydroxydecanoyl-ACP dehydrase	EV-EXP
EG10274	fabB	RXN0-2141	No EC#	beta-ketoacyl-ACP synthase	EV-EXP
EG11318	fabG	RXN0-2142	No EC#	beta-ketoacyl-[acyl-carrier-protein] reductase	EV-EXP
EG11284	fabZ	RXN0-2144	No EC#	beta-hydroxyacyl-ACP dehydratase	EV-EXP
EG10273	fabA	RXN0-2144	No EC#	beta-hydroxyacyl-ACP dehydrase	EV-EXP
EG11528	fabI	RXN0-2145	No EC#	enoyl-ACP reductase (NAD[P]H)	EV-EXP

  </pathway>
  <pathway id="PWY0-901">
    selenocysteine biosynthesis

Gene ID	Gene name	Reaction id	Reaction EC	Enzymatic activity	Evidence
EG10947	serS	RXN0-2161	6.1.1.11	seryl-tRNA synthetase	EV-EXP
EG10941	selA	2.9.1.1-RXN	2.9.1.1	selenocysteine synthase	EV-EXP
EG10943	selD	2.7.9.3-RXN	2.7.9.3	selenide, water dikinase	EV-EXP

  </pathway>
  <pathway id="PWY0-981">
    taurine degradation IV

Gene ID	Gene name	Reaction id	Reaction EC	Enzymatic activity	Evidence
EG12423	tauD	RXN0-299	1.14.11.17	taurine dioxygenase	EV-EXP

  </pathway>
  <pathway id="PYRIDNUCSAL-PWY">
    NAD salvage pathway I

Gene ID	Gene name	Reaction id	Reaction EC	Enzymatic activity	Evidence
EG10663	nadE	NAD-SYNTH-GLN-RXN	6.3.5.1	NAD+ synthetase, glutamine dependent	EV-EXP
EG11135	pncA	NICOTINAMID-RXN	3.5.1.19	nicotinamidase	EV-EXP
EG10742	pncB	NICOTINATEPRIBOSYLTRANS-RXN	2.4.2.11	nicotinate phosphoribosyltransferase	EV-EXP
EG11702	nudC	NADPYROPHOSPHAT-RXN	3.6.1.22	putative NAD+ diphosphatase	EV-COMP
G6350	nadD	NICONUCADENYLYLTRAN-RXN	2.7.7.18	nicotinate-mononucleotide adenylyltransferase	EV-EXP

  </pathway>
  <pathway id="PYRIDNUCSYN-PWY">
    NAD biosynthesis I (from aspartate)

Gene ID	Gene name	Reaction id	Reaction EC	Enzymatic activity	Evidence
EG10631	nadB	L-ASPARTATE-OXID-RXN	1.4.3.16	L-aspartate oxidase	EV-EXP
EG10630	nadA	QUINOLINATE-SYNTHA-RXN	2.5.1.72	quinolinate synthase	EV-EXP
EG11546	nadC	QUINOPRIBOTRANS-RXN	2.4.2.19	quinolinate phosphoribosyltransferase (decarboxylating)	EV-EXP
EG10663	nadE	NAD-SYNTH-NH3-RXN	6.3.1.5	NAD+ synthetase, NH3-dependent	EV-EXP
EG10663	nadE	NAD-SYNTH-GLN-RXN	6.3.5.1	NAD+ synthetase, glutamine dependent	EV-EXP
G6350	nadD	NICONUCADENYLYLTRAN-RXN	2.7.7.18	nicotinate-mononucleotide adenylyltransferase	EV-EXP

  </pathway>
  <pathway id="PYRIDOXSYN-PWY">
    pyridoxal 5'-phosphate biosynthesis

Gene ID	Gene name	Reaction id	Reaction EC	Enzymatic activity	Evidence
EG10691	pdxA	1.1.1.262-RXN	1.1.1.262	4-hydroxy-L-threonine phosphate dehydrogenase, NAD-dependent	EV-EXP
EG10946	serC	PSERTRANSAMPYR-RXN	2.6.1.52	phosphohydroxythreonine aminotransferase	EV-EXP
G0-9461	pdxB	ERYTHRON4PDEHYDROG-RXN	1.1.1.290	erythronate-4-phosphate dehydrogenase	EV-EXP
EG10693	pdxJ	PDXJ-RXN	2.6.99.2	pyridoxine 5'-phosphate synthase	EV-EXP
G6237	dxs	DXS-RXN	2.2.1.7	1-deoxyxylulose-5-phosphate synthase	EV-EXP
EG10368	epd	ERYTH4PDEHYDROG-RXN	1.2.1.72	erythrose 4-phosphate dehydrogenase	EV-EXP
EG11487	pdxH	PNPOXI-RXN	1.4.3.5	pyridoxine 5'-phosphate oxidase	EV-EXP

  </pathway>
  <pathway id="PYRUVDEHYD-PWY">
    acetyl-CoA biosynthesis (from pyruvate)

Gene ID	Gene name	Reaction id	Reaction EC	Enzymatic activity	Evidence
EG10543	lpd	RXN0-1132	1.8.1.4	lipoamide dehydrogenase	EV-EXP
EG10025	aceF	RXN0-1133	2.3.1.12	lipoate acetyltransferase	EV-EXP
EG10024	aceE	RXN0-1134	1.2.4.1	pyruvate dehydrogenase	No Evidence Code

  </pathway>
  <pathway id="RCS-PWY">
    RcsCB Two-Component Signal Transduction System

Gene ID	Gene name	Reaction id	Reaction EC	Enzymatic activity	Evidence

  </pathway>
  <pathway id="RHAMCAT-PWY">
    rhamnose degradation

Gene ID	Gene name	Reaction id	Reaction EC	Enzymatic activity	Evidence
EG11867	rhaA	RHAMNISOM-RXN	5.3.1.14	L-rhamnose isomerase	EV-EXP
EG11868	rhaB	RHAMNULOKIN-RXN	2.7.1.5	L-rhamnulose kinase	EV-EXP
EG11866	rhaD	RHAMNULPALDOL-RXN	4.1.2.19	rhamnulose-1-phosphate aldolase	EV-EXP

  </pathway>
  <pathway id="RIBOKIN-PWY">
    ribose degradation

Gene ID	Gene name	Reaction id	Reaction EC	Enzymatic activity	Evidence
EG10817	rbsD	RXN0-5304	5.4.99.-	ribose pyranase	EV-EXP
EG10818	rbsK	RIBOKIN-RXN	2.7.1.15	ribokinase	EV-EXP

  </pathway>
  <pathway id="RIBOSYN2-PWY">
    flavin biosynthesis

Gene ID	Gene name	Reaction id	Reaction EC	Enzymatic activity	Evidence
EG11331	ribA	GTP-CYCLOHYDRO-II-RXN	3.5.4.25	GTP cyclohydrolase	EV-EXP
EG11321	ribD	RIBOFLAVINSYNDEAM-RXN	3.5.4.26	diaminohydroxyphosphoribosylaminopyrimidine deaminase	EV-EXP
EG11321	ribD	RIBOFLAVINSYNREDUC-RXN	1.1.1.193	5-amino-6-(5-phosphoribosylamino)uracil reductase	EV-EXP
EG10465	ribB	DIOHBUTANONEPSYN-RXN	4.1.99.12	3,4-dihydroxy-2-butanone 4-phosphate synthase	EV-EXP
EG11322	ribE	LUMAZINESYN-RXN	No EC#	6,7-dimethyl-8-ribityllumazine synthase	EV-EXP
EG11406	ribC	RIBOFLAVIN-SYN-RXN	2.5.1.9	riboflavin synthase	EV-EXP
EG11079	ribF	FADSYN-RXN	2.7.7.2	FMN adenylyltransferase	EV-EXP
EG11079	ribF	RIBOFLAVINKIN-RXN	2.7.1.26	riboflavin kinase	EV-EXP

  </pathway>
  <pathway id="RST-PWY">
    RstBA Two-Component Signal Transduction System

Gene ID	Gene name	Reaction id	Reaction EC	Enzymatic activity	Evidence

  </pathway>
  <pathway id="SALVADEHYPOX-PWY">
    salvage pathways of adenine, hypoxanthine, and their nucleosides

Gene ID	Gene name	Reaction id	Reaction EC	Enzymatic activity	Evidence
EG10414	gpt	HYPOXANPRIBOSYLTRAN-RXN	2.4.2.8	hypoxanthine phosphoribosyltransferase	EV-EXP
EG20098	hpt	HYPOXANPRIBOSYLTRAN-RXN	2.4.2.8	hypoxanthine phosphoribosyltransferase	EV-EXP
G7487	xdhC	RXN0-902	No EC#	xanthine dehydrogenase	EV-EXP
G7486	xdhB	RXN0-902	No EC#	xanthine dehydrogenase	EV-EXP
G7485	xdhA	RXN0-902	No EC#	xanthine dehydrogenase	EV-EXP
G7487	xdhC	RXN0-901	1.17.1.4	xanthine dehydrogenase	EV-EXP
G7486	xdhB	RXN0-901	1.17.1.4	xanthine dehydrogenase	EV-EXP
G7485	xdhA	RXN0-901	1.17.1.4	xanthine dehydrogenase	EV-EXP
EG11102	gsk	INOSINEKIN-RXN	2.7.1.73	inosine kinase	EV-EXP
EG10030	add	ADENODEAMIN-RXN	3.5.4.4	adenosine deaminase	EV-EXP
EG10030	add	ADDALT-RXN	No EC#	deoxyadenosine deaminase	EV-EXP
EG10222	deoD	ADENPHOSPHOR-RXN	2.4.2.-	adenosine phosphorylase	EV-EXP
EG10222	deoD	DEOXYADENPHOSPHOR-RXN	No EC#	deoxyadenosine phosphorylase	EV-EXP
EG10222	deoD	DEOXYINOPHOSPHOR-RXN	No EC#	deoxyinosine phosphorylase	EV-EXP
EG10222	deoD	INOPHOSPHOR-RXN	2.4.2.-	inosine phosphorylase	EV-EXP
EG10051	apt	ADENPRIBOSYLTRAN-RXN	2.4.2.7	adenine phosphoribosyltransferase	EV-EXP
EG10039	amn	AMP-NUCLEOSID-RXN	3.2.2.4	AMP nucleosidase	EV-EXP

  </pathway>
  <pathway id="SALVPURINE2-PWY">
    salvage pathways of guanine, xanthine, and their nucleosides

Gene ID	Gene name	Reaction id	Reaction EC	Enzymatic activity	Evidence
EG10222	deoD	RXN0-5199	2.4.2.1	guanosine phosphorylase	EV-EXP
EG20098	hpt	GUANPRIBOSYLTRAN-RXN	2.4.2.8	guanine phosphoribosyltransferase	EV-EXP
EG10414	gpt	GUANPRIBOSYLTRAN-RXN	2.4.2.8	guanine phosphoribosyltransferase	EV-EXP
EG10222	deoD	DEOXYGUANPHOSPHOR-RXN	No EC#	deoxyguanosine phosphorylase	EV-EXP
EG11102	gsk	GUANOSINEKIN-RXN	2.7.1.73	guanosine kinase	EV-EXP
G7502	guaD	GUANINE-DEAMINASE-RXN	3.5.4.3	guanine deaminase	EV-EXP
G85	xapA	XANTHOSINEPHOSPHORY-RXN	No EC#	xanthosine phosphorylase	EV-EXP
EG10414	gpt	XANPRIBOSYLTRAN-RXN	2.4.2.22	xanthine phosphoribosyltransferase	EV-EXP

  </pathway>
  <pathway id="SAM-PWY">
    S-adenosylmethionine biosynthesis

Gene ID	Gene name	Reaction id	Reaction EC	Enzymatic activity	Evidence
EG10589	metK	S-ADENMETSYN-RXN	2.5.1.6	methionine adenosyltransferase	EV-EXP

  </pathway>
  <pathway id="SERDEG-PWY">
    L-serine degradation

Gene ID	Gene name	Reaction id	Reaction EC	Enzymatic activity	Evidence
EG10990	tdcB	4.3.1.17-RXN	4.3.1.17	serine deaminase	EV-EXP
G7624	tdcG	4.3.1.17-RXN	4.3.1.17	serine deaminase	EV-EXP
EG11623	sdaB	4.3.1.17-RXN	4.3.1.17	L-serine deaminase	EV-EXP
EG10930	sdaA	4.3.1.17-RXN	4.3.1.17	L-serine deaminase	EV-EXP

  </pathway>
  <pathway id="SERSYN-PWY">
    serine biosynthesis

Gene ID	Gene name	Reaction id	Reaction EC	Enzymatic activity	Evidence
EG10945	serB	RXN0-5114	3.1.3.3	phosphoserine phosphatase	EV-EXP
EG10944	serA	PGLYCDEHYDROG-RXN	1.1.1.95	D-3-phosphoglycerate dehydrogenase	EV-EXP
EG10946	serC	PSERTRANSAM-RXN	2.6.1.52	3-phosphoserine aminotransferase	EV-EXP

  </pathway>
  <pathway id="SO4ASSIM-PWY">
    sulfate reduction I (assimilatory)

Gene ID	Gene name	Reaction id	Reaction EC	Enzymatic activity	Evidence
EG10186	cysD	SULFATE-ADENYLYLTRANS-RXN	2.7.7.4	sulfate adenylyltransferase	EV-EXP
EG10194	cysN	SULFATE-ADENYLYLTRANS-RXN	2.7.7.4	sulfate adenylyltransferase	EV-EXP
EG10185	cysC	ADENYLYLSULFKIN-RXN	2.7.1.25	adenylylsulfate kinase	EV-EXP
EG10190	cysI	SULFITE-REDUCT-RXN	1.8.1.2	sulfite reductase-(NADPH)	EV-EXP
EG10191	cysJ	SULFITE-REDUCT-RXN	1.8.1.2	sulfite reductase-(NADPH)	EV-EXP
EG10189	cysH	1.8.4.8-RXN	1.8.4.8	3'-phospho-adenylylsulfate reductase	EV-EXP

  </pathway>
  <pathway id="SORBDEG-PWY">
    sorbitol degradation

Gene ID	Gene name	Reaction id	Reaction EC	Enzymatic activity	Evidence
EG10971	srlD	SORB6PDEHYDROG-RXN	1.1.1.140	sorbitol-6-phosphate dehydrogenase	EV-EXP

  </pathway>
  <pathway id="TCA">
    TCA cycle

Gene ID	Gene name	Reaction id	Reaction EC	Enzymatic activity	Evidence
EG12069	mqo	MALATE-DEHYDROGENASE-ACCEPTOR-RXN	1.1.99.16	malate:quinone oxidoreductase	EV-EXP
EG10931	sdhA	SUCCINATE-DEHYDROGENASE-UBIQUINONE-RXN	1.3.5.1	succinate dehydrogenase	EV-EXP
EG10932	sdhB	SUCCINATE-DEHYDROGENASE-UBIQUINONE-RXN	1.3.5.1	succinate dehydrogenase	EV-EXP
EG10933	sdhC	SUCCINATE-DEHYDROGENASE-UBIQUINONE-RXN	1.3.5.1	succinate dehydrogenase	EV-EXP
EG10934	sdhD	SUCCINATE-DEHYDROGENASE-UBIQUINONE-RXN	1.3.5.1	succinate dehydrogenase	EV-EXP
EG12316	acnB	ACONITATEDEHYDR-RXN	4.2.1.3	aconitase B	EV-EXP
EG11325	acnA	ACONITATEDEHYDR-RXN	4.2.1.3	aconitase	EV-EXP
EG10402	gltA	CITSYN-RXN	2.3.3.1	citrate synthase	EV-EXP
EG12316	acnB	ACONITATEHYDR-RXN	4.2.1.3	aconitase B	EV-EXP
EG11325	acnA	ACONITATEHYDR-RXN	4.2.1.3	aconitase	EV-EXP
EG10489	icd	ISOCITDEH-RXN	1.1.1.42	isocitrate dehydrogenase	EV-EXP
EG10543	lpd	2OXOGLUTARATEDEH-RXN	No EC#	2-oxoglutarate dehydrogenase	EV-EXP
EG10980	sucB	2OXOGLUTARATEDEH-RXN	No EC#	2-oxoglutarate dehydrogenase	EV-EXP
EG10979	sucA	2OXOGLUTARATEDEH-RXN	No EC#	2-oxoglutarate dehydrogenase	EV-EXP
EG10981	sucC	SUCCCOASYN-RXN	6.2.1.5	succinyl-CoA synthetase	EV-EXP
EG10982	sucD	SUCCCOASYN-RXN	6.2.1.5	succinyl-CoA synthetase	EV-EXP
EG10356	fumA	FUMHYDR-RXN	4.2.1.2	fumarase A	EV-EXP
EG10357	fumB	FUMHYDR-RXN	4.2.1.2	fumarase B	EV-EXP
EG10358	fumC	FUMHYDR-RXN	4.2.1.2	fumarase C	EV-EXP
EG10576	mdh	MALATE-DEH-RXN	1.1.1.37	malate dehydrogenase	EV-EXP

  </pathway>
  <pathway id="THIOREDOX-PWY">
    thioredoxin pathway

Gene ID	Gene name	Reaction id	Reaction EC	Enzymatic activity	Evidence
EG11032	trxB	THIOREDOXIN-REDUCT-NADPH-RXN	1.8.1.9	thioredoxin reductase	EV-EXP

  </pathway>
  <pathway id="THISYN-PWY">
    thiamin biosynthesis I

Gene ID	Gene name	Reaction id	Reaction EC	Enzymatic activity	Evidence
EG11587	thiF	RXN-9788	No EC#	adenylate:persulfide transferase	EV-EXP
G7325	iscS	RXN-9787	No EC#	cysteine desulfurase	EV-EXP
EG11587	thiF	RXN-9789	No EC#	ThisF adenylyltransferase	EV-EXP
G6237	dxs	DXS-RXN	2.2.1.7	1-deoxyxylulose-5-phosphate synthase	EV-EXP
G7135	thiD	OHMETPYRKIN-RXN	2.7.1.49	hydroxymethylpyrimidine kinase	EV-EXP
EG11590	thiH	THIAZOLSYN2-RXN	No EC#	thiamin biosynthesis ThiGH complex	EV-EXP
EG11589	thiG	THIAZOLSYN2-RXN	No EC#	thiamin biosynthesis ThiGH complex	EV-EXP
EG11585	thiC	PYRIMSYN1-RXN	No EC#	thiamin biosynthesis protein ThiC	EV-EXP
M007	thiM	THIAZOLSYN3-RXN	2.7.1.50	hydroxyethylthiazole kinase	EV-EXP
G7135	thiD	PYRIMSYN3-RXN	2.7.4.7	phosphohydroxymethylpyrimidine kinase	EV-EXP
EG11586	thiE	THI-P-SYN-RXN	2.5.1.3	thiamine phosphate synthase	EV-EXP
G6234	thiL	THI-P-KIN-RXN	2.7.4.16	thiamine monophosphate kinase	EV-EXP
G6566	thiK	THIKIN-RXN	2.7.1.89	thiamin kinase	EV-EXP

  </pathway>
  <pathway id="THRDLCTCAT-PWY">
    threonine degradation III (to methylglyoxal)

Gene ID	Gene name	Reaction id	Reaction EC	Enzymatic activity	Evidence
EG13139	tynA	AMACETOXID-RXN	1.4.3.21	aminoacetone oxidase	EV-EXP
EG10993	tdh	THREODEHYD-RXN	1.1.1.103	threonine dehydrogenase	EV-EXP

  </pathway>
  <pathway id="THREONINE-DEG2-PWY">
    threonine degradation II

Gene ID	Gene name	Reaction id	Reaction EC	Enzymatic activity	Evidence
EG10512	kbl	AKBLIG-RXN	2.3.1.29	2-amino-3-ketobutyrate CoA ligase	EV-EXP
EG10993	tdh	THREODEHYD-RXN	1.1.1.103	threonine dehydrogenase	EV-EXP

  </pathway>
  <pathway id="TOR-PWY">
    TorSR Two-Component Signal Transduction System

Gene ID	Gene name	Reaction id	Reaction EC	Enzymatic activity	Evidence

  </pathway>
  <pathway id="TREDEGLOW-PWY">
    trehalose degradation I (low osmolarity)

Gene ID	Gene name	Reaction id	Reaction EC	Enzymatic activity	Evidence
EG12957	glk	GLUCOKIN-RXN	2.7.1.2	glucokinase	EV-EXP
EG11402	treC	TRE6PHYDRO-RXN	3.2.1.93	trehalose-6-phosphate hydrolase	EV-EXP

  </pathway>
  <pathway id="TRESYN-PWY">
    trehalose biosynthesis I

Gene ID	Gene name	Reaction id	Reaction EC	Enzymatic activity	Evidence
EG11752	otsB	TREHALOSEPHOSPHA-RXN	3.1.3.12	trehalose-6-phosphate phosphatase, biosynthetic	EV-EXP
EG11751	otsA	TREHALOSE6PSYN-RXN	2.4.1.15	trehalose-6-phosphate synthase	EV-EXP

  </pathway>
  <pathway id="TRNA-CHARGING-PWY">
    tRNA charging pathway

Gene ID	Gene name	Reaction id	Reaction EC	Enzymatic activity	Evidence
EG10409	glyQ	GLYCINE--TRNA-LIGASE-RXN	6.1.1.14	glycyl-tRNA synthetase	EV-EXP
EG10410	glyS	GLYCINE--TRNA-LIGASE-RXN	6.1.1.14	glycyl-tRNA synthetase	EV-EXP
EG10453	hisS	HISTIDINE--TRNA-LIGASE-RXN	6.1.1.21	histidyl-tRNA synthetase	EV-EXP
EG10552	lysS	LYSINE--TRNA-LIGASE-RXN	6.1.1.6	lysyl-tRNA synthetase	EV-EXP
EG10553	lysU	LYSINE--TRNA-LIGASE-RXN	6.1.1.6	lysyl-tRNA synthetase	EV-EXP
EG10586	metG	METHIONINE--TRNA-LIGASE-RXN	6.1.1.10	methionyl-tRNA synthetase	EV-EXP
EG10710	pheT	PHENYLALANINE--TRNA-LIGASE-RXN	6.1.1.20	phenylalanyl-tRNA synthetase	EV-EXP
EG10709	pheS	PHENYLALANINE--TRNA-LIGASE-RXN	6.1.1.20	phenylalanyl-tRNA synthetase	EV-EXP
EG10770	proS	PROLINE--TRNA-LIGASE-RXN	6.1.1.15	prolyl-tRNA synthetase	EV-EXP
EG10947	serS	SERINE--TRNA-LIGASE-RXN	6.1.1.11	seryl-tRNA synthetase	EV-EXP
EG11001	thrS	THREONINE--TRNA-LIGASE-RXN	6.1.1.3	threonyl-tRNA synthetase	EV-EXP
EG11030	trpS	TRYPTOPHAN--TRNA-LIGASE-RXN	6.1.1.2	tryptophanyl-tRNA synthetase	EV-EXP
EG11043	tyrS	TYROSINE--TRNA-LIGASE-RXN	6.1.1.1	tyrosyl-tRNA synthetase	EV-EXP
EG10097	aspS	ASPARTATE--TRNA-LIGASE-RXN	6.1.1.12	aspartyl-tRNA synthetase	EV-EXP
EG10094	asnS	ASPARAGINE--TRNA-LIGASE-RXN	6.1.1.22	asparaginyl-tRNA synthetase	EV-EXP
EG10034	alaS	ALANINE--TRNA-LIGASE-RXN	6.1.1.7	alanyl-tRNA synthetase	EV-EXP
EG11067	valS	VALINE--TRNA-LIGASE-RXN	6.1.1.9	valyl-tRNA synthetase	EV-EXP
EG10532	leuS	LEUCINE--TRNA-LIGASE-RXN	6.1.1.4	leucyl-tRNA synthetase	EV-EXP
EG10492	ileS	ISOLEUCINE--TRNA-LIGASE-RXN	6.1.1.5	isoleucyl-tRNA synthetase	EV-EXP
EG10407	gltX	GLURS-RXN	6.1.1.17	glutamyl-tRNA synthetase	EV-EXP
EG10390	glnS	GLUTAMINE--TRNA-LIGASE-RXN	6.1.1.18	glutaminyl-tRNA synthetase	EV-EXP
EG10196	cysS	CYSTEINE--TRNA-LIGASE-RXN	6.1.1.16	cysteinyl-tRNA synthetase	EV-EXP
EG10071	argS	ARGININE--TRNA-LIGASE-RXN	6.1.1.19	arginyl-tRNA synthetase	EV-EXP

  </pathway>
  <pathway id="TRPSYN-PWY">
    tryptophan biosynthesis

Gene ID	Gene name	Reaction id	Reaction EC	Enzymatic activity	Evidence
EG11025	trpB	RXN0-2382	4.2.1.20	tryptophan synthase, beta subunit dimer	No Evidence Code
EG11024	trpA	RXN0-2381	No EC#	indoleglycerol phosphate aldolase	EV-EXP
EG11027	trpD	ANTHRANSYN-RXN	4.1.3.27	anthranilate synthase	EV-EXP
EG11028	trpE	ANTHRANSYN-RXN	4.1.3.27	anthranilate synthase	EV-EXP
EG11027	trpD	PRTRANS-RXN	2.4.2.18	anthranilate phosphoribosyl transferase	EV-EXP
EG11026	trpC	PRAISOM-RXN	5.3.1.24	phosphoribosylanthranilate isomerase	EV-EXP
EG11026	trpC	IGPSYN-RXN	4.1.1.48	indole-3-glycerol phosphate synthase	EV-EXP

  </pathway>
  <pathway id="TRYPDEG-PWY">
    tryptophan degradation II (via pyruvate)

Gene ID	Gene name	Reaction id	Reaction EC	Enzymatic activity	Evidence
EG11005	tnaA	TRYPTOPHAN-RXN	4.1.99.1	tryptophanase	EV-EXP

  </pathway>
  <pathway id="TYRSYN">
    tyrosine biosynthesis I

Gene ID	Gene name	Reaction id	Reaction EC	Enzymatic activity	Evidence
EG11039	tyrA	CHORISMATEMUT-RXN	5.4.99.5	chorismate mutase	EV-EXP
EG10707	pheA	CHORISMATEMUT-RXN	5.4.99.5	chorismate mutase	EV-EXP
EG11039	tyrA	PREPHENATEDEHYDROG-RXN	1.3.1.12	prephenate dehydrogenase	EV-EXP
EG11040	tyrB	TYRAMINOTRANS-RXN	2.6.1.57	tyrosine aminotransferase	EV-EXP

  </pathway>
  <pathway id="UBISYN-PWY">
    ubiquinone-8 biosynthesis (prokaryotic)

Gene ID	Gene name	Reaction id	Reaction EC	Enzymatic activity	Evidence
EG11369	ubiC	CHORPYRLY-RXN	4.1.3.40	chorismate lyase	EV-EXP
EG11370	ubiA	4OHBENZOATE-OCTAPRENYLTRANSFER-RXN	2.5.1.39	4-hydroxybenzoate octaprenyltransferase	EV-EXP
EG11044	ubiX	3-OCTAPRENYL-4-OHBENZOATE-DECARBOX-RXN	4.1.1.-	3-octaprenyl-4-hydroxybenzoate decarboxylase	EV-EXP
EG11396	ubiD	3-OCTAPRENYL-4-OHBENZOATE-DECARBOX-RXN	4.1.1.-	3-octaprenyl-4-hydroxybenzoate carboxy-lyase	EV-EXP
EG11476	ubiB	2-OCTAPRENYLPHENOL-HYDROX-RXN	No EC#	2-octaprenylphenol hydroxylase	EV-EXP
EG11143	ubiG	2-OCTAPRENYL-6-OHPHENOL-METHY-RXN	No EC#	2-octaprenyl-6-hydroxyphenol methylase	EV-EXP
EG11324	ubiH	2-OCTAPRENYL-6-METHOXYPHENOL-HYDROX-RXN	1.14.3.-	2-octaprenyl-6-methoxyphenol hydroxylase	EV-EXP
EG11473	ubiE	2-OCTAPRENYL-METHOXY-BENZOQ-METH-RXN	2.1.1.-	2-octaprenyl-6-methoxy-1,4-benzoquinone methylase	EV-EXP
EG11143	ubiG	DHHB-METHYLTRANSFER-RXN	2.1.1.-	3-demethylubiquinone-8 3-O-methyltransferase	EV-EXP
G6365	ubiF	OCTAPRENYL-METHYL-METHOXY-BENZOQ-OH-RXN	No EC#	2-octaprenyl-3-methyl-6-methoxy-1,4-benzoquinone hydroxylase	EV-EXP

  </pathway>
  <pathway id="UDPNAGSYN-PWY">
    UDP-&lt;i&gt;N&lt;/i&gt;-acetyl-D-glucosamine biosynthesis I

Gene ID	Gene name	Reaction id	Reaction EC	Enzymatic activity	Evidence
EG11553	glmM	5.4.2.10-RXN	5.4.2.10	phosphoglucosamine mutase	EV-EXP
EG10382	glmS	L-GLN-FRUCT-6-P-AMINOTRANS-RXN	2.6.1.16	L-glutamine:D-fructose-6-phosphate aminotransferase	EV-EXP
EG11198	glmU	2.3.1.157-RXN	2.3.1.157	glucosamine-1-phosphate acetyltransferase	EV-EXP
EG11198	glmU	NAG1P-URIDYLTRANS-RXN	2.7.7.23	N-acetylglucosamine-1-phosphate uridyltransferase	EV-EXP

  </pathway>
  <pathway id="UHP-PWY">
    UhpBA Two-Component Signal Transduction System

Gene ID	Gene name	Reaction id	Reaction EC	Enzymatic activity	Evidence

  </pathway>
  <pathway id="VALSYN-PWY">
    valine biosynthesis

Gene ID	Gene name	Reaction id	Reaction EC	Enzymatic activity	Evidence
EG10499	ilvH	ACETOLACTSYN-RXN	2.2.1.6	acetolactate synthase	EV-EXP
EG10500	ilvI	ACETOLACTSYN-RXN	2.2.1.6	acetolactate synthase	EV-EXP
EG10501	ilvM	ACETOLACTSYN-RXN	2.2.1.6	acetolactate synthase	EV-EXP
EG10498	ilvG_2	ACETOLACTSYN-RXN	2.2.1.6	acetolactate synthase	EV-EXP
G8221	ilvG_1	ACETOLACTSYN-RXN	2.2.1.6	acetolactate synthase	EV-EXP
EG10502	ilvN	ACETOLACTSYN-RXN	2.2.1.6	acetolactate synthase	EV-EXP
EG10494	ilvB	ACETOLACTSYN-RXN	2.2.1.6	acetolactate synthase	EV-EXP
EG10495	ilvC	ACETOLACTREDUCTOISOM-RXN	1.1.1.86	acetohydroxy acid isomeroreductase	EV-EXP
EG10497	ilvE	BRANCHED-CHAINAMINOTRANSFERVAL-RXN	2.6.1.42	valine transaminase	EV-EXP
EG10496	ilvD	DIHYDROXYISOVALDEHYDRAT-RXN	4.2.1.9	dihydroxy-acid dehydratase	EV-EXP

  </pathway>
  <pathway id="XYLCAT-PWY">
    xylose degradation I

Gene ID	Gene name	Reaction id	Reaction EC	Enzymatic activity	Evidence
EG11074	xylA	XYLISOM-RXN	5.3.1.5	xylose isomerase	EV-EXP
EG11075	xylB	XYLULOKIN-RXN	2.7.1.17	xylulokinase	EV-EXP

  </pathway>
</EcoCycGenes>
