# Supplementary material for: MetNetGE: interactive views of biological networks and ontologies
Source: BMC Bioinformatics. 2010 Sep 17;11:469. doi: 10.1186/1471-2105-11-469 (PMC2946353; doi:10.1186/1471-2105-11-469)
Supplement: Additional file 2 — MetNetGE source code. This is the source code of MetNetGE. Please go to MetNetGE.org to find the latest version, dependency packages and tutorials. [file 1471-2105-11-469-S2.ZIP › MetNetGE-1.0.3/SampleData/ecocyc-all-separate/data/genes_ecocyc_test.xml]

<?xml version="1.0" encoding="UTF-8"?>
<EcoCycGenes>
  <pathway id="1CMET2-PWY">
    formylTHF biosynthesis I

Gene ID	Gene name	Reaction id	Reaction EC	Enzymatic activity	Evidence
EG10327	folC	DIHYDROFOLATESYNTH-RXN	6.3.2.12	dihydrofolate synthetase	EV-EXP
EG11002	thyA	THYMIDYLATESYN-RXN	2.1.1.45	thymidylate synthase	EV-EXP
EG10587	metH	HOMOCYSMETB12-RXN	2.1.1.13	Cobalamin-dependent homocysteine transmethylase	EV-EXP
EG10585	metF	1.5.1.20-RXN	1.5.1.20	5,10-methylenetetrahydrofolate reductase	EV-EXP
EG11442	gcvT	GCVMULTI-RXN	No EC#	gcv system	EV-EXP
EG10371	gcvH	GCVMULTI-RXN	No EC#	gcv system	EV-EXP
EG11810	gcvP	GCVMULTI-RXN	No EC#	gcv system	EV-EXP
EG10543	lpd	GCVMULTI-RXN	No EC#	gcv system	EV-EXP
EG10328	folD	METHYLENETHFDEHYDROG-NADP-RXN	1.5.1.5	methylenetetrahydrofolate dehydrogenase-(NADP+)	EV-EXP
EG10408	glyA	GLYOHMETRANS-RXN	2.1.2.1	serine hydroxymethyltransferase	EV-EXP
G6862	folM	DIHYDROFOLATEREDUCT-RXN	1.5.1.3	dihydrofolate reductase	EV-EXP
EG10326	folA	DIHYDROFOLATEREDUCT-RXN	1.5.1.3	dihydrofolate reductase	EV-EXP
EG11819	purU	FORMYLTHFDEFORMYL-RXN	3.5.1.10	formyltetrahydrofolate deformylase	EV-EXP
EG10328	folD	METHENYLTHFCYCLOHYDRO-RXN	3.5.4.9	methenyltetrahydrofolate cyclohydrolase	EV-EXP
EG10327	folC	FORMYLTHFGLUSYNTH-RXN	6.3.2.17	folylpoly-gamma-glutamate synthetase	EV-EXP

  </pathway>
  <pathway id="2PHENDEG-PWY">
    phenylethylamine degradation

Gene ID	Gene name	Reaction id	Reaction EC	Enzymatic activity	Evidence
G7961	feaB	PHENDEHYD-RXN	1.2.1.39	phenylacetaldehyde dehydrogenase	EV-EXP
EG13139	tynA	AMINEPHEN-RXN	1.4.3.21	phenylethylamine oxidase	EV-EXP

  </pathway>
  <pathway id="4AMINOBUTMETAB-PWY">
    4-aminobutyrate degradation I

Gene ID	Gene name	Reaction id	Reaction EC	Enzymatic activity	Evidence
G6811	sad	SUCCINATE-SEMIALDEHYDE-DEHYDROGENASE-RXN	1.2.1.24	succinate semialdehyde dehydrogenase, NAD+-dependent	EV-EXP
EG11329	gabD	SUCCSEMIALDDEHYDROG-RXN	1.2.1.16	succinate semialdehyde dehydrogenase, NADP+-dependent	EV-EXP
G6646	puuE	GABATRANSAM-RXN	2.6.1.19	4-aminobutyrate aminotransferase	EV-EXP
EG10361	gabT	GABATRANSAM-RXN	2.6.1.19	4-aminobutyrate transaminase	EV-EXP

  </pathway>
</EcoCycGenes>
