# Supplementary material for: MetNetGE: interactive views of biological networks and ontologies
Source: BMC Bioinformatics. 2010 Sep 17;11:469. doi: 10.1186/1471-2105-11-469 (PMC2946353; doi:10.1186/1471-2105-11-469)
Supplement: Additional file 2 — MetNetGE source code. This is the source code of MetNetGE. Please go to MetNetGE.org to find the latest version, dependency packages and tutorials. [file 1471-2105-11-469-S2.ZIP › MetNetGE-1.0.3/SampleData/ecocyc-all-separate/data/GLUAMCAT-PWY.xml]

<?xml version="1.0" encoding="UTF-8"?>
<rdf:RDF
 xml:base="http://BioCyc.org/ECOLI/pathway-biopax?object=GLUAMCAT-PWY"
 xmlns:owl="http://www.w3.org/2002/07/owl#"
 xmlns:rdf="http://www.w3.org/1999/02/22-rdf-syntax-ns#"
 xmlns:rdfs="http://www.w3.org/2000/01/rdf-schema#"
 xmlns:xs="http://www.w3.org/2001/XMLSchema#"
 xmlns:bp="http://www.biopax.org/release/biopax-level2.owl#"
>
 <owl:Ontology rdf:about="">
    <owl:imports rdf:resource="http://www.biopax.org/release/biopax-level2.owl"/>
 <rdfs:comment>This BioPAX Level 2 output for organism Escherichia%32coli%32K12, pathway %60i%62N%60%47i%62%45acetylglucosamine%32degradation
was automatically generated from URL http://BioCyc.org/ECOLI/pathway-biopax?object=GLUAMCAT-PWY on 04-Dec-2008  17:41:37.  Note that all IDs are auto-generated,
and are valid in the scope of this file only.  If the data is regenerated at some later
time, or data for another pathway is generated from this same site, there are no 
guarantees that the same IDs will refer to the same objects.  To retrieve a file 
containing a complete list of pathways for this organism in BioPAX format, please
visit http://biocyc.org/download-flatfiles.shtml</rdfs:comment>
 </owl:Ontology>
  <bp:catalysis rdf:ID="catalysis112194">
    <bp:COMMENT rdf:datatype="http://www.w3.org/2001/XMLSchema#string">The enzyme from &lt;i&gt;E. coli&lt;/i&gt; B was first isolated and later purified to homogeneity and characterized
|CITS: [13549465][6375729][2821923][2111170]|.

Glucosamine-6-phosphate deaminase shows a preference for the &amp;alpha; anomer of glucosamine-6-phosphate
|CITS: [322702]|.
</bp:COMMENT>
    <bp:CONTROLLED>
      <bp:biochemicalReaction rdf:ID="biochemicalReaction112183">
        <bp:COMMENT rdf:datatype="http://www.w3.org/2001/XMLSchema#string">This is a reaction in the catabolism of
acetyl-glucosamine-6-phosphate and glucosamine-6-phosphate.</bp:COMMENT>
        <bp:EC-NUMBER rdf:datatype="http://www.w3.org/2001/XMLSchema#string">3.5.99.6</bp:EC-NUMBER>
        <bp:LEFT>
          <bp:physicalEntityParticipant rdf:ID="phys-ent-participant112185">
            <bp:PHYSICAL-ENTITY>
              <bp:smallMolecule rdf:ID="smallMolecule112112">
                <bp:MOLECULAR-WEIGHT>18.015</bp:MOLECULAR-WEIGHT>
                <bp:NAME rdf:datatype="http://www.w3.org/2001/XMLSchema#string">H2O</bp:NAME>
                <bp:STRUCTURE>
                  <bp:chemicalStructure rdf:ID="chemicalStructure112119">
                    <bp:STRUCTURE-FORMAT rdf:datatype="http://www.w3.org/2001/XMLSchema#string">CML</bp:STRUCTURE-FORMAT>
                    <bp:STRUCTURE-DATA rdf:datatype="http://www.w3.org/2001/XMLSchema#string"> &lt;cml&gt;
  &lt;molecule id=&quot;WATER&quot; title=&quot;H2O&quot; dictRef=&quot;dictWATER&quot;&gt;
   &lt;atomArray&gt;
    &lt;atom id=&quot;WATER-atom1&quot; elementType=&quot;O&quot; x2=&quot;829.0&quot; y2=&quot;-1934.0&quot;/&gt;
    &lt;atom id=&quot;WATER-atom2&quot; elementType=&quot;H&quot; x2=&quot;-10000.0&quot; y2=&quot;-7459.0&quot;/&gt;
    &lt;atom id=&quot;WATER-atom3&quot; elementType=&quot;H&quot; x2=&quot;9945.0&quot; y2=&quot;-10000.0&quot;/&gt;
   &lt;/atomArray&gt;
   &lt;bondArray&gt;
    &lt;bond id=&quot;WATER-bond1&quot; atomRefs=&quot;WATER-atom3 WATER-atom1&quot; order=&quot;1&quot;/&gt;
    &lt;bond id=&quot;WATER-bond2&quot; atomRefs=&quot;WATER-atom2 WATER-atom1&quot; order=&quot;1&quot;/&gt;
   &lt;/bondArray&gt;
   &lt;formula concise=&quot;H 2 O 1&quot; formalCharge=&quot;0&quot;/&gt;
   &lt;float title=&quot;molecularWeight&quot; units=&quot;g/mol&quot;&gt;18.015&lt;/float&gt;
   &lt;string title=&quot;smiles&quot;&gt;[OH2]&lt;/string&gt;
  &lt;/molecule&gt;
 &lt;/cml&gt;
</bp:STRUCTURE-DATA>
                  </bp:chemicalStructure>
                </bp:STRUCTURE>
                <bp:SYNONYMS rdf:datatype="http://www.w3.org/2001/XMLSchema#string">H20</bp:SYNONYMS>
                <bp:SYNONYMS rdf:datatype="http://www.w3.org/2001/XMLSchema#string">hydrogen oxide</bp:SYNONYMS>
                <bp:SYNONYMS rdf:datatype="http://www.w3.org/2001/XMLSchema#string">water</bp:SYNONYMS>
                <bp:XREF>
                  <bp:unificationXref rdf:ID="unificationXref112118">
                    <bp:DB rdf:datatype="http://www.w3.org/2001/XMLSchema#string">EcoCyc</bp:DB>
                    <bp:ID rdf:datatype="http://www.w3.org/2001/XMLSchema#string">WATER</bp:ID>
                  </bp:unificationXref>
                </bp:XREF>
                <bp:XREF>
                  <bp:unificationXref rdf:ID="unificationXref112117">
                    <bp:DB rdf:datatype="http://www.w3.org/2001/XMLSchema#string">CAS</bp:DB>
                    <bp:ID rdf:datatype="http://www.w3.org/2001/XMLSchema#string">7732-18-5</bp:ID>
                  </bp:unificationXref>
                </bp:XREF>
                <bp:XREF>
                  <bp:unificationXref rdf:ID="unificationXref112116">
                    <bp:DB rdf:datatype="http://www.w3.org/2001/XMLSchema#string">LIGAND</bp:DB>
                    <bp:ID rdf:datatype="http://www.w3.org/2001/XMLSchema#string">C00001</bp:ID>
                  </bp:unificationXref>
                </bp:XREF>
                <bp:XREF>
                  <bp:unificationXref rdf:ID="unificationXref112115">
                    <bp:DB rdf:datatype="http://www.w3.org/2001/XMLSchema#string">ChEBI</bp:DB>
                    <bp:ID rdf:datatype="http://www.w3.org/2001/XMLSchema#string">15377</bp:ID>
                  </bp:unificationXref>
                </bp:XREF>
                <bp:XREF>
                  <bp:unificationXref rdf:ID="unificationXref112114">
                    <bp:DB rdf:datatype="http://www.w3.org/2001/XMLSchema#string">LIGAND</bp:DB>
                    <bp:ID rdf:datatype="http://www.w3.org/2001/XMLSchema#string">C00001</bp:ID>
                  </bp:unificationXref>
                </bp:XREF>
                <bp:XREF>
                  <bp:unificationXref rdf:ID="unificationXref112113">
                    <bp:DB rdf:datatype="http://www.w3.org/2001/XMLSchema#string">PubChem</bp:DB>
                    <bp:ID rdf:datatype="http://www.w3.org/2001/XMLSchema#string">962</bp:ID>
                  </bp:unificationXref>
                </bp:XREF>
              </bp:smallMolecule>
            </bp:PHYSICAL-ENTITY>
            <bp:CELLULAR-LOCATION>
              <bp:openControlledVocabulary rdf:ID="openControlledVocabulary112110">
                <bp:TERM rdf:datatype="http://www.w3.org/2001/XMLSchema#string">CCO-CYTOPLASM</bp:TERM>
                <bp:XREF>
                  <bp:unificationXref rdf:ID="unificationXref112111">
                    <bp:DB rdf:datatype="http://www.w3.org/2001/XMLSchema#string">GO</bp:DB>
                    <bp:ID rdf:datatype="http://www.w3.org/2001/XMLSchema#string">GO:0005737</bp:ID>
                  </bp:unificationXref>
                </bp:XREF>
              </bp:openControlledVocabulary>
            </bp:CELLULAR-LOCATION>
            <bp:STOICHIOMETRIC-COEFFICIENT>1</bp:STOICHIOMETRIC-COEFFICIENT>
          </bp:physicalEntityParticipant>
        </bp:LEFT>
        <bp:LEFT>
          <bp:physicalEntityParticipant rdf:ID="phys-ent-participant112186">
            <bp:PHYSICAL-ENTITY>
              <bp:smallMolecule rdf:ID="smallMolecule112135">
                <bp:MOLECULAR-WEIGHT>259.152</bp:MOLECULAR-WEIGHT>
                <bp:NAME rdf:datatype="http://www.w3.org/2001/XMLSchema#string">D-glucosamine-6-phosphate</bp:NAME>
                <bp:STRUCTURE>
                  <bp:chemicalStructure rdf:ID="chemicalStructure112139">
                    <bp:STRUCTURE-FORMAT rdf:datatype="http://www.w3.org/2001/XMLSchema#string">CML</bp:STRUCTURE-FORMAT>
                    <bp:STRUCTURE-DATA rdf:datatype="http://www.w3.org/2001/XMLSchema#string"> &lt;cml&gt;
  &lt;molecule id=&quot;D-GLUCOSAMINE-6-P&quot; title=&quot;D-glucosamine-6-phosphate&quot; dictRef=&quot;dictD-GLUCOSAMINE-6-P&quot;&gt;
   &lt;atomArray&gt;
    &lt;atom id=&quot;D-GLUCOSAMINE-6-P-atom1&quot; elementType=&quot;N&quot; x2=&quot;8898.0&quot; y2=&quot;-1400.0&quot;/&gt;
    &lt;atom id=&quot;D-GLUCOSAMINE-6-P-atom2&quot; elementType=&quot;O&quot; x2=&quot;1400.0&quot; y2=&quot;-2196.0&quot;/&gt;
    &lt;atom id=&quot;D-GLUCOSAMINE-6-P-atom3&quot; elementType=&quot;O&quot; x2=&quot;8898.0&quot; y2=&quot;-4200.0&quot;/&gt;
    &lt;atom id=&quot;D-GLUCOSAMINE-6-P-atom4&quot; elementType=&quot;O&quot; x2=&quot;6473.0&quot; y2=&quot;0.0&quot;/&gt;
    &lt;atom id=&quot;D-GLUCOSAMINE-6-P-atom5&quot; elementType=&quot;O&quot; x2=&quot;4048.0&quot; y2=&quot;-1400.0&quot;/&gt;
    &lt;atom id=&quot;D-GLUCOSAMINE-6-P-atom6&quot; elementType=&quot;O&quot; x2=&quot;1400.0&quot; y2=&quot;-4996.0&quot;/&gt;
    &lt;atom id=&quot;D-GLUCOSAMINE-6-P-atom7&quot; elementType=&quot;O&quot; x2=&quot;0.0&quot; y2=&quot;-3566.0&quot;/&gt;
    &lt;atom id=&quot;D-GLUCOSAMINE-6-P-atom8&quot; elementType=&quot;C&quot; x2=&quot;4048.0&quot; y2=&quot;-4200.0&quot;/&gt;
    &lt;atom id=&quot;D-GLUCOSAMINE-6-P-atom9&quot; elementType=&quot;O&quot; x2=&quot;2799.0&quot; y2=&quot;-3567.0&quot;/&gt;
    &lt;atom id=&quot;D-GLUCOSAMINE-6-P-atom10&quot; elementType=&quot;O&quot; x2=&quot;6473.0&quot; y2=&quot;-4200.0&quot;/&gt;
    &lt;atom id=&quot;D-GLUCOSAMINE-6-P-atom11&quot; elementType=&quot;C&quot; x2=&quot;7685.0&quot; y2=&quot;-2100.0&quot;/&gt;
    &lt;atom id=&quot;D-GLUCOSAMINE-6-P-atom12&quot; elementType=&quot;C&quot; x2=&quot;7685.0&quot; y2=&quot;-3500.0&quot;/&gt;
    &lt;atom id=&quot;D-GLUCOSAMINE-6-P-atom13&quot; elementType=&quot;C&quot; x2=&quot;6473.0&quot; y2=&quot;-1400.0&quot;/&gt;
    &lt;atom id=&quot;D-GLUCOSAMINE-6-P-atom14&quot; elementType=&quot;C&quot; x2=&quot;5261.0&quot; y2=&quot;-2100.0&quot;/&gt;
    &lt;atom id=&quot;D-GLUCOSAMINE-6-P-atom15&quot; elementType=&quot;C&quot; x2=&quot;5261.0&quot; y2=&quot;-3500.0&quot;/&gt;
    &lt;atom id=&quot;D-GLUCOSAMINE-6-P-atom16&quot; elementType=&quot;P&quot; x2=&quot;1400.0&quot; y2=&quot;-3596.0&quot;/&gt;
   &lt;/atomArray&gt;
   &lt;bondArray&gt;
    &lt;bond id=&quot;D-GLUCOSAMINE-6-P-bond1&quot; atomRefs=&quot;D-GLUCOSAMINE-6-P-atom14 D-GLUCOSAMINE-6-P-atom15&quot; order=&quot;1&quot;/&gt;
    &lt;bond id=&quot;D-GLUCOSAMINE-6-P-bond2&quot; atomRefs=&quot;D-GLUCOSAMINE-6-P-atom13 D-GLUCOSAMINE-6-P-atom14&quot; order=&quot;1&quot;/&gt;
    &lt;bond id=&quot;D-GLUCOSAMINE-6-P-bond3&quot; atomRefs=&quot;D-GLUCOSAMINE-6-P-atom11 D-GLUCOSAMINE-6-P-atom13&quot; order=&quot;1&quot;/&gt;
    &lt;bond id=&quot;D-GLUCOSAMINE-6-P-bond4&quot; atomRefs=&quot;D-GLUCOSAMINE-6-P-atom11 D-GLUCOSAMINE-6-P-atom12&quot; order=&quot;1&quot;/&gt;
    &lt;bond id=&quot;D-GLUCOSAMINE-6-P-bond5&quot; atomRefs=&quot;D-GLUCOSAMINE-6-P-atom10 D-GLUCOSAMINE-6-P-atom15&quot; order=&quot;1&quot;/&gt;
    &lt;bond id=&quot;D-GLUCOSAMINE-6-P-bond6&quot; atomRefs=&quot;D-GLUCOSAMINE-6-P-atom10 D-GLUCOSAMINE-6-P-atom12&quot; order=&quot;1&quot;/&gt;
    &lt;bond id=&quot;D-GLUCOSAMINE-6-P-bond7&quot; atomRefs=&quot;D-GLUCOSAMINE-6-P-atom9 D-GLUCOSAMINE-6-P-atom16&quot; order=&quot;1&quot;/&gt;
    &lt;bond id=&quot;D-GLUCOSAMINE-6-P-bond8&quot; atomRefs=&quot;D-GLUCOSAMINE-6-P-atom15 D-GLUCOSAMINE-6-P-atom8&quot; order=&quot;1&quot;/&gt;
    &lt;bond id=&quot;D-GLUCOSAMINE-6-P-bond9&quot; atomRefs=&quot;D-GLUCOSAMINE-6-P-atom8 D-GLUCOSAMINE-6-P-atom9&quot; order=&quot;1&quot;/&gt;
    &lt;bond id=&quot;D-GLUCOSAMINE-6-P-bond10&quot; atomRefs=&quot;D-GLUCOSAMINE-6-P-atom7 D-GLUCOSAMINE-6-P-atom16&quot; order=&quot;1&quot;/&gt;
    &lt;bond id=&quot;D-GLUCOSAMINE-6-P-bond11&quot; atomRefs=&quot;D-GLUCOSAMINE-6-P-atom6 D-GLUCOSAMINE-6-P-atom16&quot; order=&quot;1&quot;/&gt;
    &lt;bond id=&quot;D-GLUCOSAMINE-6-P-bond12&quot; atomRefs=&quot;D-GLUCOSAMINE-6-P-atom14 D-GLUCOSAMINE-6-P-atom5&quot; order=&quot;1&quot;/&gt;
    &lt;bond id=&quot;D-GLUCOSAMINE-6-P-bond13&quot; atomRefs=&quot;D-GLUCOSAMINE-6-P-atom13 D-GLUCOSAMINE-6-P-atom4&quot; order=&quot;1&quot;/&gt;
    &lt;bond id=&quot;D-GLUCOSAMINE-6-P-bond14&quot; atomRefs=&quot;D-GLUCOSAMINE-6-P-atom12 D-GLUCOSAMINE-6-P-atom3&quot; order=&quot;1&quot;/&gt;
    &lt;bond id=&quot;D-GLUCOSAMINE-6-P-bond15&quot; atomRefs=&quot;D-GLUCOSAMINE-6-P-atom2 D-GLUCOSAMINE-6-P-atom16&quot; order=&quot;2&quot;/&gt;
    &lt;bond id=&quot;D-GLUCOSAMINE-6-P-bond16&quot; atomRefs=&quot;D-GLUCOSAMINE-6-P-atom11 D-GLUCOSAMINE-6-P-atom1&quot; order=&quot;1&quot;/&gt;
   &lt;/bondArray&gt;
   &lt;formula concise=&quot;C 6 H 14 N 1 O 8 P 1&quot; formalCharge=&quot;0&quot;/&gt;
   &lt;float title=&quot;molecularWeight&quot; units=&quot;g/mol&quot;&gt;259.152&lt;/float&gt;
   &lt;string title=&quot;smiles&quot;&gt;C(OP(O)(O)=O)C1(C(O)C(O)C(N)C(O1)O)&lt;/string&gt;
  &lt;/molecule&gt;
 &lt;/cml&gt;
</bp:STRUCTURE-DATA>
                  </bp:chemicalStructure>
                </bp:STRUCTURE>
                <bp:SYNONYMS rdf:datatype="http://www.w3.org/2001/XMLSchema#string">D-glucosamine phosphate</bp:SYNONYMS>
                <bp:SYNONYMS rdf:datatype="http://www.w3.org/2001/XMLSchema#string">D-glucosamine 6-phosphate</bp:SYNONYMS>
                <bp:SYNONYMS rdf:datatype="http://www.w3.org/2001/XMLSchema#string">D-glucosamine-6-P</bp:SYNONYMS>
                <bp:SYNONYMS rdf:datatype="http://www.w3.org/2001/XMLSchema#string">glucosamine-6-P</bp:SYNONYMS>
                <bp:SYNONYMS rdf:datatype="http://www.w3.org/2001/XMLSchema#string">glucosamine-6-phosphate</bp:SYNONYMS>
                <bp:XREF>
                  <bp:unificationXref rdf:ID="unificationXref112138">
                    <bp:DB rdf:datatype="http://www.w3.org/2001/XMLSchema#string">EcoCyc</bp:DB>
                    <bp:ID rdf:datatype="http://www.w3.org/2001/XMLSchema#string">D-GLUCOSAMINE-6-P</bp:ID>
                  </bp:unificationXref>
                </bp:XREF>
                <bp:XREF>
                  <bp:unificationXref rdf:ID="unificationXref112137">
                    <bp:DB rdf:datatype="http://www.w3.org/2001/XMLSchema#string">CAS</bp:DB>
                    <bp:ID rdf:datatype="http://www.w3.org/2001/XMLSchema#string">3616-42-0</bp:ID>
                  </bp:unificationXref>
                </bp:XREF>
                <bp:XREF>
                  <bp:unificationXref rdf:ID="unificationXref112136">
                    <bp:DB rdf:datatype="http://www.w3.org/2001/XMLSchema#string">LIGAND</bp:DB>
                    <bp:ID rdf:datatype="http://www.w3.org/2001/XMLSchema#string">C00352</bp:ID>
                  </bp:unificationXref>
                </bp:XREF>
              </bp:smallMolecule>
            </bp:PHYSICAL-ENTITY>
            <bp:CELLULAR-LOCATION rdf:resource="#openControlledVocabulary112110"/>
            <bp:STOICHIOMETRIC-COEFFICIENT>1</bp:STOICHIOMETRIC-COEFFICIENT>
          </bp:physicalEntityParticipant>
        </bp:LEFT>
        <bp:NAME rdf:datatype="http://www.w3.org/2001/XMLSchema#string">Glucosamine-6-phosphate isomerase</bp:NAME>
        <bp:RIGHT>
          <bp:physicalEntityParticipant rdf:ID="phys-ent-participant112187">
            <bp:PHYSICAL-ENTITY>
              <bp:smallMolecule rdf:ID="smallMolecule112169">
                <bp:MOLECULAR-WEIGHT>260.137</bp:MOLECULAR-WEIGHT>
                <bp:NAME rdf:datatype="http://www.w3.org/2001/XMLSchema#string">D-fructose-6-phosphate</bp:NAME>
                <bp:STRUCTURE>
                  <bp:chemicalStructure rdf:ID="chemicalStructure112173">
                    <bp:STRUCTURE-FORMAT rdf:datatype="http://www.w3.org/2001/XMLSchema#string">CML</bp:STRUCTURE-FORMAT>
                    <bp:STRUCTURE-DATA rdf:datatype="http://www.w3.org/2001/XMLSchema#string"> &lt;cml&gt;
  &lt;molecule id=&quot;FRUCTOSE-6P&quot; title=&quot;D-fructose-6-phosphate&quot; dictRef=&quot;dictFRUCTOSE-6P&quot;&gt;
   &lt;atomArray&gt;
    &lt;atom id=&quot;FRUCTOSE-6P-atom1&quot; elementType=&quot;O&quot; x2=&quot;1409.0&quot; y2=&quot;-2904.0&quot;/&gt;
    &lt;atom id=&quot;FRUCTOSE-6P-atom2&quot; elementType=&quot;O&quot; x2=&quot;8489.0&quot; y2=&quot;-4087.0&quot;/&gt;
    &lt;atom id=&quot;FRUCTOSE-6P-atom3&quot; elementType=&quot;O&quot; x2=&quot;4032.0&quot; y2=&quot;0.0&quot;/&gt;
    &lt;atom id=&quot;FRUCTOSE-6P-atom4&quot; elementType=&quot;O&quot; x2=&quot;7077.0&quot; y2=&quot;0.0&quot;/&gt;
    &lt;atom id=&quot;FRUCTOSE-6P-atom5&quot; elementType=&quot;O&quot; x2=&quot;8019.0&quot; y2=&quot;-2897.0&quot;/&gt;
    &lt;atom id=&quot;FRUCTOSE-6P-atom6&quot; elementType=&quot;O&quot; x2=&quot;0.0&quot; y2=&quot;-4285.0&quot;/&gt;
    &lt;atom id=&quot;FRUCTOSE-6P-atom7&quot; elementType=&quot;O&quot; x2=&quot;1438.0&quot; y2=&quot;-5704.0&quot;/&gt;
    &lt;atom id=&quot;FRUCTOSE-6P-atom8&quot; elementType=&quot;C&quot; x2=&quot;7120.0&quot; y2=&quot;-3796.0&quot;/&gt;
    &lt;atom id=&quot;FRUCTOSE-6P-atom9&quot; elementType=&quot;C&quot; x2=&quot;3090.0&quot; y2=&quot;-2897.0&quot;/&gt;
    &lt;atom id=&quot;FRUCTOSE-6P-atom10&quot; elementType=&quot;O&quot; x2=&quot;2799.0&quot; y2=&quot;-4266.0&quot;/&gt;
    &lt;atom id=&quot;FRUCTOSE-6P-atom11&quot; elementType=&quot;O&quot; x2=&quot;5554.0&quot; y2=&quot;-3287.0&quot;/&gt;
    &lt;atom id=&quot;FRUCTOSE-6P-atom12&quot; elementType=&quot;C&quot; x2=&quot;4854.0&quot; y2=&quot;-1133.0&quot;/&gt;
    &lt;atom id=&quot;FRUCTOSE-6P-atom13&quot; elementType=&quot;C&quot; x2=&quot;4422.0&quot; y2=&quot;-2464.0&quot;/&gt;
    &lt;atom id=&quot;FRUCTOSE-6P-atom14&quot; elementType=&quot;C&quot; x2=&quot;6254.0&quot; y2=&quot;-1133.0&quot;/&gt;
    &lt;atom id=&quot;FRUCTOSE-6P-atom15&quot; elementType=&quot;C&quot; x2=&quot;6687.0&quot; y2=&quot;-2464.0&quot;/&gt;
    &lt;atom id=&quot;FRUCTOSE-6P-atom16&quot; elementType=&quot;P&quot; x2=&quot;1400.0&quot; y2=&quot;-4304.0&quot;/&gt;
   &lt;/atomArray&gt;
   &lt;bondArray&gt;
    &lt;bond id=&quot;FRUCTOSE-6P-bond1&quot; atomRefs=&quot;FRUCTOSE-6P-atom14 FRUCTOSE-6P-atom15&quot; order=&quot;1&quot;/&gt;
    &lt;bond id=&quot;FRUCTOSE-6P-bond2&quot; atomRefs=&quot;FRUCTOSE-6P-atom12 FRUCTOSE-6P-atom14&quot; order=&quot;1&quot;/&gt;
    &lt;bond id=&quot;FRUCTOSE-6P-bond3&quot; atomRefs=&quot;FRUCTOSE-6P-atom12 FRUCTOSE-6P-atom13&quot; order=&quot;1&quot;/&gt;
    &lt;bond id=&quot;FRUCTOSE-6P-bond4&quot; atomRefs=&quot;FRUCTOSE-6P-atom11 FRUCTOSE-6P-atom15&quot; order=&quot;1&quot;/&gt;
    &lt;bond id=&quot;FRUCTOSE-6P-bond5&quot; atomRefs=&quot;FRUCTOSE-6P-atom11 FRUCTOSE-6P-atom13&quot; order=&quot;1&quot;/&gt;
    &lt;bond id=&quot;FRUCTOSE-6P-bond6&quot; atomRefs=&quot;FRUCTOSE-6P-atom10 FRUCTOSE-6P-atom16&quot; order=&quot;1&quot;/&gt;
    &lt;bond id=&quot;FRUCTOSE-6P-bond7&quot; atomRefs=&quot;FRUCTOSE-6P-atom13 FRUCTOSE-6P-atom9&quot; order=&quot;1&quot;/&gt;
    &lt;bond id=&quot;FRUCTOSE-6P-bond8&quot; atomRefs=&quot;FRUCTOSE-6P-atom9 FRUCTOSE-6P-atom10&quot; order=&quot;1&quot;/&gt;
    &lt;bond id=&quot;FRUCTOSE-6P-bond9&quot; atomRefs=&quot;FRUCTOSE-6P-atom15 FRUCTOSE-6P-atom8&quot; order=&quot;1&quot;/&gt;
    &lt;bond id=&quot;FRUCTOSE-6P-bond10&quot; atomRefs=&quot;FRUCTOSE-6P-atom7 FRUCTOSE-6P-atom16&quot; order=&quot;1&quot;/&gt;
    &lt;bond id=&quot;FRUCTOSE-6P-bond11&quot; atomRefs=&quot;FRUCTOSE-6P-atom6 FRUCTOSE-6P-atom16&quot; order=&quot;1&quot;/&gt;
    &lt;bond id=&quot;FRUCTOSE-6P-bond12&quot; atomRefs=&quot;FRUCTOSE-6P-atom15 FRUCTOSE-6P-atom5&quot; order=&quot;1&quot;/&gt;
    &lt;bond id=&quot;FRUCTOSE-6P-bond13&quot; atomRefs=&quot;FRUCTOSE-6P-atom14 FRUCTOSE-6P-atom4&quot; order=&quot;1&quot;/&gt;
    &lt;bond id=&quot;FRUCTOSE-6P-bond14&quot; atomRefs=&quot;FRUCTOSE-6P-atom12 FRUCTOSE-6P-atom3&quot; order=&quot;1&quot;/&gt;
    &lt;bond id=&quot;FRUCTOSE-6P-bond15&quot; atomRefs=&quot;FRUCTOSE-6P-atom2 FRUCTOSE-6P-atom8&quot; order=&quot;1&quot;/&gt;
    &lt;bond id=&quot;FRUCTOSE-6P-bond16&quot; atomRefs=&quot;FRUCTOSE-6P-atom1 FRUCTOSE-6P-atom16&quot; order=&quot;2&quot;/&gt;
   &lt;/bondArray&gt;
   &lt;formula concise=&quot;C 6 H 13 O 9 P 1&quot; formalCharge=&quot;0&quot;/&gt;
   &lt;float title=&quot;molecularWeight&quot; units=&quot;g/mol&quot;&gt;260.137&lt;/float&gt;
   &lt;string title=&quot;smiles&quot;&gt;C(O)C1(O)(OC(C(O)C1O)COP(O)(O)=O)&lt;/string&gt;
  &lt;/molecule&gt;
 &lt;/cml&gt;
</bp:STRUCTURE-DATA>
                  </bp:chemicalStructure>
                </bp:STRUCTURE>
                <bp:SYNONYMS rdf:datatype="http://www.w3.org/2001/XMLSchema#string">F6P</bp:SYNONYMS>
                <bp:SYNONYMS rdf:datatype="http://www.w3.org/2001/XMLSchema#string">fructose-6P</bp:SYNONYMS>
                <bp:SYNONYMS rdf:datatype="http://www.w3.org/2001/XMLSchema#string">fructose-6-P</bp:SYNONYMS>
                <bp:SYNONYMS rdf:datatype="http://www.w3.org/2001/XMLSchema#string">fruc6p</bp:SYNONYMS>
                <bp:SYNONYMS rdf:datatype="http://www.w3.org/2001/XMLSchema#string">fru-6-P</bp:SYNONYMS>
                <bp:SYNONYMS rdf:datatype="http://www.w3.org/2001/XMLSchema#string">fructose-6-phosphate</bp:SYNONYMS>
                <bp:SYNONYMS rdf:datatype="http://www.w3.org/2001/XMLSchema#string">A-D-fructose-6-P</bp:SYNONYMS>
                <bp:SYNONYMS rdf:datatype="http://www.w3.org/2001/XMLSchema#string">D-fructose-6-P</bp:SYNONYMS>
                <bp:XREF>
                  <bp:unificationXref rdf:ID="unificationXref112172">
                    <bp:DB rdf:datatype="http://www.w3.org/2001/XMLSchema#string">EcoCyc</bp:DB>
                    <bp:ID rdf:datatype="http://www.w3.org/2001/XMLSchema#string">FRUCTOSE-6P</bp:ID>
                  </bp:unificationXref>
                </bp:XREF>
                <bp:XREF>
                  <bp:unificationXref rdf:ID="unificationXref112171">
                    <bp:DB rdf:datatype="http://www.w3.org/2001/XMLSchema#string">CAS</bp:DB>
                    <bp:ID rdf:datatype="http://www.w3.org/2001/XMLSchema#string">643-13-0</bp:ID>
                  </bp:unificationXref>
                </bp:XREF>
                <bp:XREF>
                  <bp:unificationXref rdf:ID="unificationXref112170">
                    <bp:DB rdf:datatype="http://www.w3.org/2001/XMLSchema#string">LIGAND</bp:DB>
                    <bp:ID rdf:datatype="http://www.w3.org/2001/XMLSchema#string">C00085</bp:ID>
                  </bp:unificationXref>
                </bp:XREF>
              </bp:smallMolecule>
            </bp:PHYSICAL-ENTITY>
            <bp:CELLULAR-LOCATION rdf:resource="#openControlledVocabulary112110"/>
            <bp:STOICHIOMETRIC-COEFFICIENT>1</bp:STOICHIOMETRIC-COEFFICIENT>
          </bp:physicalEntityParticipant>
        </bp:RIGHT>
        <bp:RIGHT>
          <bp:physicalEntityParticipant rdf:ID="phys-ent-participant112193">
            <bp:PHYSICAL-ENTITY>
              <bp:smallMolecule rdf:ID="smallMolecule112188">
                <bp:MOLECULAR-WEIGHT>17.03</bp:MOLECULAR-WEIGHT>
                <bp:NAME rdf:datatype="http://www.w3.org/2001/XMLSchema#string">ammonia</bp:NAME>
                <bp:STRUCTURE>
                  <bp:chemicalStructure rdf:ID="chemicalStructure112192">
                    <bp:STRUCTURE-FORMAT rdf:datatype="http://www.w3.org/2001/XMLSchema#string">CML</bp:STRUCTURE-FORMAT>
                    <bp:STRUCTURE-DATA rdf:datatype="http://www.w3.org/2001/XMLSchema#string"> &lt;cml&gt;
  &lt;molecule id=&quot;AMMONIA&quot; title=&quot;ammonia&quot; dictRef=&quot;dictAMMONIA&quot;&gt;
   &lt;atomArray&gt;
    &lt;atom id=&quot;AMMONIA-atom1&quot; elementType=&quot;H&quot; x2=&quot;-100000.0&quot; y2=&quot;-100000.0&quot;/&gt;
    &lt;atom id=&quot;AMMONIA-atom2&quot; elementType=&quot;H&quot; x2=&quot;99490.0&quot; y2=&quot;-100000.0&quot;/&gt;
    &lt;atom id=&quot;AMMONIA-atom3&quot; elementType=&quot;H&quot; x2=&quot;-2041.0&quot; y2=&quot;-27551.0&quot;/&gt;
    &lt;atom id=&quot;AMMONIA-atom4&quot; elementType=&quot;N&quot; x2=&quot;-2041.0&quot; y2=&quot;-100000.0&quot;/&gt;
   &lt;/atomArray&gt;
   &lt;bondArray&gt;
    &lt;bond id=&quot;AMMONIA-bond1&quot; atomRefs=&quot;AMMONIA-atom4 AMMONIA-atom1&quot; order=&quot;1&quot;/&gt;
    &lt;bond id=&quot;AMMONIA-bond2&quot; atomRefs=&quot;AMMONIA-atom4 AMMONIA-atom2&quot; order=&quot;1&quot;/&gt;
    &lt;bond id=&quot;AMMONIA-bond3&quot; atomRefs=&quot;AMMONIA-atom3 AMMONIA-atom4&quot; order=&quot;1&quot;/&gt;
   &lt;/bondArray&gt;
   &lt;formula concise=&quot;H 3 N 1&quot; formalCharge=&quot;0&quot;/&gt;
   &lt;float title=&quot;molecularWeight&quot; units=&quot;g/mol&quot;&gt;17.03&lt;/float&gt;
   &lt;string title=&quot;smiles&quot;&gt;[NH3]&lt;/string&gt;
  &lt;/molecule&gt;
 &lt;/cml&gt;
</bp:STRUCTURE-DATA>
                  </bp:chemicalStructure>
                </bp:STRUCTURE>
                <bp:SYNONYMS rdf:datatype="http://www.w3.org/2001/XMLSchema#string">NH&lt;SUB&gt;3&lt;/SUB&gt;</bp:SYNONYMS>
                <bp:XREF>
                  <bp:unificationXref rdf:ID="unificationXref112191">
                    <bp:DB rdf:datatype="http://www.w3.org/2001/XMLSchema#string">EcoCyc</bp:DB>
                    <bp:ID rdf:datatype="http://www.w3.org/2001/XMLSchema#string">AMMONIA</bp:ID>
                  </bp:unificationXref>
                </bp:XREF>
                <bp:XREF>
                  <bp:unificationXref rdf:ID="unificationXref112190">
                    <bp:DB rdf:datatype="http://www.w3.org/2001/XMLSchema#string">CAS</bp:DB>
                    <bp:ID rdf:datatype="http://www.w3.org/2001/XMLSchema#string">7664-41-7</bp:ID>
                  </bp:unificationXref>
                </bp:XREF>
                <bp:XREF>
                  <bp:unificationXref rdf:ID="unificationXref112189">
                    <bp:DB rdf:datatype="http://www.w3.org/2001/XMLSchema#string">LIGAND</bp:DB>
                    <bp:ID rdf:datatype="http://www.w3.org/2001/XMLSchema#string">C00014</bp:ID>
                  </bp:unificationXref>
                </bp:XREF>
              </bp:smallMolecule>
            </bp:PHYSICAL-ENTITY>
            <bp:CELLULAR-LOCATION rdf:resource="#openControlledVocabulary112110"/>
            <bp:STOICHIOMETRIC-COEFFICIENT>1</bp:STOICHIOMETRIC-COEFFICIENT>
          </bp:physicalEntityParticipant>
        </bp:RIGHT>
        <bp:XREF>
          <bp:unificationXref rdf:ID="unificationXref112184">
            <bp:DB rdf:datatype="http://www.w3.org/2001/XMLSchema#string">EcoCyc</bp:DB>
            <bp:ID rdf:datatype="http://www.w3.org/2001/XMLSchema#string">GLUCOSAMINE-6-P-DEAMIN-RXN</bp:ID>
          </bp:unificationXref>
        </bp:XREF>
      </bp:biochemicalReaction>
    </bp:CONTROLLED>
    <bp:CONTROLLER>
      <bp:physicalEntityParticipant rdf:ID="phys-ent-participant112216">
        <bp:PHYSICAL-ENTITY>
          <bp:complex rdf:ID="complex112196">
            <bp:COMPONENTS>
              <bp:physicalEntityParticipant rdf:ID="phys-ent-participant112215">
                <bp:PHYSICAL-ENTITY>
                  <bp:protein rdf:ID="protein112198">
                    <bp:COMMENT rdf:datatype="http://www.w3.org/2001/XMLSchema#string">Glucosamine-6-phosphate deaminase catalyzes the second cytoplasmic reaction in the metabolism of
N-acetyl-D-glucosamine.  The deamination of glucosamine-6-phosphate generates ammonia and
fructose-6-phosphate, which can enter glycolysis directly.  N-acetylglucosamine can serve as the sole source of
carbon for &lt;i&gt;E. coli&lt;/i&gt;.

Crystal structures of the enzyme have been solved |CITS: [8747459][10378272][11752775]|.  The enzyme is a trimer
of dimers that are linked by an interchain disulfide bridge |CITS: [8240271]|.  The enzyme is allosterically activated by
N-acetyl-D-glucosamine-6-phosphate |CITS: [4861885][1734962]|.  Both substrate binding and the allosteric
transition are entropy-driven processes |CITS: [11594728]|.

Extensive site-directed mutagenesis and analysis of the mutant enzymes has allowed identification of residues that
play roles in catalysis, coupling binding in the active site to the allosteric pocket, and binding of the allosteric effector
N-acetyl-D-glucosamine-6-phosphate
|CITS: [1734962][7742311][9601045][11513596][11513596][12051945][14678787][16168949][15667206]|. 
A fluorescently labelled derivative allowed monitoring of the allosteric transition of the enzyme |CITS: [16285712]|.

&lt;i&gt;nagB&lt;/i&gt; mutants are unable to grow on N-acetylglucosamine as the sole source of carbon and energy
|CITS: [4866432][4591481][4563983]|.  Several point mutants that affect N-acetyl-D-glucosamine-6-phosphate
binding, the active site, and the active site lid &lt;i&gt;in vitro&lt;/i&gt; were tested for their effect on the growth rate with
glucosamine or N-acetylglucosamine as the source of carbon and energy &lt;i&gt;in vivo&lt;/i&gt; |CITS: [15838023]|.

Overexpression of &lt;i&gt;nagB&lt;/i&gt; can suppress the defect of a &lt;i&gt;glmS&lt;/i&gt; mutant, showing that
glucosamine-6-phosphate deaminase can act in the biosynthetic direction, supplying glucosamine-6-phosphate for
the synthesis of UDP-GlcNAc.  To avoid a futile cycle, proper regulation of both enzymes is thus essential
|CITS: [2687246]|.

NagB: &quot;&lt;b&gt;N&lt;/b&gt;-&lt;b&gt;a&lt;/b&gt;cetyl&lt;b&gt;g&lt;/b&gt;lucosamine&quot; |CITS: [4591481]|</bp:COMMENT>
                    <bp:NAME rdf:datatype="http://www.w3.org/2001/XMLSchema#string">NagB</bp:NAME>
                    <bp:ORGANISM>
                      <bp:bioSource rdf:ID="bioSource112159">
                        <bp:NAME rdf:datatype="http://www.w3.org/2001/XMLSchema#string">Escherichia coli K12</bp:NAME>
                        <bp:TAXON-XREF>
                          <bp:unificationXref rdf:ID="unificationXref112160">
                            <bp:DB rdf:datatype="http://www.w3.org/2001/XMLSchema#string">NCBI Taxonomy</bp:DB>
                            <bp:ID rdf:datatype="http://www.w3.org/2001/XMLSchema#string">83333</bp:ID>
                          </bp:unificationXref>
                        </bp:TAXON-XREF>
                      </bp:bioSource>
                    </bp:ORGANISM>
                    <bp:SEQUENCE rdf:datatype="http://www.w3.org/2001/XMLSchema#string">MRLIPLTTAEQVGKWAARHIVNRINAFKPTADRPFVLGLPTGGTPMTTYKALVEMHKAGQVSFKHVVTFNMDEYVGLPKEHPESYYSFMHRNFFDHVDIPAENINLLNGNAPDIDAECRQYEEKIRSYGKIHLFMGGVGNDGHIAFNEPASSLASRTRIKTLTHDTRVANSRFFDNDVNQVPKYALTVGVGTLLDAEEVMILVLGSQKALALQAAVEGCVNHMWTISCLQLHPKAIMVCDEPSTMELKVKTLRYFNELEAENIKGL</bp:SEQUENCE>
                    <bp:SYNONYMS rdf:datatype="http://www.w3.org/2001/XMLSchema#string">B0678</bp:SYNONYMS>
                    <bp:SYNONYMS rdf:datatype="http://www.w3.org/2001/XMLSchema#string">GlmD</bp:SYNONYMS>
                    <bp:SYNONYMS rdf:datatype="http://www.w3.org/2001/XMLSchema#string">NagB</bp:SYNONYMS>
                    <bp:XREF>
                      <bp:unificationXref rdf:ID="unificationXref112214">
                        <bp:DB rdf:datatype="http://www.w3.org/2001/XMLSchema#string">EcoCyc</bp:DB>
                        <bp:ID rdf:datatype="http://www.w3.org/2001/XMLSchema#string">GLUCOSAMINE-6-P-DEAMIN-MONOMER</bp:ID>
                      </bp:unificationXref>
                    </bp:XREF>
                    <bp:XREF>
                      <bp:unificationXref rdf:ID="unificationXref112213">
                        <bp:DB rdf:datatype="http://www.w3.org/2001/XMLSchema#string">PDB</bp:DB>
                        <bp:ID rdf:datatype="http://www.w3.org/2001/XMLSchema#string">1DEA</bp:ID>
                      </bp:unificationXref>
                    </bp:XREF>
                    <bp:XREF>
                      <bp:unificationXref rdf:ID="unificationXref112212">
                        <bp:DB rdf:datatype="http://www.w3.org/2001/XMLSchema#string">PDB</bp:DB>
                        <bp:ID rdf:datatype="http://www.w3.org/2001/XMLSchema#string">1FQO</bp:ID>
                      </bp:unificationXref>
                    </bp:XREF>
                    <bp:XREF>
                      <bp:unificationXref rdf:ID="unificationXref112211">
                        <bp:DB rdf:datatype="http://www.w3.org/2001/XMLSchema#string">PDB</bp:DB>
                        <bp:ID rdf:datatype="http://www.w3.org/2001/XMLSchema#string">1FRZ</bp:ID>
                      </bp:unificationXref>
                    </bp:XREF>
                    <bp:XREF>
                      <bp:unificationXref rdf:ID="unificationXref112210">
                        <bp:DB rdf:datatype="http://www.w3.org/2001/XMLSchema#string">PDB</bp:DB>
                        <bp:ID rdf:datatype="http://www.w3.org/2001/XMLSchema#string">1FS5</bp:ID>
                      </bp:unificationXref>
                    </bp:XREF>
                    <bp:XREF>
                      <bp:unificationXref rdf:ID="unificationXref112209">
                        <bp:DB rdf:datatype="http://www.w3.org/2001/XMLSchema#string">PDB</bp:DB>
                        <bp:ID rdf:datatype="http://www.w3.org/2001/XMLSchema#string">1FS6</bp:ID>
                      </bp:unificationXref>
                    </bp:XREF>
                    <bp:XREF>
                      <bp:unificationXref rdf:ID="unificationXref112208">
                        <bp:DB rdf:datatype="http://www.w3.org/2001/XMLSchema#string">PDB</bp:DB>
                        <bp:ID rdf:datatype="http://www.w3.org/2001/XMLSchema#string">1FSF</bp:ID>
                      </bp:unificationXref>
                    </bp:XREF>
                    <bp:XREF>
                      <bp:unificationXref rdf:ID="unificationXref112207">
                        <bp:DB rdf:datatype="http://www.w3.org/2001/XMLSchema#string">PDB</bp:DB>
                        <bp:ID rdf:datatype="http://www.w3.org/2001/XMLSchema#string">1HOR</bp:ID>
                      </bp:unificationXref>
                    </bp:XREF>
                    <bp:XREF>
                      <bp:unificationXref rdf:ID="unificationXref112206">
                        <bp:DB rdf:datatype="http://www.w3.org/2001/XMLSchema#string">PDB</bp:DB>
                        <bp:ID rdf:datatype="http://www.w3.org/2001/XMLSchema#string">1HOT</bp:ID>
                      </bp:unificationXref>
                    </bp:XREF>
                    <bp:XREF>
                      <bp:unificationXref rdf:ID="unificationXref112205">
                        <bp:DB rdf:datatype="http://www.w3.org/2001/XMLSchema#string">PDB</bp:DB>
                        <bp:ID rdf:datatype="http://www.w3.org/2001/XMLSchema#string">1JT9</bp:ID>
                      </bp:unificationXref>
                    </bp:XREF>
                    <bp:XREF>
                      <bp:unificationXref rdf:ID="unificationXref112204">
                        <bp:DB rdf:datatype="http://www.w3.org/2001/XMLSchema#string">RefSeq</bp:DB>
                        <bp:ID rdf:datatype="http://www.w3.org/2001/XMLSchema#string">NP_415204</bp:ID>
                      </bp:unificationXref>
                    </bp:XREF>
                    <bp:XREF>
                      <bp:relationshipXref rdf:ID="relationshipXref112203">
                        <bp:DB rdf:datatype="http://www.w3.org/2001/XMLSchema#string">Pfam</bp:DB>
                        <bp:ID rdf:datatype="http://www.w3.org/2001/XMLSchema#string">PF01182</bp:ID>
                        <bp:RELATIONSHIP-TYPE rdf:datatype="http://www.w3.org/2001/XMLSchema#string">IN-FAMILY</bp:RELATIONSHIP-TYPE>
                      </bp:relationshipXref>
                    </bp:XREF>
                    <bp:XREF>
                      <bp:unificationXref rdf:ID="unificationXref112202">
                        <bp:DB rdf:datatype="http://www.w3.org/2001/XMLSchema#string">UniProt</bp:DB>
                        <bp:ID rdf:datatype="http://www.w3.org/2001/XMLSchema#string">P0A759</bp:ID>
                      </bp:unificationXref>
                    </bp:XREF>
                    <bp:XREF>
                      <bp:unificationXref rdf:ID="unificationXref112201">
                        <bp:DB rdf:datatype="http://www.w3.org/2001/XMLSchema#string">ModBase</bp:DB>
                        <bp:ID rdf:datatype="http://www.w3.org/2001/XMLSchema#string">P0A759</bp:ID>
                      </bp:unificationXref>
                    </bp:XREF>
                    <bp:XREF>
                      <bp:unificationXref rdf:ID="unificationXref112200">
                        <bp:DB rdf:datatype="http://www.w3.org/2001/XMLSchema#string">PDB</bp:DB>
                        <bp:ID rdf:datatype="http://www.w3.org/2001/XMLSchema#string">1CD5</bp:ID>
                      </bp:unificationXref>
                    </bp:XREF>
                    <bp:XREF>
                      <bp:unificationXref rdf:ID="unificationXref112199">
                        <bp:DB rdf:datatype="http://www.w3.org/2001/XMLSchema#string">EcoliWiki</bp:DB>
                        <bp:ID rdf:datatype="http://www.w3.org/2001/XMLSchema#string">b0678</bp:ID>
                      </bp:unificationXref>
                    </bp:XREF>
                  </bp:protein>
                </bp:PHYSICAL-ENTITY>
                <bp:CELLULAR-LOCATION>
                  <bp:openControlledVocabulary rdf:ID="openControlledVocabulary112145">
                    <bp:TERM rdf:datatype="http://www.w3.org/2001/XMLSchema#string">cellular_component unknown</bp:TERM>
                    <bp:XREF>
                      <bp:unificationXref rdf:ID="unificationXref112146">
                        <bp:DB rdf:datatype="http://www.w3.org/2001/XMLSchema#string">GO</bp:DB>
                        <bp:ID rdf:datatype="http://www.w3.org/2001/XMLSchema#string">GO:0008372</bp:ID>
                      </bp:unificationXref>
                    </bp:XREF>
                  </bp:openControlledVocabulary>
                </bp:CELLULAR-LOCATION>
                <bp:STOICHIOMETRIC-COEFFICIENT>6</bp:STOICHIOMETRIC-COEFFICIENT>
              </bp:physicalEntityParticipant>
            </bp:COMPONENTS>
            <bp:NAME rdf:datatype="http://www.w3.org/2001/XMLSchema#string">GLUCOSAMINE-6-P-DEAMIN-CPLX</bp:NAME>
            <bp:ORGANISM rdf:resource="#bioSource112159"/>
            <bp:XREF>
              <bp:unificationXref rdf:ID="unificationXref112197">
                <bp:DB rdf:datatype="http://www.w3.org/2001/XMLSchema#string">EcoCyc</bp:DB>
                <bp:ID rdf:datatype="http://www.w3.org/2001/XMLSchema#string">GLUCOSAMINE-6-P-DEAMIN-CPLX</bp:ID>
              </bp:unificationXref>
            </bp:XREF>
          </bp:complex>
        </bp:PHYSICAL-ENTITY>
        <bp:CELLULAR-LOCATION rdf:resource="#openControlledVocabulary112145"/>
        <bp:STOICHIOMETRIC-COEFFICIENT>1</bp:STOICHIOMETRIC-COEFFICIENT>
      </bp:physicalEntityParticipant>
    </bp:CONTROLLER>
    <bp:DIRECTION rdf:datatype="http://www.w3.org/2001/XMLSchema#string">REVERSIBLE</bp:DIRECTION>
    <bp:NAME rdf:datatype="http://www.w3.org/2001/XMLSchema#string">glucosamine-6-phosphate deaminase</bp:NAME>
    <bp:SYNONYMS rdf:datatype="http://www.w3.org/2001/XMLSchema#string">glucosamine-6-phosphate isomerase</bp:SYNONYMS>
    <bp:SYNONYMS rdf:datatype="http://www.w3.org/2001/XMLSchema#string">D-glucosamine 6-phosphate ketol-isomerase (deaminating)</bp:SYNONYMS>
    <bp:SYNONYMS rdf:datatype="http://www.w3.org/2001/XMLSchema#string">2-amino-2-deoxy-D-glucose-6-phosphate ketol isomerase (deaminating)</bp:SYNONYMS>
    <bp:SYNONYMS rdf:datatype="http://www.w3.org/2001/XMLSchema#string">G6PD</bp:SYNONYMS>
    <bp:XREF>
      <bp:unificationXref rdf:ID="unificationXref112195">
        <bp:DB rdf:datatype="http://www.w3.org/2001/XMLSchema#string">EcoCyc</bp:DB>
        <bp:ID rdf:datatype="http://www.w3.org/2001/XMLSchema#string">GLUCOSAMINE-6-P-DEAMIN-ENZRXN</bp:ID>
      </bp:unificationXref>
    </bp:XREF>
  </bp:catalysis>
  <bp:catalysis rdf:ID="catalysis112141">
    <bp:COFACTOR>
      <bp:physicalEntityParticipant rdf:ID="phys-ent-participant112168">
        <bp:PHYSICAL-ENTITY>
          <bp:smallMolecule rdf:ID="smallMolecule112163">
            <bp:MOLECULAR-WEIGHT>65.38</bp:MOLECULAR-WEIGHT>
            <bp:NAME rdf:datatype="http://www.w3.org/2001/XMLSchema#string">Zn2+</bp:NAME>
            <bp:STRUCTURE>
              <bp:chemicalStructure rdf:ID="chemicalStructure112167">
                <bp:STRUCTURE-FORMAT rdf:datatype="http://www.w3.org/2001/XMLSchema#string">CML</bp:STRUCTURE-FORMAT>
                <bp:STRUCTURE-DATA rdf:datatype="http://www.w3.org/2001/XMLSchema#string"> &lt;cml&gt;
  &lt;molecule id=&quot;ZN+2&quot; title=&quot;Zn2+&quot; dictRef=&quot;dictZN+2&quot;&gt;
   &lt;atomArray&gt;
    &lt;atom id=&quot;ZN+2-atom1&quot; elementType=&quot;ZN&quot; x2=&quot;-1719.0&quot; y2=&quot;-938.0&quot; formalCharge=&quot;2&quot;/&gt;
   &lt;/atomArray&gt;
   &lt;bondArray&gt;
   &lt;/bondArray&gt;
   &lt;formula concise=&quot;ZN 1&quot; formalCharge=&quot;2&quot;/&gt;
   &lt;float title=&quot;molecularWeight&quot; units=&quot;g/mol&quot;&gt;65.38&lt;/float&gt;
   &lt;string title=&quot;smiles&quot;&gt;[Zn++]&lt;/string&gt;
  &lt;/molecule&gt;
 &lt;/cml&gt;
</bp:STRUCTURE-DATA>
              </bp:chemicalStructure>
            </bp:STRUCTURE>
            <bp:SYNONYMS rdf:datatype="http://www.w3.org/2001/XMLSchema#string">Zinc</bp:SYNONYMS>
            <bp:SYNONYMS rdf:datatype="http://www.w3.org/2001/XMLSchema#string">Zn&lt;SUP&gt;+2&lt;/SUP&gt;</bp:SYNONYMS>
            <bp:SYNONYMS rdf:datatype="http://www.w3.org/2001/XMLSchema#string">Zn&lt;SUP&gt;++&lt;/SUP&gt;</bp:SYNONYMS>
            <bp:SYNONYMS rdf:datatype="http://www.w3.org/2001/XMLSchema#string">zinc ion</bp:SYNONYMS>
            <bp:XREF>
              <bp:unificationXref rdf:ID="unificationXref112166">
                <bp:DB rdf:datatype="http://www.w3.org/2001/XMLSchema#string">EcoCyc</bp:DB>
                <bp:ID rdf:datatype="http://www.w3.org/2001/XMLSchema#string">ZN+2</bp:ID>
              </bp:unificationXref>
            </bp:XREF>
            <bp:XREF>
              <bp:unificationXref rdf:ID="unificationXref112165">
                <bp:DB rdf:datatype="http://www.w3.org/2001/XMLSchema#string">LIGAND</bp:DB>
                <bp:ID rdf:datatype="http://www.w3.org/2001/XMLSchema#string">C00038</bp:ID>
              </bp:unificationXref>
            </bp:XREF>
            <bp:XREF>
              <bp:unificationXref rdf:ID="unificationXref112164">
                <bp:DB rdf:datatype="http://www.w3.org/2001/XMLSchema#string">CAS</bp:DB>
                <bp:ID rdf:datatype="http://www.w3.org/2001/XMLSchema#string">7440-66-6</bp:ID>
              </bp:unificationXref>
            </bp:XREF>
          </bp:smallMolecule>
        </bp:PHYSICAL-ENTITY>
        <bp:CELLULAR-LOCATION rdf:resource="#openControlledVocabulary112145"/>
        <bp:STOICHIOMETRIC-COEFFICIENT>1</bp:STOICHIOMETRIC-COEFFICIENT>
      </bp:physicalEntityParticipant>
    </bp:COFACTOR>
    <bp:COMMENT rdf:datatype="http://www.w3.org/2001/XMLSchema#string">The purified enzyme can catalyze the reverse reaction is measurable &lt;i&gt;in vitro&lt;/i&gt;, but it is probably physiologically
insignificant |CITS: [9143339]|.</bp:COMMENT>
    <bp:CONTROLLED>
      <bp:biochemicalReaction rdf:ID="biochemicalReaction112108">
        <bp:COMMENT rdf:datatype="http://www.w3.org/2001/XMLSchema#string">This reaction is part of N-acetylglucosamine catabolism.</bp:COMMENT>
        <bp:EC-NUMBER rdf:datatype="http://www.w3.org/2001/XMLSchema#string">3.5.1.25</bp:EC-NUMBER>
        <bp:LEFT>
          <bp:physicalEntityParticipant rdf:ID="phys-ent-participant112120">
            <bp:PHYSICAL-ENTITY rdf:resource="#smallMolecule112112"/>
            <bp:CELLULAR-LOCATION rdf:resource="#openControlledVocabulary112110"/>
            <bp:STOICHIOMETRIC-COEFFICIENT>1</bp:STOICHIOMETRIC-COEFFICIENT>
          </bp:physicalEntityParticipant>
        </bp:LEFT>
        <bp:LEFT>
          <bp:physicalEntityParticipant rdf:ID="phys-ent-participant112126">
            <bp:PHYSICAL-ENTITY>
              <bp:smallMolecule rdf:ID="smallMolecule112121">
                <bp:MOLECULAR-WEIGHT>301.189</bp:MOLECULAR-WEIGHT>
                <bp:NAME rdf:datatype="http://www.w3.org/2001/XMLSchema#string">N-acetyl-D-glucosamine-6-phosphate</bp:NAME>
                <bp:STRUCTURE>
                  <bp:chemicalStructure rdf:ID="chemicalStructure112125">
                    <bp:STRUCTURE-FORMAT rdf:datatype="http://www.w3.org/2001/XMLSchema#string">CML</bp:STRUCTURE-FORMAT>
                    <bp:STRUCTURE-DATA rdf:datatype="http://www.w3.org/2001/XMLSchema#string"> &lt;cml&gt;
  &lt;molecule id=&quot;N-ACETYL-D-GLUCOSAMINE-6-P&quot; title=&quot;N-acetyl-D-glucosamine-6-phosphate&quot; dictRef=&quot;dictN-ACETYL-D-GLUCOSAMINE-6-P&quot;&gt;
   &lt;atomArray&gt;
    &lt;atom id=&quot;N-ACETYL-D-GLUCOSAMINE-6-P-atom1&quot; elementType=&quot;C&quot; x2=&quot;10074.0&quot; y2=&quot;0.0&quot;/&gt;
    &lt;atom id=&quot;N-ACETYL-D-GLUCOSAMINE-6-P-atom2&quot; elementType=&quot;O&quot; x2=&quot;7649.0&quot; y2=&quot;0.0&quot;/&gt;
    &lt;atom id=&quot;N-ACETYL-D-GLUCOSAMINE-6-P-atom3&quot; elementType=&quot;O&quot; x2=&quot;1422.0&quot; y2=&quot;-5626.0&quot;/&gt;
    &lt;atom id=&quot;N-ACETYL-D-GLUCOSAMINE-6-P-atom4&quot; elementType=&quot;O&quot; x2=&quot;8862.0&quot; y2=&quot;-4900.0&quot;/&gt;
    &lt;atom id=&quot;N-ACETYL-D-GLUCOSAMINE-6-P-atom5&quot; elementType=&quot;O&quot; x2=&quot;4012.0&quot; y2=&quot;-2100.0&quot;/&gt;
    &lt;atom id=&quot;N-ACETYL-D-GLUCOSAMINE-6-P-atom6&quot; elementType=&quot;O&quot; x2=&quot;6437.0&quot; y2=&quot;-700.0&quot;/&gt;
    &lt;atom id=&quot;N-ACETYL-D-GLUCOSAMINE-6-P-atom7&quot; elementType=&quot;O&quot; x2=&quot;1397.0&quot; y2=&quot;-2826.0&quot;/&gt;
    &lt;atom id=&quot;N-ACETYL-D-GLUCOSAMINE-6-P-atom8&quot; elementType=&quot;O&quot; x2=&quot;0.0&quot; y2=&quot;-4256.0&quot;/&gt;
    &lt;atom id=&quot;N-ACETYL-D-GLUCOSAMINE-6-P-atom9&quot; elementType=&quot;C&quot; x2=&quot;4012.0&quot; y2=&quot;-4900.0&quot;/&gt;
    &lt;atom id=&quot;N-ACETYL-D-GLUCOSAMINE-6-P-atom10&quot; elementType=&quot;N&quot; x2=&quot;8862.0&quot; y2=&quot;-2100.0&quot;/&gt;
    &lt;atom id=&quot;N-ACETYL-D-GLUCOSAMINE-6-P-atom11&quot; elementType=&quot;O&quot; x2=&quot;2799.0&quot; y2=&quot;-4200.0&quot;/&gt;
    &lt;atom id=&quot;N-ACETYL-D-GLUCOSAMINE-6-P-atom12&quot; elementType=&quot;O&quot; x2=&quot;6437.0&quot; y2=&quot;-4900.0&quot;/&gt;
    &lt;atom id=&quot;N-ACETYL-D-GLUCOSAMINE-6-P-atom13&quot; elementType=&quot;C&quot; x2=&quot;8862.0&quot; y2=&quot;-700.0&quot;/&gt;
    &lt;atom id=&quot;N-ACETYL-D-GLUCOSAMINE-6-P-atom14&quot; elementType=&quot;C&quot; x2=&quot;7649.0&quot; y2=&quot;-4200.0&quot;/&gt;
    &lt;atom id=&quot;N-ACETYL-D-GLUCOSAMINE-6-P-atom15&quot; elementType=&quot;C&quot; x2=&quot;5224.0&quot; y2=&quot;-4200.0&quot;/&gt;
    &lt;atom id=&quot;N-ACETYL-D-GLUCOSAMINE-6-P-atom16&quot; elementType=&quot;C&quot; x2=&quot;5224.0&quot; y2=&quot;-2800.0&quot;/&gt;
    &lt;atom id=&quot;N-ACETYL-D-GLUCOSAMINE-6-P-atom17&quot; elementType=&quot;C&quot; x2=&quot;6437.0&quot; y2=&quot;-2100.0&quot;/&gt;
    &lt;atom id=&quot;N-ACETYL-D-GLUCOSAMINE-6-P-atom18&quot; elementType=&quot;C&quot; x2=&quot;7649.0&quot; y2=&quot;-2800.0&quot;/&gt;
    &lt;atom id=&quot;N-ACETYL-D-GLUCOSAMINE-6-P-atom19&quot; elementType=&quot;P&quot; x2=&quot;1400.0&quot; y2=&quot;-4226.0&quot;/&gt;
   &lt;/atomArray&gt;
   &lt;bondArray&gt;
    &lt;bond id=&quot;N-ACETYL-D-GLUCOSAMINE-6-P-bond1&quot; atomRefs=&quot;N-ACETYL-D-GLUCOSAMINE-6-P-atom17 N-ACETYL-D-GLUCOSAMINE-6-P-atom18&quot; order=&quot;1&quot;/&gt;
    &lt;bond id=&quot;N-ACETYL-D-GLUCOSAMINE-6-P-bond2&quot; atomRefs=&quot;N-ACETYL-D-GLUCOSAMINE-6-P-atom16 N-ACETYL-D-GLUCOSAMINE-6-P-atom17&quot; order=&quot;1&quot;/&gt;
    &lt;bond id=&quot;N-ACETYL-D-GLUCOSAMINE-6-P-bond3&quot; atomRefs=&quot;N-ACETYL-D-GLUCOSAMINE-6-P-atom15 N-ACETYL-D-GLUCOSAMINE-6-P-atom16&quot; order=&quot;1&quot;/&gt;
    &lt;bond id=&quot;N-ACETYL-D-GLUCOSAMINE-6-P-bond4&quot; atomRefs=&quot;N-ACETYL-D-GLUCOSAMINE-6-P-atom14 N-ACETYL-D-GLUCOSAMINE-6-P-atom18&quot; order=&quot;1&quot;/&gt;
    &lt;bond id=&quot;N-ACETYL-D-GLUCOSAMINE-6-P-bond5&quot; atomRefs=&quot;N-ACETYL-D-GLUCOSAMINE-6-P-atom12 N-ACETYL-D-GLUCOSAMINE-6-P-atom15&quot; order=&quot;1&quot;/&gt;
    &lt;bond id=&quot;N-ACETYL-D-GLUCOSAMINE-6-P-bond6&quot; atomRefs=&quot;N-ACETYL-D-GLUCOSAMINE-6-P-atom12 N-ACETYL-D-GLUCOSAMINE-6-P-atom14&quot; order=&quot;1&quot;/&gt;
    &lt;bond id=&quot;N-ACETYL-D-GLUCOSAMINE-6-P-bond7&quot; atomRefs=&quot;N-ACETYL-D-GLUCOSAMINE-6-P-atom11 N-ACETYL-D-GLUCOSAMINE-6-P-atom19&quot; order=&quot;1&quot;/&gt;
    &lt;bond id=&quot;N-ACETYL-D-GLUCOSAMINE-6-P-bond8&quot; atomRefs=&quot;N-ACETYL-D-GLUCOSAMINE-6-P-atom18 N-ACETYL-D-GLUCOSAMINE-6-P-atom10&quot; order=&quot;1&quot;/&gt;
    &lt;bond id=&quot;N-ACETYL-D-GLUCOSAMINE-6-P-bond9&quot; atomRefs=&quot;N-ACETYL-D-GLUCOSAMINE-6-P-atom10 N-ACETYL-D-GLUCOSAMINE-6-P-atom13&quot; order=&quot;1&quot;/&gt;
    &lt;bond id=&quot;N-ACETYL-D-GLUCOSAMINE-6-P-bond10&quot; atomRefs=&quot;N-ACETYL-D-GLUCOSAMINE-6-P-atom15 N-ACETYL-D-GLUCOSAMINE-6-P-atom9&quot; order=&quot;1&quot;/&gt;
    &lt;bond id=&quot;N-ACETYL-D-GLUCOSAMINE-6-P-bond11&quot; atomRefs=&quot;N-ACETYL-D-GLUCOSAMINE-6-P-atom9 N-ACETYL-D-GLUCOSAMINE-6-P-atom11&quot; order=&quot;1&quot;/&gt;
    &lt;bond id=&quot;N-ACETYL-D-GLUCOSAMINE-6-P-bond12&quot; atomRefs=&quot;N-ACETYL-D-GLUCOSAMINE-6-P-atom8 N-ACETYL-D-GLUCOSAMINE-6-P-atom19&quot; order=&quot;1&quot;/&gt;
    &lt;bond id=&quot;N-ACETYL-D-GLUCOSAMINE-6-P-bond13&quot; atomRefs=&quot;N-ACETYL-D-GLUCOSAMINE-6-P-atom7 N-ACETYL-D-GLUCOSAMINE-6-P-atom19&quot; order=&quot;1&quot;/&gt;
    &lt;bond id=&quot;N-ACETYL-D-GLUCOSAMINE-6-P-bond14&quot; atomRefs=&quot;N-ACETYL-D-GLUCOSAMINE-6-P-atom17 N-ACETYL-D-GLUCOSAMINE-6-P-atom6&quot; order=&quot;1&quot;/&gt;
    &lt;bond id=&quot;N-ACETYL-D-GLUCOSAMINE-6-P-bond15&quot; atomRefs=&quot;N-ACETYL-D-GLUCOSAMINE-6-P-atom16 N-ACETYL-D-GLUCOSAMINE-6-P-atom5&quot; order=&quot;1&quot;/&gt;
    &lt;bond id=&quot;N-ACETYL-D-GLUCOSAMINE-6-P-bond16&quot; atomRefs=&quot;N-ACETYL-D-GLUCOSAMINE-6-P-atom4 N-ACETYL-D-GLUCOSAMINE-6-P-atom14&quot; order=&quot;1&quot;/&gt;
    &lt;bond id=&quot;N-ACETYL-D-GLUCOSAMINE-6-P-bond17&quot; atomRefs=&quot;N-ACETYL-D-GLUCOSAMINE-6-P-atom3 N-ACETYL-D-GLUCOSAMINE-6-P-atom19&quot; order=&quot;2&quot;/&gt;
    &lt;bond id=&quot;N-ACETYL-D-GLUCOSAMINE-6-P-bond18&quot; atomRefs=&quot;N-ACETYL-D-GLUCOSAMINE-6-P-atom2 N-ACETYL-D-GLUCOSAMINE-6-P-atom13&quot; order=&quot;2&quot;/&gt;
    &lt;bond id=&quot;N-ACETYL-D-GLUCOSAMINE-6-P-bond19&quot; atomRefs=&quot;N-ACETYL-D-GLUCOSAMINE-6-P-atom1 N-ACETYL-D-GLUCOSAMINE-6-P-atom13&quot; order=&quot;1&quot;/&gt;
   &lt;/bondArray&gt;
   &lt;formula concise=&quot;C 8 H 16 N 1 O 9 P 1&quot; formalCharge=&quot;0&quot;/&gt;
   &lt;float title=&quot;molecularWeight&quot; units=&quot;g/mol&quot;&gt;301.189&lt;/float&gt;
   &lt;string title=&quot;smiles&quot;&gt;CC(=O)NC1(C(O)C(O)C(OC1O)COP(O)(O)=O)&lt;/string&gt;
  &lt;/molecule&gt;
 &lt;/cml&gt;
</bp:STRUCTURE-DATA>
                  </bp:chemicalStructure>
                </bp:STRUCTURE>
                <bp:SYNONYMS rdf:datatype="http://www.w3.org/2001/XMLSchema#string">&lt;i&gt;N&lt;/i&gt;-acetylglucosamine-6-P</bp:SYNONYMS>
                <bp:SYNONYMS rdf:datatype="http://www.w3.org/2001/XMLSchema#string">GlcNAc-6-P</bp:SYNONYMS>
                <bp:SYNONYMS rdf:datatype="http://www.w3.org/2001/XMLSchema#string">&lt;i&gt;N&lt;/i&gt;-acetyl-D-glucosamine-6-P</bp:SYNONYMS>
                <bp:SYNONYMS rdf:datatype="http://www.w3.org/2001/XMLSchema#string">&lt;i&gt;N&lt;/i&gt;-acetyl-glucosamine-6-phosphate</bp:SYNONYMS>
                <bp:SYNONYMS rdf:datatype="http://www.w3.org/2001/XMLSchema#string">&lt;i&gt;N&lt;/i&gt;-acetyl-glucosamine-6-P</bp:SYNONYMS>
                <bp:XREF>
                  <bp:unificationXref rdf:ID="unificationXref112124">
                    <bp:DB rdf:datatype="http://www.w3.org/2001/XMLSchema#string">EcoCyc</bp:DB>
                    <bp:ID rdf:datatype="http://www.w3.org/2001/XMLSchema#string">N-ACETYL-D-GLUCOSAMINE-6-P</bp:ID>
                  </bp:unificationXref>
                </bp:XREF>
                <bp:XREF>
                  <bp:unificationXref rdf:ID="unificationXref112123">
                    <bp:DB rdf:datatype="http://www.w3.org/2001/XMLSchema#string">CAS</bp:DB>
                    <bp:ID rdf:datatype="http://www.w3.org/2001/XMLSchema#string">102029-88-9</bp:ID>
                  </bp:unificationXref>
                </bp:XREF>
                <bp:XREF>
                  <bp:unificationXref rdf:ID="unificationXref112122">
                    <bp:DB rdf:datatype="http://www.w3.org/2001/XMLSchema#string">LIGAND</bp:DB>
                    <bp:ID rdf:datatype="http://www.w3.org/2001/XMLSchema#string">C00357</bp:ID>
                  </bp:unificationXref>
                </bp:XREF>
              </bp:smallMolecule>
            </bp:PHYSICAL-ENTITY>
            <bp:CELLULAR-LOCATION rdf:resource="#openControlledVocabulary112110"/>
            <bp:STOICHIOMETRIC-COEFFICIENT>1</bp:STOICHIOMETRIC-COEFFICIENT>
          </bp:physicalEntityParticipant>
        </bp:LEFT>
        <bp:NAME rdf:datatype="http://www.w3.org/2001/XMLSchema#string">N-acetylglucosamine-6-phosphate deacetylase</bp:NAME>
        <bp:RIGHT>
          <bp:physicalEntityParticipant rdf:ID="phys-ent-participant112134">
            <bp:PHYSICAL-ENTITY>
              <bp:smallMolecule rdf:ID="smallMolecule112127">
                <bp:MOLECULAR-WEIGHT>59.044</bp:MOLECULAR-WEIGHT>
                <bp:NAME rdf:datatype="http://www.w3.org/2001/XMLSchema#string">acetate</bp:NAME>
                <bp:STRUCTURE>
                  <bp:chemicalStructure rdf:ID="chemicalStructure112133">
                    <bp:STRUCTURE-FORMAT rdf:datatype="http://www.w3.org/2001/XMLSchema#string">CML</bp:STRUCTURE-FORMAT>
                    <bp:STRUCTURE-DATA rdf:datatype="http://www.w3.org/2001/XMLSchema#string"> &lt;cml&gt;
  &lt;molecule id=&quot;ACET&quot; title=&quot;acetate&quot; dictRef=&quot;dictACET&quot;&gt;
   &lt;atomArray&gt;
    &lt;atom id=&quot;ACET-atom1&quot; elementType=&quot;C&quot; x2=&quot;1505.0&quot; y2=&quot;0.0&quot;/&gt;
    &lt;atom id=&quot;ACET-atom2&quot; elementType=&quot;C&quot; x2=&quot;7191.0&quot; y2=&quot;-10000.0&quot;/&gt;
    &lt;atom id=&quot;ACET-atom3&quot; elementType=&quot;O&quot; x2=&quot;7291.0&quot; y2=&quot;9967.0&quot; formalCharge=&quot;-1&quot;/&gt;
    &lt;atom id=&quot;ACET-atom4&quot; elementType=&quot;O&quot; x2=&quot;-10000.0&quot; y2=&quot;0.0&quot;/&gt;
   &lt;/atomArray&gt;
   &lt;bondArray&gt;
    &lt;bond id=&quot;ACET-bond1&quot; atomRefs=&quot;ACET-atom4 ACET-atom1&quot; order=&quot;2&quot;/&gt;
    &lt;bond id=&quot;ACET-bond2&quot; atomRefs=&quot;ACET-atom3 ACET-atom1&quot; order=&quot;1&quot;/&gt;
    &lt;bond id=&quot;ACET-bond3&quot; atomRefs=&quot;ACET-atom2 ACET-atom1&quot; order=&quot;1&quot;/&gt;
   &lt;/bondArray&gt;
   &lt;formula concise=&quot;C 2 H 3 O 2&quot; formalCharge=&quot;-1&quot;/&gt;
   &lt;float title=&quot;molecularWeight&quot; units=&quot;g/mol&quot;&gt;59.044&lt;/float&gt;
   &lt;string title=&quot;smiles&quot;&gt;C([O-])(=O)C&lt;/string&gt;
  &lt;/molecule&gt;
 &lt;/cml&gt;
</bp:STRUCTURE-DATA>
                  </bp:chemicalStructure>
                </bp:STRUCTURE>
                <bp:SYNONYMS rdf:datatype="http://www.w3.org/2001/XMLSchema#string">acetic acid</bp:SYNONYMS>
                <bp:SYNONYMS rdf:datatype="http://www.w3.org/2001/XMLSchema#string">ethanoic acid</bp:SYNONYMS>
                <bp:XREF>
                  <bp:unificationXref rdf:ID="unificationXref112132">
                    <bp:DB rdf:datatype="http://www.w3.org/2001/XMLSchema#string">EcoCyc</bp:DB>
                    <bp:ID rdf:datatype="http://www.w3.org/2001/XMLSchema#string">ACET</bp:ID>
                  </bp:unificationXref>
                </bp:XREF>
                <bp:XREF>
                  <bp:unificationXref rdf:ID="unificationXref112131">
                    <bp:DB rdf:datatype="http://www.w3.org/2001/XMLSchema#string">CAS</bp:DB>
                    <bp:ID rdf:datatype="http://www.w3.org/2001/XMLSchema#string">71-50-1</bp:ID>
                  </bp:unificationXref>
                </bp:XREF>
                <bp:XREF>
                  <bp:unificationXref rdf:ID="unificationXref112130">
                    <bp:DB rdf:datatype="http://www.w3.org/2001/XMLSchema#string">LIGAND</bp:DB>
                    <bp:ID rdf:datatype="http://www.w3.org/2001/XMLSchema#string">C00033</bp:ID>
                  </bp:unificationXref>
                </bp:XREF>
                <bp:XREF>
                  <bp:unificationXref rdf:ID="unificationXref112129">
                    <bp:DB rdf:datatype="http://www.w3.org/2001/XMLSchema#string">CAS</bp:DB>
                    <bp:ID rdf:datatype="http://www.w3.org/2001/XMLSchema#string">64-19-7</bp:ID>
                  </bp:unificationXref>
                </bp:XREF>
                <bp:XREF>
                  <bp:unificationXref rdf:ID="unificationXref112128">
                    <bp:DB rdf:datatype="http://www.w3.org/2001/XMLSchema#string">PubChem</bp:DB>
                    <bp:ID rdf:datatype="http://www.w3.org/2001/XMLSchema#string">176</bp:ID>
                  </bp:unificationXref>
                </bp:XREF>
              </bp:smallMolecule>
            </bp:PHYSICAL-ENTITY>
            <bp:CELLULAR-LOCATION rdf:resource="#openControlledVocabulary112110"/>
            <bp:STOICHIOMETRIC-COEFFICIENT>1</bp:STOICHIOMETRIC-COEFFICIENT>
          </bp:physicalEntityParticipant>
        </bp:RIGHT>
        <bp:RIGHT>
          <bp:physicalEntityParticipant rdf:ID="phys-ent-participant112140">
            <bp:PHYSICAL-ENTITY rdf:resource="#smallMolecule112135"/>
            <bp:CELLULAR-LOCATION rdf:resource="#openControlledVocabulary112110"/>
            <bp:STOICHIOMETRIC-COEFFICIENT>1</bp:STOICHIOMETRIC-COEFFICIENT>
          </bp:physicalEntityParticipant>
        </bp:RIGHT>
        <bp:XREF>
          <bp:unificationXref rdf:ID="unificationXref112109">
            <bp:DB rdf:datatype="http://www.w3.org/2001/XMLSchema#string">EcoCyc</bp:DB>
            <bp:ID rdf:datatype="http://www.w3.org/2001/XMLSchema#string">NAG6PDEACET-RXN</bp:ID>
          </bp:unificationXref>
        </bp:XREF>
      </bp:biochemicalReaction>
    </bp:CONTROLLED>
    <bp:CONTROLLER>
      <bp:physicalEntityParticipant rdf:ID="phys-ent-participant112162">
        <bp:PHYSICAL-ENTITY>
          <bp:complex rdf:ID="complex112143">
            <bp:COMPONENTS>
              <bp:physicalEntityParticipant rdf:ID="phys-ent-participant112161">
                <bp:PHYSICAL-ENTITY>
                  <bp:protein rdf:ID="protein112147">
                    <bp:COMMENT rdf:datatype="http://www.w3.org/2001/XMLSchema#string">N-acetylglucosamine-6-phosphate deacetylase catalyzes the first cytoplasmic reaction in the metabolism of
N-acetyl-D-glucosamine.  N-acetylglucosamine can serve as the sole source of carbon for &lt;i&gt;E. coli&lt;/i&gt; and is
transported into the cell via phosphotransferase transport systems.  It thus reaches the cytoplasm in the
phosphorylated form, N-acetylglucosamine-6-phosphate.

A catalytic mechanism of NagA involving the formation of a tetrahedral intermediate has been proposed
|CITS: [17567047]|, and the function of amino acids and the Zn&lt;sup&gt;2+&lt;/sup&gt; within the active site has been
modelled |CITS: [17567048]|.  The rate-limiting step is the cleavage of the amide bond |CITS: [17567047]|.

Crystal structures of the apoenzyme, the Zn&lt;sup&gt;2+&lt;/sup&gt;-containing enzyme, and a mutant have been solved
|CITS: [16630633][17567048]|.  The enzyme is a homotetramer both in solution |CITS: [9143339]| and in the crystal
structure |CITS: [16630633]|.

&lt;i&gt;nagA&lt;/i&gt; mutants are unable to grow on N-acetylglucosamine as the sole source of carbon and energy
|CITS: [4866432][4591481]|.

NagA: &quot;&lt;b&gt;N&lt;/b&gt;-&lt;b&gt;a&lt;/b&gt;cetyl&lt;b&gt;g&lt;/b&gt;lucosamine&quot; |CITS: [4591481]|</bp:COMMENT>
                    <bp:NAME rdf:datatype="http://www.w3.org/2001/XMLSchema#string">NagA</bp:NAME>
                    <bp:ORGANISM rdf:resource="#bioSource112159"/>
                    <bp:SEQUENCE rdf:datatype="http://www.w3.org/2001/XMLSchema#string">MYALTQGRIFTGHEFLDDHAVVIADGLIKSVCPVAELPPEIEQRSLNGAILSPGFIDVQLNGCGGVQFNDTAEAVSVETLEIMQKANEKSGCTNYLPTLITTSDELMKQGVRVMREYLAKHPNQALGLHLEGPWLNLVKKGTHNPNFVRKPDAALVDFLCENADVITKVTLAPEMVPAEVISKLANAGIVVSAGHSNATLKEAKAGFRAGITFATHLYNAMPYITGREPGLAGAILDEADIYCGIIADGLHVDYANIRNAKRLKGDKLCLVTDATAPAGANIEQFIFAGKTIYYRNGLCVDENGTLSGSSLTMIEGVRNLVEHCGIALDEVLRMATLYPARAIGVEKRLGTLAAGKVANLTAFTPDFKITKTIVNGNEVVTQ</bp:SEQUENCE>
                    <bp:SYNONYMS rdf:datatype="http://www.w3.org/2001/XMLSchema#string">B0677</bp:SYNONYMS>
                    <bp:SYNONYMS rdf:datatype="http://www.w3.org/2001/XMLSchema#string">NagA</bp:SYNONYMS>
                    <bp:XREF>
                      <bp:unificationXref rdf:ID="unificationXref112158">
                        <bp:DB rdf:datatype="http://www.w3.org/2001/XMLSchema#string">EcoCyc</bp:DB>
                        <bp:ID rdf:datatype="http://www.w3.org/2001/XMLSchema#string">NAG6PDEACET-MONOMER</bp:ID>
                      </bp:unificationXref>
                    </bp:XREF>
                    <bp:XREF>
                      <bp:unificationXref rdf:ID="unificationXref112157">
                        <bp:DB rdf:datatype="http://www.w3.org/2001/XMLSchema#string">RefSeq</bp:DB>
                        <bp:ID rdf:datatype="http://www.w3.org/2001/XMLSchema#string">NP_415203</bp:ID>
                      </bp:unificationXref>
                    </bp:XREF>
                    <bp:XREF>
                      <bp:unificationXref rdf:ID="unificationXref112156">
                        <bp:DB rdf:datatype="http://www.w3.org/2001/XMLSchema#string">UniProt</bp:DB>
                        <bp:ID rdf:datatype="http://www.w3.org/2001/XMLSchema#string">P0AF18</bp:ID>
                      </bp:unificationXref>
                    </bp:XREF>
                    <bp:XREF>
                      <bp:relationshipXref rdf:ID="relationshipXref112155">
                        <bp:DB rdf:datatype="http://www.w3.org/2001/XMLSchema#string">Pfam</bp:DB>
                        <bp:ID rdf:datatype="http://www.w3.org/2001/XMLSchema#string">PF01979</bp:ID>
                        <bp:RELATIONSHIP-TYPE rdf:datatype="http://www.w3.org/2001/XMLSchema#string">IN-FAMILY</bp:RELATIONSHIP-TYPE>
                      </bp:relationshipXref>
                    </bp:XREF>
                    <bp:XREF>
                      <bp:unificationXref rdf:ID="unificationXref112154">
                        <bp:DB rdf:datatype="http://www.w3.org/2001/XMLSchema#string">PDB</bp:DB>
                        <bp:ID rdf:datatype="http://www.w3.org/2001/XMLSchema#string">1YRR</bp:ID>
                      </bp:unificationXref>
                    </bp:XREF>
                    <bp:XREF>
                      <bp:unificationXref rdf:ID="unificationXref112153">
                        <bp:DB rdf:datatype="http://www.w3.org/2001/XMLSchema#string">PDB</bp:DB>
                        <bp:ID rdf:datatype="http://www.w3.org/2001/XMLSchema#string">1YMY</bp:ID>
                      </bp:unificationXref>
                    </bp:XREF>
                    <bp:XREF>
                      <bp:unificationXref rdf:ID="unificationXref112152">
                        <bp:DB rdf:datatype="http://www.w3.org/2001/XMLSchema#string">Swiss-Model</bp:DB>
                        <bp:ID rdf:datatype="http://www.w3.org/2001/XMLSchema#string">P0AF18</bp:ID>
                      </bp:unificationXref>
                    </bp:XREF>
                    <bp:XREF>
                      <bp:unificationXref rdf:ID="unificationXref112151">
                        <bp:DB rdf:datatype="http://www.w3.org/2001/XMLSchema#string">ModBase</bp:DB>
                        <bp:ID rdf:datatype="http://www.w3.org/2001/XMLSchema#string">P0AF18</bp:ID>
                      </bp:unificationXref>
                    </bp:XREF>
                    <bp:XREF>
                      <bp:unificationXref rdf:ID="unificationXref112150">
                        <bp:DB rdf:datatype="http://www.w3.org/2001/XMLSchema#string">PDB</bp:DB>
                        <bp:ID rdf:datatype="http://www.w3.org/2001/XMLSchema#string">2P50</bp:ID>
                      </bp:unificationXref>
                    </bp:XREF>
                    <bp:XREF>
                      <bp:unificationXref rdf:ID="unificationXref112149">
                        <bp:DB rdf:datatype="http://www.w3.org/2001/XMLSchema#string">PDB</bp:DB>
                        <bp:ID rdf:datatype="http://www.w3.org/2001/XMLSchema#string">2P53</bp:ID>
                      </bp:unificationXref>
                    </bp:XREF>
                    <bp:XREF>
                      <bp:unificationXref rdf:ID="unificationXref112148">
                        <bp:DB rdf:datatype="http://www.w3.org/2001/XMLSchema#string">EcoliWiki</bp:DB>
                        <bp:ID rdf:datatype="http://www.w3.org/2001/XMLSchema#string">b0677</bp:ID>
                      </bp:unificationXref>
                    </bp:XREF>
                  </bp:protein>
                </bp:PHYSICAL-ENTITY>
                <bp:CELLULAR-LOCATION rdf:resource="#openControlledVocabulary112145"/>
                <bp:STOICHIOMETRIC-COEFFICIENT>4</bp:STOICHIOMETRIC-COEFFICIENT>
              </bp:physicalEntityParticipant>
            </bp:COMPONENTS>
            <bp:NAME rdf:datatype="http://www.w3.org/2001/XMLSchema#string">NAG6PDEACET-CPLX</bp:NAME>
            <bp:ORGANISM rdf:resource="#bioSource112159"/>
            <bp:XREF>
              <bp:unificationXref rdf:ID="unificationXref112144">
                <bp:DB rdf:datatype="http://www.w3.org/2001/XMLSchema#string">EcoCyc</bp:DB>
                <bp:ID rdf:datatype="http://www.w3.org/2001/XMLSchema#string">NAG6PDEACET-CPLX</bp:ID>
              </bp:unificationXref>
            </bp:XREF>
          </bp:complex>
        </bp:PHYSICAL-ENTITY>
        <bp:CELLULAR-LOCATION rdf:resource="#openControlledVocabulary112145"/>
        <bp:STOICHIOMETRIC-COEFFICIENT>1</bp:STOICHIOMETRIC-COEFFICIENT>
      </bp:physicalEntityParticipant>
    </bp:CONTROLLER>
    <bp:DIRECTION rdf:datatype="http://www.w3.org/2001/XMLSchema#string">PHYSIOL-LEFT-TO-RIGHT</bp:DIRECTION>
    <bp:NAME rdf:datatype="http://www.w3.org/2001/XMLSchema#string">N-acetylglucosamine-6-phosphate deacetylase</bp:NAME>
    <bp:SYNONYMS rdf:datatype="http://www.w3.org/2001/XMLSchema#string">N-acetyl-D-glucosamine-6-phosphate amidohydrolase</bp:SYNONYMS>
    <bp:XREF>
      <bp:unificationXref rdf:ID="unificationXref112142">
        <bp:DB rdf:datatype="http://www.w3.org/2001/XMLSchema#string">EcoCyc</bp:DB>
        <bp:ID rdf:datatype="http://www.w3.org/2001/XMLSchema#string">NAG6PDEACET-ENZRXN</bp:ID>
      </bp:unificationXref>
    </bp:XREF>
  </bp:catalysis>
  <bp:modulation rdf:ID="modulation112223">
    <bp:COMMENT rdf:datatype="http://www.w3.org/2001/XMLSchema#string">activates the reaction in both directions  |CITS: [6375729]
[8125098]|</bp:COMMENT>
    <bp:CONTROL-TYPE rdf:datatype="http://www.w3.org/2001/XMLSchema#string">ACTIVATION-ALLOSTERIC</bp:CONTROL-TYPE>
    <bp:CONTROLLED rdf:resource="#catalysis112194"/>
    <bp:CONTROLLER>
      <bp:physicalEntityParticipant rdf:ID="phys-ent-participant112222">
        <bp:PHYSICAL-ENTITY rdf:resource="#smallMolecule112121"/>
        <bp:CELLULAR-LOCATION rdf:resource="#openControlledVocabulary112145"/>
        <bp:STOICHIOMETRIC-COEFFICIENT>1</bp:STOICHIOMETRIC-COEFFICIENT>
      </bp:physicalEntityParticipant>
    </bp:CONTROLLER>
    <bp:XREF>
      <bp:publicationXref rdf:ID="publicationXref112224">
        <bp:AUTHORS rdf:datatype="http://www.w3.org/2001/XMLSchema#string">Altamirano MM</bp:AUTHORS>
        <bp:AUTHORS rdf:datatype="http://www.w3.org/2001/XMLSchema#string">Plumbridge JA</bp:AUTHORS>
        <bp:AUTHORS rdf:datatype="http://www.w3.org/2001/XMLSchema#string">Calcagno ML</bp:AUTHORS>
        <bp:DB rdf:datatype="http://www.w3.org/2001/XMLSchema#string">PubMed</bp:DB>
        <bp:ID rdf:datatype="http://www.w3.org/2001/XMLSchema#string">1734962</bp:ID>
        <bp:SOURCE rdf:datatype="http://www.w3.org/2001/XMLSchema#string">Biochemistry 31(4);1153-8</bp:SOURCE>
        <bp:TITLE rdf:datatype="http://www.w3.org/2001/XMLSchema#string">Identification of two cysteine residues forming a pair of vicinal thiols in glucosamine-6-phosphate deaminase from Escherichia coli and a study of their functional role by site-directed mutagenesis.</bp:TITLE>
        <bp:YEAR>1992</bp:YEAR>
      </bp:publicationXref>
    </bp:XREF>
    <bp:XREF>
      <bp:publicationXref rdf:ID="publicationXref112176">
        <bp:AUTHORS rdf:datatype="http://www.w3.org/2001/XMLSchema#string">White RJ</bp:AUTHORS>
        <bp:AUTHORS rdf:datatype="http://www.w3.org/2001/XMLSchema#string">Pasternak CA</bp:AUTHORS>
        <bp:DB rdf:datatype="http://www.w3.org/2001/XMLSchema#string">PubMed</bp:DB>
        <bp:ID rdf:datatype="http://www.w3.org/2001/XMLSchema#string">4861885</bp:ID>
        <bp:SOURCE rdf:datatype="http://www.w3.org/2001/XMLSchema#string">Biochem J 1967;105(1);121-5</bp:SOURCE>
        <bp:TITLE rdf:datatype="http://www.w3.org/2001/XMLSchema#string">The purification and properties of N-acetylglucosamine 6-phosphate deacetylase from Escherichia coli.</bp:TITLE>
        <bp:YEAR>1967</bp:YEAR>
      </bp:publicationXref>
    </bp:XREF>
  </bp:modulation>
  <bp:modulation rdf:ID="modulation112220">
    <bp:CONTROL-TYPE rdf:datatype="http://www.w3.org/2001/XMLSchema#string">INHIBITION-COMPETITIVE</bp:CONTROL-TYPE>
    <bp:CONTROLLED rdf:resource="#catalysis112194"/>
    <bp:CONTROLLER>
      <bp:physicalEntityParticipant rdf:ID="phys-ent-participant112219">
        <bp:PHYSICAL-ENTITY>
          <bp:smallMolecule rdf:ID="smallMolecule112217">
            <bp:NAME rdf:datatype="http://www.w3.org/2001/XMLSchema#string">2-amino-2-deoxyglucitol-6-phosphate</bp:NAME>
            <bp:SYNONYMS rdf:datatype="http://www.w3.org/2001/XMLSchema#string">2-amino-2-deoxy-D-glucitol 6-phosphate</bp:SYNONYMS>
            <bp:SYNONYMS rdf:datatype="http://www.w3.org/2001/XMLSchema#string">2-amino-2-deoxy-glucitol 6-phosphate</bp:SYNONYMS>
            <bp:SYNONYMS rdf:datatype="http://www.w3.org/2001/XMLSchema#string">2-deoxy-2-amino-D-glucitol 6-phosphate</bp:SYNONYMS>
            <bp:XREF>
              <bp:unificationXref rdf:ID="unificationXref112218">
                <bp:DB rdf:datatype="http://www.w3.org/2001/XMLSchema#string">EcoCyc</bp:DB>
                <bp:ID rdf:datatype="http://www.w3.org/2001/XMLSchema#string">CPD-9051</bp:ID>
              </bp:unificationXref>
            </bp:XREF>
          </bp:smallMolecule>
        </bp:PHYSICAL-ENTITY>
        <bp:CELLULAR-LOCATION rdf:resource="#openControlledVocabulary112145"/>
        <bp:STOICHIOMETRIC-COEFFICIENT>1</bp:STOICHIOMETRIC-COEFFICIENT>
      </bp:physicalEntityParticipant>
    </bp:CONTROLLER>
    <bp:XREF>
      <bp:publicationXref rdf:ID="publicationXref112221">
        <bp:AUTHORS rdf:datatype="http://www.w3.org/2001/XMLSchema#string">Midelfort CF</bp:AUTHORS>
        <bp:AUTHORS rdf:datatype="http://www.w3.org/2001/XMLSchema#string">Rose IA</bp:AUTHORS>
        <bp:DB rdf:datatype="http://www.w3.org/2001/XMLSchema#string">PubMed</bp:DB>
        <bp:ID rdf:datatype="http://www.w3.org/2001/XMLSchema#string">322702</bp:ID>
        <bp:SOURCE rdf:datatype="http://www.w3.org/2001/XMLSchema#string">Biochemistry 16(8);1590-6</bp:SOURCE>
        <bp:TITLE rdf:datatype="http://www.w3.org/2001/XMLSchema#string">Studies on the mechanism of Escherichia coli glucosamine-6-phosphate isomerase.</bp:TITLE>
        <bp:YEAR>1977</bp:YEAR>
      </bp:publicationXref>
    </bp:XREF>
  </bp:modulation>
  <bp:modulation rdf:ID="modulation112181">
    <bp:CONTROL-TYPE rdf:datatype="http://www.w3.org/2001/XMLSchema#string">INHIBITION-COMPETITIVE</bp:CONTROL-TYPE>
    <bp:CONTROLLED rdf:resource="#catalysis112141"/>
    <bp:CONTROLLER>
      <bp:physicalEntityParticipant rdf:ID="phys-ent-participant112180">
        <bp:PHYSICAL-ENTITY rdf:resource="#smallMolecule112127"/>
        <bp:CELLULAR-LOCATION rdf:resource="#openControlledVocabulary112145"/>
        <bp:STOICHIOMETRIC-COEFFICIENT>1</bp:STOICHIOMETRIC-COEFFICIENT>
      </bp:physicalEntityParticipant>
    </bp:CONTROLLER>
    <bp:XREF>
      <bp:publicationXref rdf:ID="publicationXref112179">
        <bp:AUTHORS rdf:datatype="http://www.w3.org/2001/XMLSchema#string">Souza JM</bp:AUTHORS>
        <bp:AUTHORS rdf:datatype="http://www.w3.org/2001/XMLSchema#string">Plumbridge JA</bp:AUTHORS>
        <bp:AUTHORS rdf:datatype="http://www.w3.org/2001/XMLSchema#string">Calcagno ML</bp:AUTHORS>
        <bp:DB rdf:datatype="http://www.w3.org/2001/XMLSchema#string">PubMed</bp:DB>
        <bp:ID rdf:datatype="http://www.w3.org/2001/XMLSchema#string">9143339</bp:ID>
        <bp:SOURCE rdf:datatype="http://www.w3.org/2001/XMLSchema#string">Arch Biochem Biophys 1997;340(2);338-46</bp:SOURCE>
        <bp:TITLE rdf:datatype="http://www.w3.org/2001/XMLSchema#string">N-acetylglucosamine-6-phosphate deacetylase from Escherichia coli: purification and molecular and kinetic characterization.</bp:TITLE>
        <bp:YEAR>1997</bp:YEAR>
      </bp:publicationXref>
    </bp:XREF>
  </bp:modulation>
  <bp:modulation rdf:ID="modulation112178">
    <bp:CONTROL-TYPE rdf:datatype="http://www.w3.org/2001/XMLSchema#string">INHIBITION-NONCOMPETITIVE</bp:CONTROL-TYPE>
    <bp:CONTROLLED rdf:resource="#catalysis112141"/>
    <bp:CONTROLLER>
      <bp:physicalEntityParticipant rdf:ID="phys-ent-participant112177">
        <bp:PHYSICAL-ENTITY rdf:resource="#smallMolecule112135"/>
        <bp:CELLULAR-LOCATION rdf:resource="#openControlledVocabulary112145"/>
        <bp:STOICHIOMETRIC-COEFFICIENT>1</bp:STOICHIOMETRIC-COEFFICIENT>
      </bp:physicalEntityParticipant>
    </bp:CONTROLLER>
    <bp:XREF rdf:resource="#publicationXref112176"/>
    <bp:XREF rdf:resource="#publicationXref112179"/>
  </bp:modulation>
  <bp:modulation rdf:ID="modulation112175">
    <bp:CONTROL-TYPE rdf:datatype="http://www.w3.org/2001/XMLSchema#string">INHIBITION</bp:CONTROL-TYPE>
    <bp:CONTROLLED rdf:resource="#catalysis112141"/>
    <bp:CONTROLLER>
      <bp:physicalEntityParticipant rdf:ID="phys-ent-participant112174">
        <bp:PHYSICAL-ENTITY rdf:resource="#smallMolecule112169"/>
        <bp:CELLULAR-LOCATION rdf:resource="#openControlledVocabulary112145"/>
        <bp:STOICHIOMETRIC-COEFFICIENT>1</bp:STOICHIOMETRIC-COEFFICIENT>
      </bp:physicalEntityParticipant>
    </bp:CONTROLLER>
    <bp:XREF rdf:resource="#publicationXref112176"/>
  </bp:modulation>
  <bp:pathway rdf:ID="pathway112104">
    <bp:COMMENT rdf:datatype="http://www.w3.org/2001/XMLSchema#string">N-acetylglucosamine, which is relatively abundant in nature, being a constituent of chitosan, chitin, the
cell walls of fungi as well as the cell walls, capsular polysaccharides, and outer membranes of bacteria, is
an excellent total source of carbon, energy and nitrogen for &lt;i&gt;E. coli&lt;/i&gt;.  Because it enters the cell via
a specific phosphotransferase system (PTS), the first intracellular species is
N-acetyl-D-glucosamine-6-phosphate.  Following the sequential removal of its acetyl and amino groups, it
enters glycolysis as D-fructose-6-phosphate and hence flows through the pathways of central metabolism
to satisfy the cell&apos;s need for precursor metabolites, reducing power, and metabolic energy. 

Growth on glucosamine is slower than growth on N-acetylglucosamine.  The limiting factor appears to be the level
of expression of |FRAME: GLUCOSAMINE-6-P-DEAMIN-CPLX| |CITS: [15838023]|.

Review: Mayer, C. and W. Boos, Hexose/Pentose and Hexitol/Pentitol Metabolism. EcoSal Module 3.4.1 |CITS: [ecosal]|
</bp:COMMENT>
    <bp:DATA-SOURCE>
      <bp:dataSource rdf:ID="dataSource112106">
        <bp:NAME rdf:datatype="http://www.w3.org/2001/XMLSchema#string">EcoCyc (http://biocyc.org)</bp:NAME>
      </bp:dataSource>
    </bp:DATA-SOURCE>
    <bp:NAME rdf:datatype="http://www.w3.org/2001/XMLSchema#string">N-acetylglucosamine degradation</bp:NAME>
    <bp:PATHWAY-COMPONENTS>
      <bp:pathwayStep rdf:ID="pathwayStep112182">
        <bp:STEP-INTERACTIONS rdf:resource="#biochemicalReaction112183"/>
        <bp:STEP-INTERACTIONS rdf:resource="#catalysis112194"/>
        <bp:STEP-INTERACTIONS rdf:resource="#modulation112223"/>
        <bp:STEP-INTERACTIONS rdf:resource="#modulation112220"/>
      </bp:pathwayStep>
    </bp:PATHWAY-COMPONENTS>
    <bp:PATHWAY-COMPONENTS>
      <bp:pathwayStep rdf:ID="pathwayStep112107">
        <bp:STEP-INTERACTIONS rdf:resource="#biochemicalReaction112108"/>
        <bp:STEP-INTERACTIONS rdf:resource="#catalysis112141"/>
        <bp:STEP-INTERACTIONS rdf:resource="#modulation112181"/>
        <bp:STEP-INTERACTIONS rdf:resource="#modulation112178"/>
        <bp:STEP-INTERACTIONS rdf:resource="#modulation112175"/>
        <bp:NEXT-STEP rdf:resource="#pathwayStep112182"/>
      </bp:pathwayStep>
    </bp:PATHWAY-COMPONENTS>
    <bp:SYNONYMS rdf:datatype="http://www.w3.org/2001/XMLSchema#string">glucosamine degradation</bp:SYNONYMS>
    <bp:SYNONYMS rdf:datatype="http://www.w3.org/2001/XMLSchema#string">N-acetyl-glucosamine degradation</bp:SYNONYMS>
    <bp:XREF>
      <bp:unificationXref rdf:ID="unificationXref112105">
        <bp:DB rdf:datatype="http://www.w3.org/2001/XMLSchema#string">EcoCyc</bp:DB>
        <bp:ID rdf:datatype="http://www.w3.org/2001/XMLSchema#string">GLUAMCAT-PWY</bp:ID>
      </bp:unificationXref>
    </bp:XREF>
  </bp:pathway>
</rdf:RDF>
