# Supplementary material for: MetNetGE: interactive views of biological networks and ontologies
Source: BMC Bioinformatics. 2010 Sep 17;11:469. doi: 10.1186/1471-2105-11-469 (PMC2946353; doi:10.1186/1471-2105-11-469)
Supplement: Additional file 2 — MetNetGE source code. This is the source code of MetNetGE. Please go to MetNetGE.org to find the latest version, dependency packages and tutorials. [file 1471-2105-11-469-S2.ZIP › MetNetGE-1.0.3/SampleData/ecocyc-all-separate/data/PWY-5965.xml]

<?xml version="1.0" encoding="UTF-8"?>
<rdf:RDF
 xml:base="http://BioCyc.org/ECOLI/pathway-biopax?object=PWY-5965"
 xmlns:owl="http://www.w3.org/2002/07/owl#"
 xmlns:rdf="http://www.w3.org/1999/02/22-rdf-syntax-ns#"
 xmlns:rdfs="http://www.w3.org/2000/01/rdf-schema#"
 xmlns:xs="http://www.w3.org/2001/XMLSchema#"
 xmlns:bp="http://www.biopax.org/release/biopax-level2.owl#"
>
 <owl:Ontology rdf:about="">
    <owl:imports rdf:resource="http://www.biopax.org/release/biopax-level2.owl"/>
 <rdfs:comment>This BioPAX Level 2 output for organism Escherichia%32coli%32K12, pathway fatty%32acid%32biosynthesis%32initiation%32III
was automatically generated from URL http://BioCyc.org/ECOLI/pathway-biopax?object=PWY-5965 on 04-Dec-2008  17:43:52.  Note that all IDs are auto-generated,
and are valid in the scope of this file only.  If the data is regenerated at some later
time, or data for another pathway is generated from this same site, there are no 
guarantees that the same IDs will refer to the same objects.  To retrieve a file 
containing a complete list of pathways for this organism in BioPAX format, please
visit http://biocyc.org/download-flatfiles.shtml</rdfs:comment>
 </owl:Ontology>
  <bp:catalysis rdf:ID="catalysis130677">
    <bp:CONTROLLED>
      <bp:biochemicalReaction rdf:ID="biochemicalReaction130647">
        <bp:COMMENT rdf:datatype="http://www.w3.org/2001/XMLSchema#string">This reaction is involved in the elongation of fatty acids.</bp:COMMENT>
        <bp:EC-NUMBER rdf:datatype="http://www.w3.org/2001/XMLSchema#string">2.3.1.41</bp:EC-NUMBER>
        <bp:LEFT>
          <bp:physicalEntityParticipant rdf:ID="phys-ent-participant130649">
            <bp:PHYSICAL-ENTITY>
              <bp:protein rdf:ID="protein130591">
                <bp:NAME rdf:datatype="http://www.w3.org/2001/XMLSchema#string">a malonyl-[acp]</bp:NAME>
                <bp:ORGANISM>
                  <bp:bioSource rdf:ID="bioSource130596">
                    <bp:NAME rdf:datatype="http://www.w3.org/2001/XMLSchema#string">Escherichia coli K12</bp:NAME>
                    <bp:TAXON-XREF>
                      <bp:unificationXref rdf:ID="unificationXref130597">
                        <bp:DB rdf:datatype="http://www.w3.org/2001/XMLSchema#string">NCBI Taxonomy</bp:DB>
                        <bp:ID rdf:datatype="http://www.w3.org/2001/XMLSchema#string">83333</bp:ID>
                      </bp:unificationXref>
                    </bp:TAXON-XREF>
                  </bp:bioSource>
                </bp:ORGANISM>
                <bp:SEQUENCE rdf:datatype="http://www.w3.org/2001/XMLSchema#string">MSTIEERVKKIIGEQLGVKQEEVTNNASFVEDLGADSLDTVELVMALEEEFDTEIPDEEAEKITTVQAAIDYINGHQA</bp:SEQUENCE>
                <bp:SYNONYMS rdf:datatype="http://www.w3.org/2001/XMLSchema#string">B1094</bp:SYNONYMS>
                <bp:SYNONYMS rdf:datatype="http://www.w3.org/2001/XMLSchema#string">AcpP</bp:SYNONYMS>
                <bp:SYNONYMS rdf:datatype="http://www.w3.org/2001/XMLSchema#string">malonyl-[acyl-carrier protein]</bp:SYNONYMS>
                <bp:SYNONYMS rdf:datatype="http://www.w3.org/2001/XMLSchema#string">malonyl-S-ACP</bp:SYNONYMS>
                <bp:SYNONYMS rdf:datatype="http://www.w3.org/2001/XMLSchema#string">malonyl-acyl-carrier-protein</bp:SYNONYMS>
                <bp:XREF>
                  <bp:unificationXref rdf:ID="unificationXref130595">
                    <bp:DB rdf:datatype="http://www.w3.org/2001/XMLSchema#string">EcoCyc</bp:DB>
                    <bp:ID rdf:datatype="http://www.w3.org/2001/XMLSchema#string">MALONYL-ACP</bp:ID>
                  </bp:unificationXref>
                </bp:XREF>
                <bp:XREF>
                  <bp:unificationXref rdf:ID="unificationXref130594">
                    <bp:DB rdf:datatype="http://www.w3.org/2001/XMLSchema#string">UniProt</bp:DB>
                    <bp:ID rdf:datatype="http://www.w3.org/2001/XMLSchema#string">P02901</bp:ID>
                  </bp:unificationXref>
                </bp:XREF>
                <bp:XREF>
                  <bp:unificationXref rdf:ID="unificationXref130593">
                    <bp:DB rdf:datatype="http://www.w3.org/2001/XMLSchema#string">LIGAND</bp:DB>
                    <bp:ID rdf:datatype="http://www.w3.org/2001/XMLSchema#string">C01209</bp:ID>
                  </bp:unificationXref>
                </bp:XREF>
                <bp:XREF>
                  <bp:unificationXref rdf:ID="unificationXref130592">
                    <bp:DB rdf:datatype="http://www.w3.org/2001/XMLSchema#string">ModBase</bp:DB>
                    <bp:ID rdf:datatype="http://www.w3.org/2001/XMLSchema#string">P02901</bp:ID>
                  </bp:unificationXref>
                </bp:XREF>
              </bp:protein>
            </bp:PHYSICAL-ENTITY>
            <bp:CELLULAR-LOCATION>
              <bp:openControlledVocabulary rdf:ID="openControlledVocabulary130589">
                <bp:TERM rdf:datatype="http://www.w3.org/2001/XMLSchema#string">CCO-CYTOPLASM</bp:TERM>
                <bp:XREF>
                  <bp:unificationXref rdf:ID="unificationXref130590">
                    <bp:DB rdf:datatype="http://www.w3.org/2001/XMLSchema#string">GO</bp:DB>
                    <bp:ID rdf:datatype="http://www.w3.org/2001/XMLSchema#string">GO:0005737</bp:ID>
                  </bp:unificationXref>
                </bp:XREF>
              </bp:openControlledVocabulary>
            </bp:CELLULAR-LOCATION>
            <bp:STOICHIOMETRIC-COEFFICIENT>1</bp:STOICHIOMETRIC-COEFFICIENT>
          </bp:physicalEntityParticipant>
        </bp:LEFT>
        <bp:LEFT>
          <bp:physicalEntityParticipant rdf:ID="phys-ent-participant130650">
            <bp:PHYSICAL-ENTITY>
              <bp:protein rdf:ID="protein130602">
                <bp:NAME rdf:datatype="http://www.w3.org/2001/XMLSchema#string">an acetyl-[acp]</bp:NAME>
                <bp:ORGANISM rdf:resource="#bioSource130596"/>
                <bp:SYNONYMS rdf:datatype="http://www.w3.org/2001/XMLSchema#string">B1094</bp:SYNONYMS>
                <bp:SYNONYMS rdf:datatype="http://www.w3.org/2001/XMLSchema#string">AcpP</bp:SYNONYMS>
                <bp:SYNONYMS rdf:datatype="http://www.w3.org/2001/XMLSchema#string">acetyl-[acyl-carrier protein]</bp:SYNONYMS>
                <bp:SYNONYMS rdf:datatype="http://www.w3.org/2001/XMLSchema#string">acetylacylcarrier-protein</bp:SYNONYMS>
                <bp:XREF>
                  <bp:unificationXref rdf:ID="unificationXref130603">
                    <bp:DB rdf:datatype="http://www.w3.org/2001/XMLSchema#string">EcoCyc</bp:DB>
                    <bp:ID rdf:datatype="http://www.w3.org/2001/XMLSchema#string">ACETYL-ACP</bp:ID>
                  </bp:unificationXref>
                </bp:XREF>
              </bp:protein>
            </bp:PHYSICAL-ENTITY>
            <bp:CELLULAR-LOCATION rdf:resource="#openControlledVocabulary130589"/>
            <bp:STOICHIOMETRIC-COEFFICIENT>1</bp:STOICHIOMETRIC-COEFFICIENT>
          </bp:physicalEntityParticipant>
        </bp:LEFT>
        <bp:NAME rdf:datatype="http://www.w3.org/2001/XMLSchema#string">3-oxoacyl-[acyl-carrier protein] synthase</bp:NAME>
        <bp:RIGHT>
          <bp:physicalEntityParticipant rdf:ID="phys-ent-participant130653">
            <bp:PHYSICAL-ENTITY>
              <bp:protein rdf:ID="protein130651">
                <bp:NAME rdf:datatype="http://www.w3.org/2001/XMLSchema#string">a holo-[acyl-carrier protein]</bp:NAME>
                <bp:ORGANISM rdf:resource="#bioSource130596"/>
                <bp:SYNONYMS rdf:datatype="http://www.w3.org/2001/XMLSchema#string">B1094</bp:SYNONYMS>
                <bp:SYNONYMS rdf:datatype="http://www.w3.org/2001/XMLSchema#string">AcpP</bp:SYNONYMS>
                <bp:SYNONYMS rdf:datatype="http://www.w3.org/2001/XMLSchema#string">holo-[acyl-carrier protein]</bp:SYNONYMS>
                <bp:SYNONYMS rdf:datatype="http://www.w3.org/2001/XMLSchema#string">ACP-SH</bp:SYNONYMS>
                <bp:SYNONYMS rdf:datatype="http://www.w3.org/2001/XMLSchema#string">ACP</bp:SYNONYMS>
                <bp:SYNONYMS rdf:datatype="http://www.w3.org/2001/XMLSchema#string">[acyl-carrier protein]</bp:SYNONYMS>
                <bp:XREF>
                  <bp:unificationXref rdf:ID="unificationXref130652">
                    <bp:DB rdf:datatype="http://www.w3.org/2001/XMLSchema#string">EcoCyc</bp:DB>
                    <bp:ID rdf:datatype="http://www.w3.org/2001/XMLSchema#string">ACP</bp:ID>
                  </bp:unificationXref>
                </bp:XREF>
              </bp:protein>
            </bp:PHYSICAL-ENTITY>
            <bp:CELLULAR-LOCATION rdf:resource="#openControlledVocabulary130589"/>
            <bp:STOICHIOMETRIC-COEFFICIENT>1</bp:STOICHIOMETRIC-COEFFICIENT>
          </bp:physicalEntityParticipant>
        </bp:RIGHT>
        <bp:RIGHT>
          <bp:physicalEntityParticipant rdf:ID="phys-ent-participant130656">
            <bp:PHYSICAL-ENTITY>
              <bp:protein rdf:ID="protein130654">
                <bp:NAME rdf:datatype="http://www.w3.org/2001/XMLSchema#string">an acetoacetyl-[acp]</bp:NAME>
                <bp:ORGANISM rdf:resource="#bioSource130596"/>
                <bp:XREF>
                  <bp:unificationXref rdf:ID="unificationXref130655">
                    <bp:DB rdf:datatype="http://www.w3.org/2001/XMLSchema#string">EcoCyc</bp:DB>
                    <bp:ID rdf:datatype="http://www.w3.org/2001/XMLSchema#string">Acetoacetyl-ACPs</bp:ID>
                  </bp:unificationXref>
                </bp:XREF>
              </bp:protein>
            </bp:PHYSICAL-ENTITY>
            <bp:CELLULAR-LOCATION rdf:resource="#openControlledVocabulary130589"/>
            <bp:STOICHIOMETRIC-COEFFICIENT>1</bp:STOICHIOMETRIC-COEFFICIENT>
          </bp:physicalEntityParticipant>
        </bp:RIGHT>
        <bp:RIGHT>
          <bp:physicalEntityParticipant rdf:ID="phys-ent-participant130657">
            <bp:PHYSICAL-ENTITY>
              <bp:smallMolecule rdf:ID="smallMolecule130605">
                <bp:MOLECULAR-WEIGHT>44.01</bp:MOLECULAR-WEIGHT>
                <bp:NAME rdf:datatype="http://www.w3.org/2001/XMLSchema#string">CO2</bp:NAME>
                <bp:STRUCTURE>
                  <bp:chemicalStructure rdf:ID="chemicalStructure130612">
                    <bp:STRUCTURE-FORMAT rdf:datatype="http://www.w3.org/2001/XMLSchema#string">CML</bp:STRUCTURE-FORMAT>
                    <bp:STRUCTURE-DATA rdf:datatype="http://www.w3.org/2001/XMLSchema#string"> &lt;cml&gt;
  &lt;molecule id=&quot;CARBON-DIOXIDE&quot; title=&quot;CO2&quot; dictRef=&quot;dictCARBON-DIOXIDE&quot;&gt;
   &lt;atomArray&gt;
    &lt;atom id=&quot;CARBON-DIOXIDE-atom1&quot; elementType=&quot;C&quot; x2=&quot;-1321.0&quot; y2=&quot;-1000000.0&quot;/&gt;
    &lt;atom id=&quot;CARBON-DIOXIDE-atom2&quot; elementType=&quot;O&quot; x2=&quot;-1000000.0&quot; y2=&quot;-1000000.0&quot;/&gt;
    &lt;atom id=&quot;CARBON-DIOXIDE-atom3&quot; elementType=&quot;O&quot; x2=&quot;997358.0&quot; y2=&quot;-997358.0&quot;/&gt;
   &lt;/atomArray&gt;
   &lt;bondArray&gt;
    &lt;bond id=&quot;CARBON-DIOXIDE-bond1&quot; atomRefs=&quot;CARBON-DIOXIDE-atom3 CARBON-DIOXIDE-atom1&quot; order=&quot;2&quot;/&gt;
    &lt;bond id=&quot;CARBON-DIOXIDE-bond2&quot; atomRefs=&quot;CARBON-DIOXIDE-atom2 CARBON-DIOXIDE-atom1&quot; order=&quot;2&quot;/&gt;
   &lt;/bondArray&gt;
   &lt;formula concise=&quot;C 1 O 2&quot; formalCharge=&quot;0&quot;/&gt;
   &lt;float title=&quot;molecularWeight&quot; units=&quot;g/mol&quot;&gt;44.01&lt;/float&gt;
   &lt;string title=&quot;smiles&quot;&gt;C(=O)=O&lt;/string&gt;
  &lt;/molecule&gt;
 &lt;/cml&gt;
</bp:STRUCTURE-DATA>
                  </bp:chemicalStructure>
                </bp:STRUCTURE>
                <bp:SYNONYMS rdf:datatype="http://www.w3.org/2001/XMLSchema#string">carbonic anhydride</bp:SYNONYMS>
                <bp:SYNONYMS rdf:datatype="http://www.w3.org/2001/XMLSchema#string">carbonic acid gas</bp:SYNONYMS>
                <bp:SYNONYMS rdf:datatype="http://www.w3.org/2001/XMLSchema#string">carbon dioxide</bp:SYNONYMS>
                <bp:XREF>
                  <bp:unificationXref rdf:ID="unificationXref130611">
                    <bp:DB rdf:datatype="http://www.w3.org/2001/XMLSchema#string">EcoCyc</bp:DB>
                    <bp:ID rdf:datatype="http://www.w3.org/2001/XMLSchema#string">CARBON-DIOXIDE</bp:ID>
                  </bp:unificationXref>
                </bp:XREF>
                <bp:XREF>
                  <bp:unificationXref rdf:ID="unificationXref130610">
                    <bp:DB rdf:datatype="http://www.w3.org/2001/XMLSchema#string">CAS</bp:DB>
                    <bp:ID rdf:datatype="http://www.w3.org/2001/XMLSchema#string">124-38-9</bp:ID>
                  </bp:unificationXref>
                </bp:XREF>
                <bp:XREF>
                  <bp:unificationXref rdf:ID="unificationXref130609">
                    <bp:DB rdf:datatype="http://www.w3.org/2001/XMLSchema#string">LIGAND</bp:DB>
                    <bp:ID rdf:datatype="http://www.w3.org/2001/XMLSchema#string">C00011</bp:ID>
                  </bp:unificationXref>
                </bp:XREF>
                <bp:XREF>
                  <bp:unificationXref rdf:ID="unificationXref130608">
                    <bp:DB rdf:datatype="http://www.w3.org/2001/XMLSchema#string">ChEBI</bp:DB>
                    <bp:ID rdf:datatype="http://www.w3.org/2001/XMLSchema#string">16526</bp:ID>
                  </bp:unificationXref>
                </bp:XREF>
                <bp:XREF>
                  <bp:unificationXref rdf:ID="unificationXref130607">
                    <bp:DB rdf:datatype="http://www.w3.org/2001/XMLSchema#string">LIGAND</bp:DB>
                    <bp:ID rdf:datatype="http://www.w3.org/2001/XMLSchema#string">C00011</bp:ID>
                  </bp:unificationXref>
                </bp:XREF>
                <bp:XREF>
                  <bp:unificationXref rdf:ID="unificationXref130606">
                    <bp:DB rdf:datatype="http://www.w3.org/2001/XMLSchema#string">PubChem</bp:DB>
                    <bp:ID rdf:datatype="http://www.w3.org/2001/XMLSchema#string">280</bp:ID>
                  </bp:unificationXref>
                </bp:XREF>
              </bp:smallMolecule>
            </bp:PHYSICAL-ENTITY>
            <bp:CELLULAR-LOCATION rdf:resource="#openControlledVocabulary130589"/>
            <bp:STOICHIOMETRIC-COEFFICIENT>1</bp:STOICHIOMETRIC-COEFFICIENT>
          </bp:physicalEntityParticipant>
        </bp:RIGHT>
        <bp:XREF>
          <bp:unificationXref rdf:ID="unificationXref130648">
            <bp:DB rdf:datatype="http://www.w3.org/2001/XMLSchema#string">EcoCyc</bp:DB>
            <bp:ID rdf:datatype="http://www.w3.org/2001/XMLSchema#string">3-OXOACYL-ACP-SYNTH-BASE-RXN</bp:ID>
          </bp:unificationXref>
        </bp:XREF>
      </bp:biochemicalReaction>
    </bp:CONTROLLED>
    <bp:CONTROLLER>
      <bp:physicalEntityParticipant rdf:ID="phys-ent-participant130689">
        <bp:PHYSICAL-ENTITY>
          <bp:complex rdf:ID="complex130679">
            <bp:COMMENT rdf:datatype="http://www.w3.org/2001/XMLSchema#string">There are three &amp;beta;-ketoacyl-ACP synthases (KAS) in E. coli:
|FRAME: FABB-CPLX|, |FRAME: 3-OXOACYL-ACP-SYNTHII-CPLX| and |FRAME: CPLX0-252|,
encoded by |FRAME: EG10274|, |FRAME: EG12606| and |FRAME: EG10277|, respectively.
All three are genetically and biochemically distinct.  Each of the three enzymes is capable of initiating
fatty acid biosynthesis.

|FRAME: 3-OXOACYL-ACP-SYNTHII-CPLX| is the only enzyme that can catalyze the conversion of
|FRAME: CPD-9245| to |FRAME: CPD-9247|, and is believed to play a major role in the thermal regulation
of fatty acid composition of the membrane phospholipids of E. coli |CITS: [6988423]|.

The only unsaturated fatty acids found in E. coli, |FRAME: CPD-9245| and |FRAME: CPD-9247|,
comprise about one-half the fatty acid content of the organism.
The proportion of unsaturated fatty acids is known to increase in E. coli with lower growth temperature,
a phenomenon found in most organisms that provides a mechanism for adjusting the lipid phase
transition of the membrane phospholipids to differing temperatures.

It has been shown that |FRAME: FABB-CPLX| is more active at low temperatures (relative to
the oeverall rate of fatty acid synthesis) than at high temperatures |CITS: [7002930]|. This relative
increase results in the production of |FRAME: CPD-9247| rather than |FRAME: CPD-9245|.
Furthermore, because the former (but not the later) can be incorporated into both positions of
sn-glycerol 3-phosphate, the synthesis of diunsaturated phospholipids occurs and the thermotrophic
phase transition of the membrane phospholipids is lowered |CITS: [6988423]|.</bp:COMMENT>
            <bp:COMPONENTS>
              <bp:physicalEntityParticipant rdf:ID="phys-ent-participant130688">
                <bp:PHYSICAL-ENTITY>
                  <bp:protein rdf:ID="protein130681">
                    <bp:NAME rdf:datatype="http://www.w3.org/2001/XMLSchema#string">FabF</bp:NAME>
                    <bp:ORGANISM rdf:resource="#bioSource130596"/>
                    <bp:SEQUENCE rdf:datatype="http://www.w3.org/2001/XMLSchema#string">MSKRRVVVTGLGMLSPVGNTVESTWKALLAGQSGISLIDHFDTSAYATKFAGLVKDFNCEDIISRKEQRKMDAFIQYGIVAGVQAMQDSGLEITEENATRIGAAIGSGIGGLGLIEENHTSLMNGGPRKISPFFVPSTIVNMVAGHLTIMYGLRGPSISIATACTSGVHNIGHAARIIAYGDADVMVAGGAEKASTPLGVGGFGAARALSTRNDNPQAASRPWDKERDGFVLGDGAGMLVLEEYEHAKKRGAKIYAELVGFGMSSDAYHMTSPPENGAGAALAMANALRDAGIEASQIGYVNAHGTSTPAGDKAEAQAVKTIFGEAASRVLVSSTKSMTGHLLGAAGAVESIYSILALRDQAVPPTINLDNPDEGCDLDFVPHEARQVSGMEYTLCNSFGFGGTNGSLIFKKI</bp:SEQUENCE>
                    <bp:SYNONYMS rdf:datatype="http://www.w3.org/2001/XMLSchema#string">B1095</bp:SYNONYMS>
                    <bp:SYNONYMS rdf:datatype="http://www.w3.org/2001/XMLSchema#string">Vtr</bp:SYNONYMS>
                    <bp:SYNONYMS rdf:datatype="http://www.w3.org/2001/XMLSchema#string">Cvc</bp:SYNONYMS>
                    <bp:SYNONYMS rdf:datatype="http://www.w3.org/2001/XMLSchema#string">VtrB</bp:SYNONYMS>
                    <bp:SYNONYMS rdf:datatype="http://www.w3.org/2001/XMLSchema#string">FabJ</bp:SYNONYMS>
                    <bp:SYNONYMS rdf:datatype="http://www.w3.org/2001/XMLSchema#string">FabF</bp:SYNONYMS>
                    <bp:XREF>
                      <bp:unificationXref rdf:ID="unificationXref130687">
                        <bp:DB rdf:datatype="http://www.w3.org/2001/XMLSchema#string">EcoCyc</bp:DB>
                        <bp:ID rdf:datatype="http://www.w3.org/2001/XMLSchema#string">3-OXOACYL-ACP-SYNTHII-MONOMER</bp:ID>
                      </bp:unificationXref>
                    </bp:XREF>
                    <bp:XREF>
                      <bp:unificationXref rdf:ID="unificationXref130686">
                        <bp:DB rdf:datatype="http://www.w3.org/2001/XMLSchema#string">PDB</bp:DB>
                        <bp:ID rdf:datatype="http://www.w3.org/2001/XMLSchema#string">1KAS</bp:ID>
                      </bp:unificationXref>
                    </bp:XREF>
                    <bp:XREF>
                      <bp:unificationXref rdf:ID="unificationXref130685">
                        <bp:DB rdf:datatype="http://www.w3.org/2001/XMLSchema#string">RefSeq</bp:DB>
                        <bp:ID rdf:datatype="http://www.w3.org/2001/XMLSchema#string">NP_415613</bp:ID>
                      </bp:unificationXref>
                    </bp:XREF>
                    <bp:XREF>
                      <bp:unificationXref rdf:ID="unificationXref130684">
                        <bp:DB rdf:datatype="http://www.w3.org/2001/XMLSchema#string">UniProt</bp:DB>
                        <bp:ID rdf:datatype="http://www.w3.org/2001/XMLSchema#string">P0AAI5</bp:ID>
                      </bp:unificationXref>
                    </bp:XREF>
                    <bp:XREF>
                      <bp:relationshipXref rdf:ID="relationshipXref130683">
                        <bp:DB rdf:datatype="http://www.w3.org/2001/XMLSchema#string">Pfam</bp:DB>
                        <bp:ID rdf:datatype="http://www.w3.org/2001/XMLSchema#string">PF00109</bp:ID>
                        <bp:RELATIONSHIP-TYPE rdf:datatype="http://www.w3.org/2001/XMLSchema#string">IN-FAMILY</bp:RELATIONSHIP-TYPE>
                      </bp:relationshipXref>
                    </bp:XREF>
                    <bp:XREF>
                      <bp:unificationXref rdf:ID="unificationXref130682">
                        <bp:DB rdf:datatype="http://www.w3.org/2001/XMLSchema#string">EcoliWiki</bp:DB>
                        <bp:ID rdf:datatype="http://www.w3.org/2001/XMLSchema#string">b1095</bp:ID>
                      </bp:unificationXref>
                    </bp:XREF>
                  </bp:protein>
                </bp:PHYSICAL-ENTITY>
                <bp:CELLULAR-LOCATION>
                  <bp:openControlledVocabulary rdf:ID="openControlledVocabulary130618">
                    <bp:TERM rdf:datatype="http://www.w3.org/2001/XMLSchema#string">cellular_component unknown</bp:TERM>
                    <bp:XREF>
                      <bp:unificationXref rdf:ID="unificationXref130619">
                        <bp:DB rdf:datatype="http://www.w3.org/2001/XMLSchema#string">GO</bp:DB>
                        <bp:ID rdf:datatype="http://www.w3.org/2001/XMLSchema#string">GO:0008372</bp:ID>
                      </bp:unificationXref>
                    </bp:XREF>
                  </bp:openControlledVocabulary>
                </bp:CELLULAR-LOCATION>
                <bp:STOICHIOMETRIC-COEFFICIENT>2</bp:STOICHIOMETRIC-COEFFICIENT>
              </bp:physicalEntityParticipant>
            </bp:COMPONENTS>
            <bp:NAME rdf:datatype="http://www.w3.org/2001/XMLSchema#string">KASII</bp:NAME>
            <bp:ORGANISM rdf:resource="#bioSource130596"/>
            <bp:SYNONYMS rdf:datatype="http://www.w3.org/2001/XMLSchema#string">3-oxoacyl-ACP synthase II</bp:SYNONYMS>
            <bp:SYNONYMS rdf:datatype="http://www.w3.org/2001/XMLSchema#string">KASII</bp:SYNONYMS>
            <bp:SYNONYMS rdf:datatype="http://www.w3.org/2001/XMLSchema#string">acyl-[acyl carrier protein]:malonyl-[acyl carrier protein] C-acyltransferase (decarboxylating)</bp:SYNONYMS>
            <bp:SYNONYMS rdf:datatype="http://www.w3.org/2001/XMLSchema#string">&amp;beta; ketoacyl-acyl carrier protein synthase I</bp:SYNONYMS>
            <bp:SYNONYMS rdf:datatype="http://www.w3.org/2001/XMLSchema#string">&amp;beta;-ketoacyl-ACP synthase II</bp:SYNONYMS>
            <bp:XREF>
              <bp:unificationXref rdf:ID="unificationXref130680">
                <bp:DB rdf:datatype="http://www.w3.org/2001/XMLSchema#string">EcoCyc</bp:DB>
                <bp:ID rdf:datatype="http://www.w3.org/2001/XMLSchema#string">3-OXOACYL-ACP-SYNTHII-CPLX</bp:ID>
              </bp:unificationXref>
            </bp:XREF>
          </bp:complex>
        </bp:PHYSICAL-ENTITY>
        <bp:CELLULAR-LOCATION rdf:resource="#openControlledVocabulary130618"/>
        <bp:STOICHIOMETRIC-COEFFICIENT>1</bp:STOICHIOMETRIC-COEFFICIENT>
      </bp:physicalEntityParticipant>
    </bp:CONTROLLER>
    <bp:DIRECTION rdf:datatype="http://www.w3.org/2001/XMLSchema#string">IRREVERSIBLE-LEFT-TO-RIGHT</bp:DIRECTION>
    <bp:NAME rdf:datatype="http://www.w3.org/2001/XMLSchema#string">beta-ketoacyl-ACP synthase</bp:NAME>
    <bp:SYNONYMS rdf:datatype="http://www.w3.org/2001/XMLSchema#string">3-oxoacyl-ACP synthase</bp:SYNONYMS>
    <bp:SYNONYMS rdf:datatype="http://www.w3.org/2001/XMLSchema#string">&amp;beta; ketoacyl-acyl carrier protein synthase</bp:SYNONYMS>
    <bp:XREF>
      <bp:unificationXref rdf:ID="unificationXref130678">
        <bp:DB rdf:datatype="http://www.w3.org/2001/XMLSchema#string">EcoCyc</bp:DB>
        <bp:ID rdf:datatype="http://www.w3.org/2001/XMLSchema#string">3-OXOACYL-ACP-SYNTHII-BASE-ENZRXN</bp:ID>
      </bp:unificationXref>
    </bp:XREF>
  </bp:catalysis>
  <bp:catalysis rdf:ID="catalysis130658">
    <bp:CONTROLLED rdf:resource="#biochemicalReaction130647"/>
    <bp:CONTROLLER>
      <bp:physicalEntityParticipant rdf:ID="phys-ent-participant130660">
        <bp:PHYSICAL-ENTITY>
          <bp:complex rdf:ID="complex130616">
            <bp:COMMENT rdf:datatype="http://www.w3.org/2001/XMLSchema#string">There are three &amp;beta;-ketoacyl-ACP synthases (KAS) in E. coli:
|FRAME: FABB-CPLX|, |FRAME: 3-OXOACYL-ACP-SYNTHII-CPLX| and |FRAME: CPLX0-252|,
encoded by |FRAME: EG10274|, |FRAME: EG12606| and |FRAME: EG10277|, respectively.
All three are genetically and biochemically distinct.  Each of the three enzymes is capable of initiating
fatty acid biosynthesis.

|FRAME: FABB-CPLX| differs from the others in that it alone is required for the elongation of short-chain
unsaturated acyl-ACP.  It can catalyze all the condensation reactions of long chain fatty acid synthesis
except the elongation of pamitoleoyl-ACP, and is also capable of initiating fatty acid synthesis in the
absence of acetyl-ACP primer by the utilization of a side reaction involving malonyl-ACP decarboxylase
|CITS: [7002930] [2651445] [8246839]|.</bp:COMMENT>
            <bp:COMPONENTS>
              <bp:physicalEntityParticipant rdf:ID="phys-ent-participant130644">
                <bp:PHYSICAL-ENTITY>
                  <bp:protein rdf:ID="protein130620">
                    <bp:NAME rdf:datatype="http://www.w3.org/2001/XMLSchema#string">FabB</bp:NAME>
                    <bp:ORGANISM rdf:resource="#bioSource130596"/>
                    <bp:SEQUENCE rdf:datatype="http://www.w3.org/2001/XMLSchema#string">MKRAVITGLGIVSSIGNNQQEVLASLREGRSGITFSQELKDSGMRSHVWGNVKLDTTGLIDRKVVRFMSDASIYAFLSMEQAIADAGLSPEAYQNNPRVGLIAGSGGGSPRFQVFGADAMRGPRGLKAVGPYVVTKAMASGVSACLATPFKIHGVNYSISSACATSAHCIGNAVEQIQLGKQDIVFAGGGEELCWEMACEFDAMGALSTKYNDTPEKASRTYDAHRDGFVIAGGGGMVVVEELEHALARGAHIYAEIVGYGATSDGADMVAPSGEGAVRCMKMAMHGVDTPIDYLNSHGTSTPVGDVKELAAIREVFGDKSPAISATKAMTGHSLGAAGVQEAIYSLLMLEHGFIAPSINIEELDEQAAGLNIVTETTDRELTTVMSNSFGFGGTNATLVMRKLKD</bp:SEQUENCE>
                    <bp:SYNONYMS rdf:datatype="http://www.w3.org/2001/XMLSchema#string">B2323</bp:SYNONYMS>
                    <bp:SYNONYMS rdf:datatype="http://www.w3.org/2001/XMLSchema#string">FabC</bp:SYNONYMS>
                    <bp:SYNONYMS rdf:datatype="http://www.w3.org/2001/XMLSchema#string">FabB</bp:SYNONYMS>
                    <bp:XREF>
                      <bp:unificationXref rdf:ID="unificationXref130643">
                        <bp:DB rdf:datatype="http://www.w3.org/2001/XMLSchema#string">EcoCyc</bp:DB>
                        <bp:ID rdf:datatype="http://www.w3.org/2001/XMLSchema#string">FABB-MONOMER</bp:ID>
                      </bp:unificationXref>
                    </bp:XREF>
                    <bp:XREF>
                      <bp:unificationXref rdf:ID="unificationXref130642">
                        <bp:DB rdf:datatype="http://www.w3.org/2001/XMLSchema#string">PDB</bp:DB>
                        <bp:ID rdf:datatype="http://www.w3.org/2001/XMLSchema#string">1FJ4</bp:ID>
                      </bp:unificationXref>
                    </bp:XREF>
                    <bp:XREF>
                      <bp:unificationXref rdf:ID="unificationXref130641">
                        <bp:DB rdf:datatype="http://www.w3.org/2001/XMLSchema#string">PDB</bp:DB>
                        <bp:ID rdf:datatype="http://www.w3.org/2001/XMLSchema#string">1FJ8</bp:ID>
                      </bp:unificationXref>
                    </bp:XREF>
                    <bp:XREF>
                      <bp:unificationXref rdf:ID="unificationXref130640">
                        <bp:DB rdf:datatype="http://www.w3.org/2001/XMLSchema#string">PDB</bp:DB>
                        <bp:ID rdf:datatype="http://www.w3.org/2001/XMLSchema#string">1G5X</bp:ID>
                      </bp:unificationXref>
                    </bp:XREF>
                    <bp:XREF>
                      <bp:unificationXref rdf:ID="unificationXref130639">
                        <bp:DB rdf:datatype="http://www.w3.org/2001/XMLSchema#string">RefSeq</bp:DB>
                        <bp:ID rdf:datatype="http://www.w3.org/2001/XMLSchema#string">NP_416826</bp:ID>
                      </bp:unificationXref>
                    </bp:XREF>
                    <bp:XREF>
                      <bp:unificationXref rdf:ID="unificationXref130638">
                        <bp:DB rdf:datatype="http://www.w3.org/2001/XMLSchema#string">UniProt</bp:DB>
                        <bp:ID rdf:datatype="http://www.w3.org/2001/XMLSchema#string">P0A953</bp:ID>
                      </bp:unificationXref>
                    </bp:XREF>
                    <bp:XREF>
                      <bp:relationshipXref rdf:ID="relationshipXref130637">
                        <bp:DB rdf:datatype="http://www.w3.org/2001/XMLSchema#string">Pfam</bp:DB>
                        <bp:ID rdf:datatype="http://www.w3.org/2001/XMLSchema#string">PF00109</bp:ID>
                        <bp:RELATIONSHIP-TYPE rdf:datatype="http://www.w3.org/2001/XMLSchema#string">IN-FAMILY</bp:RELATIONSHIP-TYPE>
                      </bp:relationshipXref>
                    </bp:XREF>
                    <bp:XREF>
                      <bp:unificationXref rdf:ID="unificationXref130636">
                        <bp:DB rdf:datatype="http://www.w3.org/2001/XMLSchema#string">ModBase</bp:DB>
                        <bp:ID rdf:datatype="http://www.w3.org/2001/XMLSchema#string">P0A953</bp:ID>
                      </bp:unificationXref>
                    </bp:XREF>
                    <bp:XREF>
                      <bp:unificationXref rdf:ID="unificationXref130635">
                        <bp:DB rdf:datatype="http://www.w3.org/2001/XMLSchema#string">PDB</bp:DB>
                        <bp:ID rdf:datatype="http://www.w3.org/2001/XMLSchema#string">2BUI</bp:ID>
                      </bp:unificationXref>
                    </bp:XREF>
                    <bp:XREF>
                      <bp:unificationXref rdf:ID="unificationXref130634">
                        <bp:DB rdf:datatype="http://www.w3.org/2001/XMLSchema#string">PDB</bp:DB>
                        <bp:ID rdf:datatype="http://www.w3.org/2001/XMLSchema#string">1DD8</bp:ID>
                      </bp:unificationXref>
                    </bp:XREF>
                    <bp:XREF>
                      <bp:unificationXref rdf:ID="unificationXref130633">
                        <bp:DB rdf:datatype="http://www.w3.org/2001/XMLSchema#string">PDB</bp:DB>
                        <bp:ID rdf:datatype="http://www.w3.org/2001/XMLSchema#string">1EK4</bp:ID>
                      </bp:unificationXref>
                    </bp:XREF>
                    <bp:XREF>
                      <bp:unificationXref rdf:ID="unificationXref130632">
                        <bp:DB rdf:datatype="http://www.w3.org/2001/XMLSchema#string">PDB</bp:DB>
                        <bp:ID rdf:datatype="http://www.w3.org/2001/XMLSchema#string">1H4F</bp:ID>
                      </bp:unificationXref>
                    </bp:XREF>
                    <bp:XREF>
                      <bp:unificationXref rdf:ID="unificationXref130631">
                        <bp:DB rdf:datatype="http://www.w3.org/2001/XMLSchema#string">PDB</bp:DB>
                        <bp:ID rdf:datatype="http://www.w3.org/2001/XMLSchema#string">2AQ7</bp:ID>
                      </bp:unificationXref>
                    </bp:XREF>
                    <bp:XREF>
                      <bp:unificationXref rdf:ID="unificationXref130630">
                        <bp:DB rdf:datatype="http://www.w3.org/2001/XMLSchema#string">PDB</bp:DB>
                        <bp:ID rdf:datatype="http://www.w3.org/2001/XMLSchema#string">2AQB</bp:ID>
                      </bp:unificationXref>
                    </bp:XREF>
                    <bp:XREF>
                      <bp:unificationXref rdf:ID="unificationXref130629">
                        <bp:DB rdf:datatype="http://www.w3.org/2001/XMLSchema#string">PDB</bp:DB>
                        <bp:ID rdf:datatype="http://www.w3.org/2001/XMLSchema#string">2BUH</bp:ID>
                      </bp:unificationXref>
                    </bp:XREF>
                    <bp:XREF>
                      <bp:unificationXref rdf:ID="unificationXref130628">
                        <bp:DB rdf:datatype="http://www.w3.org/2001/XMLSchema#string">PDB</bp:DB>
                        <bp:ID rdf:datatype="http://www.w3.org/2001/XMLSchema#string">2BYW</bp:ID>
                      </bp:unificationXref>
                    </bp:XREF>
                    <bp:XREF>
                      <bp:unificationXref rdf:ID="unificationXref130627">
                        <bp:DB rdf:datatype="http://www.w3.org/2001/XMLSchema#string">PDB</bp:DB>
                        <bp:ID rdf:datatype="http://www.w3.org/2001/XMLSchema#string">2BYY</bp:ID>
                      </bp:unificationXref>
                    </bp:XREF>
                    <bp:XREF>
                      <bp:unificationXref rdf:ID="unificationXref130626">
                        <bp:DB rdf:datatype="http://www.w3.org/2001/XMLSchema#string">PDB</bp:DB>
                        <bp:ID rdf:datatype="http://www.w3.org/2001/XMLSchema#string">2BYZ</bp:ID>
                      </bp:unificationXref>
                    </bp:XREF>
                    <bp:XREF>
                      <bp:unificationXref rdf:ID="unificationXref130625">
                        <bp:DB rdf:datatype="http://www.w3.org/2001/XMLSchema#string">PDB</bp:DB>
                        <bp:ID rdf:datatype="http://www.w3.org/2001/XMLSchema#string">2BZ3</bp:ID>
                      </bp:unificationXref>
                    </bp:XREF>
                    <bp:XREF>
                      <bp:unificationXref rdf:ID="unificationXref130624">
                        <bp:DB rdf:datatype="http://www.w3.org/2001/XMLSchema#string">PDB</bp:DB>
                        <bp:ID rdf:datatype="http://www.w3.org/2001/XMLSchema#string">2BZ4</bp:ID>
                      </bp:unificationXref>
                    </bp:XREF>
                    <bp:XREF>
                      <bp:unificationXref rdf:ID="unificationXref130623">
                        <bp:DB rdf:datatype="http://www.w3.org/2001/XMLSchema#string">PDB</bp:DB>
                        <bp:ID rdf:datatype="http://www.w3.org/2001/XMLSchema#string">2BYX</bp:ID>
                      </bp:unificationXref>
                    </bp:XREF>
                    <bp:XREF>
                      <bp:unificationXref rdf:ID="unificationXref130622">
                        <bp:DB rdf:datatype="http://www.w3.org/2001/XMLSchema#string">PDB</bp:DB>
                        <bp:ID rdf:datatype="http://www.w3.org/2001/XMLSchema#string">1F91</bp:ID>
                      </bp:unificationXref>
                    </bp:XREF>
                    <bp:XREF>
                      <bp:unificationXref rdf:ID="unificationXref130621">
                        <bp:DB rdf:datatype="http://www.w3.org/2001/XMLSchema#string">EcoliWiki</bp:DB>
                        <bp:ID rdf:datatype="http://www.w3.org/2001/XMLSchema#string">b2323</bp:ID>
                      </bp:unificationXref>
                    </bp:XREF>
                  </bp:protein>
                </bp:PHYSICAL-ENTITY>
                <bp:CELLULAR-LOCATION rdf:resource="#openControlledVocabulary130618"/>
                <bp:STOICHIOMETRIC-COEFFICIENT>2</bp:STOICHIOMETRIC-COEFFICIENT>
              </bp:physicalEntityParticipant>
            </bp:COMPONENTS>
            <bp:NAME rdf:datatype="http://www.w3.org/2001/XMLSchema#string">KASI</bp:NAME>
            <bp:ORGANISM rdf:resource="#bioSource130596"/>
            <bp:SYNONYMS rdf:datatype="http://www.w3.org/2001/XMLSchema#string">&amp;beta;-ketoacyl-ACP synthase I</bp:SYNONYMS>
            <bp:SYNONYMS rdf:datatype="http://www.w3.org/2001/XMLSchema#string">3-oxoacyl-ACP-synthase I</bp:SYNONYMS>
            <bp:SYNONYMS rdf:datatype="http://www.w3.org/2001/XMLSchema#string">KASI</bp:SYNONYMS>
            <bp:XREF>
              <bp:unificationXref rdf:ID="unificationXref130617">
                <bp:DB rdf:datatype="http://www.w3.org/2001/XMLSchema#string">EcoCyc</bp:DB>
                <bp:ID rdf:datatype="http://www.w3.org/2001/XMLSchema#string">FABB-CPLX</bp:ID>
              </bp:unificationXref>
            </bp:XREF>
          </bp:complex>
        </bp:PHYSICAL-ENTITY>
        <bp:CELLULAR-LOCATION rdf:resource="#openControlledVocabulary130618"/>
        <bp:STOICHIOMETRIC-COEFFICIENT>1</bp:STOICHIOMETRIC-COEFFICIENT>
      </bp:physicalEntityParticipant>
    </bp:CONTROLLER>
    <bp:DIRECTION rdf:datatype="http://www.w3.org/2001/XMLSchema#string">IRREVERSIBLE-LEFT-TO-RIGHT</bp:DIRECTION>
    <bp:NAME rdf:datatype="http://www.w3.org/2001/XMLSchema#string">beta-ketoacyl-ACP synthase</bp:NAME>
    <bp:SYNONYMS rdf:datatype="http://www.w3.org/2001/XMLSchema#string">3-oxoacyl-ACP-synthase</bp:SYNONYMS>
    <bp:SYNONYMS rdf:datatype="http://www.w3.org/2001/XMLSchema#string">3-oxoacyl-[acyl-carrier-protein]-synthase</bp:SYNONYMS>
    <bp:SYNONYMS rdf:datatype="http://www.w3.org/2001/XMLSchema#string">acyl-[acyl carrier protein]:malonyl-[acyl carrier protein] C-acyltransferase (decarboxylating)</bp:SYNONYMS>
    <bp:XREF>
      <bp:unificationXref rdf:ID="unificationXref130659">
        <bp:DB rdf:datatype="http://www.w3.org/2001/XMLSchema#string">EcoCyc</bp:DB>
        <bp:ID rdf:datatype="http://www.w3.org/2001/XMLSchema#string">3-OXOACYL-ACP-SYNTHI-BASE-ENZRXN</bp:ID>
      </bp:unificationXref>
    </bp:XREF>
  </bp:catalysis>
  <bp:catalysis rdf:ID="catalysis130614">
    <bp:COMMENT rdf:datatype="http://www.w3.org/2001/XMLSchema#string">This is an alternate reaction catalyzed by the enzyme,  namely malonyl-ACP decarboxylase.  The only precursor required is malonyl-ACP.  After decarboxylation with acetyl-ACP produced, the malonyl-ACP and acetyl-ACP are condensed using the other activity of the enzyme.</bp:COMMENT>
    <bp:CONTROLLED>
      <bp:biochemicalReaction rdf:ID="biochemicalReaction130587">
        <bp:EC-NUMBER rdf:datatype="http://www.w3.org/2001/XMLSchema#string">2.3.1.-</bp:EC-NUMBER>
        <bp:LEFT>
          <bp:physicalEntityParticipant rdf:ID="phys-ent-participant130601">
            <bp:PHYSICAL-ENTITY rdf:resource="#protein130591"/>
            <bp:CELLULAR-LOCATION rdf:resource="#openControlledVocabulary130589"/>
            <bp:STOICHIOMETRIC-COEFFICIENT>1</bp:STOICHIOMETRIC-COEFFICIENT>
          </bp:physicalEntityParticipant>
        </bp:LEFT>
        <bp:NAME rdf:datatype="http://www.w3.org/2001/XMLSchema#string">MALONYL-ACPDECARBOX-RXN</bp:NAME>
        <bp:RIGHT>
          <bp:physicalEntityParticipant rdf:ID="phys-ent-participant130604">
            <bp:PHYSICAL-ENTITY rdf:resource="#protein130602"/>
            <bp:CELLULAR-LOCATION rdf:resource="#openControlledVocabulary130589"/>
            <bp:STOICHIOMETRIC-COEFFICIENT>1</bp:STOICHIOMETRIC-COEFFICIENT>
          </bp:physicalEntityParticipant>
        </bp:RIGHT>
        <bp:RIGHT>
          <bp:physicalEntityParticipant rdf:ID="phys-ent-participant130613">
            <bp:PHYSICAL-ENTITY rdf:resource="#smallMolecule130605"/>
            <bp:CELLULAR-LOCATION rdf:resource="#openControlledVocabulary130589"/>
            <bp:STOICHIOMETRIC-COEFFICIENT>1</bp:STOICHIOMETRIC-COEFFICIENT>
          </bp:physicalEntityParticipant>
        </bp:RIGHT>
        <bp:XREF>
          <bp:unificationXref rdf:ID="unificationXref130588">
            <bp:DB rdf:datatype="http://www.w3.org/2001/XMLSchema#string">EcoCyc</bp:DB>
            <bp:ID rdf:datatype="http://www.w3.org/2001/XMLSchema#string">MALONYL-ACPDECARBOX-RXN</bp:ID>
          </bp:unificationXref>
        </bp:XREF>
      </bp:biochemicalReaction>
    </bp:CONTROLLED>
    <bp:CONTROLLER>
      <bp:physicalEntityParticipant rdf:ID="phys-ent-participant130645">
        <bp:PHYSICAL-ENTITY rdf:resource="#complex130616"/>
        <bp:CELLULAR-LOCATION rdf:resource="#openControlledVocabulary130618"/>
        <bp:STOICHIOMETRIC-COEFFICIENT>1</bp:STOICHIOMETRIC-COEFFICIENT>
      </bp:physicalEntityParticipant>
    </bp:CONTROLLER>
    <bp:NAME rdf:datatype="http://www.w3.org/2001/XMLSchema#string">malonyl-ACP decarboxylase</bp:NAME>
    <bp:XREF>
      <bp:unificationXref rdf:ID="unificationXref130615">
        <bp:DB rdf:datatype="http://www.w3.org/2001/XMLSchema#string">EcoCyc</bp:DB>
        <bp:ID rdf:datatype="http://www.w3.org/2001/XMLSchema#string">MALONYL-ACPDECARBOX-ENZRXN</bp:ID>
      </bp:unificationXref>
    </bp:XREF>
  </bp:catalysis>
  <bp:modulation rdf:ID="modulation130694">
    <bp:CONTROL-TYPE rdf:datatype="http://www.w3.org/2001/XMLSchema#string">INHIBITION</bp:CONTROL-TYPE>
    <bp:CONTROLLED rdf:resource="#catalysis130677"/>
    <bp:CONTROLLER>
      <bp:physicalEntityParticipant rdf:ID="phys-ent-participant130693">
        <bp:PHYSICAL-ENTITY>
          <bp:smallMolecule rdf:ID="smallMolecule130692">
            <bp:NAME rdf:datatype="http://www.w3.org/2001/XMLSchema#string">thiolactomycin</bp:NAME>
          </bp:smallMolecule>
        </bp:PHYSICAL-ENTITY>
        <bp:CELLULAR-LOCATION rdf:resource="#openControlledVocabulary130618"/>
        <bp:STOICHIOMETRIC-COEFFICIENT>1</bp:STOICHIOMETRIC-COEFFICIENT>
      </bp:physicalEntityParticipant>
    </bp:CONTROLLER>
  </bp:modulation>
  <bp:modulation rdf:ID="modulation130691">
    <bp:CONTROL-TYPE rdf:datatype="http://www.w3.org/2001/XMLSchema#string">INHIBITION</bp:CONTROL-TYPE>
    <bp:CONTROLLED rdf:resource="#catalysis130677"/>
    <bp:CONTROLLER>
      <bp:physicalEntityParticipant rdf:ID="phys-ent-participant130690">
        <bp:PHYSICAL-ENTITY>
          <bp:smallMolecule rdf:ID="smallMolecule130667">
            <bp:MOLECULAR-WEIGHT>223.271</bp:MOLECULAR-WEIGHT>
            <bp:NAME rdf:datatype="http://www.w3.org/2001/XMLSchema#string">cerulenin</bp:NAME>
            <bp:STRUCTURE>
              <bp:chemicalStructure rdf:ID="chemicalStructure130669">
                <bp:STRUCTURE-FORMAT rdf:datatype="http://www.w3.org/2001/XMLSchema#string">CML</bp:STRUCTURE-FORMAT>
                <bp:STRUCTURE-DATA rdf:datatype="http://www.w3.org/2001/XMLSchema#string"> &lt;cml&gt;
  &lt;molecule id=&quot;CPD-6901&quot; title=&quot;cerulenin&quot; dictRef=&quot;dictCPD-6901&quot;&gt;
   &lt;atomArray&gt;
    &lt;atom id=&quot;CPD-6901-atom1&quot; elementType=&quot;C&quot; x2=&quot;-61250.0&quot; y2=&quot;5313.0&quot;/&gt;
    &lt;atom id=&quot;CPD-6901-atom2&quot; elementType=&quot;C&quot; x2=&quot;-55729.0&quot; y2=&quot;-3334.0&quot;/&gt;
    &lt;atom id=&quot;CPD-6901-atom3&quot; elementType=&quot;C&quot; x2=&quot;-47760.0&quot; y2=&quot;-1198.0&quot;/&gt;
    &lt;atom id=&quot;CPD-6901-atom4&quot; elementType=&quot;C&quot; x2=&quot;-41926.0&quot; y2=&quot;-7032.0&quot;/&gt;
    &lt;atom id=&quot;CPD-6901-atom5&quot; elementType=&quot;C&quot; x2=&quot;-33957.0&quot; y2=&quot;-4897.0&quot;/&gt;
    &lt;atom id=&quot;CPD-6901-atom6&quot; elementType=&quot;C&quot; x2=&quot;-29832.0&quot; y2=&quot;-12041.0&quot;/&gt;
    &lt;atom id=&quot;CPD-6901-atom7&quot; elementType=&quot;C&quot; x2=&quot;-21864.0&quot; y2=&quot;-9906.0&quot;/&gt;
    &lt;atom id=&quot;CPD-6901-atom8&quot; elementType=&quot;C&quot; x2=&quot;-17739.0&quot; y2=&quot;-17051.0&quot;/&gt;
    &lt;atom id=&quot;CPD-6901-atom9&quot; elementType=&quot;C&quot; x2=&quot;-11364.0&quot; y2=&quot;-15176.0&quot;/&gt;
    &lt;atom id=&quot;CPD-6901-atom10&quot; elementType=&quot;O&quot; x2=&quot;-7405.0&quot; y2=&quot;-7780.0&quot;/&gt;
    &lt;atom id=&quot;CPD-6901-atom11&quot; elementType=&quot;C&quot; x2=&quot;-9426.0&quot; y2=&quot;-22008.0&quot;/&gt;
    &lt;atom id=&quot;CPD-6901-atom12&quot; elementType=&quot;O&quot; x2=&quot;-7499.0&quot; y2=&quot;-32165.0&quot;/&gt;
    &lt;atom id=&quot;CPD-6901-atom13&quot; elementType=&quot;C&quot; x2=&quot;1781.0&quot; y2=&quot;-28321.0&quot;/&gt;
    &lt;atom id=&quot;CPD-6901-atom14&quot; elementType=&quot;C&quot; x2=&quot;9406.0&quot; y2=&quot;-27383.0&quot;/&gt;
    &lt;atom id=&quot;CPD-6901-atom15&quot; elementType=&quot;O&quot; x2=&quot;14302.0&quot; y2=&quot;-19987.0&quot;/&gt;
    &lt;atom id=&quot;CPD-6901-atom16&quot; elementType=&quot;N&quot; x2=&quot;14156.0&quot; y2=&quot;-35465.0&quot;/&gt;
   &lt;/atomArray&gt;
   &lt;bondArray&gt;
    &lt;bond id=&quot;CPD-6901-bond1&quot; atomRefs=&quot;CPD-6901-atom14 CPD-6901-atom15&quot; order=&quot;2&quot;/&gt;
    &lt;bond id=&quot;CPD-6901-bond2&quot; atomRefs=&quot;CPD-6901-atom14 CPD-6901-atom16&quot; order=&quot;1&quot;/&gt;
    &lt;bond id=&quot;CPD-6901-bond3&quot; atomRefs=&quot;CPD-6901-atom13 CPD-6901-atom14&quot; order=&quot;1&quot;/&gt;
    &lt;bond id=&quot;CPD-6901-bond4&quot; atomRefs=&quot;CPD-6901-atom13 CPD-6901-atom12&quot; order=&quot;1&quot;/&gt;
    &lt;bond id=&quot;CPD-6901-bond5&quot; atomRefs=&quot;CPD-6901-atom11 CPD-6901-atom13&quot; order=&quot;1&quot;/&gt;
    &lt;bond id=&quot;CPD-6901-bond6&quot; atomRefs=&quot;CPD-6901-atom11 CPD-6901-atom12&quot; order=&quot;1&quot;/&gt;
    &lt;bond id=&quot;CPD-6901-bond7&quot; atomRefs=&quot;CPD-6901-atom9 CPD-6901-atom10&quot; order=&quot;2&quot;/&gt;
    &lt;bond id=&quot;CPD-6901-bond8&quot; atomRefs=&quot;CPD-6901-atom9 CPD-6901-atom11&quot; order=&quot;1&quot;/&gt;
    &lt;bond id=&quot;CPD-6901-bond9&quot; atomRefs=&quot;CPD-6901-atom8 CPD-6901-atom9&quot; order=&quot;1&quot;/&gt;
    &lt;bond id=&quot;CPD-6901-bond10&quot; atomRefs=&quot;CPD-6901-atom7 CPD-6901-atom8&quot; order=&quot;1&quot;/&gt;
    &lt;bond id=&quot;CPD-6901-bond11&quot; atomRefs=&quot;CPD-6901-atom6 CPD-6901-atom7&quot; order=&quot;1&quot;/&gt;
    &lt;bond id=&quot;CPD-6901-bond12&quot; atomRefs=&quot;CPD-6901-atom5 CPD-6901-atom6&quot; order=&quot;2&quot;/&gt;
    &lt;bond id=&quot;CPD-6901-bond13&quot; atomRefs=&quot;CPD-6901-atom4 CPD-6901-atom5&quot; order=&quot;1&quot;/&gt;
    &lt;bond id=&quot;CPD-6901-bond14&quot; atomRefs=&quot;CPD-6901-atom3 CPD-6901-atom4&quot; order=&quot;1&quot;/&gt;
    &lt;bond id=&quot;CPD-6901-bond15&quot; atomRefs=&quot;CPD-6901-atom2 CPD-6901-atom3&quot; order=&quot;2&quot;/&gt;
    &lt;bond id=&quot;CPD-6901-bond16&quot; atomRefs=&quot;CPD-6901-atom1 CPD-6901-atom2&quot; order=&quot;1&quot;/&gt;
   &lt;/bondArray&gt;
   &lt;formula concise=&quot;C 12 H 17 N 1 O 3&quot; formalCharge=&quot;0&quot;/&gt;
   &lt;float title=&quot;molecularWeight&quot; units=&quot;g/mol&quot;&gt;223.271&lt;/float&gt;
   &lt;string title=&quot;smiles&quot;&gt;CC=CCC=CCCC(=O)C1(C(O1)C(=O)N)&lt;/string&gt;
  &lt;/molecule&gt;
 &lt;/cml&gt;
</bp:STRUCTURE-DATA>
              </bp:chemicalStructure>
            </bp:STRUCTURE>
            <bp:SYNONYMS rdf:datatype="http://www.w3.org/2001/XMLSchema#string">(2S,3R)-2,3-epoxy-4-oxy-7,10-dodecadienoylamide</bp:SYNONYMS>
            <bp:XREF>
              <bp:unificationXref rdf:ID="unificationXref130668">
                <bp:DB rdf:datatype="http://www.w3.org/2001/XMLSchema#string">EcoCyc</bp:DB>
                <bp:ID rdf:datatype="http://www.w3.org/2001/XMLSchema#string">CPD-6901</bp:ID>
              </bp:unificationXref>
            </bp:XREF>
          </bp:smallMolecule>
        </bp:PHYSICAL-ENTITY>
        <bp:CELLULAR-LOCATION rdf:resource="#openControlledVocabulary130618"/>
        <bp:STOICHIOMETRIC-COEFFICIENT>1</bp:STOICHIOMETRIC-COEFFICIENT>
      </bp:physicalEntityParticipant>
    </bp:CONTROLLER>
  </bp:modulation>
  <bp:modulation rdf:ID="modulation130675">
    <bp:COMMENT rdf:datatype="http://www.w3.org/2001/XMLSchema#string">cerulenin and
thiolactomycin are antibiotics</bp:COMMENT>
    <bp:CONTROL-TYPE rdf:datatype="http://www.w3.org/2001/XMLSchema#string">INHIBITION</bp:CONTROL-TYPE>
    <bp:CONTROLLED rdf:resource="#catalysis130658"/>
    <bp:CONTROLLER>
      <bp:physicalEntityParticipant rdf:ID="phys-ent-participant130674">
        <bp:PHYSICAL-ENTITY>
          <bp:smallMolecule rdf:ID="smallMolecule130673">
            <bp:NAME rdf:datatype="http://www.w3.org/2001/XMLSchema#string">thiolactomycin</bp:NAME>
          </bp:smallMolecule>
        </bp:PHYSICAL-ENTITY>
        <bp:CELLULAR-LOCATION rdf:resource="#openControlledVocabulary130618"/>
        <bp:STOICHIOMETRIC-COEFFICIENT>1</bp:STOICHIOMETRIC-COEFFICIENT>
      </bp:physicalEntityParticipant>
    </bp:CONTROLLER>
    <bp:XREF>
      <bp:publicationXref rdf:ID="publicationXref130676">
        <bp:AUTHORS rdf:datatype="http://www.w3.org/2001/XMLSchema#string">Jackowski S</bp:AUTHORS>
        <bp:AUTHORS rdf:datatype="http://www.w3.org/2001/XMLSchema#string">Murphy CM</bp:AUTHORS>
        <bp:AUTHORS rdf:datatype="http://www.w3.org/2001/XMLSchema#string">Cronan JE</bp:AUTHORS>
        <bp:AUTHORS rdf:datatype="http://www.w3.org/2001/XMLSchema#string">Rock CO</bp:AUTHORS>
        <bp:DB rdf:datatype="http://www.w3.org/2001/XMLSchema#string">PubMed</bp:DB>
        <bp:ID rdf:datatype="http://www.w3.org/2001/XMLSchema#string">2651445</bp:ID>
        <bp:SOURCE rdf:datatype="http://www.w3.org/2001/XMLSchema#string">J Biol Chem 1989;264(13);7624-9</bp:SOURCE>
        <bp:TITLE rdf:datatype="http://www.w3.org/2001/XMLSchema#string">Acetoacetyl-acyl carrier protein synthase. A target for the antibiotic thiolactomycin.</bp:TITLE>
        <bp:YEAR>1989</bp:YEAR>
      </bp:publicationXref>
    </bp:XREF>
  </bp:modulation>
  <bp:modulation rdf:ID="modulation130671">
    <bp:COMMENT rdf:datatype="http://www.w3.org/2001/XMLSchema#string">cerulenin and
thiolactomycin are antibiotics</bp:COMMENT>
    <bp:CONTROL-TYPE rdf:datatype="http://www.w3.org/2001/XMLSchema#string">INHIBITION</bp:CONTROL-TYPE>
    <bp:CONTROLLED rdf:resource="#catalysis130658"/>
    <bp:CONTROLLER>
      <bp:physicalEntityParticipant rdf:ID="phys-ent-participant130670">
        <bp:PHYSICAL-ENTITY rdf:resource="#smallMolecule130667"/>
        <bp:CELLULAR-LOCATION rdf:resource="#openControlledVocabulary130618"/>
        <bp:STOICHIOMETRIC-COEFFICIENT>1</bp:STOICHIOMETRIC-COEFFICIENT>
      </bp:physicalEntityParticipant>
    </bp:CONTROLLER>
    <bp:XREF>
      <bp:publicationXref rdf:ID="publicationXref130672">
        <bp:AUTHORS rdf:datatype="http://www.w3.org/2001/XMLSchema#string">Jackowski S</bp:AUTHORS>
        <bp:AUTHORS rdf:datatype="http://www.w3.org/2001/XMLSchema#string">Rock CO</bp:AUTHORS>
        <bp:DB rdf:datatype="http://www.w3.org/2001/XMLSchema#string">PubMed</bp:DB>
        <bp:ID rdf:datatype="http://www.w3.org/2001/XMLSchema#string">3294837</bp:ID>
        <bp:SOURCE rdf:datatype="http://www.w3.org/2001/XMLSchema#string">J Biol Chem 1987;262(16);7927-31</bp:SOURCE>
        <bp:TITLE rdf:datatype="http://www.w3.org/2001/XMLSchema#string">Acetoacetyl-acyl carrier protein synthase, a potential regulator of fatty acid biosynthesis in bacteria.</bp:TITLE>
        <bp:YEAR>1987</bp:YEAR>
      </bp:publicationXref>
    </bp:XREF>
  </bp:modulation>
  <bp:modulation rdf:ID="modulation130665">
    <bp:COMMENT rdf:datatype="http://www.w3.org/2001/XMLSchema#string">cerulenin and
thiolactomycin are antibiotics</bp:COMMENT>
    <bp:CONTROL-TYPE rdf:datatype="http://www.w3.org/2001/XMLSchema#string">INHIBITION</bp:CONTROL-TYPE>
    <bp:CONTROLLED rdf:resource="#catalysis130658"/>
    <bp:CONTROLLER>
      <bp:physicalEntityParticipant rdf:ID="phys-ent-participant130664">
        <bp:PHYSICAL-ENTITY>
          <bp:smallMolecule rdf:ID="smallMolecule130661">
            <bp:MOLECULAR-WEIGHT>184.964</bp:MOLECULAR-WEIGHT>
            <bp:NAME rdf:datatype="http://www.w3.org/2001/XMLSchema#string">iodoacetamide</bp:NAME>
            <bp:STRUCTURE>
              <bp:chemicalStructure rdf:ID="chemicalStructure130663">
                <bp:STRUCTURE-FORMAT rdf:datatype="http://www.w3.org/2001/XMLSchema#string">CML</bp:STRUCTURE-FORMAT>
                <bp:STRUCTURE-DATA rdf:datatype="http://www.w3.org/2001/XMLSchema#string"> &lt;cml&gt;
  &lt;molecule id=&quot;IODOACETAMIDE&quot; title=&quot;iodoacetamide&quot; dictRef=&quot;dictIODOACETAMIDE&quot;&gt;
   &lt;atomArray&gt;
    &lt;atom id=&quot;IODOACETAMIDE-atom1&quot; elementType=&quot;N&quot; x2=&quot;3637.0&quot; y2=&quot;-2100.0&quot;/&gt;
    &lt;atom id=&quot;IODOACETAMIDE-atom2&quot; elementType=&quot;O&quot; x2=&quot;2425.0&quot; y2=&quot;0.0&quot;/&gt;
    &lt;atom id=&quot;IODOACETAMIDE-atom3&quot; elementType=&quot;I&quot; x2=&quot;0.0&quot; y2=&quot;-1400.0&quot;/&gt;
    &lt;atom id=&quot;IODOACETAMIDE-atom4&quot; elementType=&quot;C&quot; x2=&quot;1212.0&quot; y2=&quot;-2100.0&quot;/&gt;
    &lt;atom id=&quot;IODOACETAMIDE-atom5&quot; elementType=&quot;C&quot; x2=&quot;2425.0&quot; y2=&quot;-1400.0&quot;/&gt;
   &lt;/atomArray&gt;
   &lt;bondArray&gt;
    &lt;bond id=&quot;IODOACETAMIDE-bond1&quot; atomRefs=&quot;IODOACETAMIDE-atom4 IODOACETAMIDE-atom5&quot; order=&quot;1&quot;/&gt;
    &lt;bond id=&quot;IODOACETAMIDE-bond2&quot; atomRefs=&quot;IODOACETAMIDE-atom3 IODOACETAMIDE-atom4&quot; order=&quot;1&quot;/&gt;
    &lt;bond id=&quot;IODOACETAMIDE-bond3&quot; atomRefs=&quot;IODOACETAMIDE-atom2 IODOACETAMIDE-atom5&quot; order=&quot;2&quot;/&gt;
    &lt;bond id=&quot;IODOACETAMIDE-bond4&quot; atomRefs=&quot;IODOACETAMIDE-atom1 IODOACETAMIDE-atom5&quot; order=&quot;1&quot;/&gt;
   &lt;/bondArray&gt;
   &lt;formula concise=&quot;C 2 H 4 N 1 O 1 I 1&quot; formalCharge=&quot;0&quot;/&gt;
   &lt;float title=&quot;molecularWeight&quot; units=&quot;g/mol&quot;&gt;184.964&lt;/float&gt;
   &lt;string title=&quot;smiles&quot;&gt;C(I)C(=O)N&lt;/string&gt;
  &lt;/molecule&gt;
 &lt;/cml&gt;
</bp:STRUCTURE-DATA>
              </bp:chemicalStructure>
            </bp:STRUCTURE>
            <bp:SYNONYMS rdf:datatype="http://www.w3.org/2001/XMLSchema#string">iodoacetoamide</bp:SYNONYMS>
            <bp:SYNONYMS rdf:datatype="http://www.w3.org/2001/XMLSchema#string">2-iodoacetamide</bp:SYNONYMS>
            <bp:SYNONYMS rdf:datatype="http://www.w3.org/2001/XMLSchema#string">acetamide, 2-iodo-</bp:SYNONYMS>
            <bp:SYNONYMS rdf:datatype="http://www.w3.org/2001/XMLSchema#string">monoiodoacetamide</bp:SYNONYMS>
            <bp:SYNONYMS rdf:datatype="http://www.w3.org/2001/XMLSchema#string">surauto</bp:SYNONYMS>
            <bp:SYNONYMS rdf:datatype="http://www.w3.org/2001/XMLSchema#string">N-(3-methoxy-4-butoxybenzyl)thiobarbituric acid</bp:SYNONYMS>
            <bp:XREF>
              <bp:unificationXref rdf:ID="unificationXref130662">
                <bp:DB rdf:datatype="http://www.w3.org/2001/XMLSchema#string">EcoCyc</bp:DB>
                <bp:ID rdf:datatype="http://www.w3.org/2001/XMLSchema#string">IODOACETAMIDE</bp:ID>
              </bp:unificationXref>
            </bp:XREF>
          </bp:smallMolecule>
        </bp:PHYSICAL-ENTITY>
        <bp:CELLULAR-LOCATION rdf:resource="#openControlledVocabulary130618"/>
        <bp:STOICHIOMETRIC-COEFFICIENT>1</bp:STOICHIOMETRIC-COEFFICIENT>
      </bp:physicalEntityParticipant>
    </bp:CONTROLLER>
    <bp:XREF>
      <bp:publicationXref rdf:ID="publicationXref130666">
        <bp:AUTHORS rdf:datatype="http://www.w3.org/2001/XMLSchema#string">Greenspan MD</bp:AUTHORS>
        <bp:AUTHORS rdf:datatype="http://www.w3.org/2001/XMLSchema#string">Alberts AW</bp:AUTHORS>
        <bp:AUTHORS rdf:datatype="http://www.w3.org/2001/XMLSchema#string">Vagelos PR</bp:AUTHORS>
        <bp:DB rdf:datatype="http://www.w3.org/2001/XMLSchema#string">PubMed</bp:DB>
        <bp:ID rdf:datatype="http://www.w3.org/2001/XMLSchema#string">4901371</bp:ID>
        <bp:SOURCE rdf:datatype="http://www.w3.org/2001/XMLSchema#string">J Biol Chem 1969;244(23);6477-85</bp:SOURCE>
        <bp:TITLE rdf:datatype="http://www.w3.org/2001/XMLSchema#string">Acyl carrier protein. 13. Beta-ketoacyl acyl carrier protein synthetase from Escherichia coli.</bp:TITLE>
        <bp:YEAR>1969</bp:YEAR>
      </bp:publicationXref>
    </bp:XREF>
  </bp:modulation>
  <bp:pathway rdf:ID="pathway130583">
    <bp:DATA-SOURCE>
      <bp:dataSource rdf:ID="dataSource130585">
        <bp:NAME rdf:datatype="http://www.w3.org/2001/XMLSchema#string">EcoCyc (http://biocyc.org)</bp:NAME>
      </bp:dataSource>
    </bp:DATA-SOURCE>
    <bp:NAME rdf:datatype="http://www.w3.org/2001/XMLSchema#string">fatty acid biosynthesis initiation III</bp:NAME>
    <bp:PATHWAY-COMPONENTS>
      <bp:pathwayStep rdf:ID="pathwayStep130646">
        <bp:STEP-INTERACTIONS rdf:resource="#biochemicalReaction130647"/>
        <bp:STEP-INTERACTIONS rdf:resource="#catalysis130658"/>
        <bp:STEP-INTERACTIONS rdf:resource="#catalysis130677"/>
        <bp:STEP-INTERACTIONS rdf:resource="#modulation130694"/>
        <bp:STEP-INTERACTIONS rdf:resource="#modulation130691"/>
        <bp:STEP-INTERACTIONS rdf:resource="#modulation130675"/>
        <bp:STEP-INTERACTIONS rdf:resource="#modulation130671"/>
        <bp:STEP-INTERACTIONS rdf:resource="#modulation130665"/>
      </bp:pathwayStep>
    </bp:PATHWAY-COMPONENTS>
    <bp:PATHWAY-COMPONENTS>
      <bp:pathwayStep rdf:ID="pathwayStep130586">
        <bp:STEP-INTERACTIONS rdf:resource="#biochemicalReaction130587"/>
        <bp:STEP-INTERACTIONS rdf:resource="#catalysis130614"/>
        <bp:NEXT-STEP rdf:resource="#pathwayStep130646"/>
      </bp:pathwayStep>
    </bp:PATHWAY-COMPONENTS>
    <bp:XREF>
      <bp:unificationXref rdf:ID="unificationXref130584">
        <bp:DB rdf:datatype="http://www.w3.org/2001/XMLSchema#string">EcoCyc</bp:DB>
        <bp:ID rdf:datatype="http://www.w3.org/2001/XMLSchema#string">PWY-5965</bp:ID>
      </bp:unificationXref>
    </bp:XREF>
  </bp:pathway>
  <bp:protein rdf:ID="protein130598">
    <bp:NAME rdf:datatype="http://www.w3.org/2001/XMLSchema#string">an apo-[acyl-carrier protein]</bp:NAME>
    <bp:ORGANISM rdf:resource="#bioSource130596"/>
    <bp:XREF>
      <bp:unificationXref rdf:ID="unificationXref130600">
        <bp:DB rdf:datatype="http://www.w3.org/2001/XMLSchema#string">EcoCyc</bp:DB>
        <bp:ID rdf:datatype="http://www.w3.org/2001/XMLSchema#string">apo-ACP</bp:ID>
      </bp:unificationXref>
    </bp:XREF>
    <bp:XREF>
      <bp:unificationXref rdf:ID="unificationXref130599">
        <bp:DB rdf:datatype="http://www.w3.org/2001/XMLSchema#string">UniProt</bp:DB>
        <bp:ID rdf:datatype="http://www.w3.org/2001/XMLSchema#string">P0A6A8</bp:ID>
      </bp:unificationXref>
    </bp:XREF>
  </bp:protein>
</rdf:RDF>
