# Supplementary material for: MetNetGE: interactive views of biological networks and ontologies
Source: BMC Bioinformatics. 2010 Sep 17;11:469. doi: 10.1186/1471-2105-11-469 (PMC2946353; doi:10.1186/1471-2105-11-469)
Supplement: Additional file 2 — MetNetGE source code. This is the source code of MetNetGE. Please go to MetNetGE.org to find the latest version, dependency packages and tutorials. [file 1471-2105-11-469-S2.ZIP › MetNetGE-1.0.3/SampleData/Erin/E_coli_C8_microarray_MING-02232010.txt]

Gene	C8 (1)	C8 (3)	C8 Avg	C8 Var	Control (1)	Control (2)	Control (3)	Control Avg	Control Var	Fold Change	p-values
aaeA	2.81876	2.4278	2.62328	0.076424861	2.41373	2.41054	2.40732	2.41053	1.02721E-05	1.158895113	0.36665
aaeB	3.4787	2.51931	2.999005	0.460214586	2.375	2.37065	2.36512	2.370256667	2.45196E-05	1.546222925	0.22218
aaeR	3.73013	3.73013	3.73013	0	3.73013	3.73013	3.73013	3.73013	2.95823E-31	-1	NaN
aaeX	3.54088	2.37639	2.958635	0.67801848	2.36371	2.35905	2.37371	2.36549	5.61052E-05	1.508531686	0.44047
aas	2.46399	2.44416	2.454075	0.000196614	2.7181	2.44416	2.44094	2.5344	0.02531186	-1.057256185	0.63247
aat	3.07172	3.05786	3.06479	9.60498E-05	3.45161	3.07213	3.07213	3.198623333	0.04800169	-1.097205176	0.39544
abgA	2.4336	2.35543	2.394515	0.003055274	2.35543	2.34924	2.35543	2.353366667	1.2772E-05	1.028932494	0.40053
abgB	2.31201	2.31191	2.31196	5E-09	2.31387	2.3105	2.31072	2.311696667	3.55463E-06	1.000182545	0.89851
abgR	2.41867	2.4215	2.420085	4.00445E-06	2.43019	2.4215	2.41779	2.42316	4.05067E-05	-1.002133701	0.68008
abgT	2.32581	2.32624	2.326025	9.245E-08	2.32923	2.33094	2.31986	2.326676667	3.55812E-05	-1.000451803	0.91909
abrB	2.47108	2.48424	2.47766	8.65928E-05	2.52668	2.48424	2.46821	2.493043333	0.000912809	-1.010719966	0.65716
accA	5.14599	4.44515	4.79557	0.245588353	4.47462	4.63757	4.47462	4.528936667	0.008850901	1.202997241	0.69317
accB	7.41738	7.17977	7.298575	0.028229256	7.06132	6.99792	7.26876	7.109333333	0.020067537	1.140164246	0.22133
accC	4.75731	3.63462	4.195965	0.630216418	3.98617	3.84122	3.98617	3.937853333	0.007003501	1.195912359	0.81329
accD	4.52716	4.38404	4.4556	0.010241667	4.42217	4.42217	4.42217	4.42217	0	1.023442465	0.80985
aceA	6.18842	5.53974	5.86408	0.210392871	5.39814	5.39666	5.32722	5.374006667	0.001642292	1.404516267	0.11258
aceB	6.32728	5.76965	6.048465	0.155475608	5.60195	5.69271	5.76965	5.688103333	0.007046739	1.283747678	0.24484
aceE	7.37191	6.79199	7.08195	0.168153603	6.69355	6.72029	6.67771	6.697183333	0.000463165	1.305648602	0.21303
aceK	3.31475	3.30788	3.311315	2.35985E-05	3.31475	3.35456	3.30886	3.326056667	0.000618003	-1.010270528	0.48904
ackA	5.87113	5.19035	5.53074	0.231730704	5.35057	5.09537	5.35057	5.265503333	0.021709013	1.201833188	0.69149
acnA	4.526	4.15616	4.34108	0.068390813	3.83668	3.93212	3.93212	3.900306667	0.003036265	1.357331708	0.02573
acnB	6.99195	6.16428	6.578115	0.342518814	5.73055	5.69684	6.66275	6.030046667	0.300519222	1.4621267	0.39984
acpH	2.72559	2.5558	2.640695	0.014414322	2.55744	2.57073	2.5512	2.55979	9.94971E-05	1.057681314	0.57087
acpP	9.71663	9.48984	9.603235	0.025716852	9.47235	9.49929	9.48984	9.48716	0.000186828	1.083782307	0.43661
acpS	2.61689	2.61586	2.616375	5.3045E-07	2.50017	2.61689	2.71993	2.61233	0.01208921	1.002807715	0.97103
acpT	3.12062	2.36459	2.742605	0.28579068	2.49685	2.44517	2.49685	2.479623333	0.000890274	1.199956134	0.71809
acrA	4.48181	4.01486	4.248335	0.109021151	3.91642	3.91477	3.91642	3.91587	9.075E-07	1.259162953	0.13547
acrD	2.37714	2.37676	2.37695	7.22E-08	2.38001	2.37463	2.37676	2.377133333	7.34063E-06	-1.000127085	0.94823
acrE	2.42687	2.42601	2.42644	3.698E-07	2.42601	2.42601	2.42505	2.42569	3.072E-07	1.000519996	0.15854
acrR	2.99657	3.0858	3.041185	0.003980996	2.99657	2.99657	2.99657	2.99657	0	1.031407899	0.48042
acs	2.78042	2.68595	2.733185	0.00446229	2.78299	2.79978	2.78004	2.787603333	0.000113379	-1.03844034	0.32744
actP	2.46197	2.46121	2.46159	2.888E-07	2.46447	2.46197	2.46197	2.462803333	2.08333E-06	-1.000841372	0.21537
ada	2.37086	2.37459	2.372725	6.95645E-06	2.37806	2.37459	2.37459	2.375746667	4.01363E-06	-1.002096655	0.17711
add	2.40572	2.40572	2.40572	0	2.40572	2.40572	2.40572	2.40572	0	1	NaN
ade	3.21318	3.21318	3.21318	0	3.21613	3.2106	3.28933	3.238686667	0.001931206	-1.017837088	0.46243
adhE	6.72083	5.80417	6.2625	0.420132778	5.80417	5.48954	5.80417	5.699293333	0.032997346	1.477549708	0.29051
adiA	2.40517	2.40433	2.40475	3.528E-07	2.40433	2.40433	2.40117	2.403276667	3.32853E-06	1.001021758	0.22881
adiY	2.39594	2.39942	2.39768	6.0552E-06	2.40201	2.39942	2.41617	2.405866667	8.1296E-05	-1.005690696	0.11618
adk	6.53887	6.27521	6.40704	0.034758298	6.16952	6.22704	6.27521	6.223923333	0.002799879	1.13533391	0.19356
adrA	2.45498	2.45307	2.454025	1.82405E-06	2.45704	2.45498	2.40658	2.439533333	0.000815503	1.010095477	0.62766
aegA	2.42602	2.42602	2.42602	0	2.429	2.42127	2.42602	2.42543	1.51993E-05	1.00040904	0.89076
aer	3.07707	3.34649	3.21178	0.036293568	3.34912	3.34912	3.53534	3.411193333	0.011559296	-1.148231336	0.20006
aes	2.3153	2.3153	2.3153	0	2.31819	2.3153	2.31395	2.315813333	4.69203E-06	-1.000355879	0.83157
afuB	2.34007	2.34007	2.34007	0	2.34223	2.34171	2.33617	2.340036667	1.12809E-05	1.000023105	0.99246
afuC	2.40036	2.48015	2.440255	0.003183222	2.48015	2.48015	2.48482	2.481706667	7.26963E-06	-1.029148855	0.41483
agaA	2.31475	2.31475	2.31475	0	2.31721	2.31418	2.31475	2.31538	2.5929E-06	-1.000436778	0.7264
agaB	2.35551	2.36455	2.36003	4.08608E-05	2.36438	2.35546	2.48764	2.402493333	0.005457358	-1.029870782	0.52684
agaI	2.34155	2.34743	2.34449	1.72872E-05	2.34497	2.34155	2.33947	2.341996667	7.71213E-06	1.001729741	0.6962
agaS	2.34629	2.34672	2.346505	9.245E-08	2.37729	2.34594	2.34672	2.35665	0.000319659	-1.007056761	0.53662
agaV	2.36808	2.36845	2.368265	6.845E-08	2.37246	2.36716	2.36732	2.36898	9.0892E-06	-1.000495723	0.8321
agaW	2.4023	2.4231	2.4127	0.00021632	2.40571	2.37673	2.40097	2.39447	0.000241648	1.012716246	0.21195
ahpC	7.20576	6.52576	6.86576	0.2312	6.61009	6.73703	6.60871	6.651943333	0.005430282	1.159752267	0.7478
aidB	3.14096	2.74421	2.942585	0.078705281	2.74421	2.66177	2.74421	2.71673	0.002265451	1.169470119	0.33723
ais	4.25335	2.82112	3.537235	1.025641386	2.40908	2.73301	3.17233	2.771473333	0.146747212	1.700267413	0.43582
alaS	7.35674	7.32373	7.340235	0.00054483	7.63248	7.57846	7.57846	7.596466667	0.00097272	-1.19435496	0.00108
aldA	3.34352	3.418	3.38076	0.002773635	3.4204	3.418	3.418	3.4188	1.92E-06	-1.026718012	0.43654
aldA	4.08004	3.64186	3.86095	0.096000856	3.61062	3.61062	3.60915	3.61013	7.203E-07	1.189883229	0.32587
aldA	4.29165	3.57905	3.93535	0.25389938	3.6225	3.58101	3.6225	3.60867	0.000573807	1.254124	0.60051
aldB	2.34305	2.34305	2.34305	0	2.34663	2.34305	2.34008	2.343253333	1.07566E-05	-1.00014095	0.95341
alkA	2.34789	2.34789	2.34789	0	2.34992	2.34932	2.34657	2.348603333	3.19083E-06	-1.000494567	0.72114
alkB	2.3705	2.3705	2.3705	0	2.37378	2.37339	2.36752	2.371563333	1.22994E-05	-1.000737318	0.78776
allA	2.35945	2.35966	2.359555	2.205E-08	2.35966	2.35966	2.35966	2.35966	0	-1.000072783	0.47375
allB	2.37719	2.37397	2.37558	5.1842E-06	2.38009	2.37719	2.37054	2.37594	2.39725E-05	-1.000249564	0.95137
allC	2.37453	2.68115	2.52784	0.047007912	2.38902	2.38278	2.37876	2.38352	2.67276E-05	1.105209601	0.58026
allD	2.3448	2.35003	2.347415	1.36764E-05	2.34975	2.34591	2.34224	2.345966667	1.41024E-05	1.001004412	0.82602
allR	4.50206	4.19154	4.3468	0.048211335	3.77053	4.03164	4.0172	3.93979	0.021538839	1.325934951	0.0271
allS	2.45583	2.46882	2.462325	8.437E-05	2.66145	2.46882	2.44956	2.52661	0.013729106	-1.045566628	0.5759
alpA	2.32607	2.36627	2.34617	0.00080802	2.32876	2.32876	2.32734	2.328286667	6.72133E-07	1.012472928	0.61953
alr	2.79622	2.60109	2.698655	0.019037858	2.63875	2.90694	2.63875	2.728146667	0.023975292	-1.020652436	0.90574
alsA	2.3951	2.56264	2.47887	0.014034826	2.41503	2.41332	2.41676	2.415036667	2.95843E-06	1.045239342	0.6886
alsB	2.97244	2.98513	2.978785	8.0518E-05	2.98513	2.98699	2.98513	2.98575	1.1532E-06	-1.004839443	0.36385
alsC	2.37378	2.38166	2.37772	3.10472E-05	2.38467	2.38166	2.38166	2.382663333	3.02003E-06	-1.003432335	0.27982
alsE	2.51846	2.51846	2.51846	0	2.52475	2.51846	2.51301	2.51874	3.45157E-05	-1.0001941	0.96285
alsK	2.41437	2.41469	2.41453	5.12E-08	2.41469	2.41662	2.4117	2.414336667	6.14523E-06	1.000134017	0.94101
amiA	2.84659	2.88595	2.86627	0.000774605	2.90376	3.05474	2.88268	2.94706	0.008807328	-1.057597008	0.15615
amiB	2.45688	2.46553	2.461205	3.74113E-05	2.53389	2.45688	2.44052	2.477096667	0.002486024	-1.011076155	0.77901
amiD	2.78096	2.92583	2.853395	0.010493658	2.78096	2.78096	2.7717	2.777873333	2.85825E-05	1.053741992	0.41108
amn	4.01507	4.01507	4.01507	0	4.01804	4.01257	4.01507	4.015226667	7.49863E-06	-1.000108599	0.95721
ampC	3.1438	3.15715	3.150475	8.91112E-05	3.1438	3.1438	3.1438	3.1438	0	1.004637477	0.48077
ampD	2.3802	2.38014	2.38017	1.8E-09	2.3802	2.39454	2.3802	2.38498	6.85452E-05	-1.003339602	0.46062
ampE	3.06336	3.06178	3.06257	1.2482E-06	3.06641	3.06185	3.06336	3.063873333	5.39603E-06	-1.00090381	0.65058
ampG	3.37319	2.98689	3.18004	0.074613845	3.51968	3.45666	3.39177	3.456036667	0.004090533	-1.210830286	0.15396
amtB	2.33576	2.30592	2.32084	0.000445213	2.30592	2.30592	2.30211	2.30465	4.8387E-06	1.011285256	0.37267
amyA	2.99272	2.75512	2.87392	0.02822688	3.35497	3.35078	3.10896	3.27157	0.019835898	-1.317360319	0.0169
anmK	2.64903	2.6495	2.649265	1.1045E-07	2.6495	2.72417	2.6495	2.67439	0.001858536	-1.017567854	0.4555
ansA	3.20228	3.20228	3.20228	0	3.20906	3.06633	3.20228	3.159223333	0.006483371	1.030294421	0.59249
ansB	2.54756	2.5976	2.57258	0.001252001	2.59656	2.59224	2.59406	2.594286667	4.70413E-06	-1.015159674	0.63425
apaG	2.96103	2.78074	2.870885	0.016252242	2.86413	2.78396	2.78074	2.80961	0.002231915	1.04338746	0.73727
apaH	3.7245	3.7245	3.7245	0	3.59431	3.7245	3.7245	3.681103333	0.005649812	1.030537259	0.48046
apbE	2.41383	2.41383	2.41383	0	2.41664	2.41339	2.41195	2.413993333	5.77203E-06	-1.00011322	0.94813
aphA	2.86304	2.86304	2.86304	0	2.71008	2.73098	2.86304	2.768033333	0.006878903	1.068070344	0.04465
appA	2.39836	2.40245	2.400405	8.36405E-06	2.39741	2.39741	2.38498	2.393266667	5.15016E-05	1.004960177	0.10386
appB	2.34823	2.34788	2.348055	6.125E-08	2.35082	2.34729	2.34476	2.347623333	9.26423E-06	1.000299253	0.89765
appC	2.37468	2.36338	2.36903	6.3845E-05	2.36523	2.36838	2.35817	2.363926667	2.7335E-05	1.003543625	0.67199
appY	2.93582	2.57307	2.754445	0.065793781	2.54061	2.57307	2.56932	2.561	0.00031533	1.143490991	0.38751
apt	3.99468	4.26019	4.127435	0.03524778	3.91221	3.95543	3.95885	3.942163333	0.000675826	1.137031062	0.16979
aqpZ	2.35306	2.35306	2.35306	0	2.35306	2.35306	2.43021	2.378776667	0.001984041	-1.017985256	0.48038
araA	2.33335	2.33308	2.333215	3.645E-08	2.33612	2.33335	2.33335	2.334273333	2.55763E-06	-1.00073385	0.33408
araB	2.35458	2.47462	2.4146	0.007204801	2.35722	2.35291	2.35167	2.353933333	8.48603E-06	1.042947594	0.45385
araC	2.41212	2.43806	2.42509	0.000336442	2.41334	2.41334	2.40928	2.411986667	5.49453E-06	1.00912391	0.46364
araD	2.35778	2.36066	2.35922	4.1472E-06	2.36686	2.36207	2.35984	2.362923333	1.28662E-05	-1.002570253	0.12252
araE	2.28805	2.28802	2.288035	4.5E-10	2.28796	2.28743	2.28537	2.28692	1.8721E-06	1.000773158	0.13796
araF	2.32475	2.53085	2.4278	0.021238605	2.32499	2.32499	2.32686	2.325613333	1.16563E-06	1.073399162	0.52474
araG	2.29935	2.29843	2.29889	4.232E-07	2.30115	2.29836	2.29526	2.298256667	8.68103E-06	1.00043909	0.85235
araJ	2.38258	2.38258	2.38258	0	2.38586	2.38258	2.38032	2.38292	7.7596E-06	-1.000235698	0.91042
arcA	3.44472	3.06298	3.25385	0.072862714	2.85601	3.06298	2.85169	2.92356	0.014583118	1.257266076	0.08805
arcB	2.4163	2.39044	2.40337	0.00033437	2.39264	2.39228	2.40476	2.39656	5.04624E-05	1.004731491	0.79605
arcZ	2.60749	2.58402	2.595755	0.00027542	2.57086	2.65121	2.87723	2.699766667	0.025233957	-1.074757864	0.33916
argA	3.50932	2.92355	3.216435	0.171563246	2.7972	2.84621	2.92355	2.855653333	0.004057963	1.284121459	0.27534
argB	5.09442	4.33214	4.71328	0.290535399	4.6833	4.6833	4.6833	4.6833	0	1.020997972	0.96477
argC	7.41632	6.65419	7.035255	0.290421068	6.74872	6.74872	6.74872	6.74872	0	1.219707319	0.69316
argD	5.26834	4.9826	5.12547	0.040823674	4.86324	5.11078	5.11078	5.028266667	0.020425351	1.06969784	0.7615
argE	3.32914	2.89755	3.113345	0.093134964	3.26828	3.90393	3.30769	3.4933	0.126851035	-1.301301265	0.24399
argF	3.35623	2.80682	3.081525	0.150925674	3.07056	3.00616	3.31858	3.131766667	0.027211256	-1.035438356	0.92536
argG	7.88109	7.78922	7.835155	0.004220048	7.57811	7.78922	8.01053	7.79262	0.046755434	1.029921942	0.86704
argH	6.13291	5.35054	5.741725	0.306051408	6.36559	6.54109	6.01312	6.3066	0.072297945	-1.479259336	0.20165
argI	3.14612	2.60304	2.87458	0.147467943	3.06389	3.0548	3.33282	3.150503333	0.024950182	-1.21076874	0.55905
argK	2.27767	2.27767	2.27767	0	2.28008	2.27729	2.27413	2.277166667	8.86203E-06	1.000348945	0.87814
argO	2.55974	2.55974	2.55974	0	2.5662	2.51809	2.55835	2.547546667	0.000666177	1.008487592	0.66085
argP	2.70447	2.67802	2.691245	0.000349801	2.64091	2.67802	2.67802	2.66565	0.000459051	1.01789941	0.13876
argR	3.29714	3.108	3.20257	0.01788697	2.73273	3.108	3.108	2.98291	0.046942524	1.164459126	0.15696
argS	4.97128	4.55749	4.764385	0.085611082	4.55783	4.72658	4.72658	4.67033	0.009492188	1.067366029	0.82065
argT	3.64707	3.48837	3.56772	0.012592845	3.66833	3.64707	3.64707	3.654156667	0.000150663	-1.061744523	0.36924
ariR	3.37966	2.40387	2.891765	0.476083062	2.37309	2.36908	2.36485	2.369006667	1.69784E-05	1.436699494	0.38183
arnA	5.78036	5.195	5.48768	0.171323165	5.195	5.1945	5.195	5.194833333	8.33333E-08	1.225055123	0.47689
arnB	3.49285	3.49243	3.49264	8.82E-08	2.90418	3.06453	3.16878	3.04583	0.017765558	1.363023088	0.00313
arnC	5.45585	4.70928	5.082565	0.278683382	4.58818	4.54542	4.66665	4.600083333	0.003780445	1.397144914	0.23657
arnD	3.34577	3.09228	3.219025	0.03212859	3.10802	3.08371	3.09228	3.09467	0.000152028	1.090020298	0.53996
arnF	3.42854	3.4282	3.42837	5.78E-08	3.4282	3.42776	3.42469	3.426883333	3.65643E-06	1.00103101	0.20903
arnT	2.51742	2.36385	2.440635	0.011791872	2.36727	2.36044	2.36276	2.36349	1.20619E-05	1.054928339	0.46376
aroA	2.9261	2.80043	2.863265	0.007896474	2.80064	2.80064	2.80064	2.80064	0	1.044364266	0.50075
aroB	4.68625	3.97826	4.332255	0.25062492	4.60641	4.8093	4.65985	4.691853333	0.011059248	-1.283068623	0.47333
aroC	4.90459	4.90459	4.90459	0	4.90459	5.0376	4.90459	4.948926667	0.00589722	-1.031208933	0.48042
aroD	2.34191	2.34181	2.34186	5E-09	2.34479	2.34181	2.33844	2.34168	1.00933E-05	1.000124774	0.9569
aroE	3.76754	3.05074	3.40914	0.25690112	3.19565	3.31659	3.19565	3.235963333	0.004875495	1.127538478	0.80468
aroF	5.20226	4.07275	4.637505	0.63789642	4.56218	4.56218	4.56218	4.56218	0	1.053598356	0.94204
aroG	6.48028	5.77229	6.126285	0.25062492	5.44423	6.08574	6.02467	5.851546667	0.125362536	1.209774648	0.72795
aroH	4.36626	3.83353	4.099895	0.141900626	3.75014	3.80738	3.83353	3.797016667	0.001819022	1.233603132	0.33411
aroK	6.06706	5.90917	5.988115	0.012464626	6.03596	6.03596	6.03596	6.03596	0	-1.03371967	0.75516
aroL	5.46874	4.70447	5.086605	0.292054316	5.11279	5.03659	5.13892	5.0961	0.002826774	-1.006603138	0.98795
aroM	2.52354	2.39778	2.46066	0.007907789	2.88129	2.53349	2.51857	2.64445	0.042125541	-1.135863915	0.18198
aroP	4.48808	4.14181	4.314945	0.059951456	4.18698	4.14549	4.14153	4.158	0.000633801	1.114923714	0.60986
arpA	2.37923	2.38133	2.38028	2.205E-06	2.38297	2.47461	2.40103	2.419536667	0.002356345	-1.027584238	0.15813
arsB	2.46092	2.46159	2.461255	2.2445E-07	2.46528	2.46159	2.46159	2.46282	4.5387E-06	-1.001085364	0.27255
arsR	2.36991	2.39418	2.382045	0.000294516	2.3724	2.37034	2.36866	2.370466667	3.50893E-06	1.00805778	0.57127
artI	5.2794	5.30153	5.290465	0.000244868	5.08972	5.08266	5.083	5.085126667	1.58529E-05	1.152956701	0.00034
artJ	4.16552	3.50942	3.83747	0.215233605	3.31126	3.83016	3.8287	3.656706667	0.089500583	1.133483455	0.80166
artM	3.01755	2.56073	2.78914	0.104342256	2.9565	2.83402	2.80642	2.865646667	0.006381186	-1.054461679	0.86354
artP	4.02634	3.33914	3.68274	0.23612192	2.68447	2.91206	2.91437	2.836966667	0.017442759	1.797227863	0.02423
artQ	6.72357	6.0333	6.378435	0.238236336	6.0333	5.84605	6.0333	5.970883333	0.011687521	1.326432873	0.31449
ascB	2.35233	2.35342	2.352875	5.9405E-07	2.36015	2.37582	2.34984	2.361936667	0.000171134	-1.006300836	0.29134
ascF	2.4022	2.40136	2.40178	3.528E-07	2.44763	2.40094	2.4022	2.416923333	0.000707571	-1.010551841	0.53189
ascG	3.1174	3.05562	3.08651	0.001908384	3.05879	3.05879	3.21716	3.11158	0.008360352	-1.017529062	0.83145
asd	7.84192	7.30521	7.573565	0.144028812	7.6327	7.54744	7.84275	7.674296667	0.023099711	-1.072317153	0.85237
aslA	2.36045	2.3946	2.377525	0.000583111	2.37091	2.36471	2.36085	2.36549	2.57572E-05	1.008376918	0.71843
aslB	2.35419	2.35419	2.35419	0	2.35419	2.35419	2.42948	2.379286667	0.001889528	-1.01754787	0.48042
asmA	3.32497	3.09248	3.208725	0.0270258	3.4984	3.59813	3.39807	3.4982	0.010006031	-1.222195437	0.02946
asnA	4.10618	3.85141	3.978795	0.032453876	4.14119	4.36888	4.14119	4.217086667	0.017280912	-1.179595044	0.09155
asnB	3.86678	3.7401	3.80344	0.008023911	3.7401	3.7401	3.7401	3.7401	0	1.044881981	0.48042
asnC	2.98925	2.98634	2.987795	4.23405E-06	3.01218	2.98925	2.98925	2.996893333	0.000175262	-1.006326412	0.3091
aspA	2.4817	2.508	2.49485	0.000345845	2.4817	2.4758	2.4817	2.479733333	1.16033E-05	1.010533162	0.33106
aspC	4.02243	3.65494	3.838685	0.06752445	3.78601	3.89942	3.82268	3.836036667	0.003349257	1.001837371	0.9927
aspS	4.70196	4.36684	4.5344	0.056152707	4.37101	4.37101	4.37101	4.37101	0	1.119915592	0.5458
asr	2.39274	2.38988	2.39131	4.0898E-06	2.39315	2.38489	2.37819	2.38541	5.61532E-05	1.004097942	0.23158
astB	2.34431	2.34761	2.34596	5.445E-06	2.35243	2.35201	2.34369	2.349376667	2.42977E-05	-1.002371059	0.41356
astC	2.34969	2.50699	2.42834	0.012371645	2.35198	2.34712	2.34485	2.347983333	1.32682E-05	1.057279392	0.43635
astD	2.49262	2.58163	2.537125	0.00396139	2.49742	2.49742	2.4916	2.49548	1.12908E-05	1.029286779	0.58553
astE	2.43488	2.43488	2.43488	0	2.43738	2.43488	2.4277	2.43332	2.52508E-05	1.001081894	0.78215
atl	3.02285	3.02334	3.023095	1.2005E-07	3.02334	3.16913	3.02334	3.071936667	0.007084908	-1.034434048	0.46279
atoA	2.3245	2.44545	2.384975	0.007314451	2.32417	2.32417	2.31935	2.322563333	7.74413E-06	1.044209846	0.42305
atoB	2.34833	2.5678	2.458065	0.02408354	2.35369	2.34847	2.34411	2.348756667	2.30057E-05	1.07871095	0.50643
atoC	2.38478	2.3869	2.38584	2.2472E-06	2.4	2.3869	2.43556	2.407486667	0.000633987	-1.015117456	0.11788
atoD	2.40371	2.40701	2.40536	5.445E-06	2.40701	2.40701	2.46939	2.427803333	0.001297088	-1.015678166	0.37756
atoE	2.38749	2.39018	2.388835	3.61805E-06	2.42038	2.39163	2.39163	2.401213333	0.000275521	-1.008616921	0.24089
atoS	2.36447	2.36447	2.36447	0	2.37069	2.36447	2.35648	2.36388	5.07421E-05	1.00040904	0.93787
atpA	5.30464	4.36875	4.836695	0.437945046	4.75691	4.87759	4.90206	4.84552	0.006038494	-1.006135771	0.99054
atpB	7.07265	6.32202	6.697335	0.281722698	6.62772	6.61649	6.62772	6.623976667	4.20376E-05	1.052163081	0.91621
atpC	5.81918	5.32251	5.570845	0.123340544	5.52999	5.42361	5.42361	5.45907	0.003772235	1.080556867	0.81812
atpD	7.27727	6.57578	6.926525	0.24604411	7.12953	7.11413	7.11413	7.119263333	7.90533E-05	-1.142931019	0.7775
atpE	6.68955	6.77851	6.73403	0.003956941	6.3388	6.51567	6.57195	6.475473333	0.01480156	1.196281295	0.01253
atpF	8.76347	8.61475	8.68911	0.011058819	8.76347	8.76347	8.81865	8.781863333	0.001014944	-1.066403436	0.28281
atpG	6.95619	6.32166	6.638925	0.20131416	6.57303	6.7075	6.57303	6.617853333	0.006027394	1.014712952	0.97022
atpH	7.1506	6.97979	7.065195	0.014588028	6.98331	6.98388	7.1573	7.041496667	0.01005789	1.016562089	0.9035
atpI	3.68602	3.54992	3.61797	0.009261605	3.66397	3.63574	3.6686	3.656103333	0.000316358	-1.026784436	0.77559
avtA	5.68219	4.98772	5.334955	0.24114429	5.10213	5.34442	5.10213	5.182893333	0.019568148	1.111156223	0.82527
azoR	2.60884	2.60884	2.60884	0	2.60884	2.60974	2.60547	2.608016667	5.06663E-06	1.000570854	0.74446
bacA	3.16403	3.12318	3.143605	0.000834361	3.16618	3.16403	3.27889	3.203033333	0.004316831	-1.042052767	0.17511
baeR	3.18736	2.94765	3.067505	0.028730442	3.12446	2.93414	2.79975	2.952783333	0.026619826	1.082766132	0.69289
baeS	2.44184	2.58581	2.513825	0.01036368	2.46513	2.44192	2.40699	2.438013333	0.000856511	1.053953828	0.43126
bamA	4.47293	3.56631	4.01962	0.410979912	3.82345	3.91798	4.1464	3.96261	0.027568053	1.040307477	0.94638
bamB	3.76193	3.64873	3.70533	0.00640712	3.76169	3.79034	3.76169	3.77124	0.000273607	-1.046744981	0.3236
bamC	3.78995	2.63736	3.213655	0.664231854	3.22132	3.22132	3.22132	3.22132	0	-1.005327112	0.99312
bamD	5.85868	5.31699	5.587835	0.146714028	5.68448	5.68448	5.68448	5.68448	0	-1.06928394	0.85235
bamD	2.68315	2.68659	2.68487	5.9168E-06	2.69478	2.71601	2.67715	2.69598	0.000378605	-1.007730593	0.54208
barA	2.69823	2.69823	2.69823	0	2.71917	2.69823	2.69721	2.70487	0.000153628	-1.004613105	0.591
basR	3.63193	3.63136	3.631645	1.6245E-07	3.86221	3.69521	3.81269	3.790036667	0.00735713	-1.116042267	0.01167
basS	3.33689	3.17726	3.257075	0.012740868	3.39677	3.39677	3.47598	3.423173333	0.002091408	-1.122019954	0.04545
bax	3.84466	3.83055	3.837605	9.95461E-05	3.91861	4.42497	4.04496	4.129513333	0.069462062	-1.224258602	0.05056
bcp	7.42736	7.40125	7.414305	0.000340866	6.77536	6.9196	7.34251	7.01249	0.086886195	1.321168978	0.02552
bcr	2.66985	2.54008	2.604965	0.008420126	2.55547	2.55075	2.54182	2.549346667	4.80576E-05	1.03930445	0.64017
bcsA	2.74213	2.74373	2.74293	1.28E-06	2.74373	2.74337	2.74373	2.74361	4.32E-08	-1.000471451	0.64818
bcsB	2.44636	2.44636	2.44636	0	2.44896	2.44636	2.44636	2.447226667	2.25333E-06	-1.000600908	0.48042
bcsC	2.33696	2.33418	2.33557	3.8642E-06	2.34042	2.33505	2.33483	2.336766667	1.00222E-05	-1.00082981	0.78847
bcsE	3.86829	3.39491	3.6316	0.112044312	3.33856	3.3132	3.39491	3.34889	0.001749163	1.216477807	0.29703
bcsF	2.83221	2.61528	2.723745	0.023529312	2.50597	2.51841	2.50815	2.510843333	4.41289E-05	1.159016951	0.04663
bcsG	2.52942	2.52002	2.52472	4.418E-05	2.52002	2.52002	2.52002	2.52002	0	1.003263104	0.48026
bcsZ	2.58943	2.37298	2.481205	0.023425301	2.37298	2.37163	2.37298	2.37253	6.075E-07	1.078237507	0.46422
betA	2.67358	2.6152	2.64439	0.001704112	2.67689	2.93107	2.67358	2.760513333	0.021819921	-1.083818617	0.23559
betB	2.84558	2.68926	2.76742	0.012217971	2.83435	2.91404	2.82266	2.857016667	0.002472909	-1.064072659	0.37764
betI	2.7511	2.36997	2.560535	0.072630038	2.37295	2.37141	2.42323	2.389196667	0.000869294	1.126102643	0.61503
betT	2.41502	2.41502	2.41502	0	2.42002	2.41518	2.38692	2.407373333	0.000319611	1.005314337	0.69821
bfd	4.18867	4.09216	4.140415	0.00465709	4.09216	4.09216	3.88819	4.02417	0.01386792	1.083910022	0.16339
bfr	4.85771	4.83053	4.84412	0.000369376	4.7845	4.83897	4.42088	4.68145	0.051664289	1.119356819	0.26938
bglA	2.74169	2.45446	2.598075	0.041250536	2.45644	2.45198	2.45349	2.45397	5.1457E-06	1.105044908	0.46573
bglB	2.39702	2.39969	2.398355	3.56445E-06	2.67975	2.39969	2.48499	2.521476667	0.020606859	-1.089088857	0.11787
bglF	2.42597	2.37814	2.402055	0.001143854	2.42862	2.42589	2.42597	2.426826667	2.41363E-06	-1.01731867	0.41854
bglG	2.32735	2.32671	2.32703	2.048E-07	2.32735	2.3234	2.5336	2.394783333	0.014456451	-1.048083263	0.54459
bglH	2.31765	2.32055	2.3191	4.205E-06	2.32455	2.32055	2.32055	2.321883333	5.33333E-06	-1.001931122	0.13899
bglJ	2.41555	2.6162	2.515875	0.020130211	2.43126	2.428	2.42773	2.428996667	3.86023E-06	1.062069615	0.63445
bglX	2.40981	2.42149	2.41565	6.82112E-05	2.40981	2.41189	2.4059	2.4092	9.2491E-06	1.004480808	0.3939
bhsA	4.43693	4.20397	4.32045	0.027135181	2.27565	2.65523	2.7966	2.575826667	0.072575893	3.351073508	0.00143
bioA	3.0947	2.94229	3.018495	0.011614404	2.94575	2.94229	2.68207	2.856703333	0.022875594	1.118675546	0.16174
bioD	4.53794	4.04803	4.292985	0.120005904	3.3491	3.41127	3.4158	3.392056667	0.001389087	1.86726713	0.00867
bioF	2.51058	2.42229	2.466435	0.003897562	2.42229	2.42229	2.41763	2.420736667	7.23853E-06	1.032182684	0.41929
bioH	2.46566	2.4653	2.46548	6.48E-08	2.46865	2.4653	2.45564	2.463196667	4.5633E-05	1.001583939	0.76281
birA	2.87364	2.44728	2.66046	0.090891425	2.44728	2.41956	2.44728	2.43804	0.000256133	1.166688969	0.41029
bisC	2.62909	2.36309	2.49609	0.035378	2.45721	2.39165	2.45721	2.435356667	0.001432705	1.042995789	0.81606
blc	2.58357	3.07511	2.82934	0.120805786	2.52035	2.58357	2.49904	2.53432	0.001932701	1.226901986	0.29292
blr	3.16046	2.88676	3.02361	0.037455845	3.02891	2.88324	2.88676	2.93297	0.00690646	1.064842457	0.7473
bolA	3.05125	2.60979	2.83052	0.097443466	2.61164	2.77053	2.60785	2.66334	0.008620863	1.122861509	0.70058
brnQ	3.99665	3.48077	3.73871	0.133066087	3.46459	3.46459	3.44422	3.4578	0.000138312	1.214960996	0.36639
bssR	2.60352	2.31702	2.46027	0.041041125	2.32042	2.31702	2.31181	2.316416667	1.8806E-05	1.104852158	0.46437
bssS	3.25473	2.24797	2.75135	0.506782849	3.15044	3.3212	3.1308	3.200813333	0.010966145	-1.365532199	0.62138
btuB	2.42155	2.41622	2.418885	1.42044E-05	2.43741	2.42342	2.62569	2.495506667	0.012759705	-1.054545736	0.30619
btuC	2.8401	2.83969	2.839895	8.405E-08	2.84291	2.83842	2.83896	2.840096667	6.00903E-06	-1.000139794	0.93768
btuD	3.16857	3.16857	3.16857	0	3.28579	3.16857	3.03303	3.162463333	0.015999873	1.00424179	0.96287
btuE	3.98584	3.46652	3.72618	0.134846631	3.44507	3.44507	3.43379	3.44131	4.24128E-05	1.218300479	0.36016
btuF	3.61994	3.45789	3.538915	0.013130101	3.45967	3.45967	3.45967	3.45967	2.95823E-31	1.05646502	0.54185
btuR	3.22779	3.16524	3.196515	0.001956251	3.16524	3.15961	3.16524	3.163363333	1.05656E-05	1.023245035	0.39382
cadA	2.34565	2.34564	2.345645	5E-11	2.3609	2.34183	2.60902	2.43725	0.022219616	-1.065554954	0.38784
cadB	2.33566	2.51095	2.423305	0.015363292	2.33056	2.33773	2.33566	2.33465	1.36173E-05	1.063378351	0.45249
cadC	2.38876	2.38918	2.38897	8.82E-08	2.39391	2.39157	2.38545	2.39031	1.90836E-05	-1.000929249	0.78604
caiA	2.32639	2.32663	2.32651	2.88E-08	2.32639	2.32639	2.32552	2.3261	2.523E-07	1.000284231	0.22767
caiB	2.35524	2.35558	2.35541	5.78E-08	2.36194	2.35715	2.35201	2.357033333	2.46614E-05	-1.001125842	0.77131
caiC	2.44613	2.43219	2.43916	9.71618E-05	2.43219	2.43219	2.43219	2.43219	0	1.004842925	0.48031
caiD	2.33736	2.33975	2.338555	2.85605E-06	2.3415	2.33654	2.33349	2.337176667	1.6344E-05	1.000955844	0.78702
caiE	2.5134	2.636	2.5747	0.00751538	2.5153	2.5153	2.5153	2.5153	0	1.042032302	0.55273
caiF	3.38331	3.04538	3.214345	0.057098342	3.3938	3.41518	3.38331	3.39743	0.000263807	-1.13530899	0.37193
caiT	2.40624	2.40661	2.406425	6.845E-08	2.40661	2.42317	2.40661	2.41213	9.14112E-05	-1.003962234	0.42046
can	5.91418	5.4738	5.69399	0.096967272	4.95955	5.44968	5.55289	5.320706667	0.100488679	1.29529736	0.22629
carA	6.39213	5.24113	5.81663	0.6624005	6.39493	6.39493	6.53441	6.441423333	0.00648489	-1.541989919	0.37173
carB	5.61981	5.01664	5.318225	0.181907024	5.70069	5.86916	6.24755	5.939133333	0.078436165	-1.537843116	0.06141
cas1	2.33613	2.33553	2.33583	1.8E-07	2.33553	2.33304	2.33453	2.334366667	1.57003E-06	1.00101482	0.05548
cas2	3.67043	3.52203	3.59623	0.01101128	3.52203	3.41359	3.52203	3.485883333	0.003919745	1.079487597	0.20538
cas3	2.375	2.3858	2.3804	5.832E-05	2.37709	2.37709	2.37037	2.37485	1.50528E-05	1.003854376	0.57126
casA	2.42125	2.4217	2.421475	1.0125E-07	2.42695	2.42354	2.41871	2.423066667	1.71424E-05	-1.001103868	0.73148
casB	2.39831	2.39914	2.398725	3.4445E-07	2.3994	2.39457	2.45683	2.416933333	0.00119964	-1.012701037	0.60456
casC	2.39936	2.50627	2.452815	0.005714874	2.40509	2.40235	2.40235	2.403263333	2.50253E-06	1.034943254	0.59195
casD	2.46286	2.46286	2.46286	0	2.4662	2.46286	2.45939	2.462816667	1.15954E-05	1.000030037	0.98969
casE	2.36433	2.36303	2.36368	8.45E-07	2.36433	2.36433	2.36204	2.363566667	1.74803E-06	1.00007856	0.94903
cbl	4.00566	4.00566	4.00566	0	4.00566	4.00566	4.00131	4.00421	6.3075E-06	1.001005569	0.48042
cbpA	3.22196	2.72759	2.974775	0.122200848	2.49023	2.52214	2.55173	2.521366667	0.000946011	1.36927131	0.05956
cbpM	2.89686	2.63203	2.764445	0.035067464	2.63502	2.63203	2.63098	2.632676667	4.39403E-06	1.095635816	0.5113
cbrA	2.34369	2.34902	2.346355	1.42044E-05	2.36673	2.34712	2.33704	2.350296667	0.000227942	-1.002735891	0.82327
cbrB	2.40371	2.35768	2.380695	0.00105938	2.35768	2.33172	2.85007	2.513156667	0.085301426	-1.096162486	0.68114
cbrC	2.54905	2.54905	2.54905	0	2.54905	2.54905	2.54583	2.547976667	3.45613E-06	1.000744255	0.47995
cca	3.25245	3.05732	3.154885	0.019037858	3.26988	3.25245	3.24855	3.25696	0.000128997	-1.073316082	0.40862
ccmA	2.44769	2.4538	2.450745	1.86661E-05	2.4538	2.4538	2.45236	2.45332	6.912E-07	-1.001786448	0.6528
ccmB	2.45212	2.4582	2.45516	1.84832E-05	2.4546	2.44986	2.44976	2.451406667	7.65053E-06	1.002605	0.36221
ccmC	2.3916	2.3914	2.3915	2E-08	2.39405	2.38988	2.39002	2.391316667	5.60823E-06	1.000127085	0.94158
ccmD	2.62098	2.39782	2.5094	0.024900193	2.41754	2.42267	2.4078	2.416003333	5.70502E-05	1.066879077	0.65086
ccmE	2.91547	2.5347	2.725085	0.072492896	2.53799	2.53799	2.51263	2.529536667	0.000214377	1.145159325	0.43019
ccmF	2.48091	2.36103	2.42097	0.007185607	2.37225	2.47248	2.3646	2.40311	0.003623778	1.012456553	0.89217
ccmG	2.34675	2.33751	2.34213	4.26888E-05	2.34019	2.33751	2.33461	2.337436667	7.78813E-06	1.003258468	0.56333
ccmH	2.47559	2.4738	2.474695	1.60205E-06	2.47559	2.48558	2.47559	2.47892	3.32667E-05	-1.002932839	0.27342
cdaR	2.50543	2.50573	2.50558	4.5E-08	2.50855	2.50517	2.50405	2.505923333	5.48813E-06	-1.000238009	0.89394
cdd	2.61078	2.60294	2.60686	3.07328E-05	2.60294	2.60294	2.60294	2.60294	0	1.002720832	0.48023
cdh	2.98702	2.98688	2.98695	9.8E-09	2.98702	3.03125	2.98702	3.001763333	0.000652098	-1.010320715	0.46318
cdsA	4.37518	3.92312	4.14915	0.102179122	4.82164	4.78528	4.37518	4.6607	0.061471765	-1.425580986	0.0509
cedA	4.08952	4.8194	4.45446	0.266362407	4.08952	4.08952	4.08952	4.08952	0	1.287828069	0.48042
cfa	5.39483	4.94787	5.17135	0.099886621	3.99787	4.15679	4.29498	4.14988	0.022104399	2.029986313	0.00612
chaA	2.39226	2.39226	2.39226	0	2.39226	2.39226	2.39221	2.392243333	8.33333E-10	1.000011553	0.45313
chaB	2.31189	2.93994	2.625915	0.197223401	2.31186	2.31186	2.3102	2.311306667	9.18533E-07	1.243673972	0.47021
chaC	4.22884	3.84558	4.03721	0.073444114	3.61859	3.61859	3.32881	3.521996667	0.027990816	1.429205463	0.0243
chbA	2.32197	2.32197	2.32197	0	2.32476	2.32197	2.32012	2.322283333	5.45603E-06	-1.00021721	0.90186
chbB	3.13113	2.94275	3.03694	0.017743512	3.13113	3.13113	3.13113	3.13113	0	-1.067465912	0.48042
chbF	2.36802	2.37112	2.36957	4.805E-06	2.39141	2.37112	2.36669	2.376406667	0.000173731	-1.004750062	0.62545
chbG	2.33387	2.33387	2.33387	0	2.33387	2.33374	2.33387	2.333826667	5.63333E-09	1.000030037	0.47073
chbR	2.31255	2.36436	2.338455	0.001342138	2.31288	2.31288	2.31042	2.31206	2.0172E-06	1.01846401	0.44092
cheA	4.29577	3.16554	3.730655	0.638709926	5.71353	5.5329	5.58253	5.609653333	0.008708556	-3.678195935	0.0107
cheB	3.05566	3.01019	3.032925	0.00103376	3.41219	3.26927	3.45678	3.379413333	0.009595732	-1.27146199	0.0033
cheR	3.05055	3.0509	3.050725	6.125E-08	4.65662	4.64572	4.26037	4.520903333	0.050937916	-2.770561388	0.00095
cheW	3.65922	3.32819	3.493705	0.05479043	4.3125	4.62732	4.66924	4.536353333	0.038022058	-2.060005706	0.00388
cheY	3.13569	2.63964	2.887665	0.123032801	5.05653	4.98068	4.46874	4.835316667	0.102222145	-3.857461256	0.0027
cheZ	3.84429	2.82305	3.33367	0.521465569	5.0815	5.04613	5.00269	5.04344	0.001558181	-3.271086703	0.01047
chiA	2.42946	2.79123	2.610345	0.065438766	2.43397	2.50193	2.42998	2.455293333	0.001635214	1.113461493	0.6433
cho	2.38606	2.38606	2.38606	0	2.44354	2.38606	2.38255	2.40405	0.001172675	-1.012547789	0.60506
chpA	2.97383	2.65508	2.814455	0.050800781	2.97383	2.97718	2.97383	2.974946667	3.74083E-06	-1.117667971	0.45967
chpB	3.08145	3.08052	3.080985	4.3245E-07	3.1143	3.35532	3.07752	3.18238	0.022769375	-1.072810305	0.31322
chpR	3.68577	3.68577	3.68577	0	4.03447	3.63684	3.61644	3.762583333	0.05554581	-1.054685845	0.77132
chpS	2.62987	2.62987	2.62987	0	2.63412	2.62868	2.62987	2.63089	8.1787E-06	-1.00070726	0.75114
cirA	2.61948	2.61948	2.61948	0	2.62216	2.61948	2.61948	2.620373333	2.39413E-06	-1.000619403	0.47929
citD	2.40073	2.40488	2.402805	8.61125E-06	2.42996	2.40701	2.474	2.43699	0.001158981	-1.023978199	0.072
citE	2.31264	2.31309	2.312865	1.0125E-07	2.31309	2.31493	2.31178	2.313266667	2.50403E-06	-1.000278453	0.82439
citF	2.35242	2.35319	2.352805	2.9645E-07	2.35684	2.35319	2.35264	2.354223333	5.21083E-06	-1.000983597	0.42223
citG	2.41529	2.39462	2.404955	0.000213624	2.40188	2.39396	2.39175	2.395863333	2.83712E-05	1.006321762	0.64754
citT	2.34606	2.3455	2.34578	1.568E-07	2.34791	2.34302	2.3446	2.345176667	6.22743E-06	1.000418286	0.83133
citX	2.33154	2.33845	2.334995	2.3874E-05	2.34121	2.49038	2.33425	2.388613333	0.007779451	-1.037864666	0.40135
clcA	2.57501	2.52924	2.552125	0.001047446	2.53743	2.53743	2.53743	2.53743	0	1.01023785	0.74048
clcB	2.29753	2.70579	2.50166	0.083338114	2.30103	2.28791	2.29585	2.29493	4.36684E-05	1.154069414	0.45029
cld	4.91062	4.5106	4.71061	0.080008	5.26145	5.47367	5.23938	5.324833333	0.016736036	-1.530733713	0.01519
clpA	3.37293	3.37149	3.37221	1.0368E-06	3.45299	3.37058	3.37025	3.39794	0.002272904	-1.017994665	0.586
clpB	5.61787	5.61717	5.61752	2.45E-07	5.61717	5.63243	5.6128	5.6208	0.000106217	-1.002276109	0.77724
clpP	3.59016	3.58927	3.589715	3.9605E-07	3.59016	3.59016	3.59838	3.5929	2.25228E-05	-1.002210112	0.32392
clpS	6.19826	6.19733	6.197795	4.3245E-07	6.19998	6.19733	6.19645	6.19792	3.3763E-06	-1.000086647	0.95243
clpX	4.47673	4.41609	4.44641	0.001838605	4.34393	4.41609	4.61375	4.457923333	0.019513229	-1.008012363	0.94193
cls	2.49833	2.49833	2.49833	0	2.46653	2.49993	2.49433	2.48693	0.00031996	1.00793318	0.35498
cmk	3.59813	3.52331	3.56072	0.002799016	3.67073	3.46976	3.52331	3.5546	0.010831533	1.004251071	0.96184
cmoA	3.43589	3.43274	3.434315	4.96125E-06	3.44238	3.49541	3.42911	3.455633333	0.001230661	-1.014886458	0.403
cmoB	3.6335	3.63303	3.633265	1.1045E-07	3.64843	3.6325	3.62942	3.636783333	0.000104105	-1.002441699	0.75894
cmr	2.81924	2.81924	2.81924	0	2.81924	2.81924	2.81924	2.81924	0	1	NaN
cmtA	2.37407	2.37927	2.37667	1.352E-05	2.37927	2.37646	2.37927	2.378333333	2.63203E-06	-1.0011536	0.75731
cmtB	2.4045	2.51606	2.46028	0.006222817	2.4044	2.40985	2.38373	2.399326667	0.000189868	1.04315485	0.372
cnu	3.09113	2.71021	2.90067	0.072550023	2.99824	2.9936	2.99489	2.995576667	5.73603E-06	-1.067996313	0.79741
coaA	2.34189	2.34662	2.344255	1.11865E-05	2.35545	2.3485	2.34178	2.348576667	4.67216E-05	-1.003000042	0.58142
coaA	2.48963	2.41133	2.45048	0.003065445	2.35462	2.41323	2.66186	2.47657	0.026608071	-1.018248719	0.89294
coaD	2.88475	2.77306	2.828905	0.006237328	2.88475	2.78788	2.93982	2.870816667	0.005917044	-1.029477049	0.7621
coaE	4.57554	4.49871	4.537125	0.002951424	4.52575	4.58551	4.52575	4.54567	0.001190419	-1.005940518	0.91533
cobB	2.45448	2.43885	2.446665	0.000122148	2.4577	2.45391	2.45448	2.455363333	4.17623E-06	-1.006047438	0.35662
cobC	3.24814	3.18194	3.21504	0.00219122	3.19303	3.18607	3.16992	3.183006667	0.000140556	1.022452154	0.57404
cobS	3.6942	3.68867	3.691435	1.52904E-05	3.6942	3.6942	3.6942	3.6942	0	-1.00191839	0.4807
cobT	2.33867	2.34098	2.339825	2.66805E-06	2.35115	2.34145	2.3334	2.342	7.89925E-05	-1.001508732	0.83003
cobU	2.84791	2.6555	2.751705	0.018510804	2.6555	2.6555	2.6555	2.6555	0	1.068957874	0.48043
codA	4.40005	3.80557	4.10281	0.176703235	4.40303	4.39831	4.60848	4.46994	0.014400568	-1.289784467	0.28727
codB	3.27883	3.29996	3.289395	0.000223238	3.56652	3.62708	3.55995	3.584516667	0.001369519	-1.226988448	0.00083
cof	2.33935	2.33983	2.33959	1.152E-07	2.34593	2.36314	2.33633	2.348466667	0.00018452	-1.006171804	0.33464
copA	2.48207	2.31107	2.39657	0.0146205	2.31579	2.31297	2.31149	2.313416667	4.77213E-06	1.059330917	0.54927
corA	2.43776	2.46912	2.45344	0.000491725	2.47351	2.64343	2.64898	2.58864	0.009948888	-1.098245052	0.0283
cpdA	2.65832	2.63294	2.64563	0.000322072	2.65788	2.65662	2.65788	2.65746	5.292E-07	-1.008233643	0.58834
cpdB	2.75531	2.74576	2.750535	4.56012E-05	2.75531	2.75531	2.75531	2.75531	0	-1.003315261	0.48042
cpsB	2.3504	2.3504	2.3504	0	2.35443	2.3504	2.34904	2.35129	7.8571E-06	-1.000617091	0.77654
cpxA	3.19647	3.19593	3.1962	1.458E-07	3.19949	3.19647	3.19647	3.197476667	3.04013E-06	-1.00088531	0.27461
cpxR	2.58162	2.27446	2.42804	0.047173633	3.3305	2.55951	2.55804	2.816016667	0.198520365	-1.308556907	0.23135
cpxR	3.75797	3.30889	3.53343	0.100836423	4.9999	4.88002	3.76261	4.54751	0.465643811	-2.019614583	0.02922
cpxR	4.51271	4.2116	4.362155	0.045333616	4.50093	4.51271	4.7888	4.600813333	0.026538932	-1.179894881	0.20011
crcB	2.90944	2.60082	2.75513	0.047623152	2.45735	2.45645	2.43423	2.449343333	0.000171512	1.236092465	0.04515
creA	3.10081	3.63768	3.369245	0.144114698	3.10081	3.01239	3.10081	3.071336667	0.002606032	1.229360753	0.35511
creB	3.91412	3.85594	3.88503	0.001692456	3.91777	3.91424	3.91424	3.915416667	4.15363E-06	-1.021285811	0.40905
creC	2.52128	2.52164	2.52146	6.48E-08	2.52362	2.52038	2.52164	2.52188	2.6676E-06	-1.000291164	0.82118
creD	2.4408	2.58902	2.51491	0.010984584	2.45869	2.45512	2.45187	2.455226667	1.16366E-05	1.042236968	0.66771
crl	2.83096	2.7013	2.76613	0.008405858	2.70449	2.70449	2.70449	2.70449	0	1.043651469	0.57098
crp	6.40151	6.36838	6.384945	0.000548798	6.18091	6.42787	6.36838	6.32572	0.016612217	1.04190591	0.68179
crr	6.08544	6.17209	6.128765	0.003754111	6.07383	6.07383	6.07284	6.0735	3.267E-07	1.039049943	0.24338
csdA	4.89516	4.89516	4.89516	0	4.94155	4.89516	4.89516	4.910623333	0.000717344	-1.010776013	0.48036
csdE	2.52271	2.52271	2.52271	0	2.52271	2.67495	2.52138	2.573013333	0.007793755	-1.035482616	0.53062
csgA	2.37038	2.3701	2.37024	3.92E-08	2.37662	2.36909	2.44183	2.395846667	0.001600025	-1.017907642	0.35062
csgB	2.3592	2.35905	2.359125	1.125E-08	2.34495	2.36018	2.35541	2.353513333	6.06862E-05	1.003897286	0.26134
csgC	2.40857	2.45139	2.42998	0.000916776	2.45492	2.45139	2.46038	2.455563333	2.05154E-05	-1.017891179	0.29839
csgD	2.67997	2.68278	2.681375	3.94805E-06	2.68241	2.68241	2.68241	2.68241	2.95823E-31	-1.000717665	0.7001
csgE	2.36674	2.37846	2.3726	6.86792E-05	2.38369	2.38035	2.37846	2.380833333	7.01343E-06	-1.005723227	0.18976
csgF	2.3217	2.35031	2.336005	0.000409266	2.32677	2.32027	2.4348	2.360613333	0.004138309	-1.017203502	0.75037
csgG	2.38934	2.3915	2.39042	2.3328E-06	2.39551	2.3915	2.53576	2.440923333	0.006749515	-1.035626174	0.38784
csiD	2.3506	2.35027	2.350435	5.445E-08	2.35328	2.34894	2.70056	2.467593333	0.04070981	-1.084596435	0.46165
csiE	2.37676	2.37676	2.37676	0	2.38017	2.37676	2.37395	2.37696	9.7021E-06	-1.000138639	0.95097
csiR	2.34332	2.36877	2.356045	0.000323851	2.3441	2.3441	2.3412	2.343133333	2.80333E-06	1.008989854	0.45224
cspA	9.90883	8.24599	9.07741	1.382518433	10.14753	10.03135	9.64656	9.941813333	0.068755346	-1.820586557	0.43421
cspB	4.89784	2.9281	3.91297	1.939937834	5.64526	5.26701	4.40875	5.107006667	0.401440045	-2.287920094	0.33138
cspC	7.07348	6.66138	6.86743	0.084913205	5.70958	6.08143	6.47549	6.088833333	0.146695639	1.715461403	0.02008
cspD	2.62425	2.94885	2.78655	0.05268258	2.62425	2.60424	2.62425	2.61758	0.000133467	1.124255545	0.41263
cspE	6.75584	5.53681	6.146325	0.74301707	6.42467	6.25275	6.22633	6.30125	0.011598876	-1.113363737	0.89401
cspF	3.40697	2.59603	3.0015	0.328811842	3.26855	3.75348	3.26395	3.42866	0.079136314	-1.344584105	0.54202
cspG	5.70605	3.1466	4.426325	3.275392151	6.0101	6.27125	5.42745	5.902933333	0.186613131	-2.782937162	0.33391
cspH	4.31346	2.57287	3.443165	1.514826774	4.83168	4.84976	4.31346	4.664966667	0.092749424	-2.332378076	0.1776
cspI	2.47392	2.33698	2.40545	0.009376282	3.46147	2.40365	2.37786	2.74766	0.382309818	-1.267697036	0.58002
csrA	5.69857	4.74005	5.21931	0.459380295	4.68437	4.52744	4.75282	4.654876667	0.013351429	1.478806544	0.31135
csrB	9.28035	9.3091	9.294725	0.000413281	9.02815	9.18418	9.18418	9.13217	0.00811512	1.119267597	0.01353
csrC	7.44933	7.94383	7.69658	0.122265125	7.12539	7.43506	7.43506	7.331836667	0.03196517	1.287652526	0.18809
csrD	2.68366	2.68366	2.68366	0	2.70231	2.69362	2.63449	2.676806667	0.001361904	1.00476167	0.8662
cstA	2.45178	2.45219	2.451985	8.405E-08	2.45219	2.45413	2.44871	2.451676667	7.54173E-06	1.000213743	0.91793
cueO	2.52961	2.52961	2.52961	0	2.52641	2.52961	2.76819	2.60807	0.019231371	-1.055890332	0.53948
cueR	3.80152	3.08607	3.443795	0.255934351	3.08607	3.08577	3.0601	3.077313333	0.000222247	1.28920498	0.43253
cusA	2.40867	2.40867	2.40867	0	2.41486	2.40666	2.40767	2.40973	1.99927E-05	-1.000735006	0.83136
cusB	2.3879	2.38819	2.388045	4.205E-08	2.39115	2.41044	2.3837	2.395096667	0.000190439	-1.004899808	0.62232
cusC	3.33089	3.33089	3.33089	0	3.23238	3.33089	3.33089	3.298053333	0.00323474	1.023021643	0.48042
cusF	2.82639	3.46927	3.14783	0.206647347	2.82898	2.69698	3.06953	2.865163333	0.035680301	1.216441269	0.6528
cusR	2.79745	2.6833	2.740375	0.006515111	2.80165	2.83605	2.79425	2.81065	0.00049756	-1.049916795	0.2884
cusS	2.52238	2.52081	2.521595	1.23245E-06	2.52238	2.52238	2.64242	2.562393333	0.004803201	-1.028682904	0.43936
cutA	3.66032	3.68401	3.672165	0.000280608	3.7691	3.68325	3.68401	3.71212	0.002435185	-1.028081759	0.23139
cutC	2.81567	2.81567	2.81567	0	2.81567	2.81567	2.93476	2.855366667	0.004727476	-1.027897684	0.48042
cvpA	6.74078	6.74047	6.740625	4.805E-08	6.64139	6.74078	6.76876	6.716976667	0.004480728	1.016526858	0.75317
cvrA	2.80127	2.48344	2.642355	0.050507954	2.48859	2.56948	2.48859	2.515553333	0.002181064	1.091870431	0.67703
cyaA	5.66905	4.88895	5.279	0.304278005	4.60927	4.96445	4.96445	4.846056667	0.042050944	1.349984959	0.38977
cyaR	2.59054	2.58592	2.58823	1.06722E-05	2.77987	2.59264	2.70832	2.69361	0.008926056	-1.075777709	0.04932
cyaY	2.34324	2.34238	2.34281	3.698E-07	2.34238	2.34371	2.33936	2.341816667	4.96863E-06	1.000688763	0.70259
cybB	6.51197	6.48563	6.4988	0.000346898	6.05127	6.11808	6.48563	6.218326667	0.054704198	1.214593315	0.03823
cybC	2.55881	2.57138	2.565095	7.90025E-05	2.58121	2.57787	2.55688	2.571986667	0.000173947	-1.004788367	0.71655
cycA	4.77717	4.72521	4.75119	0.001349921	4.68117	4.68117	4.67768	4.680006667	4.06003E-06	1.05057804	0.01731
cydA	4.42064	3.80427	4.112455	0.189955988	3.69442	3.07584	3.69042	3.486893333	0.126727632	1.542811352	0.07776
cydB	5.11326	4.5599	4.83658	0.153103645	4.01788	4.22168	4.37622	4.20526	0.032304101	1.548981593	0.03438
cydC	2.55595	2.55584	2.555895	6.05E-09	2.55873	2.55595	2.55595	2.556876667	2.57613E-06	-1.000680671	0.39567
cydD	2.93743	2.52244	2.729935	0.08610835	2.63882	2.63882	2.63882	2.63882	0	1.065193109	0.82049
cynR	2.58544	2.58355	2.584495	1.78605E-06	2.58536	2.58536	2.58453	2.585083333	2.29633E-07	-1.000407885	0.75795
cynS	2.43944	2.37009	2.404765	0.002404711	2.37333	2.37333	2.3566	2.367753333	9.32976E-05	1.025986442	0.39788
cynT	2.49028	2.52801	2.509145	0.000711776	2.57716	2.48742	2.48629	2.516956667	0.00271865	-1.00542932	0.90685
cynX	2.36846	2.36811	2.368285	6.125E-08	2.37146	2.36682	2.36811	2.368796667	5.73603E-06	-1.000354723	0.8494
cyoA	6.47341	5.10805	5.79073	0.932103965	4.7212	4.96364	5.10805	4.930963333	0.038214054	1.81474478	0.26388
cyoB	7.83919	6.74117	7.29018	0.60282396	6.95633	7.06691	7.06691	7.03005	0.004075979	1.197586613	0.8078
cyoC	8.30155	7.84303	8.07229	0.105120295	7.78281	7.78281	7.72564	7.763753333	0.00108947	1.238450895	0.20239
cyoD	6.08787	6.07051	6.07919	0.000150685	5.69749	5.49147	5.69749	5.628816667	0.01414808	1.366393799	0.00251
cyoE	5.28348	4.79759	5.040535	0.118044546	4.84073	4.84073	4.84183	4.841096667	4.03333E-07	1.148251233	0.65929
cysA	4.57369	4.21406	4.393875	0.064666868	4.57647	4.57508	4.57329	4.574946667	2.54143E-06	-1.13372573	0.45969
cysB	3.18043	3.00942	3.094925	0.01462221	3.03543	3.02801	3.20083	3.08809	0.009546495	1.004748901	0.96983
cysC	5.14747	4.52391	4.83569	0.194413537	4.65779	4.65156	4.65156	4.653636667	1.29376E-05	1.134497424	0.76356
cysD	7.9827	7.4605	7.7216	0.13634642	7.15132	7.30221	7.42791	7.293813333	0.019178385	1.345168282	0.09957
cysE	3.98025	3.91152	3.945885	0.002361906	3.98661	3.98025	3.98025	3.98237	1.34832E-05	-1.025611966	0.39222
cysG	2.7738	2.7738	2.7738	0	2.64175	3.25168	3.06638	2.986603333	0.097776889	-1.158937956	0.30309
cysH	2.71879	2.47667	2.59773	0.029311047	2.61333	2.92929	2.7333	2.75864	0.025439267	-1.117992105	0.3941
cysI	3.60985	3.4461	3.527975	0.013407031	3.4461	3.43828	3.44521	3.443196667	1.83282E-05	1.060524782	0.41875
cysJ	7.01768	6.59077	6.804225	0.091126074	6.60742	6.62816	6.7075	6.647693333	0.002790165	1.114604333	0.7054
cysK	9.08849	8.36328	8.725885	0.262964772	7.91019	8.2356	8.3947	8.180163333	0.060992403	1.45975036	0.15713
cysM	3.37492	3.02813	3.201525	0.060131652	3.35678	3.67122	3.31238	3.446793333	0.038268337	-1.185313212	0.29896
cysN	5.34869	4.37518	4.861935	0.47386086	4.37518	4.37518	4.02659	4.258983333	0.040504996	1.518820805	0.28618
cysP	8.15431	8.1328	8.143555	0.00023134	6.39481	6.94905	7.74741	7.030423333	0.462347905	2.163146936	0.01577
cysQ	2.36761	2.36804	2.367825	9.245E-08	2.36804	2.40558	2.36158	2.3784	0.000564497	-1.007356962	0.68425
cysS	3.32199	3.21908	3.270535	0.005295234	3.2254	3.21908	3.21365	3.219376667	3.45816E-05	1.036096467	0.52382
cysU	3.1346	3.09056	3.11258	0.000969761	3.09584	3.10016	3.07743	3.091143333	0.000145707	1.014969705	0.59104
cysW	6.00015	5.01553	5.50784	0.484738272	5.55265	5.55265	5.55265	5.55265	0	-1.031547318	0.95992
cysZ	3.54634	3.58219	3.564265	0.000642611	3.25621	3.38292	3.47694	3.372023333	0.012269486	1.142537618	0.01491
cytR	2.60015	2.51321	2.55668	0.003779282	2.60091	2.59847	2.5998	2.599726667	1.49243E-06	-1.03028728	0.52668
dacA	2.99198	3.07058	3.03128	0.00308898	2.92852	2.94683	2.94725	2.940866667	0.000114374	1.064675169	0.02796
dacB	2.46894	2.30914	2.38904	0.01276802	2.31234	2.31081	2.31019	2.311113333	1.22463E-06	1.055500064	0.5457
dacC	2.70791	2.70147	2.70469	2.07368E-05	2.70791	2.70791	2.70791	2.70791	0	-1.002234427	0.48066
dacD	2.69847	2.69847	2.69847	0	2.69847	2.69395	2.7533	2.71524	0.00109153	-1.0116919	0.62634
dadA	2.48466	2.47656	2.48061	3.2805E-05	2.48794	2.48339	2.48466	2.48533	5.5123E-06	-1.003277012	0.35374
dadX	2.44582	2.4032	2.42451	0.000908232	2.40599	2.40135	2.4019	2.40308	6.4267E-06	1.014965015	0.46626
dam	2.80838	2.90626	2.85732	0.004790247	2.80838	2.80838	2.8068	2.807853333	8.32133E-07	1.034882279	0.45342
damX	4.47434	4.04531	4.259825	0.09203337	4.3989	4.04974	4.53825	4.328963333	0.063328858	-1.049089915	0.88819
dapA	6.05905	5.45763	5.75834	0.180853008	5.51296	5.51296	5.51296	5.51296	0	1.185404961	0.66205
dapB	2.98424	2.72959	2.856915	0.032423311	3.02593	2.98424	2.98424	2.998136667	0.000579352	-1.102838599	0.35556
dapD	5.15183	4.68895	4.92039	0.107128947	4.76403	4.9461	4.96176	4.89063	0.012081979	1.020842289	0.94598
dapE	2.70717	2.44021	2.57369	0.035633821	2.70717	2.70717	2.73023	2.714856667	0.000177255	-1.102796556	0.39605
dbpA	2.37149	2.37664	2.374065	1.32612E-05	2.38444	2.43448	2.36908	2.396	0.001169515	-1.015320355	0.35637
dcd	3.03381	3.07088	3.052345	0.000687092	3.15985	3.07088	3.07088	3.100536667	0.002638554	-1.033968093	0.17619
dcm	2.65853	2.65756	2.658045	4.7045E-07	2.65756	2.66424	2.65756	2.659786667	1.48741E-05	-1.00120796	0.68699
dcp	5.19508	5.09575	5.145415	0.004933224	5.09874	5.09316	5.09874	5.09688	1.03788E-05	1.034214187	0.54394
dcrB	4.3576	4.57765	4.467625	0.024211001	4.34979	4.06315	4.34979	4.254243333	0.027387497	1.159402633	0.12354
dctA	2.86358	2.8294	2.84649	0.000584136	2.84473	2.84473	2.84473	2.84473	0	1.001220683	0.95477
dctR	3.33198	2.64753	2.989755	0.234235901	2.53479	2.52632	2.64753	2.569546667	0.004578985	1.338120773	0.27701
dcuA	3.07835	2.53255	2.80545	0.14894882	3.02473	3.02799	3.12948	3.060733333	0.003547235	-1.193570127	0.59098
dcuB	2.40547	2.41595	2.41071	5.49152E-05	2.41683	2.40685	2.54385	2.455843333	0.00583378	-1.031778531	0.44429
dcuC	2.34089	2.3439	2.342395	4.53005E-06	2.34749	2.3439	2.34039	2.343926667	1.2603E-05	-1.001062234	0.75676
dcuD	2.35013	2.35195	2.35104	1.6562E-06	2.35722	2.39717	2.39769	2.384026667	0.000539016	-1.023128014	0.02303
dcuR	2.49794	2.39581	2.446875	0.005215268	2.99601	2.58277	2.49794	2.69224	0.071006192	-1.185392636	0.11113
dcuS	2.42677	2.42701	2.42689	2.88E-08	2.42701	2.51492	2.41327	2.451733333	0.003041613	-1.017369207	0.68027
ddlA	4.29439	4.07379	4.18409	0.02433218	4.07379	4.06775	4.06914	4.070226667	1.0006E-05	1.08212213	0.42236
ddlB	3.38039	2.90773	3.14406	0.111703738	3.01577	3.01577	3.01474	3.015426667	3.53633E-07	1.093257566	0.77968
ddpA	2.72282	2.72227	2.722545	1.5125E-07	2.72282	2.67783	2.89395	2.764866667	0.013002905	-1.029769658	0.74023
ddpC	2.33391	2.3383	2.336105	9.63605E-06	2.33769	2.33407	2.33078	2.33418	1.19461E-05	1.001335199	0.73771
ddpD	2.42527	2.42713	2.4262	1.7298E-06	2.42713	2.42713	2.43497	2.429743333	2.04885E-05	-1.00245907	0.24235
ddpF	2.32335	2.3178	2.320575	1.54012E-05	2.32357	2.37544	2.32357	2.34086	0.000896832	-1.014159804	0.31699
ddpX	2.35069	2.35069	2.35069	0	2.35647	2.35069	2.3455	2.350886667	3.01142E-05	-1.000136328	0.97173
deaD	4.25037	3.60286	3.926615	0.2096346	3.73061	3.88484	3.72711	3.780853333	0.008112983	1.106314575	0.81852
dedD	3.1347	2.55431	2.844505	0.168426276	2.67506	2.67076	2.67155	2.672456667	5.23903E-06	1.126656973	0.76027
def	4.03156	3.67865	3.855105	0.062272734	3.38057	3.88646	3.67865	3.64856	0.064660229	1.153921434	0.61215
degP	2.57472	2.52525	2.549985	0.00122364	2.52525	2.48815	2.62524	2.546213333	0.005028013	1.00261774	0.9647
degQ	2.87367	2.87367	2.87367	0	2.87705	2.87367	2.81673	2.855816667	0.001148682	1.012451875	0.60301
degS	2.39337	2.39367	2.39352	4.5E-08	2.399	2.4745	2.39367	2.42239	0.002043691	-1.020212725	0.35274
deoA	3.22749	2.6312	2.929345	0.177780882	2.55702	2.6312	2.6312	2.606473333	0.001834224	1.25081781	0.37461
deoB	3.44046	3.31087	3.375665	0.008396784	3.34114	3.34114	3.34114	3.34114	2.95823E-31	1.024219548	0.78413
deoC	2.93279	2.72646	2.829625	0.021286034	2.72646	2.71936	2.72551	2.723776667	1.48558E-05	1.076126988	0.43059
deoD	5.38018	5.14017	5.260175	0.0288024	5.30872	5.38018	5.43872	5.375873333	0.004238911	-1.083499384	0.59759
deoR	3.48077	3.6363	3.558535	0.01209479	3.48077	3.42115	3.48077	3.460896667	0.001184848	1.070020423	0.27947
der	5.29324	5.13365	5.213445	0.012734484	5.422	5.42231	5.24597	5.363426667	0.010347075	-1.109555372	0.1111
dfp	3.98031	3.68107	3.83069	0.044772289	3.5522	3.68107	3.72395	3.652406667	0.007990706	1.131536665	0.33816
dgkA	3.96595	3.96595	3.96595	0	3.96595	3.83188	4.02325	3.94036	0.009646755	1.017895882	0.81574
dgoK	2.33669	2.33638	2.336535	4.805E-08	2.33669	2.33669	2.33669	2.33669	0	-1.000107444	0.48547
dgoK	2.36243	2.3713	2.366865	3.93385E-05	2.38733	2.3713	2.37028	2.376303333	9.14506E-05	-1.006563601	0.20865
dgoK	2.41587	2.41857	2.41722	3.645E-06	2.44476	2.41857	2.41354	2.425623333	0.000280984	-1.005841744	0.63768
dgoT	2.33713	2.33737	2.33725	2.88E-08	2.3404	2.33685	2.33737	2.338206667	3.67563E-06	-1.000663331	0.63815
dgoT	2.31937	2.31823	2.3188	6.498E-07	2.31962	2.31962	2.37041	2.33655	0.000859875	-1.01237936	0.40455
dgsA	3.24488	3.23956	3.24222	1.41512E-05	3.24488	3.24134	3.24488	3.2437	4.1772E-06	-1.001026384	0.79283
dgt	2.62984	2.45826	2.54405	0.014719848	2.43454	2.45826	2.45498	2.44926	0.000165198	1.067909951	0.35699
dhaK	3.01975	2.74805	2.8839	0.036910445	2.74805	2.74805	2.71767	2.737923333	0.000307648	1.106479457	0.38172
dhaL	2.88526	2.76599	2.825625	0.007112666	2.76599	2.76524	2.76344	2.76489	1.7175E-06	1.042996994	0.44096
dhaM	3.54911	3.54911	3.54911	0	3.63119	3.47734	3.46936	3.525963333	0.008320409	1.016173444	0.82037
dhaR	2.4024	2.39509	2.398745	2.6718E-05	2.41247	2.41095	2.49776	2.440393333	0.002468778	-1.029289157	0.13055
diaA	4.52977	4.21014	4.369955	0.051081668	4.52977	4.52545	4.52977	4.52833	6.2208E-06	-1.116029374	0.52568
dicA	3.75505	3.31387	3.53446	0.097319896	3.31387	3.31387	3.31387	3.31387	0	1.16521001	0.48042
dicB	2.35449	2.35449	2.35449	0	2.35704	2.36083	2.35339	2.357086667	1.384E-05	-1.001801493	0.28382
dicC	2.2995	2.30189	2.300695	2.85605E-06	2.30189	2.30091	2.30859	2.303796667	1.74721E-05	-1.002152224	0.32145
dicF	2.47301	2.47301	2.47301	0	2.47642	2.47301	2.47196	2.473796667	5.43703E-06	-1.000545424	0.76328
dinB	2.38263	2.36691	2.37477	0.000123559	2.37174	2.41289	2.363	2.382543333	0.000709787	-1.005402606	0.8163
dinD	2.63911	2.64194	2.640525	4.00445E-06	2.88341	2.64405	2.80247	2.776643333	0.014823565	-1.098944352	0.04879
dinF	2.41303	2.41244	2.412735	1.7405E-07	2.43193	2.41303	2.41303	2.41933	0.00011907	-1.00458177	0.40702
dinG	2.47331	2.47331	2.47331	0	2.47611	2.47331	2.47113	2.473516667	6.23213E-06	-1.000143261	0.93746
dinI	5.23772	5.08196	5.15984	0.012130589	5.0849	5.06274	5.0849	5.077513333	0.000163689	1.058724093	0.39949
dinJ	4.11676	3.41378	3.76527	0.24709044	4.40675	4.17082	4.11425	4.230606667	0.024069897	-1.380639501	0.2389
dipZ	2.41151	2.41615	2.41383	1.07648E-05	2.42557	2.41615	2.4123	2.418006667	4.66086E-05	-1.002899239	0.60236
djlA	3.02644	2.58284	2.80464	0.09839048	2.70143	2.88819	2.70143	2.763683333	0.011626433	1.028795806	0.92325
djlB	2.32547	2.32756	2.326515	2.18405E-06	2.32969	2.32756	2.38775	2.348333333	0.001166389	-1.015238252	0.35364
djlC	2.52531	2.68516	2.605235	0.012776011	2.52565	2.52565	2.52565	2.52565	0	1.056714027	0.50683
dkgA	3.79771	3.73596	3.766835	0.001906531	3.25382	3.25382	3.22034	3.24266	0.000373637	1.438110966	0.00051
dkgB	2.69894	2.70113	2.700035	2.39805E-06	2.70465	2.70594	2.70162	2.70407	4.9179E-06	-1.002800764	0.0245
dksA	6.21535	6.48366	6.349505	0.035995128	6.12182	6.21535	6.21535	6.184173333	0.002915954	1.121423857	0.28882
dld	4.43521	3.80846	4.121835	0.196407781	3.70339	3.76984	3.80846	3.760563333	0.002824469	1.284557675	0.32413
dmsB	2.52607	2.43333	2.4797	0.004300354	2.43333	2.43333	2.43333	2.43333	0	1.032663343	0.48044
dmsC	2.30156	2.30156	2.30156	0	2.30403	2.30131	2.3	2.30178	4.2259E-06	-1.000152504	0.91964
dmsD	2.53147	2.42881	2.48014	0.005269538	2.43937	2.43937	2.43937	2.43937	0	1.028662701	0.67323
dnaA	4.07414	4.00298	4.03856	0.002531873	4.25964	4.04817	4.04482	4.117543333	0.015146403	-1.056273423	0.51771
dnaB	2.54637	2.54313	2.54475	5.2488E-06	2.54637	2.54637	2.54637	2.54637	0	-1.001123529	0.48042
dnaC	2.913	2.90938	2.91119	6.5522E-06	2.9123	2.91026	2.90932	2.910626667	2.32093E-06	1.000390549	0.8825
dnaE	2.60533	2.63337	2.61935	0.000393121	2.65588	2.67575	2.63337	2.655	0.000449597	-1.025018537	0.05062
dnaG	5.78524	5.75809	5.771665	0.000368561	5.79705	5.98372	5.79705	5.859273333	0.01161523	-1.062607156	0.17789
dnaJ	4.59505	4.59433	4.59469	2.592E-07	4.59433	4.63061	4.59433	4.606423333	0.000438746	-1.008166089	0.55158
dnaK	6.28751	6.44095	6.36423	0.011771917	6.02199	6.22393	6.61143	6.285783333	0.089729255	1.055880574	0.8297
dnaN	2.91877	2.7981	2.858435	0.007280624	2.7981	2.80125	2.78364	2.79433	8.81877E-05	1.045436185	0.39376
dnaQ	3.15877	3.10366	3.131215	0.001518556	3.10991	3.15964	3.15877	3.142773333	0.000810188	-1.008043805	0.851
dnaT	2.7646	2.7646	2.7646	0	2.76819	2.7646	2.76111	2.764633333	1.25324E-05	-1.000023105	0.99135
dnaX	4.06587	3.7199	3.892885	0.05984762	4.21669	4.06587	4.06587	4.116143333	0.007582224	-1.167367115	0.26588
dosC	2.67262	2.39255	2.532585	0.039219602	2.40802	2.39361	2.39054	2.39739	8.71039E-05	1.098241246	0.5574
dpiA	2.69332	2.43565	2.564485	0.033196914	2.43743	2.43743	2.43743	2.43743	0	1.092062178	0.53157
dpiB	2.45632	2.34413	2.400225	0.006293298	2.37385	2.6242	2.37774	2.458596667	0.020572131	-1.04128982	0.7637
dppA	8.99983	8.64128	8.820555	0.064279051	8.21183	8.33254	8.37519	8.30652	0.007179403	1.428038624	0.01676
dppB	4.66469	4.28266	4.473675	0.07297346	4.28266	4.25609	4.28116	4.273303333	0.000222787	1.14899432	0.4043
dppC	4.79802	4.53613	4.667075	0.034293186	4.59134	4.59134	4.59134	4.59134	0	1.053897821	0.76611
dppD	4.2456	2.88173	3.563665	0.930070688	2.90578	2.89216	2.90122	2.89972	4.80636E-05	1.584409218	0.54787
dppF	4.03748	4.08032	4.0589	0.000917633	4.08032	4.08032	4.14051	4.100383333	0.001207612	-1.029171444	0.13875
dps	6.75005	5.85568	6.302865	0.399948848	4.04738	4.35544	4.12586	4.176226667	0.025627842	4.366987293	0.00503
dsbA	4.12405	4.12834	4.126195	9.20205E-06	4.12834	4.12834	4.12834	4.12834	0	-1.001487907	0.47971
dsbB	4.46293	3.25903	3.86098	0.724687605	4.8477	4.62417	4.46334	4.64507	0.03726076	-1.722005798	0.24015
dsbC	3.12648	3.05024	3.08836	0.002906269	3.06877	2.97639	3.05024	3.0318	0.002388541	1.039983039	0.29386
dsbG	2.61995	2.47503	2.54749	0.010500903	2.45224	2.43564	2.45224	2.446706667	9.18533E-05	1.072355556	0.16975
dsdA	2.57449	2.51793	2.54621	0.001599517	2.57125	2.5817	2.57449	2.575813333	2.8614E-05	-1.020731439	0.41235
dsdC	2.41132	2.5269	2.46911	0.006679368	2.41444	2.40154	2.48954	2.435173333	0.002258403	1.023801955	0.78516
dsrA	2.78998	2.42034	2.60516	0.068316865	2.43188	2.42731	2.42731	2.428833333	6.96163E-06	1.13000305	0.56787
dsrB	2.34888	2.34888	2.34888	0	2.34888	2.34751	2.35316	2.34985	8.6863E-06	-1.000672579	0.76916
dtd	2.62857	2.62857	2.62857	0	2.63178	2.62474	2.6271	2.627873333	1.28389E-05	1.000483009	0.86036
dtpB	2.4653	2.4653	2.4653	0	2.46821	2.4648	2.43901	2.45734	0.000254899	1.005532701	0.63581
dusB	6.79714	6.16674	6.48194	0.19870208	6.51869	6.51869	6.51869	6.51869	0	-1.025800372	0.94887
dusC	2.69815	2.68786	2.693005	5.2942E-05	2.69815	2.69865	2.69815	2.698316667	8.33333E-08	-1.003688553	0.42288
dut	5.90577	5.32545	5.61561	0.168385651	5.269	5.21117	5.53408	5.338083333	0.029647097	1.212115071	0.60876
dxr	2.66016	2.66016	2.66016	0	2.66016	2.71097	2.65695	2.676026667	0.000918353	-1.011058635	0.60738
dxs	4.16026	3.56793	3.864095	0.175427414	3.97715	4.18492	4.12248	4.09485	0.011364656	-1.173448885	0.68815
eamA	4.38397	4.25252	4.318245	0.008639551	4.15491	4.25252	4.22994	4.212456667	0.002611178	1.076082235	0.12228
eamB	2.38746	2.43602	2.41174	0.001179037	2.43947	2.43602	2.44523	2.44024	2.16507E-05	-1.01995111	0.31109
ebgA	2.3722	2.37553	2.373865	5.54445E-06	2.37553	2.47494	2.36906	2.40651	0.003522464	-1.02288574	0.57012
ebgC	2.45446	2.45473	2.454595	3.645E-08	2.45665	2.45648	2.51566	2.476263333	0.00116408	-1.015132701	0.35774
ebgR	2.71277	2.71221	2.71249	1.568E-07	2.71436	2.71277	2.71277	2.7133	8.427E-07	-1.000561607	0.19698
ecnA	2.56814	2.5464	2.55727	0.000236314	2.57275	2.54604	2.56814	2.56231	0.000203848	-1.003499571	0.84731
ecnB	5.41265	5.35216	5.382405	0.00182952	4.93892	4.75061	4.92759	4.872373333	0.011151824	1.424081453	0.00182
eco	2.43807	2.43616	2.437115	1.82405E-06	2.43889	2.4336	2.43616	2.436216667	6.99843E-06	1.000622871	0.79772
ecpD	2.44073	2.45191	2.44632	6.24962E-05	2.45409	2.45191	2.45191	2.452636667	1.58413E-06	-1.004387979	0.34202
eda	4.984	4.51091	4.747455	0.111907074	4.4321	4.51091	4.50984	4.484283333	0.002042611	1.200114176	0.353
edd	2.89135	2.68489	2.78812	0.021312866	2.68489	2.67849	2.68489	2.682756667	1.36533E-05	1.075765281	0.43771
efeB	2.73323	2.73794	2.735585	1.10921E-05	2.73601	2.73323	2.73323	2.734156667	2.57613E-06	1.000990535	0.77113
efeO	2.82432	2.7407	2.78251	0.003496152	2.69247	2.7407	2.77339	2.73552	0.001657136	1.033107227	0.53982
efeU_1	3.61857	3.76246	3.690515	0.010352166	3.61857	3.37747	3.61857	3.538203333	0.019376403	1.111348788	0.13951
efeU_1	2.53659	2.53936	2.537975	3.83645E-06	2.63711	2.53936	2.53764	2.57137	0.00324205	-1.023417636	0.44644
efp	4.66309	4.43006	4.546575	0.02715149	4.56901	4.56607	4.56607	4.56705	2.8812E-06	-1.014293376	0.9241
elaA	2.44538	2.42729	2.436335	0.000163624	2.43005	2.42678	2.42729	2.42804	3.0951E-06	1.005766217	0.60374
elaB	6.67361	6.47076	6.572185	0.020574061	6.16317	6.16317	5.54933	5.958556667	0.125599849	1.530102534	0.01815
elaD	2.39486	2.39486	2.39486	0	2.40357	2.39486	2.37782	2.392083333	0.000171548	1.001926492	0.8481
elbB	3.45358	3.67817	3.565875	0.025220334	3.45881	3.45358	3.42448	3.445623333	0.000342119	1.086924451	0.3866
emrA	2.83475	2.59307	2.71391	0.029204611	2.46479	2.5001	2.50064	2.48851	0.000422052	1.169101347	0.05686
emrB	2.33532	2.33383	2.334575	1.11005E-06	2.3351	2.3351	2.3351	2.3351	0	-1.000363968	0.71563
emrD	2.33906	2.34625	2.342655	2.58481E-05	2.34871	2.34384	2.34625	2.346266667	5.92943E-06	-1.002506553	0.58443
emrE	2.42391	2.42391	2.42391	0	2.42696	2.42391	2.41863	2.423166667	1.77616E-05	1.000515372	0.87352
emrK	2.31375	2.31375	2.31375	0	2.31449	2.31375	2.30889	2.312376667	9.25453E-06	1.000952375	0.67936
emrY	2.37568	2.37568	2.37568	0	2.37855	2.37568	2.37416	2.37613	4.9699E-06	-1.000311965	0.85381
emtA	2.89625	2.83629	2.86627	0.001797601	2.73533	2.83629	2.83629	2.802636667	0.003397641	1.045094452	0.13973
endA	2.35943	2.35943	2.35943	0	2.36128	2.37299	2.35804	2.364103333	6.1854E-05	-1.00324456	0.42448
eno	6.79031	6.53423	6.66227	0.032788483	6.79031	6.92094	6.79031	6.833853333	0.005688066	-1.126293895	0.24772
entA	2.76408	2.76424	2.76416	1.28E-08	2.76861	2.76424	2.76251	2.76512	9.8833E-06	-1.000665643	0.78579
entB	2.5712	2.57662	2.57391	1.46882E-05	2.65891	2.57822	2.57662	2.604583333	0.00221418	-1.021488763	0.3402
entC	2.41425	2.47741	2.44583	0.001994593	2.73976	2.49028	2.59463	2.608223333	0.015698652	-1.11914218	0.03875
entD	2.31634	2.3167	2.31652	6.48E-08	2.44699	2.31865	2.31183	2.359156667	0.005797649	-1.029994524	0.5518
entE	2.37382	2.37429	2.374055	1.1045E-07	2.37737	2.39802	2.36378	2.379723333	0.000297248	-1.003936718	0.76941
entF	2.42795	2.42821	2.42808	3.38E-08	2.43235	2.42821	2.42468	2.428413333	1.47382E-05	-1.000231076	0.93478
entH	2.52324	2.52316	2.5232	3.2E-09	2.52324	2.59314	2.52324	2.54654	0.00162867	-1.016309629	0.47076
entS	2.3464	2.3464	2.3464	0	2.3464	2.53413	2.33721	2.405913333	0.012350749	-1.042114163	0.59144
envC	2.36769	2.36769	2.36769	0	2.42971	2.3652	2.36769	2.387533333	0.001335703	-1.013849377	0.58088
envR	2.37105	2.37105	2.37105	0	2.40204	2.3697	2.3677	2.379813333	0.000371519	-1.006092766	0.67666
envY	2.3742	2.3742	2.3742	0	2.37686	2.3742	2.37073	2.37393	9.4489E-06	1.000187167	0.93371
envZ	4.11198	3.80069	3.956335	0.048450732	3.57284	3.45896	3.42961	3.487136667	0.005724152	1.384340014	0.0148
epd	4.03217	3.94517	3.98867	0.0037845	3.68051	3.69071	4.03444	3.801886667	0.0405868	1.138223076	0.11326
eptA	5.33262	5.3206	5.32661	7.22402E-05	5.33554	5.33444	5.33262	5.3342	2.1748E-06	-1.00527485	0.25923
eptB	2.51611	2.3696	2.442855	0.01073259	2.37685	2.3707	2.35817	2.368573333	9.06276E-05	1.052836687	0.45253
erfK	2.69422	2.46646	2.58034	0.025937309	2.46974	2.46646	2.44432	2.460173333	0.000191186	1.086860414	0.39913
erpA	5.01533	4.56218	4.788755	0.102672461	4.56218	4.56218	4.6358	4.58672	0.001806635	1.1503198	0.62139
essD	2.40377	2.39628	2.400025	2.80501E-05	2.41092	2.519	3.06745	2.66579	0.123918388	-1.202273395	0.22428
essQ	2.4134	2.43562	2.42451	0.000246864	2.45856	2.43562	2.42926	2.441146667	0.000237531	-1.011598404	0.30983
etk	2.33832	2.33788	2.3381	9.68E-08	2.34273	2.33788	2.3348	2.33847	1.59823E-05	-1.000256497	0.931
etp	2.39187	2.39187	2.39187	0	2.39187	2.39187	2.40756	2.3971	8.20587E-05	-1.003631739	0.48033
eutA	2.38428	2.38452	2.3844	2.88E-08	2.38714	2.38389	2.38298	2.38467	4.7827E-06	-1.000187167	0.9099
eutB	2.89174	2.77789	2.834815	0.006480911	2.77129	2.77129	2.76808	2.77022	3.4347E-06	1.045791319	0.33253
eutC	2.42422	2.4233	2.42376	4.232E-07	2.42569	2.4233	2.42315	2.424046667	2.03103E-06	-1.000198722	0.87246
eutD	2.32349	2.32189	2.32269	1.28E-06	2.32756	2.32349	2.31791	2.322986667	2.34706E-05	-1.000205655	0.95522
eutG	2.40562	2.40593	2.405775	4.805E-08	2.40885	2.40562	2.40164	2.40537	1.30429E-05	1.000280764	0.91628
eutJ	2.3797	2.37999	2.379845	4.205E-08	2.38345	2.37999	2.37644	2.37996	1.22857E-05	-1.000079715	0.97352
eutK	2.39785	2.39752	2.397685	5.445E-08	2.40407	2.39785	2.39785	2.399923333	1.28961E-05	-1.001552699	0.3775
eutL	2.47052	2.41493	2.442725	0.001545124	2.42147	2.42952	2.41524	2.422076667	5.12556E-05	1.014415246	0.70127
eutM	2.32357	2.38441	2.35399	0.001850753	2.32357	2.32093	2.32212	2.322206667	1.74803E-06	1.022274992	0.40779
eutN	2.42364	2.42364	2.42364	0	2.42364	2.42108	2.42364	2.422786667	2.18453E-06	1.000591661	0.48042
eutP	2.32585	2.33194	2.328895	1.8544E-05	2.33557	2.33194	2.33194	2.33315	4.3923E-06	-1.002953695	0.22925
eutQ	2.42742	2.42742	2.42742	0	2.43369	2.41701	2.42314	2.424613333	7.11836E-05	1.001947327	0.76655
eutR	2.58413	2.58413	2.58413	0	2.5864	2.63604	2.57525	2.59923	0.001047313	-1.010521488	0.66603
eutT	2.34851	2.34851	2.34851	0	2.35353	2.34851	2.3474	2.349813333	1.06682E-05	-1.00090381	0.71966
evgA	5.31729	4.72901	5.02315	0.173036679	4.0448	4.16272	4.21847	4.141996667	0.00786241	1.84184714	0.01429
evgS	3.00646	2.50541	2.755935	0.125525551	2.50345	2.51474	2.49702	2.50507	8.04679E-05	1.189920344	0.47352
exbB	2.51176	2.5121	2.51193	5.78E-08	2.51841	2.46698	2.5121	2.499163333	0.000786779	1.008888449	0.67632
exbB	2.74238	2.47683	2.609605	0.035258401	2.48264	2.47981	2.47981	2.480753333	2.66963E-06	1.093423029	0.55132
exbD	4.06983	4.26958	4.169705	0.019950031	4.45479	4.23952	4.23952	4.311276667	0.015447058	-1.103106181	0.32166
exoX	2.87434	2.69865	2.786495	0.015433488	2.7289	2.69954	2.69355	2.70733	0.000357919	1.056406439	0.61596
exuR	5.28697	4.54577	4.91637	0.27468872	5.19518	5.19518	5.19518	5.19518	0	-1.213193775	0.693
exuT	2.33632	2.33892	2.33762	3.38E-06	2.34208	2.33826	2.33586	2.338733333	9.84013E-06	-1.000772002	0.79636
fabA	3.8666	3.72738	3.79699	0.009691104	3.67338	3.72738	3.72738	3.70938	0.000972	1.062608383	0.2781
fabB	6.14874	6.14874	6.14874	0	6.02346	6.14874	6.40409	6.192096667	0.03762965	-1.030508687	0.84055
fabD	6.62074	6.11336	6.36705	0.128717232	5.86977	6.11336	6.11336	6.032163333	0.019778696	1.261278323	0.25457
fabF	3.97186	3.28708	3.62947	0.234461824	3.79188	3.76159	3.79188	3.781783333	0.000305828	-1.111350072	0.81846
fabG	6.62429	6.62429	6.62429	0	6.62429	6.6872	6.5973	6.636263333	0.002128023	-1.008333817	0.81651
fabH	4.44711	3.90944	4.178275	0.144544514	4.17192	4.20059	4.20059	4.191033333	0.00027399	-1.008882621	0.97794
fabI	6.85972	6.53213	6.695925	0.053657604	6.53213	6.53213	6.53213	6.53213	1.18329E-30	1.120230024	0.48041
fabR	4.17186	3.98046	4.07616	0.01831698	4.04281	4.21798	4.17186	4.144216667	0.008244248	-1.04830365	0.74795
fabZ	5.14001	4.25549	4.69775	0.391187815	4.92114	4.91327	5.0852	4.973203333	0.009422924	-1.210374361	0.75053
fadA	2.361	2.35884	2.35992	2.3328E-06	2.36922	2.36048	2.3578	2.3625	3.56644E-05	-1.00178992	0.70999
fadB	2.91376	2.90881	2.911285	1.22513E-05	2.91376	2.90915	3.14393	2.988946667	0.018020188	-1.055306204	0.47149
fadD	2.47697	2.47536	2.476165	1.29605E-06	2.47697	2.47697	2.47697	2.47697	0	-1.000558139	0.48042
fadE	2.46808	2.46779	2.467935	4.205E-08	2.47036	2.48201	2.46808	2.473483333	5.58276E-05	-1.003853216	0.23711
fadH	2.45177	2.49049	2.47113	0.000749619	2.45301	2.45177	2.44956	2.451446667	3.05403E-06	1.013736944	0.44605
fadI	2.41954	2.56005	2.489795	0.00987153	2.52279	2.42487	2.40484	2.450833333	0.003983622	1.027374141	0.79981
fadJ	2.51779	2.46311	2.49045	0.001494951	2.40779	2.40779	2.40637	2.407316667	6.72133E-07	1.059316232	0.01326
fadK	2.38785	2.38785	2.38785	0	2.39133	2.38705	2.38628	2.38822	7.4023E-06	-1.000256497	0.90025
fadL	2.57648	2.57648	2.57648	0	2.57648	2.573	2.92035	2.689943333	0.039818452	-1.081822144	0.53331
fadM	2.37871	2.38304	2.380875	9.37445E-06	2.38915	2.38304	2.44249	2.404893333	0.001069465	-1.016787594	0.25062
fadR	4.97639	4.97655	4.97647	1.28E-08	4.97655	5.27924	4.97025	5.075346667	0.031189291	-1.070939267	0.55197
fbaA	5.78274	5.08783	5.435285	0.241449954	5.19662	5.37155	5.37155	5.31324	0.010200168	1.088276386	0.85664
fbaB	4.70163	4.89288	4.797255	0.018288281	4.02046	3.6727	4.29859	3.99725	0.098338601	1.741107161	0.00756
fbp	2.65094	2.47265	2.561795	0.015893662	2.41952	2.47265	2.47265	2.45494	0.000940932	1.076878138	0.30505
fcl	2.42856	2.42887	2.428715	4.805E-08	2.4316	2.50284	2.42712	2.453853333	0.001804788	-1.017577258	0.43163
fdhD	3.64695	3.46844	3.557695	0.01593291	3.63176	3.63176	3.63176	3.63176	0	-1.052678582	0.65457
fdhE	4.75953	3.91092	4.335225	0.360069466	4.61833	4.80558	4.61833	4.680746667	0.011687521	-1.270610342	0.66734
fdhF	2.39804	2.39075	2.394395	2.6572E-05	2.39034	2.38873	2.37794	2.38567	4.54627E-05	1.006066033	0.08594
fdnH	2.43557	2.43528	2.435425	4.205E-08	2.43557	2.43557	2.54317	2.471436667	0.003859253	-1.025275529	0.46427
fdnI	2.29298	2.39125	2.342115	0.004828496	2.29536	2.29298	2.28946	2.2926	8.8108E-06	1.034916951	0.45936
fdoG	2.62443	2.4336	2.529015	0.018208044	2.4984	2.5001	2.49494	2.497813333	6.91453E-06	1.021862914	0.86405
fdoH	4.00666	3.39841	3.702535	0.184984031	3.65337	3.65002	3.63783	3.647073333	6.6885E-05	1.039191594	0.9213
fdoI	3.29917	2.71385	3.00651	0.171299751	3.24064	3.24064	3.24161	3.240963333	3.13633E-07	-1.176460868	0.66993
fdrA	2.33649	2.3364	2.336445	4.05E-09	2.34344	2.33613	2.33649	2.338686667	1.6978E-05	-1.001555013	0.5796
fdrA	2.31591	2.31591	2.31591	0	2.31591	2.31636	2.31227	2.314846667	5.03003E-06	1.000737318	0.6595
fdx	4.32465	3.90537	4.11501	0.087897859	4.32465	4.32761	4.32465	4.325636667	2.92053E-06	-1.157190726	0.46326
feaB	2.49695	2.49695	2.49695	0	2.49695	2.49957	2.48664	2.494386667	4.67242E-05	1.001778347	0.73781
feaR	2.3515	2.35062	2.35106	3.872E-07	2.3515	2.3515	2.38128	2.361426667	0.000295616	-1.007211504	0.40927
fecA	2.82731	3.02222	2.924765	0.018994954	3.02222	3.02222	3.02222	3.02222	2.95823E-31	-1.069884457	0.48042
fecB	2.41109	2.42727	2.41918	0.000130896	2.41037	2.4083	2.40949	2.409386667	1.07923E-06	1.006811314	0.28489
fecC	2.49665	2.5685	2.532575	0.002581211	2.49665	2.49623	2.49665	2.49651	5.88E-08	1.025313432	0.46473
fecD	2.28971	2.28897	2.28934	2.738E-07	2.29353	2.28579	2.28971	2.289676667	1.49777E-05	-1.000233387	0.93547
fecE	2.41921	2.41844	2.418825	2.9645E-07	2.41921	2.4348	2.41921	2.424406667	8.1016E-05	-1.00387641	0.38155
fecI	2.55291	2.54641	2.54966	2.1125E-05	2.55291	2.65634	2.55291	2.587386667	0.003565922	-1.026495047	0.36585
fecR	2.79431	2.70243	2.74837	0.004220967	2.95829	2.79442	2.82909	2.8606	0.007458004	-1.080897709	0.08281
feoA	2.48665	2.41643	2.45154	0.002465424	2.42131	2.41643	2.39973	2.41249	0.000128067	1.027437047	0.36298
feoB	2.29439	2.2943	2.294345	4.05E-09	2.2943	2.29457	2.29285	2.293906667	8.55633E-07	1.000303876	0.66281
feoC	3.16458	3.02229	3.093435	0.010123222	3.03048	3.03048	3.03048	3.03048	2.95823E-31	1.044603179	0.62245
fepA	2.44425	2.75487	2.59956	0.048242392	2.45393	2.44391	2.45029	2.449376667	2.57257E-05	1.109710482	0.55489
fepB	2.40302	2.40302	2.40302	0	2.40782	2.40142	2.40064	2.403293333	1.55201E-05	-1.000189478	0.94816
fepC	2.34502	2.34448	2.34475	1.458E-07	2.34502	2.34502	2.34237	2.344136667	2.34083E-06	1.000425221	0.73161
fepD	2.97685	2.92784	2.952345	0.00120099	3.03612	3.17036	2.97685	3.06111	0.009829905	-1.078304773	0.0695
fepE	2.32383	2.32393	2.32388	5E-09	2.3274	2.32393	2.32077	2.324033333	1.09972E-05	-1.000106288	0.96387
fepG	2.33266	2.33266	2.33266	0	2.33613	2.33266	2.33102	2.33327	6.8071E-06	-1.000422909	0.83385
fes	2.37919	2.37919	2.37919	0	2.37919	2.37919	2.37569	2.378023333	4.08333E-06	1.000808999	0.47999
ffh	4.2152	4.17292	4.19406	0.000893799	4.31586	4.3356	4.17366	4.27504	0.007805845	-1.0577363	0.12275
ffs	5.08884	4.12949	4.609165	0.460176211	5.5512	5.62223	6.11204	5.761823333	0.0932501	-2.223231735	0.02859
fhlA	2.40205	2.41773	2.40989	0.000122931	2.52078	2.40197	2.39837	2.440373333	0.004852164	-1.021354244	0.69681
fhuA	2.75548	2.96848	2.86198	0.0226845	3.03842	2.96848	2.96848	2.991793333	0.001630535	-1.094152123	0.29524
fhuB	2.4469	2.44163	2.444265	1.38864E-05	2.44819	2.44298	2.43847	2.443213333	2.36604E-05	1.000729226	0.88522
fhuC	2.40699	2.40661	2.4068	7.22E-08	2.41111	2.41426	2.40344	2.409603333	3.09706E-05	-1.001945012	0.63109
fhuD	2.3648	2.3648	2.3648	0	2.36759	2.3648	2.3648	2.36573	2.5947E-06	-1.000644835	0.47934
fhuE	2.35927	2.35927	2.35927	0	2.35927	2.35927	2.35094	2.356493333	2.31296E-05	1.001926492	0.48024
fhuF	2.3708	2.36465	2.367725	1.89112E-05	2.37287	2.44479	2.36925	2.395636667	0.001815314	-1.019535257	0.3385
fic	2.84883	2.84883	2.84883	0	2.81413	2.84883	2.84883	2.837263333	0.000401363	1.008049628	0.48056
fieF	4.05428	3.96362	4.00895	0.004109618	4.06026	4.15897	4.24258	4.153936667	0.008329146	-1.105720434	0.03709
fimA	3.01205	2.40704	2.709545	0.18301855	3.02412	2.92301	3.26709	3.071406667	0.031274783	-1.285083111	0.33333
fimB	4.05637	4.04095	4.04866	0.000118888	4.11639	4.05683	4.05683	4.076683333	0.001182465	-1.019614174	0.21906
fimC	2.73494	2.3737	2.55432	0.065247169	3.11498	3.28327	3.51331	3.303853333	0.039984452	-1.681248911	0.00958
fimD	2.44589	2.43787	2.44188	3.21602E-05	2.43787	2.43597	2.4323	2.43538	8.0173E-06	1.004515622	0.11396
fimE	2.50197	2.50402	2.502995	2.10125E-06	2.50197	2.50197	2.50197	2.50197	0	1.000710728	0.47968
fimF	2.37232	2.37245	2.372385	8.45E-09	2.40329	2.37245	2.36804	2.38126	0.000368853	-1.006170642	0.67013
fimG	2.34732	2.35072	2.34902	5.78E-06	2.35708	2.39624	2.34977	2.367696667	0.0006244	-1.013029837	0.23719
fimH	2.4161	2.41824	2.41717	2.2898E-06	2.41824	2.41824	2.44134	2.42594	0.00017787	-1.006097415	0.33722
fimZ	2.40313	2.52341	2.46327	0.007233639	2.40357	2.40357	2.40357	2.40357	0	1.042249009	0.52237
fis	3.96427	3.96399	3.96413	3.92E-08	4.05464	3.96703	4.00792	4.009863333	0.00192171	-1.032207725	0.06238
fiu	2.28025	2.28025	2.28025	0	2.28365	2.28025	2.27877	2.28089	6.2608E-06	-1.000443713	0.81915
fixA	2.32565	2.32589	2.32577	2.88E-08	2.32738	2.3277	2.32391	2.32633	4.4179E-06	-1.000388238	0.81284
fixB	2.32848	2.5448	2.43664	0.023397171	2.33447	2.33155	2.32839	2.33147	9.2464E-06	1.075621129	0.54944
fixC	2.37823	2.37813	2.37818	5E-09	2.38103	2.37823	2.37668	2.378646667	4.86083E-06	-1.000323521	0.84796
fixX	2.35862	2.3609	2.35976	2.5992E-06	2.3609	2.36305	2.34317	2.355706667	0.000119032	1.002813507	0.7436
fkpA	4.22727	3.96923	4.09825	0.033292321	4.23474	4.23474	4.45327	4.307583333	0.015918454	-1.156153804	0.13899
fkpB	2.94301	2.94106	2.942035	1.90125E-06	2.94658	3.14979	2.94301	3.013126667	0.014010836	-1.05051129	0.41265
fldA	4.0649	4.0649	4.0649	0	3.94113	4.15957	3.986	4.0289	0.013309316	1.025267238	0.78116
fldB	3.7641	3.13386	3.44898	0.198601229	3.33282	3.32453	3.2876	3.314983333	0.000579566	1.097329402	0.82588
flgA	3.08451	2.74527	2.91489	0.057541889	4.25661	4.7003	4.48942	4.48211	0.049255281	-2.963331447	0.00188
flgB	3.58755	3.99209	3.78982	0.081826306	5.30633	5.62181	5.75254	5.560226667	0.052620221	-3.411501065	0.00194
flgC	4.9466	4.63365	4.790125	0.048968851	6.72356	6.65308	6.98496	6.7872	0.030573621	-3.991898394	0.00103
flgD	2.90147	2.52702	2.714245	0.070106401	3.35072	3.82585	4.23046	3.802343333	0.193900039	-2.125936246	0.00986
flgE	4.90791	4.04423	4.47607	0.372971571	6.89036	7.03338	7.04889	6.990876667	0.00763784	-5.715210621	0.00316
flgF	2.91212	2.22414	2.56813	0.23665824	3.23601	2.92116	2.92116	3.02611	0.033043508	-1.373617191	0.2448
flgG	3.87326	2.52752	3.20039	0.905508074	4.87472	4.76381	5.05111	4.896546667	0.020992625	-3.240365757	0.02184
flgH	2.3499	2.34948	2.34969	8.82E-08	2.62219	2.71892	2.35564	2.565583333	0.035396326	-1.161422858	0.04423
flgI	2.72937	2.32756	2.528465	0.080725638	2.84079	3.34169	2.83613	3.006203333	0.084418907	-1.392558884	0.06001
flgJ	3.37328	2.72461	3.048945	0.210386384	3.76059	3.66953	3.37346	3.601193333	0.040969834	-1.466369144	0.09258
flgK	2.79034	2.78929	2.789815	5.5125E-07	3.07004	3.09042	3.10376	3.088073333	0.00028839	-1.229659034	0.00011
flgL	4.91319	4.05761	4.4854	0.366008568	7.83054	7.63706	7.58852	7.685373333	0.016394054	-9.189416982	0.00188
flgM	3.61798	4.00561	3.811795	0.075128508	5.88885	5.72294	5.57847	5.730086667	0.024122242	-3.779752231	0.00143
flgN	2.44732	2.46291	2.455115	0.000121524	4.8227	4.79531	4.78925	4.80242	0.00031764	-5.088727721	140.6826
flhA	2.93773	3.31987	3.1288	0.07301549	3.50494	3.62821	3.38553	3.506226667	0.014724637	-1.299022723	0.05706
flhB	2.7092	2.29694	2.50307	0.084979154	3.0241	3.37782	3.08781	3.163243333	0.0355471	-1.580272475	0.01582
flhC	3.42295	2.8585	3.140725	0.159301901	3.42295	3.49225	3.67465	3.52995	0.01690419	-1.309689664	0.20848
flhD	3.42937	3.10764	3.268505	0.051755096	3.43986	3.43641	3.43595	3.437406667	4.56703E-06	-1.124202296	0.40203
flhE	2.3683	2.37014	2.36922	1.6928E-06	2.37371	2.40177	2.37079	2.38209	0.000292608	-1.008960713	0.22969
fliA	2.30704	2.26322	2.28513	0.000960096	3.4572	3.51644	3.64446	3.539366667	0.009160801	-2.385409027	0.00025
fliC	5.19015	4.42121	4.80568	0.295634362	7.16846	7.22767	7.35623	7.250786667	0.009215178	-5.44565908	0.00271
fliD	4.08538	2.82398	3.45468	0.79556498	5.70373	5.54655	5.48414	5.57814	0.012803388	-4.35737718	0.01043
fliE	3.37356	2.7706	3.07208	0.181780381	4.53523	4.8358	5.22688	4.86597	0.120277602	-3.467485861	0.00441
fliF	3.2787	2.55519	2.916945	0.26173336	4.63226	4.95089	4.81356	4.798903333	0.025542383	-3.685750295	0.00426
fliG	2.88452	2.85827	2.871395	0.000344531	4.83671	4.4648	4.45964	4.58705	0.046754243	-3.284457278	0.00072
fliI	3.14612	2.83227	2.989195	0.049250911	4.49982	3.85979	4.06326	4.140956667	0.106937179	-2.221850377	0.00497
fliJ	3.03741	2.91165	2.97453	0.007907789	4.03651	4.56167	4.13368	4.243953333	0.078068412	-2.410651889	0.00192
fliK	2.76012	2.82638	2.79325	0.002195194	5.13842	5.28728	4.78762	5.071106667	0.065813343	-4.849569442	0.00059
fliL	2.79708	2.6206	2.70884	0.015572595	4.73454	4.80157	4.68083	4.73898	0.003659322	-4.084444841	0.00024
fliM	4.29665	4.42113	4.35889	0.007747635	6.125	6.04595	6.13728	6.102743333	0.002456812	-3.349285439	0.0002
fliN	3.0507	2.30396	2.67733	0.278810314	4.05371	3.67132	4.20076	3.975263333	0.074692088	-2.458764113	0.01165
fliO	3.4842	2.28344	2.88382	0.720912289	4.61245	5.11568	4.57163	4.766586667	0.091816185	-3.687815977	0.01355
fliP	2.56231	2.4828	2.522555	0.00316092	2.87666	3.00589	2.60546	2.829336667	0.04176567	-1.236945269	0.02277
fliQ	2.86638	3.39563	3.131005	0.140052781	3.59711	3.54512	3.54712	3.563116667	0.00086766	-1.349206961	0.08722
fliR	2.61714	2.51892	2.56803	0.004823584	2.95138	2.83072	3.46376	3.081953333	0.112971957	-1.427928096	0.02023
fliS	3.85681	3.37457	3.61569	0.116277709	5.63196	5.3235	5.77024	5.575233333	0.052307593	-3.889388459	0.00203
fliT	2.31992	2.29169	2.305805	0.000398466	2.6366	2.63024	2.79183	2.686223333	0.008374688	-1.301719256	0.00221
fliY	5.22666	4.83322	5.02994	0.077397517	5.09189	5.16742	5.09189	5.117066667	0.001901594	-1.062252447	0.8204
fliZ	3.77939	3.28466	3.532025	0.122378886	4.72932	4.83854	5.03171	4.866523333	0.023447228	-2.521877736	0.00416
flk	3.52504	3.26079	3.392915	0.034914031	3.13769	3.11794	3.26079	3.17214	0.005991633	1.165359437	0.0966
flu	6.0536	5.46945	5.761525	0.170615611	5.4309	5.41449	5.46945	5.43828	0.000795999	1.251141532	0.35366
flxA	3.2738	3.06126	3.16753	0.022586626	5.78075	5.81673	5.97666	5.858046667	0.010875482	-6.455445523	0.00022
fnr	6.07789	5.20891	5.6434	0.37756312	5.47951	5.73252	5.63448	5.615503333	0.0162736	1.019524657	0.97122
focA	3.23384	2.79199	3.012915	0.097615711	2.75433	2.65427	2.79199	2.73353	0.00506618	1.213677401	0.26343
focB	2.30258	2.30283	2.302705	3.125E-08	2.30605	2.30283	2.30278	2.303886667	3.51063E-06	-1.000819404	0.37052
folA	2.75774	2.75701	2.757375	2.6645E-07	2.75701	2.75536	2.75609	2.756153333	6.83633E-07	1.000847153	0.04046
folC	4.10637	3.15753	3.63195	0.450148673	3.0689	3.10123	3.25248	3.14087	0.009603901	1.405496635	0.42803
folD	4.60701	4.60701	4.60701	0	4.60701	4.60701	4.60701	4.60701	0	1	NaN
folE	7.8788	7.63123	7.755015	0.030645452	7.20214	7.16691	7.35234	7.240463333	0.00969758	1.428550133	0.00812
folK	3.00438	2.77821	2.891295	0.025576434	3.02935	3.00438	3.06798	3.033903333	0.00102679	-1.103899117	0.26266
folM	2.3996	2.3996	2.3996	0	2.40263	2.39818	2.3996	2.400136667	5.16663E-06	-1.000372058	0.83136
folP	3.86079	3.84217	3.85148	0.000173352	3.86545	3.86079	3.85983	3.862023333	9.03693E-06	-1.007334851	0.34707
folX	5.2356	4.74351	4.989555	0.121076284	4.74874	4.93893	4.96133	4.883	0.013644751	1.07665423	0.82852
fpr	4.75875	4.93428	4.846515	0.01540539	4.69539	4.85455	4.81576	4.788566667	0.006887584	1.040984317	0.7656
frc	2.37491	2.38279	2.37885	3.10472E-05	2.38568	2.38279	2.37951	2.38266	9.5299E-06	-1.002644381	0.62507
frdA	2.63152	2.63063	2.631075	3.9605E-07	2.63311	2.62808	2.62738	2.629523333	9.77063E-06	1.001076112	0.65219
frdB	2.85586	2.75846	2.80716	0.00474338	2.76191	2.75846	2.75846	2.75961	3.9675E-06	1.033508318	0.5444
frdC	2.75343	2.75343	2.75343	0	2.76033	2.75343	2.75343	2.75573	1.587E-05	-1.00159551	0.48065
frdD	2.75649	2.59029	2.67339	0.01381122	2.59319	2.59037	2.58896	2.59084	4.6389E-06	1.058887999	0.52086
fre	4.02531	3.69517	3.86024	0.05449621	3.70454	3.69147	3.70454	3.700183333	5.69416E-05	1.117331024	0.55239
frlA	2.42195	2.4262	2.424075	9.03125E-06	2.42453	2.42195	2.47142	2.4393	0.000775435	-1.010609047	0.58215
frlB	2.38316	2.38343	2.383295	3.645E-08	2.3867	2.38316	2.37994	2.383266667	1.14329E-05	1.000019639	0.993
frlB	2.34956	2.35197	2.350765	2.90405E-06	2.35417	2.35197	2.35197	2.352703333	1.61333E-06	-1.001344453	0.1793
frlB	2.43788	2.43788	2.43788	0	2.44072	2.43788	2.43788	2.438826667	2.68853E-06	-1.000656395	0.48042
frlR	2.74159	2.74186	2.741725	3.645E-08	2.74405	2.74159	2.74159	2.74241	2.0172E-06	-1.000474919	0.65592
frmA	2.36461	2.3747	2.369655	5.0904E-05	2.38044	2.37386	2.36952	2.374606667	3.02297E-05	-1.003438131	0.65426
frmB	2.32263	2.32508	2.323855	3.00125E-06	2.32508	2.32508	2.36863	2.339596667	0.000632201	-1.010971037	0.37341
frmR	2.86289	3.16912	3.016005	0.046888406	3.16503	3.09058	2.96046	3.072023333	0.010720484	-1.039592646	0.85885
frr	3.93595	3.21381	3.57488	0.26074309	3.26519	3.447	3.77061	3.494266667	0.065537947	1.057467506	0.91201
frsA	3.93447	3.73501	3.83474	0.019892146	3.33506	3.72998	3.72763	3.597556667	0.051679756	1.178689183	0.13097
fruA	3.83749	4.07137	3.95443	0.027349927	3.83749	3.71646	3.83749	3.797146667	0.004882754	1.11518521	0.24604
fruB	2.40611	2.40648	2.406295	6.845E-08	2.42337	2.40822	2.40216	2.41125	0.000119352	-1.003440449	0.67787
fruK	2.46991	2.65113	2.56052	0.016420344	2.46991	2.46991	2.6012	2.513673333	0.005745688	1.033004591	0.81048
fruR	3.14835	2.89043	3.01939	0.033261363	2.89758	2.89455	2.891	2.894376667	1.08466E-05	1.090517811	0.55237
frvA	2.38838	2.39236	2.39037	7.9202E-06	2.4284	2.39236	2.38609	2.402283333	0.000521388	-1.008291882	0.61667
frvB	2.37569	2.37558	2.375635	6.05E-09	2.37836	2.37558	2.37445	2.37613	4.0489E-06	-1.000343167	0.82468
frvR	2.41512	2.41338	2.41425	1.5138E-06	2.41512	2.41753	2.4123	2.414983333	6.85223E-06	-1.000508437	0.82699
frvX	2.85467	2.76352	2.809095	0.004154161	2.4232	2.30691	2.42144	2.38385	0.004440597	1.342800519	0.00203
frwB	2.33479	2.33707	2.33593	2.5992E-06	2.44679	2.33707	2.33349	2.37245	0.004148031	-1.025636848	0.53746
frwC	2.33522	2.33437	2.334795	3.6125E-07	2.33522	2.35047	2.36202	2.349236667	0.000180701	-1.01006047	0.05671
frwD	2.39054	2.39908	2.39481	3.64658E-05	2.4094	2.39908	2.39908	2.40252	3.55008E-05	-1.00535847	0.15076
fryA	2.38142	2.38153	2.381475	6.05E-09	2.38505	2.38153	2.37806	2.381546667	1.22152E-05	-1.000049677	0.9836
fryB	2.37705	2.37741	2.37723	6.48E-08	2.38246	2.37909	2.36989	2.377146667	4.23336E-05	1.000057764	0.98839
fryC	2.35453	2.35453	2.35453	0	2.35748	2.35239	2.35453	2.3548	6.5317E-06	-1.000187167	0.92131
fsaA	2.40483	2.40483	2.40483	0	2.40849	2.40483	2.40131	2.404876667	1.28897E-05	-1.000032347	0.98902
fsaB	2.34401	2.34401	2.34401	0	2.34707	2.34401	2.34063	2.343903333	1.03769E-05	1.000073938	0.97353
fsr	2.85752	3.04943	2.953475	0.018414724	2.48333	2.48333	2.47934	2.482	5.3067E-06	1.386526317	0.00455
ftnA	5.27956	5.26939	5.274475	5.17145E-05	5.27956	5.18852	5.49317	5.320416667	0.024454856	-1.032356793	0.7935
ftnB	2.60292	2.61591	2.609415	8.437E-05	2.6107	2.61515	2.59563	2.60716	0.000104656	1.001564269	0.8926
ftnB	2.33598	2.33598	2.33598	0	2.33877	2.33349	2.35543	2.342563333	0.000131133	-1.004573646	0.50256
ftsA	4.44676	4.29341	4.370085	0.011758111	4.44625	4.44625	4.44625	4.44625	0	-1.054211986	0.52033
ftsB	3.47487	3.05707	3.26597	0.08727842	3.47487	3.47487	3.57336	3.5077	0.003233427	-1.182409692	0.32704
ftsE	3.57308	2.84403	3.208555	0.265756951	2.58982	3.38974	3.03047	3.003343333	0.160519894	1.152855477	0.80675
ftsH	4.10531	3.27121	3.68826	0.347861405	3.25255	3.34488	3.13794	3.245123333	0.010747407	1.359557027	0.40004
ftsI	3.16135	3.04141	3.10138	0.007192802	3.47087	3.0486	3.16135	3.22694	0.047804524	-1.090931109	0.61302
ftsK	4.05609	4.04147	4.04878	0.000106872	4.3531	4.05657	4.05609	4.155253333	0.029357535	-1.076593286	0.38007
ftsL	4.05303	4.05303	4.05303	0	4.05303	4.05303	4.0514	4.052486667	8.85633E-07	1.000376681	0.47858
ftsN	5.36445	5.61033	5.48739	0.030228487	5.36445	5.20093	5.46178	5.342386667	0.017375774	1.105733208	0.46699
ftsP	3.5808	3.54287	3.561835	0.000719342	3.5863	3.54136	3.54152	3.556393333	0.000670813	1.003778998	0.90491
ftsQ	4.94147	4.93989	4.94068	1.2482E-06	4.98543	4.9414	4.92996	4.952263333	0.000857739	-1.008061273	0.72282
ftsW	3.56909	2.56999	3.06954	0.499100405	3.13379	3.32379	3.19536	3.217646667	0.009397522	-1.108114274	0.87715
ftsX	2.67647	2.51061	2.59354	0.01375477	2.58498	2.57789	2.57789	2.580253333	1.6756E-05	1.009252155	0.93069
ftsY	4.50445	4.52719	4.51582	0.000258554	4.4661	4.64522	4.52719	4.54617	0.008291174	-1.021259855	0.77142
ftsZ	4.92741	4.03509	4.48125	0.398117491	4.04088	4.40828	4.33227	4.260476667	0.037611402	1.16535809	0.80477
fucA	2.38025	2.38073	2.38049	1.152E-07	2.38473	2.38068	2.38073	2.382046667	5.40083E-06	-1.001079581	0.32758
fucI	2.41529	2.41529	2.41529	0	2.41529	2.41436	2.41529	2.41498	2.883E-07	1.000214899	0.48208
fucK	2.37586	2.38482	2.38034	4.01408E-05	2.39113	2.38482	2.38129	2.385746667	2.48504E-05	-1.003754647	0.44594
fucO	2.43593	2.49259	2.46426	0.001605178	2.49557	2.49259	2.49259	2.493583333	2.96013E-06	-1.020533353	0.41943
fucP	2.32523	2.33671	2.33097	6.58952E-05	2.33293	2.32799	2.32559	2.328836667	1.40065E-05	1.001479808	0.85585
fucR	2.78772	2.58001	2.683865	0.021571722	2.41123	2.68851	2.68851	2.596083333	0.025628066	1.062734831	0.74447
fucU	2.44599	2.44461	2.4453	9.522E-07	2.44461	2.44168	2.44461	2.443633333	2.86163E-06	1.001155913	0.16349
fumA	6.65012	6.39065	6.520385	0.03366234	6.27418	6.39065	6.39065	6.351826667	0.004521754	1.12393479	0.26255
fumC	3.865	2.48662	3.17581	0.949965712	2.48662	2.48161	2.45104	2.47309	0.000370927	1.627570459	0.43919
fur	5.76526	5.79286	5.77906	0.00038088	5.79286	5.79286	5.90279	5.829503333	0.004028202	-1.035583105	0.23552
fusA	8.00756	7.58472	7.79614	0.089396833	7.58472	7.58472	7.58472	7.58472	0	1.157827237	0.48042
fxsA	3.77326	3.98601	3.879635	0.022631281	3.78688	3.78688	4.21322	3.928993333	0.060588599	-1.034804572	0.88353
gabD	2.30154	2.30154	2.30154	0	2.30469	2.30297	2.29801	2.30189	1.20304E-05	-1.000242631	0.92411
gabP	2.40409	2.40391	2.404	1.62E-08	2.39464	2.40368	2.40391	2.400743333	2.79512E-05	1.002259899	0.38665
gabT	2.4215	2.4215	2.4215	0	2.4215	2.43754	2.41903	2.426023333	0.000101	-1.003140256	0.68072
gadA	5.03705	4.2892	4.663125	0.279639811	2.41123	2.58365	2.56075	2.518543333	0.008768216	4.4216403	0.00332
gadB	8.30719	7.99033	8.14876	0.05020013	3.42014	3.5172	3.62276	3.520033333	0.010269737	24.73919526	0.00016
gadC	5.64454	5.81665	5.730595	0.014810926	2.52238	2.51757	2.49719	2.51238	0.000178836	9.306347123	0.00005
gadE	5.62235	6.77182	6.197085	0.66064064	2.89907	2.87755	2.93887	2.905163333	0.000967882	9.794159336	0.00322
gadW	4.75148	3.75714	4.25431	0.494356018	2.70807	2.93426	3.03982	2.89405	0.028727149	2.56731443	0.01821
gadX	4.77714	4.40728	4.59221	0.06839821	2.65531	2.89369	2.89366	2.81422	0.018939291	3.429480375	0.00147
gadY	2.80409	2.45525	2.62967	0.060844673	2.45525	2.45205	2.45128	2.45286	4.4323E-06	1.130381688	0.44848
galE	2.75668	2.76411	2.760395	2.76025E-05	2.79238	2.8065	2.76445	2.787776667	0.000457944	-1.019160781	0.03507
galF	5.3044	4.63904	4.97172	0.221351965	4.19893	4.64139	4.64139	4.493903333	0.065256951	1.392634498	0.22072
galK	3.11025	3.28956	3.199905	0.016076038	3.67938	3.41664	3.42012	3.50538	0.022710028	-1.235825459	0.0233
galM	3.78495	3.45252	3.618735	0.055254852	3.46189	3.45933	3.80907	3.576763333	0.040476429	1.029519864	0.91185
galP	2.60101	2.62507	2.61304	0.000289442	2.60189	2.60189	2.66979	2.624523333	0.001536803	-1.007991402	0.81709
galR	2.49034	2.49034	2.49034	0	2.45496	2.49174	2.49034	2.479013333	0.000434412	1.007881947	0.58006
galS	2.69274	2.71108	2.70191	0.000168178	2.82463	2.74106	2.71108	2.758923333	0.003462725	-1.040309881	0.08915
galT	3.27123	3.24152	3.256375	0.000441342	3.24383	3.21604	3.24152	3.233796667	0.000237808	1.015773212	0.22633
galU	3.59111	3.4191	3.505105	0.01479372	3.30348	3.45738	3.40464	3.3885	0.006116677	1.084180527	0.28879
gapA	8.89331	8.27087	8.58209	0.193715777	7.73041	8.09172	8.1685	7.996876667	0.054727155	1.500260819	0.07275
garD	2.33751	2.33751	2.33751	0	2.34	2.33751	2.33542	2.337643333	5.25743E-06	-1.000092424	0.95512
garL	2.32066	2.32156	2.32111	4.05E-07	2.32454	2.32156	2.32028	2.322126667	4.77773E-06	-1.000704948	0.69069
garP	2.42921	2.42921	2.42921	0	2.44247	2.42921	2.42921	2.43363	5.86092E-05	-1.003068408	0.48031
garR	2.3567	2.35831	2.357505	1.29605E-06	2.36057	2.35719	2.35831	2.35869	2.9644E-06	-1.000821717	0.59446
gatA	7.18235	6.55454	6.868445	0.197072698	6.87529	6.87529	6.88654	6.87904	4.21875E-05	-1.007370927	0.98388
gatB	5.85121	5.05107	5.45114	0.32011201	5.89829	5.88734	5.80831	5.864646667	0.002410341	-1.331919294	0.42383
gatC	6.4025	6.01558	6.20904	0.074853543	6.97203	7.02002	6.75766	6.91657	0.019515051	-1.633005896	0.01016
gatD	2.72919	2.72919	2.72919	0	2.73322	2.72919	2.72265	2.728353333	2.84562E-05	1.000580101	0.88605
gatR_1	2.40454	2.40454	2.40454	0	2.41095	2.3992	2.40454	2.404896667	3.4611E-05	-1.000247253	0.9539
gatR_2	3.88693	4.04372	3.965325	0.012291552	4.0466	4.04372	4.04232	4.044213333	4.76213E-06	-1.05620387	0.46099
gatY	8.80963	8.64172	8.725675	0.014096884	8.42704	8.55919	8.87552	8.620583333	0.053110434	1.075562728	0.72976
gatZ	7.36999	6.31265	6.84132	0.558983938	7.12546	7.09062	7.19454	7.136873333	0.00279754	-1.227355629	0.77391
gcd	4.65813	4.08788	4.373005	0.162592531	3.80127	3.81855	3.82304	3.814286667	0.000132115	1.472960082	0.04684
gcl	2.40851	2.40851	2.40851	0	2.40851	2.40695	2.60773	2.474396667	0.013333942	-1.046728051	0.52882
gcvA	3.3941	3.24654	3.32032	0.010886977	3.16388	3.3941	3.3941	3.31736	0.017667083	1.002053822	0.98651
gcvB	2.62607	2.52741	2.57674	0.004866898	2.63158	2.62607	2.68519	2.647613333	0.001066594	-1.05035232	0.20182
gcvH	5.2024	5.21704	5.20972	0.000107165	5.21704	5.23733	5.21704	5.223803333	0.000137228	-1.009809625	0.13889
gcvP	4.5113	4.12017	4.315735	0.076491338	4.35787	4.35332	4.35332	4.354836667	6.90083E-06	-1.027473843	0.9146
gcvR	4.45026	4.44901	4.449635	7.8125E-07	4.35966	4.45026	4.53752	4.449146667	0.007909475	1.000338544	0.9948
gcvT	3.42058	3.00616	3.21337	0.085871968	3.01273	3.08127	3.22098	3.104993333	0.011264113	1.078014562	0.7962
gdhA	8.22164	7.55496	7.8883	0.222231111	7.55496	7.55496	7.45419	7.52137	0.003384864	1.289605677	0.36157
gfcA	2.47017	2.47061	2.47039	9.68E-08	2.47419	2.47061	2.46744	2.470746667	1.14046E-05	-1.000247253	0.9214
gfcB	2.37412	2.37378	2.37395	5.78E-08	2.37956	2.37378	2.37332	2.375553333	1.20929E-05	-1.001111964	0.67345
gfcC	2.27956	2.46227	2.370915	0.016691472	2.27956	2.27808	2.27956	2.279066667	7.30133E-07	1.065734692	0.46214
gfcD	2.28949	2.31462	2.302055	0.000315758	2.29236	2.28949	2.28598	2.289276667	1.02102E-05	1.008896607	0.46059
gfcE	2.32865	2.32865	2.32865	0	2.32865	2.32706	2.50323	2.386313333	0.010252762	-1.040778694	0.53134
ggt	2.81702	2.77553	2.796275	0.00086071	2.77553	2.77553	2.77448	2.77518	3.675E-07	1.014729363	0.44356
ghrA	3.98683	3.56822	3.777525	0.087617166	3.56822	3.49393	3.56822	3.543456667	0.001839668	1.176146957	0.34925
ghrB	4.92449	4.50914	4.716815	0.086257811	4.50914	4.46166	4.50914	4.493313333	0.00075145	1.167564027	0.38032
glcA	2.3665	2.36894	2.36772	2.9768E-06	2.37246	2.36894	2.36894	2.370113333	4.13013E-06	-1.001660309	0.13861
glcB	2.45099	2.37525	2.41312	0.002868274	2.37767	2.37525	2.36993	2.374283333	1.56777E-05	1.02728513	0.43319
glcC	2.54748	2.54774	2.54761	3.38E-08	2.55045	2.5496	2.54405	2.548033333	1.20808E-05	-1.000293475	0.91102
glcD	2.94434	2.68177	2.813055	0.034471502	2.68177	2.68177	2.67321	2.678916667	2.44245E-05	1.097437161	0.43614
glcG	3.0937	2.71526	2.90448	0.071608417	2.71526	2.71526	2.71187	2.71413	3.8307E-06	1.1410405	0.46126
glcG	3.44201	3.25792	3.349965	0.016944564	3.26006	3.30502	3.19357	3.252883333	0.003143904	1.069607633	0.51177
gldA	2.4355	2.38374	2.40962	0.001339549	2.38374	2.37746	2.38374	2.381646667	1.31461E-05	1.019578837	0.37644
glf	4.57901	4.29082	4.434915	0.041526738	4.59153	4.56747	4.78624	4.648413333	0.014391863	-1.159496394	0.20655
glgA	3.73342	3.18878	3.4611	0.148316365	3.39697	3.65655	3.65236	3.568626667	0.022103897	-1.07737961	0.84448
glgB	5.7744	5.62131	5.697855	0.011718274	5.72341	5.72341	5.827	5.75794	0.003576963	-1.042527182	0.70945
glgC	5.02358	4.66594	4.84476	0.063953185	5.09317	4.91992	4.91992	4.97767	0.010005188	-1.096503183	0.71295
glgP	3.42842	3.42842	3.42842	0	3.42842	3.42842	3.34901	3.40195	0.002101983	1.018516957	0.4804
glgS	2.9194	3.02679	2.973095	0.005766306	2.355	2.60421	2.60421	2.52114	0.020701875	1.367892636	0.00529
glgX	3.07617	3.04676	3.061465	0.000432474	3.04982	3.04611	3.04982	3.048583333	4.58803E-06	1.008968872	0.63024
glk	2.53956	2.54002	2.53979	1.058E-07	2.54002	2.54002	2.54002	2.54002	0	-1.000159437	0.48375
glmM	2.88093	2.88093	2.88093	0	3.05765	2.88093	2.88093	2.939836667	0.010409986	-1.041676037	0.48042
glmS	3.46042	3.4618	3.46111	9.522E-07	3.56406	3.4635	3.4635	3.49702	0.003370771	-1.02520328	0.38223
glmU	4.30368	4.30307	4.303375	1.8605E-07	4.10452	4.35621	4.30307	4.2546	0.01759897	1.034386248	0.74244
glmY	5.0454	4.66472	4.85506	0.072458631	4.32593	4.57807	4.62517	4.509723333	0.025889595	1.270447419	0.08706
glmZ	4.41644	4.29194	4.35419	0.007750125	4.29608	4.29241	4.17931	4.255933333	0.004406719	1.070479128	0.20028
glnB	4.52163	4.44646	4.484045	0.002825264	4.44646	4.44646	4.44646	4.44646	0	1.026394255	0.48038
glnD	3.13106	2.87387	3.002465	0.033073348	3.30306	3.13106	3.17167	3.20193	0.008082751	-1.148272458	0.13114
glnE	2.39858	2.39773	2.398155	3.6125E-07	2.40025	2.39773	2.3945	2.397493333	8.30763E-06	1.000458738	0.84072
glnG	3.2756	3.06429	3.169945	0.022325958	3.06699	3.06185	3.20555	3.111463333	0.006645831	1.041369217	0.79453
glnH	5.37564	4.9946	5.18512	0.072595741	5.30167	5.14785	5.36484	5.271453333	0.01245595	-1.061668478	0.82432
glnK	2.34468	2.34377	2.344225	4.1405E-07	2.34758	2.49639	2.34468	2.396216667	0.007528125	-1.036695113	0.41527
glnL	2.58034	2.588	2.58417	2.93378E-05	2.59322	2.59172	2.588	2.59098	7.2228E-06	-1.004731491	0.08415
glnP	2.66232	2.54417	2.603245	0.006979711	2.62227	2.6626	2.66125	2.648706667	0.000524629	-1.032013374	0.69361
glnQ	3.25411	2.7088	2.981455	0.148681498	3.00658	2.89453	3.00658	2.96923	0.004185067	1.008509728	0.97921
glnS	3.53245	3.50153	3.51699	0.000478023	3.45123	3.50322	3.50153	3.485326667	0.000872651	1.022189965	0.17795
gloA	4.21073	3.96226	4.086495	0.03086867	3.98896	4.02959	4.19062	4.069723333	0.011374702	1.011693069	0.94718
gloB	3.00233	2.87556	2.938945	0.008035316	3.09689	3.00233	3.06405	3.054423333	0.002304903	-1.083334171	0.08087
glpB	2.74334	2.60981	2.676575	0.00891513	2.60981	2.60981	2.60457	2.608063333	9.15253E-06	1.048634319	0.43052
glpC	4.97617	5.18923	5.0827	0.022697282	5.97871	5.65641	5.63243	5.75585	0.037393695	-1.594550733	0.00582
glpD	8.05949	7.03856	7.549025	0.521149032	7.46033	7.42458	6.856	7.24697	0.114962671	1.232899327	0.77623
glpE	5.4308	5.03566	5.23323	0.07806781	5.03867	5.03512	4.89168	4.98849	0.007032283	1.184879215	0.28713
glpF	4.19425	3.7081	3.951175	0.118170911	4.20179	4.39242	4.30895	4.301053333	0.009131717	-1.274453144	0.15376
glpG	2.85386	2.69853	2.776195	0.012063704	2.69853	2.69404	2.69853	2.697033333	6.72003E-06	1.056403998	0.43986
glpK	3.97397	3.57817	3.77607	0.07832882	3.98159	3.97582	4.20897	4.05546	0.017682313	-1.213681607	0.21892
glpQ	2.68044	2.69098	2.68571	5.55458E-05	2.90076	2.69572	2.69572	2.764066667	0.014013801	-1.055814707	0.32704
glpR	2.77386	2.63759	2.705725	0.009284756	2.87555	2.65771	2.62634	2.719866667	0.018423994	-1.009850456	0.94081
glpT	2.46901	2.47481	2.47191	1.682E-05	2.98358	2.47481	2.47481	2.6444	0.086282304	-1.127001941	0.44322
glpX	3.38761	3.37964	3.383625	3.17604E-05	3.456	3.45076	3.42617	3.44431	0.000253659	-1.042960847	0.00289
glrK	2.44875	2.45102	2.449885	2.57645E-06	2.45744	2.45375	2.51408	2.47509	0.001143569	-1.017624281	0.23533
glrR	2.67304	2.66418	2.66861	3.92498E-05	2.67304	2.67304	2.75732	2.701133333	0.002367706	-1.022799481	0.32678
gltA	4.37308	3.99768	4.18538	0.07046258	4.11624	4.13249	4.11624	4.121656667	8.80208E-05	1.04515965	0.85934
gltB	4.6732	4.6265	4.64985	0.001090445	4.71949	4.65218	4.65281	4.674826667	0.001496209	-1.017463236	0.68341
gltD	4.02721	3.75159	3.8894	0.037983192	3.75159	3.74772	3.75159	3.7503	4.9923E-06	1.101217926	0.45571
gltF	2.56469	2.90017	2.73243	0.056273415	2.56788	2.55012	2.56788	2.56196	0.000105139	1.125425065	0.44536
gltI	5.14738	4.85422	5.0008	0.042971393	4.7713	4.85256	4.91295	4.845603333	0.005052477	1.113573409	0.4391
gltJ	2.67327	2.67531	2.67429	2.0808E-06	2.67899	2.67531	2.67531	2.676536667	4.51413E-06	-1.001558484	0.14808
gltK	2.50004	2.3513	2.42567	0.011061794	2.33489	2.33489	2.33489	2.33489	0	1.064945795	0.27649
gltL	3.49768	3.49768	3.49768	0	3.5902	3.49768	3.49416	3.527346667	0.002966004	-1.020776249	0.57827
gltP	4.75032	3.99617	4.373245	0.284371111	3.43104	3.18966	3.44362	3.354773333	0.020486374	2.025771801	0.01902
gltS	2.49546	2.54202	2.51874	0.001083917	2.49695	2.49181	2.49546	2.49474	6.9937E-06	1.016774673	0.42708
gltX	5.19604	4.74648	4.97126	0.101052097	4.75434	4.74648	4.74648	4.7491	2.05932E-05	1.166478729	0.52883
glvB	2.34185	2.34484	2.343345	4.47005E-06	2.34484	2.34484	2.34484	2.34484	0	-1.001036792	0.48042
glvC	2.41767	2.41783	2.41775	1.28E-08	2.42705	2.41783	2.41567	2.420183333	3.65297E-05	-1.001688081	0.7168
glvG	2.32747	2.3279	2.327685	9.245E-08	2.3279	2.32956	2.32475	2.327403333	5.96903E-06	1.000195256	0.91555
glxK	2.31262	2.31262	2.31262	0	2.31596	2.31262	2.31095	2.313176667	6.50743E-06	-1.000385926	0.84339
glxR	2.29324	2.29324	2.29324	0	2.2962	2.29489	2.29203	2.294373333	4.54743E-06	-1.000785875	0.59458
glyA	6.49856	4.98634	5.74245	1.143404664	5.19174	5.19174	5.19174	5.19174	0	1.4648064	0.70436
glyQ	3.9783	3.57278	3.77554	0.082223235	3.89133	3.85218	3.85218	3.86523	0.000510907	-1.0641415	0.81966
glyS	5.62116	4.42101	5.021085	0.720180011	5.23055	5.23055	5.23055	5.23055	0	-1.156259324	0.85556
gmd	2.35444	2.35444	2.35444	0	2.35444	2.35291	2.35444	2.35393	7.803E-07	1.000353568	0.47845
gmhB	5.46531	5.1905	5.327905	0.037760268	5.51252	5.54427	5.49038	5.515723333	0.000733729	-1.139039938	0.19044
gmk	4.15249	4.13591	4.1442	0.000137448	4.34601	4.13591	4.13503	4.20565	0.014775891	-1.043514032	0.63236
gmm	2.34057	2.34086	2.340715	4.205E-08	2.34389	2.34086	2.33977	2.341506667	4.55723E-06	-1.000548892	0.74236
gmr	2.375	2.37651	2.375755	1.14005E-06	2.37752	2.37333	2.37287	2.374573333	6.56503E-06	1.000819404	0.71056
gnd	4.32892	4.02143	4.175175	0.04727505	3.98404	4.09958	4.02143	4.035016667	0.003475821	1.102026055	0.61896
gnsB	2.36475	2.37337	2.36906	3.71522E-05	2.3749	2.38773	2.37507	2.379233333	5.41522E-05	-1.007076539	0.07881
gntK	2.62775	2.62738	2.627565	6.845E-08	2.60337	2.62775	2.62775	2.619623333	0.000198128	1.005519923	0.54328
gntP	2.3483	2.45204	2.40017	0.005380994	2.3483	2.3483	2.34627	2.347623333	1.37363E-06	1.037094003	0.44963
gntR	4.26837	4.34217	4.30527	0.00272322	4.41182	4.42256	4.4724	4.435593333	0.001044885	-1.094538979	0.01215
gntT	2.55393	2.55393	2.55393	0	2.55574	2.55393	2.55393	2.554533333	1.09203E-06	-1.000418286	0.48042
gntX	2.44939	2.40986	2.429625	0.00078131	2.41607	2.4113	2.41607	2.41448	7.5843E-06	1.010553008	0.68783
gor	5.45647	5.72292	5.589695	0.035497801	6.03783	5.72292	5.70729	5.82268	0.034778216	-1.175264109	0.18899
gph	4.55356	3.93606	4.24481	0.190653125	4.19128	4.18077	4.3721	4.24805	0.011568917	-1.002248321	0.99446
gpmA	8.76027	8.84966	8.804965	0.003995286	8.6638	8.76027	8.76027	8.728113333	0.003102154	1.054713869	0.16196
gpmM	5.5342	5.98758	5.76089	0.102776712	5.99013	6.08099	5.98758	6.019566667	0.002831245	-1.196380803	0.33513
gpp	3.40192	2.64585	3.023885	0.285820922	2.65262	2.65262	2.64942	2.651553333	3.41333E-06	1.294443205	0.53322
gpsA	4.0789	3.65809	3.868495	0.088540528	4.08163	4.33064	4.0789	4.163723333	0.020897743	-1.22707917	0.226
gpt	3.86106	3.5904	3.72573	0.036628418	3.72916	3.61564	3.86041	3.73507	0.015004284	-1.006494996	0.97212
greA	2.80134	2.42257	2.611955	0.071733356	2.83698	3.07316	2.80134	2.903826667	0.021822886	-1.224227488	0.15193
greB	3.59838	3.57988	3.58913	0.000171125	3.66502	3.72397	3.59321	3.660733333	0.004288326	-1.050883931	0.05848
groL	6.13346	5.71297	5.923215	0.08840592	5.65593	5.78133	5.84963	5.762296667	0.009651623	1.117998563	0.69917
groS	5.67878	6.54579	6.112285	0.37585317	5.81783	5.92187	5.92187	5.88719	0.003608107	1.168854214	0.79012
grpE	5.32125	5.68712	5.504185	0.066930428	5.32125	4.92085	5.32125	5.187783333	0.053440053	1.245220874	0.16049
grxA	3.27246	3.27081	3.271635	1.36125E-06	2.97755	3.27246	3.2892	3.179736667	0.030729643	1.065771629	0.60642
grxB	6.5012	6.76053	6.630865	0.033626024	5.46834	5.5942	5.8824	5.648313333	0.045057611	1.975957157	0.00348
grxC	3.56499	3.56499	3.56499	0	3.5254	3.56499	3.56499	3.551793333	0.000522456	1.009189196	0.48035
grxD	3.84832	3.52258	3.68545	0.053053274	3.59926	3.68904	3.68904	3.659113333	0.002686816	1.018422831	0.93106
gshA	5.57469	5.16975	5.37222	0.081988202	5.1847	5.32984	5.13425	5.216263333	0.010311045	1.114160185	0.69874
gshB	4.54867	4.14869	4.34868	0.079992	4.15191	4.15033	4.15191	4.151383333	8.32133E-07	1.14654793	0.53105
gsiA	5.28623	4.7814	5.033815	0.127426664	4.93868	4.74339	4.94698	4.87635	0.013275994	1.115325645	0.75649
gsiB	4.15392	3.69281	3.923365	0.106311216	4.01129	3.78913	3.78898	3.863133333	0.016462804	1.042633172	0.89574
gsiC	3.15453	2.70643	2.93048	0.100396805	2.70967	2.87049	2.67065	2.75027	0.011220276	1.133048801	0.68218
gsiD	4.47396	3.69179	4.082875	0.305894954	4.18097	4.16419	4.1864	4.177186667	0.000134056	-1.067555938	0.89882
gsk	3.74404	3.74404	3.74404	0	3.74404	3.94568	3.74404	3.811253333	0.013552897	-1.047691039	0.48042
gsp	2.4132	2.4132	2.4132	0	2.4132	2.4087	2.52572	2.449206667	0.00439578	-1.025271976	0.58065
gspA	2.3481	2.35414	2.35112	1.82408E-05	2.35414	2.35414	2.48597	2.398083333	0.00579305	-1.033088131	0.38647
gspB	2.70999	2.8308	2.770395	0.007297528	2.77151	2.72895	2.72895	2.743136667	0.000603785	1.019073659	0.82042
gspC	2.32068	2.32068	2.32068	0	2.32068	2.32068	2.31882	2.32006	1.1532E-06	1.000429844	0.47961
gspD	2.46409	2.46409	2.46409	0	2.46388	2.46409	2.45869	2.46222	9.3567E-06	1.001297026	0.39248
gspE	2.46088	2.39956	2.43022	0.001880071	2.39956	2.39828	2.4032	2.400346667	6.51573E-06	1.020922486	0.54831
gspF	2.3967	2.3734	2.38505	0.000271445	2.39996	2.39996	2.52039	2.440103333	0.004834462	-1.038897508	0.21838
gspG	2.45954	2.46005	2.459795	1.3005E-07	2.45983	2.45983	2.57181	2.497156667	0.00417984	-1.026235378	0.47451
gspH	2.32698	2.32698	2.32698	0	2.32996	2.32574	2.32698	2.32756	4.7044E-06	-1.000402106	0.81177
gspI	2.32666	2.32764	2.32715	4.802E-07	2.32732	2.32727	2.36465	2.339746667	0.000465133	-1.008769573	0.45347
gspJ	2.42042	2.42042	2.42042	0	2.42407	2.42042	2.41564	2.420043333	1.78726E-05	1.00026112	0.93308
gspK	2.45663	2.45663	2.45663	0	2.46061	2.45663	2.45495	2.457396667	8.44973E-06	-1.000531554	0.81406
gspL	2.36919	2.36936	2.369275	1.445E-08	2.37171	2.36936	2.36828	2.369783333	3.07563E-06	-1.000352412	0.7968
gspM	2.32646	2.32646	2.32646	0	2.3297	2.32646	2.32301	2.32639	1.11927E-05	1.000048521	0.98321
gspO	2.42235	2.56877	2.49556	0.010719408	2.4284	2.4195	2.42263	2.42351	2.03833E-05	1.051209341	0.53513
gst	2.48827	2.5827	2.535485	0.004458512	2.44566	2.46987	2.55702	2.49085	0.003430383	1.031422198	0.68549
guaB	5.84529	5.20281	5.52405	0.206390275	5.42956	5.34557	5.37941	5.384846667	0.001785748	1.101296804	0.8233
guaC	4.41701	4.74493	4.58097	0.053765763	3.11956	3.55553	3.93214	3.535743333	0.165365198	2.063690566	0.00873
guaC	3.83066	3.82481	3.827735	1.71113E-05	3.83013	3.83066	4.30229	3.987693333	0.074228367	-1.11725487	0.44356
guaD	2.6886	2.69075	2.689675	2.31125E-06	2.69075	2.69075	2.74125	2.707583333	0.000850083	-1.012490473	0.39008
guaD	2.3416	2.34089	2.341245	2.5205E-07	2.34339	2.3405	2.33757	2.340486667	8.46823E-06	1.000525775	0.81928
guaD	2.62191	2.62191	2.62191	0	2.62191	2.59911	2.73128	2.650766667	0.004991758	-1.020203296	0.71283
gudP	2.30024	2.30053	2.300385	4.205E-08	2.30441	2.30008	2.2971	2.30053	1.35109E-05	-1.000100511	0.97039
gudX	2.58489	2.58716	2.586025	2.57645E-06	2.71775	2.58716	2.58503	2.62998	0.005778814	-1.030936162	0.47334
gutM	2.364	2.36586	2.36493	1.7298E-06	2.37018	2.37056	2.36112	2.367286667	2.85569E-05	-1.001634852	0.70341
gutQ	2.43965	2.43956	2.439605	4.05E-09	2.4425	2.43551	2.43956	2.43919	1.23177E-05	1.000287697	0.91298
gyrA	2.64919	2.51905	2.58412	0.00846821	2.54151	2.52018	2.52058	2.527423333	0.000148866	1.040081562	0.63425
gyrB	3.40541	3.40541	3.40541	0	3.40541	3.40541	3.43692	3.415913333	0.00033096	-1.007306922	0.48047
hcaB	2.40327	2.40327	2.40327	0	2.40624	2.40186	2.40177	2.40329	6.5289E-06	-1.000013863	0.99352
hcaC	2.3744	2.37716	2.37578	3.8088E-06	2.37716	2.37716	2.37086	2.37506	1.323E-05	1.000499191	0.88023
hcaD	2.38375	2.40358	2.393665	0.000196614	2.41293	2.40358	2.40358	2.406696667	2.91408E-05	-1.009073782	0.25693
hcaE	2.40713	2.40713	2.40713	0	2.41001	2.40545	2.40713	2.40753	5.3184E-06	-1.000277297	0.875
hcaF	2.39551	2.39913	2.39732	6.5522E-06	2.40013	2.40013	2.40013	2.40013	0	-1.001949642	0.10257
hcaR	2.46402	2.46347	2.463745	1.5125E-07	2.47967	2.46402	2.46402	2.469236667	8.16408E-05	-1.003813787	0.40071
hcaT	2.32002	2.31896	2.31949	5.618E-07	2.32183	2.31633	2.31997	2.319376667	7.82653E-06	1.00007856	0.97019
hchA	2.9466	2.71317	2.829885	0.027244782	2.44045	2.5678	2.56624	2.52483	0.005340597	1.235465736	0.02295
hcp	2.42078	2.42078	2.42078	0	2.42367	2.40771	2.41923	2.41687	6.78576E-05	1.002713881	0.65856
hcr	2.35093	2.35009	2.35051	3.528E-07	2.35441	2.35093	2.34994	2.35176	5.5119E-06	-1.000866809	0.62414
hda	3.52291	3.39465	3.45878	0.008225314	3.42395	3.39892	3.42395	3.415606667	0.000208834	1.030377741	0.72991
hdeA	7.6484	7.52972	7.58906	0.007042471	3.5929	3.96278	3.89068	3.815453333	0.038447092	13.67630566	0.00012
hdeB	8.30874	8.46822	8.38848	0.012716935	4.03567	3.90098	4.02908	3.988576667	0.005765739	21.11071202	0
hdeD	6.20171	5.66101	5.93136	0.146178245	2.84995	2.84626	2.79615	2.830786667	0.000903178	8.577595797	0.00094
helD	2.7435	2.74698	2.74524	6.0552E-06	2.7435	2.78981	2.7422	2.758503333	0.000735503	-1.009235832	0.64791
hemA	5.07321	4.93176	5.002485	0.010004051	5.08366	5.11276	5.07321	5.089876667	0.000420036	-1.062447583	0.27796
hemB	2.38045	2.69219	2.53632	0.048590914	2.39023	2.39023	2.39023	2.39023	0	1.106566382	0.58357
hemB	4.98406	4.89631	4.940185	0.003850031	4.70304	4.69229	4.70304	4.699456667	3.85208E-05	1.181589027	0.00354
hemC	5.10583	4.95546	5.030645	0.011305568	4.96241	4.96241	4.96241	4.96241	0	1.04843324	0.60675
hemD	4.9679	4.48377	4.725835	0.117190928	4.97086	4.96756	4.9679	4.968773333	3.29453E-06	-1.183400437	0.46535
hemE	3.77003	3.70253	3.73628	0.002278125	3.6605	3.70253	3.70253	3.68852	0.00058884	1.033658767	0.22455
hemF	2.61404	2.49935	2.556695	0.006576898	2.55324	2.54306	2.51303	2.536443333	0.000437046	1.014136372	0.857
hemG	3.71046	3.33634	3.5234	0.069982887	3.42675	3.42675	3.49344	3.44898	0.001482519	1.052937643	0.83764
hemH	2.70373	2.70396	2.703845	2.645E-08	2.70373	2.70332	2.70373	2.703593333	5.60333E-08	1.000174457	0.14341
hemL	4.68735	4.44482	4.566085	0.0294104	4.68867	4.68867	4.68867	4.68867	0	-1.088683804	0.45306
hemN	2.74452	2.38376	2.56414	0.065073889	2.39047	2.39047	2.3841	2.388346667	1.35256E-05	1.129585389	0.54668
hemX	3.07094	2.85601	2.963475	0.023097452	3.07094	3.07094	3.07094	3.07094	0	-1.077333559	0.48043
hemY	3.22465	2.91891	3.07178	0.046738474	2.65458	2.91891	2.91891	2.8308	0.023290116	1.181795164	0.18497
hepA	3.13706	3.13833	3.137695	8.0645E-07	3.38222	3.12421	3.13706	3.214496667	0.021139618	-1.054677316	0.6013
hflC	4.34928	4.23008	4.28968	0.00710432	4.23008	4.51658	4.23008	4.32558	0.02736075	-1.025196174	0.86741
hflD	3.54425	2.99198	3.268115	0.152501076	3.15832	3.14896	3.15832	3.1552	2.92032E-05	1.081411048	0.83183
hflK	6.78645	6.31044	6.548445	0.11329276	7.0196	6.79213	6.77654	6.862756667	0.018510635	-1.243418257	0.25669
hflX	3.56149	3.26184	3.411665	0.044895061	3.51039	3.57235	3.51039	3.531043333	0.001279681	-1.086266682	0.67573
hfq	3.20154	2.36008	2.78081	0.354027466	2.36303	2.35357	2.36948	2.362026667	6.4037E-05	1.336799717	0.50976
hha	4.87805	4.25169	4.56487	0.196163425	4.26496	4.0596	4.25169	4.192083333	0.013207898	1.294851513	0.31276
hicB	2.6502	2.67066	2.66043	0.000209306	2.65211	2.6502	2.63304	2.645116667	0.000110296	1.010670926	0.23574
hinT	2.95025	2.91705	2.93365	0.00055112	2.91705	2.9239	2.91358	2.918176667	2.75776E-05	1.01078302	0.60006
hipB	2.49131	2.48997	2.49064	8.978E-07	2.49408	2.49131	2.49131	2.492233333	2.55763E-06	-1.001105025	0.16081
hisA	4.08196	3.1283	3.60513	0.454733698	3.53884	3.53884	3.53884	3.53884	0	1.047020725	0.93957
hisB	3.05467	2.60542	2.830045	0.100912781	2.63944	2.63944	2.68163	2.653503333	0.000593332	1.130171463	0.67818
hisC	4.28128	4.02568	4.15348	0.03266568	4.27416	4.28128	4.28729	4.28091	4.32019E-05	-1.092346075	0.50121
hisD	2.41253	2.36144	2.386985	0.001305094	2.36144	2.36144	2.35786	2.360246667	4.27213E-06	1.018706413	0.40676
hisF	5.12922	4.79666	4.96294	0.055298077	5.12885	5.12885	5.1921	5.149933333	0.001333521	-1.138388769	0.34574
hisG	5.93628	5.50754	5.72191	0.091908994	5.94665	5.98116	5.94665	5.958153333	0.00039698	-1.177921448	0.35735
hisH	3.92037	3.89436	3.907365	0.00033826	3.90938	4.0045	3.90823	3.940703333	0.003052842	-1.023377439	0.5539
hisI	4.2965	2.88763	3.592065	0.992457338	2.88763	2.47387	3.00668	2.789393333	0.078209456	1.744328386	0.34918
hisJ	5.51316	5.37228	5.44272	0.009923587	5.51316	5.56232	5.51881	5.53143	0.000723625	-1.063418891	0.27108
hisL	2.8	2.7564	2.7782	0.00095048	2.65419	2.65181	2.65419	2.653396667	1.88813E-06	1.090359086	0.00322
hisM	4.72043	4.15235	4.43639	0.161357443	4.99848	4.86506	4.86506	4.909533333	0.005933632	-1.388130624	0.08458
hisP	4.90838	4.85331	4.880845	0.001516352	4.94596	4.94596	5.00648	4.966133333	0.00122089	-1.060899749	0.02195
hisQ	4.87083	4.91072	4.890775	0.000795606	5.8849	5.86045	5.44531	5.73022	0.061029732	-1.789361648	0.00308
hisS	5.84537	5.35612	5.600745	0.119682781	5.52963	5.36639	5.36639	5.420803333	0.008882433	1.13283808	0.70841
hlpA	5.12387	4.74432	4.934095	0.072029101	4.75032	4.86908	4.74129	4.786896667	0.00508596	1.107416815	0.69059
hlyE	2.57271	2.582	2.577355	4.31521E-05	2.57271	2.57271	2.5688	2.571406667	5.09603E-06	1.004131582	0.26945
hmp	2.39232	2.39232	2.39232	0	2.39366	2.39232	2.39024	2.392073333	2.96973E-06	1.000170991	0.89551
hns	5.12724	5.02542	5.07633	0.005183656	4.8753	4.87926	4.83346	4.862673333	0.000643985	1.159623654	0.00695
hofB	2.28203	2.28238	2.282205	6.125E-08	2.28557	2.28153	2.27884	2.28198	1.14751E-05	1.00015597	0.94981
hofC	2.34909	2.32501	2.33705	0.000289923	2.35214	2.56809	2.48754	2.469256667	0.011909311	-1.095968753	0.03858
hofM	2.32073	2.32198	2.321355	7.8125E-07	2.32434	2.32073	2.31866	2.321243333	8.26323E-06	1.000077404	0.97191
hofN	2.41502	2.41402	2.41452	5E-07	2.51272	2.42387	2.4225	2.45303	0.002672641	-1.02705255	0.23427
hofO	2.56125	2.46369	2.51247	0.004758977	2.52178	2.85152	2.56125	2.64485	0.032423837	-1.096100437	0.32065
hofP	2.79372	2.79372	2.79372	0	2.79372	2.7343	3.095	2.87434	0.037400811	-1.057472393	0.70691
hofQ	2.39741	2.90348	2.650445	0.128053422	2.29774	2.39741	2.39741	2.364186667	0.00331137	1.219473437	0.34148
hokA	2.44149	2.47995	2.46072	0.000739586	2.45268	2.44957	2.44854	2.450263333	4.64543E-06	1.007274339	0.7803
hokB	2.57338	2.69293	2.633155	0.007146101	3.34816	2.69567	2.68991	2.911246667	0.14317824	-1.212589863	0.27218
hokC	2.29255	2.29255	2.29255	0	2.29255	2.29242	2.29255	2.292506667	5.63333E-09	1.000030037	0.48042
hokD	2.52039	2.51446	2.517425	1.75824E-05	2.84677	2.52109	2.53589	2.634583333	0.033822146	-1.084596435	0.3553
hokE	2.46107	2.46107	2.46107	0	2.46356	2.45939	2.46107	2.46134	4.4019E-06	-1.000187167	0.90773
holA	2.87159	2.76663	2.81911	0.005508301	2.77369	2.76673	2.76648	2.768966667	1.6748E-05	1.035367784	0.5673
holB	3.12393	2.99179	3.05786	0.00873049	3.43532	3.13316	3.01208	3.19352	0.047515522	-1.098595281	0.56747
holC	3.78898	3.36167	3.575325	0.091296918	3.56176	4.05338	4.10491	3.906683333	0.089892915	-1.258197441	0.28609
holD	3.87918	3.87876	3.87897	8.82E-08	3.88295	3.87682	3.87918	3.87965	9.5599E-06	-1.000471451	0.84329
holE	4.72623	4.82379	4.77501	0.004758977	4.78426	4.82937	4.84122	4.818283333	0.000903296	-1.030449164	0.65121
hpf	3.36389	3.36389	3.36389	0	3.36389	3.45417	3.36389	3.393983333	0.002716826	-1.021078181	0.48042
hpt	5.32794	5.32715	5.327545	3.1205E-07	5.32596	5.32794	5.32794	5.32728	1.3068E-06	1.000183701	0.85771
hrpA	4.30432	4.30432	4.30432	0	4.25592	4.32658	4.30432	4.295606667	0.001305151	1.006057898	0.82853
hrpB	2.65663	2.57999	2.61831	0.002936845	2.57999	2.57999	2.57642	2.5788	4.2483E-06	1.027764695	0.42437
hscA	2.42239	2.42014	2.421265	2.53125E-06	2.52768	2.45437	2.42282	2.46829	0.00289423	-1.03313229	0.11134
hscB	2.91643	2.83865	2.87754	0.003024864	2.91677	2.92599	2.91677	2.919843333	2.83361E-05	-1.029756572	0.36975
hscC	2.48353	2.43587	2.4597	0.001135738	2.43733	2.37826	2.43587	2.417153333	0.001135051	1.029930271	0.17235
hsdM	2.71588	2.62647	2.671175	0.003997074	2.62838	2.62838	2.62838	2.62838	0	1.03010757	0.56493
hsdR	2.77247	2.70819	2.74033	0.002065959	2.77247	2.7715	2.82432	2.78943	0.000913219	-1.034619293	0.20135
hsdS	3.4606	3.45942	3.46001	6.962E-07	3.46522	3.41848	3.45942	3.447706667	0.000649059	1.008564488	0.65119
hslJ	2.67993	3.25305	2.96649	0.164233267	2.41411	2.38968	2.29995	2.367913333	0.003613467	1.514221929	0.03777
hslO	2.44563	2.44374	2.444685	1.78605E-06	2.65523	2.44563	2.44563	2.515496667	0.014644053	-1.050307425	0.44889
hslR	4.16142	4.46062	4.31102	0.04476032	4.62755	4.46062	4.46062	4.516263333	0.009288542	-1.152880782	0.23709
hslU	5.63038	6.0984	5.86439	0.10952136	5.63038	5.70605	5.63038	5.655603333	0.00190865	1.155715797	0.621
hslV	3.46072	3.50407	3.482395	0.000939611	3.46393	3.46393	3.46393	3.46393	0	1.01288122	0.64236
hspQ	2.76761	2.67093	2.71927	0.004673511	2.67093	2.67093	2.81254	2.718133333	0.006684464	1.000788188	0.9914
hsrA	2.40793	2.40804	2.407985	6.05E-09	2.4873	2.41293	2.40647	2.435566667	0.002017686	-1.019302077	0.38866
htgA	2.38301	2.38301	2.38301	0	2.39064	2.38301	2.36871	2.380786667	0.000123939	1.001542285	0.85668
htpG	4.65636	4.74359	4.699975	0.003804536	4.74359	4.74359	4.76064	4.749273333	9.69008E-05	-1.034761537	0.34213
htpX	2.60452	2.60418	2.60435	5.78E-08	2.60714	2.60555	2.60418	2.605623333	2.19443E-06	-1.000882997	0.12422
htrE	2.33047	2.33021	2.33034	3.38E-08	2.33352	2.33047	2.32718	2.33039	1.00537E-05	-1.000034658	0.9867
htrG	2.73682	2.44174	2.58928	0.043536103	2.5293	2.44967	2.4839	2.487623333	0.001595632	1.073004902	0.72455
htrL	3.51433	3.34385	3.42909	0.014531715	3.34385	3.45086	3.33738	3.377363333	0.004061785	1.036504706	0.7743
hupA	6.60093	6.75884	6.679885	0.012467784	6.49131	6.46809	6.5308	6.496733333	0.001005195	1.135361453	0.02846
hupB	6.85303	6.85303	6.85303	0	6.85303	6.86642	6.81521	6.844886667	0.000705351	1.005660489	0.78482
hyaA	2.4273	2.42612	2.42671	6.962E-07	2.4273	2.4273	2.41711	2.423903333	3.4612E-05	1.001947327	0.66229
hyaB	2.42126	2.42126	2.42126	0	2.42468	2.38463	2.42126	2.41019	0.000492909	1.007702653	0.63568
hyaC	2.36019	2.36019	2.36019	0	2.36306	2.36019	2.36019	2.361146667	2.74563E-06	-1.000663331	0.4815
hyaD	2.37638	2.38098	2.37868	1.058E-05	2.38731	2.38468	2.37751	2.383166667	2.57276E-05	-1.003114761	0.28679
hyaE	2.38903	2.38801	2.38852	5.202E-07	2.39178	2.3899	2.44648	2.409386667	0.00103282	-1.014568776	0.3397
hyaF	2.37756	2.38035	2.378955	3.89205E-06	2.43361	2.38126	2.37643	2.3971	0.001005567	-1.012656581	0.52918
hybA	2.43537	2.42627	2.43082	4.1405E-05	2.54672	2.43537	2.43537	2.472486667	0.004132941	-1.029302237	0.34658
hybB	2.40205	2.40253	2.40229	1.152E-07	2.40517	2.54816	2.40253	2.451953333	0.006943534	-1.035023363	0.42221
hybC	2.31251	2.31251	2.31251	0	2.34959	2.31251	2.30887	2.323656667	0.000507716	-1.007756205	0.63945
hybD	2.5601	2.477	2.51855	0.003452805	2.477	2.47338	2.58734	2.512573333	0.004195817	1.004151303	0.95311
hybE	2.34914	2.34741	2.348275	1.49645E-06	2.35268	2.34914	2.34675	2.349523333	8.90143E-06	-1.000865653	0.73862
hybF	2.35712	2.35647	2.356795	2.1125E-07	2.36034	2.35712	2.35608	2.357846667	4.93293E-06	-1.000729226	0.67263
hybG	2.49631	2.5072	2.501755	5.92961E-05	2.37301	2.3624	2.37301	2.369473333	3.7524E-05	1.09602573	0.0003
hybO	2.34406	2.34397	2.344015	4.05E-09	2.34726	2.34303	2.34187	2.344053333	8.04843E-06	-1.000026571	0.98864
hycA	2.39275	2.45437	2.42356	0.001898512	2.39952	2.39466	2.39579	2.396656667	6.46823E-06	1.018822929	0.63074
hycB	2.33726	2.33914	2.3382	1.7672E-06	2.41421	2.34071	2.33716	2.364026667	0.001891926	-1.018062877	0.42826
hycC	2.37305	2.37305	2.37305	0	2.37674	2.37023	2.37305	2.37334	1.06581E-05	-1.000201033	0.93331
hycD	2.41894	2.41894	2.41894	0	2.42183	2.41894	2.41454	2.418436667	1.3476E-05	1.000348945	0.90088
hycE	2.3195	2.3195	2.3195	0	2.3195	2.31913	2.3195	2.319376667	4.56333E-08	1.000085492	0.47643
hycF	2.31365	2.32037	2.31701	2.25792E-05	2.31689	2.31365	2.30895	2.313163333	1.59385E-05	1.002669864	0.57774
hycG	2.31114	2.31114	2.31114	0	2.31114	2.31114	2.30982	2.3107	5.808E-07	1.000305031	0.48279
hycH	2.40845	2.39766	2.403055	5.82121E-05	2.41026	2.40756	2.40756	2.40846	2.43E-06	-1.003753487	0.52993
hydN	2.33094	2.33094	2.33094	0	2.33348	2.33094	2.32952	2.331313333	4.02493E-06	-1.000258808	0.86584
hyfA	2.46369	2.47363	2.46866	4.94018E-05	2.47715	2.61073	2.47467	2.52085	0.006060348	-1.036837641	0.31978
hyfB	2.45341	2.71833	2.58587	0.035091303	2.45547	2.45341	2.44797	2.452283333	1.50145E-05	1.097017596	0.45734
hyfC	2.3474	2.35259	2.349995	1.34681E-05	2.35873	2.35123	2.36023	2.35673	2.325E-05	-1.00467926	0.06636
hyfD	2.30792	2.31008	2.309	2.3328E-06	2.31306	2.31008	2.36415	2.329096667	0.000923772	-1.014027422	0.32715
hyfE	2.42179	2.4601	2.440945	0.000733828	2.43185	2.42191	2.42193	2.42523	3.28684E-05	1.010952351	0.66564
hyfF	2.44037	2.4871	2.463735	0.001091846	2.44376	2.4425	2.44228	2.442846667	6.37733E-07	1.014584013	0.61625
hyfG	2.41694	2.41066	2.4138	1.97192E-05	2.42478	2.41554	2.41694	2.419086667	2.48005E-05	-1.00367116	0.26456
hyfH	2.38403	2.48972	2.436875	0.005585188	2.38554	2.398	2.37881	2.38745	9.48001E-05	1.034852391	0.58937
hyfI	2.5709	2.58253	2.576715	6.76285E-05	2.5872	2.5821	2.57947	2.582923333	1.54466E-05	-1.004312561	0.51655
hyfJ	3.45312	3.92214	3.68763	0.10998988	3.66453	3.66453	3.66453	3.66453	2.95823E-31	1.016140574	0.95646
hyfR	2.45703	2.45658	2.456805	1.0125E-07	2.45993	2.45548	2.45192	2.455776667	1.6106E-05	1.00071304	0.81906
hyi	2.54735	2.55105	2.5492	6.845E-06	2.55569	2.55105	2.55105	2.552596667	7.17653E-06	-1.002357164	0.14705
hypA	2.3565	2.35745	2.356975	4.5125E-07	2.35745	2.35745	2.47369	2.396196667	0.004503913	-1.027559309	0.45074
hypB	2.9934	2.78417	2.888785	0.021888596	2.85864	2.8014	2.82887	2.829636667	0.000819545	1.041850543	0.77376
hypC	2.45222	2.61338	2.5328	0.012986273	2.44077	2.45222	2.57264	2.488543333	0.005336963	1.031151752	0.80204
hypD	2.54651	2.54699	2.54675	1.152E-07	2.55055	2.54695	2.54695	2.54815	4.32E-06	-1.000970877	0.32618
hypE	2.56405	2.34867	2.45636	0.023194272	2.35585	2.34514	2.54091	2.413966667	0.012114633	1.029820813	0.85945
hypF	2.60137	2.60137	2.60137	0	2.61355	2.60137	2.59771	2.60421	6.87756E-05	-1.001970477	0.76023
hyuA	2.34232	2.34232	2.34232	0	2.34469	2.34232	2.34119	2.342733333	3.19063E-06	-1.000286542	0.83631
iaaA	4.65581	4.00275	4.32928	0.213243682	3.79902	4.04003	4.24255	4.0272	0.049303172	1.232920691	0.63702
iadA	2.78572	2.78572	2.78572	0	2.8083	2.78536	2.78466	2.792773333	0.000180931	-1.004900969	0.60634
iap	2.66976	2.57141	2.620585	0.004836361	2.66976	2.66976	2.78376	2.70776	0.004332	-1.062288035	0.15481
ibpA	3.1389	3.13849	3.138695	8.405E-08	3.1389	3.13556	3.16088	3.145113333	0.00018923	-1.00445876	0.66619
ibpB	2.48269	2.48281	2.48275	7.2E-09	2.48551	2.48281	2.48281	2.48371	2.43E-06	-1.000665643	0.38535
icd	7.35141	7.21122	7.281315	0.009826618	6.98715	7.15765	7.15805	7.10095	0.00971287	1.13317054	0.0432
iclR	5.58215	4.80301	5.19258	0.30352957	6.00225	5.69004	5.58215	5.758146667	0.047599891	-1.479968702	0.17363
idi	2.36064	2.35175	2.356195	3.95161E-05	2.35175	2.3484	2.34214	2.34743	2.37937E-05	1.006093928	0.08133
idnD	2.42484	2.43075	2.427795	1.74641E-05	2.43505	2.43075	2.42725	2.431016667	1.52633E-05	-1.002235584	0.63452
idnK	2.30363	2.30363	2.30363	0	2.30363	2.30363	2.30263	2.303296667	3.33333E-07	1.000231076	0.48196
idnO	2.45252	2.54446	2.49849	0.004226482	2.42456	2.45252	2.45252	2.4432	0.000260587	1.039067948	0.30303
idnR	2.59626	2.59025	2.593255	1.806E-05	2.59626	2.7337	2.57128	2.633746667	0.007649002	-1.028464265	0.67023
idnT	2.4172	2.52161	2.469405	0.005450724	2.41897	2.40098	2.4172	2.412383333	9.83102E-05	1.04031589	0.36867
ihfA	4.40109	3.89077	4.14593	0.130213251	4.40898	4.6641	4.40898	4.49402	0.021695405	-1.272874339	0.23172
ihfB	6.19912	6.19912	6.19912	0	6.2018	6.19912	6.19912	6.200013333	2.39413E-06	-1.000619403	0.48042
ileS	3.54767	3.22223	3.38495	0.052955597	3.63366	3.79439	3.281	3.569683333	0.068962083	-1.136606864	0.65406
ileY	2.42441	2.43371	2.42906	4.3245E-05	2.43638	2.43371	2.43264	2.434243333	3.71023E-06	-1.003599275	0.36927
ilvA	3.15068	3.09965	3.125165	0.00130203	3.14987	3.14987	3.251	3.18358	0.003409092	-1.041321097	0.17347
ilvC	7.44392	6.85955	7.151735	0.170744148	7.14267	7.44392	7.77315	7.453246667	0.099441498	-1.232435092	0.62872
ilvD	5.11141	4.84921	4.98031	0.03437442	4.86024	4.85389	4.79918	4.83777	0.001126972	1.103846832	0.37805
ilvE	3.02404	2.79639	2.910215	0.025912261	2.82578	2.8212	2.82383	2.823603333	5.28263E-06	1.061873321	0.68916
ilvH	5.42402	5.14262	5.28332	0.03959298	5.44571	5.75014	5.44571	5.547186667	0.030892542	-1.200692455	0.10922
ilvH	4.40863	3.83205	4.12034	0.166222248	4.30069	4.60583	4.272	4.39284	0.034229334	-1.207899145	0.62148
ilvI	4.09511	3.9933	4.044205	0.005182638	4.09511	4.09511	4.09511	4.09511	0	-1.035914547	0.48042
ilvL	3.5802	3.40695	3.493575	0.015007781	3.40109	3.40695	3.40695	3.404996667	1.14465E-05	1.063321843	0.43498
ilvL	4.9967	4.28567	4.641185	0.25278183	4.46883	4.46883	4.46883	4.46883	0	1.126896487	0.80275
ilvL	5.91063	6.11372	6.012175	0.020622774	6.14095	6.14095	6.36482	6.215573333	0.016705926	-1.151407355	0.09039
ilvM	2.98704	2.83627	2.911655	0.011365796	2.84199	2.89893	2.88949	2.876803333	0.000931255	1.024451487	0.81625
ilvN	3.38076	3.35744	3.3691	0.000271911	3.38076	3.37221	3.40154	3.384836667	0.000227527	-1.010967533	0.37271
ilvY	3.59742	4.23561	3.916515	0.203643238	4.28453	4.28684	4.23561	4.268993333	0.000837169	-1.276752013	0.35514
inaA	3.71959	2.73655	3.22807	0.483183821	2.73655	2.73655	2.71871	2.730603333	0.000106089	1.411732421	0.45118
infA	7.76653	7.42623	7.59638	0.057902045	7.46364	7.55358	7.42623	7.48115	0.004284456	1.083147711	0.7327
infB	6.36153	6.32199	6.34176	0.000781706	6.33814	6.46854	6.32873	6.37847	0.006106591	-1.025771931	0.69612
insA-1	3.20776	2.81466	3.01121	0.077263805	2.97127	2.86135	2.84629	2.89297	0.004654868	1.085409921	0.76127
insA-7	2.87447	2.83146	2.852965	0.00092493	3.3863	3.00984	2.87447	3.090203333	0.070336186	-1.178734119	0.10619
insB-1	3.07287	3.05906	3.065965	9.5358E-05	3.06537	3.06537	3.27562	3.135453333	0.014735021	-1.049344457	0.53075
insC-1	4.5043	4.47334	4.48882	0.000479261	4.55174	4.66043	4.55174	4.58797	0.003937839	-1.071142186	0.02144
insD	2.49595	2.63953	2.56774	0.010307608	2.45686	2.48025	2.81611	2.584406667	0.040401599	-1.01161944	0.94674
insE-1	2.61564	2.726	2.67082	0.006089665	2.56111	2.58105	2.58105	2.574403333	0.000132535	1.069114719	0.07117
insE-4	2.38507	2.40822	2.396645	0.000267961	2.38507	2.3847	2.37822	2.382663333	1.48416E-05	1.009738466	0.29843
insF-1	2.31607	2.31566	2.315865	8.405E-08	2.31754	2.31566	2.31186	2.31502	8.3728E-06	1.000585881	0.79671
insH-1	6.50664	5.63775	6.072195	0.377484916	6.50664	6.75009	6.73061	6.662446667	0.018301656	-1.505509349	0.20519
insH-5	3.10819	2.5969	2.852545	0.130708732	2.61592	2.6475	2.807	2.69014	0.010491519	1.11915123	0.75008
insH-7	4.26287	4.25853	4.2607	9.4178E-06	4.26979	4.26287	4.25891	4.263856667	3.03237E-05	-1.00219043	0.65987
insI-2	2.43333	2.43333	2.43333	0	2.43333	2.43505	2.42901	2.432463333	9.68373E-06	1.000600908	0.80371
insJ	2.3391	2.34413	2.341615	1.26504E-05	2.34604	2.34091	2.34338	2.343443333	6.58223E-06	-1.001268107	0.74629
insK	2.40885	2.40908	2.408965	2.645E-08	2.40908	2.40908	2.40908	2.40908	0	-1.000079715	0.47407
insL-1	3.68442	3.65788	3.67115	0.000352186	3.68442	3.69224	3.68442	3.687026667	2.03841E-05	-1.011065643	0.30613
insL-1	2.50115	2.49531	2.49823	1.70528E-05	2.50115	2.50308	2.49978	2.501336667	2.74863E-06	-1.002155697	0.45137
insN-1	2.55215	2.54328	2.547715	3.93384E-05	2.55215	2.60107	2.55215	2.568456667	0.000797722	-1.014480874	0.27238
insN-2	2.90718	2.7765	2.84184	0.008538631	3.1081	2.94369	3.02213	3.02464	0.006762387	-1.135084735	0.02837
insO-1	2.46868	2.39539	2.432035	0.002685712	2.40218	2.39329	2.39332	2.396263333	2.62554E-05	1.025104983	0.54847
insO-2	2.54391	2.57878	2.561345	0.000607958	2.56809	3.10559	2.56809	2.747256667	0.096302083	-1.137535577	0.42155
intA	2.79301	2.79259	2.7928	8.82E-08	2.72391	2.79259	2.79259	2.769696667	0.001572314	1.016142922	0.45603
intB	2.37868	2.37868	2.37868	0	2.38153	2.37868	2.37681	2.379006667	5.64963E-06	-1.000226454	0.89973
intD	2.36935	2.35028	2.359815	0.000181832	2.35028	2.3454	2.35028	2.348653333	7.93813E-06	1.007766683	0.3198
intD	2.60481	2.60481	2.60481	0	2.60481	2.60481	2.5939	2.601173333	3.9676E-05	1.002523925	0.48056
intE	2.50133	2.4336	2.467465	0.002293676	2.4336	2.4336	2.42613	2.43111	1.86003E-05	1.025519554	0.38253
intF	3.32905	2.95512	3.142085	0.069911822	2.95836	2.95395	2.95836	2.95689	6.4827E-06	1.13697064	0.52631
intQ	2.33506	2.33173	2.333395	5.54445E-06	2.33506	2.33506	2.33388	2.334666667	4.64133E-07	-1.000881841	0.69704
intR	2.35089	2.35477	2.35283	7.5272E-06	2.35832	2.35477	2.56208	2.425056667	0.014084696	-1.051338075	0.39809
intS	2.49573	2.49573	2.49573	0	2.49864	2.49573	2.49573	2.4967	2.8227E-06	-1.000672579	0.47938
intZ	2.65513	2.51285	2.58399	0.010121799	2.65789	2.6527	2.65477	2.65512	6.8259E-06	-1.050539203	0.48285
iraD	2.44583	2.43575	2.44079	5.08032E-05	2.36184	2.36003	2.3606	2.360823333	8.56433E-07	1.056993619	0.00052
iraM	2.38553	2.39582	2.390675	5.2942E-05	2.40484	2.39557	2.39233	2.39758	4.21551E-05	-1.004797653	0.36945
iraP	5.0407	5.56703	5.303865	0.138511634	4.73286	4.9354	4.93685	4.86837	0.013772746	1.352374764	0.09244
iscA	6.43288	6.02693	6.229905	0.082397701	6.56302	6.41784	6.32601	6.435623333	0.01428062	-1.153260425	0.56279
iscR	3.79803	3.66697	3.7325	0.008588362	3.91035	3.81156	3.79803	3.83998	0.003759718	-1.077344761	0.12955
iscS	6.62953	6.3958	6.512665	0.027314856	6.43862	6.43862	6.43862	6.43862	0	1.052663988	0.7436
iscU	4.53418	3.97804	4.25611	0.15464585	4.54347	4.71805	4.54347	4.601663333	0.010159392	-1.270638232	0.27954
iscX	5.52621	5.2476	5.386905	0.038811766	5.83716	5.52172	5.52621	5.628363333	0.032702076	-1.182187059	0.16961
ispA	5.77147	5.54853	5.66	0.024851122	5.55329	5.61682	5.55118	5.573763333	0.00139152	1.061597344	0.68977
ispB	4.24562	3.7378	3.99171	0.128940576	3.64467	3.91332	3.85384	3.803943333	0.019910464	1.138999147	0.71441
ispD	3.34451	3.21399	3.27925	0.008517735	3.36633	3.50701	3.37603	3.416456667	0.006173452	-1.099773681	0.07254
ispE	2.66795	2.40878	2.538365	0.033584544	2.41198	2.40755	2.40622	2.408583333	9.09523E-06	1.094128107	0.47209
ispF	4.45404	4.10305	4.278545	0.06159699	4.10488	4.10488	4.10488	4.10488	0	1.127920199	0.52744
ispG	5.49138	4.82215	5.156765	0.223934396	5.32816	5.24137	5.24137	5.2703	0.002510835	-1.081875885	0.8598
ispH	2.90009	2.80303	2.85156	0.004710322	3.33871	2.90361	2.90361	3.048643333	0.063104003	-1.146378401	0.2353
ispU	4.65173	4.57551	4.61362	0.002904744	4.57882	4.9058	4.57187	4.685496667	0.036412245	-1.05108305	0.75113
isrA	2.69394	2.72994	2.71194	0.000648	2.72994	2.72994	2.79929	2.753056667	0.001603141	-1.02890991	0.15405
isrB	4.66102	4.11989	4.390455	0.146410838	4.11989	4.11777	3.6403	3.95932	0.076331444	1.348293892	0.1801
isrC	3.60318	3.49114	3.54716	0.006276481	3.24699	3.70298	3.49114	3.48037	0.052068715	1.047383658	0.81009
ivbL	5.00596	4.31876	4.66236	0.23612192	4.38699	4.22021	4.66462	4.42394	0.050399039	1.179699979	0.73777
ivy	3.74198	3.65321	3.697595	0.003940056	3.57511	3.23066	3.5716	3.459123333	0.039149701	1.179742228	0.04778
katE	5.9209	5.57917	5.750035	0.058389696	4.89089	4.83832	4.65328	4.794163333	0.015576986	1.939751265	0.00396
katG	4.69914	4.06229	4.380715	0.202788961	4.5045	4.60287	4.78643	4.631266667	0.020475909	-1.189661938	0.68875
kbaY	2.35169	2.36746	2.359575	0.000124346	2.35508	2.35205	2.34677	2.3513	1.76859E-05	1.005752274	0.46662
kbaZ	2.35159	2.37897	2.36528	0.000374832	2.37897	2.37897	2.37803	2.378656667	2.94533E-07	-1.009315117	0.54341
kbl	2.29501	2.29373	2.29437	8.192E-07	2.2976	2.29457	2.29298	2.29505	5.5089E-06	-1.000471451	0.81572
kch	2.78569	2.93592	2.860805	0.011284526	2.51881	2.74025	2.73876	2.66594	0.016235983	1.144617048	0.05718
kdgK	2.47441	2.47441	2.47441	0	2.47441	2.47084	2.47441	2.47322	4.2483E-06	1.000825185	0.48042
kdgR	3.33746	2.84984	3.09365	0.118886632	2.85264	2.96218	2.96218	2.925666667	0.003999671	1.123486924	0.72427
kdgT	2.49126	2.49126	2.49126	0	2.49126	2.49551	2.47888	2.48855	7.46473E-05	1.001880194	0.77984
kdpA	2.44385	2.4449	2.444375	5.5125E-07	2.44812	2.45216	2.43085	2.44371	0.000128115	1.000461049	0.95511
kdpB	2.41336	2.41336	2.41336	0	2.41594	2.41116	2.41218	2.413093333	6.33773E-06	1.000184856	0.92062
kdpC	2.38327	2.38747	2.38537	8.82E-06	2.38747	2.38578	2.6156	2.46295	0.017477231	-1.055246468	0.44469
kdpD	2.39719	2.41012	2.403655	8.35924E-05	2.41012	2.48966	2.41012	2.436633333	0.002108871	-1.023122104	0.28415
kdpE	2.75329	2.75329	2.75329	0	2.75329	2.75329	2.79227	2.766283333	0.00050648	-1.009046971	0.48035
kdsA	4.20366	3.54572	3.87469	0.216442522	3.7393	3.7393	3.7393	3.7393	0	1.098389698	0.83086
kdsB	3.09775	3.09765	3.0977	5E-09	2.99876	3.01772	3.18111	3.065863333	0.010051216	1.022312784	0.77726
kdsC	4.19482	4.12204	4.15843	0.002648464	4.1337	4.12204	4.11044	4.12206	0.000135257	1.025530216	0.53594
kdsD	6.38228	6.2248	6.30354	0.012399975	6.38228	6.38228	6.43005	6.398203333	0.000760658	-1.067816194	0.30331
kduD	2.46351	2.46379	2.46365	3.92E-08	2.46862	2.47242	2.46031	2.467116667	3.8358E-05	-1.0024058	0.5515
kduI	2.46359	2.4671	2.465345	6.16005E-06	2.4671	2.4671	2.48056	2.471586667	6.03905E-05	-1.004335766	0.23105
kefA	2.44759	2.44759	2.44759	0	2.48796	2.44759	2.44142	2.45899	0.000638963	-1.00793318	0.67986
kefB	2.42063	2.42063	2.42063	0	2.44446	2.42063	2.4141	2.426396667	0.000255373	-1.004005148	0.74728
kefC	2.52632	2.52839	2.527355	2.14245E-06	2.5384	2.52755	2.52839	2.531446667	3.6438E-05	-1.002840153	0.33818
kefF	2.32752	2.32718	2.32735	5.78E-08	2.32718	2.32718	2.32718	2.32718	0	1.000117842	0.48042
kefG	3.3804	3.37357	3.376985	2.33244E-05	3.38489	3.3804	3.3804	3.381896667	6.72003E-06	-1.00341031	0.21797
kgtP	6.77454	5.78431	6.279425	0.490277726	5.64057	5.69314	5.70726	5.680323333	0.001235089	1.514773058	0.28388
kilR	2.3514	2.51362	2.43251	0.013157664	2.35427	2.35284	2.34795	2.351686667	1.09832E-05	1.057621444	0.50389
kptA	2.32939	2.32851	2.32895	3.872E-07	2.3315	2.326	2.32737	2.32829	8.1973E-06	1.000457582	0.84194
ksgA	4.3963	3.44576	3.92103	0.451763146	4.08529	4.08529	4.08529	4.08529	0	-1.120591147	0.85697
kup	3.07087	2.9287	2.999785	0.010106154	3.07087	3.07087	3.07087	3.07087	2.95823E-31	-1.050506435	0.48041
lamB	3.15366	3.0457	3.09968	0.005827681	3.15366	3.177	3.34516	3.225273333	0.010915799	-1.090956315	0.10263
lar	2.43805	2.35401	2.39603	0.003531361	2.35863	2.35401	2.3531	2.355246667	8.79223E-06	1.028672208	0.55192
ldcA	2.68372	2.62952	2.65662	0.00146882	2.63453	2.63117	2.63013	2.631943333	5.28853E-06	1.017251683	0.6052
ldcC	2.39189	2.39189	2.39189	0	2.39536	2.38913	2.37955	2.388013333	6.34242E-05	1.002690714	0.64688
ldhA	2.64766	3.14758	2.89762	0.124960003	2.45588	2.62824	2.62862	2.570913333	0.009924537	1.254147181	0.2446
ldrA	2.43409	2.54616	2.490125	0.006279842	2.44691	2.45106	2.44691	2.448293333	5.74083E-06	1.029419964	0.69569
ldrB	2.32172	2.32172	2.32172	0	2.35438	2.32172	2.31776	2.331286667	0.000403897	-1.006653143	0.65747
ldrD	2.32697	2.32479	2.32588	2.3762E-06	2.33125	2.32527	2.32697	2.32783	9.4948E-06	-1.001352551	0.5868
lepA	3.14646	3.08786	3.11716	0.00171698	3.2713	3.04326	3.15214	3.155566667	0.013009367	-1.02697899	0.78415
lepB	3.18219	3.16213	3.17216	0.000201202	3.26678	3.44969	3.18219	3.299553333	0.018694631	-1.092318313	0.09276
leuA	4.66225	4.27938	4.470815	0.073294718	4.67049	4.79488	4.8237	4.763023333	0.006629461	-1.224513206	0.11856
leuB	3.87201	3.7585	3.815255	0.00644226	4.22564	3.96706	4.10554	4.099413333	0.016744056	-1.217699652	0.01337
leuC	5.94934	5.94909	5.949215	3.125E-08	6.24279	6.24279	6.24678	6.24412	5.3067E-06	-1.226804191	302.04193
leuD	3.43853	3.35263	3.39558	0.003689405	3.43105	3.65942	3.43105	3.507173333	0.017384286	-1.08042081	0.24266
leuE	2.8701	2.54594	2.70802	0.052539853	2.65371	2.56872	2.53179	2.58474	0.003908602	1.08920839	0.69753
leuL	3.21087	3.16384	3.187355	0.00110591	3.09561	3.07679	3.13284	3.101746667	0.000813645	1.06113509	0.01395
leuO	2.33095	2.33095	2.33095	0	2.33399	2.33095	2.32946	2.331466667	5.33043E-06	-1.00035819	0.84068
leuS	6.5231	6.13351	6.328305	0.075890184	6.37644	6.21635	6.28577	6.292853333	0.006444832	1.024877633	0.92357
lexA	3.04966	2.57048	2.81007	0.114806736	3.072	3.072	3.25254	3.13218	0.010864897	-1.250157619	0.2262
lgt	3.52345	2.5588	3.041125	0.465274811	2.47204	2.55727	2.76233	2.597213333	0.022263673	1.360287562	0.60789
lhgO	2.31878	2.38896	2.35387	0.002462616	2.31878	2.31878	2.31441	2.317323333	6.36563E-06	1.025655806	0.4122
lhr	2.38535	2.38535	2.38535	0	2.39458	2.38535	2.38018	2.386703333	5.32136E-05	-1.000938499	0.86644
ligA	2.67059	2.51795	2.59427	0.011649485	2.52426	2.5213	2.5213	2.522286667	2.92053E-06	1.051160766	0.57851
ligB	2.70655	2.6991	2.702825	2.77512E-05	2.6991	2.6991	2.77501	2.724403333	0.001920776	-1.015069376	0.64691
ligT	2.47763	2.47329	2.47546	9.4178E-06	2.47751	2.47594	2.4859	2.479783333	2.86764E-05	-1.003001201	0.32727
lipA	3.33275	3.19679	3.26477	0.009242561	3.19679	3.19679	3.18651	3.193363333	3.52261E-05	1.050740685	0.40301
lipB	4.07814	3.37328	3.72571	0.24841381	3.292	3.26366	3.48809	3.347916667	0.014937211	1.299352916	0.40075
lit	3.32356	2.92016	3.12186	0.08136578	2.92016	2.92016	2.87068	2.903666667	0.00081609	1.16327592	0.37568
livF	2.88923	2.66465	2.77694	0.025218088	2.72873	2.7254	2.72873	2.72762	3.6963E-06	1.034777077	0.82045
livG	2.37514	2.37094	2.37304	8.82E-06	2.37297	2.37094	2.36744	2.37045	7.8253E-06	1.001796864	0.54267
livH	5.44451	4.80188	5.123195	0.206486658	5.44451	5.44451	5.56187	5.48363	0.004591123	-1.283812933	0.34708
livK	6.47148	6.87022	6.67085	0.079496794	7.65508	7.8118	7.58339	7.683423333	0.01364529	-2.017506516	0.00476
livM	3.94633	3.95593	3.95113	4.608E-05	3.95593	3.95593	3.95593	3.95593	0	-1.003332647	0.48027
lldD	2.6849	2.44552	2.56521	0.028651392	2.44552	2.44552	2.44224	2.444426667	3.58613E-06	1.087325082	0.45608
lldP	2.35607	2.3557	2.355885	6.845E-08	2.35934	2.3557	2.35295	2.355996667	1.0274E-05	-1.000077404	0.97226
lldR	3.22916	3.24014	3.23465	6.02802E-05	3.24014	3.24014	3.24014	3.24014	0	-1.003812628	0.48042
lnt	3.04318	2.9267	2.98494	0.006783795	3.09933	3.07582	3.04318	3.072776667	0.000795152	-1.062775346	0.12693
lolA	3.38039	3.38006	3.380225	5.445E-08	3.383	3.38006	3.38006	3.38104	2.8812E-06	-1.000565075	0.65963
lolB	3.45967	3.17456	3.317115	0.040643856	3.02807	3.18806	3.19171	3.135946667	0.008731362	1.133801697	0.29679
lolC	3.36392	2.88472	3.12432	0.11481632	3.21898	3.27851	3.20285	3.233446667	0.001588072	-1.078575125	0.81496
lolD	3.46718	3.46579	3.466485	9.6605E-07	3.47067	3.50343	3.46456	3.479553333	0.000436904	-1.009099429	0.37259
lolE	4.44193	4.25889	4.35041	0.016751821	4.27823	4.32341	4.27823	4.29329	0.000680411	1.0403868	0.75147
lomR_1	2.30362	2.30359	2.303605	4.5E-10	2.30359	2.30019	2.30247	2.302083333	3.00213E-06	1.001055295	0.10926
lomR_2	2.30108	2.29498	2.29803	0.000018605	2.29822	2.29498	2.29196	2.295053333	9.80093E-06	1.002065398	0.6496
lon	5.43333	5.22362	5.328475	0.021989142	5.35472	5.41885	5.33726	5.370276667	0.001845739	-1.029398558	0.84025
lpcA	3.5764	3.49644	3.53642	0.003196801	3.49914	3.49474	3.67581	3.556563333	0.010669666	-1.014060223	0.8825
lpd	6.16795	5.53347	5.85071	0.201282435	5.57493	5.62142	5.62142	5.605923333	0.00072044	1.184917543	0.68446
lplA	2.63565	2.6445	2.640075	3.91612E-05	2.65219	2.64882	2.64882	2.649943333	3.78563E-06	-1.006863655	0.03312
lplT	2.35734	2.35714	2.35724	2E-08	2.36076	2.35775	2.35775	2.358753333	3.02003E-06	-1.001049513	0.11593
lpp	9.17125	9.01564	9.093445	0.012107236	8.41708	8.49477	8.82025	8.577366667	0.045753169	1.430062632	0.00932
lptA	4.11097	4.02924	4.070105	0.003339896	4.08362	4.02871	4.08362	4.065316667	0.001005036	1.003324534	0.95309
lptB	5.08945	4.62291	4.85618	0.108829786	5.10264	5.0975	5.08945	5.09653	4.41997E-05	-1.181279207	0.4249
lptC	4.68687	4.14547	4.41617	0.14655698	4.42822	4.80437	4.79513	4.675906667	0.046032858	-1.19726015	0.6306
lptD	3.64608	3.25672	3.4514	0.075800605	3.75076	3.51163	3.51068	3.591023333	0.019137078	-1.101617462	0.73162
lptE	3.89169	4.05944	3.975565	0.014070031	3.89169	3.89169	3.89169	3.89169	0	1.059860949	0.48042
lptF	3.38452	3.31208	3.3483	0.002623777	3.38452	3.45645	3.38452	3.408496667	0.001724642	-1.042607878	0.17044
lptG	2.98017	2.73766	2.858915	0.02940555	2.80519	2.80346	2.87866	2.829103333	0.001842646	1.020878849	0.89892
lpxA	5.37295	5.27994	5.326445	0.00432543	5.45695	5.37295	5.37295	5.40095	0.002352	-1.052999682	0.18021
lpxB	3.08574	2.67634	2.88104	0.08380418	2.75921	2.75921	2.75921	2.75921	0	1.088114216	0.75945
lpxC	5.30707	4.37311	4.84009	0.436140641	4.48095	4.21247	4.48095	4.391456667	0.02402717	1.364746818	0.57812
lpxD	4.31067	3.16888	3.739775	0.651842202	3.71192	3.38166	3.40859	3.500723333	0.03363433	1.180216609	0.8308
lpxH	2.82689	2.73245	2.77967	0.004459457	3.08578	2.74209	2.82689	2.88492	0.032056315	-1.075680776	0.59258
lpxK	3.09812	2.44658	2.77235	0.212252186	3.09236	3.45923	3.09008	3.21389	0.045145086	-1.358053203	0.24789
lpxL	3.57847	3.29328	3.435875	0.040666668	3.29328	3.28984	3.28679	3.28997	1.05427E-05	1.106424494	0.43386
lpxM	3.10449	3.10421	3.10435	3.92E-08	3.15639	3.10421	3.0983	3.119633333	0.001022021	-1.01064991	0.65573
lpxP	4.35615	2.46288	3.409515	1.792235646	5.35864	4.85422	4.35615	4.856336667	0.25124991	-2.726068221	0.12441
lpxT	3.59544	3.59336	3.5944	2.1632E-06	3.55532	3.55208	3.54887	3.55209	1.04007E-05	1.02976133	0.00032
lrhA	2.48997	2.35101	2.42049	0.009654941	2.35376	2.35019	2.35136	2.35177	3.3123E-06	1.048785758	0.52811
lrp	7.85221	7.64902	7.750615	0.020643088	7.85221	7.85085	7.92256	7.875206667	0.001682216	-1.090199124	0.29276
lspA	6.71692	5.7637	6.24031	0.454314184	6.27063	5.9965	6.18728	6.15147	0.019748581	1.063514719	0.92077
lsrA	2.39889	2.39889	2.39889	0	2.40224	2.39889	2.39537	2.398833333	1.18016E-05	1.000039279	0.98664
lsrB	2.34761	2.40085	2.37423	0.001417249	2.35387	2.35298	2.34674	2.351196667	1.50944E-05	1.016093619	0.6363
lsrC	2.31622	2.31662	2.31642	8E-08	2.32	2.31662	2.31662	2.317746667	3.80813E-06	-1.000919998	0.31573
lsrD	2.50223	2.40658	2.454405	0.004574461	2.40832	2.40832	2.40832	2.40832	0	1.032459364	0.55865
lsrF	2.32276	2.32089	2.321825	1.74845E-06	2.32614	2.32276	2.37038	2.33976	0.000706044	-1.012509188	0.31096
lsrG	2.34282	2.34506	2.34394	2.5088E-06	2.34807	2.34506	2.34367	2.3456	5.0587E-06	-1.001151287	0.55284
lsrK	2.69289	3.03283	2.86286	0.057779602	2.87509	2.8731	2.96365	2.903946667	0.002674356	-1.028888514	0.90012
lsrR	2.41565	2.49952	2.457585	0.003517088	2.41462	2.41322	2.4114	2.41308	2.6068E-06	1.031329261	0.39073
ltaE	4.06054	3.98085	4.020695	0.003175248	3.98424	3.98085	3.97732	3.980803333	1.19732E-05	1.028036628	0.48104
luxS	5.92112	6.28038	6.10075	0.064533874	5.92136	5.92136	5.92136	5.92136	0	1.132404981	0.48942
lysA	2.95377	2.80516	2.879465	0.011042466	2.91423	3.00415	2.91423	2.944203333	0.002695202	-1.045895225	0.66601
lysC	5.53999	4.97806	5.259025	0.157882662	4.8797	4.91387	4.98976	4.927776667	0.003173347	1.258101512	0.30806
lysP	5.76373	5.41401	5.58887	0.061152039	5.44167	5.24493	5.44167	5.37609	0.012902209	1.158919212	0.32954
lysR	2.50294	2.50294	2.50294	0	2.50294	2.50425	2.50294	2.503376667	5.72033E-07	-1.00030272	0.48042
lysS	6.00144	5.85471	5.928075	0.010764846	5.79262	5.88866	5.81758	5.832953333	0.002483175	1.068155485	0.28497
lysU	2.88433	2.47329	2.67881	0.084476941	2.47329	2.46724	2.47329	2.471273333	1.22008E-05	1.154714879	0.45493
lyxK	2.47476	2.47899	2.476875	8.94645E-06	2.51772	2.47899	2.47553	2.490746667	0.000548663	-1.00966148	0.44914
maa	3.08662	3.07409	3.080355	7.85004E-05	3.07409	3.06903	3.09318	3.078766667	0.000162209	1.001101555	0.9292
macA	2.49019	2.45341	2.4718	0.000676384	2.46572	2.46095	2.46361	2.463426667	5.71343E-06	1.005820828	0.81468
maeA	3.15513	2.64238	2.898755	0.131456281	2.69764	2.71525	2.69764	2.70351	0.000103371	1.144918575	0.68887
maeB	2.41507	2.41507	2.41507	0	2.5304	2.41507	2.41192	2.452463333	0.004558074	-1.026257904	0.56311
malE	4.0883	3.8984	3.99335	0.018031005	4.82283	4.92711	4.78528	4.845073333	0.005400012	-1.804655342	0.00162
malF	3.0228	3.04828	3.03554	0.000324615	3.05455	3.18561	3.14152	3.127226667	0.004447405	-1.065615274	0.02844
malG	2.6714	2.58845	2.629925	0.003440351	2.6714	3.27008	2.68561	2.875696667	0.116704141	-1.185726821	0.2774
malI	2.54093	2.54133	2.54113	8E-08	2.54743	2.76986	2.54467	2.620653333	0.016698876	-1.056668859	0.38674
malK	2.49416	2.4967	2.49543	3.2258E-06	2.4967	2.68578	2.77888	2.653786667	0.020674068	-1.116015192	0.05141
malM	2.64317	2.65262	2.647895	4.46513E-05	2.65887	2.65415	2.65262	2.655213333	1.06136E-05	-1.00508557	0.13111
malQ	2.52716	2.46395	2.495555	0.001997752	2.7613	2.75247	2.52744	2.680403333	0.017567828	-1.136697469	0.02938
malS	2.32055	2.32136	2.320955	3.2805E-07	2.32535	2.3211	2.31997	2.32214	8.0473E-06	-1.000821717	0.71416
malT	4.59846	4.81022	4.70434	0.022421149	4.23472	4.59846	4.59846	4.477213333	0.044102263	1.170501405	0.14116
malT	2.81251	2.82598	2.819245	9.07204E-05	2.82598	2.83332	2.82598	2.828426667	1.79585E-05	-1.006384541	0.23978
malT	3.45256	3.46692	3.45974	0.000103105	3.86592	3.88808	3.80771	3.853903333	0.001723134	-1.314180402	0.00053
malX	2.41582	2.40194	2.40888	9.63272E-05	2.41972	2.42008	2.41609	2.41863	4.8711E-06	-1.006781073	0.1724
malY	2.56459	2.56561	2.5651	5.202E-07	2.56561	2.77834	2.56561	2.63652	0.015084684	-1.050750396	0.45943
malZ	2.58707	2.58707	2.58707	0	2.58707	2.58707	2.58707	2.58707	0	1	NaN
manA	2.47994	2.42124	2.45059	0.001722845	2.42124	2.41047	2.43589	2.422533333	0.000162799	1.019637732	0.59171
manX	5.98907	5.59687	5.79297	0.07691042	5.95457	5.98826	6.07045	6.004426667	0.003553064	-1.157856664	0.38979
manY	3.39108	3.21814	3.30461	0.014954122	3.21814	3.21814	3.21814	3.21814	0	1.061769055	0.48044
manZ	4.34993	3.97137	4.16065	0.071653837	4.12861	4.08383	4.28205	4.16483	0.010806708	-1.002901557	0.98962
maoC	2.32251	2.32251	2.32251	0	2.32548	2.32251	2.32145	2.323146667	4.36423E-06	-1.000441401	0.7859
map	4.12722	3.89635	4.011785	0.026650478	3.9217	3.91595	3.90458	3.914076667	7.59056E-05	1.070072342	0.64586
marA	5.1403	4.599	4.86965	0.146502845	2.9759	2.87974	2.58357	2.81307	0.041814374	4.159989826	0.0022
marB	2.44428	2.40166	2.42297	0.000908232	2.40463	2.40166	2.37938	2.395223333	0.000190464	1.01941866	0.27739
marR	3.07886	2.76391	2.921385	0.049596751	2.73648	2.73296	2.65592	2.708453333	0.002072911	1.159041053	0.2078
matA	2.40125	2.41032	2.405785	4.11324E-05	2.4166	2.41378	2.41032	2.413566667	9.89373E-06	-1.005408413	0.09436
matB	2.31804	2.31772	2.31788	5.12E-08	2.31963	2.31804	2.31804	2.31857	8.427E-07	-1.000478386	0.26004
matC	2.34532	2.34532	2.34532	0	2.34828	2.34379	2.34397	2.345346667	6.46143E-06	-1.000018484	0.99207
matP	2.68765	2.7702	2.728925	0.003407251	2.69444	2.68617	2.68765	2.68942	1.94479E-05	1.027761133	0.5667
mazG	3.1908	3.0357	3.11325	0.012028005	3.24617	3.04096	3.0332	3.106776667	0.01458793	1.004497054	0.97174
mcbA	2.34449	2.34449	2.34449	0	2.34751	2.34449	2.34098	2.344326667	1.06802E-05	1.00011322	0.96114
mcrA	2.35822	2.35822	2.35822	0	2.3612	2.35662	2.35822	2.35868	5.4028E-06	-1.000318899	0.85816
mcrB	2.44601	2.44431	2.44516	1.445E-06	2.44431	2.44431	2.44431	2.44431	0	1.000589349	0.48042
mcrC	2.69905	2.69833	2.69869	2.592E-07	2.70091	2.69833	2.69833	2.69919	2.2188E-06	-1.000346634	0.78437
mdaB	2.80935	2.82932	2.819335	0.0001994	2.39518	2.77283	2.77283	2.646946667	0.047539841	1.126922524	0.18537
mdh	7.38032	6.83883	7.109575	0.14660571	6.69298	6.84256	6.83883	6.791456667	0.007276719	1.246703448	0.31853
mdlA	2.52829	2.51957	2.52393	3.80192E-05	2.51957	2.54771	2.51811	2.528463333	0.000278359	-1.003147209	0.82449
mdlB	2.57283	2.44002	2.506425	0.008819248	2.44322	2.43923	2.44156	2.441336667	4.01743E-06	1.046148991	0.53952
mdoB	2.40404	2.40404	2.40404	0	2.40707	2.4019	2.40404	2.404336667	6.74823E-06	-1.000205655	0.91495
mdoC	2.41778	2.41978	2.41878	2E-06	2.44333	2.42936	2.41978	2.430823333	0.000140257	-1.008382743	0.07006
mdoD	2.3511	2.3511	2.3511	0	2.35281	2.3511	2.3511	2.35167	9.747E-07	-1.000395172	0.47953
mdoD	3.43002	3.38809	3.409055	0.000879062	3.38809	3.38573	3.38809	3.387303333	1.85653E-06	1.015191339	0.41656
mdoG	5.33426	5.27412	5.30419	0.00180841	5.30284	5.27412	5.27412	5.283693333	0.000274946	1.014308609	0.73769
mdoH	3.13836	2.81312	2.97574	0.052890529	3.01986	3.17307	2.94463	3.045853333	0.013552948	-1.049799149	0.83622
mdtA	2.47963	2.47963	2.47963	0	2.48258	2.49504	2.46399	2.480536667	0.000244157	-1.000628651	0.95582
mdtB	2.46667	2.46264	2.464655	8.12045E-06	2.46609	2.46609	2.46609	2.46609	0	-1.000995161	0.70954
mdtC	2.35424	2.3533	2.35377	4.418E-07	2.44566	2.35424	2.35424	2.384713333	0.002785872	-1.021679952	0.44589
mdtD	5.52469	6.1828	5.853745	0.216554386	5.27641	4.9567	5.19089	5.141333333	0.027395518	1.638540879	0.03742
mdtE	3.66434	3.38299	3.523665	0.039578911	2.80679	2.56216	2.80679	2.725246667	0.019947946	1.739193355	0.00456
mdtF	2.97436	2.4294	2.70188	0.148490701	2.43722	2.43722	2.4307	2.435046667	1.41701E-05	1.203164023	0.54039
mdtG	3.04092	2.88891	2.964915	0.01155352	2.5216	2.47928	2.52055	2.507143333	0.00058255	1.373418847	0.003
mdtH	2.35166	2.3681	2.35988	0.000135137	2.35414	2.34903	2.34773	2.3503	1.14817E-05	1.006662446	0.33328
mdtI	2.84976	2.92412	2.88694	0.002764705	2.93978	2.85258	2.85275	2.881703333	0.002529682	1.003636376	0.95137
mdtJ	3.93566	4.45296	4.19431	0.133799645	4.66105	5.00072	4.53159	4.73112	0.058703093	-1.450761133	0.05997
mdtK	2.41951	2.41925	2.41938	3.38E-08	2.42209	2.41925	2.41398	2.41844	1.69351E-05	1.000651771	0.83696
mdtL	2.35484	2.35484	2.35484	0	2.35484	2.3532	2.35484	2.354293333	8.96533E-07	1.000378992	0.4795
mdtM	2.385	2.38553	2.385265	1.4045E-07	2.38897	2.38553	2.38393	2.386143333	6.63253E-06	-1.000609	0.7646
mdtQ	2.34535	2.34875	2.34705	5.78E-06	2.35594	2.35031	2.34753	2.35126	1.83589E-05	-1.002922412	0.15561
melA	2.36407	2.36603	2.36505	1.9208E-06	2.36635	2.36635	2.36467	2.36579	9.408E-07	-1.00051306	0.73557
melB	2.491	2.491	2.491	0	2.491	2.48999	2.491	2.490663333	3.40033E-07	1.000233387	0.48195
melR	2.76902	2.69039	2.729705	0.003091338	2.69039	2.61359	2.98611	2.763363333	0.038686618	-1.023604456	0.88268
menA	3.47526	3.44895	3.462105	0.000346108	3.46941	3.46941	3.66054	3.53312	0.012176892	-1.050455466	0.36432
menB	2.64616	2.51624	2.5812	0.008439603	2.51919	2.51551	2.6058	2.546833333	0.002611186	1.024107148	0.80404
menC	4.2167	4.2808	4.24875	0.002054405	4.21535	4.21183	4.21181	4.212996667	4.15373E-06	1.025091956	0.34619
menD	3.32539	3.32569	3.32554	4.5E-08	3.32539	3.32539	3.31931	3.323363333	1.23221E-05	1.001509889	0.3838
menE	2.58678	2.54422	2.5655	0.000905677	2.76453	2.58678	2.58678	2.64603	0.010531688	-1.057406427	0.24116
menF	2.79012	2.70154	2.74583	0.003923208	2.70154	2.70154	2.70154	2.70154	0	1.031175577	0.48042
menH	2.35841	2.35803	2.35822	7.22E-08	2.36139	2.35803	2.35647	2.35863	6.3216E-06	-1.000284231	0.88281
mepA	2.64492	2.64238	2.64365	3.2258E-06	2.90385	2.6472	2.64529	2.732113333	0.022121024	-1.063237087	0.42518
metA	3.6855	3.29963	3.492565	0.074447828	3.6861	3.6861	4.0245	3.7989	0.03817152	-1.236562363	0.18152
metB	3.4851	3.4851	3.4851	0	3.4851	3.29967	3.90475	3.563173333	0.096102036	-1.055607374	0.8216
metC	2.75052	2.75634	2.75343	1.69362E-05	2.75884	2.75634	2.772	2.762393333	7.07785E-05	-1.006232249	0.09648
metE	7.32144	6.66351	6.992475	0.216435942	6.70048	6.70443	7.10418	6.836363333	0.053798226	1.114279894	0.82033
metF	5.81742	5.26123	5.539325	0.154673658	4.9052	5.25291	5.68882	5.28231	0.154163346	1.195003629	0.70909
metG	2.93464	2.58215	2.758395	0.0621246	2.58215	2.58215	2.58215	2.58215	0	1.129939086	0.48042
metG	2.52155	2.52197	2.52176	8.82E-08	2.52557	2.52197	2.51999	2.52251	8.0028E-06	-1.000519996	0.81407
metG	2.31583	2.3161	2.315965	3.645E-08	2.31961	2.3161	2.31265	2.31612	1.21107E-05	-1.000107444	0.96543
metG	2.44026	2.44212	2.44119	1.7298E-06	2.44212	2.48871	2.44212	2.45765	0.000723543	-1.011474536	0.39372
metH	3.13469	2.68652	2.910605	0.100428174	3.12917	2.91352	2.79417	2.94562	0.028829057	-1.024567476	0.93782
metI	4.71606	3.35993	4.037995	0.919544288	3.85939	3.95184	4.02006	3.943763333	0.006502637	1.067496742	0.93973
metJ	3.05545	2.63831	2.84688	0.08700289	2.56188	2.62039	3.0199	2.734056667	0.062135663	1.081342339	0.81824
metK	6.90165	6.65611	6.77888	0.030144946	6.13124	6.41305	6.65611	6.400133333	0.068997259	1.300211813	0.04824
metL	2.8734	2.74268	2.80804	0.008543859	2.75227	2.7497	2.75134	2.751103333	1.69323E-06	1.040254599	0.63145
metN	3.68102	3.45528	3.56815	0.025479274	3.22603	3.50016	3.64535	3.45718	0.045342776	1.079954103	0.73105
metQ	7.2521	6.36872	6.81041	0.390180112	6.88814	6.88814	6.96953	6.91527	0.002208111	-1.075390029	0.9006
mfd	3.62028	3.57995	3.600115	0.000813254	3.86123	3.57978	3.58339	3.6748	0.026070367	-1.053131069	0.67885
mglA	2.39334	2.39668	2.39501	5.5778E-06	2.40381	2.69778	2.54735	2.549646667	0.021608546	-1.113141246	0.06049
mglB	2.66129	2.66117	2.66123	7.2E-09	2.48358	2.66117	2.66117	2.601973333	0.010512736	1.04192878	0.47417
mglC	2.55967	2.57059	2.56513	5.96232E-05	2.56369	2.55956	2.55616	2.559803333	1.42196E-05	1.003698988	0.60811
mgrB	6.44106	5.48814	5.9646	0.454028263	5.98185	5.81106	5.72162	5.838176667	0.017481398	1.091584136	0.89027
mgsA	3.09403	2.97918	3.036605	0.006595261	2.74044	2.97918	2.97918	2.8996	0.018998929	1.09961996	0.16163
mgtA	2.51021	2.51127	2.51074	5.618E-07	2.51621	2.68998	2.5099	2.57203	0.010444106	-1.043398309	0.41429
mhpA	2.34108	2.51596	2.42852	0.015291507	2.34383	2.34063	2.35136	2.345273333	3.03456E-05	1.059399451	0.57027
mhpB	2.47982	2.47995	2.479885	8.45E-09	2.47995	2.48157	2.47995	2.48049	8.748E-07	-1.000419442	0.35152
mhpC	2.44247	2.51462	2.478545	0.002602811	2.51462	2.63043	2.51462	2.553223333	0.004470652	-1.053126202	0.13877
mhpD	2.41389	2.41577	2.41483	1.7672E-06	2.41577	2.4142	2.41577	2.415246667	8.21633E-07	-1.000288853	0.8402
mhpE	2.31989	2.32005	2.31997	1.28E-08	2.33025	2.31747	2.40097	2.349563333	0.002022816	-1.020724364	0.32938
mhpF	2.35415	2.35407	2.35411	3.2E-09	2.35929	2.35336	2.35297	2.355206667	1.25432E-05	-1.00076044	0.78221
mhpR	2.69251	2.74551	2.71901	0.0014045	2.69251	2.69251	2.69108	2.692033333	6.81633E-07	1.018874718	0.44182
mhpT	2.34867	2.34867	2.34867	0	2.34867	2.35059	2.34782	2.349026667	2.01363E-06	-1.000247253	0.82261
miaA	3.82884	3.8285	3.82867	5.78E-08	3.83527	3.79989	3.8285	3.82122	0.000352685	1.005177303	0.72171
miaB	3.03286	2.7149	2.87388	0.050549281	2.50029	2.71586	2.7149	2.643683333	0.015421466	1.17299484	0.21668
micA	2.36726	2.36188	2.36457	1.44722E-05	2.3849	2.3707	2.3707	2.375433333	6.72133E-05	-1.00755831	0.04331
micC	2.46199	2.46483	2.46341	4.0328E-06	2.46483	2.46483	2.46341	2.464356667	6.72133E-07	-1.000656395	0.74411
micF	7.19292	6.08708	6.64	0.611441053	3.10347	2.78703	3.33589	3.075463333	0.075900105	11.83129974	0.00281
minC	3.27151	3.06719	3.16935	0.020873331	3.03501	3.06466	3.06719	3.05562	0.000320179	1.082022125	0.35165
minD	3.87334	3.44059	3.656965	0.093636281	3.42285	3.44059	3.44059	3.434676667	0.000104903	1.166582497	0.42918
minE	2.94511	2.65149	2.7983	0.043106352	2.76817	2.77734	2.76817	2.771226667	2.80296E-05	1.018942989	0.92056
mioC	4.75862	4.26129	4.509955	0.123668564	4.75862	4.80241	4.75862	4.773216667	0.000639188	-1.200189045	0.39505
mipA	5.70128	4.75807	5.229675	0.444822552	5.18315	5.18315	5.44047	5.268923333	0.022071194	-1.027578303	0.96351
mlaA	4.26026	3.77323	4.016745	0.11859911	3.58152	3.77323	3.8588	3.73785	0.020159858	1.213265255	0.36887
mlaB	4.05129	3.14507	3.59818	0.410617344	3.14507	3.14478	3.14157	3.143806667	3.77303E-06	1.370187504	0.46722
mlaC	3.45286	3.11254	3.2827	0.057908851	2.78962	2.84406	2.84226	2.825313333	0.000956321	1.373052383	0.01844
mlaD	5.24885	5.19282	5.220835	0.00156968	4.8215	4.88366	4.88366	4.86294	0.001287955	1.281554649	0.00113
mlaE	2.75018	2.60825	2.679215	0.010072062	2.61064	2.60825	2.60666	2.608516667	4.01343E-06	1.05022492	0.50474
mlaF	2.78262	2.60295	2.692785	0.016140654	2.61533	2.61526	2.60987	2.613486667	9.81143E-06	1.056504076	0.624
mliC	2.495	2.49081	2.492905	8.77805E-06	2.49081	2.49054	2.49081	2.49072	2.43E-08	1.001515674	0.41091
mltA	2.43978	2.43273	2.436255	2.48513E-05	2.70813	2.43418	2.40742	2.516576667	0.027698534	-1.057253742	0.65142
mltB	2.35887	2.35887	2.35887	0	2.36168	2.3575	2.35803	2.35907	5.1793E-06	-1.000138639	0.93298
mltC	3.13054	2.95243	3.041485	0.015861586	2.95243	2.95243	2.93789	2.947583333	7.04705E-05	1.067252592	0.39894
mltD	7.80012	7.45608	7.6281	0.059181761	8.19744	7.89854	8.09859	8.064856667	0.023188756	-1.353557961	0.02844
mltF	3.12543	2.82949	2.97746	0.043790242	2.78293	2.82949	2.82949	2.81397	0.000722611	1.119993221	0.35863
mmuM	3.55152	3.53822	3.54487	8.8445E-05	3.55091	3.5474	3.5474	3.54857	4.1067E-06	-1.002567936	0.77852
mmuP	2.34152	2.33613	2.338825	1.45261E-05	2.34113	2.3389	2.3389	2.339643333	1.65763E-06	-1.000567386	0.87785
mngA	2.32253	2.32227	2.3224	3.38E-08	2.32361	2.32253	2.31816	2.321433333	8.32763E-06	1.000670267	0.76542
mngB	2.36328	2.38003	2.371655	0.000140281	2.38003	2.43634	2.38003	2.3988	0.001056939	-1.018993607	0.21624
mngR	2.76387	2.74879	2.75633	0.000113703	2.76387	2.76387	2.76387	2.76387	2.95823E-31	-1.005240011	0.48073
mnmA	4.72492	3.38168	4.0533	0.902146849	4.10254	4.11165	4.10254	4.105576667	2.7664E-05	-1.036899929	0.96511
mnmC	2.45265	2.45265	2.45265	0	2.45265	2.44928	2.46585	2.455926667	7.66936E-05	-1.002273793	0.7382
mnmE	4.60753	4.10719	4.35736	0.125170058	4.10898	4.00126	4.30174	4.137326667	0.023174708	1.164760498	0.65455
mnmG	3.08205	3.08083	3.08144	7.442E-07	3.08704	3.08205	3.08205	3.083713333	8.30003E-06	-1.001576997	0.23949
mntH	2.35168	2.34994	2.35081	1.5138E-06	2.35438	2.34995	2.35133	2.351886667	5.13863E-06	-1.000746567	0.72113
mntR	4.71306	4.74214	4.7276	0.000422823	4.74214	4.9534	4.74214	4.81256	0.014876929	-1.060658333	0.30118
moaA	4.2049	2.61699	3.410945	1.260729084	3.75645	3.93059	3.93059	3.872543333	0.010108247	-1.377066598	0.76543
moaB	4.2868	4.41904	4.35292	0.008743709	4.23519	4.51609	4.41904	4.390106667	0.020354056	-1.026110903	0.85436
moaC	3.49111	3.48898	3.490045	2.26845E-06	3.49393	3.49092	3.49092	3.491923333	3.02003E-06	-1.001302809	0.23674
moaD	4.74753	5.10353	4.92553	0.063368	5.30992	5.25484	5.10936	5.224706667	0.010737092	-1.230442011	0.09431
moaE	4.60082	4.40408	4.50245	0.019353314	4.52589	4.55732	4.55521	4.54614	0.00030866	-1.030746813	0.81953
mobA	2.49041	2.49041	2.49041	0	2.49041	2.49041	2.48674	2.489186667	4.48963E-06	1.00084831	0.48042
mobB	2.96689	2.96689	2.96689	0	2.96689	2.96689	2.96689	2.96689	0	1	NaN
mocA	2.3572	2.35714	2.35717	1.8E-09	2.362	2.3568	2.38286	2.36722	0.000190217	-1.006990449	0.25101
modC	2.27438	2.27393	2.274155	1.0125E-07	2.27718	2.66604	2.27294	2.405386667	0.050959615	-1.095228327	0.4598
modE	2.49447	2.40039	2.44743	0.004425523	2.40628	2.38748	2.7075	2.50042	0.032249955	-1.037412746	0.81052
modF	5.33022	4.61675	4.973485	0.25451972	5.04506	5.34374	5.28257	5.22379	0.024893752	-1.189458552	0.72489
moeA	2.39779	2.39779	2.39779	0	2.46919	2.39779	2.39021	2.419063333	0.001898876	-1.014854803	0.64589
moeB	2.60567	2.60564	2.605655	4.5E-10	2.60839	2.60757	2.60567	2.60721	1.9468E-06	-1.001078425	0.04898
mog	2.50462	2.50338	2.504	7.688E-07	2.53219	2.50225	2.50462	2.51302	0.000277021	-1.006271773	0.58402
mokB	2.53131	2.57247	2.55189	0.000847073	2.77142	2.57247	2.72127	2.688386667	0.010706261	-1.099232578	0.03305
motA	3.5645	3.38267	3.473585	0.016531074	6.02097	6.21633	5.9255	6.054266667	0.021977023	-5.982222899	0.00027
motB	3.95751	3.18808	3.572795	0.296011262	5.94648	5.8561	5.57936	5.79398	0.036588444	-4.662762671	0.00343
mpaA	2.79784	2.44268	2.62026	0.063069313	2.41624	2.44353	2.43978	2.433183333	0.000218823	1.138454526	0.39955
mpl	3.08894	3.04724	3.06809	0.000869445	3.04724	3.04857	3.0458	3.047203333	1.91923E-06	1.014582841	0.47416
mppA	2.50689	2.46208	2.484485	0.001003968	2.46741	2.56548	2.46741	2.5001	0.003205908	-1.010882279	0.83807
mprA	5.34274	5.15992	5.25133	0.016711576	4.5264	4.82541	4.79482	4.715543333	0.027065337	1.449732443	0.00682
mqo	4.25341	3.25004	3.751725	0.503375678	2.9292	3.20212	3.07072	3.067346667	0.018629866	1.607009361	0.19778
mqsR	2.4468	2.70119	2.573995	0.032357136	2.4468	2.44674	2.4468	2.44678	1.2E-09	1.092183298	0.47941
mraW	3.00178	2.59203	2.796905	0.083947531	2.99132	2.99132	2.99132	2.99132	0	-1.144260079	0.57286
mraY	3.47706	2.91884	3.19795	0.155804784	3.22957	3.22957	3.22957	3.22957	2.95823E-31	-1.022159263	0.95034
mraZ	3.07707	2.79585	2.93646	0.039542344	2.57974	2.86854	3.02064	2.822973333	0.050155443	1.081839641	0.75982
mrcA	3.27319	3.19264	3.232915	0.003244151	3.01788	3.19023	3.19264	3.133583333	0.010041898	1.071277075	0.1455
mrcB	4.11826	3.85153	3.984895	0.035572446	4.34039	4.41811	4.1317	4.296733333	0.0219371	-1.241288386	0.04607
mrdA	2.57016	2.46578	2.51797	0.005447592	2.66376	2.56402	2.58614	2.60464	0.002743704	-1.061916258	0.13167
mrdB	2.63705	2.38195	2.5095	0.032538005	2.38633	2.3839	2.3839	2.38471	1.9683E-06	1.090349009	0.54153
mreB	4.23817	3.47664	3.857405	0.28996397	4.31008	4.23817	4.44345	4.330566667	0.010849747	-1.388148265	0.27237
mreC	3.45394	3.15823	3.306085	0.043722202	3.25918	3.25612	3.25368	3.256326667	7.59453E-06	1.035091521	0.86041
mreD	2.53649	2.53649	2.53649	0	2.74179	2.53649	2.5284	2.602226667	0.014624805	-1.046619226	0.57999
mrp	2.70037	2.61042	2.655395	0.004045501	2.61535	2.61535	2.61535	2.61535	0	1.028145896	0.61883
mrr	2.53125	2.48689	2.50907	0.000983905	2.78494	2.53125	2.53125	2.615813333	0.021452872	-1.076794789	0.27623
msbA	4.71496	4.71234	4.71365	3.4322E-06	4.71421	4.71421	4.71421	4.71421	0	-1.000388238	0.8246
mscL	4.6912	4.59264	4.64192	0.004857037	4.59264	4.59264	4.59264	4.59264	0	1.034748387	0.48042
mscS	6.97947	6.80845	6.89396	0.01462392	5.57672	5.61404	5.70227	5.63101	0.004156686	2.399859591	0.00075
msrA	2.60828	2.60753	2.607905	2.8125E-07	2.47061	2.467	2.60753	2.515046667	0.006418133	1.066481052	0.04244
msrB	5.2287	5.17589	5.202295	0.001394448	5.00998	5.17589	5.36338	5.183083333	0.031261698	1.013405572	0.92134
msyB	2.58828	2.41054	2.49941	0.015795754	2.41054	2.41054	2.39982	2.406966667	3.83061E-05	1.066174316	0.41361
msyB	3.93586	4.18593	4.060895	0.031267502	3.16677	3.0553	3.20684	3.14297	0.006165923	1.889395857	0.00223
mtfA	2.79282	2.79282	2.79282	0	2.7502	2.79203	3.07463	2.872286667	0.031144556	-1.056627356	0.6804
mtgA	3.84614	3.84543	3.845785	2.5205E-07	3.84039	3.99702	3.84614	3.894516667	0.007888466	-1.034355179	0.57144
mtlD	3.66385	2.79617	3.23001	0.376434291	2.49103	2.79617	2.79617	2.694456667	0.031036807	1.449497991	0.28789
mtlR	3.60123	3.19387	3.39755	0.082971085	2.83821	3.29684	3.29684	3.143963333	0.070113826	1.192167266	0.50697
mtn	4.2219	4.16295	4.192425	0.001737551	4.16295	4.16295	4.16295	4.16295	0	1.020640645	0.48042
mtr	2.91376	2.77444	2.8441	0.009705031	2.91376	3.09901	2.87825	2.963673333	0.01405225	-1.086413516	0.274
mug	4.57183	4.56441	4.56812	2.75282E-05	4.41722	4.56341	4.56341	4.51468	0.007123839	1.037736382	0.36297
mukB	4.25209	4.03979	4.14594	0.022535645	4.03979	4.03979	3.9396	4.006393333	0.003346012	1.101558922	0.25672
mukE	5.02568	4.2171	4.62139	0.326900808	5.12498	5.202	4.92887	5.085283333	0.019831868	-1.379258942	0.33921
mukF	3.03287	2.66561	2.84924	0.067439954	2.66561	2.64737	2.66561	2.65953	0.000110899	1.140534431	0.42181
murA	3.65139	3.65139	3.65139	0	3.63218	3.65139	3.65139	3.644986667	0.000123008	1.004448317	0.4805
murB	3.68563	3.64323	3.66443	0.00089888	3.691	3.7722	3.72101	3.72807	0.001685743	-1.045099281	0.04299
murC	3.1866	3.1866	3.1866	0	3.19225	3.19375	3.15104	3.179013333	0.000587443	1.005272528	0.78063
murD	2.48166	2.48166	2.48166	0	2.48468	2.52033	2.4695	2.491503333	0.000680841	-1.006846208	0.73605
murF	3.69924	3.64586	3.67255	0.001424712	3.70207	3.7212	3.69924	3.707503333	0.000142701	-1.024523682	0.24825
murG	2.8877	2.48691	2.687305	0.080316312	2.91116	2.83249	2.57514	2.77293	0.030887905	-1.061147349	0.84281
murI	3.17127	3.16481	3.16804	2.08658E-05	3.17336	3.17127	3.20604	3.183556667	0.000380217	-1.01081338	0.2137
murJ	3.56218	3.55999	3.561085	2.39805E-06	3.56218	3.56218	3.62931	3.584556667	0.001502146	-1.016402386	0.40453
murP	2.36614	2.36641	2.366275	3.645E-08	2.37086	2.37072	2.35629	2.365956667	7.00882E-05	1.000220676	0.97031
murQ	2.4395	2.69576	2.56763	0.032834594	2.4395	2.4395	2.4395	2.4395	0	1.092876213	0.48042
murR	2.51448	2.39917	2.456825	0.006648198	2.39917	2.39667	2.39917	2.398336667	2.08333E-06	1.041374029	0.44737
mutH	3.6424	3.74962	3.69601	0.005748064	4.06839	3.75206	3.75206	3.857503333	0.03335489	-1.118444241	0.18532
mutL	2.33893	2.33913	2.33903	2E-08	2.34783	2.33913	2.33037	2.33911	7.62132E-05	-1.000055453	0.99166
mutM	2.65505	2.65373	2.65439	8.712E-07	2.65369	2.65505	2.68129	2.663343333	0.000242025	-1.006225275	0.51859
mutS	2.85603	2.67293	2.76448	0.016762805	2.67631	2.67293	2.66943	2.67289	1.18348E-05	1.065543876	0.47916
mutT	2.59878	2.57046	2.58462	0.000401011	2.57365	2.57365	2.57365	2.57365	0	1.007632807	0.68285
mutT	2.47483	2.47472	2.474775	6.05E-09	2.47472	2.47472	2.47472	2.47472	0	1.000038124	0.48042
mutY	3.17914	2.75401	2.966575	0.090367758	2.75401	2.74942	2.93733	2.813586667	0.011489576	1.111870166	0.71996
mzrA	2.47933	2.46227	2.4708	0.000145522	2.4824	2.47933	2.47496	2.478896667	1.39792E-05	-1.005627959	0.59713
nac	2.40052	2.39821	2.399365	2.66805E-06	2.40052	2.40052	2.40052	2.40052	0	-1.000800906	0.48042
nadA	5.6563	5.43208	5.54419	0.025137304	5.3943	5.41838	5.41838	5.410353333	0.000193282	1.097207711	0.29516
nadB	2.9939	2.89209	2.942995	0.005182638	2.89209	2.89018	2.88775	2.890006667	4.73143E-06	1.037411547	0.41217
nadC	2.73805	2.73805	2.73805	0	2.74083	2.73805	2.73429	2.737723333	1.07729E-05	1.000226454	0.92633
nadD	3.89884	3.54801	3.723425	0.061540844	3.53453	3.74774	3.54801	3.610093333	0.014255381	1.081723416	0.75724
nadE	5.48148	5.48148	5.48148	0	5.48148	5.33252	5.48148	5.431826667	0.007396361	1.035016189	0.4804
nadK	2.53605	2.50767	2.52186	0.000402712	2.54138	2.59896	2.53605	2.558796667	0.001216922	-1.025933107	0.11441
nadR	2.79092	2.77049	2.780705	0.000208692	2.78821	2.78484	2.77947	2.784173333	1.94302E-05	-1.002406958	0.86304
nagA	2.66666	2.66366	2.66516	4.5E-06	2.66366	2.66337	2.7095	2.678843333	0.000704894	-1.009529685	0.61998
nagB	2.54904	2.40419	2.476615	0.010490761	2.4092	2.40587	2.4092	2.40809	3.6963E-06	1.04864401	0.57574
nagC	5.46749	4.47904	4.973265	0.488516701	5.21704	5.21704	5.35084	5.26164	0.00596748	-1.221263915	0.76481
nagD	4.33698	4.01616	4.17657	0.051462736	3.39431	3.98952	4.01616	3.799996667	0.123613676	1.298254597	0.12622
nagE	2.33902	2.33902	2.33902	0	2.34247	2.33902	2.33731	2.3396	6.9087E-06	-1.000402106	0.84108
nagK	3.57214	3.35721	3.464675	0.023097452	3.62293	3.35721	3.31991	3.43335	0.027303255	1.021950274	0.90764
nagZ	3.53706	3.25543	3.396245	0.039657728	2.69195	3.15295	3.15295	2.999283333	0.070840333	1.316731935	0.05171
nanA	2.33557	2.33469	2.33513	3.872E-07	2.33822	2.33367	2.33283	2.334906667	8.41003E-06	1.000154815	0.94411
nanC	2.5282	2.52847	2.528335	3.645E-08	2.52847	2.52843	2.64951	2.568803333	0.004885175	-1.028447631	0.46713
nanE	2.40185	2.49767	2.44976	0.004590736	2.40453	2.39454	2.40011	2.399726667	2.50602E-05	1.035288844	0.41024
nanK	2.36225	2.3792	2.370725	0.000143651	2.36225	2.36225	2.52447	2.416323333	0.008771776	-1.032111141	0.65258
nanM	2.61475	2.6064	2.610575	3.48613E-05	2.61475	2.61475	2.74341	2.657636667	0.005517799	-1.033158548	0.3639
nanR	2.42946	2.42946	2.42946	0	2.42946	2.42946	2.4681	2.44234	0.000497683	-1.008967707	0.48038
nanS	2.32486	2.32486	2.32486	0	2.32736	2.32486	2.32163	2.324616667	8.25263E-06	1.00016868	0.93658
nanT	2.28649	2.28649	2.28649	0	2.28982	2.28649	2.2851	2.287136667	5.88323E-06	-1.000448336	0.81099
napA	2.3998	2.3998	2.3998	0	2.3998	2.3998	2.39262	2.397406667	1.71841E-05	1.001660309	0.48042
napB	2.39019	2.39776	2.393975	2.86524E-05	2.39776	2.39968	2.39684	2.398093333	2.09973E-06	-1.002858689	0.38977
napC	2.47066	2.47066	2.47066	0	2.47066	2.46299	2.5406	2.491416667	0.001828957	-1.014491422	0.6485
napD	2.48799	2.58756	2.537775	0.004957092	2.8152	2.61171	2.58756	2.67149	0.015635229	-1.097115184	0.10829
napF	2.47246	2.4747	2.47358	2.5088E-06	2.48508	2.4747	2.4747	2.47816	3.59148E-05	-1.003179659	0.25306
napG	2.35911	2.35911	2.35911	0	2.36173	2.35753	2.35738	2.35888	6.0975E-06	1.000159437	0.9288
napH	2.31804	2.31833	2.318185	4.205E-08	2.3206	2.32008	2.31724	2.319306667	3.27093E-06	-1.000777782	0.39225
narG	2.28884	2.28884	2.28884	0	2.29267	2.28784	2.28694	2.28915	9.4953E-06	-1.000214899	0.9239
narH	2.4297	2.43531	2.432505	1.5736E-05	2.48852	2.43531	2.43531	2.453046667	0.000943768	-1.014340247	0.32635
narI	2.39388	2.50251	2.448195	0.005900238	2.40709	2.38901	2.3813	2.392466667	0.000175242	1.039383696	0.44475
narJ	2.38462	2.38462	2.38462	0	2.38959	2.38462	2.38324	2.385816667	1.11546E-05	-1.00082981	0.74949
narK	2.33959	2.33969	2.33964	5E-09	2.34307	2.33969	2.33685	2.33987	9.6964E-06	-1.000159437	0.94343
narL	5.80763	5.88525	5.84644	0.003012432	5.80962	5.80962	5.80962	5.80962	0	1.025850146	0.57315
narP	2.88657	2.85143	2.869	0.00061741	2.88657	2.88657	3.03657	2.93657	0.0075	-1.047950084	0.24381
narQ	2.54914	2.56358	2.55636	0.000104257	2.56651	2.56358	2.56221	2.5641	4.8253E-06	-1.005379376	0.39625
narU	2.54904	2.84233	2.695685	0.043009512	2.41352	2.50249	2.50249	2.472833333	0.002638554	1.167038104	0.11682
narV	2.41363	2.51142	2.462525	0.004781442	2.4214	2.4179	2.41042	2.416573333	3.14601E-05	1.032363949	0.58308
narW	2.39058	2.39058	2.39058	0	2.39246	2.3904	2.39058	2.391146667	1.30173E-06	-1.000392861	0.64083
narX	3.10605	3.10466	3.105355	9.6605E-07	3.37994	3.10605	2.97783	3.154606667	0.042191425	-1.034728066	0.82943
narY	2.31819	2.31807	2.31813	7.2E-09	2.32183	2.3176	2.31543	2.318286667	1.05936E-05	-1.000108599	0.96337
narZ	2.31276	2.31304	2.3129	3.92E-08	2.31777	2.32526	2.30914	2.31739	6.50719E-05	-1.003117079	0.55887
ndh	2.51836	2.51836	2.51836	0	2.52264	2.59457	2.51662	2.54461	0.001881061	-1.018361653	0.40378
ndk	3.11421	3.11298	3.113595	7.5645E-07	3.11421	3.2187	3.39138	3.24143	0.019593292	-1.092652766	0.09682
nei	3.1025	2.7396	2.92105	0.065848205	2.8272	2.7391	2.5159	2.694066667	0.025747923	1.170385121	0.3467
nemA	2.40705	2.40705	2.40705	0	2.41056	2.40671	2.40591	2.407726667	6.18083E-06	-1.00046914	0.80743
nemR	4.14884	4.06095	4.104895	0.003862326	4.17127	4.306	4.14884	4.208703333	0.007225757	-1.074606398	0.0979
nepI	2.68767	2.68719	2.68743	1.152E-07	2.68719	2.72678	2.68458	2.699516667	0.00055917	-1.008413031	0.62218
nfi	2.54011	2.46404	2.502075	0.002893322	2.4693	2.46595	2.45116	2.462136667	9.3171E-05	1.028069882	0.414
nfo	2.4947	2.40739	2.451045	0.003811518	2.65752	2.4049	2.40739	2.489936667	0.02106468	-1.027324294	0.83085
nfrA	2.71453	2.70911	2.71182	1.46882E-05	2.72507	2.73413	2.72507	2.72809	2.73612E-05	-1.011341335	0.00708
nfrB	2.33216	2.33248	2.33232	5.12E-08	2.33539	2.33208	2.33149	2.332986667	4.41903E-06	-1.000462205	0.77966
nfsA	2.88066	2.65623	2.768445	0.025184412	2.51776	2.51332	2.51776	2.51628	6.5712E-06	1.190993055	0.02883
nfsB	5.2412	5.0379	5.13955	0.020665445	4.87707	4.88748	4.99485	4.9198	0.004251469	1.164531771	0.04086
nfuA	6.85585	6.81292	6.834385	0.000921492	6.82587	6.82587	6.98765	6.879796667	0.008724256	-1.031977608	0.67923
nhaA	2.50456	2.50456	2.50456	0	2.50456	2.50409	2.5012	2.503283333	3.31043E-06	1.00088531	0.27956
nhaB	3.07967	2.8434	2.961535	0.027911756	3.03269	2.81255	2.83984	2.895026667	0.014399581	1.04717919	0.80242
nhaR	4.50028	4.09959	4.299935	0.080276238	4.09959	4.09959	3.97483	4.058003333	0.005188353	1.182574986	0.30067
nhoA	2.39564	2.41494	2.40529	0.000186245	2.41494	2.61205	2.41494	2.480643333	0.012950784	-1.053619048	0.33251
nikA	2.34338	2.34338	2.34338	0	2.34561	2.34312	2.34235	2.343693333	2.90343E-06	-1.00021721	0.8701
nikB	2.45668	2.45695	2.456815	3.645E-08	2.49978	2.45884	2.45354	2.47072	0.000640385	-1.009684809	0.56993
nikC	2.342	2.342	2.342	0	2.34441	2.34128	2.342	2.342563333	2.68723E-06	-1.000390549	0.75786
nikD	2.36575	2.36792	2.366835	2.35445E-06	2.37013	2.36973	2.44183	2.393896667	0.001723243	-1.018934749	0.337
nikE	2.34825	2.35045	2.34935	2.42E-06	2.3567	2.35218	2.34745	2.35211	2.13943E-05	-1.001914917	0.56491
nikR	3.94929	4.2046	4.076945	0.032591598	3.95023	3.94673	3.94723	3.948063333	3.58333E-06	1.093445767	0.4552
ninE	2.41671	2.41671	2.41671	0	2.42302	2.41762	2.41197	2.417536667	3.05308E-05	-1.000573166	0.89134
nirC	2.89822	2.8985	2.89836	3.92E-08	2.8985	2.89896	3.04202	2.946493333	0.006844061	-1.033926287	0.45853
nirD	2.3842	2.3842	2.3842	0	2.38639	2.38302	2.38073	2.38338	8.1061E-06	1.000568542	0.79745
nlpA	5.55101	5.01676	5.283885	0.142711531	4.53249	4.96301	5.01231	4.835936667	0.069667532	1.364098982	0.12597
nlpC	2.45374	2.45374	2.45374	0	2.46008	2.45374	2.44682	2.453546667	4.39849E-05	1.000134017	0.97638
nlpD	6.79592	6.10794	6.45193	0.23665824	5.48996	5.46062	6.10794	5.686173333	0.13363055	1.70026152	0.05246
nlpE	3.15915	2.69446	2.926805	0.107968398	2.69945	2.92247	2.92247	2.84813	0.016579307	1.0560477	0.86586
nlpI	7.63077	6.37716	7.003965	0.785769016	7.38565	7.06925	7.21929	7.22473	0.025049435	-1.165351359	0.85578
nmpC	3.79923	4.88589	4.34256	0.590414978	8.14594	8.38681	8.58188	8.371543333	0.047685724	-16.32468596	0.00196
nohB	3.62214	4.86035	4.241245	0.766582002	3.90587	3.95551	4.0134	3.95826	0.002896347	1.216709708	0.81386
norR	2.36691	2.36575	2.36633	6.728E-07	2.36575	2.36321	2.36575	2.364903333	2.15053E-06	1.000989379	0.16767
norV	2.39408	2.3954	2.39474	8.712E-07	2.40276	2.3954	2.38936	2.39584	4.50352E-05	-1.000762753	0.88264
norW	2.33587	2.33547	2.33567	8E-08	2.33707	2.33554	2.33459	2.335733333	1.56563E-06	-1.0000439	0.96016
npr	3.91194	3.91194	3.91194	0	3.91474	3.91194	3.91013	3.91227	5.3947E-06	-1.000228765	0.89526
nrdA	3.65522	3.65522	3.65522	0	3.61339	3.66375	3.65522	3.64412	0.00072644	1.007723608	0.71046
nrdB	3.17507	2.50298	2.839025	0.225852484	3.03572	3.02139	3.02139	3.026166667	6.84496E-05	-1.13850582	0.77443
nrdD	2.38865	2.38875	2.3887	5E-09	2.39242	2.38875	2.38602	2.389063333	1.03136E-05	-1.000251875	0.91552
nrdE	2.44014	2.42707	2.433605	8.54124E-05	2.43328	2.42707	2.41839	2.426246667	5.59364E-05	1.005113437	0.58153
nrdF	2.51097	2.51097	2.51097	0	2.51097	2.51097	2.50286	2.508266667	2.1924E-05	1.001875565	0.48042
nrdG	2.56581	2.56677	2.56629	4.608E-07	2.57038	2.56878	2.57884	2.572666667	2.92225E-05	-1.004429751	0.04158
nrdH	2.77815	2.53573	2.65694	0.029383728	2.44486	2.51667	2.5136	2.49171	0.001648548	1.121344833	0.20435
nrdI	2.5009	2.5009	2.5009	0	2.50588	2.49829	2.49925	2.50114	1.70811E-05	-1.000166369	0.95634
nrdR	4.14979	4.07826	4.114025	0.00255827	4.08163	4.07826	4.07826	4.079383333	3.78563E-06	1.024302378	0.55355
nrfA	2.38784	2.59999	2.493915	0.022503811	2.38784	2.38784	2.37969	2.385123333	2.21408E-05	1.078324704	0.4312
nrfB	2.37252	2.37252	2.37252	0	2.37252	2.37252	2.37252	2.37252	0	1	NaN
nrfC	2.33275	2.33276	2.332755	5E-11	2.33615	2.33276	2.33066	2.33319	7.6737E-06	-1.000301564	0.88619
nrfD	2.3783	2.39105	2.384675	8.12813E-05	2.39175	2.39105	2.47778	2.420193333	0.002487291	-1.024924993	0.28638
nrfE	2.35888	2.35888	2.35888	0	2.36254	2.35888	2.35563	2.359016667	1.1951E-05	-1.000094735	0.96863
nrfF	2.40848	2.40848	2.40848	0	2.42787	2.40848	2.38286	2.406403333	0.000509709	1.001440472	0.93099
nrfG	2.36049	2.36049	2.36049	0	2.36433	2.36049	2.3496	2.35814	5.83851E-05	1.001630223	0.78437
nsrR	3.69642	2.23029	2.963355	1.074768588	4.26123	4.07306	3.5342	3.956163333	0.142391778	-1.990055041	0.22965
nth	2.54528	2.41507	2.480175	0.008477322	2.44755	2.44311	2.52508	2.471913333	0.002124949	1.005742979	0.94851
nudB	4.16271	3.71666	3.939685	0.099480301	3.77038	3.77038	3.77038	3.77038	0	1.124516633	0.69002
nudC	3.55073	3.46683	3.50878	0.003519605	3.46948	3.46067	3.46683	3.46566	2.04307E-05	1.030339651	0.43055
nudE	4.72575	4.31489	4.52032	0.08440297	4.72575	4.72575	4.86433	4.771943333	0.006401472	-1.190545975	0.2923
nudF	3.91389	3.91217	3.91303	1.4792E-06	3.95805	3.91389	3.91389	3.92861	0.000650035	-1.010857755	0.39546
nudG	2.46168	2.45737	2.459525	9.28805E-06	2.46168	2.69111	2.46019	2.53766	0.017660732	-1.055652496	0.44159
nudI	2.56015	2.51515	2.53765	0.0010125	2.51862	2.51862	2.51705	2.518096667	8.21633E-07	1.013645601	0.63268
nudJ	2.59093	2.42695	2.50894	0.01344472	2.44526	2.44526	2.4226	2.437706667	0.000171159	1.050614451	0.63482
nudK	3.43092	3.44685	3.438885	0.000126882	3.43696	3.43043	3.43092	3.43277	1.32271E-05	1.004247591	0.69746
nudL	2.87678	2.87551	2.876145	8.0645E-07	2.87754	2.87271	2.87208	2.87411	8.9229E-06	1.00141155	0.35225
nuoA	6.84345	6.36679	6.60512	0.113602378	6.18894	6.34321	6.34392	6.292023333	0.007969756	1.242371523	0.23823
nuoB	5.73838	5.19789	5.468135	0.14606472	4.64432	4.91701	5.1831	4.91481	0.072574602	1.467463887	0.06592
nuoC	6.62388	5.85428	6.23908	0.29614208	5.96994	6.0949	6.02465	6.02983	0.003923875	1.156087024	0.78083
nuoE	6.73649	6.19168	6.464085	0.148408968	5.86393	5.65491	5.9328	5.817213333	0.020942548	1.565769305	0.02807
nuoF	3.61253	2.72039	3.16646	0.39795689	3.24009	3.34501	3.34501	3.310036667	0.003669402	-1.1046403	0.86655
nuoG	2.51916	2.51916	2.51916	0	2.5225	2.54112	2.50756	2.523726667	0.000282697	-1.003170387	0.8086
nuoH	4.39915	3.88895	4.14405	0.13015202	3.38871	3.36776	3.37208	3.376183333	0.000122354	1.702750041	0.01358
nuoI	6.39718	5.92025	6.158715	0.113731112	5.92025	5.89095	5.90573	5.905643333	0.000214628	1.191741774	0.39129
nuoJ	5.55836	5.45162	5.50499	0.005696714	5.496	5.57411	5.44	5.50337	0.004537111	1.001123529	0.98801
nuoK	4.49534	3.59627	4.045805	0.404163432	3.42154	3.42154	2.98764	3.276906667	0.062756403	1.703968107	0.08748
nuoL	6.16502	5.5656	5.86531	0.179652168	5.5656	5.5656	5.40934	5.513513333	0.008139063	1.276148896	0.31823
nuoM	2.79078	2.55847	2.674625	0.026983968	2.56199	2.56199	2.55959	2.56119	1.92E-06	1.081800898	0.54387
nuoN	5.08066	4.72816	4.90441	0.062128125	4.72816	4.72955	4.72167	4.72646	1.76911E-05	1.131275255	0.45528
nupC	2.37085	2.43096	2.400905	0.001806606	2.39126	2.38804	2.37222	2.38384	0.00010386	1.011898791	0.77432
nupG	2.32212	2.32236	2.32224	2.88E-08	2.32236	2.32352	2.32135	2.32241	1.1791E-06	-1.000117842	0.88683
nupX	2.36363	2.36412	2.363875	1.2005E-07	2.36871	2.36385	2.3601	2.36422	1.86357E-05	-1.000239164	0.94005
nusA	5.51387	4.7447	5.129285	0.295811244	5.63833	5.69594	5.43482	5.589696667	0.018819814	-1.375934379	0.30709
nusB	2.78943	2.65905	2.72424	0.008499472	2.59192	2.65905	2.65905	2.636673333	0.001502146	1.062576467	0.24662
nusG	4.86845	4.44072	4.654585	0.091476476	5.16944	4.90727	4.94498	5.00723	0.020089574	-1.276899517	0.1048
obgE	3.18906	3.14589	3.167475	0.000931824	3.07159	3.14637	3.14403	3.120663333	0.001807513	1.032979531	0.13327
ogrK	2.31588	2.35784	2.33686	0.000880321	2.31936	2.31634	2.3128	2.316166667	1.07809E-05	1.014446888	0.53617
ogrK	2.37065	2.37107	2.37086	8.82E-08	2.37107	2.37107	2.36728	2.369806667	4.78803E-06	1.000730382	0.66029
ogrK	2.39661	2.39661	2.39661	0	2.39661	2.39661	2.38626	2.39316	3.57075E-05	1.002394219	0.48057
ogt	2.5393	2.53851	2.538905	3.1205E-07	2.54691	2.53811	2.53526	2.540093333	3.68808E-05	-1.000824029	0.86019
ompA	8.9318	7.84784	8.38982	0.587484641	7.83543	7.72314	7.84784	7.802136667	0.004718857	1.502831575	0.37239
ompC	6.58459	5.9207	6.252645	0.220374966	5.40344	5.60449	5.7222	5.57671	0.025980781	1.597631851	0.04671
ompF	4.8325	5.34771	5.090105	0.132720672	8.94382	9.04813	9.1733	9.055083333	0.013201529	-15.61627364	0.00063
ompL	2.33551	2.33551	2.33551	0	2.33551	2.33551	2.33472	2.335246667	2.08033E-07	1.000182545	0.47851
ompN	2.38288	2.38288	2.38288	0	2.38288	2.38288	2.40894	2.391566667	0.000226375	-1.006039302	0.48054
ompR	4.33999	3.49306	3.916525	0.358645212	2.3567	2.62411	2.66524	2.548683333	0.028066119	2.580841722	0.01215
ompT	9.19751	9.19751	9.19751	0	9.19751	9.17717	9.30832	9.227666667	0.004982149	-1.021123007	0.69866
ompW	2.48756	2.47245	2.480005	0.000114156	2.42334	2.46993	2.47245	2.45524	0.000764795	1.017313969	0.15577
ompX	5.98342	5.71358	5.8485	0.036406813	3.86811	4.61344	4.64224	4.374596667	0.192603918	2.777724146	0.004
omrA	2.52039	2.52039	2.52039	0	2.50777	2.52039	2.52039	2.516183333	5.30881E-05	1.002920094	0.48042
omrB	2.50205	2.45767	2.47986	0.000984792	2.50702	2.50391	2.50205	2.504326667	6.30543E-06	-1.017103621	0.35745
oppA	8.54749	8.50495	8.52622	0.000904826	8.43496	8.48736	8.50495	8.475756667	0.001325628	1.035597461	0.07794
oppB	4.98945	4.27876	4.634105	0.252540138	4.07453	4.27876	4.27876	4.210683333	0.013903298	1.341104508	0.30865
oppC	7.04729	6.33481	6.69105	0.253813875	6.5432	6.56754	6.63702	6.582586667	0.00237035	1.078079323	0.87369
oppD	7.02153	6.08682	6.554175	0.436841392	6.13162	6.36562	6.21261	6.236616667	0.01412124	1.246219618	0.72789
oppF	5.22056	4.85106	5.03581	0.068265125	5.20132	5.07028	5.07048	5.114026667	0.005715105	-1.055712255	0.83068
osmB	2.94406	3.15214	3.0481	0.021648643	2.64129	2.83672	2.80035	2.759453333	0.010802624	1.221493907	0.02422
osmC	6.03431	5.91546	5.974885	0.007062661	5.23438	5.09642	5.23815	5.18965	0.006522428	1.723373016	0.0011
osmE	3.81067	3.16684	3.488755	0.207258534	3.32991	3.19565	3.18157	3.23571	0.006704792	1.191719746	0.68142
osmF	2.72324	2.60754	2.66539	0.006693245	2.6105	2.58411	2.60647	2.60036	0.000202107	1.046106693	0.34749
osmY	6.5489	6.36423	6.456565	0.017051504	4.97382	5.04962	4.95349	4.99231	0.002566654	2.759209498	0.00057
otsA	3.24167	3.13232	3.186995	0.005978711	3.13232	3.15078	3.0611	3.114733333	0.002242594	1.051363581	0.30082
otsB	2.4039	2.4039	2.4039	0	2.42744	2.40334	2.40095	2.410576667	0.000214707	-1.004638638	0.67548
otsB	2.48685	2.5924	2.539625	0.005570401	2.48685	2.48685	2.48178	2.48516	8.5683E-06	1.038473931	0.42324
otsB	4.7931	5.17047	4.981785	0.071204058	4.27187	4.3094	4.25789	4.27972	0.000709537	1.626831691	0.00838
oxc	2.40116	2.40116	2.40116	0	2.4033	2.39999	2.39721	2.400166667	9.29543E-06	1.000688763	0.77055
oxyR	2.65375	2.27567	2.46471	0.071472243	2.66457	2.66202	2.65375	2.660113333	3.19946E-05	-1.145044235	0.42062
oxyS	2.47002	2.48334	2.47668	8.87112E-05	2.49314	2.8309	2.48334	2.60246	0.039162635	-1.09109748	0.35851
paaA	2.34294	2.34294	2.34294	0	2.34579	2.34294	2.33947	2.342733333	1.00176E-05	1.000143261	0.95049
paaB	2.41828	2.43443	2.426355	0.000130411	2.43854	2.43661	2.43032	2.435156667	1.84762E-05	-1.006119499	0.41109
paaC	2.31998	2.31911	2.319545	3.7845E-07	2.32317	2.31998	2.31998	2.321043333	3.39203E-06	-1.001039105	0.22622
paaD	2.34972	2.45566	2.40269	0.005611642	2.36445	2.36178	2.36178	2.36267	2.3763E-06	1.028128079	0.69168
paaE	2.57391	2.57309	2.5735	3.362E-07	2.57941	2.5722	2.57391	2.575173333	1.4193E-05	-1.001160539	0.69109
paaF	2.33913	2.34076	2.339945	1.32845E-06	2.34351	2.34076	2.33555	2.33994	1.63447E-05	1.000003466	0.99953
paaG	2.40913	2.4162	2.412665	2.49924E-05	2.41937	2.41937	2.41937	2.41937	0	-1.004658368	0.05227
paaH	2.39543	2.39567	2.39555	2.88E-08	2.39913	2.3963	2.59147	2.4623	0.012515669	-1.047354619	0.4208
paaI	2.29915	2.30049	2.29982	8.978E-07	2.30373	2.30049	2.29695	2.30039	1.14996E-05	-1.000395172	0.88442
paaJ	2.69319	2.6884	2.690795	1.1472E-05	3.02734	2.69202	2.73871	2.819356667	0.032987789	-1.09320326	0.27334
paaK	2.53383	2.53383	2.53383	0	2.53383	2.53383	2.55049	2.539383333	9.25185E-05	-1.003856695	0.48033
paaX	2.50307	2.37403	2.43855	0.008325661	2.37403	2.37152	2.37403	2.373193333	2.10003E-06	1.046343587	0.44978
paaY	2.90107	2.41912	2.660095	0.116137901	2.42551	2.42551	2.42551	2.42551	0	1.176568242	0.54803
paaY	2.33468	2.33275	2.333715	1.86245E-06	2.33579	2.35608	2.33291	2.341593333	0.000159471	-1.005475782	0.38223
pabA	2.49686	2.32109	2.408975	0.015447546	2.32109	2.31856	2.32004	2.319896667	1.61563E-06	1.063690426	0.44861
pabB	2.51621	2.34912	2.432665	0.013959534	2.34912	2.34912	2.34816	2.3488	3.072E-07	1.059853603	0.46484
pabC	2.45014	2.41755	2.433845	0.000531054	2.41755	2.41755	2.41438	2.416493333	3.34963E-06	1.012099877	0.38944
pagB	5.67729	5.69876	5.688025	0.00023048	6.44328	5.78434	5.78434	6.003986667	0.144733975	-1.244841159	0.1317
pagP	2.78937	2.75127	2.77032	0.000725805	2.74511	2.74511	2.74511	2.74511	0	1.017627808	0.21442
pal	5.88926	5.30188	5.59557	0.172507632	5.5723	5.72694	5.72694	5.675393333	0.007971177	-1.05688861	0.88784
panB	2.88854	2.88284	2.88569	1.6245E-05	2.89089	2.88854	3.02819	2.935873333	0.006393156	-1.035396491	0.36927
panC	2.67725	2.54019	2.60872	0.009392722	2.66655	2.79683	2.66655	2.709976667	0.005657626	-1.072707443	0.2605
panD	4.49141	4.54307	4.51724	0.001334378	4.06192	4.05735	4.12434	4.081203333	0.0014008	1.352882615	0.00079
panE	3.79424	3.45822	3.62623	0.05645472	3.45822	3.32178	3.45822	3.41274	0.006205291	1.159489697	0.27287
panF	2.88211	2.69111	2.78661	0.0182405	2.77234	2.76919	2.74299	2.761506667	0.000259631	1.017552572	0.89045
parC	2.47674	2.47674	2.47674	0	2.48038	2.47674	2.46644	2.47452	5.22772E-05	1.001539971	0.78441
parE	3.77264	2.72123	3.246935	0.552731494	2.94821	2.90251	2.90251	2.917743333	0.000696163	1.256309275	0.74686
pbpG	2.70355	2.673	2.688275	0.000466651	2.66713	2.66426	2.65688	2.662756667	2.79606E-05	1.017845319	0.08557
pck	3.76942	3.44718	3.6083	0.051919309	3.76942	3.76942	3.76942	3.76942	0	-1.118154853	0.48041
pcm	3.20591	3.20322	3.204565	3.61805E-06	3.20924	3.20591	3.20591	3.20702	3.6963E-06	-1.001703125	0.14844
pcnB	5.27215	5.45881	5.36548	0.017420978	5.90974	5.76335	5.71954	5.797543333	0.009920898	-1.34916176	0.00742
pdhR	5.06278	4.78684	4.92481	0.038071442	5.38058	4.96809	4.94186	5.096843333	0.060551875	-1.126645259	0.63291
pdxA	3.95293	3.90726	3.930095	0.001042874	3.95293	3.95293	3.87818	3.928013333	0.001862521	1.001443943	0.97192
pdxB	4.41342	4.17292	4.29317	0.028920125	4.17391	4.20656	4.20656	4.195676667	0.000355341	1.069912885	0.6663
pdxH	3.24926	3.26744	3.25835	0.000165256	3.10013	3.09851	3.09851	3.09905	8.748E-07	1.116745158	0.00038
pdxJ	2.98726	2.98674	2.987	1.352E-07	2.98838	2.98335	2.98674	2.986156667	6.58043E-06	1.000584725	0.77205
pdxK	3.51887	3.34789	3.43338	0.01461708	3.28603	3.34748	3.34438	3.325963333	0.001198406	1.077297467	0.27453
pdxY	3.54498	3.10987	3.327425	0.094660356	3.54832	3.33057	3.32948	3.40279	0.015884533	-1.053627569	0.86348
pepA	4.10109	4.01172	4.056405	0.003993498	4.01172	4.00506	4.01172	4.0095	1.47852E-05	1.03304636	0.40379
pepD	7.37246	6.85192	7.11219	0.135480946	6.64634	6.72128	6.7122	6.693273333	0.001672665	1.336923269	0.09236
pepE	2.42378	2.38532	2.40455	0.000739586	2.38781	2.38396	2.38402	2.385263333	4.86503E-06	1.013458257	0.47518
pepN	4.84064	4.095	4.46782	0.277989505	4.47673	4.28646	4.47673	4.413306667	0.012067558	1.038508722	0.93739
pepP	4.98123	4.44228	4.711755	0.145233551	4.71665	4.71665	4.67387	4.70239	0.000610043	1.006512438	0.98352
pepQ	3.95778	3.31971	3.638745	0.203566662	3.32377	3.32008	3.65744	3.433763333	0.037526842	1.152671699	0.75504
pepT	2.87161	2.45506	2.663335	0.086756951	2.45582	2.45582	2.4506	2.45408	9.0828E-06	1.156091031	0.46328
perR	2.52523	2.52963	2.52743	9.68E-06	2.54202	2.66357	2.53055	2.578713333	0.005433381	-1.036186242	0.28694
pfkA	5.86282	5.39867	5.630745	0.107717611	5.63144	5.5008	5.47819	5.53681	0.006843931	1.067277251	0.83706
pfkB	3.94087	3.71105	3.82596	0.026408616	2.95809	2.95819	2.95954	2.958606667	6.55833E-07	1.824313073	0.00179
pflA	4.27765	3.66614	3.971895	0.18697224	3.93616	3.35302	3.48533	3.591503333	0.093467647	1.301695195	0.37636
pflC	2.33241	2.3662	2.349305	0.000570882	2.33241	2.32965	2.33135	2.331136667	1.93853E-06	1.012672959	0.37946
pflD	2.32193	2.32193	2.32193	0	2.32416	2.32185	2.38921	2.345073333	0.001462368	-1.016171096	0.40405
pgaA	2.39849	2.57196	2.485225	0.01504592	2.40143	2.39905	2.44674	2.41574	0.000722166	1.049342032	0.67608
pgaB	2.52396	2.5446	2.53428	0.000213005	2.5446	2.54348	2.67272	2.586933333	0.005519828	-1.037170684	0.29329
pgaC	2.35526	2.36857	2.361915	8.85781E-05	2.35838	2.35462	2.48032	2.397773333	0.005113999	-1.025166566	0.6392
pgaD	2.45489	2.45558	2.455235	2.3805E-07	2.4585	2.45525	2.45202	2.455256667	1.04976E-05	-1.000015018	0.99421
pgi	5.70592	5.36084	5.53338	0.059540103	5.18349	4.94666	5.22348	5.117876667	0.02238616	1.333763925	0.03345
pgk	6.33282	5.58586	5.95934	0.278974621	5.17753	5.36167	5.67928	5.40616	0.064422786	1.467316405	0.17555
pgl	2.37304	2.37304	2.37304	0	2.60697	2.37521	2.36768	2.449953333	0.01850485	-1.054758953	0.54037
pgm	3.77879	3.11868	3.448735	0.217872606	3.21452	3.20978	3.21161	3.21197	5.7141E-06	1.178347452	0.70868
pgpA	3.21594	3.21525	3.215595	2.3805E-07	3.21877	3.21354	3.2168	3.21637	6.9769E-06	-1.000537333	0.79744
pgpB	2.4206	2.4206	2.4206	0	2.42412	2.41766	2.4206	2.420793333	1.04609E-05	-1.000134017	0.95532
pgsA	3.18935	2.80311	2.99623	0.074590669	2.72015	2.80311	2.80311	2.775456667	0.002294121	1.16535809	0.33451
pheA	4.05678	3.4134	3.73509	0.206968912	3.72849	3.97147	3.72849	3.809483333	0.01967976	-1.052918181	0.90529
pheL	3.47454	3.35759	3.416065	0.006838651	2.96409	3.41592	3.35759	3.245866667	0.060399165	1.125213162	0.3505
pheM	3.84504	3.00372	3.42438	0.353909671	2.91526	3.04924	3.36165	3.108716667	0.052469113	1.244583766	0.70929
pheP	2.49554	2.49434	2.49494	7.2E-07	2.67089	2.49581	2.49581	2.55417	0.010217669	-1.041909521	0.44673
pheS	5.15727	4.95073	5.054	0.021329386	4.95073	4.95073	4.95073	4.95073	0	1.07420549	0.48044
pheT	5.55265	5.08483	5.31874	0.109427776	5.78928	5.80682	5.30042	5.632173333	0.082622119	-1.242661476	0.3634
phnC	2.30743	2.30743	2.30743	0	2.31008	2.30689	2.3064	2.30779	3.9931E-06	-1.000249564	0.87087
phnD	2.374	2.37444	2.37422	9.68E-08	2.37444	2.37444	2.41408	2.387653333	0.000523777	-1.009354762	0.44414
phnE	2.36458	2.37011	2.367345	1.52904E-05	2.37648	2.37011	2.39829	2.381626667	0.000218394	-1.009948457	0.09447
phnF	2.67706	2.4576	2.56733	0.024081346	2.47315	2.4576	2.43836	2.45637	0.000303721	1.079946617	0.45971
phnF	2.30053	2.30053	2.30053	0	2.30323	2.30053	2.29885	2.30087	4.8828E-06	-1.000235698	0.88855
phnG	2.38496	2.38442	2.38469	1.458E-07	2.38543	2.38639	2.38227	2.384696667	4.64693E-06	-1.000004621	0.99534
phnH	2.36249	2.36278	2.362635	4.205E-08	2.40092	2.36333	2.35919	2.37448	0.00052859	-1.008244126	0.61716
phnI	2.39385	2.39385	2.39385	0	2.40071	2.39385	2.39245	2.39567	1.95412E-05	-1.001262324	0.71042
phnJ	2.44754	2.44785	2.447695	4.805E-08	2.45317	2.44785	2.4447	2.448573333	1.83276E-05	-1.000609	0.85271
phnK	2.37324	2.37476	2.374	1.1552E-06	2.37466	2.37466	2.3628	2.370706667	4.68865E-05	1.002285372	0.66142
phnL	2.34704	2.35649	2.351765	4.46513E-05	2.35942	2.35648	2.35474	2.35688	5.5956E-06	-1.00355174	0.41264
phnM	2.38652	2.38682	2.38667	4.5E-08	2.38977	2.38643	2.3811	2.385766667	1.91222E-05	1.000626339	0.85211
phnN	2.33697	2.33683	2.3369	9.8E-09	2.56036	2.33487	2.33331	2.409513333	0.017066646	-1.05161989	0.55969
phoA	2.70737	2.59735	2.65236	0.0060522	2.59735	2.5479	2.59735	2.580866667	0.000815101	1.050803808	0.26242
phoB	2.42398	2.42398	2.42398	0	2.42398	2.59772	2.42041	2.480703333	0.010272861	-1.040100787	0.5523
phoE	2.44273	2.44538	2.444055	3.51125E-06	2.44545	2.44096	2.44125	2.442553333	6.31403E-06	1.001041418	0.68801
phoP	5.18967	5.18818	5.188925	1.11005E-06	5.18931	5.26046	5.18931	5.213026667	0.001687441	-1.016846328	0.44513
phoQ	5.22693	4.91307	5.07	0.04925405	5.52237	5.22693	5.22693	5.32541	0.029094931	-1.193674926	0.17573
phoR	2.43086	2.43525	2.433055	9.63605E-06	2.42044	2.46029	2.41766	2.432796667	0.000568845	1.000179079	0.99068
phoU	3.40575	3.30361	3.35468	0.00521629	3.30758	3.30361	3.30361	3.304933333	5.25363E-06	1.03508315	0.54764
php	2.40954	2.40954	2.40954	0	2.40954	2.40622	2.46257	2.42611	0.000999754	-1.01155166	0.60674
phr	2.44034	2.51307	2.476705	0.002644826	2.46756	2.58943	2.43764	2.49821	0.006464618	-1.015017781	0.8492
pinE	2.40775	2.41183	2.40979	8.3232E-06	2.42065	2.41183	2.40379	2.41209	7.11156E-05	-1.00159551	0.82176
pinR	2.55289	2.59232	2.572605	0.000777362	2.59801	2.5925	2.59232	2.594276667	1.04614E-05	-1.015135047	0.36225
pitA	3.02339	2.71677	2.87008	0.047007912	2.96913	2.76221	2.75275	2.82803	0.01495428	1.029575765	0.89558
pitB	2.31976	2.31976	2.31976	0	2.32607	2.31924	2.31806	2.321123333	1.87002E-05	-1.000945437	0.77832
pldA	3.90888	4.03125	3.970065	0.007487208	3.82412	3.6522	3.82412	3.766813333	0.009852162	1.151290307	0.02373
pldB	3.14291	2.66168	2.902295	0.115791156	2.97763	2.99046	3.0024	2.990163333	0.000153454	-1.062798674	0.84907
plsB	3.40272	3.16116	3.28194	0.029175617	3.16116	3.16116	3.16116	3.16116	0	1.08732257	0.48041
plsC	3.60709	3.55822	3.582655	0.001194138	3.56726	3.53001	3.65112	3.582796667	0.003847949	-1.000098201	0.99743
plsX	4.34396	4.33404	4.339	4.92032E-05	4.34348	4.30598	4.33404	4.327833333	0.000380455	1.007770176	0.60698
pmbA	3.06982	2.56407	2.816945	0.127891531	2.41735	2.52777	2.56407	2.503063333	0.005839504	1.243047707	0.275
pmrD	3.54647	3.61698	3.581725	0.00248583	3.79598	3.79199	3.87088	3.819616667	0.001974927	-1.179268037	0.00356
pncA	3.48953	2.96667	3.2281	0.13669129	3.48953	3.54922	3.55979	3.532846667	0.001435181	-1.23520172	0.31473
pncB	4.2359	3.52969	3.882795	0.249366282	3.67775	3.71209	3.71209	3.700643333	0.000393079	1.134574753	0.79077
pnp	8.03243	7.76619	7.89931	0.035441869	8.05437	8.05437	8.05437	8.05437	0	-1.113467925	0.3125
pntA	6.15826	6.23183	6.195045	0.002706272	6.23735	6.23735	6.38075	6.28515	0.00685452	-1.064447651	0.11568
pntB	4.01396	3.31296	3.66346	0.2457005	3.6161	3.58304	3.58304	3.59406	0.000364321	1.049280209	0.91521
pnuC	3.15196	2.79488	2.97342	0.063753063	3.08795	2.79488	2.70025	2.861026667	0.040859359	1.081020089	0.78654
polA	4.47892	4.14098	4.30995	0.057101722	4.17635	4.3602	4.30258	4.27971	0.008842483	1.021181991	0.92656
polB	2.68743	2.70034	2.693885	8.33341E-05	2.70034	2.70034	2.70034	2.70034	0	-1.00448429	0.48066
potA	4.89631	3.99503	4.44567	0.406152819	4.49987	4.18553	4.49987	4.39509	0.032936545	1.03568121	0.95208
potB	4.84359	3.82991	4.33675	0.513773571	4.47434	4.71293	4.47434	4.55387	0.018975063	-1.16241079	0.82644
potC	3.50845	3.08929	3.29887	0.087847553	3.40065	3.57816	3.38809	3.455633333	0.011299026	-1.114783329	0.70848
potD	5.2802	5.16329	5.221745	0.006833974	4.87374	5.24208	5.24208	5.1193	0.045224785	1.073591385	0.69255
potE	2.38172	2.38172	2.38172	0	2.38172	2.38172	2.38065	2.381363333	3.81633E-07	1.000247253	0.48334
potF	2.79312	2.58491	2.689015	0.021675702	2.58491	2.58491	2.56704	2.578953333	0.000106446	1.079274368	0.39636
potG	2.97703	2.97614	2.976585	3.9605E-07	3.04904	2.97703	3.05275	3.026273333	0.00182212	-1.035041299	0.04188
potH	2.4846	2.47995	2.482275	1.08112E-05	2.4846	2.4846	2.54207	2.503756667	0.001100934	-1.015001364	0.34726
potI	2.32683	2.32683	2.32683	0	2.33267	2.32331	2.32545	2.327143333	2.40529E-05	-1.00021721	0.95175
poxA	3.03257	2.93617	2.98437	0.00464648	3.03257	3.03257	3.03257	3.03257	0	-1.033974066	0.48042
poxB	2.95852	2.68596	2.82224	0.037144477	2.61599	2.61241	2.58365	2.604016667	0.000314305	1.16330011	0.09358
ppa	7.71061	7.3782	7.544405	0.055248204	7.71061	7.74885	7.71061	7.723356667	0.000487433	-1.132060975	0.37993
ppc	7.26178	7.26178	7.26178	0	7.33044	7.33044	7.33044	7.33044	0	-1.048742141	Inf
ppdA	2.36636	2.37514	2.37075	3.85442E-05	2.37679	2.37839	2.37514	2.376773333	2.64083E-06	-1.004183784	0.20232
ppdC	2.44134	2.30143	2.371385	0.009787404	2.30143	2.30301	2.2966	2.300346667	1.11522E-05	1.050472455	0.44615
ppdD	2.35204	2.35376	2.3529	1.4792E-06	2.35376	2.35376	2.35376	2.35376	0	-1.000596284	0.48042
pphA	2.55283	2.53129	2.54206	0.000231986	2.53129	2.64954	2.52801	2.569613333	0.004793894	-1.019282059	0.73079
pphB	2.71183	2.78913	2.75048	0.002987645	2.71183	2.7072	2.70474	2.707923333	1.29594E-05	1.02993741	0.35806
ppiA	3.50677	3.32044	3.413605	0.017359434	3.32044	3.25895	3.32044	3.299943333	0.00126034	1.081970877	0.29463
ppiB	5.81675	5.83843	5.82759	0.000235011	5.75593	5.43149	5.77647	5.65463	0.037449068	1.127369154	0.10462
ppiC	3.96471	3.35563	3.66017	0.185489223	4.0955	3.64907	3.50526	3.749943333	0.094727386	-1.064202969	0.89336
ppiD	5.03068	5.02985	5.030265	3.4445E-07	5.02985	4.97793	5.02985	5.012543333	0.000898562	1.012359478	0.43315
ppk	3.02214	3.08173	3.051935	0.001775484	2.92868	2.92868	2.92509	2.927483333	4.29603E-06	1.090093336	0.00642
pppA	2.3654	2.36274	2.36407	3.5378E-06	2.3687	2.36598	2.56197	2.432216667	0.012628795	-1.048369049	0.4018
pppA	3.07831	3.69046	3.384385	0.187363811	3.38093	3.37509	3.37048	3.3755	2.74267E-05	1.006177616	0.98594
pppA	2.47129	2.47411	2.4727	3.9762E-06	2.48212	2.47411	2.47016	2.475463333	3.7134E-05	-1.001917232	0.70422
pps	5.44817	4.61967	5.03392	0.343206125	4.88305	4.83094	4.83094	4.84831	0.000905151	1.137297744	0.8173
pptA	2.62817	2.66565	2.64691	0.000702375	2.62817	2.62817	2.62703	2.62779	4.332E-07	1.013341184	0.4382
ppx	3.52899	3.05588	3.292435	0.111916536	3.31367	3.22168	3.3075	3.28095	0.002644217	1.007992567	0.9776
pqiA	3.4075	3.40774	3.40762	2.88E-08	3.41351	3.40774	3.40774	3.409663333	1.10976E-05	-1.001417334	0.3908
pqiB	2.50128	2.35353	2.427405	0.010915031	2.42114	2.35467	2.35163	2.375813333	0.00154319	1.03640772	0.72991
pqqL	2.88976	3.1135	3.00163	0.025029794	2.78294	2.77836	3.01438	2.85856	0.018215148	1.104252425	0.40265
prc	5.51803	4.93495	5.22649	0.169991143	5.12919	5.06813	5.10953	5.102283333	0.000971467	1.089908231	0.82573
prfA	3.77914	3.53113	3.655135	0.03075448	3.89671	3.78377	3.77914	3.819873333	0.004433264	-1.120962747	0.24761
prfB	5.96942	5.56582	5.76762	0.08144648	6.17089	6.10366	5.98958	6.088043333	0.008401239	-1.248696903	0.10579
prfC	4.5433	4.53972	4.54151	6.4082E-06	4.54249	4.53724	4.54249	4.54074	9.1875E-06	1.000533866	0.87213
priA	2.43871	2.44357	2.44114	1.18098E-05	2.4466	2.44372	2.44372	2.44468	2.7648E-06	-1.002456754	0.19453
priB	7.74871	7.41293	7.58082	0.056374104	7.41293	7.22633	7.41293	7.35073	0.01160652	1.172908117	0.23755
priC	2.32445	2.32377	2.32411	2.312E-07	2.32719	2.32377	2.32062	2.32386	1.07973E-05	1.000173302	0.94415
prkB	2.70308	2.69651	2.699795	2.15824E-05	2.69704	2.69248	2.69704	2.69552	6.9312E-06	1.002967599	0.30117
prlC	2.53627	2.41401	2.47514	0.007473754	2.41757	2.41298	2.41757	2.41604	7.0227E-06	1.04181564	0.55518
prmA	2.88655	2.81815	2.85235	0.00233928	2.81815	2.82426	2.81437	2.818926667	2.49054E-05	1.023437735	0.54752
prmB	6.61771	6.50558	6.561645	0.006286568	5.96714	6.22221	6.86341	6.35092	0.213249676	1.157269602	0.68321
prmC	2.60952	2.39457	2.502045	0.023101751	2.76795	2.44216	2.53101	2.580373333	0.028362335	-1.055793971	0.78119
proA	3.72333	3.49517	3.60925	0.026028493	3.53834	3.46204	3.48281	3.494396667	0.001556111	1.082864954	0.53009
proB	2.88815	2.74074	2.814445	0.010864854	2.62258	2.74274	2.74074	2.70202	0.004734035	1.081043817	0.20124
proC	3.35476	3.35701	3.355885	2.53125E-06	3.59749	3.35701	3.35701	3.43717	0.019276877	-1.05795994	0.44802
proP	6.05226	6.03882	6.04554	9.03168E-05	6.46025	6.03882	5.96632	6.15513	0.071137723	-1.078921574	0.71133
proS	3.91634	2.83972	3.37803	0.579555312	4.01122	4.03939	3.86663	3.972413333	0.008590972	-1.509827086	0.35873
proV	4.56548	4.3627	4.46409	0.020559864	4.45001	4.3733	4.37066	4.39799	0.002031303	1.046882844	0.74445
proW	4.36249	4.11497	4.23873	0.030633075	4.36249	4.36249	4.49875	4.40791	0.006188929	-1.124419205	0.23866
proX	4.62209	4.40438	4.513235	0.023698822	4.03224	4.29089	4.32761	4.216913333	0.02591527	1.228009453	0.03802
proY	3.03405	2.90398	2.969015	0.008459102	2.74229	2.65221	2.73937	2.71129	0.002619966	1.195591877	0.00894
prpB	2.39592	2.55584	2.47588	0.012787203	2.39592	2.48747	2.36896	2.41745	0.003858811	1.041331924	0.7303
prpC	2.44207	2.44669	2.44438	1.06722E-05	2.54716	2.44071	2.46182	2.48323	0.003176692	-1.027294624	0.29509
prpD	2.37806	2.37524	2.37665	3.9762E-06	2.38035	2.37414	2.36534	2.373276667	5.6884E-05	1.002340952	0.70035
prpE	2.45719	2.45756	2.457375	6.845E-08	2.45756	2.45756	2.45756	2.45756	0	-1.00012824	0.48042
prpR	2.39835	2.39835	2.39835	0	2.40195	2.39677	2.39835	2.399023333	7.04813E-06	-1.000466828	0.8199
prs	5.62233	4.61664	5.119485	0.505706188	4.63207	4.66616	4.63207	4.643433333	0.000387376	1.390931784	0.57534
pscG	2.44823	2.44832	2.448275	4.05E-09	2.45184	2.44832	2.44832	2.449493333	4.13013E-06	-1.000844841	0.41718
pscK	2.27242	2.62093	2.446675	0.06072961	2.27278	2.27134	2.27155	2.27189	6.051E-07	1.128796172	0.46655
psd	5.53585	5.28567	5.41076	0.031295016	5.55628	5.53874	5.53585	5.543623333	0.000122231	-1.096467715	0.39112
psiE	2.47807	2.47591	2.47699	2.3328E-06	2.47591	2.47591	2.42113	2.45765	0.001000283	1.013495723	0.39479
psiF	2.68312	2.8524	2.76776	0.014327859	2.68312	2.68312	2.68312	2.68312	0	1.060423098	0.48042
pspA	2.60338	2.61427	2.608825	5.9296E-05	2.6172	2.61592	2.61427	2.615796667	2.15763E-06	-1.004844086	0.24983
pspB	2.85776	2.85776	2.85776	0	2.85776	2.85776	2.85776	2.85776	2.95823E-31	-1	NaN
pspC	3.54739	3.54739	3.54739	0	3.54739	3.5318	3.63307	3.570753333	0.002973287	-1.016326066	0.69767
pspD	2.79199	2.79199	2.79199	0	2.79199	2.79199	2.79199	2.79199	0	1	NaN
pspE	2.65287	2.60658	2.629725	0.001071382	2.61274	2.60658	2.60138	2.6069	3.23392E-05	1.0159469	0.54409
pspF	2.30103	2.30033	2.30068	2.45E-07	2.30033	2.30033	2.29872	2.299793333	8.64033E-07	1.000614779	0.17071
pspG	2.45149	2.51595	2.48372	0.002077546	2.50746	2.5034	2.5034	2.504753333	5.49453E-06	-1.014685991	0.73674
psrD	5.74034	5.44271	5.591525	0.044291808	5.33322	5.15963	5.64411	5.378986667	0.060251158	1.158725097	0.41964
psrN	3.02245	3.01602	3.019235	2.06724E-05	3.04071	3.10661	3.02245	3.05659	0.001959857	-1.026230636	0.12754
psrO	2.40054	2.40537	2.402955	1.16645E-05	2.40537	2.41344	2.40998	2.409596667	1.63914E-05	-1.004614266	0.04542
pssA	5.58575	4.8035	5.194625	0.305957531	5.06945	5.06642	5.06642	5.06743	3.0603E-06	1.092168157	0.86475
pstA	3.2585	2.57335	2.915925	0.234715261	2.94402	2.94402	2.92457	2.937536667	0.000126101	-1.015092829	0.97132
pstB	4.79164	4.62553	4.708585	0.013796266	4.62553	4.6213	4.62553	4.62412	5.9643E-06	1.060294475	0.44345
pstS	5.1378	5.09425	5.116025	0.000948301	4.95117	5.09425	5.10729	5.050903333	0.007502564	1.046173163	0.29298
pta	4.1	3.42487	3.762435	0.227900258	3.42487	3.42122	3.42487	3.423653333	4.44083E-06	1.264688134	0.46532
pth	4.12943	3.95676	4.043095	0.014907464	3.65796	4.05458	4.00811	3.906883333	0.047011985	1.099015449	0.61488
ptrA	2.60767	2.60751	2.60759	1.28E-08	2.61132	2.60767	2.60117	2.60672	2.64325E-05	1.00060322	0.87796
ptsA	2.43129	2.43871	2.435	2.75282E-05	2.45981	2.43871	2.43515	2.444556667	0.000177667	-1.006646165	0.34393
ptsG	7.60452	7.32031	7.462415	0.040387662	7.60452	7.60452	7.74053	7.649856667	0.00616624	-1.13874259	0.25496
ptsH	7.05316	6.48742	6.77029	0.160030874	6.42618	6.4907	6.73726	6.55138	0.026954238	1.163853927	0.70164
ptsN	6.50891	6.50891	6.50891	0	6.50891	6.53425	6.50891	6.517356667	0.000214039	-1.005871956	0.48018
ptsP	4.02457	3.83207	3.92832	0.018528125	3.8249	3.83207	3.91057	3.855846667	0.002258835	1.051517845	0.7061
purA	5.04469	4.1835	4.614095	0.370824108	4.29544	4.40078	4.42669	4.374303333	0.004832401	1.180822132	0.7754
purB	6.22132	6.13691	6.179115	0.003562524	6.1429	6.13886	6.13886	6.140206667	5.44053E-06	1.027336162	0.59645
purC	5.95236	5.64997	5.801165	0.045719856	5.4697	5.65762	5.58455	5.570623333	0.008973946	1.173275378	0.13272
purD	4.14665	3.8484	3.997525	0.044476531	4.14706	4.37059	4.23368	4.250443333	0.012702172	-1.191615119	0.10205
purE	4.58689	4.08279	4.33484	0.127058405	4.12347	4.12347	4.12347	4.12347	0	1.15778711	0.64966
purF	4.23629	3.84222	4.039255	0.077645582	3.89613	3.98214	3.98214	3.95347	0.002465907	1.06126504	0.82376
purH	4.09446	4.05989	4.077175	0.000597542	4.09446	4.09446	4.25128	4.146733333	0.008197504	-1.049395373	0.25082
purK	3.88224	3.49659	3.689415	0.074362961	3.87305	3.87305	3.87305	3.87305	2.95823E-31	-1.135741887	0.56938
purL	6.37298	4.59727	5.485125	1.576573002	5.49974	5.34102	5.34102	5.393926667	0.008397346	1.065254638	0.95494
purM	4.38501	3.4352	3.910105	0.451069518	3.62659	3.44252	3.63644	3.568516667	0.011930626	1.267150895	0.71048
purN	5.2556	4.5873	4.92145	0.223312445	4.84391	4.94066	5.14555	4.976706667	0.023721194	-1.039043941	0.9308
purR	3.87057	3.50772	3.689145	0.065830061	3.57198	3.66191	3.57198	3.601956667	0.002695802	1.062297853	0.80724
purT	3.3382	3.04538	3.19179	0.042871776	3.3382	3.3382	3.3382	3.3382	0	-1.106811854	0.48042
purU	4.54542	4.45193	4.498675	0.00437019	4.34824	4.32333	4.39702	4.356196667	0.001405035	1.10379965	0.01676
putA	2.59561	2.59776	2.596685	2.31125E-06	2.58271	2.58481	2.58481	2.58411	1.47E-06	1.008754424	0.00124
putP	3.27142	3.26842	3.26992	4.5E-06	3.27142	3.27142	3.27142	3.27142	2.95823E-31	-1.001040261	0.48094
puuB	2.6105	2.60727	2.608885	5.21645E-06	2.61359	2.6105	2.6105	2.61153	3.1827E-06	-1.001835056	0.17448
puuC	2.32705	2.32654	2.326795	1.3005E-07	2.33384	2.32957	2.32739	2.330266667	1.07646E-05	-1.002409274	0.0611
puuD	2.64566	2.64556	2.64561	5E-09	2.64852	2.6528	2.64419	2.648503333	1.85332E-05	-1.002007518	0.31283
puuE	2.33393	2.33149	2.33271	2.9768E-06	2.33339	2.33239	2.47604	2.380606667	0.006830891	-1.033756691	0.46553
puuP	2.43859	2.4298	2.434195	3.8632E-05	2.44142	2.43799	2.52456	2.46799	0.002403065	-1.023701427	0.30232
puuR	2.5659	2.5659	2.5659	0	2.66653	2.56581	2.56268	2.59834	0.003489856	-1.022740403	0.5706
pykA	3.78773	3.71659	3.75216	0.00253045	3.71957	3.79091	3.78729	3.765923333	0.00161475	-1.009585667	0.86517
pykF	4.90047	4.67569	4.78808	0.025263024	4.22178	4.5816	4.62212	4.475166667	0.04856407	1.242213656	0.05811
pyrB	8.29431	7.96539	8.12985	0.054094183	7.81858	7.96539	8.31147	8.031813333	0.064044182	1.070315901	0.81809
pyrC	4.28316	3.61024	3.9467	0.226410663	4.24486	4.24038	4.36986	4.285033333	0.00540169	-1.264295179	0.49541
pyrD	2.42346	2.3964	2.40993	0.000366122	2.40074	2.39739	2.39686	2.39833	4.4263E-06	1.008072919	0.64086
pyrE	2.71339	2.7299	2.721645	0.00013629	2.73365	2.7248	2.7299	2.72945	1.97325E-05	-1.005424674	0.61027
pyrF	2.79	2.79957	2.794785	4.57925E-05	2.79957	3.01175	2.78197	2.86443	0.016354827	-1.049458415	0.58017
pyrG	3.90897	3.40035	3.65466	0.129347152	3.87103	3.87103	3.87103	3.87103	2.95823E-31	-1.161806656	0.64288
pyrH	4.52639	4.52639	4.52639	0	4.52639	4.39694	4.64688	4.523403333	0.015624191	1.002072344	0.9806
pyrI	4.70353	4.87354	4.788535	0.0144517	4.99857	5.2772	5.28822	5.187996667	0.026942207	-1.319015636	0.01224
pyrL	3.65388	3.28984	3.47186	0.066262561	3.29291	3.29268	3.31438	3.29999	0.000155317	1.126517714	0.57817
pyrL	2.36797	2.36854	2.368255	1.6245E-07	2.37259	2.36854	2.361	2.367376667	3.4597E-05	1.000609	0.89197
qor	2.71016	2.6809	2.69553	0.000428074	2.6809	2.67878	2.6809	2.680193333	1.49813E-06	1.010687272	0.40513
qseB	2.3922	2.6322	2.5122	0.0288	2.4029	2.79782	2.4029	2.53454	0.051987269	-1.01560542	0.94539
qseC	2.61303	2.6082	2.610615	1.16645E-05	2.611	2.53352	2.611	2.585173333	0.00200105	1.017791231	0.53831
queA	3.8061	3.39968	3.60289	0.082588608	3.39968	3.4356	3.39968	3.411653333	0.000430082	1.141741989	0.58175
queC	4.39012	4.58801	4.489065	0.019580226	4.39012	4.37124	4.39012	4.383826667	0.000118818	1.075672077	0.3904
queD	3.0051	2.74118	2.87314	0.034826883	2.75629	2.86029	2.86029	2.825623333	0.003605333	1.033484439	0.85587
queF	2.52361	2.52152	2.522565	2.18405E-06	2.52635	2.52355	2.51987	2.523256667	1.05621E-05	-1.000479542	0.86582
racC	2.31069	2.31298	2.311835	2.62205E-06	2.31632	2.31243	2.42216	2.350303333	0.003876318	-1.027022888	0.38347
racR	3.63455	3.63455	3.63455	0	3.63802	3.0657	3.63455	3.44609	0.108525424	1.139546661	0.52581
radA	3.68929	3.67986	3.684575	4.44625E-05	3.68929	3.85089	3.68929	3.743156667	0.008704853	-1.041441402	0.37057
raiA	4.32942	3.90211	4.115765	0.091296918	4.34583	4.32942	4.32942	4.33489	8.97627E-05	-1.164027385	0.43121
rarA	2.68778	2.65515	2.671465	0.000532358	2.6553	2.65061	2.65515	2.653686667	7.10503E-06	1.012399243	0.36942
rarD	2.41204	2.41744	2.41474	1.458E-05	2.44097	2.53799	2.41744	2.465466667	0.004083141	-1.035786505	0.18103
ravA	2.48001	2.44799	2.464	0.00051264	2.44799	2.44741	2.44799	2.447796667	1.12133E-07	1.011294603	0.45116
rbbA	3.16427	3.15477	3.15952	4.5125E-05	3.16427	3.16427	3.16427	3.16427	0	-1.003297875	0.4801
rbfA	3.01103	3.00794	3.009485	4.77405E-06	3.01024	3.13662	3.01024	3.052366667	0.005323968	-1.030169453	0.44295
rbn	2.30351	2.49657	2.40004	0.018636082	2.30351	2.30351	2.30184	2.302953333	9.29633E-07	1.06961134	0.46159
rbsA	3.20688	2.64016	2.92352	0.160585779	3.20688	3.37605	3.20688	3.26327	0.009539496	-1.265537274	0.30489
rbsB	4.34727	4.41506	4.381165	0.002297742	4.61941	4.64372	4.61941	4.627513333	0.000196992	-1.186200869	0.0021
rbsC	3.22223	3.22161	3.22192	1.922E-07	3.40984	3.22223	3.22092	3.28433	0.011814999	-1.044208639	0.51441
rbsD	2.54624	2.51202	2.52913	0.000585504	2.51329	2.509	2.6877	2.569996667	0.010395157	-1.028731629	0.73031
rbsK	4.00601	3.7381	3.872055	0.035887884	4.00601	4.00601	4.00601	4.00601	0	-1.097297711	0.48043
rbsR	2.65508	2.65543	2.655255	6.125E-08	2.65543	2.65155	2.76121	2.689396667	0.00387163	-1.023947443	0.57127
rcnA	2.3558	2.35737	2.356585	1.23245E-06	2.36556	2.35868	2.35522	2.35982	2.77036E-05	-1.002244847	0.42423
rcnR	2.81915	2.81915	2.81915	0	2.81915	2.81915	2.81915	2.81915	0	1	NaN
rcsA	2.60748	2.60961	2.608545	2.26845E-06	2.61541	2.60921	3.33063	2.85175	0.172004151	-1.183619196	0.44527
rcsB	6.05097	5.73142	5.891195	0.051056101	5.74028	5.72494	5.74043	5.735216667	7.9213E-05	1.114176918	0.54502
rcsC	2.67629	2.41703	2.54666	0.033607874	2.83713	2.67629	2.78794	2.76712	0.006792481	-1.165105018	0.09364
rcsD	3.33975	3.33942	3.339585	5.445E-08	3.33975	3.33802	3.33975	3.339173333	9.97633E-07	1.000285386	0.72269
rcsF	3.2293	3.16853	3.198915	0.001846496	3.12962	3.16853	3.16853	3.15556	0.000504663	1.030507497	0.22115
rdgB	2.91196	2.78215	2.847055	0.008425318	3.2977	2.82757	2.8242	2.983156667	0.074205971	-1.098931657	0.67049
rdgC	4.56395	4.91966	4.741805	0.063264802	4.60023	4.60023	4.60023	4.60023	0	1.10310873	0.67243
rdlA	2.44493	2.44493	2.44493	0	2.44855	2.44447	2.43531	2.442776667	4.59749E-05	1.001493691	0.7779
rdlB	2.77871	2.51245	2.64558	0.035447194	2.51245	2.51245	2.51089	2.51193	8.112E-07	1.097065755	0.46471
rdlC	2.52265	2.51387	2.51826	3.85442E-05	2.5264	2.52265	2.55373	2.53426	0.000287826	-1.011152081	0.11649
rdlD	2.29706	2.29693	2.296995	8.45E-09	2.30026	2.29693	2.29251	2.296566667	1.51146E-05	1.000296942	0.91809
rdoA	2.9175	2.85102	2.88426	0.002209795	2.92256	2.91759	2.9175	2.919216667	8.38543E-06	-1.02452605	0.40146
recA	4.70584	4.11273	4.409285	0.175889736	4.30239	4.30239	4.30239	4.30239	0	1.076907995	0.85091
recB	2.50787	2.50787	2.50787	0	2.53638	2.5098	2.50314	2.51644	0.000309292	-1.00595795	0.64683
recC	2.51583	2.4971	2.506465	0.000175406	2.4971	2.4971	2.49288	2.495693333	5.93613E-06	1.007494293	0.33074
recD	3.3969	3.39648	3.39669	8.82E-08	3.39954	3.39648	3.39514	3.397053333	5.08653E-06	-1.000251875	0.88459
recE	2.3075	2.34754	2.32752	0.000801601	2.31338	2.30901	2.30903	2.310473333	6.33663E-06	1.011885932	0.64382
recF	2.86814	2.86232	2.86523	1.69362E-05	2.86814	2.86994	2.863	2.867026667	1.29705E-05	-1.00124613	0.79603
recG	2.98206	2.98117	2.981615	3.9605E-07	2.98206	2.98206	2.98206	2.98206	0	-1.000308498	0.47873
recJ	2.86641	2.86641	2.86641	0	2.91599	2.86641	2.86535	2.882583333	0.000837285	-1.011273574	0.55362
recN	2.36596	2.32197	2.343965	0.00096756	2.32242	2.31984	2.32242	2.32156	2.2188E-06	1.015651179	0.44153
recO	2.36695	2.365	2.365975	1.90125E-06	2.37085	2.36585	2.36473	2.367143333	1.06181E-05	-1.000810155	0.77684
recQ	2.86961	2.84215	2.85588	0.000377026	2.84447	2.84447	2.84305	2.843996667	6.72133E-07	1.008270916	0.63474
recR	4.69014	4.69346	4.6918	5.5112E-06	4.69838	4.69346	4.69346	4.6951	8.0688E-06	-1.002290004	0.13849
recT	2.36841	2.63008	2.499245	0.034235594	2.37063	2.36724	2.37063	2.3695	3.8307E-06	1.094100299	0.52462
recX	2.42232	2.41627	2.419295	1.83013E-05	2.43152	2.42092	2.41561	2.422683333	6.5614E-05	-1.002351374	0.75419
relA	2.67624	2.67624	2.67624	0	2.62485	2.73886	2.67624	2.679983333	0.003260079	-1.00259805	0.95028
relB	2.40246	2.40861	2.405535	1.89112E-05	2.44683	2.4223	2.39722	2.422116667	0.000615313	-1.01155984	0.334
relE	4.32852	4.29842	4.31347	0.000453005	4.29842	4.30442	4.22117	4.27467	0.002155688	1.027259021	0.2515
rem	2.49951	3.07719	2.78835	0.166857091	2.92283	2.96384	2.92283	2.9365	0.000560607	-1.108147558	0.79181
renD	2.81006	2.86951	2.839785	0.001767151	2.87448	2.90198	3.41722	3.06456	0.093465869	-1.168594982	0.25554
rep	2.70675	2.41397	2.56036	0.042860064	3.06406	2.43005	2.46829	2.654133333	0.126395478	-1.06715766	0.84629
rfaB	2.46118	2.4328	2.44699	0.000402712	2.4328	2.43139	2.4328	2.43233	6.627E-07	1.010213341	0.42197
rfaC	2.74989	2.75348	2.751685	6.44405E-06	2.75348	3.2136	2.75348	2.906853333	0.070570138	-1.11355154	0.45185
rfaD	4.16078	3.32587	3.743325	0.348537354	3.68558	3.68558	3.68558	3.68558	0	1.040837611	0.93987
rfaE	2.44349	2.44349	2.44349	0	2.44571	2.46336	2.44244	2.450503333	0.000126644	-1.004873107	0.37394
rfaF	5.11249	4.95364	5.033065	0.012616661	5.11249	5.11249	5.24389	5.15629	0.00575532	-1.089166867	0.19015
rfaG	3.86056	3.78034	3.82045	0.003217624	3.78034	3.78034	3.78034	3.78034	2.95823E-31	1.028192219	0.48042
rfaH	2.92682	2.8431	2.88496	0.003504519	2.93553	3.27308	2.92577	3.044793333	0.039109916	-1.117158071	0.21999
rfaI	4.72243	4.73416	4.728295	6.87965E-05	4.74384	4.73416	4.73067	4.736223333	4.65552E-05	-1.00551063	0.34098
rfaJ	2.86031	2.86031	2.86031	0	2.86031	2.86031	2.86031	2.86031	0	1	0.13852
rfaL	3.70502	3.50361	3.604315	0.020282994	3.47726	3.47328	3.47744	3.475993333	5.52973E-06	1.093021415	0.24429
rfaP	3.14995	3.15487	3.15241	1.21032E-05	3.15487	3.15487	3.15487	3.15487	2.95823E-31	-1.001706597	0.48074
rfaQ	3.02455	2.98357	3.00406	0.00083968	2.83219	2.96633	2.94386	2.914126667	0.005161438	1.064320999	0.04796
rfaS	3.38722	3.54624	3.46673	0.01264368	3.50072	3.49538	3.50072	3.49894	9.5052E-06	-1.022577367	0.83341
rfaY	4.69517	4.69517	4.69517	0	4.69755	4.68715	4.69517	4.69329	2.96908E-05	1.001303966	0.75845
rfaZ	2.54909	2.66384	2.606465	0.006583781	2.4823	2.43042	2.4788	2.46384	0.000840735	1.10391187	0.02476
[truncated: 2,071 more rows]
