# Supplementary material for: MetNetGE: interactive views of biological networks and ontologies
Source: BMC Bioinformatics. 2010 Sep 17;11:469. doi: 10.1186/1471-2105-11-469 (PMC2946353; doi:10.1186/1471-2105-11-469)
Supplement: Additional file 2 — MetNetGE source code. This is the source code of MetNetGE. Please go to MetNetGE.org to find the latest version, dependency packages and tutorials. [file 1471-2105-11-469-S2.ZIP › MetNetGE-1.0.3/SampleData/Erin/E_coli_C8_microarray_MING-02232010.xlsx]

## Sheet: Sheet1
Gene	C8 (1)	C8 (3)	C8 Avg	C8 Var	Control (1)	Control (2)	Control (3)	Control Avg	Control Var	Fold Change	p-values
umuC	2.26509	2.26509	2.26509	0	2.26818	2.26248	2.26509	2.26525	8.1417e-06	-1.00011	0.95736
yhdY	2.26804	2.26804	2.26804	0	2.27042	2.26712	2.2671	2.26821	3.65213e-06	-1.00012	0.93159
modC	2.27438	2.27393	2.27415	1.0125e-07	2.27718	2.66604	2.27294	2.40539	0.0509596	-1.09523	0.4598
ykfG	2.27417	2.27417	2.27417	0	2.27748	2.27376	2.27077	2.274	1.13004e-05	1.00012	0.96303
yibH	2.27463	2.27463	2.27463	0	2.27729	2.27308	2.27296	2.27444	6.08123e-06	1.00013	0.94279
argK	2.27767	2.27767	2.27767	0	2.28008	2.27729	2.27413	2.27717	8.86203e-06	1.00035	0.87814
sfmH	2.27793	2.27793	2.27793	0	2.32164	2.27737	2.27648	2.29183	0.000666675	-1.00968	0.58743
yafM	2.27877	2.27877	2.27877	0	2.2821	2.27838	2.27649	2.27899	8.1471e-06	-1.00015	0.94153
fiu	2.28025	2.28025	2.28025	0	2.28365	2.28025	2.27877	2.28089	6.2608e-06	-1.00044	0.81915
ydiT	2.28075	2.28075	2.28075	0	2.2837	2.28075	2.27798	2.28081	8.1823e-06	-1.00004	0.98344
ycjO	2.28185	2.28185	2.28185	0	2.28506	2.28148	2.28036	2.2823	6.0268e-06	-1.00031	0.86839
sdsP	2.27799	2.2859	2.28194	3.1284e-05	2.28106	2.27724	2.27655	2.27828	5.90143e-06	1.00254	0.63073
hofB	2.28203	2.28238	2.2822	6.125e-08	2.28557	2.28153	2.27884	2.28198	1.14751e-05	1.00016	0.94981
ycbC	2.28479	2.28371	2.28425	5.832e-07	2.28563	2.28267	2.28266	2.28365	2.93043e-06	1.00041	0.78427
yjfJ	2.28481	2.28456	2.28468	3.125e-08	2.28456	2.28309	2.2836	2.28375	5.571e-07	1.00065	0.03725
fliA	2.30704	2.26322	2.28513	0.000960096	3.4572	3.51644	3.64446	3.53937	0.0091608	-2.38541	0.00025
xdhB	2.28557	2.28601	2.28579	9.68e-08	2.28904	2.28494	2.28468	2.28622	5.9812e-06	-1.0003	0.87375
nanT	2.28649	2.28649	2.28649	0	2.28982	2.28649	2.2851	2.28714	5.88323e-06	-1.00045	0.81099
yjfY	2.28719	2.28719	2.28719	0	2.29058	2.28675	2.28395	2.28709	1.10776e-05	1.00007	0.97653
yfaQ	2.28642	2.28928	2.28785	4.0898e-06	2.2939	2.28876	2.28581	2.28949	1.67617e-05	-1.00114	0.76038
araE	2.28805	2.28802	2.28803	4.5e-10	2.28796	2.28743	2.28537	2.28692	1.8721e-06	1.00077	0.13796
ycaO	2.28816	2.28816	2.28816	0	2.28816	2.28816	2.28725	2.28786	2.76033e-07	1.00021	0.45775
narG	2.28884	2.28884	2.28884	0	2.29267	2.28784	2.28694	2.28915	9.4953e-06	-1.00021	0.9239
fecD	2.28971	2.28897	2.28934	2.738e-07	2.29353	2.28579	2.28971	2.28968	1.49777e-05	-1.00023	0.93547
ybeT	2.28933	2.28946	2.28939	8.45e-09	2.29225	2.28946	2.30062	2.29411	3.37311e-05	-1.00327	0.15218
ygeX	2.29042	2.29011	2.29026	4.805e-08	2.29011	2.28871	2.28934	2.28939	4.91633e-07	1.00061	0.0408
wcaL	2.29118	2.29136	2.29127	1.62e-08	2.29443	2.29136	2.28943	2.29174	6.3583e-06	-1.00033	0.86595
hokC	2.29255	2.29255	2.29255	0	2.29255	2.29242	2.29255	2.29251	5.63333e-09	1.00003	0.48042
ydfN	2.29281	2.29281	2.29281	0	2.31043	2.29182	2.29134	2.29786	0.000118498	-1.00351	0.66869
glxR	2.29324	2.29324	2.29324	0	2.2962	2.29489	2.29203	2.29437	4.54743e-06	-1.00079	0.59458
yedR	2.29427	2.29427	2.29427	0	2.2968	2.29605	2.29278	2.29521	4.5693e-06	-1.00065	0.68872
feoB	2.29439	2.2943	2.29434	4.05e-09	2.2943	2.29457	2.29285	2.29391	8.55633e-07	1.0003	0.66281
kbl	2.29501	2.29373	2.29437	8.192e-07	2.2976	2.29457	2.29298	2.29505	5.5089e-06	-1.00047	0.81572
ypjM	2.29542	2.29542	2.29542	0	2.29837	2.29542	2.29155	2.29511	1.16986e-05	1.00021	0.933
rdlD	2.29706	2.29693	2.29699	8.45e-09	2.30026	2.29693	2.29251	2.29657	1.51146e-05	1.0003	0.91809
ydeP	2.29772	2.29708	2.2974	2.048e-07	2.3001	2.29708	2.29569	2.29762	5.08343e-06	-1.00015	0.92844
yaiF	2.28818	2.30722	2.2977	0.000181261	2.28818	2.28593	2.28712	2.28708	1.26703e-06	1.00739	0.34719
lomR_2	2.30108	2.29498	2.29803	1.8605e-05	2.29822	2.29498	2.29196	2.29505	9.80093e-06	1.00207	0.6496
araG	2.29935	2.29843	2.29889	4.232e-07	2.30115	2.29836	2.29526	2.29826	8.68103e-06	1.00044	0.85235
ycjV	2.29912	2.29962	2.29937	1.25e-07	2.30398	2.29962	2.29598	2.29986	1.60432e-05	-1.00034	0.91061
paaI	2.29915	2.30049	2.29982	8.978e-07	2.30373	2.30049	2.29695	2.30039	1.14996e-05	-1.0004	0.88442
yadK	2.29997	2.30009	2.30003	7.2e-09	2.30304	2.298	2.29741	2.29948	9.57443e-06	1.00038	0.87288
gudP	2.30024	2.30053	2.30039	4.205e-08	2.30441	2.30008	2.2971	2.30053	1.35109e-05	-1.0001	0.97039
phnF	2.30053	2.30053	2.30053	0	2.30323	2.30053	2.29885	2.30087	4.8828e-06	-1.00024	0.88855
yhaO	2.30065	2.30065	2.30065	0	2.30674	2.30057	2.29714	2.30148	2.36656e-05	-1.00058	0.87565
pspF	2.30103	2.30033	2.30068	2.45e-07	2.30033	2.30033	2.29872	2.29979	8.64033e-07	1.00061	0.17071
dicC	2.2995	2.30189	2.3007	2.85605e-06	2.30189	2.30091	2.30859	2.3038	1.74721e-05	-1.00215	0.32145
sokB	2.30701	2.2953	2.30116	6.8562e-05	2.29789	2.29446	2.29444	2.2956	3.94463e-06	1.00386	0.58734
gabD	2.30154	2.30154	2.30154	0	2.30469	2.30297	2.29801	2.30189	1.20304e-05	-1.00024	0.92411
dmsC	2.30156	2.30156	2.30156	0	2.30403	2.30131	2.3	2.30178	4.2259e-06	-1.00015	0.91964
yadD	2.30166	2.30166	2.30166	0	2.30166	2.30166	2.29954	2.30095	1.49813e-06	1.00049	0.48115
gfcD	2.28949	2.31462	2.30206	0.000315758	2.29236	2.28949	2.28598	2.28928	1.02102e-05	1.0089	0.46059
focB	2.30258	2.30283	2.30271	3.125e-08	2.30605	2.30283	2.30278	2.30389	3.51063e-06	-1.00082	0.37052
lomR_1	2.30362	2.30359	2.30361	4.5e-10	2.30359	2.30019	2.30247	2.30208	3.00213e-06	1.00106	0.10926
idnK	2.30363	2.30363	2.30363	0	2.30363	2.30363	2.30263	2.3033	3.33333e-07	1.00023	0.48196
rsxD	2.3037	2.3037	2.3037	0	2.30682	2.30343	2.3037	2.30465	3.5499e-06	-1.00066	0.6278
rutG	2.30386	2.30386	2.30386	0	2.30439	2.30386	2.30083	2.30303	3.68923e-06	1.00058	0.69456
yjcB	2.30415	2.30415	2.30415	0	2.30718	2.30415	2.30108	2.30414	9.30263e-06	1.00001	0.99628
rspA	2.30459	2.30459	2.30459	0	2.30735	2.30459	2.30459	2.30551	2.5392e-06	-1.00064	0.4821
ygfK	2.30463	2.30455	2.30459	3.2e-09	2.30753	2.30911	2.30288	2.30651	1.04886e-05	-1.00133	0.42907
yeaW	2.30462	2.30493	2.30478	4.805e-08	2.30998	2.30493	2.30165	2.30552	1.76083e-05	-1.00052	0.87241
yaiU	2.30547	2.30588	2.30567	8.405e-08	2.30879	2.31916	2.29791	2.30862	0.000112912	-1.00204	0.80489
fliT	2.31992	2.29169	2.30581	0.000398466	2.6366	2.63024	2.79183	2.68622	0.00837469	-1.30172	0.00221
ydhY	2.30631	2.30548	2.3059	3.4445e-07	2.30811	2.30298	2.30457	2.30522	6.8961e-06	1.00047	0.82508
wcaF	2.30599	2.30645	2.30622	1.058e-07	2.30927	2.30607	2.30299	2.30611	9.8608e-06	1.00008	0.97263
ydhU	2.30643	2.30611	2.30627	5.12e-08	2.3091	2.3076	2.3307	2.3158	0.00016707	-1.00663	0.24286
yhbP	2.30919	2.30361	2.3064	1.55682e-05	2.30556	2.30111	2.30241	2.30303	5.23583e-06	1.00234	0.36227
scpC	2.29562	2.31799	2.3068	0.000250208	2.29778	2.2939	2.29465	2.29544	4.23563e-06	1.00791	0.45478
tldD	2.3071	2.3071	2.3071	0	2.31018	2.30277	2.3071	2.30668	1.38572e-05	1.00029	0.91695
phnC	2.30743	2.30743	2.30743	0	2.31008	2.30689	2.3064	2.30779	3.9931e-06	-1.00025	0.87087
ytfQ	2.3074	2.30808	2.30774	2.312e-07	2.31072	2.30789	2.30193	2.30685	2.01324e-05	1.00062	0.85858
yfaX	2.30937	2.30619	2.30778	5.0562e-06	2.30937	2.30937	2.31026	2.30967	2.64033e-07	-1.00131	0.31154
yqfE	2.30504	2.31164	2.30834	2.178e-05	2.33404	2.30979	2.62548	2.4231	0.0308643	-1.0828	0.33504
yehB	2.30921	2.30842	2.30882	3.1205e-07	2.30876	2.30759	2.30876	2.30837	4.563e-07	1.00031	0.67359
hyfD	2.30792	2.31008	2.309	2.3328e-06	2.31306	2.31008	2.36415	2.3291	0.000923772	-1.01403	0.32715
yqcE	2.30968	2.30988	2.30978	2e-08	2.31358	2.30988	2.30813	2.31053	7.7425e-06	-1.00052	0.81005
wcaD	2.30912	2.31095	2.31004	1.67445e-06	2.31246	2.31095	2.30774	2.31038	5.81043e-06	-1.00024	0.91098
yiaU	2.3107	2.3107	2.3107	0	2.31412	2.3107	2.30906	2.31129	6.66493e-06	-1.00041	0.83622
ybeM	2.31079	2.31094	2.31086	1.125e-08	2.31431	2.3107	2.32846	2.31782	8.8112e-05	-1.00483	0.2381
yfaL	2.31088	2.31088	2.31088	0	2.31357	2.31088	2.30942	2.31129	4.4317e-06	-1.00028	0.8599
yfjS	2.31091	2.31091	2.31091	0	2.31337	2.31091	2.30913	2.31114	4.53293e-06	-1.00016	0.92
hycG	2.31114	2.31114	2.31114	0	2.31114	2.31114	2.30982	2.3107	5.808e-07	1.00031	0.48279
yebE	2.31118	2.31118	2.31118	0	2.31401	2.31118	2.30995	2.31171	4.33423e-06	-1.00037	0.81765
sgcX	2.3115	2.31162	2.31156	7.2e-09	2.31466	2.31162	2.30912	2.3118	7.6972e-06	-1.00017	0.93487
yegS	2.32148	2.30172	2.3116	0.000195229	2.32465	2.32328	2.32014	2.32269	5.3461e-06	-1.00772	0.34829
ybhH	2.3117	2.3117	2.3117	0	2.31502	2.3117	2.30957	2.3121	7.54363e-06	-1.00027	0.89464
yfjZ	2.3137	2.30977	2.31173	7.72245e-06	2.32069	2.3137	2.3137	2.31603	1.62867e-05	-1.00298	0.14552
yqgA	2.31163	2.31203	2.31183	8e-08	2.31503	2.31205	2.30852	2.31187	1.06202e-05	-1.00003	0.99002
racC	2.31069	2.31298	2.31184	2.62205e-06	2.31632	2.31243	2.42216	2.3503	0.00387632	-1.02702	0.38347
abgB	2.31201	2.31191	2.31196	5e-09	2.31387	2.3105	2.31072	2.3117	3.55463e-06	1.00018	0.89851
yaiO	2.31198	2.31198	2.31198	0	2.31536	2.31198	2.30774	2.31169	1.45777e-05	1.0002	0.94305
rlmC	2.31422	2.31026	2.31224	7.8408e-06	2.31026	2.31026	2.30876	2.30976	7.5e-07	1.00172	0.2803
yagX	2.31221	2.31232	2.31227	6.05e-09	2.3295	2.31679	2.30914	2.31848	0.000105766	-1.00431	0.40585
yicO	2.31137	2.3135	2.31243	2.26845e-06	2.31691	2.31326	2.30967	2.31328	1.31047e-05	-1.00059	0.85082
yidB	2.31294	2.31207	2.3125	3.7845e-07	2.31588	2.31294	2.30971	2.31284	9.52423e-06	-1.00023	0.92062
hybC	2.31251	2.31251	2.31251	0	2.34959	2.31251	2.30887	2.32366	0.000507716	-1.00776	0.63945
glxK	2.31262	2.31262	2.31262	0	2.31596	2.31262	2.31095	2.31318	6.50743e-06	-1.00039	0.84339
citE	2.31264	2.31309	2.31286	1.0125e-07	2.31309	2.31493	2.31178	2.31327	2.50403e-06	-1.00028	0.82439
narZ	2.31276	2.31304	2.3129	3.92e-08	2.31777	2.32526	2.30914	2.31739	6.50719e-05	-1.00312	0.55887
sfmD	2.31349	2.31367	2.31358	1.62e-08	2.31649	2.31367	2.31225	2.31414	4.65773e-06	-1.00039	0.8186
ydaS	2.31372	2.31372	2.31372	0	2.31372	2.34576	2.30998	2.32315	0.000386793	-1.00656	0.65385
emrK	2.31375	2.31375	2.31375	0	2.31449	2.31375	2.30889	2.31238	9.25453e-06	1.00095	0.67936
yfdP	2.31126	2.31681	2.31403	1.54012e-05	2.32003	2.31972	2.31063	2.31679	2.8514e-05	-1.00191	0.73055
wza	2.31402	2.31427	2.31414	3.125e-08	2.3176	2.31427	2.31105	2.31431	1.07266e-05	-1.00011	0.96255
agaA	2.31475	2.31475	2.31475	0	2.31721	2.31418	2.31475	2.31538	2.5929e-06	-1.00044	0.7264
ydjO	2.31523	2.31523	2.31523	0	2.31848	2.31523	2.3118	2.31517	1.11583e-05	1.00004	0.98475
yjaB	2.33635	2.29413	2.31524	0.000891264	2.29716	2.29266	2.29238	2.29407	7.19613e-06	1.01478	0.48041
aes	2.3153	2.3153	2.3153	0	2.31819	2.3153	2.31395	2.31581	4.69203e-06	-1.00036	0.83157
rzpQ	2.31589	2.31479	2.31534	6.05e-07	2.31574	2.3122	2.31367	2.31387	3.1629e-06	1.00102	0.25051
rstB	2.31602	2.31466	2.31534	9.248e-07	2.31848	2.34126	2.31444	2.32473	0.000209094	-1.00653	0.34164
insF-1	2.31607	2.31566	2.31586	8.405e-08	2.31754	2.31566	2.31186	2.31502	8.3728e-06	1.00059	0.79671
fdrA	2.31591	2.31591	2.31591	0	2.31591	2.31636	2.31227	2.31485	5.03003e-06	1.00074	0.6595
metG	2.31583	2.3161	2.31597	3.645e-08	2.31961	2.3161	2.31265	2.31612	1.21107e-05	-1.00011	0.96543
yeeU	2.31597	2.31662	2.3163	2.1125e-07	2.3227	2.31662	2.31323	2.31752	2.30232e-05	-1.00085	0.82079
yfjY	2.31639	2.31639	2.31639	0	2.31866	2.31909	2.31152	2.31642	1.80782e-05	-1.00002	0.99211
lsrC	2.31622	2.31662	2.31642	8e-08	2.32	2.31662	2.31662	2.31775	3.80813e-06	-1.00092	0.31573
entD	2.31634	2.3167	2.31652	6.48e-08	2.44699	2.31865	2.31183	2.35916	0.00579765	-1.02999	0.5518
yncJ	2.31536	2.31823	2.31679	4.11845e-06	2.31935	2.32194	2.31665	2.31931	6.99703e-06	-1.00175	0.28702
hycF	2.31365	2.32037	2.31701	2.25792e-05	2.31689	2.31365	2.30895	2.31316	1.59385e-05	1.00267	0.57774
yecH	2.3174	2.3174	2.3174	0	2.32038	2.31583	2.31641	2.31754	6.1333e-06	-1.0001	0.95581
yjhB	2.31747	2.31747	2.31747	0	2.31948	2.31604	2.31669	2.3174	3.34003e-06	1.00005	0.97254
yccT	2.31763	2.31763	2.31763	0	2.3204	2.31934	2.31198	2.31724	2.10316e-05	1.00027	0.93553
matB	2.31804	2.31772	2.31788	5.12e-08	2.31963	2.31804	2.31804	2.31857	8.427e-07	-1.00048	0.26004
narY	2.31819	2.31807	2.31813	7.2e-09	2.32183	2.3176	2.31543	2.31829	1.05936e-05	-1.00011	0.96337
yneL	2.31794	2.31841	2.31818	1.1045e-07	2.32133	2.31841	2.31369	2.31781	1.48624e-05	1.00025	0.92918
napH	2.31804	2.31833	2.31818	4.205e-08	2.3206	2.32008	2.31724	2.31931	3.27093e-06	-1.00078	0.39225
dgoT	2.31937	2.31823	2.3188	6.498e-07	2.31962	2.31962	2.37041	2.33655	0.000859875	-1.01238	0.40455
ycgI	2.31901	2.31901	2.31901	0	2.33175	2.31901	2.31758	2.32278	6.08569e-05	-1.00262	0.65046
bglH	2.31765	2.32055	2.3191	4.205e-06	2.32455	2.32055	2.32055	2.32188	5.33333e-06	-1.00193	0.13899
yeaX	2.3189	2.3193	2.3191	8e-08	2.3193	2.32114	2.3193	2.31991	1.12853e-06	-1.00056	0.2528
ybcV	2.31918	2.31932	2.31925	9.8e-09	2.32221	2.31932	2.35934	2.33362	0.000498098	-1.01001	0.34584
ybfP	2.31915	2.31951	2.31933	6.48e-08	2.32241	2.31844	2.31771	2.31952	6.3973e-06	-1.00013	0.9431
ydaT	2.31944	2.31944	2.31944	0	2.32226	2.31679	2.31778	2.31894	8.49523e-06	1.00034	0.87686
yfeO	2.31752	2.32142	2.31947	7.605e-06	2.32071	2.31672	2.31144	2.31629	2.16219e-05	1.00221	0.56379
hcaT	2.32002	2.31896	2.31949	5.618e-07	2.32183	2.31633	2.31997	2.31938	7.82653e-06	1.00008	0.97019
hycE	2.3195	2.3195	2.3195	0	2.3195	2.31913	2.3195	2.31938	4.56333e-08	1.00009	0.47643
paaC	2.31998	2.31911	2.31954	3.7845e-07	2.32317	2.31998	2.31998	2.32104	3.39203e-06	-1.00104	0.22622
pitB	2.31976	2.31976	2.31976	0	2.32607	2.31924	2.31806	2.32112	1.87002e-05	-1.00095	0.77832
yehL	2.32015	2.31976	2.31996	7.605e-08	2.32296	2.31846	2.31976	2.32039	5.36333e-06	-1.0003	0.8664
mhpE	2.31989	2.32005	2.31997	1.28e-08	2.33025	2.31747	2.40097	2.34956	0.00202282	-1.02072	0.32938
sfmA	2.32006	2.32006	2.32006	0	2.32105	2.32006	2.31877	2.31996	1.3071e-06	1.00007	0.93158
ybhD	2.32052	2.32052	2.32052	0	2.32334	2.31732	2.32052	2.32039	9.07213e-06	1.00009	0.96752
ddpF	2.32335	2.3178	2.32057	1.54012e-05	2.32357	2.37544	2.32357	2.34086	0.000896832	-1.01416	0.31699
yfgH	2.31907	2.32214	2.32061	4.71245e-06	2.32841	2.3227	2.31856	2.32322	2.4461e-05	-1.00182	0.66651
ydjZ	2.32051	2.32074	2.32062	2.645e-08	2.3237	2.32223	2.31917	2.3217	5.3409e-06	-1.00075	0.66916
gspC	2.32068	2.32068	2.32068	0	2.32068	2.32068	2.31882	2.32006	1.1532e-06	1.00043	0.47961
amtB	2.33576	2.30592	2.32084	0.000445213	2.30592	2.30592	2.30211	2.30465	4.8387e-06	1.01129	0.37267
malS	2.32055	2.32136	2.32095	3.2805e-07	2.32535	2.3211	2.31997	2.32214	8.0473e-06	-1.00082	0.71416
garL	2.32066	2.32156	2.32111	4.05e-07	2.32454	2.32156	2.32028	2.32213	4.77773e-06	-1.0007	0.69069
hofM	2.32073	2.32198	2.32136	7.8125e-07	2.32434	2.32073	2.31866	2.32124	8.26323e-06	1.00008	0.97191
yfjX	2.32107	2.32166	2.32137	1.7405e-07	2.36184	2.32213	2.32166	2.33521	0.000531923	-1.00964	0.41346
ydcS	2.32168	2.32168	2.32168	0	2.32168	2.34655	2.31795	2.32873	0.000241732	-1.0049	0.67794
ldrB	2.32172	2.32172	2.32172	0	2.35438	2.32172	2.31776	2.33129	0.000403897	-1.00665	0.65747
lsrF	2.32276	2.32089	2.32183	1.74845e-06	2.32614	2.32276	2.37038	2.33976	0.000706044	-1.01251	0.31096
pflD	2.32193	2.32193	2.32193	0	2.32416	2.32185	2.38921	2.34507	0.00146237	-1.01617	0.40405
chbA	2.32197	2.32197	2.32197	0	2.32476	2.32197	2.32012	2.32228	5.45603e-06	-1.00022	0.90186
yfbL	2.32202	2.32219	2.32211	1.445e-08	2.32553	2.32219	2.3162	2.32131	2.23474e-05	1.00055	0.87807
yqiG	2.3224	2.32182	2.32211	1.682e-07	2.32638	2.32198	2.36179	2.33672	0.000476344	-1.01018	0.31639
wcaC	2.32195	2.32242	2.32219	1.1045e-07	2.32599	2.32239	2.31887	2.32242	1.26741e-05	-1.00016	0.95085
nupG	2.32212	2.32236	2.32224	2.88e-08	2.32236	2.32352	2.32135	2.32241	1.1791e-06	-1.00012	0.88683
mngA	2.32253	2.32227	2.3224	3.38e-08	2.32361	2.32253	2.31816	2.32143	8.32763e-06	1.00067	0.76542
maoC	2.32251	2.32251	2.32251	0	2.32548	2.32251	2.32145	2.32315	4.36423e-06	-1.00044	0.7859
eutD	2.32349	2.32189	2.32269	1.28e-06	2.32756	2.32349	2.31791	2.32299	2.34706e-05	-1.00021	0.95522
ygjM	2.3227	2.3227	2.3227	0	2.3227	2.3227	2.31958	2.32166	3.2448e-06	1.00072	0.48092
ychS	2.26824	2.37769	2.32296	0.00598965	2.3799	2.37769	2.45068	2.40276	0.00172371	-1.05687	0.20645
frmB	2.32263	2.32508	2.32386	3.00125e-06	2.32508	2.32508	2.36863	2.3396	0.000632201	-1.01097	0.37341
fepE	2.32383	2.32393	2.32388	5e-09	2.3274	2.32393	2.32077	2.32403	1.09972e-05	-1.00011	0.96387
ygjQ	2.324	2.324	2.324	0	2.32696	2.324	2.31983	2.3236	1.28312e-05	1.00028	0.91648
priC	2.32445	2.32377	2.32411	2.312e-07	2.32719	2.32377	2.32062	2.32386	1.07973e-05	1.00017	0.94415
yafV	2.32416	2.32416	2.32416	0	2.32761	2.32416	2.32067	2.32415	1.2041e-05	1.00001	0.99581
ygcE	2.30365	2.34566	2.32465	0.00088242	2.30393	2.3008	2.30048	2.30174	3.63363e-06	1.01601	0.3659
ycgV	2.32516	2.32445	2.32481	2.5205e-07	2.32445	2.32271	2.32268	2.32328	1.0269e-06	1.00106	0.0295
nanS	2.32486	2.32486	2.32486	0	2.32736	2.32486	2.32163	2.32462	8.25263e-06	1.00017	0.93658
yzfA	2.32506	2.32506	2.32506	0	2.33185	2.32639	2.31756	2.32527	5.19974e-05	-1.00014	0.97622
tfaS	2.32417	2.32668	2.32543	3.15005e-06	2.34322	2.32668	2.32565	2.33185	9.72229e-05	-1.00446	0.3559
ydiB	2.3253	2.3257	2.3255	8e-08	2.3257	2.32785	2.3213	2.32495	1.11475e-05	1.00038	0.88043
uidB	2.32543	2.32569	2.32556	3.38e-08	2.32821	2.32543	2.32218	2.32527	9.10863e-06	1.0002	0.92833
yehQ	2.32518	2.32616	2.32567	4.802e-07	2.32947	2.32616	2.32616	2.32726	3.65203e-06	-1.00111	0.21673
fixA	2.32565	2.32589	2.32577	2.88e-08	2.32738	2.3277	2.32391	2.32633	4.4179e-06	-1.00039	0.81284
ldrD	2.32697	2.32479	2.32588	2.3762e-06	2.33125	2.32527	2.32697	2.32783	9.4948e-06	-1.00135	0.5868
ypdF	2.32612	2.32577	2.32594	6.125e-08	2.32894	2.33623	2.32226	2.32914	4.88212e-05	-1.00222	0.67487
yjjM	2.32598	2.32598	2.32598	0	2.32895	2.32714	2.31927	2.32512	2.64859e-05	1.0006	0.87881
abgT	2.32581	2.32624	2.32603	9.245e-08	2.32923	2.33094	2.31986	2.32668	3.55812e-05	-1.00045	0.91909
yccE	2.32607	2.32607	2.32607	0	2.32843	2.32607	2.32607	2.32686	1.85653e-06	-1.00055	0.48107
torT	2.32601	2.32638	2.3262	6.845e-08	2.32874	2.32638	2.32528	2.3268	3.1252e-06	-1.00042	0.76278
yijF	2.32644	2.32644	2.32644	0	2.32644	2.32499	2.32644	2.32596	7.00833e-07	1.00034	0.47938
rihB	2.29211	2.36077	2.32644	0.0023571	2.29492	2.28959	2.29211	2.29221	7.10923e-06	1.02401	0.50404
gspM	2.32646	2.32646	2.32646	0	2.3297	2.32646	2.32301	2.32639	1.11927e-05	1.00005	0.98321
caiA	2.32639	2.32663	2.32651	2.88e-08	2.32639	2.32639	2.32552	2.3261	2.523e-07	1.00028	0.22767
djlB	2.32547	2.32756	2.32652	2.18405e-06	2.32969	2.32756	2.38775	2.34833	0.00116639	-1.01524	0.35364
puuC	2.32705	2.32654	2.32679	1.3005e-07	2.33384	2.32957	2.32739	2.33027	1.07646e-05	-1.00241	0.0611
potI	2.32683	2.32683	2.32683	0	2.33267	2.32331	2.32545	2.32714	2.40529e-05	-1.00022	0.95175
gspH	2.32698	2.32698	2.32698	0	2.32996	2.32574	2.32698	2.32756	4.7044e-06	-1.0004	0.81177
bglG	2.32735	2.32671	2.32703	2.048e-07	2.32735	2.3234	2.5336	2.39478	0.0144565	-1.04808	0.54459
gspI	2.32666	2.32764	2.32715	4.802e-07	2.32732	2.32727	2.36465	2.33975	0.000465133	-1.00877	0.45347
kefF	2.32752	2.32718	2.32735	5.78e-08	2.32718	2.32718	2.32718	2.32718	0	1.00012	0.48042
recE	2.3075	2.34754	2.32752	0.000801601	2.31338	2.30901	2.30903	2.31047	6.33663e-06	1.01189	0.64382
yafX	2.32617	2.32894	2.32755	3.83645e-06	2.33229	2.32894	2.32531	2.32885	1.21866e-05	-1.0009	0.78589
glvG	2.32747	2.3279	2.32768	9.245e-08	2.3279	2.32956	2.32475	2.3274	5.96903e-06	1.0002	0.91555
ymfR	2.32779	2.32779	2.32779	0	2.33058	2.32686	2.32588	2.32777	6.14813e-06	1.00001	0.99566
sieB	2.32831	2.32778	2.32805	1.4045e-07	2.3308	2.32532	2.32678	2.32763	8.05373e-06	1.00029	0.89578
wzxE	2.32847	2.32848	2.32848	5e-11	2.33373	2.32848	2.32535	2.32919	1.79306e-05	-1.00049	0.87882
gfcE	2.32865	2.32865	2.32865	0	2.32865	2.32706	2.50323	2.38631	0.0102528	-1.04078	0.53134
ynfH	2.30974	2.34761	2.32868	0.000717068	2.31003	2.30686	2.30595	2.30761	4.58723e-06	1.01471	0.34967
ynfN	2.32896	2.32858	2.32877	7.22e-08	2.36456	2.32393	2.32858	2.33902	0.000494497	-1.00713	0.67119
ymfH	2.32863	2.32905	2.32884	8.82e-08	2.33737	2.32905	2.32437	2.33026	4.33541e-05	-1.00099	0.84547
eutP	2.32585	2.33194	2.3289	1.8544e-05	2.33557	2.33194	2.33194	2.33315	4.3923e-06	-1.00295	0.22925
yjhG	2.32692	2.33089	2.3289	7.88045e-06	2.3378	2.33089	2.33089	2.33319	1.5916e-05	-1.00298	0.14238
ypdE	2.32892	2.32892	2.32892	0	2.33195	2.3282	2.32628	2.32881	8.3163e-06	1.00008	0.96953
kptA	2.32939	2.32851	2.32895	3.872e-07	2.3315	2.326	2.32737	2.32829	8.1973e-06	1.00046	0.84194
yihF	2.32906	2.32942	2.32924	6.48e-08	2.33203	2.32901	2.53566	2.3989	0.0140298	-1.04947	0.44063
yoeE	2.32925	2.32925	2.32925	0	2.3321	2.32805	2.32773	2.32929	5.93363e-06	-1.00003	0.98435
yagS	2.32932	2.32942	2.32937	5e-09	2.33209	2.32942	2.32764	2.32972	5.01663e-06	-1.00024	0.8873
rhaA	2.32966	2.33001	2.32984	6.125e-08	2.33001	2.33185	2.32927	2.33038	1.76493e-06	-1.00038	0.72225
tfaX	2.32949	2.33086	2.33017	9.3845e-07	2.33737	2.33721	2.32913	2.33457	2.22016e-05	-1.00305	0.09959
htrE	2.33047	2.33021	2.33034	3.38e-08	2.33352	2.33047	2.32718	2.33039	1.00537e-05	-1.00003	0.9867
ydeT	2.33038	2.33075	2.33056	6.845e-08	2.33545	2.33075	2.32906	2.33175	1.0963e-05	-1.00082	0.75062
ybhI	2.33052	2.33117	2.33085	2.1125e-07	2.34068	2.33011	2.3295	2.33343	3.95149e-05	-1.00179	0.71225
yahN	2.3309	2.3309	2.3309	0	2.33279	2.32997	2.3293	2.33069	3.43023e-06	1.00015	0.91499
ycgG	2.33074	2.33109	2.33092	6.125e-08	2.33074	2.33062	2.32758	2.32965	3.20693e-06	1.00088	0.28243
hydN	2.33094	2.33094	2.33094	0	2.33348	2.33094	2.32952	2.33131	4.02493e-06	-1.00026	0.86584
leuO	2.33095	2.33095	2.33095	0	2.33399	2.33095	2.32946	2.33147	5.33043e-06	-1.00036	0.84068
fucP	2.32523	2.33671	2.33097	6.58952e-05	2.33293	2.32799	2.32559	2.32884	1.40065e-05	1.00148	0.85585
yfcF	2.33122	2.33075	2.33099	1.1045e-07	2.33268	2.32818	2.33075	2.33054	5.09663e-06	1.00031	0.86001
ygeI	2.33002	2.33209	2.33106	2.14245e-06	2.33572	2.33209	2.33042	2.33274	7.34263e-06	-1.00117	0.61107
ygcS	2.33135	2.33103	2.33119	5.12e-08	2.33341	2.3313	2.3296	2.33144	3.64303e-06	-1.00017	0.90597
ybfP	2.3227	2.33984	2.33127	0.00014689	2.33106	2.32679	2.32532	2.32772	8.89023e-06	1.00246	0.83313
ykgD	2.33141	2.33141	2.33141	0	2.33525	2.33133	2.3282	2.33159	1.24776e-05	-1.00013	0.96092
nfrB	2.33216	2.33248	2.33232	5.12e-08	2.33539	2.33208	2.33149	2.33299	4.41903e-06	-1.00046	0.77966
ycbQ	2.33231	2.33266	2.33249	6.125e-08	2.33911	2.32818	2.34336	2.33688	6.13266e-05	-1.00305	0.55046
wcaA	2.31519	2.34994	2.33256	0.000603781	2.32109	2.32028	2.47431	2.37189	0.00786704	-1.02764	0.7048
fepG	2.33266	2.33266	2.33266	0	2.33613	2.33266	2.33102	2.33327	6.8071e-06	-1.00042	0.83385
puuE	2.33393	2.33149	2.33271	2.9768e-06	2.33339	2.33239	2.47604	2.38061	0.00683089	-1.03376	0.46553
nrfC	2.33275	2.33276	2.33275	5e-11	2.33615	2.33276	2.33066	2.33319	7.6737e-06	-1.0003	0.88619
ypjB	2.33283	2.33283	2.33283	0	2.33584	2.33101	2.33136	2.33274	7.25363e-06	1.00006	0.97335
yafZ	2.33297	2.33297	2.33297	0	2.33297	2.33487	2.32894	2.33226	9.1693e-06	1.00049	0.83292
araA	2.33335	2.33308	2.33322	3.645e-08	2.33612	2.33335	2.33335	2.33427	2.55763e-06	-1.00073	0.33408
yedM	2.3306	2.33589	2.33324	1.39921e-05	2.33892	2.33513	2.64924	2.4411	0.0324963	-1.07762	0.41753
ybfM	2.33505	2.33149	2.33327	6.3368e-06	2.33696	2.33505	2.33318	2.33506	3.57223e-06	-1.00124	0.63902
intQ	2.33506	2.33173	2.33339	5.54445e-06	2.33506	2.33506	2.33388	2.33467	4.64133e-07	-1.00088	0.69704
ulaD	2.33454	2.33285	2.3337	1.42805e-06	2.33801	2.33454	2.33309	2.33521	6.39163e-06	-1.00105	0.61215
paaY	2.33468	2.33275	2.33371	1.86245e-06	2.33579	2.35608	2.33291	2.34159	0.000159471	-1.00548	0.38223
yphG	2.33416	2.33356	2.33386	1.8e-07	2.33676	2.33397	2.33128	2.334	7.50843e-06	-1.0001	0.96062
chbG	2.33387	2.33387	2.33387	0	2.33387	2.33374	2.33387	2.33383	5.63333e-09	1.00003	0.47073
yagQ	2.33595	2.33247	2.33421	6.0552e-06	2.33621	2.33621	2.55878	2.4104	0.0165125	-1.05423	0.42942
ymfN	2.33456	2.3345	2.33453	1.8e-09	2.33664	2.33371	2.3327	2.33435	4.1881e-06	1.00012	0.93391
emrB	2.33532	2.33383	2.33458	1.11005e-06	2.3351	2.3351	2.3351	2.3351	0	-1.00036	0.71563
yfdN	2.33403	2.33551	2.33477	1.0952e-06	2.33551	2.35548	2.33551	2.34217	0.000132934	-1.00514	0.35428
frwC	2.33522	2.33437	2.33479	3.6125e-07	2.33522	2.35047	2.36202	2.34924	0.000180701	-1.01006	0.05671
yhiL	2.329	2.34078	2.33489	6.93842e-05	2.3368	2.33218	2.44685	2.37194	0.00421359	-1.02602	0.54367
citX	2.33154	2.33845	2.335	2.3874e-05	2.34121	2.49038	2.33425	2.38861	0.00777945	-1.03786	0.40135
rutB	2.33399	2.33622	2.3351	2.48645e-06	2.33622	2.33792	2.33622	2.33679	9.63333e-07	-1.00117	0.19927
nanA	2.33557	2.33469	2.33513	3.872e-07	2.33822	2.33367	2.33283	2.33491	8.41003e-06	1.00015	0.94411
yfdL	2.33429	2.33634	2.33532	2.10125e-06	2.33935	2.42646	2.33475	2.36685	0.00267001	-1.0221	0.39537
yagM	2.33533	2.33533	2.33533	0	2.34852	2.3375	2.33291	2.33964	6.43634e-05	-1.00299	0.5883
yjiA	2.33839	2.33249	2.33544	1.7405e-05	2.33802	2.35514	2.33802	2.34373	9.76981e-05	-1.00576	0.23439
ompL	2.33551	2.33551	2.33551	0	2.33551	2.33551	2.33472	2.33525	2.08033e-07	1.00018	0.47851
bcsC	2.33696	2.33418	2.33557	3.8642e-06	2.34042	2.33505	2.33483	2.33677	1.00222e-05	-1.00083	0.78847
stfR	2.3354	2.33574	2.33557	5.78e-08	2.34202	2.33574	2.3289	2.33555	4.30597e-05	1.00001	0.99725
ycbR	2.33562	2.33562	2.33562	0	2.33918	2.33562	2.32881	2.33454	2.77644e-05	1.00075	0.85288
ypjC	2.33501	2.3363	2.33566	8.3205e-07	2.34278	2.3363	2.33031	2.33646	3.88952e-05	-1.00056	0.90683
norW	2.33587	2.33547	2.33567	8e-08	2.33707	2.33554	2.33459	2.33573	1.56563e-06	-1.00004	0.96016
yhbX	2.33575	2.33564	2.3357	6.05e-09	2.34191	2.33564	2.331	2.33618	2.99784e-05	-1.00034	0.93311
ykgM	2.33586	2.33578	2.33582	3.2e-09	2.33578	2.33421	2.33241	2.33413	2.84363e-06	1.00117	0.07153
cas1	2.33613	2.33553	2.33583	1.8e-07	2.33553	2.33304	2.33453	2.33437	1.57003e-06	1.00101	0.05548
frwB	2.33479	2.33707	2.33593	2.5992e-06	2.44679	2.33707	2.33349	2.37245	0.00414803	-1.02564	0.53746
ftnB	2.33598	2.33598	2.33598	0	2.33877	2.33349	2.35543	2.34256	0.000131133	-1.00457	0.50256
csgF	2.3217	2.35031	2.33601	0.000409266	2.32677	2.32027	2.4348	2.36061	0.00413831	-1.0172	0.75037
ddpC	2.33391	2.3383	2.3361	9.63605e-06	2.33769	2.33407	2.33078	2.33418	1.19461e-05	1.00134	0.73771
fdrA	2.33649	2.3364	2.33644	4.05e-09	2.34344	2.33613	2.33649	2.33869	1.6978e-05	-1.00156	0.5796
yadC	2.33648	2.33648	2.33648	0	2.33987	2.33528	2.33648	2.33721	5.6667e-06	-1.00051	0.7854
dgoK	2.33669	2.33638	2.33654	4.805e-08	2.33669	2.33669	2.33669	2.33669	0	-1.00011	0.48547
yfdK	2.33648	2.33677	2.33662	4.205e-08	2.34151	2.33821	2.33286	2.33753	1.90558e-05	-1.00063	0.85263
yqeA	2.29208	2.38132	2.3367	0.00398189	2.29418	2.29297	2.29076	2.29264	3.00743e-06	1.03101	0.52992
yqeK	2.33676	2.33676	2.33676	0	2.34181	2.33676	2.33271	2.33709	2.07858e-05	-1.00023	0.94547
ogrK	2.31588	2.35784	2.33686	0.000880321	2.31936	2.31634	2.3128	2.31617	1.07809e-05	1.01445	0.53617
phnN	2.33697	2.33683	2.3369	9.8e-09	2.56036	2.33487	2.33331	2.40951	0.0170666	-1.05162	0.55969
yaeF	2.337	2.337	2.337	0	2.3481	2.33572	2.33307	2.33896	6.43646e-05	-1.00136	0.82605
hofC	2.34909	2.32501	2.33705	0.000289923	2.35214	2.56809	2.48754	2.46926	0.0119093	-1.09597	0.03858
dgoT	2.33713	2.33737	2.33725	2.88e-08	2.3404	2.33685	2.33737	2.33821	3.67563e-06	-1.00066	0.63815
sfmC	2.33618	2.33867	2.33743	3.10005e-06	2.342	2.33867	2.33738	2.33935	5.6829e-06	-1.00134	0.41388
garD	2.33751	2.33751	2.33751	0	2.34	2.33751	2.33542	2.33764	5.25743e-06	-1.00009	0.95512
exuT	2.33632	2.33892	2.33762	3.38e-06	2.34208	2.33826	2.33586	2.33873	9.84013e-06	-1.00077	0.79636
yedF	2.3373	2.33795	2.33763	2.1125e-07	2.3418	2.3539	2.33437	2.34336	9.71726e-05	-1.00398	0.46264
ypjL	2.33804	2.3375	2.33777	1.458e-07	2.34117	2.3375	2.3375	2.33872	4.48963e-06	-1.00066	0.69099
sufE	2.3377	2.33811	2.33791	8.405e-08	2.36482	2.3822	2.33059	2.3592	0.000689558	-1.01487	0.15225
etk	2.33832	2.33788	2.3381	9.68e-08	2.34273	2.33788	2.3348	2.33847	1.59823e-05	-1.00026	0.931
yqiH	2.33426	2.34209	2.33817	3.06544e-05	2.34543	2.34209	2.55526	2.41426	0.0149135	-1.05415	0.37635
hycB	2.33726	2.33914	2.3382	1.7672e-06	2.41421	2.34071	2.33716	2.36403	0.00189193	-1.01806	0.42826
yfbN	2.32154	2.35503	2.33828	0.00056079	2.32191	2.32038	2.32056	2.32095	6.993e-07	1.01209	0.41934
yggM	2.33844	2.33844	2.33844	0	2.34144	2.33691	2.33844	2.33893	5.3103e-06	-1.00034	0.84842
chbR	2.31255	2.36436	2.33845	0.00134214	2.31288	2.31288	2.31042	2.31206	2.0172e-06	1.01846	0.44092
ymfO	2.33867	2.33829	2.33848	7.22e-08	2.34149	2.33692	2.33723	2.33855	6.52143e-06	-1.00005	0.97925
caiD	2.33736	2.33975	2.33855	2.85605e-06	2.3415	2.33654	2.33349	2.33718	1.6344e-05	1.00096	0.78702
yicN	2.33872	2.3387	2.33871	2e-10	2.34102	2.33615	2.3377	2.33829	6.1903e-06	1.00029	0.87715
yjgW	2.28655	2.39088	2.33872	0.00544237	2.35776	2.35776	2.35462	2.35671	3.28653e-06	-1.01255	0.85724
mmuP	2.34152	2.33613	2.33882	1.45261e-05	2.34113	2.3389	2.3389	2.33964	1.65763e-06	-1.00057	0.87785
yhdZ	2.33889	2.3388	2.33885	4.05e-09	2.34177	2.33749	2.33741	2.33889	6.2224e-06	-1.00003	0.9842
yfjT	2.33889	2.33889	2.33889	0	2.33889	2.33889	2.33532	2.3377	4.2483e-06	1.00083	0.47957
yhfT	2.33894	2.33896	2.33895	2e-10	2.34299	2.33896	2.33543	2.33913	1.43092e-05	-1.00012	0.96378
nagE	2.33902	2.33902	2.33902	0	2.34247	2.33902	2.33731	2.3396	6.9087e-06	-1.0004	0.84108
mutL	2.33893	2.33913	2.33903	2e-08	2.34783	2.33913	2.33037	2.33911	7.62132e-05	-1.00006	0.99166
yjiK	2.33906	2.33938	2.33922	5.12e-08	2.34411	2.33938	2.3359	2.3398	1.69812e-05	-1.0004	0.89847
yqiK	2.33743	2.34136	2.33939	7.72245e-06	2.341	2.33743	2.32844	2.33562	4.18864e-05	1.00262	0.61633
cof	2.33935	2.33983	2.33959	1.152e-07	2.34593	2.36314	2.33633	2.34847	0.00018452	-1.00617	0.33464
narK	2.33959	2.33969	2.33964	5e-09	2.34307	2.33969	2.33685	2.33987	9.6964e-06	-1.00016	0.94343
yegH	2.33973	2.33979	2.33976	1.8e-09	2.34275	2.33979	2.34403	2.34219	4.7296e-06	-1.00169	0.04873
cobT	2.33867	2.34098	2.33983	2.66805e-06	2.35115	2.34145	2.3334	2.342	7.89925e-05	-1.00151	0.83003
paaF	2.33913	2.34076	2.33995	1.32845e-06	2.34351	2.34076	2.33555	2.33994	1.63447e-05	1	0.99953
rhaS	2.33864	2.34148	2.34006	4.0328e-06	2.36409	2.34148	2.34	2.34852	0.000182288	-1.00588	0.3849
afuB	2.34007	2.34007	2.34007	0	2.34223	2.34171	2.33617	2.34004	1.12809e-05	1.00002	0.99246
ygjI	2.33976	2.34085	2.3403	5.9405e-07	2.34737	2.34272	2.33918	2.34309	1.68717e-05	-1.00193	0.32707
ydeK	2.33834	2.34249	2.34042	8.61125e-06	2.34249	2.34249	2.43465	2.37321	0.00283116	-1.02299	0.38735
uhpB	2.3404	2.34068	2.34054	3.92e-08	2.34406	2.34161	2.34068	2.34212	3.04863e-06	-1.00109	0.10314
tdcR	2.33772	2.34336	2.34054	1.59048e-05	2.347	2.34336	2.3349	2.34175	3.85385e-05	-1.00084	0.88846
yqhH	2.3407	2.3407	2.3407	0	2.34603	2.3407	2.33791	2.34155	1.70212e-05	-1.00059	0.85355
gmm	2.34057	2.34086	2.34072	4.205e-08	2.34389	2.34086	2.33977	2.34151	4.55723e-06	-1.00055	0.74236
yphF	2.34072	2.34072	2.34072	0	2.34349	2.34072	2.33895	2.34105	5.23623e-06	-1.00023	0.89359
yghD	2.34084	2.34119	2.34102	6.125e-08	2.34441	2.34084	2.3355	2.34025	2.01081e-05	1.00053	0.87701
yjdL	2.34104	2.34104	2.34104	0	2.34393	2.33853	2.34017	2.34088	7.66453e-06	1.00011	0.95302
guaD	2.3416	2.34089	2.34124	2.5205e-07	2.34339	2.3405	2.33757	2.34049	8.46823e-06	1.00053	0.81928
yfeR	2.34197	2.34083	2.3414	6.498e-07	2.34292	2.33823	2.33991	2.34035	5.64643e-06	1.00073	0.71367
ydhV	2.33996	2.34292	2.34144	4.3808e-06	2.34418	2.34418	2.37757	2.35531	0.000371631	-1.00966	0.26824
insJ	2.3391	2.34413	2.34162	1.26504e-05	2.34604	2.34091	2.34338	2.34344	6.58223e-06	-1.00127	0.74629
ycgY	2.34164	2.34164	2.34164	0	2.34648	2.34317	2.33764	2.34243	1.99471e-05	-1.00055	0.87233
yjhI	2.34196	2.34168	2.34182	3.92e-08	2.34544	2.34196	2.34196	2.34312	4.0368e-06	-1.0009	0.34751
aroD	2.34191	2.34181	2.34186	5e-09	2.34479	2.34181	2.33844	2.34168	1.00933e-05	1.00012	0.9569
nikC	2.342	2.342	2.342	0	2.34441	2.34128	2.342	2.34256	2.68723e-06	-1.00039	0.75786
yjiP	2.34307	2.3411	2.34208	1.94045e-06	2.3459	2.34248	2.34148	2.34329	5.37213e-06	-1.00083	0.70645
fdnI	2.29298	2.39125	2.34211	0.0048285	2.29536	2.29298	2.28946	2.2926	8.8108e-06	1.03492	0.45936
ccmG	2.34675	2.33751	2.34213	4.26888e-05	2.34019	2.33751	2.33461	2.33744	7.78813e-06	1.00326	0.56333
yidJ	2.34882	2.3355	2.34216	8.87112e-05	2.3355	2.3355	2.3355	2.3355	0	1.00463	0.48054
hyuA	2.34232	2.34232	2.34232	0	2.34469	2.34232	2.34119	2.34273	3.19063e-06	-1.00029	0.83631
dcuC	2.34089	2.3439	2.34239	4.53005e-06	2.34749	2.3439	2.34039	2.34393	1.2603e-05	-1.00106	0.75676
yjbB	2.34256	2.34256	2.34256	0	2.34538	2.34232	2.33944	2.34238	8.8236e-06	1.00012	0.95396
emrD	2.33906	2.34625	2.34265	2.58481e-05	2.34871	2.34384	2.34625	2.34627	5.92943e-06	-1.00251	0.58443
cyaY	2.34324	2.34238	2.34281	3.698e-07	2.34238	2.34371	2.33936	2.34182	4.96863e-06	1.00069	0.70259
yccM	2.34273	2.34297	2.34285	2.88e-08	2.34897	2.34455	2.34297	2.3455	9.67213e-06	-1.00184	0.12191
paaA	2.34294	2.34294	2.34294	0	2.34579	2.34294	2.33947	2.34273	1.00176e-05	1.00014	0.95049
aldB	2.34305	2.34305	2.34305	0	2.34663	2.34305	2.34008	2.34325	1.07566e-05	-1.00014	0.95341
glvB	2.34185	2.34484	2.34335	4.47005e-06	2.34484	2.34484	2.34484	2.34484	0	-1.00104	0.48042
nikA	2.34338	2.34338	2.34338	0	2.34561	2.34312	2.34235	2.34369	2.90343e-06	-1.00022	0.8701
yahD	2.32176	2.36531	2.34354	0.000948301	2.32804	2.32354	2.31924	2.32361	1.93633e-05	1.01391	0.60565
yqjE	2.34422	2.34299	2.34361	7.5645e-07	2.34422	2.34422	2.33465	2.34103	3.05283e-05	1.00179	0.67379
lsrG	2.34282	2.34506	2.34394	2.5088e-06	2.34807	2.34506	2.34367	2.3456	5.0587e-06	-1.00115	0.55284
recN	2.36596	2.32197	2.34396	0.00096756	2.32242	2.31984	2.32242	2.32156	2.2188e-06	1.01565	0.44153
fsaB	2.34401	2.34401	2.34401	0	2.34707	2.34401	2.34063	2.3439	1.03769e-05	1.00007	0.97353
hybO	2.34406	2.34397	2.34401	4.05e-09	2.34726	2.34303	2.34187	2.34405	8.04843e-06	-1.00003	0.98864
glnK	2.34468	2.34377	2.34422	4.1405e-07	2.34758	2.49639	2.34468	2.39622	0.00752813	-1.0367	0.41527
coaA	2.34189	2.34662	2.34425	1.11865e-05	2.35545	2.3485	2.34178	2.34858	4.67216e-05	-1.003	0.58142
yhjX	2.34439	2.34439	2.34439	0	2.34439	2.34364	2.34439	2.34414	1.875e-07	1.00017	0.48042
tdcB	2.30604	2.38275	2.3444	0.00294221	2.30831	2.30347	2.35767	2.32315	0.000899579	1.01483	0.79482
agaI	2.34155	2.34743	2.34449	1.72872e-05	2.34497	2.34155	2.33947	2.342	7.71213e-06	1.00173	0.6962
mcbA	2.34449	2.34449	2.34449	0	2.34751	2.34449	2.34098	2.34433	1.06802e-05	1.00011	0.96114
fepC	2.34502	2.34448	2.34475	1.458e-07	2.34502	2.34502	2.34237	2.34414	2.34083e-06	1.00043	0.73161
yfaD	2.34426	2.34528	2.34477	5.202e-07	2.35502	2.34528	2.34378	2.34803	3.72425e-05	-1.00226	0.60121
yihS	2.34508	2.34519	2.34513	6.05e-09	2.34845	2.34519	2.34204	2.34523	1.0273e-05	-1.00006	0.97711
ulaE	2.34399	2.34632	2.34516	2.71445e-06	2.89706	2.34632	2.34499	2.52946	0.10135	-1.13627	0.46751
wcaB	2.34398	2.34639	2.34518	2.90405e-06	2.35167	2.34639	2.34182	2.34663	2.42976e-05	-1.001	0.81031
matC	2.34532	2.34532	2.34532	0	2.34828	2.34379	2.34397	2.34535	6.46143e-06	-1.00002	0.99207
ycfJ	2.39069	2.29995	2.34532	0.00411687	2.30286	2.29915	2.29704	2.29968	8.68143e-06	1.03214	0.4627
xdhC	2.34535	2.34558	2.34546	2.645e-08	2.34841	2.34621	2.34187	2.3455	1.10745e-05	-1.00002	0.99083
cadA	2.34565	2.34564	2.34565	5e-11	2.3609	2.34183	2.60902	2.43725	0.0222196	-1.06555	0.38784
citT	2.34606	2.3455	2.34578	1.568e-07	2.34791	2.34302	2.3446	2.34518	6.22743e-06	1.00042	0.83133
yjeM	2.34586	2.34586	2.34586	0	2.34586	2.34465	2.36767	2.35273	0.000167843	-1.00477	0.59909
astB	2.34431	2.34761	2.34596	5.445e-06	2.35243	2.35201	2.34369	2.34938	2.42977e-05	-1.00237	0.41356
yddK	2.34374	2.34836	2.34605	1.06722e-05	2.35248	2.34836	2.34477	2.34854	1.48844e-05	-1.00173	0.68276
yaeI	2.34608	2.34608	2.34608	0	2.34608	2.34608	2.34633	2.34616	2.08333e-08	-1.00006	0.47475
yaaX	2.37651	2.31568	2.3461	0.00185014	2.32128	2.32128	2.32551	2.32269	5.9643e-06	1.01636	0.6855
alpA	2.32607	2.36627	2.34617	0.00080802	2.32876	2.32876	2.32734	2.32829	6.72133e-07	1.01247	0.61953
yncG	2.3463	2.3463	2.3463	0	2.3463	2.34469	2.35738	2.34946	4.77324e-05	-1.00219	0.67472
yahG	2.34634	2.34634	2.34634	0	2.34933	2.34634	2.36222	2.35263	7.12111e-05	-1.00437	0.23359
yadM	2.34673	2.34598	2.34635	2.8125e-07	2.34886	2.34673	2.34562	2.34707	2.7111e-06	-1.0005	0.71586
cbrA	2.34369	2.34902	2.34635	1.42044e-05	2.36673	2.34712	2.33704	2.3503	0.000227942	-1.00274	0.82327
entS	2.3464	2.3464	2.3464	0	2.3464	2.53413	2.33721	2.40591	0.0123507	-1.04211	0.59144
ycbF	2.34668	2.34628	2.34648	8e-08	2.34923	2.34602	2.3427	2.34598	1.06612e-05	1.00034	0.89053
agaS	2.34629	2.34672	2.34651	9.245e-08	2.37729	2.34594	2.34672	2.35665	0.000319659	-1.00706	0.53662
yddB	2.34726	2.34594	2.3466	8.712e-07	2.3526	2.34746	2.47426	2.39144	0.00515097	-1.03157	0.37181
rmuC	2.34732	2.3464	2.34686	4.232e-07	2.3489	2.34385	2.3454	2.34605	6.6925e-06	1.00056	0.78912
mdtQ	2.34535	2.34875	2.34705	5.78e-06	2.35594	2.35031	2.34753	2.35126	1.83589e-05	-1.00292	0.15561
ydhX	2.34808	2.34626	2.34717	1.6562e-06	2.35104	2.34808	2.55551	2.41821	0.0141407	-1.05047	0.41913
ybaE	2.34021	2.35423	2.34722	9.82802e-05	2.34533	2.34127	2.33373	2.34011	3.46492e-05	1.00494	0.60271
yaiP	2.34589	2.34868	2.34728	3.89205e-06	2.40743	2.34868	2.34721	2.36777	0.00118003	-1.0143	0.42457
allD	2.3448	2.35003	2.34741	1.36764e-05	2.34975	2.34591	2.34224	2.34597	1.41024e-05	1.001	0.82602
ybdM	2.34539	2.35035	2.34787	1.23008e-05	2.35284	2.35035	2.34519	2.34946	1.52247e-05	-1.0011	0.80676
alkA	2.34789	2.34789	2.34789	0	2.34992	2.34932	2.34657	2.3486	3.19083e-06	-1.00049	0.72114
speF	2.34776	2.34802	2.34789	3.38e-08	2.35126	2.34802	2.34694	2.34874	5.0544e-06	-1.00059	0.73774
appB	2.34823	2.34788	2.34806	6.125e-08	2.35082	2.34729	2.34476	2.34762	9.26423e-06	1.0003	0.89765
ybgQ	2.34786	2.34862	2.34824	2.888e-07	2.35579	2.34862	2.34536	2.34992	2.84702e-05	-1.00117	0.78046
hybE	2.34914	2.34741	2.34828	1.49645e-06	2.35268	2.34914	2.34675	2.34952	8.90143e-06	-1.00087	0.73862
ynjD	2.34762	2.34916	2.34839	1.1858e-06	2.35215	2.34861	2.4291	2.37662	0.00206875	-1.01976	0.37903
eutT	2.34851	2.34851	2.34851	0	2.35353	2.34851	2.3474	2.34981	1.06682e-05	-1.0009	0.71966
ygeK	2.34824	2.34898	2.34861	2.738e-07	2.34898	2.34898	2.34747	2.34848	7.60033e-07	1.00009	0.90968
mhpT	2.34867	2.34867	2.34867	0	2.34867	2.35059	2.34782	2.34903	2.01363e-06	-1.00025	0.82261
dsrB	2.34888	2.34888	2.34888	0	2.34888	2.34751	2.35316	2.34985	8.6863e-06	-1.00067	0.76916
uspB	2.34899	2.3489	2.34895	4.05e-09	2.3518	2.3489	2.34747	2.34939	4.8673e-06	-1.00031	0.8557
yrhB	2.3434	2.35459	2.34899	6.26081e-05	2.34632	2.34364	2.34206	2.34401	4.63773e-06	1.00346	0.63204
yghW	2.34794	2.35006	2.349	2.2472e-06	2.35006	2.35006	2.36815	2.35609	0.000109083	-1.00493	0.31709
fimG	2.34732	2.35072	2.34902	5.78e-06	2.35708	2.39624	2.34977	2.3677	0.0006244	-1.01303	0.23719
ydeM	2.34775	2.35053	2.34914	3.8642e-06	2.35446	2.35053	2.34637	2.35045	1.63664e-05	-1.00091	0.80343
ygcO	2.34906	2.34936	2.34921	4.5e-08	2.35889	2.35116	2.3459	2.35198	4.26934e-05	-1.00192	0.70109
pflC	2.33241	2.3662	2.34931	0.000570882	2.33241	2.32965	2.33135	2.33114	1.93853e-06	1.01267	0.37946
nikE	2.34825	2.35045	2.34935	2.42e-06	2.3567	2.35218	2.34745	2.35211	2.13943e-05	-1.00191	0.56491
yjiS	2.34942	2.34942	2.34942	0	2.3569	2.34942	2.34303	2.34978	4.81932e-05	-1.00025	0.95991
flgH	2.3499	2.34948	2.34969	8.82e-08	2.62219	2.71892	2.35564	2.56558	0.0353963	-1.16142	0.04423
hyfC	2.3474	2.35259	2.34999	1.34681e-05	2.35873	2.35123	2.36023	2.35673	2.325e-05	-1.00468	0.06636
yfdC	2.35024	2.35024	2.35024	0	2.35316	2.35024	2.34651	2.34997	1.11103e-05	1.00019	0.93826
yedR	2.34855	2.35209	2.35032	6.2658e-06	2.36234	2.35209	2.34775	2.35406	5.61277e-05	-1.0026	0.67031
cpsB	2.3504	2.3504	2.3504	0	2.35443	2.3504	2.34904	2.35129	7.8571e-06	-1.00062	0.77654
csiD	2.3506	2.35027	2.35044	5.445e-08	2.35328	2.34894	2.70056	2.46759	0.0407098	-1.0846	0.46165
hcr	2.35093	2.35009	2.35051	3.528e-07	2.35441	2.35093	2.34994	2.35176	5.5119e-06	-1.00087	0.62414
ybbJ	2.39674	2.30436	2.35055	0.00426703	2.68365	2.39904	2.39904	2.49391	0.027001	-1.10447	0.19006
yjbH	2.34882	2.3524	2.35061	6.4082e-06	2.35774	2.35665	2.34265	2.35235	7.0816e-05	-1.0012	0.86069
ddpX	2.35069	2.35069	2.35069	0	2.35647	2.35069	2.3455	2.35089	3.01142e-05	-1.00014	0.97173
frlB	2.34956	2.35197	2.35076	2.90405e-06	2.35417	2.35197	2.35197	2.3527	1.61333e-06	-1.00134	0.1793
mntH	2.35168	2.34994	2.35081	1.5138e-06	2.35438	2.34995	2.35133	2.35189	5.13863e-06	-1.00075	0.72113
ygbK	2.34673	2.35525	2.35099	3.62952e-05	2.35258	2.35173	2.53564	2.41332	0.0112224	-1.04415	0.44389
yjhF	2.35047	2.35158	2.35102	6.1605e-07	2.3572	2.34874	2.34892	2.35162	2.33604e-05	-1.00041	0.91132
dcuD	2.35013	2.35195	2.35104	1.6562e-06	2.35722	2.39717	2.39769	2.38403	0.000539016	-1.02313	0.02303
feaR	2.3515	2.35062	2.35106	3.872e-07	2.3515	2.3515	2.38128	2.36143	0.000295616	-1.00721	0.40927
mdoD	2.3511	2.3511	2.3511	0	2.35281	2.3511	2.3511	2.35167	9.747e-07	-1.0004	0.47953
gspA	2.3481	2.35414	2.35112	1.82408e-05	2.35414	2.35414	2.48597	2.39808	0.00579305	-1.03309	0.38647
ybbA	2.3516	2.35115	2.35137	1.0125e-07	2.3516	2.35476	2.3516	2.35265	3.32853e-06	-1.00089	0.29575
yhdH	2.35149	2.35149	2.35149	0	2.35468	2.34996	2.35013	2.35159	7.1683e-06	-1.00007	0.96959
yeiH	2.35101	2.35206	2.35154	5.5125e-07	2.35645	2.35645	2.35645	2.35645	0	-1.00341	0.00133
tehA	2.35175	2.35175	2.35175	0	2.35175	2.35175	2.35175	2.35175	0	1	NaN
phnL	2.34704	2.35649	2.35176	4.46513e-05	2.35942	2.35648	2.35474	2.35688	5.5956e-06	-1.00355	0.41264
yfjJ	2.35178	2.35178	2.35178	0	2.35178	2.34947	2.54826	2.4165	0.0130212	-1.04588	0.53647
tdcA	2.3506	2.35312	2.35186	3.1752e-06	2.35966	2.35706	2.3707	2.36247	5.24485e-05	-1.00738	0.02361
ydfO	2.33519	2.36883	2.35201	0.000565825	2.33563	2.33563	2.32926	2.33351	1.35256e-05	1.01291	0.36442
yahL	2.35003	2.35406	2.35204	8.12045e-06	2.35701	2.35318	2.35406	2.35475	4.0243e-06	-1.00188	0.31322
yagV	2.35205	2.35205	2.35205	0	2.35582	2.35205	2.34984	2.35257	9.1429e-06	-1.00036	0.87562
yaiT	2.35035	2.3538	2.35208	5.95125e-06	2.35731	2.35303	2.42442	2.37825	0.0016031	-1.01831	0.33595
yphA	2.36036	2.3442	2.35228	0.000130573	2.3442	2.38089	2.33559	2.35356	0.00057873	-1.00089	0.96443
ybjM	2.3528	2.35243	2.35262	6.845e-08	2.35548	2.35198	2.35127	2.35291	5.0797e-06	-1.0002	0.90417
yaaY	2.35247	2.35286	2.35267	7.605e-08	2.35539	2.42124	2.35142	2.37602	0.0015378	-1.01632	0.42338
citF	2.35242	2.35319	2.35281	2.9645e-07	2.35684	2.35319	2.35264	2.35422	5.21083e-06	-1.00098	0.42223
intR	2.35089	2.35477	2.35283	7.5272e-06	2.35832	2.35477	2.56208	2.42506	0.0140847	-1.05134	0.39809
ascB	2.35233	2.35342	2.35288	5.9405e-07	2.36015	2.37582	2.34984	2.36194	0.000171134	-1.0063	0.29134
ppdD	2.35204	2.35376	2.3529	1.4792e-06	2.35376	2.35376	2.35376	2.35376	0	-1.0006	0.48042
ynbA	2.35281	2.35309	2.35295	3.92e-08	2.35309	2.35249	2.34878	2.35145	5.45003e-06	1.00104	0.35526
aqpZ	2.35306	2.35306	2.35306	0	2.35306	2.35306	2.43021	2.37878	0.00198404	-1.01799	0.48038
ypjA	2.35315	2.35315	2.35315	0	2.35392	2.35315	2.35214	2.35307	7.969e-07	1.00006	0.93438
ydfP	2.33583	2.37069	2.35326	0.00060761	2.33536	2.33426	2.33082	2.33348	5.6092e-06	1.0138	0.33495
yehA	2.35329	2.35353	2.35341	2.88e-08	2.35921	2.35353	2.35219	2.35498	1.38897e-05	-1.00109	0.70545
ycfT	2.35355	2.35374	2.35365	1.805e-08	2.35734	2.35374	2.34809	2.35306	2.17408e-05	1.00041	0.90746
mdtC	2.35424	2.3533	2.35377	4.418e-07	2.44566	2.35424	2.35424	2.38471	0.00278587	-1.02168	0.44589
lhgO	2.31878	2.38896	2.35387	0.00246262	2.31878	2.31878	2.31441	2.31732	6.36563e-06	1.02566	0.4122
eutM	2.32357	2.38441	2.35399	0.00185075	2.32357	2.32093	2.32212	2.32221	1.74803e-06	1.02227	0.40779
yehI	2.35388	2.3543	2.35409	8.82e-08	2.35396	2.35396	2.35082	2.35291	3.28653e-06	1.00082	0.35939
ydaQ	2.353	2.35519	2.3541	2.39805e-06	2.35519	2.35519	2.35308	2.35449	1.48403e-06	-1.00027	0.8748
mhpF	2.35415	2.35407	2.35411	3.2e-09	2.35929	2.35336	2.35297	2.35521	1.25432e-05	-1.00076	0.78221
yagE	2.35391	2.35435	2.35413	9.68e-08	2.35979	2.35749	2.34797	2.35508	3.92721e-05	-1.00066	0.88977
aslB	2.35419	2.35419	2.35419	0	2.35419	2.35419	2.42948	2.37929	0.00188953	-1.01755	0.48042
yliI	2.35432	2.35432	2.35432	0	2.35432	2.35756	2.35329	2.35506	4.96523e-06	-1.00051	0.76838
gmd	2.35444	2.35444	2.35444	0	2.35444	2.35291	2.35444	2.35393	7.803e-07	1.00035	0.47845
dicB	2.35449	2.35449	2.35449	0	2.35704	2.36083	2.35339	2.35709	1.384e-05	-1.0018	0.28382
fryC	2.35453	2.35453	2.35453	0	2.35748	2.35239	2.35453	2.3548	6.5317e-06	-1.00019	0.92131
rutD	2.35485	2.35449	2.35467	6.48e-08	2.35598	2.35719	2.35485	2.35601	1.36943e-06	-1.00093	0.05092
mdtL	2.35484	2.35484	2.35484	0	2.35484	2.3532	2.35484	2.35429	8.96533e-07	1.00038	0.4795
yiiF	2.35503	2.35503	2.35503	0	2.36015	2.35503	2.35329	2.35616	1.27169e-05	-1.00078	0.77822
uvrD	2.35518	2.35518	2.35518	0	2.36153	2.35367	2.35518	2.35679	1.7397e-05	-1.00112	0.72859
rtcR	2.34648	2.36424	2.35536	0.000157709	2.35175	2.34648	2.33653	2.34492	5.97373e-05	1.00726	0.40186
caiB	2.35524	2.35558	2.35541	5.78e-08	2.36194	2.35715	2.35201	2.35703	2.46614e-05	-1.00113	0.77131
xylA	2.35548	2.35548	2.35548	0	2.35892	2.35503	2.34526	2.35307	4.95301e-05	1.00167	0.76067
yhdW	2.34974	2.36134	2.35554	6.728e-05	2.42403	2.36134	2.35802	2.38113	0.00138306	-1.0179	0.32201
lldP	2.35607	2.3557	2.35588	6.845e-08	2.35934	2.3557	2.35295	2.356	1.0274e-05	-1.00008	0.97226
yejO	2.35593	2.35593	2.35593	0	2.36129	2.35436	2.35482	2.35682	1.50162e-05	-1.00062	0.83558
ybfB	2.35202	2.35989	2.35595	3.09685e-05	2.35422	2.35202	2.35202	2.35275	1.61333e-06	1.00222	0.67052
csiR	2.34332	2.36877	2.35604	0.000323851	2.3441	2.3441	2.3412	2.34313	2.80333e-06	1.00899	0.45224
ybfD	2.35374	2.35843	2.35609	1.0998e-05	2.37242	2.35843	2.35524	2.36203	8.35081e-05	-1.00413	0.42552
idi	2.36064	2.35175	2.3562	3.95161e-05	2.35175	2.3484	2.34214	2.34743	2.37937e-05	1.00609	0.08133
ydhC	2.36451	2.34799	2.35625	0.000136455	2.34799	2.34799	2.34177	2.34592	1.28961e-05	1.00719	0.28132
torC	2.35621	2.35664	2.35642	9.245e-08	2.35909	2.3564	2.35315	2.35621	8.84703e-06	1.00015	0.94685
yhhJ	2.3539	2.35896	2.35643	1.28018e-05	2.36815	2.68115	2.36293	2.47074	0.03321	-1.08246	0.36832
rcnA	2.3558	2.35737	2.35658	1.23245e-06	2.36556	2.35868	2.35522	2.35982	2.77036e-05	-1.00224	0.42423
ybcC	2.3561	2.35749	2.35679	9.6605e-07	2.35902	2.35659	2.3551	2.3569	3.91523e-06	-1.00008	0.96541
hybF	2.35712	2.35647	2.35679	2.1125e-07	2.36034	2.35712	2.35608	2.35785	4.93293e-06	-1.00073	0.67263
ydfT	2.35697	2.35697	2.35697	0	2.36332	2.35911	2.35579	2.35941	1.42412e-05	-1.00169	0.34356
hypA	2.3565	2.35745	2.35698	4.5125e-07	2.35745	2.35745	2.47369	2.3962	0.00450391	-1.02756	0.45074
mocA	2.3572	2.35714	2.35717	1.8e-09	2.362	2.3568	2.38286	2.36722	0.000190217	-1.00699	0.25101
lplT	2.35734	2.35714	2.35724	2e-08	2.36076	2.35775	2.35775	2.35875	3.02003e-06	-1.00105	0.11593
wzc	2.35504	2.35951	2.35728	9.99045e-06	2.368	2.38757	2.35789	2.37115	0.000227683	-1.00967	0.10409
garR	2.3567	2.35831	2.3575	1.29605e-06	2.36057	2.35719	2.35831	2.35869	2.9644e-06	-1.00082	0.59446
ybfC	2.35776	2.35733	2.35755	9.245e-08	2.41416	2.3562	2.35776	2.37604	0.00109046	-1.0129	0.55166
yhbV	2.35579	2.35983	2.35781	8.1608e-06	2.36548	2.38747	2.35503	2.36933	0.000274186	-1.00801	0.30285
yiaM	2.35615	2.3598	2.35797	6.66125e-06	2.3632	2.3598	2.35675	2.35992	1.04108e-05	-1.00135	0.69648
mcrA	2.35822	2.35822	2.35822	0	2.3612	2.35662	2.35822	2.35868	5.4028e-06	-1.00032	0.85816
menH	2.35841	2.35803	2.35822	7.22e-08	2.36139	2.35803	2.35647	2.35863	6.3216e-06	-1.00028	0.88281
ybbP	2.35644	2.36015	2.3583	6.88205e-06	2.36315	2.35808	2.35873	2.35999	7.61063e-06	-1.00117	0.71916
ydiF	2.3559	2.36093	2.35841	1.26505e-05	2.37867	2.36334	2.34991	2.36397	0.000207085	-1.00386	0.74104
yafY	2.3569	2.35994	2.35842	4.6208e-06	2.3652	2.36062	2.36062	2.36215	6.99213e-06	-1.00259	0.07174
xylB	2.35886	2.35838	2.35862	1.152e-07	2.36009	2.35838	2.35511	2.35786	6.4029e-06	1.00053	0.7911
ybgS	2.34532	2.37205	2.35869	0.000357246	2.34678	2.34357	2.34491	2.34509	2.59943e-06	1.00947	0.44623
rhtA	2.35878	2.35878	2.35878	0	2.36172	2.35809	2.35632	2.35871	7.5783e-06	1.00005	0.9794
yehW	2.35902	2.35865	2.35884	6.845e-08	2.36141	2.35865	2.35515	2.3584	9.84253e-06	1.0003	0.8996
mltB	2.35887	2.35887	2.35887	0	2.36168	2.3575	2.35803	2.35907	5.1793e-06	-1.00014	0.93298
nrfE	2.35888	2.35888	2.35888	0	2.36254	2.35888	2.35563	2.35902	1.1951e-05	-1.00009	0.96863
yafP	2.35804	2.35974	2.35889	1.445e-06	2.42466	2.43794	2.35331	2.4053	0.00207157	-1.03269	0.06704
yfcC	2.35898	2.35898	2.35898	0	2.36163	2.35756	2.35898	2.35939	4.2673e-06	-1.00028	0.85753
napG	2.35911	2.35911	2.35911	0	2.36173	2.35753	2.35738	2.35888	6.0975e-06	1.00016	0.9288
csgB	2.3592	2.35905	2.35912	1.125e-08	2.34495	2.36018	2.35541	2.35351	6.06862e-05	1.0039	0.26134
araD	2.35778	2.36066	2.35922	4.1472e-06	2.36686	2.36207	2.35984	2.36292	1.28662e-05	-1.00257	0.12252
fhuE	2.35927	2.35927	2.35927	0	2.35927	2.35927	2.35094	2.35649	2.31296e-05	1.00193	0.48024
yfaH	2.35881	2.35977	2.35929	4.608e-07	2.36518	2.35977	2.35529	2.36008	2.45251e-05	-1.00055	0.88562
endA	2.35943	2.35943	2.35943	0	2.36128	2.37299	2.35804	2.3641	6.1854e-05	-1.00324	0.42448
allA	2.35945	2.35966	2.35955	2.205e-08	2.35966	2.35966	2.35966	2.35966	0	-1.00007	0.47375
kbaY	2.35169	2.36746	2.35957	0.000124346	2.35508	2.35205	2.34677	2.3513	1.76859e-05	1.00575	0.46662
fixX	2.35862	2.3609	2.35976	2.5992e-06	2.3609	2.36305	2.34317	2.35571	0.000119032	1.00281	0.7436
intD	2.36935	2.35028	2.35982	0.000181832	2.35028	2.3454	2.35028	2.34865	7.93813e-06	1.00777	0.3198
ycaM	2.35571	2.36398	2.35984	3.41964e-05	2.36694	2.36398	2.36398	2.36497	2.92053e-06	-1.00356	0.28647
yfjM	2.35987	2.35987	2.35987	0	2.3969	2.35987	2.35822	2.37166	0.000478348	-1.00821	0.58614
mdtH	2.35166	2.3681	2.35988	0.000135137	2.35414	2.34903	2.34773	2.3503	1.14817e-05	1.00666	0.33328
fadA	2.361	2.35884	2.35992	2.3328e-06	2.36922	2.36048	2.3578	2.3625	3.56644e-05	-1.00179	0.70999
agaB	2.35551	2.36455	2.36003	4.08608e-05	2.36438	2.35546	2.48764	2.40249	0.00545736	-1.02987	0.52684
ylbF	2.36008	2.36008	2.36008	0	2.36406	2.36008	2.35315	2.3591	3.04822e-05	1.00068	0.8718
hyaC	2.36019	2.36019	2.36019	0	2.36306	2.36019	2.36019	2.36115	2.74563e-06	-1.00066	0.4815
nrfG	2.36049	2.36049	2.36049	0	2.36433	2.36049	2.3496	2.35814	5.83851e-05	1.00163	0.78437
yddG	2.35937	2.36166	2.36052	2.62205e-06	2.36561	2.36166	2.35548	2.36092	2.60686e-05	-1.00028	0.94459
yegV	2.35712	2.36421	2.36067	2.5134e-05	2.3639	2.3639	2.55553	2.42778	0.0122407	-1.04762	0.403
yjiH	2.34215	2.37932	2.36074	0.000690804	2.3452	2.3452	2.33921	2.3432	1.196e-05	1.01223	0.58302
yjiC	2.35711	2.36443	2.36077	2.67912e-05	2.37273	2.37153	2.35286	2.36571	0.000124138	-1.00343	0.73015
yjfZ	2.35969	2.36198	2.36083	2.62205e-06	2.36198	2.36198	2.36198	2.36198	0	-1.00079	0.47976
yqeC	2.36017	2.36176	2.36097	1.26405e-06	2.36498	2.36176	2.36176	2.36283	3.45613e-06	-1.0013	0.15913
ytfQ	2.36155	2.3612	2.36137	6.125e-08	2.36155	2.36111	2.38577	2.36948	0.000199153	-1.00563	0.51466
ydhS	2.36203	2.36091	2.36147	6.272e-07	2.36443	2.36091	2.35777	2.36104	1.11009e-05	1.0003	0.90791
ycbV	2.36201	2.36095	2.36148	5.618e-07	2.36361	2.3614	2.36036	2.36179	2.7547e-06	-1.00021	0.88325
ybdK	2.36153	2.36153	2.36153	0	2.36769	2.35899	2.36153	2.36274	2.00145e-05	-1.00084	0.80999
ydiN	2.3622	2.36133	2.36177	3.7845e-07	2.36133	2.36133	2.36133	2.36133	0	1.0003	0.48042
yedL	2.36211	2.36172	2.36191	7.605e-08	2.41714	2.36373	2.36373	2.38153	0.000950876	-1.01369	0.35617
pgaC	2.35526	2.36857	2.36191	8.85781e-05	2.35838	2.35462	2.48032	2.39777	0.005114	-1.02517	0.6392
yfaP	2.36196	2.36196	2.36196	0	2.36888	2.35862	2.55376	2.42709	0.0120609	-1.04618	0.42903
xylR	2.361	2.36312	2.36206	2.2472e-06	2.36666	2.36312	2.36212	2.36397	5.69053e-06	-1.00132	0.36033
xapB	2.36206	2.36206	2.36206	0	2.3707	2.36336	2.36206	2.36537	2.17025e-05	-1.0023	0.27016
yfdX	2.35943	2.36495	2.36219	1.52352e-05	2.36495	2.44887	2.52549	2.44644	0.00644771	-1.06013	0.06147
yfdE	2.35677	2.36766	2.36221	5.9296e-05	2.36005	2.35616	2.35565	2.35729	5.79203e-06	1.00342	0.628
ykgM	2.36384	2.36065	2.36225	5.08805e-06	2.36707	2.36707	2.48677	2.40697	0.00477603	-1.03149	0.34269
yafW	2.35875	2.36587	2.36231	2.53472e-05	2.36886	2.36418	2.36587	2.3663	5.61643e-06	-1.00277	0.40619
tam	2.36302	2.36188	2.36245	6.498e-07	2.36188	2.35995	2.36188	2.36124	1.24163e-06	1.00084	0.14028
ygaX	2.35997	2.36496	2.36247	1.245e-05	2.3704	2.36496	2.35631	2.36389	5.04907e-05	-1.00099	0.87643
yafM	2.3625	2.3625	2.3625	0	2.36542	2.35791	2.3625	2.36194	1.43324e-05	1.00039	0.89371
ymfS	2.36254	2.36254	2.36254	0	2.36557	2.36254	2.35665	2.36159	2.05732e-05	1.00066	0.84919
phnH	2.36249	2.36278	2.36264	4.205e-08	2.40092	2.36333	2.35919	2.37448	0.00052859	-1.00824	0.61716
ychE	2.36276	2.3635	2.36313	2.738e-07	2.37018	2.3651	2.40261	2.3793	0.000414085	-1.01127	0.17842
yqaD	2.36197	2.36474	2.36335	3.83645e-06	2.36474	2.46243	2.36474	2.3973	0.00318111	-1.02381	0.41113
ygbM	2.36151	2.36539	2.36345	7.5272e-06	2.36938	2.36577	2.36577	2.36697	4.34403e-06	-1.00245	0.10472
casE	2.36433	2.36303	2.36368	8.45e-07	2.36433	2.36433	2.36204	2.36357	1.74803e-06	1.00008	0.94903
yidF	2.36363	2.36392	2.36377	4.205e-08	2.36719	2.36392	2.36392	2.36501	3.5643e-06	-1.00086	0.34186
ycgG	2.36344	2.36428	2.36386	3.528e-07	2.41793	2.36428	2.35144	2.37788	0.00124402	-1.00977	0.72093
nupX	2.36363	2.36412	2.36388	1.2005e-07	2.36871	2.36385	2.3601	2.36422	1.86357e-05	-1.00024	0.94005
ydiR	2.36311	2.36499	2.36405	1.7672e-06	2.36557	2.36499	2.36397	2.36484	6.56133e-07	-1.00055	0.69205
pppA	2.3654	2.36274	2.36407	3.5378e-06	2.3687	2.36598	2.56197	2.43222	0.0126288	-1.04837	0.4018
torS	2.36434	2.36457	2.36445	2.645e-08	2.36951	2.37332	2.35913	2.36732	5.39361e-05	-1.00199	0.72674
atoS	2.36447	2.36447	2.36447	0	2.37069	2.36447	2.35648	2.36388	5.07421e-05	1.00041	0.93787
micA	2.36726	2.36188	2.36457	1.44722e-05	2.3849	2.3707	2.3707	2.37543	6.72133e-05	-1.00756	0.04331
fhuD	2.3648	2.3648	2.3648	0	2.36759	2.3648	2.3648	2.36573	2.5947e-06	-1.00064	0.47934
setC	2.36403	2.36559	2.36481	1.2168e-06	2.36861	2.36308	2.36559	2.36576	7.6669e-06	-1.00066	0.78402
gutM	2.364	2.36586	2.36493	1.7298e-06	2.37018	2.37056	2.36112	2.36729	2.85569e-05	-1.00163	0.70341
yieL	2.36042	2.36962	2.36502	4.232e-05	2.36962	2.36962	2.36962	2.36962	0	-1.00319	0.48059
melA	2.36407	2.36603	2.36505	1.9208e-06	2.36635	2.36635	2.36467	2.36579	9.408e-07	-1.00051	0.73557
yjbE	2.36508	2.36508	2.36508	0	2.36508	2.36026	2.38041	2.36858	0.000110711	-1.00243	0.76691
yihU	2.36527	2.36515	2.36521	7.2e-09	2.3741	2.36527	2.36227	2.36721	3.78196e-05	-1.00139	0.77126
kbaZ	2.35159	2.37897	2.36528	0.000374832	2.37897	2.37897	2.37803	2.37866	2.94533e-07	-1.00932	0.54341
yafP	2.36024	2.37101	2.36563	5.79964e-05	2.37101	2.37234	2.36394	2.3691	2.03856e-05	-1.00241	0.76514
yehX	2.34951	2.3821	2.3658	0.000531054	2.36095	2.35477	2.34351	2.35308	7.81889e-05	1.00886	0.69608
srlD	2.3669	2.36475	2.36583	2.31125e-06	2.43433	2.3669	2.45863	2.41995	0.00225861	-1.03823	0.04582
recO	2.36695	2.365	2.36598	1.90125e-06	2.37085	2.36585	2.36473	2.36714	1.06181e-05	-1.00081	0.77684
yagR	2.36619	2.36619	2.36619	0	2.36881	2.36619	2.36523	2.36674	3.43373e-06	-1.00038	0.79
murP	2.36614	2.36641	2.36627	3.645e-08	2.37086	2.37072	2.35629	2.36596	7.00882e-05	1.00022	0.97031
wcaI	2.36336	2.36921	2.36628	1.71112e-05	2.36921	2.36921	2.36921	2.36921	0	-1.00203	0.48069
norR	2.36691	2.36575	2.36633	6.728e-07	2.36575	2.36321	2.36575	2.3649	2.15053e-06	1.00099	0.16767
tynA	2.3613	2.37154	2.36642	5.24288e-05	2.37154	2.37154	2.37154	2.37154	0	-1.00356	0.48042
sufC	2.36654	2.36678	2.36666	2.88e-08	2.37013	2.35829	2.36654	2.36499	3.6856e-05	1.00116	0.80594
nikD	2.36575	2.36792	2.36684	2.35445e-06	2.37013	2.36973	2.44183	2.3939	0.00172324	-1.01893	0.337
dgoK	2.36243	2.3713	2.36686	3.93385e-05	2.38733	2.3713	2.37028	2.3763	9.14506e-05	-1.00656	0.20865
ydbD	2.3669	2.3669	2.3669	0	2.37314	2.36287	2.36432	2.36678	3.08946e-05	1.00009	0.98154
scpB	2.36624	2.36777	2.367	1.17045e-06	2.37	2.38316	2.3638	2.37232	9.77392e-05	-1.00369	0.59493
phnE	2.36458	2.37011	2.36735	1.52904e-05	2.37648	2.37011	2.39829	2.38163	0.000218394	-1.00995	0.09447
yhhQ	2.36549	2.36973	2.36761	8.9888e-06	2.37267	2.39247	2.36205	2.37573	0.000238367	-1.00564	0.62162
envC	2.36769	2.36769	2.36769	0	2.42971	2.3652	2.36769	2.38753	0.0013357	-1.01385	0.58088
glcA	2.3665	2.36894	2.36772	2.9768e-06	2.37246	2.36894	2.36894	2.37011	4.13013e-06	-1.00166	0.13861
fhuF	2.3708	2.36465	2.36773	1.89112e-05	2.37287	2.44479	2.36925	2.39564	0.00181531	-1.01954	0.3385
cysQ	2.36761	2.36804	2.36782	9.245e-08	2.36804	2.40558	2.36158	2.3784	0.000564497	-1.00736	0.68425
uidC	2.36793	2.36814	2.36803	2.205e-08	2.37029	2.36805	2.36709	2.36848	2.69653e-06	-1.00031	0.81113
xylH	2.36797	2.36813	2.36805	1.28e-08	2.42298	2.36813	2.36485	2.38532	0.0010664	-1.01204	0.60066
pyrL	2.36797	2.36854	2.36825	1.6245e-07	2.37259	2.36854	2.361	2.36738	3.4597e-05	1.00061	0.89197
agaV	2.36808	2.36845	2.36827	6.845e-08	2.37246	2.36716	2.36732	2.36898	9.0892e-06	-1.0005	0.8321
cynX	2.36846	2.36811	2.36829	6.125e-08	2.37146	2.36682	2.36811	2.3688	5.73603e-06	-1.00035	0.8494
ybbY	2.35778	2.37881	2.36829	0.00022113	2.35778	2.36516	2.35091	2.35795	5.07873e-05	1.0072	0.60076
srlB	2.36549	2.37132	2.36841	1.69945e-05	2.3747	2.37132	2.37132	2.37245	3.80813e-06	-1.00281	0.23242
yedQ	2.36889	2.36889	2.36889	0	2.37245	2.3672	2.36751	2.36905	8.67703e-06	-1.00011	0.95801
yqeB	2.36876	2.36908	2.36892	5.12e-08	2.36908	2.36941	2.4255	2.388	0.0010549	-1.01331	0.44269
wrbA	2.37021	2.36782	2.36902	2.85605e-06	2.36782	2.36782	2.36429	2.36664	4.15363e-06	1.00165	0.13857
appC	2.37468	2.36338	2.36903	6.3845e-05	2.36523	2.36838	2.35817	2.36393	2.7335e-05	1.00354	0.67199
gnsB	2.36475	2.37337	2.36906	3.71522e-05	2.3749	2.38773	2.37507	2.37923	5.41522e-05	-1.00708	0.07881
yfdV	2.36889	2.36927	2.36908	7.22e-08	2.37416	2.36927	2.36528	2.36957	1.97811e-05	-1.00034	0.91851
flhE	2.3683	2.37014	2.36922	1.6928e-06	2.37371	2.40177	2.37079	2.38209	0.000292608	-1.00896	0.22969
ygcS	2.36789	2.37056	2.36923	3.56445e-06	2.37288	2.37056	2.36707	2.37017	8.5531e-06	-1.00066	0.82042
gspL	2.36919	2.36936	2.36928	1.445e-08	2.37171	2.36936	2.36828	2.36978	3.07563e-06	-1.00035	0.7968
yhiS	2.36891	2.37016	2.36953	7.8125e-07	2.37577	2.53631	2.35868	2.42359	0.00960293	-1.03818	0.56667
chbF	2.36802	2.37112	2.36957	4.805e-06	2.39141	2.37112	2.36669	2.37641	0.000173731	-1.00475	0.62545
frmA	2.36461	2.3747	2.36965	5.0904e-05	2.38044	2.37386	2.36952	2.37461	3.02297e-05	-1.00344	0.65426
ydaW	2.36968	2.36968	2.36968	0	2.37212	2.36963	2.36968	2.37048	2.02603e-06	-1.00055	0.55339
yeaU	2.37004	2.36954	2.36979	1.25e-07	2.37307	2.37004	2.36652	2.36988	1.07456e-05	-1.00006	0.97802
yhaO	2.34066	2.39898	2.36982	0.00170061	2.34333	2.34333	2.34333	2.34333	0	1.01853	0.60592
yhiJ	2.36836	2.37148	2.36992	4.8672e-06	2.37805	2.37383	2.36076	2.37088	8.12629e-05	-1.00067	0.92396
ybeR	2.36981	2.3701	2.36996	4.205e-08	2.40044	2.37176	2.36359	2.3786	0.000374536	-1.00601	0.68315
yihG	2.37	2.37032	2.37016	5.12e-08	2.37322	2.37032	2.36922	2.37092	4.27e-06	-1.00053	0.74412
csgA	2.37038	2.3701	2.37024	3.92e-08	2.37662	2.36909	2.44183	2.39585	0.00160003	-1.01791	0.35062
yihN	2.37037	2.37037	2.37037	0	2.37333	2.37037	2.36933	2.37101	4.3072e-06	-1.00044	0.78338
yegL	2.37027	2.3706	2.37044	5.445e-08	2.37284	2.3706	2.36665	2.37003	9.8227e-06	1.00028	0.90546
alkB	2.3705	2.3705	2.3705	0	2.37378	2.37339	2.36752	2.37156	1.22994e-05	-1.00074	0.78776
tatC	2.36936	2.37177	2.37057	2.90405e-06	2.39131	2.65625	2.37348	2.47368	0.0250783	-1.07409	0.3373
rutC	2.37072	2.37072	2.37072	0	2.41837	2.37067	2.36716	2.3854	0.000818346	-1.01023	0.61992
nanK	2.36225	2.3792	2.37073	0.000143651	2.36225	2.36225	2.52447	2.41632	0.00877178	-1.03211	0.65258
ppdA	2.36636	2.37514	2.37075	3.85442e-05	2.37679	2.37839	2.37514	2.37677	2.64083e-06	-1.00418	0.20232
yoeA	2.37123	2.37028	2.37075	4.5125e-07	2.44937	2.37123	2.36771	2.3961	0.0021311	-1.01773	0.57079
ykfC	2.37265	2.36904	2.37085	6.51605e-06	2.37619	2.3697	2.37223	2.37271	1.07004e-05	-1.00129	0.71119
ogrK	2.37065	2.37107	2.37086	8.82e-08	2.37107	2.37107	2.36728	2.36981	4.78803e-06	1.00073	0.66029
yraI	2.37072	2.37102	2.37087	4.5e-08	2.37621	2.37158	2.37158	2.37312	7.14563e-06	-1.00156	0.12573
ssuB	2.37296	2.36884	2.3709	8.4872e-06	2.36884	2.36884	2.36884	2.36884	0	1.00143	0.48005
gfcC	2.27956	2.46227	2.37092	0.0166915	2.27956	2.27808	2.27956	2.27907	7.30133e-07	1.06573	0.46214
envR	2.37105	2.37105	2.37105	0	2.40204	2.3697	2.3677	2.37981	0.000371519	-1.00609	0.67666
yeeV	2.36908	2.37332	2.3712	8.9888e-06	2.37622	2.37332	2.38839	2.37931	6.39373e-05	-1.00564	0.09374
yhbQ	2.36946	2.37296	2.37121	6.125e-06	2.37723	2.37461	2.37296	2.37493	4.63663e-06	-1.00258	0.07109
yqfA	2.37272	2.36972	2.37122	4.5e-06	2.37596	2.37263	2.37748	2.37536	6.15363e-06	-1.00287	0.04332
yghT	2.32202	2.42069	2.37136	0.00486788	2.32235	2.32092	2.44335	2.36221	0.00493869	1.00636	0.93777
tauB	2.37136	2.37136	2.37136	0	2.37136	2.37136	2.37136	2.37136	0	1	NaN
ppdC	2.44134	2.30143	2.37139	0.0097874	2.30143	2.30301	2.2966	2.30035	1.11522e-05	1.05047	0.44615
yhbU	2.33484	2.40819	2.37151	0.00269011	2.33947	2.33397	2.33545	2.3363	8.10013e-06	1.02471	0.5631
ydcW	2.37161	2.37161	2.37161	0	2.37161	2.39522	2.37161	2.37948	0.000185811	-1.00547	0.48042
mngB	2.36328	2.38003	2.37166	0.000140281	2.38003	2.43634	2.38003	2.3988	0.00105694	-1.01899	0.21624
sgbU	2.37242	2.37103	2.37173	9.6605e-07	2.38212	2.37242	2.37242	2.37565	3.13633e-05	-1.00273	0.29753
treR	2.36826	2.37525	2.37175	2.44301e-05	2.37525	2.37525	2.44923	2.39991	0.00182435	-1.01971	0.33541
yjhR	2.36842	2.3754	2.37191	2.43602e-05	2.3754	2.41981	2.37341	2.38954	0.000688195	-1.0123	0.33286
yliL	2.36986	2.37425	2.37206	9.63605e-06	2.38171	2.3755	2.37444	2.37722	1.54234e-05	-1.00358	0.0861
ygcW	2.36546	2.37872	2.37209	8.79138e-05	2.37872	2.37872	2.48554	2.41433	0.0038035	-1.02971	0.3116
tnaC	2.37004	2.37436	2.3722	9.3312e-06	2.39854	2.37624	2.36363	2.37947	0.000312502	-1.00505	0.71703
ybbV	2.37222	2.37222	2.37222	0	2.37222	2.37222	2.36964	2.37136	2.2188e-06	1.0006	0.48102
yciE	2.36749	2.3771	2.3723	4.6176e-05	2.36749	2.36749	2.36423	2.3664	3.54253e-06	1.00409	0.29166
fimF	2.37232	2.37245	2.37239	8.45e-09	2.40329	2.37245	2.36804	2.38126	0.000368853	-1.00617	0.67013
yneJ	2.37239	2.37239	2.37239	0	2.37846	2.37239	2.35736	2.3694	0.000117993	1.00207	0.80641
nrfB	2.37252	2.37252	2.37252	0	2.37252	2.37252	2.37252	2.37252	0	1	NaN
csgE	2.36674	2.37846	2.3726	6.86792e-05	2.38369	2.38035	2.37846	2.38083	7.01343e-06	-1.00572	0.18976
ynfG	2.37104	2.37427	2.37265	5.21645e-06	2.41467	2.37427	2.36563	2.38486	0.000685289	-1.00849	0.66899
sgcC	2.37267	2.37267	2.37267	0	2.37267	2.37267	2.37267	2.37267	0	1	NaN
ada	2.37086	2.37459	2.37272	6.95645e-06	2.37806	2.37459	2.37459	2.37575	4.01363e-06	-1.0021	0.17711
livG	2.37514	2.37094	2.37304	8.82e-06	2.37297	2.37094	2.36744	2.37045	7.8253e-06	1.0018	0.54267
pgl	2.37304	2.37304	2.37304	0	2.60697	2.37521	2.36768	2.44995	0.0185049	-1.05476	0.54037
hycC	2.37305	2.37305	2.37305	0	2.37674	2.37023	2.37305	2.37334	1.06581e-05	-1.0002	0.93331
yecT	2.36866	2.3777	2.37318	4.08608e-05	2.38543	2.37897	2.38599	2.38346	1.52209e-05	-1.00715	0.04018
ygbJ	2.34448	2.4019	2.37319	0.00164853	2.35472	2.35323	2.35323	2.35373	7.40033e-07	1.01358	0.72563
rutA	2.3733	2.37318	2.37324	7.2e-09	2.37606	2.37156	2.47419	2.40727	0.00336378	-1.02387	0.44426
thrS	2.3734	2.3734	2.3734	0	2.37637	2.37215	2.36151	2.37001	5.86396e-05	1.00235	0.68586
yahF	2.37377	2.3734	2.37359	6.845e-08	2.37813	2.37257	2.37377	2.37482	8.56053e-06	-1.00086	0.70447
ebgA	2.3722	2.37553	2.37386	5.54445e-06	2.37553	2.47494	2.36906	2.40651	0.00352246	-1.02289	0.57012
gfcB	2.37412	2.37378	2.37395	5.78e-08	2.37956	2.37378	2.37332	2.37555	1.20929e-05	-1.00111	0.67345
phnK	2.37324	2.37476	2.374	1.1552e-06	2.37466	2.37466	2.3628	2.37071	4.68865e-05	1.00229	0.66142
entE	2.37382	2.37429	2.37405	1.1045e-07	2.37737	2.39802	2.36378	2.37972	0.000297248	-1.00394	0.76941
dbpA	2.37149	2.37664	2.37406	1.32612e-05	2.38444	2.43448	2.36908	2.396	0.00116952	-1.01532	0.35637
zraP	2.29433	2.45382	2.37407	0.0127185	2.30942	2.29116	2.29479	2.29846	9.34402e-05	1.05381	0.57591
envY	2.3742	2.3742	2.3742	0	2.37686	2.3742	2.37073	2.37393	9.4489e-06	1.00019	0.93371
phnD	2.374	2.37444	2.37422	9.68e-08	2.37444	2.37444	2.41408	2.38765	0.000523777	-1.00935	0.44414
yhiM	2.43864	2.30982	2.37423	0.0082973	2.31286	2.30859	2.30795	2.3098	7.1251e-06	1.04567	0.48017
lsrB	2.34761	2.40085	2.37423	0.00141725	2.35387	2.35298	2.34674	2.3512	1.50944e-05	1.01609	0.6363
ycjT	2.37189	2.37661	2.37425	1.11392e-05	2.3853	2.37907	2.37315	2.37917	3.69136e-05	-1.00342	0.31254
yjcH	2.37247	2.3763	2.37439	7.33445e-06	2.3756	2.37264	2.36953	2.37259	9.2131e-06	1.00124	0.71936
yafM	2.37302	2.37586	2.37444	4.0328e-06	2.37586	2.37748	2.37586	2.3764	8.748e-07	-1.00136	0.23396
yeeJ	2.37322	2.37568	2.37445	3.0258e-06	2.40012	2.37723	2.37166	2.383	0.000227491	-1.00595	0.54998
yihL	2.37289	2.37621	2.37455	5.5112e-06	2.37621	2.37868	2.37621	2.37703	2.03363e-06	-1.00172	0.20324
tdcF	2.37504	2.37412	2.37458	4.232e-07	2.37877	2.37481	2.37504	2.37621	4.94123e-06	-1.00113	0.2941
dinB	2.38263	2.36691	2.37477	0.000123559	2.37174	2.41289	2.363	2.38254	0.000709787	-1.0054	0.8163
ycfK	2.3764	2.37317	2.37479	5.21645e-06	2.3764	2.3764	2.3764	2.3764	0	-1.00112	0.47995
yfeW	2.36901	2.38095	2.37498	7.12818e-05	2.38451	2.38254	2.37749	2.38151	1.31106e-05	-1.00454	0.4213
ycfS	2.37482	2.37524	2.37503	8.82e-08	2.49754	2.37524	2.37178	2.41485	0.00513081	-1.02799	0.55932
rutE	2.37487	2.37542	2.37514	1.5125e-07	2.37811	2.37514	2.37176	2.375	1.00946e-05	1.0001	0.96575
yggI	2.3749	2.37542	2.37516	1.352e-07	2.37893	2.37542	2.37323	2.37586	8.2677e-06	-1.00049	0.82966
yohH	2.37422	2.3761	2.37516	1.7672e-06	2.37941	2.37735	2.3676	2.37479	3.9797e-05	1.00026	0.9558
yhjB	2.33523	2.41544	2.37533	0.00321682	2.33569	2.33411	2.33523	2.33501	6.604e-07	1.02835	0.46191
allB	2.37719	2.37397	2.37558	5.1842e-06	2.38009	2.37719	2.37054	2.37594	2.39725e-05	-1.00025	0.95137
wcaE	2.3717	2.37947	2.37559	3.01864e-05	2.38579	2.37947	2.37947	2.38158	1.33141e-05	-1.00416	0.19213
yjbG	2.36728	2.38394	2.37561	0.000138778	2.37625	2.37269	2.36915	2.3727	1.26025e-05	1.00202	0.8592
frvB	2.37569	2.37558	2.37563	6.05e-09	2.37836	2.37558	2.37445	2.37613	4.0489e-06	-1.00034	0.82468
emrY	2.37568	2.37568	2.37568	0	2.37855	2.37568	2.37416	2.37613	4.9699e-06	-1.00031	0.85381
ygeY	2.37571	2.37571	2.37571	0	2.37931	2.37098	2.37571	2.37533	1.74536e-05	1.00026	0.93244
gmr	2.375	2.37651	2.37575	1.14005e-06	2.37752	2.37333	2.37287	2.37457	6.56503e-06	1.00082	0.71056
hcaC	2.3744	2.37716	2.37578	3.8088e-06	2.37716	2.37716	2.37086	2.37506	1.323e-05	1.0005	0.88023
rimL	2.388	2.36357	2.37579	0.000298412	2.36636	2.36357	2.36207	2.364	4.7397e-06	1.0082	0.56275
ygaW	2.3703	2.38214	2.37622	7.00928e-05	2.3857	2.38753	2.38124	2.38482	1.04674e-05	-1.00598	0.17001
yfcQ	2.37421	2.37837	2.37629	8.6528e-06	2.40327	2.37837	2.38392	2.38852	0.000170873	-1.00851	0.10042
yghD	2.37656	2.37613	2.37634	9.245e-08	2.37963	2.37656	2.43626	2.39748	0.00113008	-1.01476	0.36613
yqgD	2.37266	2.38041	2.37654	3.00312e-05	2.38316	2.38041	2.37687	2.38015	9.94303e-06	-1.00251	0.64664
prpD	2.37806	2.37524	2.37665	3.9762e-06	2.38035	2.37414	2.36534	2.37328	5.6884e-05	1.00234	0.70035
cmtA	2.37407	2.37927	2.37667	1.352e-05	2.37927	2.37646	2.37927	2.37833	2.63203e-06	-1.00115	0.75731
csiE	2.37676	2.37676	2.37676	0	2.38017	2.37676	2.37395	2.37696	9.7021e-06	-1.00014	0.95097
yfdF	2.3766	2.37699	2.37679	7.605e-08	2.37809	2.37485	2.57599	2.44298	0.013272	-1.04694	0.51163
yibJ	2.37798	2.37588	2.37693	2.205e-06	2.37798	2.37798	2.37798	2.37798	0	-1.00073	0.48042
yjfK	2.37143	2.38245	2.37694	6.07202e-05	2.38245	2.38245	2.38617	2.38369	4.6128e-06	-1.00469	0.29207
acrD	2.37714	2.37676	2.37695	7.22e-08	2.38001	2.37463	2.37676	2.37713	7.34063e-06	-1.00013	0.94823
yhcD	2.37717	2.37726	2.37722	4.05e-09	2.43696	2.37726	2.37288	2.3957	0.00128159	-1.0129	0.61581
fryB	2.37705	2.37741	2.37723	6.48e-08	2.38246	2.37909	2.36989	2.37715	4.23336e-05	1.00006	0.98839
yiaW	2.37617	2.3783	2.37723	2.26845e-06	2.38903	2.3783	2.36651	2.37795	0.000126881	-1.00049	0.95275
yghO	2.36874	2.38587	2.3773	0.000146718	2.37194	2.36823	2.36624	2.3688	8.36903e-06	1.00591	0.54664
yfcV	2.37407	2.38057	2.37732	2.1125e-05	2.38691	2.43356	2.38057	2.40035	0.000837393	-1.01609	0.19365
ycjR	2.37554	2.37911	2.37732	6.37245e-06	2.38355	2.52325	2.36495	2.42392	0.00748682	-1.03282	0.58779
aslA	2.36045	2.3946	2.37753	0.000583111	2.37091	2.36471	2.36085	2.36549	2.57572e-05	1.00838	0.71843
alsC	2.37378	2.38166	2.37772	3.10472e-05	2.38467	2.38166	2.38166	2.38266	3.02003e-06	-1.00343	0.27982
ygjJ	2.37664	2.37892	2.37778	2.5992e-06	2.38146	2.37892	2.49676	2.41905	0.00453113	-1.02902	0.39045
yahC	2.37785	2.37817	2.37801	5.12e-08	2.38482	2.37749	2.37542	2.37924	2.43956e-05	-1.00086	0.82272
yehP	2.3759	2.38036	2.37813	9.9458e-06	2.44593	2.38482	2.36921	2.39999	0.00164401	-1.01527	0.58984
fixC	2.37823	2.37813	2.37818	5e-09	2.38103	2.37823	2.37668	2.37865	4.86083e-06	-1.00032	0.84796
yjbI	2.37252	2.38388	2.3782	6.45248e-05	2.38627	2.38388	2.38219	2.38411	4.20243e-06	-1.00411	0.43845
ynjC	2.37829	2.37861	2.37845	5.12e-08	2.38872	2.38186	2.37647	2.38235	3.76957e-05	-1.00271	0.35934
yphD	2.37681	2.38034	2.37857	6.23045e-06	2.38045	2.42177	2.38045	2.39422	0.000569114	-1.01091	0.33752
yacH	2.38066	2.37652	2.37859	8.5698e-06	2.37946	2.37505	2.41674	2.39042	0.00052455	-1.00823	0.62316
yeeJ	2.37861	2.37861	2.37861	0	2.38108	2.37861	2.37705	2.37891	4.12923e-06	-1.00021	0.89156
intB	2.37868	2.37868	2.37868	0	2.38153	2.37868	2.37681	2.37901	5.64963e-06	-1.00023	0.89973
hyaD	2.37638	2.38098	2.37868	1.058e-05	2.38731	2.38468	2.37751	2.38317	2.57276e-05	-1.00311	0.28679
yiaV	2.37273	2.38469	2.37871	7.15208e-05	2.37712	2.3742	2.37303	2.37478	4.43723e-06	1.00273	0.74019
yhiN	2.38201	2.37543	2.37872	2.16482e-05	2.38449	2.60308	2.37612	2.45456	0.0165604	-1.05398	0.43875
frc	2.37491	2.38279	2.37885	3.10472e-05	2.38568	2.38279	2.37951	2.38266	9.5299e-06	-1.00264	0.62507
ycgR	2.37754	2.38016	2.37885	3.4322e-06	3.20123	3.20123	3.64068	3.34771	0.0643721	-1.9573	0.00234
sapB	2.37952	2.3783	2.37891	7.442e-07	2.3783	2.3783	2.37731	2.37797	3.267e-07	1.00065	0.19306
hyaF	2.37756	2.38035	2.37895	3.89205e-06	2.43361	2.38126	2.37643	2.3971	0.00100557	-1.01266	0.52918
yfdR	2.37874	2.3792	2.37897	1.058e-07	2.38097	2.49095	2.37576	2.41589	0.00423191	-1.02592	0.53576
ybcN	2.37901	2.37928	2.37915	3.645e-08	2.44682	2.37928	2.36886	2.39832	0.00179133	-1.01338	0.67808
symE	2.36595	2.39239	2.37917	0.000349537	2.36947	2.36605	2.3578	2.36444	3.59913e-05	1.01026	0.3761
fes	2.37919	2.37919	2.37919	0	2.37919	2.37919	2.37569	2.37802	4.08333e-06	1.00081	0.47999
ydjY	2.3517	2.40672	2.37921	0.0015136	2.35554	2.35554	2.35421	2.3551	5.89633e-07	1.01685	0.62848
yegK	2.37694	2.3816	2.37927	1.08578e-05	2.38339	2.38031	2.37709	2.38026	9.92413e-06	-1.00069	0.86008
ybcW	2.3785	2.38034	2.37942	1.6928e-06	2.40594	2.38034	2.37557	2.38728	0.000266742	-1.00547	0.65458
ykgI	2.33678	2.4221	2.37944	0.00363975	2.34076	2.33678	2.33112	2.33622	2.34676e-05	1.03041	0.4529
ynfF	2.37945	2.37945	2.37945	0	2.3807	2.37945	2.37417	2.37811	1.20136e-05	1.00093	0.72778
yiaK	2.37567	2.38349	2.37958	3.05762e-05	2.387	2.38349	2.39401	2.38817	2.86884e-05	-1.00597	0.07314
tdcE	2.35452	2.40466	2.37959	0.00125701	2.35994	2.37775	2.35219	2.36329	0.000171762	1.01136	0.74855
ykgG	2.37939	2.37988	2.37963	1.2005e-07	2.37988	2.37988	2.37988	2.37988	0	-1.00017	0.48042
rhsC	2.35682	2.40277	2.37979	0.0010557	2.40567	2.40168	2.40272	2.40336	4.28403e-06	-1.01647	0.43251
ydfQ	2.37981	2.37981	2.37981	0	2.38232	2.37844	2.45104	2.40393	0.00166804	-1.01686	0.4342
eutJ	2.3797	2.37999	2.37984	4.205e-08	2.38345	2.37999	2.37644	2.37996	1.22857e-05	-1.00008	0.97352
sdsR	2.37831	2.38156	2.37993	5.28125e-06	2.40396	2.38156	2.37558	2.38703	0.000223824	-1.00493	0.66597
ampD	2.3802	2.38014	2.38017	1.8e-09	2.3802	2.39454	2.3802	2.38498	6.85452e-05	-1.00334	0.46062
arpA	2.37923	2.38133	2.38028	2.205e-06	2.38297	2.47461	2.40103	2.41954	0.00235634	-1.02758	0.15813
fucK	2.37586	2.38482	2.38034	4.01408e-05	2.39113	2.38482	2.38129	2.38575	2.48504e-05	-1.00375	0.44594
cas3	2.375	2.3858	2.3804	5.832e-05	2.37709	2.37709	2.37037	2.37485	1.50528e-05	1.00385	0.57126
fucA	2.38025	2.38073	2.38049	1.152e-07	2.38473	2.38068	2.38073	2.38205	5.40083e-06	-1.00108	0.32758
ybdN	2.38062	2.38062	2.38062	0	2.38062	2.40373	2.37386	2.38607	0.000245331	-1.00378	0.75671
cbrB	2.40371	2.35768	2.3807	0.00105938	2.35768	2.33172	2.85007	2.51316	0.0853014	-1.09616	0.68114
fadM	2.37871	2.38304	2.38087	9.37445e-06	2.38915	2.38304	2.44249	2.40489	0.00106947	-1.01679	0.25062
yfiQ	2.38184	2.38025	2.38105	1.26405e-06	2.38641	2.37845	2.37901	2.38129	1.97392e-05	-1.00017	0.95961
ygaV	2.38088	2.38124	2.38106	6.48e-08	2.38124	2.37775	2.41053	2.38984	0.000324102	-1.0061	0.6465
yhcG	2.38304	2.37927	2.38115	7.10645e-06	2.40406	2.38151	2.38087	2.38881	0.000174448	-1.00532	0.54571
fryA	2.38142	2.38153	2.38148	6.05e-09	2.38505	2.38153	2.37806	2.38155	1.22152e-05	-1.00005	0.9836
sbmC	2.38225	2.38084	2.38155	9.9405e-07	2.38084	2.37728	2.38084	2.37965	4.22453e-06	1.00131	0.18135
wecH	2.38225	2.38099	2.38162	7.938e-07	2.38696	2.38225	2.38043	2.38321	1.13562e-05	-1.00111	0.68076
potE	2.38172	2.38172	2.38172	0	2.38172	2.38172	2.38065	2.38136	3.81633e-07	1.00025	0.48334
ygeW	2.38178	2.38178	2.38178	0	2.38477	2.38039	2.38178	2.38231	5.00943e-06	-1.00037	0.8308
yhaL	2.38104	2.38261	2.38183	1.23245e-06	2.38261	2.38387	2.37862	2.3817	7.5117e-06	1.00009	0.96741
yicI	2.38175	2.38196	2.38185	2.205e-08	2.38882	2.38196	2.37735	2.38271	3.33121e-05	-1.00059	0.89281
arsR	2.36991	2.39418	2.38204	0.000294516	2.3724	2.37034	2.36866	2.37047	3.50893e-06	1.00806	0.57127
yghQ	2.38214	2.38214	2.38214	0	2.38214	2.38214	2.38214	2.38214	0	1	NaN
tauC	2.37794	2.38652	2.38223	3.68082e-05	2.38652	2.39077	2.38652	2.38794	6.02083e-06	-1.00396	0.25078
yneN	2.37894	2.38566	2.3823	2.25792e-05	2.38566	2.55634	2.38566	2.44255	0.00971055	-1.04265	0.39473
ygaQ	2.3803	2.38445	2.38238	8.61125e-06	2.38831	2.38445	2.38281	2.38519	7.9732e-06	-1.00195	0.38645
uxaB	2.38089	2.38423	2.38256	5.5778e-06	2.38986	2.38423	2.38124	2.38511	1.91569e-05	-1.00177	0.64843
araJ	2.38258	2.38258	2.38258	0	2.38586	2.38258	2.38032	2.38292	7.7596e-06	-1.00024	0.91042
ompN	2.38288	2.38288	2.38288	0	2.38288	2.38288	2.40894	2.39157	0.000226375	-1.00604	0.48054
yghW	2.38329	2.38269	2.38299	1.8e-07	2.3857	2.46741	2.38169	2.4116	0.00234009	-1.02003	0.43217
yieG	2.42252	2.34348	2.383	0.00312366	2.34348	2.36326	2.33792	2.34822	0.00017738	1.0244	0.63551
htgA	2.38301	2.38301	2.38301	0	2.39064	2.38301	2.36871	2.38079	0.000123939	1.00154	0.85668
ybdL	2.38463	2.3814	2.38302	5.21645e-06	2.43914	2.3832	2.49227	2.4382	0.00297472	-1.03899	0.06887
ttdB	2.36255	2.40352	2.38304	0.00083927	2.36913	2.39904	2.35869	2.37562	0.000438621	1.00515	0.87029
frlB	2.38316	2.38343	2.3833	3.645e-08	2.3867	2.38316	2.37994	2.38327	1.14329e-05	1.00002	0.993
yebN	2.38338	2.38338	2.38338	0	2.38338	2.38338	2.38338	2.38338	0	1	NaN
yehD	2.38498	2.38301	2.384	1.94045e-06	2.38853	2.39642	2.38362	2.38952	4.17e-05	-1.00384	0.13221
nirD	2.3842	2.3842	2.3842	0	2.38639	2.38302	2.38073	2.38338	8.1061e-06	1.00057	0.79745
ycaI	2.38515	2.38357	2.38436	1.2482e-06	2.38558	2.38357	2.38249	2.38388	2.4591e-06	1.00033	0.83619
eutA	2.38428	2.38452	2.3844	2.88e-08	2.38714	2.38389	2.38298	2.38467	4.7827e-06	-1.00019	0.9099
narJ	2.38462	2.38462	2.38462	0	2.38959	2.38462	2.38324	2.38582	1.11546e-05	-1.00083	0.74949
nrfD	2.3783	2.39105	2.38467	8.12813e-05	2.39175	2.39105	2.47778	2.42019	0.00248729	-1.02492	0.28638
phnG	2.38496	2.38442	2.38469	1.458e-07	2.38543	2.38639	2.38227	2.3847	4.64693e-06	-1	0.99534
ydeR	2.34314	2.42635	2.38474	0.00346195	2.34588	2.34588	2.46149	2.38442	0.00445522	1.00023	0.99631
yegR	2.38479	2.38479	2.38479	0	2.38479	2.38878	2.38479	2.38612	5.3067e-06	-1.00092	0.47966
atoA	2.3245	2.44545	2.38497	0.00731445	2.32417	2.32417	2.31935	2.32256	7.74413e-06	1.04421	0.42305
gspF	2.3967	2.3734	2.38505	0.000271445	2.39996	2.39996	2.52039	2.4401	0.00483446	-1.0389	0.21838
ydiS	2.38823	2.38192	2.38508	1.99081e-05	2.38823	2.38823	2.39787	2.39144	3.09765e-05	-1.00442	0.13852
yffM	2.38264	2.38752	2.38508	1.19072e-05	2.38952	2.38752	2.38672	2.38792	2.08e-06	-1.00197	0.35571
yobD	2.38526	2.38511	2.38518	1.125e-08	2.38872	2.38511	2.38163	2.38515	1.25684e-05	1.00002	0.99154
yihQ	2.38511	2.38531	2.38521	2e-08	2.38858	2.38531	2.38531	2.3864	3.5643e-06	-1.00083	0.36949
mdtM	2.385	2.38553	2.38526	1.4045e-07	2.38897	2.38553	2.38393	2.38614	6.63253e-06	-1.00061	0.7646
lhr	2.38535	2.38535	2.38535	0	2.39458	2.38535	2.38018	2.3867	5.32136e-05	-1.00094	0.86644
kdpC	2.38327	2.38747	2.38537	8.82e-06	2.38747	2.38578	2.6156	2.46295	0.0174772	-1.05525	0.44469
ybeQ	2.38517	2.38565	2.38541	1.152e-07	2.38907	2.38539	2.42317	2.39921	0.000433947	-1.00961	0.32449
yaaI	2.38663	2.38496	2.38579	1.39445e-06	2.38947	2.38663	2.38317	2.38642	9.95453e-06	-1.00044	0.86937
ykfF	2.38409	2.38754	2.38582	5.95125e-06	2.39106	2.38754	2.37826	2.38562	4.37248e-05	1.00014	0.97819
atoC	2.38478	2.3869	2.38584	2.2472e-06	2.4	2.3869	2.43556	2.40749	0.000633987	-1.01512	0.11788
cho	2.38606	2.38606	2.38606	0	2.44354	2.38606	2.38255	2.40405	0.00117268	-1.01255	0.60506
yghG	2.3851	2.38703	2.38607	1.86245e-06	2.44038	2.38889	2.3859	2.40506	0.000938038	-1.01325	0.38101
ygiD	2.38634	2.38637	2.38636	4.5e-10	2.52639	2.38812	2.38812	2.43421	0.00637286	-1.03373	0.41473
yddA	2.38508	2.38767	2.38638	3.35405e-06	2.39008	2.38886	2.41527	2.39807	0.000222252	-1.00814	0.20022
yaiX	2.33058	2.44232	2.38645	0.00624291	2.33402	2.33058	2.32614	2.33025	1.56069e-05	1.03973	0.46259
yffQ	2.37804	2.39512	2.38658	0.000145863	2.3662	2.37902	2.53788	2.4277	0.00914581	-1.02891	0.70059
yhaI	2.3856	2.38769	2.38665	2.18405e-06	2.38769	2.38769	2.38629	2.38722	6.53333e-07	-1.0004	0.79462
phnM	2.38652	2.38682	2.38667	4.5e-08	2.38977	2.38643	2.3811	2.38577	1.91222e-05	1.00063	0.85211
hisD	2.41253	2.36144	2.38699	0.00130509	2.36144	2.36144	2.35786	2.36025	4.27213e-06	1.01871	0.40676
ygiL	2.3862	2.38847	2.38734	2.57645e-06	2.38847	2.43292	2.41537	2.41225	0.000501236	-1.01742	0.05019
ykgB	2.38482	2.39003	2.38742	1.3572e-05	2.39474	2.39003	2.39003	2.3916	7.3947e-06	-1.0029	0.18009
sapF	2.38743	2.38743	2.38743	0	2.38743	2.41633	2.38402	2.39593	0.000315129	-1.00591	0.65524
yoaI	2.38345	2.39151	2.38748	3.24818e-05	2.40858	2.39566	2.35985	2.38803	0.000637316	-1.00038	0.98286
sgbH	2.38751	2.38751	2.38751	0	2.38751	2.38751	2.38092	2.38531	1.4476e-05	1.00152	0.48019
ygcN	2.38779	2.38779	2.38779	0	2.39168	2.38758	2.38585	2.38837	8.9653e-06	-1.0004	0.86034
wcaK	2.38496	2.39065	2.38781	1.6188e-05	2.39256	2.39398	2.38596	2.39083	1.83161e-05	-1.0021	0.66856
fadK	2.38785	2.38785	2.38785	0	2.39133	2.38705	2.38628	2.38822	7.4023e-06	-1.00026	0.90025
yecR	2.38381	2.39204	2.38793	3.38665e-05	2.40185	2.46676	2.42469	2.4311	0.00108414	-1.03038	0.02995
cusB	2.3879	2.38819	2.38804	4.205e-08	2.39115	2.41044	2.3837	2.3951	0.000190439	-1.0049	0.62232
yfcR	2.38809	2.3882	2.38814	6.05e-09	2.39162	2.39198	2.38466	2.38942	1.70256e-05	-1.00088	0.78281
yedE	2.38834	2.38834	2.38834	0	2.39334	2.38834	2.38407	2.38858	2.15276e-05	-1.00017	0.95937
ygeH	2.3884	2.3884	2.3884	0	2.39004	2.38358	2.38732	2.38698	1.05196e-05	1.00098	0.69157
hyaE	2.38903	2.38801	2.38852	5.202e-07	2.39178	2.3899	2.44648	2.40939	0.00103282	-1.01457	0.3397
yhaB	2.3763	2.40109	2.3887	0.000307272	2.39555	2.39555	2.43515	2.40875	0.00052272	-1.014	0.35128
nrdD	2.38865	2.38875	2.3887	5e-09	2.39242	2.38875	2.38602	2.38906	1.03136e-05	-1.00025	0.91552
atoE	2.38749	2.39018	2.38884	3.61805e-06	2.42038	2.39163	2.39163	2.40121	0.000275521	-1.00862	0.24089
sgbE	2.38785	2.38989	2.38887	2.0808e-06	2.38989	2.39229	2.38989	2.39069	1.92e-06	-1.00126	0.15372
cadC	2.38876	2.38918	2.38897	8.82e-08	2.39391	2.39157	2.38545	2.39031	1.90836e-05	-1.00093	0.78604
ydiL	2.38898	2.38898	2.38898	0	2.38898	2.38898	2.3922	2.39005	3.45613e-06	-1.00074	0.48042
dacB	2.46894	2.30914	2.38904	0.012768	2.31234	2.31081	2.31019	2.31111	1.22463e-06	1.0555	0.5457
ygbA	2.36319	2.41506	2.38912	0.00134525	2.37687	2.37228	2.36868	2.37261	1.68507e-05	1.01151	0.7434
yjeN	2.38924	2.38924	2.38924	0	2.38924	2.38792	2.37472	2.38396	6.44688e-05	1.00367	0.33024
ydaV	2.38925	2.38925	2.38925	0	2.42088	2.46531	2.3747	2.4203	0.0020528	-1.02175	0.29801
ydfJ	2.38143	2.39778	2.3896	0.000133661	2.38405	2.37919	2.38143	2.38156	5.91693e-06	1.00559	0.55201
yagG	2.40248	2.37714	2.38981	0.000321058	2.38344	2.37721	2.36167	2.37411	0.000125706	1.01094	0.35491
ydfH	2.39245	2.38721	2.38983	1.37288e-05	2.39429	2.39153	2.39051	2.39211	3.8244e-06	-1.00158	0.67076
ybaV	2.38729	2.39261	2.38995	1.41512e-05	2.40476	2.3913	2.39261	2.39622	5.5085e-05	-1.00436	0.26268
yidG	2.41847	2.36147	2.38997	0.0016245	2.36515	2.36147	2.35974	2.36212	7.6339e-06	1.01949	0.54513
yjcF	2.39014	2.39004	2.39009	5e-09	2.39293	2.39004	2.39004	2.391	2.78403e-06	-1.00063	0.57175
ynbE	2.38997	2.39031	2.39014	5.78e-08	2.39031	2.39031	2.42592	2.40218	0.000422691	-1.00838	0.44764
ykgF	2.36468	2.41575	2.39021	0.00130407	2.36694	2.36221	2.36479	2.36465	5.60863e-06	1.01788	0.48194
yjhP	2.33774	2.44293	2.39034	0.00553247	2.33774	2.33626	2.57278	2.41559	0.0185313	-1.01766	0.8881
frvA	2.38838	2.39236	2.39037	7.9202e-06	2.4284	2.39236	2.38609	2.40228	0.000521388	-1.00829	0.61667
csgG	2.38934	2.3915	2.39042	2.3328e-06	2.39551	2.3915	2.53576	2.44092	0.00674952	-1.03563	0.38784
narW	2.39058	2.39058	2.39058	0	2.39246	2.3904	2.39058	2.39115	1.30173e-06	-1.00039	0.64083
yfhH	2.39068	2.39057	2.39062	6.05e-09	2.39346	2.39001	2.39057	2.39135	3.42803e-06	-1.0005	0.72822
iraM	2.38553	2.39582	2.39067	5.2942e-05	2.40484	2.39557	2.39233	2.39758	4.21551e-05	-1.0048	0.36945
yhaC	2.38751	2.39392	2.39072	2.05441e-05	2.52275	2.39392	2.39772	2.43813	0.00537402	-1.03341	0.34476
yhhZ	2.38536	2.3962	2.39078	5.87528e-05	2.39922	2.39568	2.49096	2.42862	0.00291784	-1.02658	0.29197
ydaU	2.35887	2.42319	2.39103	0.00206853	2.37267	2.36385	2.36231	2.36628	3.12489e-05	1.01731	0.68676
yedL	2.38918	2.39328	2.39123	8.405e-06	2.3997	2.39328	2.38962	2.3942	2.60364e-05	-1.00206	0.6557
yadI	2.3922	2.39031	2.39126	1.78605e-06	2.45824	2.39653	2.38733	2.41403	0.00148683	-1.01591	0.43498
asr	2.39274	2.38988	2.39131	4.0898e-06	2.39315	2.38489	2.37819	2.38541	5.61532e-05	1.0041	0.23158
yahE	2.3702	2.41265	2.39142	0.000901001	2.35531	2.35123	2.35178	2.35277	4.90163e-06	1.02715	0.06096
ccmC	2.3916	2.3914	2.3915	2e-08	2.39405	2.38988	2.39002	2.39132	5.60823e-06	1.00013	0.94158
yfjR	2.39396	2.38923	2.39159	1.11864e-05	2.39744	2.39396	2.39223	2.39454	7.04123e-06	-1.00205	0.40538
srlA	2.38959	2.39361	2.3916	8.0802e-06	2.4002	2.39361	2.39361	2.39581	1.4476e-05	-1.00292	0.13901
ygcG	2.39155	2.39175	2.39165	2e-08	2.39606	2.39175	2.38824	2.39202	1.53414e-05	-1.00025	0.92998
yhaH	2.39216	2.39124	2.3917	4.232e-07	2.39369	2.39124	2.39124	2.39206	2.00083e-06	-1.00025	0.84422
yncI	2.39176	2.39176	2.39176	0	2.39523	2.391	2.39086	2.39236	6.16823e-06	-1.00042	0.82812
etp	2.39187	2.39187	2.39187	0	2.39187	2.39187	2.40756	2.3971	8.20587e-05	-1.00363	0.48033
ldcC	2.39189	2.39189	2.39189	0	2.39536	2.38913	2.37955	2.38801	6.34242e-05	1.00269	0.64688
ykgG	2.37646	2.40746	2.39196	0.0004805	2.39127	2.38433	2.3655	2.38037	0.000177804	1.00807	0.72896
yeiL	2.39082	2.39346	2.39214	3.4848e-06	2.39971	2.39346	2.39211	2.39509	1.64408e-05	-1.00205	0.35892
yahB	2.39113	2.39328	2.3922	2.31125e-06	2.40052	2.39328	2.39013	2.39464	2.8382e-05	-1.00169	0.6947
chaA	2.39226	2.39226	2.39226	0	2.39226	2.39226	2.39221	2.39224	8.33333e-10	1.00001	0.45313
hmp	2.39232	2.39232	2.39232	0	2.39366	2.39232	2.39024	2.39207	2.96973e-06	1.00017	0.89551
ycgG	2.39499	2.39186	2.39342	4.89845e-06	2.38515	2.39186	2.39186	2.38962	1.5008e-05	1.00264	0.16496
degS	2.39337	2.39367	2.39352	4.5e-08	2.399	2.4745	2.39367	2.42239	0.00204369	-1.02021	0.35274
rluA	2.39926	2.38791	2.39358	6.44112e-05	2.65191	2.39582	2.39926	2.48233	0.021571	-1.06344	0.40828
hcaD	2.38375	2.40358	2.39366	0.000196614	2.41293	2.40358	2.40358	2.4067	2.91408e-05	-1.00907	0.25693
ycaQ	2.43184	2.35553	2.39368	0.00291161	2.35998	2.35998	2.35998	2.35998	0	1.02364	0.62341
yjjB	2.39375	2.39375	2.39375	0	2.39375	2.42569	2.39053	2.40332	0.000377793	-1.00666	0.64148
yfjI	2.35343	2.43413	2.39378	0.00325625	2.35635	2.35268	2.35069	2.35324	8.2441e-06	1.0285	0.4648
yoaA	2.39382	2.39382	2.39382	0	2.46681	2.39382	2.3862	2.41561	0.0019806	-1.01522	0.64452
phnI	2.39385	2.39385	2.39385	0	2.40071	2.39385	2.39245	2.39567	1.95412e-05	-1.00126	0.71042
napB	2.39019	2.39776	2.39398	2.86524e-05	2.39776	2.39968	2.39684	2.39809	2.09973e-06	-1.00286	0.38977
uvrD	2.35454	2.43349	2.39402	0.00311655	2.35717	2.35717	2.45884	2.39106	0.0034456	1.00205	0.974
yaiY	2.39403	2.39403	2.39403	0	2.39403	2.38911	2.39403	2.39239	8.0688e-06	1.00114	0.48011
tnaB	2.37003	2.41854	2.39428	0.00117661	2.41631	2.41004	2.92197	2.58277	0.0863006	-1.13957	0.35755
ymdC	2.39436	2.39436	2.39436	0	2.39436	2.49338	2.38546	2.4244	0.00358848	-1.02104	0.63291
fdhF	2.39804	2.39075	2.3944	2.6572e-05	2.39034	2.38873	2.37794	2.38567	4.54627e-05	1.00607	0.08594
xylG	2.36855	2.42031	2.39443	0.00133955	2.37827	2.37442	2.3733	2.37533	6.7963e-06	1.01333	0.70024
ymfM	2.39445	2.39445	2.39445	0	2.3979	2.39445	2.39445	2.3956	3.9675e-06	-1.0008	0.47954
abgA	2.4336	2.35543	2.39452	0.00305527	2.35543	2.34924	2.35543	2.35337	1.2772e-05	1.02893	0.40053
norV	2.39408	2.3954	2.39474	8.712e-07	2.40276	2.3954	2.38936	2.39584	4.50352e-05	-1.00076	0.88264
ycjP	2.3948	2.3948	2.3948	0	2.40016	2.3948	2.38453	2.39316	6.30832e-05	1.00114	0.85235
frwD	2.39054	2.39908	2.39481	3.64658e-05	2.4094	2.39908	2.39908	2.40252	3.55008e-05	-1.00536	0.15076
elaD	2.39486	2.39486	2.39486	0	2.40357	2.39486	2.37782	2.39208	0.000171548	1.00193	0.8481
mglA	2.39334	2.39668	2.39501	5.5778e-06	2.40381	2.69778	2.54735	2.54965	0.0216085	-1.11314	0.06049
ytfJ	2.39505	2.39505	2.39505	0	2.39505	2.43267	2.39505	2.40759	0.000471755	-1.00873	0.48051
yjbL	2.38613	2.40445	2.39529	0.000167811	2.39013	2.38669	2.46607	2.4143	0.00201332	-1.01326	0.71969
paaH	2.39543	2.39567	2.39555	2.88e-08	2.39913	2.3963	2.59147	2.4623	0.0125157	-1.04735	0.4208
yidK	2.40295	2.38848	2.39572	0.00010469	2.44633	2.38913	2.37465	2.40337	0.00143659	-1.00532	0.86215
yjeJ	2.42795	2.36382	2.39588	0.00205633	2.37007	2.36382	2.36018	2.36469	2.50207e-05	1.02186	0.55285
yhjC	2.39593	2.39593	2.39593	0	2.39593	2.39593	2.39456	2.39547	6.25633e-07	1.00032	0.48042
yedP	2.45792	2.33413	2.39602	0.00766198	2.33722	2.33263	2.31955	2.3298	8.40639e-05	1.04697	0.38661
lar	2.43805	2.35401	2.39603	0.00353136	2.35863	2.35401	2.3531	2.35525	8.79223e-06	1.02867	0.55192
yqcA	2.40862	2.3836	2.39611	0.000313	2.38712	2.34064	2.55204	2.4266	0.0123415	-1.02136	0.81006
copA	2.48207	2.31107	2.39657	0.0146205	2.31579	2.31297	2.31149	2.31342	4.77213e-06	1.05933	0.54927
ogrK	2.39661	2.39661	2.39661	0	2.39661	2.39661	2.38626	2.39316	3.57075e-05	1.00239	0.48057
insE-4	2.38507	2.40822	2.39664	0.000267961	2.38507	2.3847	2.37822	2.38266	1.48416e-05	1.00974	0.29843
ydeE	2.39459	2.39881	2.3967	8.9042e-06	2.40181	2.4011	2.44246	2.41512	0.000560596	-1.01285	0.20905
rzpR	2.39678	2.39715	2.39696	6.845e-08	2.40259	2.39715	2.39237	2.39737	2.61484e-05	-1.00028	0.94087
yihP	2.39718	2.39718	2.39718	0	2.4002	2.39718	2.39298	2.39679	1.31481e-05	1.00027	0.91922
hcaF	2.39551	2.39913	2.39732	6.5522e-06	2.40013	2.40013	2.40013	2.40013	0	-1.00195	0.10257
yijE	2.39796	2.3972	2.39758	2.888e-07	2.3972	2.39657	2.39332	2.3957	4.33563e-06	1.00131	0.11569
adiY	2.39594	2.39942	2.39768	6.0552e-06	2.40201	2.39942	2.41617	2.40587	8.1296e-05	-1.00569	0.11618
eutK	2.39785	2.39752	2.39769	5.445e-08	2.40407	2.39785	2.39785	2.39992	1.28961e-05	-1.00155	0.3775
moeA	2.39779	2.39779	2.39779	0	2.46919	2.39779	2.39021	2.41906	0.00189888	-1.01485	0.64589
topB	2.39768	2.39812	2.3979	9.68e-08	2.4017	2.52481	2.38877	2.43843	0.00563836	-1.02849	0.58563
glnE	2.39858	2.39773	2.39816	3.6125e-07	2.40025	2.39773	2.3945	2.39749	8.30763e-06	1.00046	0.84072
prpR	2.39835	2.39835	2.39835	0	2.40195	2.39677	2.39835	2.39902	7.04813e-06	-1.00047	0.8199
bglB	2.39702	2.39969	2.39836	3.56445e-06	2.67975	2.39969	2.48499	2.52148	0.0206069	-1.08909	0.11787
ycdU	2.39267	2.40445	2.39856	6.93842e-05	2.42051	2.40445	2.40175	2.4089	0.000102859	-1.0072	0.26224
casB	2.39831	2.39914	2.39872	3.4445e-07	2.3994	2.39457	2.45683	2.41693	0.00119964	-1.0127	0.60456
dhaR	2.4024	2.39509	2.39874	2.6718e-05	2.41247	2.41095	2.49776	2.44039	0.00246878	-1.02929	0.13055
ynjB	2.39902	2.39852	2.39877	1.25e-07	2.40155	2.39805	2.39712	2.39891	5.45663e-06	-1.00009	0.95746
lsrA	2.39889	2.39889	2.39889	0	2.40224	2.39889	2.39537	2.39883	1.18016e-05	1.00004	0.98664
sibB	2.3999	2.39789	2.39889	2.02005e-06	2.40291	2.3999	2.45794	2.42025	0.00106767	-1.01491	0.33536
xylF	2.40185	2.39606	2.39895	1.67621e-05	2.71875	2.40414	2.40414	2.50901	0.0329932	-1.07927	0.40304
yagF	2.39896	2.39896	2.39896	0	2.4016	2.39896	2.39896	2.39984	2.3232e-06	-1.00061	0.47871
yjjJ	2.38276	2.41538	2.39907	0.000532032	2.38654	2.38276	2.37778	2.38236	1.93044e-05	1.01165	0.45097
yagA	2.39804	2.40024	2.39914	2.42e-06	2.40371	2.40024	2.39863	2.40086	6.7399e-06	-1.00119	0.59335
umuD	2.3953	2.40299	2.39914	2.9568e-05	2.40897	2.40299	2.40299	2.40498	1.19201e-05	-1.00406	0.19745
yjdI	2.39931	2.39931	2.39931	0	2.41838	2.39926	2.39567	2.40444	0.000149034	-1.00356	0.70455
nac	2.40052	2.39821	2.39937	2.66805e-06	2.40052	2.40052	2.40052	2.40052	0	-1.0008	0.48042
xapA	2.39927	2.39952	2.3994	3.125e-08	2.40259	2.39952	2.39805	2.40005	5.36623e-06	-1.00046	0.80114
trkH	2.39959	2.39959	2.39959	0	2.40973	2.39519	2.38732	2.39741	0.000129259	1.00151	0.86246
folM	2.3996	2.3996	2.3996	0	2.40263	2.39818	2.3996	2.40014	5.16663e-06	-1.00037	0.83136
napA	2.3998	2.3998	2.3998	0	2.3998	2.3998	2.39262	2.39741	1.71841e-05	1.00166	0.48042
yiaY	2.37244	2.4276	2.40002	0.00152131	2.37581	2.37279	2.37152	2.37337	4.85623e-06	1.01864	0.5569
essD	2.40377	2.39628	2.40003	2.80501e-05	2.41092	2.519	3.06745	2.66579	0.123918	-1.20227	0.22428
rbn	2.30351	2.49657	2.40004	0.0186361	2.30351	2.30351	2.30184	2.30295	9.29633e-07	1.06961	0.46159
zinT	2.40009	2.40009	2.40009	0	2.40306	2.40009	2.39868	2.40061	4.9989e-06	-1.00036	0.8338
gntP	2.3483	2.45204	2.40017	0.00538099	2.3483	2.3483	2.34627	2.34762	1.37363e-06	1.03709	0.44963
dpiB	2.45632	2.34413	2.40022	0.0062933	2.37385	2.6242	2.37774	2.4586	0.0205721	-1.04129	0.7637
ybcK	2.39861	2.40206	2.40034	5.95125e-06	2.40206	2.40232	2.40206	2.40215	2.25333e-08	-1.00126	0.40176
appA	2.39836	2.40245	2.40041	8.36405e-06	2.39741	2.39741	2.38498	2.39327	5.15016e-05	1.00496	0.10386
ycjM	2.36141	2.43966	2.40053	0.00306153	2.37319	2.36947	2.36671	2.36979	1.05744e-05	1.02154	0.67788
ybiA	2.40049	2.40061	2.40055	7.2e-09	2.40238	2.40031	2.39717	2.39995	6.88143e-06	1.00041	0.83824
yjhC	2.40058	2.40058	2.40058	0	2.40058	2.41191	2.39707	2.40319	6.01524e-05	-1.00181	0.76411
nupC	2.37085	2.43096	2.4009	0.00180661	2.39126	2.38804	2.37222	2.38384	0.00010386	1.0119	0.77432
ycjF	2.40097	2.40113	2.40105	1.28e-08	2.40113	2.40113	2.40113	2.40113	0	-1.00006	0.4722
oxc	2.40116	2.40116	2.40116	0	2.4033	2.39999	2.39721	2.40017	9.29543e-06	1.00069	0.77055
ytfA	2.39678	2.40617	2.40148	4.4086e-05	2.40853	2.40617	2.46456	2.42642	0.00109239	-1.01744	0.24732
yagW	2.40218	2.40102	2.4016	6.728e-07	2.51922	2.39852	2.40021	2.43932	0.00478912	-1.02649	0.57795
ycaL	2.401	2.40237	2.40168	9.3845e-07	2.40237	2.40237	2.40237	2.40237	0	-1.00047	0.48042
ascF	2.4022	2.40136	2.40178	3.528e-07	2.44763	2.40094	2.4022	2.41692	0.000707571	-1.01055	0.53189
ynjE	2.4043	2.39959	2.40194	1.10921e-05	2.40904	2.40316	2.40211	2.40477	1.39503e-05	-1.00196	0.62134
yjgZ	2.40071	2.40338	2.40205	3.56445e-06	2.4067	2.40338	2.40338	2.40449	3.67413e-06	-1.00169	0.14796
bglF	2.42597	2.37814	2.40205	0.00114385	2.42862	2.42589	2.42597	2.42683	2.41363e-06	-1.01732	0.41854
hybB	2.40205	2.40253	2.40229	1.152e-07	2.40517	2.54816	2.40253	2.45195	0.00694353	-1.03502	0.42221
ybiY	2.40243	2.40243	2.40243	0	2.40942	2.40243	2.40031	2.40405	2.27244e-05	-1.00113	0.76126
yahJ	2.42638	2.37854	2.40246	0.00114433	2.3843	2.3794	2.37234	2.37868	3.61492e-05	1.01662	0.5344
ydhK	2.40087	2.40423	2.40255	5.6448e-06	2.43351	2.40423	2.40423	2.41399	0.000285773	-1.00796	0.3191
yfeA	2.40265	2.40265	2.40265	0	2.40895	2.40013	2.39632	2.4018	4.19709e-05	1.00059	0.90387
ygbL	2.40255	2.40279	2.40267	2.88e-08	2.40747	2.40279	2.39905	2.4031	1.77977e-05	-1.0003	0.92299
paaD	2.34972	2.45566	2.40269	0.00561164	2.36445	2.36178	2.36178	2.36267	2.3763e-06	1.02813	0.69168
xdhA	2.40075	2.40471	2.40273	7.8408e-06	2.42522	2.40471	2.40471	2.41155	0.00014022	-1.00613	0.26618
citD	2.40073	2.40488	2.4028	8.61125e-06	2.42996	2.40701	2.474	2.43699	0.00115898	-1.02398	0.072
psrO	2.40054	2.40537	2.40295	1.16645e-05	2.40537	2.41344	2.40998	2.4096	1.63914e-05	-1.00461	0.04542
fepB	2.40302	2.40302	2.40302	0	2.40782	2.40142	2.40064	2.40329	1.55201e-05	-1.00019	0.94816
hycH	2.40845	2.39766	2.40306	5.82121e-05	2.41026	2.40756	2.40756	2.40846	2.43e-06	-1.00375	0.52993
ynfE	2.40196	2.40422	2.40309	2.5538e-06	2.40422	2.40422	2.43523	2.41456	0.00032054	-1.00798	0.35531
ydcT	2.39901	2.40731	2.40316	3.4445e-05	2.4037	2.4037	2.40151	2.40297	1.5987e-06	1.00013	0.97907
hcaB	2.40327	2.40327	2.40327	0	2.40624	2.40186	2.40177	2.40329	6.5289e-06	-1.00001	0.99352
ycgJ	2.40332	2.40332	2.40332	0	2.40625	2.40332	2.40332	2.4043	2.86163e-06	-1.00068	0.4799
ykfA	2.40336	2.40336	2.40336	0	2.40633	2.40336	2.40164	2.40378	5.62923e-06	-1.00029	0.87254
arcB	2.4163	2.39044	2.40337	0.00033437	2.39264	2.39228	2.40476	2.39656	5.04624e-05	1.00473	0.79605
kdpD	2.39719	2.41012	2.40366	8.35924e-05	2.41012	2.48966	2.41012	2.43663	0.00210887	-1.02312	0.28415
ykgJ	2.41256	2.39488	2.40372	0.000156291	2.39488	2.39488	2.39173	2.39383	3.3075e-06	1.00688	0.34912
ydjK	2.40438	2.40314	2.40376	7.688e-07	2.40314	2.40314	2.40314	2.40314	0	1.00043	0.48166
otsB	2.4039	2.4039	2.4039	0	2.42744	2.40334	2.40095	2.41058	0.000214707	-1.00464	0.67548
yhhK	2.40063	2.40732	2.40397	2.2378e-05	2.40732	2.40732	2.40732	2.40732	0	-1.00232	0.48042
gabP	2.40409	2.40391	2.404	1.62e-08	2.39464	2.40368	2.40391	2.40074	2.79512e-05	1.00226	0.38665
mdoB	2.40404	2.40404	2.40404	0	2.40707	2.4019	2.40404	2.40434	6.74823e-06	-1.00021	0.91495
ygfA	2.38174	2.42647	2.40411	0.00100039	2.40053	2.42063	2.37828	2.39981	0.000448766	1.00298	0.92756
yhfY	2.40444	2.40444	2.40444	0	2.47439	2.40278	2.40356	2.42691	0.00169091	-1.0157	0.57533
yjgM	2.40333	2.40566	2.40449	2.71445e-06	2.40566	2.41962	2.40566	2.41031	6.49605e-05	-1.00404	0.28182
gatR_1	2.40454	2.40454	2.40454	0	2.41095	2.3992	2.40454	2.4049	3.4611e-05	-1.00025	0.9539
pepE	2.42378	2.38532	2.40455	0.000739586	2.38781	2.38396	2.38402	2.38526	4.86503e-06	1.01346	0.47518
ycjN	2.40113	2.40807	2.4046	2.40818e-05	2.44412	2.40807	2.39799	2.41673	0.000588198	-1.00844	0.64856
yjiL	2.39844	2.41095	2.4047	7.82501e-05	2.41399	2.41095	2.41095	2.41196	3.08053e-06	-1.00505	0.3244
yggF	2.40461	2.40486	2.40474	3.125e-08	2.40886	2.40227	2.40486	2.40533	1.10227e-05	-1.00041	0.87008
adiA	2.40517	2.40433	2.40475	3.528e-07	2.40433	2.40433	2.40117	2.40328	3.32853e-06	1.00102	0.22881
cynS	2.43944	2.37009	2.40476	0.00240471	2.37333	2.37333	2.3566	2.36775	9.32976e-05	1.02599	0.39788
fsaA	2.40483	2.40483	2.40483	0	2.40849	2.40483	2.40131	2.40488	1.28897e-05	-1.00003	0.98902
citG	2.41529	2.39462	2.40496	0.000213624	2.40188	2.39396	2.39175	2.39586	2.83712e-05	1.00632	0.64754
ytjB	2.40411	2.40584	2.40498	1.49645e-06	2.40358	2.40358	2.39668	2.40128	1.587e-05	1.00256	0.11362
yfcI	2.40511	2.40511	2.40511	0	2.40778	2.52626	2.3956	2.44321	0.00520965	-1.02676	0.60171
nhoA	2.39564	2.41494	2.40529	0.000186245	2.41494	2.61205	2.41494	2.48064	0.0129508	-1.05362	0.33251
ynbD	2.40302	2.40761	2.40531	1.0534e-05	2.46321	2.40726	2.40417	2.42488	0.00110428	-1.01365	0.45065
ylaB	2.40551	2.40514	2.40532	6.845e-08	2.40852	2.40514	2.40379	2.40582	5.93663e-06	-1.00034	0.85658
sgcA	2.4053	2.40535	2.40532	1.25e-09	2.40535	2.40535	2.49198	2.43423	0.00250159	-1.02024	0.47544
atoD	2.40371	2.40701	2.40536	5.445e-06	2.40701	2.40701	2.46939	2.4278	0.00129709	-1.01568	0.37756
cspI	2.47392	2.33698	2.40545	0.00937628	3.46147	2.40365	2.37786	2.74766	0.38231	-1.2677	0.58002
yifK	2.4112	2.39984	2.40552	6.45248e-05	2.41293	2.4136	2.4112	2.41258	1.53363e-06	-1.0049	0.26924
relB	2.40246	2.40861	2.40553	1.89112e-05	2.44683	2.4223	2.39722	2.42212	0.000615313	-1.01156	0.334
add	2.40572	2.40572	2.40572	0	2.40572	2.40572	2.40572	2.40572	0	1	NaN
eutG	2.40562	2.40593	2.40578	4.805e-08	2.40885	2.40562	2.40164	2.40537	1.30429e-05	1.00028	0.91628
matA	2.40125	2.41032	2.40578	4.11324e-05	2.4166	2.41378	2.41032	2.41357	9.89373e-06	-1.00541	0.09436
ydjL	2.4058	2.4058	2.4058	0	2.40899	2.4076	2.40387	2.40682	7.0099e-06	-1.00071	0.72938
tfaE	2.40691	2.40476	2.40583	2.31125e-06	2.58768	2.40691	2.40612	2.4669	0.0109404	-1.04324	0.45285
yegE	2.4116	2.40029	2.40595	6.3958e-05	2.64969	2.4112	2.41005	2.49031	0.019051	-1.06022	0.39582
sugE	2.45364	2.35834	2.40599	0.00454105	2.35974	2.35974	2.35974	2.35974	0	1.03258	0.55105
yjjP	2.40606	2.40606	2.40606	0	2.41366	2.40606	2.40203	2.40725	3.48763e-05	-1.00083	0.85577
ttdA	2.40575	2.40648	2.40611	2.6645e-07	2.42693	2.40648	2.40474	2.41272	0.000152271	-1.00459	0.59296
ykgH	2.38807	2.42451	2.40629	0.000663937	2.39113	2.38807	2.38184	2.38701	2.24134e-05	1.01345	0.40595
fruB	2.40611	2.40648	2.4063	6.845e-08	2.42337	2.40822	2.40216	2.41125	0.000119352	-1.00344	0.67787
caiT	2.40624	2.40661	2.40643	6.845e-08	2.40661	2.42317	2.40661	2.41213	9.14112e-05	-1.00396	0.42046
ybbD	2.38242	2.43066	2.40654	0.00116355	2.38799	2.3866	2.39249	2.38903	9.47903e-06	1.01221	0.70607
yfaE	2.40657	2.40657	2.40657	0	2.41277	2.40657	2.40527	2.4082	1.60633e-05	-1.00113	0.71299
yjhD	2.40525	2.40795	2.4066	3.645e-06	2.40987	2.40795	2.40691	2.40824	2.25493e-06	-1.00114	0.43556
yaaH	2.28897	2.52423	2.4066	0.0276736	2.32936	2.32479	2.32644	2.32686	5.35563e-06	1.05683	0.72566
yiaB	2.40643	2.40681	2.40662	7.22e-08	2.42213	2.40681	2.40358	2.41084	9.82063e-05	-1.00293	0.70013
fhuC	2.40699	2.40661	2.4068	7.22e-08	2.41111	2.41426	2.40344	2.4096	3.09706e-05	-1.00195	0.63109
nemA	2.40705	2.40705	2.40705	0	2.41056	2.40671	2.40591	2.40773	6.18083e-06	-1.00047	0.80743
hcaE	2.40713	2.40713	2.40713	0	2.41001	2.40545	2.40713	2.40753	5.3184e-06	-1.00028	0.875
yhfX	2.4061	2.40826	2.40718	2.3328e-06	2.41741	2.40629	2.40705	2.41025	3.85936e-05	-1.00213	0.66091
ydiP	2.37413	2.44066	2.4074	0.00221312	2.37413	2.37413	2.37059	2.37295	4.1772e-06	1.02416	0.41888
ygcP	2.40392	2.41164	2.40778	2.97992e-05	2.41455	2.41164	2.41164	2.41261	2.8227e-06	-1.00335	0.28121
hsrA	2.40793	2.40804	2.40799	6.05e-09	2.4873	2.41293	2.40647	2.43557	0.00201769	-1.0193	0.38866
yfcO	2.49824	2.31784	2.40804	0.0162721	2.31784	2.31784	2.31681	2.3175	3.53633e-07	1.06477	0.46489
sgcR	2.40794	2.40837	2.40815	9.245e-08	2.41025	2.41025	2.47782	2.43277	0.0015219	-1.01721	0.36325
yfbM	2.40817	2.40817	2.40817	0	2.40943	2.40817	2.40661	2.40807	1.9956e-06	1.00007	0.94747
nrfF	2.40848	2.40848	2.40848	0	2.42787	2.40848	2.38286	2.4064	0.000509709	1.00144	0.93099
gcl	2.40851	2.40851	2.40851	0	2.40851	2.40695	2.60773	2.4744	0.0133339	-1.04673	0.52882
yjjG	2.40888	2.40835	2.40862	1.4045e-07	2.40835	2.40756	2.40835	2.40809	2.08033e-07	1.00037	0.13846
cusA	2.40867	2.40867	2.40867	0	2.41486	2.40666	2.40767	2.40973	1.99927e-05	-1.00074	0.83136
stfE	2.40898	2.40861	2.4088	6.845e-08	2.40861	2.40861	2.40861	2.40861	0	1.00013	0.48458
yfaZ	2.40556	2.41217	2.40887	2.18461e-05	2.41557	2.41217	2.40915	2.4123	1.03161e-05	-1.00238	0.60871
malX	2.41582	2.40194	2.40888	9.63272e-05	2.41972	2.42008	2.41609	2.41863	4.8711e-06	-1.00678	0.1724
ydhL	2.40891	2.40891	2.40891	0	2.41391	2.40848	2.40891	2.41043	9.11163e-06	-1.00106	0.62916
insK	2.40885	2.40908	2.40897	2.645e-08	2.40908	2.40908	2.40908	2.40908	0	-1.00008	0.47407
pabA	2.49686	2.32109	2.40897	0.0154475	2.32109	2.31856	2.32004	2.3199	1.61563e-06	1.06369	0.44861
php	2.40954	2.40954	2.40954	0	2.40954	2.40622	2.46257	2.42611	0.000999754	-1.01155	0.60674
gldA	2.4355	2.38374	2.40962	0.00133955	2.38374	2.37746	2.38374	2.38165	1.31461e-05	1.01958	0.37644
pinE	2.40775	2.41183	2.40979	8.3232e-06	2.42065	2.41183	2.40379	2.41209	7.11156e-05	-1.0016	0.82176
yhcA	2.40761	2.41201	2.40981	9.68e-06	2.43914	2.41201	2.41034	2.4205	0.000261378	-1.00743	0.34651
sufS	2.41135	2.40835	2.40985	4.5e-06	2.41045	2.44859	2.39916	2.4194	0.000670908	-1.00664	0.743
fhlA	2.40205	2.41773	2.40989	0.000122931	2.52078	2.40197	2.39837	2.44037	0.00485216	-1.02135	0.69681
pyrD	2.42346	2.3964	2.40993	0.000366122	2.40074	2.39739	2.39686	2.39833	4.4263e-06	1.00807	0.64086
ygeI	2.37909	2.4409	2.41	0.00191024	2.39725	2.38407	2.37537	2.38556	0.000121356	1.01708	0.6828
yedK	2.40594	2.41424	2.41009	3.4445e-05	2.4185	2.41424	2.41424	2.41566	6.0492e-06	-1.00387	0.24699
yigP	2.41299	2.40781	2.4104	1.34162e-05	2.6008	2.41299	2.41299	2.47559	0.0117575	-1.04623	0.41239
ybhM	2.40134	2.41959	2.41046	0.000166531	2.42124	2.42124	2.49607	2.44618	0.00186651	-1.02507	0.19972
ulaB	2.41098	2.4101	2.41054	3.872e-07	2.41098	2.66341	2.41098	2.49512	0.0212403	-1.06038	0.46239
yaiS	2.40299	2.41828	2.41064	0.000116892	2.42451	2.41888	2.4501	2.43116	0.000276872	-1.01433	0.08048
dcuB	2.40547	2.41595	2.41071	5.49152e-05	2.41683	2.40685	2.54385	2.45584	0.00583378	-1.03178	0.44429
yjiG	2.43052	2.39108	2.4108	0.000777757	2.40754	2.39108	2.39108	2.39657	9.03105e-05	1.00991	0.71787
yhjG	2.40659	2.41546	2.41102	3.93384e-05	2.50782	2.41977	2.41546	2.44768	0.00271696	-1.02574	0.28605
yjjQ	2.41183	2.41056	2.4112	8.0645e-07	2.4153	2.40931	2.54833	2.45765	0.00617657	-1.03272	0.43326
ydaY	2.41183	2.41083	2.41133	5e-07	2.41461	2.40986	2.41042	2.41163	6.7387e-06	-1.00021	0.91784
ychM	2.43652	2.38625	2.41139	0.00126354	2.38958	2.3862	2.38285	2.38621	1.13233e-05	1.0176	0.48978
rhaB	2.41013	2.41316	2.41165	4.59045e-06	2.41671	2.41316	2.41066	2.41351	9.2425e-06	-1.00129	0.66834
sdiA	2.42187	2.4016	2.41174	0.000205436	2.73495	2.71839	2.46602	2.63979	0.0227147	-1.17125	0.01961
eamB	2.38746	2.43602	2.41174	0.00117904	2.43947	2.43602	2.44523	2.44024	2.16507e-05	-1.01995	0.31109
ytfI	2.38657	2.43715	2.41186	0.00127917	2.40297	2.39797	2.40602	2.40232	1.65175e-05	1.00663	0.84488
ygeM	2.32539	2.49879	2.41209	0.0150338	2.33384	2.32933	2.40997	2.35771	0.00205315	1.03841	0.75755
yjaG	2.44339	2.38108	2.41223	0.00194127	2.44796	2.4785	2.44339	2.45662	0.000364381	-1.03124	0.20106
rpiB	2.41206	2.41254	2.4123	1.152e-07	2.41546	2.4125	2.4125	2.41349	2.92053e-06	-1.00082	0.31296
yhgN	2.41232	2.41259	2.41245	3.645e-08	2.41671	2.43441	2.40041	2.41718	0.000289163	-1.00328	0.80425
ydjG	2.41256	2.41256	2.41256	0	2.41256	2.41256	2.40631	2.41048	1.30208e-05	1.00145	0.48018
yfcP	2.41259	2.41259	2.41259	0	2.42306	2.41687	2.39739	2.41244	0.000179456	1.0001	0.99027
yeaR	2.45746	2.36776	2.41261	0.00402305	2.37097	2.48896	2.36097	2.40697	0.00506718	1.00392	0.95912
paaG	2.40913	2.4162	2.41267	2.49924e-05	2.41937	2.41937	2.41937	2.41937	0	-1.00466	0.05227
agaW	2.4023	2.4231	2.4127	0.00021632	2.40571	2.37673	2.40097	2.39447	0.000241648	1.01272	0.21195
dinF	2.41303	2.41244	2.41274	1.7405e-07	2.43193	2.41303	2.41303	2.41933	0.00011907	-1.00458	0.40702
glcB	2.45099	2.37525	2.41312	0.00286827	2.37767	2.37525	2.36993	2.37428	1.56777e-05	1.02729	0.43319
znuC	2.41412	2.41218	2.41315	1.8818e-06	2.39186	2.41412	2.45675	2.42091	0.00108726	-1.00539	0.83254
gsp	2.4132	2.4132	2.4132	0	2.4132	2.4087	2.52572	2.44921	0.00439578	-1.02527	0.58065
yoaD	2.41324	2.41324	2.41324	0	2.41324	2.41272	2.40957	2.41184	3.94363e-06	1.00097	0.28049
ydiM	2.40606	2.42044	2.41325	0.000103392	2.52512	2.42044	2.42044	2.45533	0.00365263	-1.0296	0.30146
kdpB	2.41336	2.41336	2.41336	0	2.41594	2.41116	2.41218	2.41309	6.33773e-06	1.00018	0.92062
ydbL	2.41381	2.41311	2.41346	2.45e-07	2.41606	2.41281	2.41381	2.41423	2.77083e-06	-1.00053	0.69442
yjgW	2.43606	2.39087	2.41346	0.00102107	2.39087	2.39087	2.38404	2.38859	1.55496e-05	1.01739	0.36153
hyfG	2.41694	2.41066	2.4138	1.97192e-05	2.42478	2.41554	2.41694	2.41909	2.48005e-05	-1.00367	0.26456
apbE	2.41383	2.41383	2.41383	0	2.41664	2.41339	2.41195	2.41399	5.77203e-06	-1.00011	0.94813
dipZ	2.41151	2.41615	2.41383	1.07648e-05	2.42557	2.41615	2.4123	2.41801	4.66086e-05	-1.0029	0.60236
ybcF	2.4127	2.41498	2.41384	2.5992e-06	2.41498	2.41498	2.48946	2.43981	0.00184909	-1.01816	0.40764
tdk	2.41439	2.41357	2.41398	3.362e-07	2.44285	2.52794	2.41439	2.46173	0.00349065	-1.03365	0.15816
yohC	2.41413	2.41413	2.41413	0	2.42047	2.41407	2.41094	2.41516	2.35963e-05	-1.00071	0.8476
yobB	2.41304	2.41525	2.41414	2.44205e-06	2.41304	2.41176	2.41151	2.4121	6.73633e-07	1.00142	0.07664
frvR	2.41512	2.41338	2.41425	1.5138e-06	2.41512	2.41753	2.4123	2.41498	6.85223e-06	-1.00051	0.82699
yfcS	2.40622	2.42243	2.41432	0.000131382	2.42243	2.42556	2.41707	2.42169	1.84344e-05	-1.00512	0.63271
ugpE	2.41447	2.41447	2.41447	0	2.41447	2.41447	2.42126	2.41673	1.5368e-05	-1.00157	0.47997
hofN	2.41502	2.41402	2.41452	5e-07	2.51272	2.42387	2.4225	2.45303	0.00267264	-1.02705	0.23427
alsK	2.41437	2.41469	2.41453	5.12e-08	2.41469	2.41662	2.4117	2.41434	6.14523e-06	1.00013	0.94101
araB	2.35458	2.47462	2.4146	0.0072048	2.35722	2.35291	2.35167	2.35393	8.48603e-06	1.04295	0.45385
rarD	2.41204	2.41744	2.41474	1.458e-05	2.44097	2.53799	2.41744	2.46547	0.00408314	-1.03579	0.18103
ydfX	2.3738	2.45581	2.41481	0.00336282	2.3853	2.38046	2.38238	2.38271	5.93973e-06	1.02249	0.67931
yifO	2.41482	2.41482	2.41482	0	2.41482	2.41625	2.4137	2.41492	1.63363e-06	-1.00007	0.93702
mhpD	2.41389	2.41577	2.41483	1.7672e-06	2.41577	2.4142	2.41577	2.41525	8.21633e-07	-1.00029	0.8402
yafU	2.36837	2.46136	2.41486	0.00432357	2.36837	2.36702	2.41777	2.38439	0.000836291	1.02135	0.75098
betT	2.41502	2.41502	2.41502	0	2.42002	2.41518	2.38692	2.40737	0.000319611	1.00531	0.69821
maeB	2.41507	2.41507	2.41507	0	2.5304	2.41507	2.41192	2.45246	0.00455807	-1.02626	0.56311
fucI	2.41529	2.41529	2.41529	0	2.41529	2.41436	2.41529	2.41498	2.883e-07	1.00021	0.48208
ygcS	2.4153	2.4153	2.4153	0	2.41866	2.41476	2.41307	2.4155	8.21903e-06	-1.00014	0.94886
ybeU	2.41537	2.41537	2.41537	0	2.41537	2.41286	2.48722	2.43848	0.00178302	-1.01615	0.57368
ybcJ	2.4643	2.36653	2.41542	0.00477949	2.48744	2.57779	2.4643	2.50984	0.00359643	-1.06764	0.0978
yghR	2.41528	2.41559	2.41543	4.805e-08	2.41855	2.41559	2.44631	2.42682	0.000287183	-1.00792	0.31359
ydhW	2.4156	2.4156	2.4156	0	2.4156	2.4156	2.41475	2.41532	2.40833e-07	1.0002	0.48042
ygaQ	2.41563	2.41563	2.41563	0	2.41563	2.41323	2.41563	2.41483	1.92e-06	1.00055	0.47979
bglX	2.40981	2.42149	2.41565	6.82112e-05	2.40981	2.41189	2.4059	2.4092	9.2491e-06	1.00448	0.3939
torZ	2.37749	2.45446	2.41597	0.00296219	2.39055	2.39756	2.38941	2.39251	1.9477e-05	1.0164	0.75417
yjgB	2.41705	2.4153	2.41617	1.53125e-06	2.42211	2.41705	2.41336	2.41751	1.9297e-05	-1.00092	0.798
yjfI	2.4165	2.41635	2.41643	1.125e-08	2.41635	2.41635	2.41635	2.41635	0	1.00005	0.4909
yihO	2.41216	2.42122	2.41669	4.10418e-05	2.41228	2.33859	2.41228	2.38772	0.00181007	1.02029	0.3158
ymcE	2.42037	2.41302	2.41669	2.70113e-05	2.72785	2.42037	2.40679	2.51834	0.032968	-1.07299	0.55269
ninE	2.41671	2.41671	2.41671	0	2.42302	2.41762	2.41197	2.41754	3.05308e-05	-1.00057	0.89134
yedX	2.41683	2.41683	2.41683	0	2.41975	2.41513	2.41683	2.41724	5.46013e-06	-1.00028	0.87326
yafT	2.49442	2.33958	2.417	0.0119877	2.33958	2.33958	2.33385	2.33767	1.09443e-05	1.05653	0.43229
fimH	2.4161	2.41824	2.41717	2.2898e-06	2.41824	2.41824	2.44134	2.42594	0.00017787	-1.0061	0.33722
ydbC	2.41721	2.41721	2.41721	0	2.41967	2.41721	2.56208	2.46632	0.006879	-1.03463	0.43085
dgoK	2.41587	2.41857	2.41722	3.645e-06	2.44476	2.41857	2.41354	2.42562	0.000280984	-1.00584	0.63768
yfjV	2.4156	2.41892	2.41726	5.5112e-06	2.42189	2.41746	2.41892	2.41942	5.09623e-06	-1.0015	0.43119
glvC	2.41767	2.41783	2.41775	1.28e-08	2.42705	2.41783	2.41567	2.42018	3.65297e-05	-1.00169	0.7168
tdcD	2.41767	2.41803	2.41785	6.48e-08	2.42303	2.41981	2.41658	2.41981	1.04006e-05	-1.00136	0.40648
yagH	2.41672	2.419	2.41786	2.5992e-06	2.419	2.42684	2.419	2.42161	2.04885e-05	-1.0026	0.21835
ygeV	2.41793	2.41793	2.41793	0	2.41793	2.41608	2.41793	2.41731	1.14083e-06	1.00043	0.48295
ygjN	2.44235	2.39404	2.41819	0.00116693	2.40068	2.40068	2.36621	2.38919	0.00039606	1.02031	0.36971
ycaN	2.40798	2.42905	2.41852	0.000221972	2.41175	2.40812	2.40599	2.40862	8.4819e-06	1.00688	0.59133
yeiM	2.41884	2.41851	2.41867	5.445e-08	2.42563	2.41925	2.4157	2.42019	2.53186e-05	-1.00105	0.7884
mdoC	2.41778	2.41978	2.41878	2e-06	2.44333	2.42936	2.41978	2.43082	0.000140257	-1.00838	0.07006
fecE	2.41921	2.41844	2.41883	2.9645e-07	2.41921	2.4348	2.41921	2.42441	8.1016e-05	-1.00388	0.38155
btuB	2.42155	2.41622	2.41888	1.42044e-05	2.43741	2.42342	2.62569	2.49551	0.0127597	-1.05455	0.30619
torY	2.41891	2.41891	2.41891	0	2.42049	2.41891	2.414	2.4178	1.14541e-05	1.00077	0.76969
hycD	2.41894	2.41894	2.41894	0	2.42183	2.41894	2.41454	2.41844	1.3476e-05	1.00035	0.90088
ygaQ	2.37511	2.46312	2.41911	0.00387288	2.40521	2.38236	2.3575	2.38169	0.000569398	1.02628	0.66415
fecB	2.41109	2.42727	2.41918	0.000130896	2.41037	2.4083	2.40949	2.40939	1.07923e-06	1.00681	0.28489
ytfF	2.42189	2.41652	2.4192	1.44185e-05	2.42189	2.42189	2.45674	2.43351	0.000404841	-1.00996	0.28927
recX	2.42232	2.41627	2.41929	1.83013e-05	2.43152	2.42092	2.41561	2.42268	6.5614e-05	-1.00235	0.75419
mdtK	2.41951	2.41925	2.41938	3.38e-08	2.42209	2.41925	2.41398	2.41844	1.69351e-05	1.00065	0.83696
smg	2.41993	2.41952	2.41972	8.405e-08	2.41952	2.41835	2.62271	2.48686	0.0138418	-1.04763	0.5287
yoaF	2.43257	2.40707	2.41982	0.000325125	2.43286	2.43133	2.46975	2.44465	0.000473218	-1.01736	0.16942
ybdO	2.3858	2.45428	2.42004	0.00234476	2.39862	2.40494	2.38934	2.39763	6.15701e-05	1.01565	0.73796
yfbK	2.42025	2.41989	2.42007	6.48e-08	2.42318	2.41989	2.41876	2.42061	5.2729e-06	-1.00037	0.83383
ydcU	2.40717	2.43299	2.42008	0.000333336	2.43299	2.43299	2.43299	2.43299	0	-1.00899	0.48042
abgR	2.41867	2.4215	2.42009	4.00445e-06	2.43019	2.4215	2.41779	2.42316	4.05067e-05	-1.00213	0.68008
ybgO	2.4203	2.4203	2.4203	0	2.42319	2.4259	2.41219	2.42043	5.2718e-05	-1.00009	0.98587
ttdT	2.4211	2.41972	2.42041	9.522e-07	2.4211	2.41932	2.55699	2.4658	0.00623705	-1.03196	0.50848
gspJ	2.42042	2.42042	2.42042	0	2.42407	2.42042	2.41564	2.42004	1.78726e-05	1.00026	0.93308
lrhA	2.48997	2.35101	2.42049	0.00965494	2.35376	2.35019	2.35136	2.35177	3.3123e-06	1.04879	0.52811
pgpB	2.4206	2.4206	2.4206	0	2.42412	2.41766	2.4206	2.42079	1.04609e-05	-1.00013	0.95532
kefB	2.42063	2.42063	2.42063	0	2.44446	2.42063	2.4141	2.4264	0.000255373	-1.00401	0.74728
hcp	2.42078	2.42078	2.42078	0	2.42367	2.40771	2.41923	2.41687	6.78576e-05	1.00271	0.65856
tbpA	2.44456	2.39705	2.42081	0.0011286	2.44806	2.44456	2.44456	2.44573	4.08333e-06	-1.01742	0.40429
ccmF	2.48091	2.36103	2.42097	0.00718561	2.37225	2.47248	2.3646	2.40311	0.00362378	1.01246	0.89217
yphB	2.41992	2.42238	2.42115	3.0258e-06	2.42238	2.42238	2.42238	2.42238	0	-1.00085	0.48042
hyaB	2.42126	2.42126	2.42126	0	2.42468	2.38463	2.42126	2.41019	0.000492909	1.0077	0.63568
hscA	2.42239	2.42014	2.42127	2.53125e-06	2.52768	2.45437	2.42282	2.46829	0.00289423	-1.03313	0.11134
yihR	2.42456	2.41824	2.4214	1.99712e-05	2.42754	2.58871	2.42324	2.47983	0.00889576	-1.04133	0.38199
casA	2.42125	2.4217	2.42148	1.0125e-07	2.42695	2.42354	2.41871	2.42307	1.71424e-05	-1.0011	0.73148
gabT	2.4215	2.4215	2.4215	0	2.4215	2.43754	2.41903	2.42602	0.000101	-1.00314	0.68072
yggF	2.42178	2.42178	2.42178	0	2.4286	2.42178	2.42178	2.42405	1.55041e-05	-1.00158	0.48042
yhfW	2.42167	2.42197	2.42182	4.5e-08	2.42197	2.42367	2.41016	2.4186	5.41477e-05	1.00223	0.69032
ycbX	2.42046	2.42327	2.42186	3.94805e-06	2.42327	2.42292	2.42327	2.42315	4.08333e-08	-1.00089	0.60131
yjgN	2.42189	2.42189	2.42189	0	2.42478	2.41934	2.42111	2.42174	7.69923e-06	1.0001	0.96008
yadN	2.42239	2.422	2.4222	7.605e-08	2.42518	2.42073	2.42049	2.42213	6.97603e-06	1.00004	0.98191
yjjI	2.4222	2.4222	2.4222	0	2.4222	2.42345	2.41785	2.42117	8.64083e-06	1.00072	0.75414
sdsQ	2.41816	2.42655	2.42236	3.51961e-05	2.43125	2.42655	2.42341	2.42707	1.55692e-05	-1.00327	0.53038
ybbM	2.45	2.39482	2.42241	0.00152242	2.45701	2.45	2.45	2.45234	1.638e-05	-1.02096	0.373
yidX	2.48899	2.35586	2.42242	0.0088618	2.35938	2.35487	2.35638	2.35688	5.27003e-06	1.04648	0.53378
ygaH	2.42664	2.41854	2.42259	3.2805e-05	2.4955	2.42664	2.42491	2.44902	0.00162127	-1.01849	0.3427
sgrR	2.42272	2.42272	2.42272	0	2.42272	2.42272	2.41906	2.4215	4.4652e-06	1.00085	0.48001
marB	2.44428	2.40166	2.42297	0.000908232	2.40463	2.40166	2.37938	2.39522	0.000190464	1.01942	0.27739
yehM	2.42283	2.42371	2.42327	3.872e-07	2.42371	2.42371	2.42016	2.42253	4.20083e-06	1.00052	0.7611
cadB	2.33566	2.51095	2.42331	0.0153633	2.33056	2.33773	2.33566	2.33465	1.36173e-05	1.06338	0.45249
rhaD	2.42413	2.42278	2.42345	9.1125e-07	2.43025	2.42635	2.41659	2.4244	4.95105e-05	-1.00065	0.90338
hycA	2.39275	2.45437	2.42356	0.00189851	2.39952	2.39466	2.39579	2.39666	6.46823e-06	1.01882	0.63074
eutN	2.42364	2.42364	2.42364	0	2.42364	2.42108	2.42364	2.42279	2.18453e-06	1.00059	0.48042
yaaJ	2.42365	2.42365	2.42365	0	2.4264	2.4255	2.41961	2.42384	1.3601e-05	-1.00013	0.9618
eutC	2.42422	2.4233	2.42376	4.232e-07	2.42569	2.4233	2.42315	2.42405	2.03103e-06	-1.0002	0.87246
ybhS	2.42325	2.42427	2.42376	5.202e-07	2.42794	2.42427	2.41984	2.42402	1.64506e-05	-1.00018	0.95321
emrE	2.42391	2.42391	2.42391	0	2.42696	2.42391	2.41863	2.42317	1.77616e-05	1.00052	0.87352
yaaU	2.42376	2.42418	2.42397	8.82e-08	2.42418	2.55731	2.54949	2.51033	0.00558122	-1.06169	0.04291
phoB	2.42398	2.42398	2.42398	0	2.42398	2.59772	2.42041	2.4807	0.0102729	-1.0401	0.5523
frlA	2.42195	2.4262	2.42408	9.03125e-06	2.42453	2.42195	2.47142	2.4393	0.000775435	-1.01061	0.58215
ydcR	2.46764	2.38104	2.42434	0.00374978	2.38137	2.38137	2.3798	2.38085	8.21633e-07	1.03061	0.46364
dadX	2.44582	2.4032	2.42451	0.000908232	2.40599	2.40135	2.4019	2.40308	6.4267e-06	1.01497	0.46626
essQ	2.4134	2.43562	2.42451	0.000246864	2.45856	2.43562	2.42926	2.44115	0.000237531	-1.0116	0.30983
yfiC	2.4291	2.42009	2.4246	4.059e-05	2.42657	2.49655	2.42657	2.4499	0.0016324	-1.01769	0.38752
ybcL	2.42504	2.42504	2.42504	0	2.42504	2.42504	2.42154	2.42387	4.08333e-06	1.00081	0.47999
araC	2.41212	2.43806	2.42509	0.000336442	2.41334	2.41334	2.40928	2.41199	5.49453e-06	1.00912	0.46364
rihC	2.42919	2.42137	2.42528	3.05762e-05	2.42579	2.42306	2.41069	2.41985	6.47466e-05	1.00377	0.61595
gltK	2.50004	2.3513	2.42567	0.0110618	2.33489	2.33489	2.33489	2.33489	0	1.06495	0.27649
setB	2.42585	2.42579	2.42582	1.8e-09	2.42579	2.42579	2.4219	2.42449	5.04403e-06	1.00092	0.43288
aegA	2.42602	2.42602	2.42602	0	2.429	2.42127	2.42602	2.42543	1.51993e-05	1.00041	0.89076
sfmF	2.42583	2.42624	2.42603	8.405e-08	2.42919	2.42624	2.4248	2.42674	5.00803e-06	-1.00049	0.77987
yehC	2.39738	2.45493	2.42616	0.001656	2.39156	2.39752	2.39752	2.39553	1.18405e-05	1.02145	0.39046
ddpD	2.42527	2.42713	2.4262	1.7298e-06	2.42713	2.42713	2.43497	2.42974	2.04885e-05	-1.00246	0.24235
paaB	2.41828	2.43443	2.42636	0.000130411	2.43854	2.43661	2.43032	2.43516	1.84762e-05	-1.00612	0.41109
acrE	2.42687	2.42601	2.42644	3.698e-07	2.42601	2.42601	2.42505	2.42569	3.072e-07	1.00052	0.15854
hyaA	2.4273	2.42612	2.42671	6.962e-07	2.4273	2.4273	2.41711	2.4239	3.4612e-05	1.00195	0.66229
dcuS	2.42677	2.42701	2.42689	2.88e-08	2.42701	2.51492	2.41327	2.45173	0.00304161	-1.01737	0.68027
xthA	2.46236	2.39237	2.42736	0.0024493	2.52553	2.46236	2.46236	2.48342	0.00133015	-1.03962	0.18026
yraL	2.42825	2.42655	2.4274	1.445e-06	2.43115	2.56686	2.42191	2.47331	0.00658551	-1.03233	0.5399
pqiB	2.50128	2.35353	2.42741	0.010915	2.42114	2.35467	2.35163	2.37581	0.00154319	1.03641	0.72991
eutQ	2.42742	2.42742	2.42742	0	2.43369	2.41701	2.42314	2.42461	7.11836e-05	1.00195	0.76655
yeaN	2.42725	2.42768	2.42746	9.245e-08	2.44717	2.42518	2.42619	2.43285	0.000154123	-1.00374	0.69389
yagB	2.45146	2.40365	2.42755	0.0011429	2.40846	2.39896	2.40365	2.40369	2.25637e-05	1.01668	0.52439
yafP	2.4256	2.42954	2.42757	7.7618e-06	2.57564	2.44414	2.41921	2.47966	0.00706402	-1.03677	0.38069
idnD	2.42484	2.43075	2.4278	1.74641e-05	2.43505	2.43075	2.42725	2.43102	1.52633e-05	-1.00224	0.63452
araF	2.32475	2.53085	2.4278	0.0212386	2.32499	2.32499	2.32686	2.32561	1.16563e-06	1.0734	0.52474
wcaM	2.42676	2.42922	2.42799	3.0258e-06	2.42922	2.42922	2.50686	2.4551	0.00200932	-1.01897	0.40606
cpxR	2.58162	2.27446	2.42804	0.0471736	3.3305	2.55951	2.55804	2.81602	0.19852	-1.30856	0.23135
entF	2.42795	2.42821	2.42808	3.38e-08	2.43235	2.42821	2.42468	2.42841	1.47382e-05	-1.00023	0.93478
astC	2.34969	2.50699	2.42834	0.0123716	2.35198	2.34712	2.34485	2.34798	1.32682e-05	1.05728	0.43635
rsmE	2.42846	2.42846	2.42846	0	2.43392	2.43111	2.43111	2.43205	2.63203e-06	-1.00249	0.00789
mhpA	2.34108	2.51596	2.42852	0.0152915	2.34383	2.34063	2.35136	2.34527	3.03456e-05	1.0594	0.57027
fcl	2.42856	2.42887	2.42871	4.805e-08	2.4316	2.50284	2.42712	2.45385	0.00180479	-1.01758	0.43163
sgcQ	2.42827	2.42933	2.4288	5.618e-07	2.43103	2.43103	2.47215	2.44474	0.000563618	-1.01111	0.31483
yneF	2.42898	2.4288	2.42889	1.62e-08	2.44526	2.4288	2.41698	2.43035	0.000201734	-1.00101	0.92325
yiaO	2.4288	2.42919	2.429	7.605e-08	2.4353	2.43111	2.42468	2.43036	2.86142e-05	-1.00095	0.81976
ileY	2.42441	2.43371	2.42906	4.3245e-05	2.43638	2.43371	2.43264	2.43424	3.71023e-06	-1.0036	0.36927
xapR	2.42907	2.42907	2.42907	0	2.42907	2.42539	2.42907	2.42784	4.51413e-06	1.00085	0.48042
garP	2.42921	2.42921	2.42921	0	2.44247	2.42921	2.42921	2.43363	5.86092e-05	-1.00307	0.48031
yeeP	2.41769	2.44104	2.42936	0.000272611	2.42095	2.41769	2.39177	2.41014	0.000255658	1.01342	0.23293
nanR	2.42946	2.42946	2.42946	0	2.42946	2.42946	2.4681	2.44234	0.000497683	-1.00897	0.48038
ygfU	2.3442	2.5148	2.4295	0.0145522	2.35399	2.34599	2.34854	2.34951	1.67008e-05	1.05701	0.58341
gntX	2.44939	2.40986	2.42963	0.00078131	2.41607	2.4113	2.41607	2.41448	7.5843e-06	1.01055	0.68783
yhbO	2.43024	2.42954	2.42989	2.45e-07	2.43112	2.42705	2.42954	2.42924	4.21023e-06	1.00045	0.78545
ygfM	2.42968	2.4301	2.42989	8.82e-08	2.43179	2.43791	2.4301	2.43327	1.68844e-05	-1.00234	0.13774
csgC	2.40857	2.45139	2.42998	0.000916776	2.45492	2.45139	2.46038	2.45556	2.05154e-05	-1.01789	0.29839
yicG	2.41668	2.44357	2.43012	0.000361536	2.54222	2.43677	2.45214	2.47704	0.00324506	-1.03306	0.21636
gspE	2.46088	2.39956	2.43022	0.00188007	2.39956	2.39828	2.4032	2.40035	6.51573e-06	1.02092	0.54831
yjeO	2.41616	2.44434	2.43025	0.000397056	2.41925	2.41891	2.41814	2.41877	3.23433e-07	1.00799	0.66255
ymfT	2.42898	2.43231	2.43065	5.54445e-06	2.4395	2.43231	2.43231	2.43471	1.7232e-05	-1.00282	0.16583
hybA	2.43537	2.42627	2.43082	4.1405e-05	2.54672	2.43537	2.43537	2.47249	0.00413294	-1.0293	0.34658
yfaT	2.42884	2.433	2.43092	8.6528e-06	2.43646	2.433	2.53508	2.46818	0.0033597	-1.02616	0.3488
thrS	2.42905	2.43281	2.43093	7.0688e-06	2.45172	2.43348	2.42428	2.43649	0.000195049	-1.00386	0.72795
yafL	2.48327	2.37885	2.43106	0.00545177	2.37885	2.37291	2.37605	2.37594	8.83053e-06	1.03895	0.39661
yhhM	2.4312	2.4312	2.4312	0	2.4312	2.4312	2.4312	2.4312	0	1	NaN
yagP	2.42162	2.4408	2.43121	0.000183936	2.42162	2.41737	2.4206	2.41986	4.92263e-06	1.0079	0.30719
yncJ	2.43116	2.43153	2.43135	6.845e-08	2.45159	2.43321	2.55508	2.47996	0.00431672	-1.03427	0.23967
yhfL	2.43552	2.4277	2.43161	3.05762e-05	2.43963	2.43679	2.43679	2.43774	2.68853e-06	-1.00426	0.1092
insO-1	2.46868	2.39539	2.43203	0.00268571	2.40218	2.39329	2.39332	2.39626	2.62554e-05	1.0251	0.54847
ybgP	2.43236	2.43236	2.43236	0	2.43236	2.42981	2.43236	2.43151	2.1675e-06	1.00059	0.47983
zntR	2.44878	2.41596	2.43237	0.000538576	2.76612	2.44878	2.44878	2.55456	0.0335682	-1.08839	0.32813
yodB	2.43964	2.42513	2.43239	0.00010527	2.43964	2.43964	2.54686	2.47538	0.00383204	-1.03025	0.30294
narH	2.4297	2.43531	2.4325	1.5736e-05	2.48852	2.43531	2.43531	2.45305	0.000943768	-1.01434	0.32635
kilR	2.3514	2.51362	2.43251	0.0131577	2.35427	2.35284	2.34795	2.35169	1.09832e-05	1.05762	0.50389
pabB	2.51621	2.34912	2.43267	0.0139595	2.34912	2.34912	2.34816	2.3488	3.072e-07	1.05985	0.46484
ymgD	2.41095	2.45467	2.43281	0.000955719	2.45467	2.46116	2.83434	2.58339	0.0472425	-1.11002	0.30083
yfdQ	2.43271	2.43293	2.43282	2.42e-08	2.43652	2.43293	2.43013	2.43319	1.026e-05	-1.00026	0.91437
yidE	2.5027	2.36295	2.43283	0.00976503	2.36295	2.36295	2.36295	2.36295	0	1.04963	0.48042
yegU	2.43295	2.43295	2.43295	0	2.40247	2.43295	2.43295	2.42279	0.000309677	1.00707	0.48042
ygfO	2.43364	2.43237	2.43301	8.0645e-07	2.43364	2.43364	2.43153	2.43294	1.48403e-06	1.00005	0.96667
phoR	2.43086	2.43525	2.43305	9.63605e-06	2.42044	2.46029	2.41766	2.4328	0.000568845	1.00018	0.99068
ycjY	2.43311	2.43311	2.43311	0	2.43311	2.43897	2.42938	2.43382	2.33701e-05	-1.00049	0.89337
insI-2	2.43333	2.43333	2.43333	0	2.43333	2.43505	2.42901	2.43246	9.68373e-06	1.0006	0.80371
yphE	2.43338	2.43357	2.43348	1.805e-08	2.43663	2.43357	2.42991	2.43337	1.13196e-05	1.00007	0.97592
yeiI	2.49738	2.36966	2.43352	0.0081562	2.36966	2.36903	2.36681	2.3685	2.2413e-06	1.0461	0.44152
nrdE	2.44014	2.42707	2.43361	8.54124e-05	2.43328	2.42707	2.41839	2.42625	5.59364e-05	1.00511	0.58153
pabC	2.45014	2.41755	2.43384	0.000531054	2.41755	2.41755	2.41438	2.41649	3.34963e-06	1.0121	0.38944
yhaO	2.4348	2.43303	2.43391	1.56645e-06	2.43768	2.4348	2.4348	2.43576	2.7648e-06	-1.00128	0.13896
yjhD	2.43439	2.43395	2.43417	9.68e-08	2.43395	2.43395	2.4296	2.4325	6.3075e-06	1.00116	0.32972
puuP	2.43859	2.4298	2.43419	3.8632e-05	2.44142	2.43799	2.52456	2.46799	0.00240306	-1.0237	0.30232
astE	2.43488	2.43488	2.43488	0	2.43738	2.43488	2.4277	2.43332	2.52508e-05	1.00108	0.78215
ptsA	2.43129	2.43871	2.435	2.75282e-05	2.45981	2.43871	2.43515	2.44456	0.000177667	-1.00665	0.34393
yfaQ	2.43408	2.43612	2.4351	2.0808e-06	2.44233	2.43612	2.4233	2.43392	9.41762e-05	1.00082	0.91137
fdnH	2.43557	2.43528	2.43542	4.205e-08	2.43557	2.43557	2.54317	2.47144	0.00385925	-1.02528	0.46427
ypdC	2.44584	2.42525	2.43555	0.000211974	2.42525	2.42525	2.42134	2.42395	5.09603e-06	1.00807	0.3443
yraK	2.43565	2.43565	2.43565	0	2.4383	2.43108	2.43565	2.43501	1.33393e-05	1.00044	0.87391
ybeF	2.47458	2.39675	2.43567	0.00302875	2.37913	2.37282	2.36102	2.37099	8.45047e-05	1.04585	0.08438
mltA	2.43978	2.43273	2.43626	2.48513e-05	2.70813	2.43418	2.40742	2.51658	0.0276985	-1.05725	0.65142
ytfN	2.43627	2.43627	2.43627	0	2.46938	2.43627	2.43627	2.44731	0.000365424	-1.00768	0.48042
elaA	2.44538	2.42729	2.43634	0.000163624	2.43005	2.42678	2.42729	2.42804	3.0951e-06	1.00577	0.60374
yffN	2.35376	2.51894	2.43635	0.0136422	2.35715	2.35376	2.34949	2.35347	1.47334e-05	1.05913	0.46632
srlR	2.55455	2.3185	2.43652	0.0278598	2.32114	2.3185	2.31466	2.3181	1.06176e-05	1.08555	0.46604
smg	2.43964	2.43343	2.43654	1.9282e-05	2.43964	2.43964	2.69774	2.52567	0.0222052	-1.06373	0.41825
fixB	2.32848	2.5448	2.43664	0.0233972	2.33447	2.33155	2.32839	2.33147	9.2464e-06	1.07562	0.54944
hyfH	2.38403	2.48972	2.43688	0.00558519	2.38554	2.398	2.37881	2.38745	9.48001e-05	1.03485	0.58937
yeaM	2.4514	2.4226	2.437	0.00041472	2.4226	2.42323	2.41542	2.42042	1.88242e-05	1.01156	0.33262
eco	2.43807	2.43616	2.43712	1.82405e-06	2.43889	2.4336	2.43616	2.43622	6.99843e-06	1.00062	0.79772
ydeO	2.37837	2.49654	2.43745	0.00698207	2.35032	2.37837	2.37837	2.36902	0.000262267	1.04858	0.32644
ssuC	2.43774	2.43748	2.43761	3.38e-08	2.43748	2.43485	2.43641	2.43625	1.74923e-06	1.00095	0.06788
yaiV	2.43852	2.43684	2.43768	1.4112e-06	2.40367	2.43684	2.43039	2.42363	0.000309302	1.00978	0.17564
yfcT	2.43807	2.43764	2.43785	9.245e-08	2.44031	2.4354	2.43764	2.43778	6.04243e-06	1.00005	0.97687
frlB	2.43788	2.43788	2.43788	0	2.44072	2.43788	2.43788	2.43883	2.68853e-06	-1.00066	0.48042
rtcB	2.43804	2.43843	2.43823	7.605e-08	2.43843	2.48618	2.91406	2.61289	0.0685975	-1.12869	0.31917
yhdV	2.43838	2.43838	2.43838	0	2.44139	2.4363	2.49097	2.45622	0.000912149	-1.01244	0.43407
yjhQ	2.43903	2.43786	2.43844	6.8445e-07	2.4402	2.40595	2.59326	2.4798	0.00994758	-1.02908	0.70835
paaX	2.50307	2.37403	2.43855	0.00832566	2.37403	2.37152	2.37403	2.37319	2.10003e-06	1.04634	0.44978
ydfV	2.37462	2.5027	2.43866	0.00820224	2.37666	2.37666	2.37666	2.37666	0	1.04391	0.55363
caiC	2.44613	2.43219	2.43916	9.71618e-05	2.43219	2.43219	2.43219	2.43219	0	1.00484	0.48031
yigL	2.43736	2.44109	2.43922	6.95645e-06	2.44873	2.44235	2.44235	2.44448	1.35681e-05	-1.00365	0.05714
gutQ	2.43965	2.43956	2.43961	4.05e-09	2.4425	2.43551	2.43956	2.43919	1.23177e-05	1.00029	0.91298
yieF	2.47176	2.40746	2.43961	0.00206725	2.4134	2.40911	2.40941	2.41064	5.7357e-06	1.02028	0.61181
ssnA	2.42739	2.45186	2.43962	0.00029939	2.4555	2.46404	2.44844	2.45599	6.10225e-05	-1.01141	0.25576
ybdH	2.44442	2.43513	2.43978	4.31521e-05	2.46956	2.50397	2.44098	2.4715	0.000994767	-1.02224	0.0778
ypjC	2.43319	2.44665	2.43992	9.05858e-05	2.45578	2.44984	2.4343	2.44664	0.000123028	-1.00467	0.70637
yceQ	2.42728	2.45279	2.44003	0.00032538	2.45987	2.4403	2.43613	2.44543	0.00016066	-1.00375	0.84835
yncD	2.54694	2.3332	2.44007	0.0228424	2.33859	2.3332	2.32851	2.33343	2.54424e-05	1.07672	0.49653
afuC	2.40036	2.48015	2.44026	0.00318322	2.48015	2.48015	2.48482	2.48171	7.26963e-06	-1.02915	0.41483
yehE	2.56187	2.31866	2.44027	0.0295756	2.31456	2.30757	2.30981	2.31065	1.274e-05	1.094	0.38683
yjgI	2.35821	2.52292	2.44057	0.0135647	2.54886	2.35459	2.35687	2.42011	0.0124344	1.01428	0.91611
arnT	2.51742	2.36385	2.44063	0.0117919	2.36727	2.36044	2.36276	2.36349	1.20619e-05	1.05493	0.46376
iraD	2.44583	2.43575	2.44079	5.08032e-05	2.36184	2.36003	2.3606	2.36082	8.56433e-07	1.05699	0.00052
ymbA	2.44112	2.44049	2.44081	1.9845e-07	2.44346	2.44049	2.42764	2.4372	7.07026e-05	1.0025	0.69753
treC	2.44076	2.44095	2.44085	1.805e-08	2.44095	2.48367	2.43954	2.45472	0.000629074	-1.00966	0.56494
yraH	2.44077	2.44095	2.44086	1.62e-08	2.4478	2.44095	2.43772	2.44216	2.64936e-05	-1.0009	0.82142
yfaQ	2.41761	2.46423	2.44092	0.00108671	2.38626	2.41694	2.38824	2.39715	0.000294812	1.03081	0.07224
yhdX	2.35546	2.52641	2.44093	0.014612	2.38271	2.38271	2.55583	2.44042	0.00999018	1.00036	0.99663
hyfE	2.42179	2.4601	2.44095	0.000733828	2.43185	2.42191	2.42193	2.42523	3.28684e-05	1.01095	0.66564
ybjL	2.4439	2.43808	2.44099	1.69362e-05	2.44145	2.43808	2.43211	2.43721	2.23722e-05	1.00262	0.57531
priA	2.43871	2.44357	2.44114	1.18098e-05	2.4466	2.44372	2.44372	2.44468	2.7648e-06	-1.00246	0.19453
metG	2.44026	2.44212	2.44119	1.7298e-06	2.44212	2.48871	2.44212	2.45765	0.000723543	-1.01147	0.39372
waaA	2.44164	2.44133	2.44149	4.805e-08	2.44484	2.44164	2.44164	2.44271	3.41333e-06	-1.00085	0.33365
ydiQ	2.49082	2.39238	2.4416	0.00484522	2.39238	2.39176	2.38949	2.39121	2.3149e-06	1.03554	0.43329
slyX	2.42853	2.45467	2.4416	0.00034165	2.45792	2.45467	2.45936	2.45732	5.77203e-06	-1.01095	0.29194
yfbP	2.41715	2.46628	2.44171	0.00120688	2.40253	2.40033	2.39631	2.39972	9.94813e-06	1.02953	0.07545
fimD	2.44589	2.43787	2.44188	3.21602e-05	2.43787	2.43597	2.4323	2.43538	8.0173e-06	1.00452	0.11396
ygaQ	2.442	2.442	2.442	0	2.44432	2.43948	2.442	2.44193	5.85973e-06	1.00005	0.97783
yegJ	2.42406	2.46001	2.44203	0.000646201	2.44859	2.44307	2.44083	2.44416	1.59509e-05	-1.00148	0.9485
yhiQ	2.4425	2.44186	2.44218	2.048e-07	2.44685	2.4425	2.44089	2.44341	9.50603e-06	-1.00086	0.7245
ydeS	2.43044	2.45466	2.44255	0.000293304	2.45756	2.45466	2.45466	2.45563	2.80333e-06	-1.00911	0.37725
eutL	2.47052	2.41493	2.44273	0.00154512	2.42147	2.42952	2.41524	2.42208	5.12556e-05	1.01442	0.70127
ykfI	2.38359	2.50212	2.44285	0.00702468	2.39598	2.39243	2.38516	2.39119	3.04213e-05	1.03646	0.63178
eptB	2.51611	2.3696	2.44285	0.0107326	2.37685	2.3707	2.35817	2.36857	9.06276e-05	1.05284	0.45253
ydeQ	2.44306	2.44306	2.44306	0	2.44969	2.44232	2.44047	2.44416	2.37913e-05	-1.00076	0.83882
yfdM	2.4141	2.47229	2.4432	0.00169304	2.42657	2.41744	2.41731	2.42044	2.81869e-05	1.0159	0.68145
ymfA	2.43817	2.44871	2.44344	5.55458e-05	2.70294	2.45332	2.45029	2.53552	0.0210252	-1.0659	0.35958
rfaE	2.44349	2.44349	2.44349	0	2.44571	2.46336	2.44244	2.4505	0.000126644	-1.00487	0.37394
trpT	2.44472	2.443	2.44386	1.4792e-06	2.44472	2.44472	2.43944	2.44296	9.2928e-06	1.00062	0.81252
yojI	2.50764	2.38023	2.44393	0.00811665	2.4069	2.40352	2.39597	2.40213	3.13153e-05	1.0294	0.73531
phoE	2.44273	2.44538	2.44406	3.51125e-06	2.44545	2.44096	2.44125	2.44255	6.31403e-06	1.00104	0.68801
fhuB	2.4469	2.44163	2.44426	1.38864e-05	2.44819	2.44298	2.43847	2.44321	2.36604e-05	1.00073	0.88522
zraS	2.44177	2.44685	2.44431	1.29032e-05	2.45573	2.44685	2.44525	2.44928	3.18741e-05	-1.00345	0.28793
kdpA	2.44385	2.4449	2.44437	5.5125e-07	2.44812	2.45216	2.43085	2.44371	0.000128115	1.00046	0.95511
prpC	2.44207	2.44669	2.44438	1.06722e-05	2.54716	2.44071	2.46182	2.48323	0.00317669	-1.02729	0.29509
hslO	2.44563	2.44374	2.44468	1.78605e-06	2.65523	2.44563	2.44563	2.5155	0.0146441	-1.05031	0.44889
ynbC	2.44395	2.44547	2.44471	1.1552e-06	2.43492	2.45908	2.53359	2.47586	0.0026452	-1.02183	0.4033
rffE	2.44799	2.44173	2.44486	1.95938e-05	2.44799	2.48651	2.44799	2.46083	0.000494597	-1.01113	0.28432
rdlA	2.44493	2.44493	2.44493	0	2.44855	2.44447	2.43531	2.44278	4.59749e-05	1.00149	0.7779
mcrB	2.44601	2.44431	2.44516	1.445e-06	2.44431	2.44431	2.44431	2.44431	0	1.00059	0.48042
fucU	2.44599	2.44461	2.4453	9.522e-07	2.44461	2.44168	2.44461	2.44363	2.86163e-06	1.00116	0.16349
entC	2.41425	2.47741	2.44583	0.00199459	2.73976	2.49028	2.59463	2.60822	0.0156987	-1.11914	0.03875
yagL	2.39674	2.4956	2.44617	0.00488665	2.39674	2.39509	2.39674	2.39619	9.075e-07	1.03525	0.45267
ecpD	2.44073	2.45191	2.44632	6.24962e-05	2.45409	2.45191	2.45191	2.45264	1.58413e-06	-1.00439	0.34202
bcsB	2.44636	2.44636	2.44636	0	2.44896	2.44636	2.44636	2.44723	2.25333e-06	-1.0006	0.48042
cobB	2.45448	2.43885	2.44667	0.000122148	2.4577	2.45391	2.45448	2.45536	4.17623e-06	-1.00605	0.35662
pscK	2.27242	2.62093	2.44667	0.0607296	2.27278	2.27134	2.27155	2.27189	6.051e-07	1.1288	0.46655
ytfG	2.44676	2.44676	2.44676	0	2.44676	2.44676	2.44676	2.44676	0	1	NaN
dcuR	2.49794	2.39581	2.44687	0.00521527	2.99601	2.58277	2.49794	2.69224	0.0710062	-1.18539	0.11113
rnk	2.44708	2.44675	2.44692	5.445e-08	2.44954	2.44622	2.44535	2.44704	4.88923e-06	-1.00008	0.95744
rfaB	2.46118	2.4328	2.44699	0.000402712	2.4328	2.43139	2.4328	2.43233	6.627e-07	1.01021	0.42197
soxS	2.45232	2.44189	2.4471	5.43924e-05	2.43259	2.43259	2.44848	2.43789	8.4164e-05	1.00641	0.2657
xdhD	2.44711	2.44711	2.44711	0	2.45251	2.42065	2.44711	2.44009	0.000290725	1.00488	0.71036
sibA	2.43338	2.461	2.44719	0.000381432	2.44667	2.461	2.461	2.45622	6.84496e-05	-1.00628	0.75045
yecE	2.44722	2.44745	2.44733	2.645e-08	2.45329	2.44745	2.44232	2.44769	3.01272e-05	-1.00024	0.95177
modE	2.49447	2.40039	2.44743	0.00442552	2.40628	2.38748	2.7075	2.50042	0.03225	-1.03741	0.81052
ybcS	2.44691	2.44811	2.44751	7.2e-07	2.45467	2.44811	2.44811	2.4503	1.43445e-05	-1.00193	0.27132
kefA	2.44759	2.44759	2.44759	0	2.48796	2.44759	2.44142	2.45899	0.000638963	-1.00793	0.67986
yedZ	2.44794	2.44742	2.44768	1.352e-07	2.44742	2.44703	2.44547	2.44664	1.0647e-06	1.00072	0.09355
phnJ	2.44754	2.44785	2.44769	4.805e-08	2.45317	2.44785	2.4447	2.44857	1.83276e-05	-1.00061	0.85271
yohK	2.50229	2.39312	2.44771	0.00595904	2.39312	2.38975	2.39312	2.392	3.78563e-06	1.03937	0.43782
yidL	2.44786	2.44786	2.44786	0	2.4507	2.44786	2.44786	2.44881	2.68853e-06	-1.00066	0.48042
narI	2.39388	2.50251	2.4482	0.00590024	2.40709	2.38901	2.3813	2.39247	0.000175242	1.03938	0.44475
yggR	2.37328	2.52318	2.44823	0.011235	2.38483	2.38483	2.38334	2.38433	7.40033e-07	1.04529	0.6419
pscG	2.44823	2.44832	2.44827	4.05e-09	2.45184	2.44832	2.44832	2.44949	4.13013e-06	-1.00084	0.41718
yfdO	2.38042	2.51622	2.44832	0.00922082	2.3844	2.3844	2.3844	2.3844	0	1.0453	0.58013
ucpA	2.49779	2.39969	2.44874	0.00481181	2.52612	2.75861	2.49638	2.5937	0.0206168	-1.1057	0.11306
ypdA	2.45332	2.44517	2.44925	3.32113e-05	2.45332	2.54979	2.45332	2.48548	0.00310215	-1.02543	0.34432
yjgH	2.45141	2.44747	2.44944	7.7618e-06	2.47023	2.45092	2.44582	2.45566	0.000165789	-1.00432	0.66579
yeaV	2.44955	2.44955	2.44955	0	2.45269	2.4507	2.44318	2.44886	2.51584e-05	1.00048	0.89925
nanE	2.40185	2.49767	2.44976	0.00459074	2.40453	2.39454	2.40011	2.39973	2.50602e-05	1.03529	0.41024
glrK	2.44875	2.45102	2.44989	2.57645e-06	2.45744	2.45375	2.51408	2.47509	0.00114357	-1.01762	0.23533
coaA	2.48963	2.41133	2.45048	0.00306545	2.35462	2.41323	2.66186	2.47657	0.0266081	-1.01825	0.89294
manA	2.47994	2.42124	2.45059	0.00172284	2.42124	2.41047	2.43589	2.42253	0.000162799	1.01964	0.59171
yejE	2.44965	2.45164	2.45064	1.98005e-06	2.45789	2.45164	2.44338	2.45097	5.29717e-05	-1.00023	0.96599
ccmA	2.44769	2.4538	2.45075	1.86661e-05	2.4538	2.4538	2.45236	2.45332	6.912e-07	-1.00179	0.6528
nfo	2.4947	2.40739	2.45104	0.00381152	2.65752	2.4049	2.40739	2.48994	0.0210647	-1.02732	0.83085
feoA	2.48665	2.41643	2.45154	0.00246542	2.42131	2.41643	2.39973	2.41249	0.000128067	1.02744	0.36298
cstA	2.45178	2.45219	2.45198	8.405e-08	2.45219	2.45413	2.44871	2.45168	7.54173e-06	1.00021	0.91793
ydiV	2.45281	2.45214	2.45247	2.2445e-07	2.45578	2.45214	2.44938	2.45243	1.03045e-05	1.00003	0.98957
yjjL	2.45255	2.45255	2.45255	0	2.45255	2.45079	2.6621	2.52181	0.014761	-1.04918	0.52983
mnmC	2.45265	2.45265	2.45265	0	2.45265	2.44928	2.46585	2.45593	7.66936e-05	-1.00227	0.7382
casC	2.39936	2.50627	2.45282	0.00571487	2.40509	2.40235	2.40235	2.40326	2.50253e-06	1.03494	0.59195
yigG	2.42752	2.47899	2.45325	0.00132458	2.44917	2.87282	2.77906	2.70035	0.0495163	-1.18681	0.05364
corA	2.43776	2.46912	2.45344	0.000491725	2.47351	2.64343	2.64898	2.58864	0.00994889	-1.09825	0.0283
tdcC	2.45166	2.45554	2.4536	7.5272e-06	2.45877	2.45554	2.45403	2.45611	5.86343e-06	-1.00174	0.39962
nlpC	2.45374	2.45374	2.45374	0	2.46008	2.45374	2.44682	2.45355	4.39849e-05	1.00013	0.97638
adrA	2.45498	2.45307	2.45402	1.82405e-06	2.45704	2.45498	2.40658	2.43953	0.000815503	1.0101	0.62766
aas	2.46399	2.44416	2.45408	0.000196614	2.7181	2.44416	2.44094	2.5344	0.0253119	-1.05726	0.63247
yhaL	2.42555	2.48292	2.45423	0.00164566	2.34839	2.41166	2.6397	2.46658	0.0234778	-1.0086	0.9423
lsrD	2.50223	2.40658	2.4544	0.00457446	2.40832	2.40832	2.40832	2.40832	0	1.03246	0.55865
ebgC	2.45446	2.45473	2.4546	3.645e-08	2.45665	2.45648	2.51566	2.47626	0.00116408	-1.01513	0.35774
yjfP	2.45328	2.45624	2.45476	4.3808e-06	2.45849	2.45624	2.45624	2.45699	1.6875e-06	-1.00155	0.20036
ycaP	2.45726	2.45269	2.45498	1.04425e-05	2.45847	2.45031	2.45269	2.45382	1.76097e-05	1.0008	0.85667
ydjM	2.4549	2.45528	2.45509	7.22e-08	2.46532	2.47561	2.43756	2.4595	0.000387384	-1.00306	0.84034
flgN	2.44732	2.46291	2.45512	0.000121524	4.8227	4.79531	4.78925	4.80242	0.00031764	-5.08873	140.683
ccmB	2.45212	2.4582	2.45516	1.84832e-05	2.4546	2.44986	2.44976	2.45141	7.65053e-06	1.0026	0.36221
pgaD	2.45489	2.45558	2.45524	2.3805e-07	2.4585	2.45525	2.45202	2.45526	1.04976e-05	-1.00002	0.99421
selB	2.46608	2.44491	2.45549	0.000224084	2.4663	2.45495	2.45495	2.45873	4.29408e-05	-1.00225	0.87967
ytfK	2.49834	2.41303	2.45568	0.0036389	2.41631	2.41303	2.40946	2.41293	1.17376e-05	1.03008	0.47311
yjgR	2.4716	2.44034	2.45597	0.000488594	2.4716	2.72856	2.46106	2.55374	0.0229493	-1.07012	0.35735
yeeJ	2.45644	2.45557	2.45601	3.7845e-07	2.45557	2.45501	2.56968	2.49342	0.00436177	-1.02627	0.53802
ryhB	2.45446	2.45791	2.45619	5.95125e-06	2.61557	2.45958	2.45702	2.51072	0.00824626	-1.03853	0.41329
hypE	2.56405	2.34867	2.45636	0.0231943	2.35585	2.34514	2.54091	2.41397	0.0121146	1.02982	0.85945
ymfP	2.45697	2.45597	2.45647	5e-07	2.45597	2.45597	2.45512	2.45569	2.40833e-07	1.00054	0.1879
xisE	2.55908	2.35414	2.45661	0.0210002	2.35772	2.35772	2.34956	2.355	2.21952e-05	1.07297	0.52529
gspK	2.45663	2.45663	2.45663	0	2.46061	2.45663	2.45495	2.4574	8.44973e-06	-1.00053	0.81406
ydhI	2.45672	2.45672	2.45672	0	2.45672	2.47984	2.45233	2.46296	0.000218434	-1.00434	0.7029
hyfR	2.45703	2.45658	2.45681	1.0125e-07	2.45993	2.45548	2.45192	2.45578	1.6106e-05	1.00071	0.81906
nikB	2.45668	2.45695	2.45681	3.645e-08	2.49978	2.45884	2.45354	2.47072	0.000640385	-1.00968	0.56993
murR	2.51448	2.39917	2.45682	0.0066482	2.39917	2.39667	2.39917	2.39834	2.08333e-06	1.04137	0.44737
yhhY	2.45734	2.45687	2.4571	1.1045e-07	2.46015	2.45677	2.45734	2.45809	3.27423e-06	-1.00068	0.6
tus	2.45711	2.45711	2.45711	0	2.40008	2.49678	2.45711	2.45132	0.00236284	1.00402	0.91222
prpE	2.45719	2.45756	2.45737	6.845e-08	2.45756	2.45756	2.45756	2.45756	0	-1.00013	0.48042
ybhJ	2.45719	2.45769	2.45744	1.25e-07	2.51863	2.45704	2.45575	2.47714	0.00129148	-1.01375	0.57233
yfjP	2.4552	2.45983	2.45751	1.07185e-05	2.51925	2.44701	2.6733	2.54652	0.0133595	-1.06364	0.20832
ybiU	2.46222	2.45287	2.45754	4.37112e-05	2.46222	2.46222	2.55923	2.49456	0.00313698	-1.02599	0.3337
lsrR	2.41565	2.49952	2.45758	0.00351709	2.41462	2.41322	2.4114	2.41308	2.6068e-06	1.03133	0.39073
yhaV	2.46003	2.45572	2.45788	9.28805e-06	2.46076	2.46003	2.46003	2.46027	1.77633e-07	-1.00166	0.35378
ybfN	2.45798	2.45798	2.45798	0	2.46099	2.45798	2.45656	2.45851	5.1169e-06	-1.00037	0.83259
atoB	2.34833	2.5678	2.45806	0.0240835	2.35369	2.34847	2.34411	2.34876	2.30057e-05	1.07871	0.50643
ycjU	2.4581	2.4581	2.4581	0	2.46587	2.4581	2.44641	2.45679	9.59534e-05	1.00091	0.9029
zraR	2.45821	2.458	2.4581	2.205e-08	2.46072	2.45741	2.45069	2.45627	2.61192e-05	1.00127	0.74851
ugpA	2.45217	2.4641	2.45814	7.11624e-05	2.42794	2.47116	2.49406	2.46439	0.00112737	-1.00434	0.87167
ydaG	2.45881	2.45754	2.45817	8.0645e-07	2.48294	2.45842	2.45737	2.46624	0.00020936	-1.00561	0.55893
yfcU	2.45441	2.4625	2.45845	3.2724e-05	2.46543	2.4625	2.4625	2.46348	2.86163e-06	-1.00349	0.28492
ycdT	2.45701	2.45992	2.45846	4.23405e-06	2.45992	2.45992	2.45992	2.45992	0	-1.00101	0.48042
yagK	2.44402	2.47319	2.45861	0.000425444	2.48044	2.47319	2.47319	2.47561	1.75208e-05	-1.01185	0.32238
sokC	2.5037	2.41402	2.45886	0.00402125	2.5037	2.5037	2.5037	2.5037	0	-1.03157	0.48041
nudG	2.46168	2.45737	2.45953	9.28805e-06	2.46168	2.69111	2.46019	2.53766	0.0176607	-1.05565	0.44159
ycfZ	2.45934	2.46	2.45967	2.178e-07	2.46328	2.4949	2.42972	2.46263	0.00106242	-1.00206	0.93173
hscC	2.48353	2.43587	2.4597	0.00113574	2.43733	2.37826	2.43587	2.41715	0.00113505	1.02993	0.17235
gspG	2.45954	2.46005	2.45979	1.3005e-07	2.45983	2.45983	2.57181	2.49716	0.00417984	-1.02624	0.47451
yeeA	2.53803	2.38207	2.46005	0.0121618	2.36742	2.37172	2.37068	2.36994	5.0332e-06	1.06445	0.31895
bssR	2.60352	2.31702	2.46027	0.0410411	2.32042	2.31702	2.31181	2.31642	1.8806e-05	1.10485	0.46437
cmtB	2.4045	2.51606	2.46028	0.00622282	2.4044	2.40985	2.38373	2.39933	0.000189868	1.04315	0.372
yfhR	2.46034	2.46034	2.46034	0	2.46387	2.46034	2.46034	2.46152	4.15363e-06	-1.00082	0.48173
yiaL	2.46043	2.46074	2.46059	4.805e-08	2.46074	2.46074	2.46074	2.46074	0	-1.00011	0.48547
aroM	2.52354	2.39778	2.46066	0.00790779	2.88129	2.53349	2.51857	2.64445	0.0421255	-1.13586	0.18198
yihT	2.35148	2.56986	2.46067	0.0238449	2.3604	2.35703	2.35555	2.35766	6.1783e-06	1.07401	0.57835
hokA	2.44149	2.47995	2.46072	0.000739586	2.45268	2.44957	2.44854	2.45026	4.64543e-06	1.00727	0.7803
yjgW	2.45024	2.47154	2.46089	0.000226845	2.47938	2.47701	2.47154	2.47598	1.61672e-05	-1.01051	0.17178
yecM	2.5817	2.34037	2.46103	0.0291201	2.34181	2.34181	2.33714	2.34025	7.26963e-06	1.08732	0.47511
hokE	2.46107	2.46107	2.46107	0	2.46356	2.45939	2.46107	2.46134	4.4019e-06	-1.00019	0.90773
ubiF	2.50529	2.41688	2.46108	0.00390816	2.42001	2.42001	2.42001	2.42001	0	1.02888	0.5901
yegT	2.38623	2.53601	2.46112	0.011217	2.39142	2.39142	2.39142	2.39142	0	1.0495	0.58887
ygaY	2.47649	2.44579	2.46114	0.000471245	2.45023	2.43962	2.43521	2.44169	5.96034e-05	1.01358	0.27935
amiB	2.45688	2.46553	2.46121	3.74113e-05	2.53389	2.45688	2.44052	2.4771	0.00248602	-1.01108	0.77901
arsB	2.46092	2.46159	2.46126	2.2445e-07	2.46528	2.46159	2.46159	2.46282	4.5387e-06	-1.00109	0.27255
yajL	2.46535	2.4574	2.46137	3.16013e-05	2.94233	2.46535	2.46512	2.62427	0.0758732	-1.11953	0.43278
yddL	2.46146	2.46146	2.46146	0	2.46146	2.45786	2.74541	2.55491	0.0272209	-1.06692	0.53819
actP	2.46197	2.46121	2.46159	2.888e-07	2.46447	2.46197	2.46197	2.4628	2.08333e-06	-1.00084	0.21537
yijO	2.45823	2.465	2.46162	2.29164e-05	2.46706	2.46674	2.51629	2.48336	0.00081315	-1.01519	0.23189
rhsD	2.45288	2.47154	2.46221	0.000174098	2.47154	2.47154	2.48599	2.47636	6.96008e-05	-1.00985	0.19801
allS	2.45583	2.46882	2.46232	8.437e-05	2.66145	2.46882	2.44956	2.52661	0.0137291	-1.04557	0.5759
narV	2.41363	2.51142	2.46253	0.00478144	2.4214	2.4179	2.41042	2.41657	3.14601e-05	1.03236	0.58308
ydfE	2.46441	2.46091	2.46266	6.125e-06	2.46441	2.47513	2.46441	2.46798	3.83061e-05	-1.0037	0.20452
ydaC	2.33155	2.59403	2.46279	0.0344479	2.33413	2.33155	2.32769	2.33112	1.05049e-05	1.09556	0.46634
casD	2.46286	2.46286	2.46286	0	2.4662	2.46286	2.45939	2.46282	1.15954e-05	1.00003	0.98969
yjiX	2.46346	2.46237	2.46291	5.9405e-07	2.46428	2.45971	2.46237	2.46212	5.2681e-06	1.00055	0.77629
ybgD	2.46293	2.46293	2.46293	0	2.46907	2.46293	2.46118	2.46439	1.7169e-05	-1.00101	0.75256
yiaN	2.32314	2.60313	2.46314	0.0391972	2.32559	2.32559	2.38832	2.3465	0.00131168	1.0842	0.65766
fimZ	2.40313	2.52341	2.46327	0.00723364	2.40357	2.40357	2.40357	2.40357	0	1.04225	0.52237
ulaF	2.46025	2.46652	2.46338	1.96565e-05	2.46652	2.4824	2.46652	2.47181	8.40581e-05	-1.00586	0.18187
micC	2.46199	2.46483	2.46341	4.0328e-06	2.46483	2.46483	2.46341	2.46436	6.72133e-07	-1.00066	0.74411
kduD	2.46351	2.46379	2.46365	3.92e-08	2.46862	2.47242	2.46031	2.46712	3.8358e-05	-1.00241	0.5515
hyfF	2.44037	2.4871	2.46373	0.00109185	2.44376	2.4425	2.44228	2.44285	6.37733e-07	1.01458	0.61625
hcaR	2.46402	2.46347	2.46375	1.5125e-07	2.47967	2.46402	2.46402	2.46924	8.16408e-05	-1.00381	0.40071
yhfZ	2.46413	2.46366	2.46389	1.1045e-07	2.46655	2.4644	2.46041	2.46379	9.70703e-06	1.00008	0.9731
ravA	2.48001	2.44799	2.464	0.00051264	2.44799	2.44741	2.44799	2.4478	1.12133e-07	1.01129	0.45116
gspD	2.46409	2.46409	2.46409	0	2.46388	2.46409	2.45869	2.46222	9.3567e-06	1.0013	0.39248
fucO	2.43593	2.49259	2.46426	0.00160518	2.49557	2.49259	2.49259	2.49358	2.96013e-06	-1.02053	0.41943
mdtB	2.46667	2.46264	2.46466	8.12045e-06	2.46609	2.46609	2.46609	2.46609	0	-1.001	0.70954
yhjA	2.43084	2.49851	2.46467	0.00228961	2.43289	2.42959	2.42658	2.42969	9.96103e-06	1.02455	0.42169
oxyR	2.65375	2.27567	2.46471	0.0714722	2.66457	2.66202	2.65375	2.66011	3.19946e-05	-1.14504	0.42062
ycbS	2.40848	2.52108	2.46478	0.00633938	2.42058	2.42058	2.42718	2.42278	1.452e-05	1.02954	0.69605
yjbJ	2.50578	2.42449	2.46514	0.00330403	2.4241	2.42449	2.41278	2.42046	4.42364e-05	1.03145	0.36217
dtpB	2.4653	2.4653	2.4653	0	2.46821	2.4648	2.43901	2.45734	0.000254899	1.00553	0.63581
kduI	2.46359	2.4671	2.46535	6.16005e-06	2.4671	2.4671	2.48056	2.47159	6.03905e-05	-1.00434	0.23105
yahI	2.46675	2.46417	2.46546	3.3282e-06	2.4416	2.45328	2.67441	2.5231	0.0172059	-1.04076	0.68911
bioH	2.46566	2.4653	2.46548	6.48e-08	2.46865	2.4653	2.45564	2.4632	4.5633e-05	1.00158	0.76281
torR	2.4658	2.46569	2.46575	6.05e-09	2.46569	2.4623	2.47442	2.46747	3.90999e-05	-1.0012	0.80599
yejB	2.51213	2.41977	2.46595	0.00426518	2.42361	2.4202	2.41864	2.42082	6.46043e-06	1.03178	0.54348
rsmD	2.46723	2.46551	2.46637	1.4792e-06	2.51382	2.46723	2.45847	2.47984	0.000885165	-1.00938	0.67878
bioF	2.51058	2.42229	2.46643	0.00389756	2.42229	2.42229	2.41763	2.42074	7.23853e-06	1.03218	0.41929
yafO	2.46672	2.46677	2.46674	1.25e-09	2.47254	2.46677	2.46235	2.46722	2.61109e-05	-1.00033	0.9299
ygfF	2.46728	2.46728	2.46728	0	2.50472	2.46728	2.51636	2.49612	0.000657682	-1.02019	0.0476
ssuE	2.46471	2.46991	2.46731	1.352e-05	2.40843	2.40843	2.39603	2.4043	5.12533e-05	1.04465	0.0008
intE	2.50133	2.4336	2.46746	0.00229368	2.4336	2.4336	2.42613	2.43111	1.86003e-05	1.02552	0.38253
ybiI	2.43924	2.49627	2.46775	0.00162621	2.44395	2.43924	2.42956	2.43758	5.38264e-05	1.02113	0.4058
fadE	2.46808	2.46779	2.46793	4.205e-08	2.47036	2.48201	2.46808	2.47348	5.58276e-05	-1.00385	0.23711
ymgC	2.53296	2.40365	2.4683	0.00836054	2.38202	2.38202	2.37903	2.38102	2.98003e-06	1.06237	0.19612
hyfA	2.46369	2.47363	2.46866	4.94018e-05	2.47715	2.61073	2.47467	2.52085	0.00606035	-1.03684	0.31978
dsdC	2.41132	2.5269	2.46911	0.00667937	2.41444	2.40154	2.48954	2.43517	0.0022584	1.0238	0.78516
uspC	2.43236	2.50588	2.46912	0.0027026	2.41841	2.43236	2.4267	2.42582	4.9227e-05	1.03047	0.30833
ypjD	2.47587	2.46237	2.46912	9.1125e-05	2.47575	2.47425	2.56864	2.50621	0.00292338	-1.02604	0.31501
yoaG	2.38508	2.55343	2.46925	0.0141709	2.33786	2.33786	2.33733	2.33768	9.36333e-08	1.09549	0.10028
yjjX	2.49256	2.44608	2.46932	0.0010802	2.44662	2.50522	2.44039	2.46408	0.00127928	1.00364	0.92744
yeiT	2.38906	2.54958	2.46932	0.0128833	2.40406	2.40406	2.39901	2.40238	8.50083e-06	1.04749	0.65215
ycbJ	2.49266	2.44611	2.46938	0.00108345	2.45622	2.45062	2.45004	2.45229	1.16481e-05	1.01192	0.70258
idnT	2.4172	2.52161	2.46941	0.00545072	2.41897	2.40098	2.4172	2.41238	9.83102e-05	1.04032	0.36867
trkG	2.46973	2.46973	2.46973	0	2.4727	2.4683	2.46973	2.47024	5.03763e-06	-1.00036	0.83789
yfgJ	2.47634	2.46328	2.46981	8.52818e-05	2.48216	2.47634	2.47634	2.47828	1.12908e-05	-1.00589	0.26354
ydjX	2.47057	2.46923	2.4699	8.978e-07	2.47057	2.47057	2.46023	2.46712	3.56385e-05	1.00193	0.67498
ycdZ	2.47012	2.47012	2.47012	0	2.5221	2.47012	2.47012	2.48745	0.00090064	-1.01208	0.48045
yagT	2.52534	2.41503	2.47018	0.00608415	2.40685	2.40222	2.40685	2.40531	7.14563e-06	1.046	0.30495
yhfS	2.47064	2.46979	2.47022	3.6125e-07	2.47289	2.46946	2.46979	2.47071	3.58063e-06	-1.00035	0.82621
gfcA	2.47017	2.47061	2.47039	9.68e-08	2.47419	2.47061	2.46744	2.47075	1.14046e-05	-1.00025	0.9214
ynjH	2.47039	2.4705	2.47044	6.05e-09	2.47408	2.47593	2.63343	2.52781	0.00836702	-1.04057	0.36821
napC	2.47066	2.47066	2.47066	0	2.47066	2.46299	2.5406	2.49142	0.00182896	-1.01449	0.6485
yegD	2.47073	2.47073	2.47073	0	2.47073	2.47073	2.46637	2.46928	6.33653e-06	1.00101	0.48078
mzrA	2.47933	2.46227	2.4708	0.000145522	2.4824	2.47933	2.47496	2.4789	1.39792e-05	-1.00563	0.59713
fadH	2.45177	2.49049	2.47113	0.000749619	2.45301	2.45177	2.44956	2.45145	3.05403e-06	1.01374	0.44605
yjfF	2.46768	2.47465	2.47117	2.42904e-05	2.47754	2.47465	2.4863	2.4795	3.6802e-05	-1.00579	0.07814
yjiT	2.36248	2.58008	2.47128	0.0236749	2.36607	2.36391	2.36077	2.36358	7.10253e-06	1.07751	0.52718
ybaA	2.46967	2.47296	2.47131	5.41205e-06	2.47767	2.47531	2.47531	2.4761	1.85653e-06	-1.00332	0.01927
yhgN	2.47125	2.4716	2.47142	6.125e-08	2.47473	2.47125	2.47125	2.47241	4.0368e-06	-1.00068	0.64905
ycjQ	2.40165	2.54131	2.47148	0.00975246	2.4095	2.4095	2.4095	2.4095	0	1.0439	0.62063
yjdK	2.4716	2.47188	2.47174	3.92e-08	2.47665	2.47188	2.46796	2.47216	1.89392e-05	-1.00029	0.92733
macA	2.49019	2.45341	2.4718	0.000676384	2.46572	2.46095	2.46361	2.46343	5.71343e-06	1.00582	0.81468
glpT	2.46901	2.47481	2.47191	1.682e-05	2.98358	2.47481	2.47481	2.6444	0.0862823	-1.127	0.44322
zntA	2.47215	2.47201	2.47208	9.8e-09	2.47554	2.47215	2.44912	2.4656	0.000206648	1.0045	0.68022
pppA	2.47129	2.47411	2.4727	3.9762e-06	2.48212	2.47411	2.47016	2.47546	3.7134e-05	-1.00192	0.70422
yehY	2.48101	2.46453	2.47277	0.000135795	2.48697	2.47917	2.68423	2.55012	0.0135037	-1.05508	0.32622
dicF	2.47301	2.47301	2.47301	0	2.47642	2.47301	2.47196	2.4738	5.43703e-06	-1.00055	0.76328
rtn	2.47311	2.47311	2.47311	0	2.47742	2.47311	2.47203	2.47419	8.13243e-06	-1.00075	0.73482
ydeJ	2.46637	2.47986	2.47311	9.09901e-05	2.46637	2.46637	2.46637	2.46637	0	1.00469	0.48042
dinG	2.47331	2.47331	2.47331	0	2.47611	2.47331	2.47113	2.47352	6.23213e-06	-1.00014	0.93746
napF	2.47246	2.4747	2.47358	2.5088e-06	2.48508	2.4747	2.4747	2.47816	3.59148e-05	-1.00318	0.25306
yeaE	2.57311	2.37474	2.47392	0.0196753	2.45456	2.45424	2.61881	2.5092	0.00901024	-1.02475	0.87046
yhcF	2.47422	2.4739	2.47406	5.12e-08	2.4739	2.47371	2.4739	2.47384	1.20333e-08	1.00015	0.23064
ygjK	2.37294	2.57537	2.47415	0.020489	2.37851	2.375	2.37396	2.37582	5.68403e-06	1.07053	0.55035
yceB	2.47855	2.47018	2.47436	3.50284e-05	2.4814	2.64031	2.47855	2.53342	0.00857113	-1.04178	0.35653
kdgK	2.47441	2.47441	2.47441	0	2.47441	2.47084	2.47441	2.47322	4.2483e-06	1.00083	0.48042
uxuB	2.47449	2.47449	2.47449	0	2.47449	2.47693	2.4726	2.47467	4.71243e-06	-1.00013	0.93527
ccmH	2.47559	2.4738	2.4747	1.60205e-06	2.47559	2.48558	2.47559	2.47892	3.32667e-05	-1.00293	0.27342
mutT	2.47483	2.47472	2.47478	6.05e-09	2.47472	2.47472	2.47472	2.47472	0	1.00004	0.48042
ypfH	2.39938	2.5504	2.47489	0.0114035	2.40016	2.39634	2.39938	2.39863	4.07373e-06	1.05428	0.45481
prlC	2.53627	2.41401	2.47514	0.00747375	2.41757	2.41298	2.41757	2.41604	7.0227e-06	1.04182	0.55518
ligT	2.47763	2.47329	2.47546	9.4178e-06	2.47751	2.47594	2.4859	2.47978	2.86764e-05	-1.003	0.32727
rhsB	2.4727	2.4785	2.4756	1.682e-05	2.48186	2.4785	2.50623	2.48886	0.000229023	-1.00924	0.13037
prpB	2.39592	2.55584	2.47588	0.0127872	2.39592	2.48747	2.36896	2.41745	0.00385881	1.04133	0.7303
ynhG	2.47616	2.47597	2.47607	1.805e-08	2.45496	2.47597	2.49554	2.47549	0.000411857	1.0004	0.97708
fadD	2.47697	2.47536	2.47616	1.29605e-06	2.47697	2.47697	2.47697	2.47697	0	-1.00056	0.48042
rof	2.53627	2.41619	2.47623	0.0072096	2.4196	2.41619	2.40951	2.4151	2.63431e-05	1.04328	0.44332
udk	2.54918	2.40392	2.47655	0.0105502	2.40687	2.40205	2.40058	2.40317	1.08262e-05	1.05218	0.45458
nagB	2.54904	2.40419	2.47661	0.0104908	2.4092	2.40587	2.4092	2.40809	3.6963e-06	1.04864	0.57574
oxyS	2.47002	2.48334	2.47668	8.87112e-05	2.49314	2.8309	2.48334	2.60246	0.0391626	-1.0911	0.35851
phr	2.44034	2.51307	2.4767	0.00264483	2.46756	2.58943	2.43764	2.49821	0.00646462	-1.01502	0.8492
parC	2.47674	2.47674	2.47674	0	2.48038	2.47674	2.46644	2.47452	5.22772e-05	1.00154	0.78441
lyxK	2.47476	2.47899	2.47687	8.94645e-06	2.51772	2.47899	2.47553	2.49075	0.000548663	-1.00966	0.44914
psiE	2.47807	2.47591	2.47699	2.3328e-06	2.47591	2.47591	2.42113	2.45765	0.00100028	1.0135	0.39479
yedY	2.52266	2.43186	2.47726	0.00412232	2.43186	2.43313	2.42361	2.42953	2.67176e-05	1.03363	0.40309
ydeN	2.57279	2.38232	2.47755	0.0181394	2.38232	2.3814	2.40036	2.38803	0.000114295	1.06402	0.58284
abrB	2.47108	2.48424	2.47766	8.65928e-05	2.52668	2.48424	2.46821	2.49304	0.000912809	-1.01072	0.65716
yedM	2.371	2.58439	2.47769	0.0227676	2.59059	2.58653	2.80797	2.6617	0.016051	-1.13603	0.13598
mhpC	2.44247	2.51462	2.47854	0.00260281	2.51462	2.63043	2.51462	2.55322	0.00447065	-1.05313	0.13877
alsA	2.3951	2.56264	2.47887	0.0140348	2.41503	2.41332	2.41676	2.41504	2.95843e-06	1.04524	0.6886
ygaP	2.47884	2.47896	2.4789	7.2e-09	2.68166	2.47884	2.47884	2.54645	0.013712	-1.04793	0.48635
yedV	2.47808	2.4804	2.47924	2.6912e-06	2.4804	2.4804	2.53876	2.49985	0.0011353	-1.01439	0.39426
ykiA	2.48252	2.47626	2.47939	1.95938e-05	2.48252	2.48252	2.62184	2.52896	0.00647002	-1.03496	0.38741
ygiC	2.47148	2.48775	2.47961	0.000132356	2.48775	2.48775	2.48775	2.48775	0	-1.00565	0.48042
mdtA	2.47963	2.47963	2.47963	0	2.48258	2.49504	2.46399	2.48054	0.000244157	-1.00063	0.95582
dmsB	2.52607	2.43333	2.4797	0.00430035	2.43333	2.43333	2.43333	2.43333	0	1.03266	0.48044
rhlE	2.51081	2.44863	2.47972	0.00193318	2.6119	2.51028	2.5084	2.54353	0.00350707	-1.04522	0.1741
omrB	2.50205	2.45767	2.47986	0.000984792	2.50702	2.50391	2.50205	2.50433	6.30543e-06	-1.0171	0.35745
mhpB	2.47982	2.47995	2.47989	8.45e-09	2.47995	2.48157	2.47995	2.48049	8.748e-07	-1.00042	0.35152
yfiM	2.58489	2.37505	2.47997	0.0220164	2.37815	2.37685	2.36396	2.37299	6.1533e-05	1.07697	0.44037
ompW	2.48756	2.47245	2.48001	0.000114156	2.42334	2.46993	2.47245	2.45524	0.000764795	1.01731	0.15577
dmsD	2.53147	2.42881	2.48014	0.00526954	2.43937	2.43937	2.43937	2.43937	0	1.02866	0.67323
ycjD	2.46437	2.49597	2.48017	0.00049928	2.5883	2.47991	2.47991	2.51604	0.00391613	-1.02517	0.60517
nth	2.54528	2.41507	2.48018	0.00847732	2.44755	2.44311	2.52508	2.47191	0.00212495	1.00574	0.94851
dadA	2.48466	2.47656	2.48061	3.2805e-05	2.48794	2.48339	2.48466	2.48533	5.5123e-06	-1.00328	0.35374
ydgI	2.47782	2.48343	2.48062	1.5736e-05	2.55128	2.48343	2.48343	2.50605	0.00153454	-1.01778	0.3459
bcsZ	2.58943	2.37298	2.48121	0.0234253	2.37298	2.37163	2.37298	2.37253	6.075e-07	1.07824	0.46422
sbcD	2.49135	2.47108	2.48122	0.000205436	2.5219	2.47123	2.46744	2.48686	0.000924617	-1.00392	0.88337
murD	2.48166	2.48166	2.48166	0	2.48468	2.52033	2.4695	2.4915	0.000680841	-1.00685	0.73605
ydbH	2.48015	2.48348	2.48182	5.54445e-06	2.6085	2.5621	2.4309	2.53383	0.00848469	-1.03671	0.5424
soxR	2.48205	2.48205	2.48205	0	2.52333	2.48071	2.48065	2.4949	0.000606342	-1.00894	0.6094
potH	2.4846	2.47995	2.48228	1.08112e-05	2.4846	2.4846	2.54207	2.50376	0.00110093	-1.015	0.34726
yegI	2.47995	2.48464	2.4823	1.09981e-05	2.48904	2.48464	2.48464	2.48611	6.45333e-06	-1.00265	0.17619
ibpB	2.48269	2.48281	2.48275	7.2e-09	2.48551	2.48281	2.48281	2.48371	2.43e-06	-1.00067	0.38535
ydhB	2.60163	2.36515	2.48339	0.0279614	2.36793	2.36262	2.36386	2.3648	7.71643e-06	1.08567	0.4671
ydfU	2.4789	2.48812	2.48351	4.25042e-05	2.4899	2.48891	2.48708	2.48863	2.0469e-06	-1.00356	0.36241
yfgF	2.54599	2.42138	2.48369	0.00776383	2.4218	2.4218	2.4218	2.4218	0	1.04383	0.52048
ydaM	2.56934	2.39806	2.4837	0.0146684	2.40032	2.39479	2.39806	2.39772	7.73023e-06	1.06141	0.46494
pspG	2.45149	2.51595	2.48372	0.00207755	2.50746	2.5034	2.5034	2.50475	5.49453e-06	-1.01469	0.73674
ydfZ	2.48384	2.48384	2.48384	0	2.5823	2.48384	2.4793	2.51515	0.00338733	-1.02194	0.58816
rhaR	2.39762	2.57045	2.48403	0.0149351	2.40245	2.38673	2.39371	2.3943	6.20377e-05	1.06418	0.41618
trkA	2.50628	2.46193	2.48411	0.000983461	2.48083	2.47449	2.47097	2.47543	2.49676e-05	1.00603	0.84029
tolR	2.49327	2.47539	2.48433	0.000159847	2.47539	2.47312	2.47439	2.4743	1.2943e-06	1.00698	0.34365
rffH	2.48435	2.48435	2.48435	0	2.48435	2.53091	2.48059	2.49862	0.000785679	-1.00994	0.62451
mppA	2.50689	2.46208	2.48448	0.00100397	2.46741	2.56548	2.46741	2.5001	0.00320591	-1.01088	0.83807
rsxA	2.54024	2.4292	2.48472	0.00616494	2.43276	2.48247	2.43276	2.44933	0.000823695	1.02483	0.7535
pgaA	2.39849	2.57196	2.48522	0.0150459	2.40143	2.39905	2.44674	2.41574	0.000722166	1.04934	0.67608
yhgN	2.48543	2.4851	2.48527	5.445e-08	2.4851	2.4905	2.48143	2.48568	2.08156e-05	-1.00029	0.93194
yghF	2.48561	2.48583	2.48572	2.42e-08	2.48561	2.54659	2.48237	2.50486	0.00130888	-1.01335	0.60051
ydaL	2.48583	2.48583	2.48583	0	2.48907	2.4839	2.48583	2.48627	6.82523e-06	-1.0003	0.87892
yciQ	2.59055	2.38117	2.48586	0.02192	2.38117	2.38117	2.38117	2.38117	0	1.07526	0.48043
ydfR	2.48396	2.48841	2.48618	9.90125e-06	2.59125	2.48923	2.47614	2.51887	0.00397162	-1.02292	0.61416
ybjG	2.48917	2.48688	2.48803	2.62205e-06	2.49364	2.48998	2.48917	2.49093	5.6721e-06	-1.00202	0.08851
torA	2.48817	2.48817	2.48817	0	2.49102	2.48789	2.48817	2.48903	2.99963e-06	-1.00059	0.63805
ygdL	2.48827	2.48827	2.48827	0	2.48827	2.48495	2.50611	2.49311	0.000129506	-1.00336	0.69996
ydjJ	2.39433	2.58225	2.48829	0.017657	2.39433	2.39096	2.39321	2.39283	2.94563e-06	1.0684	0.44494
ygeO	2.48402	2.4929	2.48846	3.94272e-05	2.48402	2.48073	2.59135	2.5187	0.00396122	-1.02118	0.65666
ybjD	2.5473	2.42995	2.48862	0.00688551	2.4924	2.52342	2.4924	2.50274	0.000320747	-1.00983	0.90063
ulaG	2.48297	2.49575	2.48936	8.16642e-05	2.48658	2.47925	2.48297	2.48293	1.34332e-05	1.00446	0.56735
yrbG	2.48936	2.48936	2.48936	0	2.51027	2.48936	2.47974	2.49312	0.000243642	-1.00261	0.82863
yibG	2.33647	2.64233	2.4894	0.0467752	2.34683	2.34068	2.50343	2.39698	0.00850816	1.06616	0.76884
ytfQ	2.48708	2.49203	2.48956	1.22513e-05	2.49203	2.49203	2.6278	2.53729	0.0061445	-1.03364	0.3987
fadI	2.41954	2.56005	2.48979	0.00987153	2.52279	2.42487	2.40484	2.45083	0.00398362	1.02737	0.79981
yqiI	2.36268	2.61695	2.48982	0.0323266	2.36755	2.36755	2.37172	2.36894	5.7963e-06	1.08739	0.57102
yjgI	2.49003	2.49003	2.49003	0	2.49003	2.48839	2.49003	2.48948	8.96533e-07	1.00038	0.4795
ldrA	2.43409	2.54616	2.49012	0.00627984	2.44691	2.45106	2.44691	2.44829	5.74083e-06	1.02942	0.69569
galR	2.49034	2.49034	2.49034	0	2.45496	2.49174	2.49034	2.47901	0.000434412	1.00788	0.58006
mobA	2.49041	2.49041	2.49041	0	2.49041	2.49041	2.48674	2.48919	4.48963e-06	1.00085	0.48042
fadJ	2.51779	2.46311	2.49045	0.00149495	2.40779	2.40779	2.40637	2.40732	6.72133e-07	1.05932	0.01326
hipB	2.49131	2.48997	2.49064	8.978e-07	2.49408	2.49131	2.49131	2.49223	2.55763e-06	-1.00111	0.16081
tauA	2.49089	2.49089	2.49089	0	2.49389	2.49053	2.49006	2.49149	4.36323e-06	-1.00042	0.79665
melB	2.491	2.491	2.491	0	2.491	2.48999	2.491	2.49066	3.40033e-07	1.00023	0.48195
kdgT	2.49126	2.49126	2.49126	0	2.49126	2.49551	2.47888	2.48855	7.46473e-05	1.00188	0.77984
uvrA	2.49023	2.49278	2.49151	3.25125e-06	2.49278	2.63294	2.48658	2.53743	0.00685075	-1.03235	0.56167
yfcJ	2.49209	2.49198	2.49204	6.05e-09	2.49436	2.49209	2.49209	2.49285	1.71763e-06	-1.00056	0.38659
sxy	2.53982	2.44443	2.49213	0.00454963	2.44765	2.44437	2.44127	2.44443	1.01788e-05	1.03361	0.48418
ygjV	2.42087	2.56384	2.49235	0.0102202	2.42087	2.4169	2.43442	2.42406	8.43856e-05	1.04847	0.56898
ynbB	2.44689	2.53877	2.49283	0.00422097	2.48258	2.45032	2.63097	2.52129	0.00928245	-1.01992	0.83788
trpT	2.51389	2.47182	2.49286	0.000884942	2.47182	2.47182	2.47182	2.47182	0	1.01469	0.48042
mliC	2.495	2.49081	2.49291	8.77805e-06	2.49081	2.49054	2.49081	2.49072	2.43e-08	1.00152	0.41091
yfiB	2.52764	2.45911	2.49337	0.00234818	2.54418	2.52764	2.61789	2.56324	0.00230863	-1.04962	0.0962
nrfA	2.38784	2.59999	2.49392	0.0225038	2.38784	2.38784	2.37969	2.38512	2.21408e-05	1.07832	0.4312
yeeT	2.45016	2.53768	2.49392	0.00382988	2.74327	2.56018	2.51065	2.6047	0.0150145	-1.07981	0.20919
yfaY	2.50988	2.47822	2.49405	0.000501178	2.53501	2.73559	2.53068	2.60043	0.0137065	-1.07652	0.10665
yqeG	2.36974	2.61896	2.49435	0.0310553	2.3733	2.36974	2.35872	2.36725	5.77817e-05	1.09209	0.43948
aspA	2.4817	2.508	2.49485	0.000345845	2.4817	2.4758	2.4817	2.47973	1.16033e-05	1.01053	0.33106
tadA	2.49486	2.49486	2.49486	0	2.5013	2.49486	2.49392	2.49669	1.61369e-05	-1.00127	0.67562
pheP	2.49554	2.49434	2.49494	7.2e-07	2.67089	2.49581	2.49581	2.55417	0.0102177	-1.04191	0.44673
ynaI	2.54431	2.44598	2.49514	0.00483439	2.44598	2.44598	2.44223	2.44473	4.6875e-06	1.03556	0.4314
malK	2.49416	2.4967	2.49543	3.2258e-06	2.4967	2.68578	2.77888	2.65379	0.0206741	-1.11602	0.05141
yciT	2.49486	2.49611	2.49548	7.8125e-07	2.4993	2.49576	2.51342	2.50283	8.72969e-05	-1.0051	0.19437
malQ	2.52716	2.46395	2.49555	0.00199775	2.7613	2.75247	2.52744	2.6804	0.0175678	-1.1367	0.02938
gspO	2.42235	2.56877	2.49556	0.0107194	2.4284	2.4195	2.42263	2.42351	2.03833e-05	1.05121	0.53513
ybiX	2.49479	2.49664	2.49572	1.71125e-06	2.50002	2.49664	2.49664	2.49777	3.80813e-06	-1.00142	0.14881
intS	2.49573	2.49573	2.49573	0	2.49864	2.49573	2.49573	2.4967	2.8227e-06	-1.00067	0.47938
ygbN	2.49479	2.49691	2.49585	2.2472e-06	2.50389	2.49691	2.49691	2.49924	1.62401e-05	-1.00235	0.21397
bisC	2.62909	2.36309	2.49609	0.035378	2.45721	2.39165	2.45721	2.43536	0.0014327	1.043	0.81606
feaB	2.49695	2.49695	2.49695	0	2.49695	2.49957	2.48664	2.49439	4.67242e-05	1.00178	0.73781
yeiQ	2.49669	2.49793	2.49731	7.688e-07	2.5075	2.5012	2.5012	2.5033	1.323e-05	-1.00416	0.01738
ypjK	2.4787	2.51635	2.49752	0.000708761	2.52755	2.51784	2.50857	2.51799	9.00762e-05	-1.01428	0.4087
viaA	2.49814	2.49814	2.49814	0	2.49605	2.52595	2.51486	2.51229	0.000228469	-1.00985	0.08893
insL-1	2.50115	2.49531	2.49823	1.70528e-05	2.50115	2.50308	2.49978	2.50134	2.74863e-06	-1.00216	0.45137
cls	2.49833	2.49833	2.49833	0	2.46653	2.49993	2.49433	2.48693	0.00031996	1.00793	0.35498
idnO	2.45252	2.54446	2.49849	0.00422648	2.42456	2.45252	2.45252	2.4432	0.000260587	1.03907	0.30303
ygiS	2.49753	2.50035	2.49894	3.9762e-06	2.50035	2.50426	2.50299	2.50253	3.97843e-06	-1.00249	0.04568
yhbE	2.5749	2.42316	2.49903	0.0115125	2.85787	2.57988	2.57519	2.67098	0.0262014	-1.12658	0.13417
recT	2.36841	2.63008	2.49925	0.0342356	2.37063	2.36724	2.37063	2.3695	3.8307e-06	1.0941	0.52462
yhjK	2.45783	2.54072	2.49927	0.00343538	2.46654	2.46447	2.46334	2.46478	2.63363e-06	1.0242	0.65325
msyB	2.58828	2.41054	2.49941	0.0157958	2.41054	2.41054	2.39982	2.40697	3.83061e-05	1.06617	0.41361
yfeD	2.49624	2.50316	2.4997	2.39432e-05	2.52337	2.51167	2.51167	2.51557	4.563e-05	-1.01106	0.01322
ybiP	2.4999	2.4999	2.4999	0	2.4999	2.4999	2.4999	2.4999	0	1	NaN
yfhM	2.50128	2.49942	2.50035	1.7298e-06	2.50232	2.48829	2.49942	2.49668	5.48546e-05	1.00255	0.6493
nrdI	2.5009	2.5009	2.5009	0	2.50588	2.49829	2.49925	2.50114	1.70811e-05	-1.00017	0.95634
yccX	2.50099	2.50099	2.50099	0	2.50387	2.49627	2.49917	2.49977	1.471e-05	1.00085	0.77586
rsmB	2.53683	2.46537	2.5011	0.00255327	2.51094	2.88021	2.53683	2.64266	0.0424901	-1.1031	0.32961
yagJ	2.50135	2.50135	2.50135	0	2.50353	2.50135	2.50135	2.50208	1.58413e-06	-1.0005	0.48042
clcB	2.29753	2.70579	2.50166	0.0833381	2.30103	2.28791	2.29585	2.29493	4.36684e-05	1.15407	0.45029
hybG	2.49631	2.5072	2.50176	5.92961e-05	2.37301	2.3624	2.37301	2.36947	3.7524e-05	1.09603	0.0003
rnt	2.50183	2.50183	2.50183	0	2.50596	2.49933	2.5009	2.50206	1.20042e-05	-1.00016	0.94881
prmC	2.60952	2.39457	2.50204	0.0231018	2.76795	2.44216	2.53101	2.58037	0.0283623	-1.05579	0.78119
nfi	2.54011	2.46404	2.50207	0.00289332	2.4693	2.46595	2.45116	2.46214	9.3171e-05	1.02807	0.414
yghS	2.48678	2.51739	2.50209	0.000468486	2.51651	2.51651	2.51651	2.51651	0	-1.01005	0.57955
lysR	2.50294	2.50294	2.50294	0	2.50294	2.50425	2.50294	2.50338	5.72033e-07	-1.0003	0.48042
fimE	2.50197	2.50402	2.503	2.10125e-06	2.50197	2.50197	2.50197	2.50197	0	1.00071	0.47968
flhB	2.7092	2.29694	2.50307	0.0849792	3.0241	3.37782	3.08781	3.16324	0.0355471	-1.58027	0.01582
sfsB	2.49015	2.51751	2.50383	0.000374285	2.54649	2.51939	2.5131	2.52633	0.000314811	-1.01572	0.21872
mog	2.50462	2.50338	2.504	7.688e-07	2.53219	2.50225	2.50462	2.51302	0.000277021	-1.00627	0.58402
nhaA	2.50456	2.50456	2.50456	0	2.50456	2.50409	2.5012	2.50328	3.31043e-06	1.00089	0.27956
treB	2.50303	2.50717	2.5051	8.5698e-06	2.50717	2.70494	2.67142	2.62784	0.0112024	-1.0888	0.04243
cdaR	2.50543	2.50573	2.50558	4.5e-08	2.50855	2.50517	2.50405	2.50592	5.48813e-06	-1.00024	0.89394
yeiE	2.50623	2.50623	2.50623	0	2.51257	2.50746	2.50472	2.50825	1.58737e-05	-1.0014	0.62708
mdlB	2.57283	2.44002	2.50643	0.00881925	2.44322	2.43923	2.44156	2.44134	4.01743e-06	1.04615	0.53952
recC	2.51583	2.4971	2.50646	0.000175406	2.4971	2.4971	2.49288	2.49569	5.93613e-06	1.00749	0.33074
yqaB	2.6053	2.40798	2.50664	0.0194676	2.49051	2.86373	2.48745	2.6139	0.0468149	-1.07718	0.72727
ygeF	2.47539	2.53924	2.50732	0.00203841	2.47958	2.47958	2.64622	2.53513	0.0092563	-1.01946	0.82251
ygiA	2.4872	2.52759	2.50739	0.000815676	2.48761	2.48761	2.48761	2.48761	0	1.01381	0.54031
rlmG	2.50763	2.50763	2.50763	0	2.51561	2.51062	2.49774	2.50799	8.50219e-05	-1.00025	0.96985
ydaN	2.60079	2.4146	2.5077	0.0173334	2.4146	2.41327	2.41321	2.41369	6.17433e-07	1.06733	0.45505
ytfH	2.4532	2.5622	2.5077	0.0059405	2.5622	2.5622	2.57495	2.56645	5.41875e-05	-1.04156	0.37886
recB	2.50787	2.50787	2.50787	0	2.53638	2.5098	2.50314	2.51644	0.000309292	-1.00596	0.64683
truC	2.50478	2.51174	2.50826	2.42208e-05	2.51539	2.51174	2.51174	2.51296	4.44083e-06	-1.00326	0.24429
ryjA	2.42144	2.59561	2.50853	0.0151676	2.43049	2.43049	2.42235	2.42778	2.20865e-05	1.05757	0.59204
yhiJ	2.50149	2.51561	2.50855	9.96872e-05	2.51867	2.51525	2.51525	2.51639	3.8988e-06	-1.00545	0.36153
ypjF	2.50806	2.50926	2.50866	7.2e-07	2.48664	2.51112	2.50926	2.50234	0.000185732	1.00439	0.67011
nudJ	2.59093	2.42695	2.50894	0.0134447	2.44526	2.44526	2.4226	2.43771	0.000171159	1.05061	0.63482
mrr	2.53125	2.48689	2.50907	0.000983905	2.78494	2.53125	2.53125	2.61581	0.0214529	-1.07679	0.27623
cynT	2.49028	2.52801	2.50915	0.000711776	2.57716	2.48742	2.48629	2.51696	0.00271865	-1.00543	0.90685
ccmD	2.62098	2.39782	2.5094	0.0249002	2.41754	2.42267	2.4078	2.416	5.70502e-05	1.06688	0.65086
mrdB	2.63705	2.38195	2.5095	0.032538	2.38633	2.3839	2.3839	2.38471	1.9683e-06	1.09035	0.54153
yieK	2.37742	2.6431	2.51026	0.0352929	2.37742	2.37742	2.3584	2.37108	0.000120587	1.10128	0.40577
yjcS	2.39148	2.62908	2.51028	0.0282269	2.41242	2.44861	2.39948	2.42017	0.000648486	1.06445	0.6928
tnaA	2.43484	2.5859	2.51037	0.0114096	2.47005	2.4451	2.46332	2.45949	0.000166627	1.0359	0.72869
ygeP	2.44336	2.57791	2.51064	0.00905185	2.57791	2.57791	2.72128	2.6257	0.00685165	-1.08302	0.1633
mgtA	2.51021	2.51127	2.51074	5.618e-07	2.51621	2.68998	2.5099	2.57203	0.0104441	-1.0434	0.41429
nrdF	2.51097	2.51097	2.51097	0	2.51097	2.51097	2.50286	2.50827	2.1924e-05	1.00188	0.48042
yfbR	2.51119	2.51119	2.51119	0	2.51119	2.51073	2.60246	2.54146	0.0027908	-1.0212	0.52323
exbB	2.51176	2.5121	2.51193	5.78e-08	2.51841	2.46698	2.5121	2.49916	0.000786779	1.00889	0.67632
yggG	2.49793	2.52635	2.51214	0.000403848	2.50079	2.49651	2.49611	2.4978	6.73013e-06	1.00999	0.46588
qseB	2.3922	2.6322	2.5122	0.0288	2.4029	2.79782	2.4029	2.53454	0.0519873	-1.01561	0.94539
hofO	2.56125	2.46369	2.51247	0.00475898	2.52178	2.85152	2.56125	2.64485	0.0324238	-1.0961	0.32065
yjtD	2.51573	2.51042	2.51307	1.40981e-05	2.52898	2.51573	2.51573	2.52015	5.85208e-05	-1.00491	0.18027
yggS	2.51339	2.51339	2.51339	0	2.51339	2.51498	2.5121	2.51349	2.0811e-06	-1.00007	0.9478
baeS	2.44184	2.58581	2.51382	0.0103637	2.46513	2.44192	2.40699	2.43801	0.000856511	1.05395	0.43126
yneE	2.51462	2.51462	2.51462	0	2.53384	2.51462	2.51106	2.51984	0.000150168	-1.00362	0.69945
yfjU	2.51511	2.5147	2.5149	8.405e-08	2.5147	2.51343	2.48509	2.50441	0.000280253	1.0073	0.36873
creD	2.4408	2.58902	2.51491	0.0109846	2.45869	2.45512	2.45187	2.45523	1.16366e-05	1.04224	0.66771
yhjV	2.51387	2.51616	2.51502	2.62205e-06	2.51972	2.51616	2.50945	2.51511	2.71951e-05	-1.00007	0.98599
rlmF	2.49414	2.53633	2.51523	0.000889998	2.49433	2.48812	2.55368	2.51204	0.00130985	1.00221	0.95286
yghA	2.51129	2.52021	2.51575	3.97832e-05	2.58056	2.52021	2.50966	2.53681	0.00146337	-1.0147	0.58565
ycgX	2.51655	2.51511	2.51583	1.0368e-06	2.52358	2.5121	2.51655	2.51741	3.35023e-05	-1.0011	0.8118
bglJ	2.41555	2.6162	2.51588	0.0201302	2.43126	2.428	2.42773	2.429	3.86023e-06	1.06207	0.63445
ybfF	2.51618	2.51618	2.51618	0	2.51959	2.56197	2.51122	2.53093	0.000740281	-1.01027	0.58249
sufD	2.60268	2.43046	2.51657	0.0148299	2.44634	2.43046	2.39647	2.42442	0.000649085	1.06596	0.39702
yidH	2.51672	2.5166	2.51666	7.2e-09	2.55017	2.5166	2.51305	2.52661	0.000419574	-1.00692	0.64834
yadB	2.518	2.51615	2.51708	1.71125e-06	2.518	2.51635	2.58847	2.54094	0.00169501	-1.01668	0.46636
yiiE	2.51717	2.51717	2.51717	0	2.51717	2.51608	2.75812	2.59712	0.0194402	-1.05698	0.52065
hokD	2.52039	2.51446	2.51743	1.75824e-05	2.84677	2.52109	2.53589	2.63458	0.0338221	-1.0846	0.3553
yehR	2.51744	2.51744	2.51744	0	2.51815	2.51652	2.76958	2.60142	0.0212098	-1.05994	0.4891
rybB	2.52083	2.51472	2.51778	1.86661e-05	2.51403	2.51632	2.5571	2.52915	0.000587213	-1.00792	0.67333
mrdA	2.57016	2.46578	2.51797	0.00544759	2.66376	2.56402	2.58614	2.60464	0.0027437	-1.06192	0.13167
rdlC	2.52265	2.51387	2.51826	3.85442e-05	2.5264	2.52265	2.55373	2.53426	0.000287826	-1.01115	0.11649
yeaO	2.48525	2.55138	2.51832	0.00218659	2.41113	2.41113	2.41113	2.41113	0	1.07712	0.01133
ndh	2.51836	2.51836	2.51836	0	2.52264	2.59457	2.51662	2.54461	0.00188106	-1.01836	0.40378
alsE	2.51846	2.51846	2.51846	0	2.52475	2.51846	2.51301	2.51874	3.45157e-05	-1.00019	0.96285
yjfN	2.51849	2.51849	2.51849	0	2.51849	2.53951	2.51151	2.52317	0.000212427	-1.00325	0.77486
hybD	2.5601	2.477	2.51855	0.00345281	2.477	2.47338	2.58734	2.51257	0.00419582	1.00415	0.95311
ychE_1	2.6148	2.42257	2.51868	0.0184762	2.42257	2.42257	2.42257	2.42257	0	1.06889	0.48043
gltS	2.49546	2.54202	2.51874	0.00108392	2.49695	2.49181	2.49546	2.49474	6.9937e-06	1.01677	0.42708
ygaD	2.51886	2.51886	2.51886	0	2.51886	2.51636	2.51886	2.51803	2.08333e-06	1.00058	0.48104
nuoG	2.51916	2.51916	2.51916	0	2.5225	2.54112	2.50756	2.52373	0.000282697	-1.00317	0.8086
yjhV	2.4732	2.56577	2.51948	0.0042846	2.4732	2.46755	2.47005	2.47027	8.01583e-06	1.0347	0.3892
yadL	2.51956	2.51956	2.51956	0	2.46685	2.52179	2.51859	2.50241	0.000950945	1.01196	0.55931
rimO	2.52593	2.51479	2.52036	6.20498e-05	2.51479	2.51144	2.50799	2.51141	1.15608e-05	1.00623	0.11042
omrA	2.52039	2.52039	2.52039	0	2.50777	2.52039	2.52039	2.51618	5.30881e-05	1.00292	0.48042
yfiE	2.51964	2.52194	2.52079	2.645e-06	2.64711	2.51649	2.52194	2.56185	0.0054598	-1.02887	0.56039
creC	2.52128	2.52164	2.52146	6.48e-08	2.52362	2.52038	2.52164	2.52188	2.6676e-06	-1.00029	0.82118
cusS	2.52238	2.52081	2.5216	1.23245e-06	2.52238	2.52238	2.64242	2.56239	0.0048032	-1.02868	0.43936
metG	2.52155	2.52197	2.52176	8.82e-08	2.52557	2.52197	2.51999	2.52251	8.0028e-06	-1.00052	0.81407
nadK	2.53605	2.50767	2.52186	0.000402712	2.54138	2.59896	2.53605	2.5588	0.00121692	-1.02593	0.11441
ycjW	2.52505	2.51878	2.52191	1.96564e-05	2.60507	2.5475	2.52181	2.55813	0.00181775	-1.02542	0.1252
ymdB	2.52275	2.52134	2.52204	9.9405e-07	2.52275	2.52154	2.84788	2.63072	0.0353681	-1.07824	0.47506
fliP	2.56231	2.4828	2.52256	0.00316092	2.87666	3.00589	2.60546	2.82934	0.0417657	-1.23695	0.02277
queF	2.52361	2.52152	2.52257	2.18405e-06	2.52635	2.52355	2.51987	2.52326	1.05621e-05	-1.00048	0.86582
csdE	2.52271	2.52271	2.52271	0	2.52271	2.67495	2.52138	2.57301	0.00779376	-1.03548	0.53062
yabQ	2.56264	2.48349	2.52306	0.00313236	2.48794	2.49633	2.47567	2.48665	0.000107963	1.02556	0.60492
entH	2.52324	2.52316	2.5232	3.2e-09	2.52324	2.59314	2.52324	2.54654	0.00162867	-1.01631	0.47076
mdlA	2.52829	2.51957	2.52393	3.80192e-05	2.51957	2.54771	2.51811	2.52846	0.000278359	-1.00315	0.82449
yedR	2.40701	2.64186	2.52443	0.0275773	2.40788	2.42511	2.40788	2.41362	9.89576e-05	1.07984	0.57907
bcsG	2.52942	2.52002	2.52472	4.418e-05	2.52002	2.52002	2.52002	2.52002	0	1.00326	0.48026
yhaK	2.50183	2.54883	2.52533	0.0011045	2.50183	2.46087	2.50183	2.48818	0.000559241	1.02609	0.18408
yjjN	2.45306	2.5981	2.52558	0.0105183	2.45734	2.45734	2.89141	2.60203	0.0628056	-1.05442	0.80795
yqeH	2.38122	2.67028	2.52575	0.0417778	2.38122	2.38122	2.37937	2.3806	1.14083e-06	1.10584	0.46404
ymfD	2.40731	2.64512	2.52621	0.0282768	2.36881	2.44189	2.37881	2.3965	0.00156996	1.09408	0.38206
yajO	2.62809	2.42459	2.52634	0.0207061	2.42459	2.41997	2.4235	2.42269	5.83223e-06	1.07449	0.44063
ycgK	2.5274	2.52712	2.52726	3.92e-08	2.51662	2.52712	2.59749	2.54708	0.00193369	-1.01383	0.68017
kefC	2.52632	2.52839	2.52736	2.14245e-06	2.5384	2.52755	2.52839	2.53145	3.6438e-05	-1.00284	0.33818
perR	2.52523	2.52963	2.52743	9.68e-06	2.54202	2.66357	2.53055	2.57871	0.00543338	-1.03619	0.28694
allC	2.37453	2.68115	2.52784	0.0470079	2.38902	2.38278	2.37876	2.38352	2.67276e-05	1.10521	0.58026
rutF	2.36232	2.69406	2.52819	0.0550257	2.38399	2.3814	2.38	2.3818	4.09803e-06	1.1068	0.62401
nanC	2.5282	2.52847	2.52834	3.645e-08	2.52847	2.52843	2.64951	2.5688	0.00488517	-1.02845	0.46713
ydhT	2.52861	2.52816	2.52839	1.0125e-07	2.70148	2.52816	2.51941	2.58302	0.0105443	-1.03859	0.59632
flgI	2.72937	2.32756	2.52846	0.0807256	2.84079	3.34169	2.83613	3.0062	0.0844189	-1.39256	0.06001
fdoG	2.62443	2.4336	2.52902	0.018208	2.4984	2.5001	2.49494	2.49781	6.91453e-06	1.02186	0.86405
rbsD	2.54624	2.51202	2.52913	0.000585504	2.51329	2.509	2.6877	2.57	0.0103952	-1.02873	0.73031
sibC	2.53458	2.52378	2.52918	5.832e-05	2.56194	2.57952	2.54358	2.56168	0.000322972	-1.02278	0.01661
ygeM	2.52418	2.53454	2.52936	5.36648e-05	2.53687	2.55417	2.69088	2.59397	0.007118	-1.0458	0.21729
cueO	2.52961	2.52961	2.52961	0	2.52641	2.52961	2.76819	2.60807	0.0192314	-1.05589	0.53948
ylbH	2.53033	2.53033	2.53033	0	2.56038	2.53004	2.53033	2.54025	0.000303934	-1.0069	0.53256
ymfL	2.40189	2.65888	2.53038	0.0330219	2.43988	2.43373	2.43433	2.43598	1.14975e-05	1.06763	0.70124
ygdG	2.53131	2.53091	2.53111	8e-08	2.53091	2.53091	2.52938	2.5304	7.803e-07	1.00049	0.23064
ybbB	2.53189	2.53147	2.53168	8.82e-08	2.53454	2.53147	2.52889	2.53163	8.00063e-06	1.00003	0.98603
fecC	2.49665	2.5685	2.53257	0.00258121	2.49665	2.49623	2.49665	2.49651	5.88e-08	1.02531	0.46473
dosC	2.67262	2.39255	2.53259	0.0392196	2.40802	2.39361	2.39054	2.39739	8.71039e-05	1.09824	0.5574
hypC	2.45222	2.61338	2.5328	0.0129863	2.44077	2.45222	2.57264	2.48854	0.00533696	1.03115	0.80204
yjiT	2.5337	2.5339	2.5338	2e-08	2.5339	2.5339	2.5339	2.5339	0	-1.00007	0.48042
paaK	2.53383	2.53383	2.53383	0	2.53383	2.53383	2.55049	2.53938	9.25185e-05	-1.00386	0.48033
yphH	2.53376	2.53392	2.53384	1.28e-08	2.53392	2.53392	2.59035	2.55273	0.00106145	-1.01318	0.46372
yccS	2.62394	2.44431	2.53413	0.0161335	2.44431	2.44431	2.44074	2.44312	4.2483e-06	1.06511	0.44929
pgaB	2.52396	2.5446	2.53428	0.000213005	2.5446	2.54348	2.67272	2.58693	0.00551983	-1.03717	0.29329
yjhH	2.5347	2.53429	2.53449	8.405e-08	2.53628	2.53295	2.53296	2.53406	3.68523e-06	1.0003	0.84308
torD	2.53237	2.53761	2.53499	1.37288e-05	2.54387	2.53761	2.53761	2.5397	1.30625e-05	-1.00327	0.15193
yfjQ	2.53384	2.53619	2.53502	2.76125e-06	2.54539	2.57331	2.53619	2.55163	0.000373677	-1.01158	0.11909
yebB	2.40175	2.66831	2.53503	0.0355271	2.40175	2.40175	2.39758	2.40036	5.7963e-06	1.09784	0.45392
gst	2.48827	2.5827	2.53548	0.00445851	2.44566	2.46987	2.55702	2.49085	0.00343038	1.03142	0.68549
hemB	2.38045	2.69219	2.53632	0.0485909	2.39023	2.39023	2.39023	2.39023	0	1.10657	0.58357
mreD	2.53649	2.53649	2.53649	0	2.74179	2.53649	2.5284	2.60223	0.0146248	-1.04662	0.57999
ydcX	2.63367	2.43962	2.53665	0.0188277	2.44667	2.43962	2.40125	2.42918	0.000597489	1.07733	0.36091
ydcL	2.57822	2.49561	2.53692	0.00341221	2.49561	2.49561	2.48783	2.49302	2.01761e-05	1.0309	0.39115
astD	2.49262	2.58163	2.53713	0.00396139	2.49742	2.49742	2.4916	2.49548	1.12908e-05	1.02929	0.58553
ytfT	2.3242	2.75025	2.53722	0.0907593	2.33464	2.33095	2.33095	2.33218	4.5387e-06	1.15272	0.55987
yfiP	2.53743	2.53743	2.53743	0	2.54337	2.41936	2.53743	2.50005	0.00489238	1.02625	0.59303
yqiJ	2.56543	2.5097	2.53756	0.00155292	2.44904	2.44904	2.43516	2.44441	6.42181e-05	1.0667	0.01079
yncH	2.50435	2.57087	2.53761	0.00221246	2.50435	2.42479	2.50435	2.47783	0.00210993	1.04231	0.15179
nudI	2.56015	2.51515	2.53765	0.0010125	2.51862	2.51862	2.51705	2.5181	8.21633e-07	1.01365	0.63268
napD	2.48799	2.58756	2.53777	0.00495709	2.8152	2.61171	2.58756	2.67149	0.0156352	-1.09712	0.10829
efeU_1	2.53659	2.53936	2.53797	3.83645e-06	2.63711	2.53936	2.53764	2.57137	0.00324205	-1.02342	0.44644
ispE	2.66795	2.40878	2.53836	0.0335845	2.41198	2.40755	2.40622	2.40858	9.09523e-06	1.09413	0.47209
ybaN	2.57384	2.5036	2.53872	0.00246683	2.5036	2.5036	2.48209	2.49643	0.000154227	1.02975	0.30236
ogt	2.5393	2.53851	2.5389	3.1205e-07	2.54691	2.53811	2.53526	2.54009	3.68808e-05	-1.00082	0.86019
rprA	2.60785	2.47003	2.53894	0.00949718	2.43901	2.47003	2.46637	2.45847	0.000287368	1.05736	0.31847
yihW	2.55131	2.527	2.53916	0.000295488	2.55131	2.55131	2.81684	2.63982	0.0235021	-1.07227	0.33796
otsB	2.48685	2.5924	2.53963	0.0055704	2.48685	2.48685	2.48178	2.48516	8.5683e-06	1.03847	0.42324
glk	2.53956	2.54002	2.53979	1.058e-07	2.54002	2.54002	2.54002	2.54002	0	-1.00016	0.48375
rlmB	2.61792	2.462	2.53996	0.0121555	2.62124	2.71481	2.61792	2.65132	0.00302567	-1.08025	0.21482
yjgA	2.64889	2.43124	2.54007	0.0236858	2.43432	2.4328	2.43432	2.43381	7.70133e-07	1.07643	0.54411
ydjH	2.53771	2.54263	2.54017	1.21032e-05	2.54263	2.67603	2.53692	2.58519	0.00619663	-1.0317	0.52774
yadS	2.54094	2.54038	2.54066	1.568e-07	2.54094	2.54094	2.54094	2.54094	0	-1.00019	0.4832
ymgE	2.35495	2.72689	2.54092	0.0691697	2.35495	2.35495	2.34912	2.35301	1.13296e-05	1.13911	0.45387
ypjA	2.53895	2.54304	2.54099	8.36405e-06	2.54304	2.54304	2.66771	2.5846	0.00518087	-1.03068	0.4042
ybfB	2.40474	2.67733	2.54103	0.0371527	2.40474	2.40235	2.47046	2.42585	0.00149397	1.08311	0.6521
malI	2.54093	2.54133	2.54113	8e-08	2.54743	2.76986	2.54467	2.62065	0.0166989	-1.05667	0.38674
uxuA	2.53845	2.54459	2.54152	1.88498e-05	2.55752	2.55762	2.55104	2.55539	1.42161e-05	-1.00966	0.00853
pphA	2.55283	2.53129	2.54206	0.000231986	2.53129	2.64954	2.52801	2.56961	0.00479389	-1.01928	0.73079
ynjF	2.51293	2.57204	2.54249	0.001747	2.52039	2.52218	2.50903	2.5172	5.08627e-05	1.01768	0.64499
ycjX	2.4812	2.60488	2.54304	0.00764837	2.4812	2.47848	2.48008	2.47992	1.8688e-06	1.04472	0.43755
ung	2.6201	2.46666	2.54338	0.0117719	2.47028	2.46222	2.46666	2.46639	1.62969e-05	1.05482	0.46645
yegX	2.62648	2.46058	2.54353	0.0137614	2.38774	2.38101	2.50655	2.4251	0.0049869	1.08555	0.23986
dgt	2.62984	2.45826	2.54405	0.0147198	2.43454	2.45826	2.45498	2.44926	0.000165198	1.06791	0.35699
dnaB	2.54637	2.54313	2.54475	5.2488e-06	2.54637	2.54637	2.54637	2.54637	0	-1.00112	0.48042
ybcM	2.42873	2.66099	2.54486	0.0269724	2.38484	2.37976	2.37835	2.38098	1.16524e-05	1.12029	0.14129
yeaL	2.57328	2.518	2.54564	0.00152794	2.5229	2.518	2.50844	2.51645	5.40825e-05	1.02044	0.40846
uxaC	2.54594	2.54594	2.54594	0	2.54594	2.54594	2.54594	2.54594	0	1	NaN
dsdA	2.57449	2.51793	2.54621	0.00159952	2.57125	2.5817	2.57449	2.57581	2.8614e-05	-1.02073	0.41235
rcsC	2.67629	2.41703	2.54666	0.0336079	2.83713	2.67629	2.78794	2.76712	0.00679248	-1.16511	0.09364
hypD	2.54651	2.54699	2.54675	1.152e-07	2.55055	2.54695	2.54695	2.54815	4.32e-06	-1.00097	0.32618
dsbG	2.61995	2.47503	2.54749	0.0105009	2.45224	2.43564	2.45224	2.44671	9.18533e-05	1.07236	0.16975
ykgC	2.54106	2.55399	2.54753	8.35925e-05	2.57071	2.55494	2.54366	2.55644	0.000184606	-1.0062	0.62796
glcC	2.54748	2.54774	2.54761	3.38e-08	2.55045	2.5496	2.54405	2.54803	1.20808e-05	-1.00029	0.91102
insN-1	2.55215	2.54328	2.54772	3.93384e-05	2.55215	2.60107	2.55215	2.56846	0.000797722	-1.01448	0.27238
yfdT	2.37506	2.72131	2.54819	0.0599445	2.37506	2.37317	2.59427	2.4475	0.016157	1.07228	0.7831
ygeG	2.30833	2.78964	2.54899	0.11583	2.31087	2.30908	2.33209	2.31735	0.000163825	1.17417	0.56033
cbrC	2.54905	2.54905	2.54905	0	2.54905	2.54905	2.54583	2.54798	3.45613e-06	1.00074	0.47995
hyi	2.54735	2.55105	2.5492	6.845e-06	2.55569	2.55105	2.55105	2.5526	7.17653e-06	-1.00236	0.14705
ybjK	2.38346	2.71536	2.54941	0.0550788	2.38971	2.38346	2.38346	2.38554	1.30208e-05	1.12029	0.52995
fecI	2.55291	2.54641	2.54966	2.1125e-05	2.55291	2.65634	2.55291	2.58739	0.00356592	-1.0265	0.36585
degP	2.57472	2.52525	2.54999	0.00122364	2.52525	2.48815	2.62524	2.54621	0.00502801	1.00262	0.9647
ybhR	2.55054	2.55005	2.5503	1.2005e-07	2.55306	2.38144	2.55005	2.49485	0.00964864	1.03918	0.54238
sufB	2.63949	2.4629	2.55119	0.015592	2.4629	2.46586	2.45047	2.45974	6.66864e-05	1.06544	0.41965
yidP	2.54218	2.56096	2.55157	0.000176344	2.54218	2.54218	2.54065	2.54167	7.803e-07	1.00689	0.39899
mokB	2.53131	2.57247	2.55189	0.000847073	2.77142	2.57247	2.72127	2.68839	0.0107063	-1.09923	0.03305
clcA	2.57501	2.52924	2.55213	0.00104745	2.53743	2.53743	2.53743	2.53743	0	1.01024	0.74048
gntT	2.55393	2.55393	2.55393	0	2.55574	2.55393	2.55393	2.55453	1.09203e-06	-1.00042	0.48042
fimC	2.73494	2.3737	2.55432	0.0652472	3.11498	3.28327	3.51331	3.30385	0.0399845	-1.68125	0.00958
ssuA	2.55344	2.55555	2.5545	2.22605e-06	2.55555	2.55555	2.55555	2.55555	0	-1.00073	0.4797
ykfB	2.51402	2.59595	2.55499	0.00335626	2.61271	2.53043	2.53043	2.55786	0.00225667	-1.00199	0.97336
ydcH	2.45105	2.65933	2.55519	0.0216903	2.45105	2.45069	2.44599	2.44924	7.97053e-06	1.0762	0.44282
zupT	2.6405	2.47016	2.55533	0.0145079	2.47016	2.47016	2.47016	2.47016	0	1.06081	0.48042
cydC	2.55595	2.55584	2.5559	6.05e-09	2.55873	2.55595	2.55595	2.55688	2.57613e-06	-1.00068	0.39567
narQ	2.54914	2.56358	2.55636	0.000104257	2.56651	2.56358	2.56221	2.5641	4.8253e-06	-1.00538	0.39625
yjaZ	2.5565	2.5565	2.5565	0	2.64742	2.5565	2.56969	2.5912	0.00241373	-1.02435	0.27455
cytR	2.60015	2.51321	2.55668	0.00377928	2.60091	2.59847	2.5998	2.59973	1.49243e-06	-1.03029	0.52668
hemF	2.61404	2.49935	2.5567	0.0065769	2.55324	2.54306	2.51303	2.53644	0.000437046	1.01414	0.857
yffR	2.55603	2.55812	2.55708	2.18405e-06	2.56048	2.55812	2.61134	2.57665	0.000904113	-1.01366	0.33882
ecnA	2.56814	2.5464	2.55727	0.000236314	2.57275	2.54604	2.56814	2.56231	0.000203848	-1.0035	0.84731
yffB	2.73556	2.37985	2.5577	0.0632648	2.37985	2.37985	2.37894	2.37955	2.76033e-07	1.13144	0.4709
ydeA	2.59642	2.51944	2.55793	0.00296296	2.505	2.50156	2.50174	2.50277	3.74893e-06	1.03898	0.13311
ydcN	2.77271	2.34328	2.558	0.0922051	2.44238	2.48534	2.48534	2.47102	0.000615187	1.06214	0.83378
ycfQ	2.65944	2.45781	2.55863	0.0203273	2.66351	2.65964	2.70659	2.67658	0.000679194	-1.0852	0.31776
yihV	2.42903	2.68831	2.55867	0.0336131	2.42903	2.41418	2.59461	2.47927	0.010032	1.05658	0.77343
speB	2.55726	2.56076	2.55901	6.125e-06	2.61229	2.56385	2.551	2.57571	0.00104467	-1.01165	0.61817
yjgL	2.37524	2.74317	2.5592	0.0676862	2.37749	2.37424	2.37419	2.37531	3.57583e-06	1.13595	0.48284
argO	2.55974	2.55974	2.55974	0	2.5662	2.51809	2.55835	2.54755	0.000666177	1.00849	0.66085
xylE	2.5603	2.5603	2.5603	0	2.5603	2.55697	2.5603	2.55919	3.6963e-06	1.00077	0.47996
rep	2.70675	2.41397	2.56036	0.0428601	3.06406	2.43005	2.46829	2.65413	0.126395	-1.06716	0.84629
fruK	2.46991	2.65113	2.56052	0.0164203	2.46991	2.46991	2.6012	2.51367	0.00574569	1.033	0.81048
betI	2.7511	2.36997	2.56053	0.07263	2.37295	2.37141	2.42323	2.3892	0.000869294	1.1261	0.61503
yiiM	2.561	2.56047	2.56074	1.4045e-07	2.56182	2.55994	2.561	2.56092	8.884e-07	-1.00013	0.87059
insO-2	2.54391	2.57878	2.56135	0.000607958	2.56809	3.10559	2.56809	2.74726	0.0963021	-1.13754	0.42155
ycgE	2.68223	2.44131	2.56177	0.0290212	2.44131	2.44131	2.43058	2.43773	3.83776e-05	1.08978	0.4262
fbp	2.65094	2.47265	2.5618	0.0158937	2.41952	2.47265	2.47265	2.45494	0.000940932	1.07688	0.30505
tyrP	2.61119	2.51294	2.56207	0.00482653	2.51589	2.51127	2.5061	2.51109	2.39862e-05	1.03597	0.41746
yfbS	2.56253	2.56229	2.56241	2.88e-08	2.56617	2.56179	2.70586	2.61127	0.00671477	-1.03445	0.4214
yghZ	2.58595	2.53902	2.56248	0.00110121	2.53902	2.53651	2.53793	2.53782	1.5841e-06	1.01724	0.40125
yjjY	2.51341	2.61203	2.56272	0.00486295	2.54225	2.51341	2.50924	2.52163	0.000323132	1.02889	0.66232
yiaD	2.56329	2.5629	2.56309	7.605e-08	2.5629	2.56158	2.56183	2.5621	4.91633e-07	1.00069	0.03072
yaaW	2.53126	2.59559	2.56343	0.00206917	2.53126	2.53126	2.65211	2.57154	0.00486824	-1.00564	0.93166
ychQ	2.60555	2.52144	2.5635	0.00353725	2.48656	2.60492	2.60545	2.56564	0.0046907	-1.00149	0.98254
hemN	2.74452	2.38376	2.56414	0.0650739	2.39047	2.39047	2.3841	2.38835	1.35256e-05	1.12959	0.54668
dpiA	2.69332	2.43565	2.56448	0.0331969	2.43743	2.43743	2.43743	2.43743	0	1.09206	0.53157
smtA	2.59177	2.53753	2.56465	0.00147099	2.5625	2.5625	2.55817	2.56106	6.24963e-06	1.00249	0.94245
yqeI	2.54684	2.58253	2.56468	0.000636888	2.55012	2.55012	2.55012	2.55012	0	1.01015	0.66187
yejK	2.5686	2.56138	2.56499	2.60642e-05	2.56368	2.56138	2.55671	2.56059	1.26133e-05	1.00305	0.39256
cybC	2.55881	2.57138	2.56509	7.90025e-05	2.58121	2.57787	2.55688	2.57199	0.000173947	-1.00479	0.71655
malY	2.56459	2.56561	2.5651	5.202e-07	2.56561	2.77834	2.56561	2.63652	0.0150847	-1.05075	0.45943
mglC	2.55967	2.57059	2.56513	5.96232e-05	2.56369	2.55956	2.55616	2.5598	1.42196e-05	1.0037	0.60811
lldD	2.6849	2.44552	2.56521	0.0286514	2.44552	2.44552	2.44224	2.44443	3.58613e-06	1.08733	0.45608
menE	2.58678	2.54422	2.5655	0.000905677	2.76453	2.58678	2.58678	2.64603	0.0105317	-1.05741	0.24116
tfaD	2.56582	2.56582	2.56582	0	2.56582	2.56777	2.56146	2.56502	1.0438e-05	1.00056	0.82474
puuR	2.5659	2.5659	2.5659	0	2.66653	2.56581	2.56268	2.59834	0.00348986	-1.02274	0.5706
nrdG	2.56581	2.56677	2.56629	4.608e-07	2.57038	2.56878	2.57884	2.57267	2.92225e-05	-1.00443	0.04158
yhhH	2.44532	2.68849	2.56691	0.0295658	2.44532	2.43908	2.44532	2.44324	1.29792e-05	1.0895	0.44319
phnF	2.67706	2.4576	2.56733	0.0240813	2.47315	2.4576	2.43836	2.45637	0.000303721	1.07995	0.45971
murQ	2.4395	2.69576	2.56763	0.0328346	2.4395	2.4395	2.4395	2.4395	0	1.09288	0.48042
insD	2.49595	2.63953	2.56774	0.0103076	2.45686	2.48025	2.81611	2.58441	0.0404016	-1.01162	0.94674
fliR	2.61714	2.51892	2.56803	0.00482358	2.95138	2.83072	3.46376	3.08195	0.112972	-1.42793	0.02023
flgF	2.91212	2.22414	2.56813	0.236658	3.23601	2.92116	2.92116	3.02611	0.0330435	-1.37362	0.2448
ydhJ	2.57067	2.56631	2.56849	9.5048e-06	2.57258	2.56631	2.55603	2.56497	6.98156e-05	1.00244	0.73119
yibQ	2.56939	2.56848	2.56893	4.1405e-07	2.56848	2.56591	2.56848	2.56762	2.20163e-06	1.00091	0.19325
sulA	2.74348	2.3954	2.56944	0.0605798	2.40585	2.40585	2.40585	2.40585	0	1.12007	0.58132
ymjA	2.57063	2.56876	2.5697	1.74845e-06	2.58475	2.57063	2.53842	2.5646	0.000563888	1.00354	0.84688
znuA	2.59367	2.54638	2.57003	0.00111817	2.54704	2.54704	2.54704	2.54704	0	1.01606	0.54958
yjiJ	2.6169	2.52361	2.57025	0.00435151	2.52361	2.50034	2.52361	2.51585	0.000180498	1.03843	0.32211
yaiZ	2.57264	2.57081	2.57172	1.67445e-06	2.57264	2.57264	2.57264	2.57264	0	-1.00063	0.48042
yjbM	2.37012	2.77349	2.5718	0.0813537	2.37239	2.37239	2.36612	2.3703	1.31043e-05	1.1499	0.4868
ansB	2.54756	2.5976	2.57258	0.001252	2.59656	2.59224	2.59406	2.59429	4.70413e-06	-1.01516	0.63425
pinR	2.55289	2.59232	2.57261	0.000777362	2.59801	2.5925	2.59232	2.59428	1.04614e-05	-1.01514	0.36225
paaE	2.57391	2.57309	2.5735	3.362e-07	2.57941	2.5722	2.57391	2.57517	1.4193e-05	-1.00116	0.69109
yjcE	2.72285	2.42439	2.57362	0.0445392	2.48136	2.48136	2.48136	2.48136	0	1.06604	0.75038
dapE	2.70717	2.44021	2.57369	0.0356338	2.70717	2.70717	2.73023	2.71486	0.000177255	-1.1028	0.39605
ydcK	2.67832	2.46919	2.57376	0.0218677	2.46919	2.46919	2.46489	2.46776	6.16333e-06	1.07624	0.44855
sodC	2.57412	2.57357	2.57385	1.5125e-07	2.57412	2.57478	2.57253	2.57381	1.3377e-06	1.00002	0.97766
entB	2.5712	2.57662	2.57391	1.46882e-05	2.65891	2.57822	2.57662	2.60458	0.00221418	-1.02149	0.3402
mqsR	2.4468	2.70119	2.574	0.0323571	2.4468	2.44674	2.4468	2.44678	1.2e-09	1.09218	0.47941
tap	2.69364	2.45483	2.57423	0.0285151	2.7845	3.01292	2.91482	2.90408	0.0131304	-1.25688	0.02395
caiE	2.5134	2.636	2.5747	0.00751538	2.5153	2.5153	2.5153	2.5153	0	1.04203	0.55273
yjaA	2.58373	2.56612	2.57493	0.000155056	2.65291	2.58943	2.58943	2.61059	0.00134324	-1.02503	0.10165
yhjJ	2.57563	2.57523	2.57543	8e-08	2.57848	2.57523	2.57364	2.57578	6.08603e-06	-1.00024	0.89782
rsmF	2.57642	2.57642	2.57642	0	2.57642	2.46373	2.57642	2.53886	0.00423301	1.02638	0.48041
fadL	2.57648	2.57648	2.57648	0	2.57648	2.573	2.92035	2.68994	0.0398185	-1.08182	0.53331
hyfI	2.5709	2.58253	2.57672	6.76285e-05	2.5872	2.5821	2.57947	2.58292	1.54466e-05	-1.00431	0.51655
gcvB	2.62607	2.52741	2.57674	0.0048669	2.63158	2.62607	2.68519	2.64761	0.00106659	-1.05035	0.20182
yiiQ	2.57036	2.58429	2.57733	9.70225e-05	2.40662	2.56626	2.70421	2.55903	0.0221792	1.01276	0.90998
hlyE	2.57271	2.582	2.57735	4.31521e-05	2.57271	2.57271	2.5688	2.57141	5.09603e-06	1.00413	0.26945
ydcF	2.64298	2.51263	2.57781	0.00849556	2.52078	2.51381	2.60979	2.54813	0.00286392	1.02078	0.83089
ykgE	2.55709	2.59965	2.57837	0.000905677	2.59003	2.58754	2.84602	2.67453	0.0220582	-1.06892	0.36655
ydjI	2.57673	2.58098	2.57885	9.03125e-06	2.58098	2.59447	2.58098	2.58548	6.066e-05	-1.0046	0.20943
ynjA	2.57918	2.57918	2.57918	0	2.63212	2.57918	2.57465	2.59532	0.00102099	-1.01125	0.62939
rnr	2.6526	2.50603	2.57932	0.0107414	2.73351	2.59003	2.55693	2.62682	0.00881044	-1.03348	0.78872
ygeQ	2.57935	2.57935	2.57935	0	2.57935	2.57935	2.57935	2.57935	0	1	NaN
yfbO	2.53757	2.62127	2.57942	0.00350285	2.38343	2.53757	2.53358	2.48486	0.00772001	1.06774	0.1313
yfeS	2.5824	2.57644	2.57942	1.77608e-05	2.58545	2.77073	2.5824	2.64619	0.0116344	-1.04737	0.38223
tag	2.60447	2.55463	2.57955	0.00124201	2.55799	2.55463	2.54557	2.55273	4.12716e-05	1.01876	0.38776
erfK	2.69422	2.46646	2.58034	0.0259373	2.46974	2.46646	2.44432	2.46017	0.000191186	1.08686	0.39913
menB	2.64616	2.51624	2.5812	0.0084396	2.51919	2.51551	2.6058	2.54683	0.00261119	1.02411	0.80404
ycbT	2.73301	2.43168	2.58235	0.0453999	2.43255	2.43255	2.42816	2.43109	6.42403e-06	1.11054	0.46465
yfeY	2.58305	2.5833	2.58317	3.125e-08	2.55223	2.5833	2.60955	2.58169	0.000823332	1.00103	0.96067
yghA	2.66317	2.50397	2.58357	0.0126723	2.50397	2.50397	2.50042	2.50279	4.20083e-06	1.05759	0.44673
yghW	2.72491	2.44276	2.58383	0.0398043	2.32672	2.32672	2.32329	2.32558	3.92163e-06	1.19603	0.05948
intZ	2.65513	2.51285	2.58399	0.0101218	2.65789	2.6527	2.65477	2.65512	6.8259e-06	-1.05054	0.48285
yfcA	2.69712	2.47106	2.58409	0.0255516	2.81199	2.69712	2.84489	2.78467	0.00601892	-1.14916	0.08388
gyrA	2.64919	2.51905	2.58412	0.00846821	2.54151	2.52018	2.52058	2.52742	0.000148866	1.04008	0.63425
eutR	2.58413	2.58413	2.58413	0	2.5864	2.63604	2.57525	2.59923	0.00104731	-1.01052	0.66603
glnL	2.58034	2.588	2.58417	2.93378e-05	2.59322	2.59172	2.588	2.59098	7.2228e-06	-1.00473	0.08415
yqjK	2.78745	2.38096	2.5842	0.0826171	2.38096	2.38123	2.37737	2.37985	4.64343e-06	1.15217	0.46212
cynR	2.58544	2.58355	2.58449	1.78605e-06	2.58536	2.58536	2.58453	2.58508	2.29633e-07	-1.00041	0.75795
tatC	2.58459	2.58459	2.58459	0	2.58459	2.55478	2.58459	2.57465	0.000296212	1.00691	0.48048
mutT	2.59878	2.57046	2.58462	0.000401011	2.57365	2.57365	2.57365	2.57365	0	1.00763	0.68285
ymfK	2.58561	2.58547	2.58554	9.8e-09	2.61836	2.58561	2.57713	2.5937	0.000474064	-1.00567	0.73789
hyfB	2.45341	2.71833	2.58587	0.0350913	2.45547	2.45341	2.44797	2.45228	1.50145e-05	1.09702	0.45734
gudX	2.58489	2.58716	2.58603	2.57645e-06	2.71775	2.58716	2.58503	2.62998	0.00577881	-1.03094	0.47334
ydaY	2.49779	2.6744	2.5861	0.0155955	2.55974	2.49932	2.49849	2.51918	0.0012338	1.04747	0.6994
ylbG	2.5868	2.5868	2.5868	0	2.60024	2.5868	2.58161	2.58955	9.24411e-05	-1.00191	0.79864
yceO	2.5671	2.60654	2.58682	0.000777757	2.60978	2.60654	2.60511	2.60714	5.72523e-06	-1.01419	0.42759
malZ	2.58707	2.58707	2.58707	0	2.58707	2.58707	2.58707	2.58707	0	1	NaN
treF	2.71691	2.45795	2.58743	0.0335301	2.3964	2.55505	2.45795	2.4698	0.00639777	1.08495	0.64013
yeeW	2.58766	2.58766	2.58766	0	2.59324	2.58766	2.57491	2.58527	8.82813e-05	1.00166	0.81973
yfhB	2.65556	2.52046	2.58801	0.00912601	2.52046	2.52046	2.48489	2.5086	0.000421742	1.05658	0.31732
cyaR	2.59054	2.58592	2.58823	1.06722e-05	2.77987	2.59264	2.70832	2.69361	0.00892606	-1.07578	0.04932
yheS	2.59891	2.57763	2.58827	0.000226419	2.59631	2.57401	2.56974	2.58002	0.000203581	1.00573	0.75267
htrG	2.73682	2.44174	2.58928	0.0435361	2.5293	2.44967	2.4839	2.48762	0.00159563	1.073	0.72455
ytfL	2.72412	2.45859	2.59136	0.0352531	2.47787	2.41835	2.45859	2.4516	0.000922268	1.10172	0.40897
sohA	2.61938	2.5635	2.59144	0.00156129	2.56395	2.54616	2.56395	2.55802	0.000105495	1.02344	0.30891
yiaF	2.59215	2.59215	2.59215	0	2.59215	2.78451	2.59049	2.65572	0.0124415	-1.04505	0.53035
ynaA	2.48456	2.69988	2.59222	0.0231814	2.48456	2.48456	2.50201	2.49038	0.000101501	1.07314	0.57717
yhbS	2.6016	2.58326	2.59243	0.000168178	2.58326	2.57838	2.72053	2.62739	0.00651225	-1.02453	0.70045
ymfQ	2.54286	2.64236	2.59261	0.00495012	2.54499	2.54499	2.54499	2.54499	0	1.03356	0.56508
idnR	2.59626	2.59025	2.59326	1.806e-05	2.59626	2.7337	2.57128	2.63375	0.007649	-1.02846	0.67023
ftsX	2.67647	2.51061	2.59354	0.0137548	2.58498	2.57789	2.57789	2.58025	1.6756e-05	1.00925	0.93069
ligA	2.67059	2.51795	2.59427	0.0116495	2.52426	2.5213	2.5213	2.52229	2.92053e-06	1.05116	0.57851
yjiT	2.59835	2.59101	2.59468	2.69378e-05	2.59726	2.59726	2.61208	2.6022	7.32108e-05	-1.00523	0.27633
ybfA	2.59406	2.59559	2.59483	1.17045e-06	2.59882	2.83133	2.59559	2.67525	0.0182741	-1.05733	0.42465
yjeT	2.61988	2.57089	2.59539	0.00120001	2.9334	2.61988	2.6841	2.74579	0.0274282	-1.10988	0.10853
slp	2.79724	2.39402	2.59563	0.0812932	2.39365	2.39365	2.37197	2.38642	0.000156674	1.15605	0.41633
arcZ	2.60749	2.58402	2.59576	0.00027542	2.57086	2.65121	2.87723	2.69977	0.025234	-1.07476	0.33916
yncH	2.57817	2.61444	2.59631	0.000657756	2.618	2.60943	2.61444	2.61396	1.85364e-05	-1.01231	0.55797
vsr	2.59613	2.59656	2.59635	9.245e-08	2.72895	2.60185	2.60185	2.64422	0.0053848	-1.03374	0.33567
putA	2.59561	2.59776	2.59668	2.31125e-06	2.58271	2.58481	2.58481	2.58411	1.47e-06	1.00875	0.00124
yoaE	2.59843	2.59528	2.59685	4.96125e-06	2.57697	2.82207	2.59425	2.66443	0.0187124	-1.04795	0.64026
ruvC	2.59885	2.59553	2.59719	5.5112e-06	2.59885	2.59885	2.59885	2.59885	0	-1.00115	0.48042
ydgK	2.59889	2.59606	2.59748	4.00445e-06	2.60724	2.59606	2.59265	2.59865	5.82481e-05	-1.00081	0.89348
cysH	2.71879	2.47667	2.59773	0.029311	2.61333	2.92929	2.7333	2.75864	0.0254393	-1.11799	0.3941
yaeI	2.56012	2.6354	2.59776	0.00283354	2.6354	2.6354	2.6354	2.6354	0	-1.02643	0.48042
yfdS	2.3356	2.86029	2.59795	0.13765	2.34658	2.3435	2.34436	2.34481	2.52573e-06	1.19179	0.55722
bglA	2.74169	2.45446	2.59808	0.0412505	2.45644	2.45198	2.45349	2.45397	5.1457e-06	1.10504	0.46573
yddW	2.45977	2.73732	2.59854	0.038517	2.52263	2.49181	2.49379	2.50274	0.00029759	1.06866	0.72097
trkG	2.59891	2.59891	2.59891	0	2.59891	2.59891	2.59526	2.59769	4.44083e-06	1.00084	0.48001
fepA	2.44425	2.75487	2.59956	0.0482424	2.45393	2.44391	2.45029	2.44938	2.57257e-05	1.10971	0.55489
hypF	2.60137	2.60137	2.60137	0	2.61355	2.60137	2.59771	2.60421	6.87756e-05	-1.00197	0.76023
rnd	2.66692	2.53789	2.60241	0.00832437	2.60247	2.62473	2.60247	2.60989	0.000165169	-1.0052	0.94948
yffP	2.56933	2.63621	2.60277	0.00223647	2.57196	2.5671	2.56933	2.56946	5.91823e-06	1.02335	0.51122
ydfW	2.50328	2.70246	2.60287	0.0198363	2.52049	2.51832	2.5143	2.5177	9.86423e-06	1.06081	0.64051
glnP	2.66232	2.54417	2.60324	0.00697971	2.62227	2.6626	2.66125	2.64871	0.000524629	-1.03201	0.69361
yjcZ	2.74775	2.45941	2.60358	0.04157	3.24866	3.45715	3.2527	3.3195	0.014214	-1.64253	0.00552
yfhG	2.61757	2.58994	2.60376	0.000381708	2.58212	2.58994	2.58994	2.58733	2.03841e-05	1.01145	0.31029
setA	2.60386	2.60386	2.60386	0	2.60656	2.67848	2.60119	2.62874	0.00186251	-1.0174	0.48752
yjcO	2.60258	2.60598	2.60428	5.78e-06	2.60598	2.6311	2.60598	2.61435	0.000210338	-1.00701	0.30294
htpX	2.60452	2.60418	2.60435	5.78e-08	2.60714	2.60555	2.60418	2.60562	2.19443e-06	-1.00088	0.12422
intD	2.60481	2.60481	2.60481	0	2.60481	2.60481	2.5939	2.60117	3.9676e-05	1.00252	0.48056
bcr	2.66985	2.54008	2.60496	0.00842013	2.55547	2.55075	2.54182	2.54935	4.80576e-05	1.0393	0.64017
[truncated: 2,071 more rows]
