# Supplementary material for: MetNetGE: interactive views of biological networks and ontologies
Source: BMC Bioinformatics. 2010 Sep 17;11:469. doi: 10.1186/1471-2105-11-469 (PMC2946353; doi:10.1186/1471-2105-11-469)
Supplement: Additional file 2 — MetNetGE source code. This is the source code of MetNetGE. Please go to MetNetGE.org to find the latest version, dependency packages and tutorials. [file 1471-2105-11-469-S2.ZIP › MetNetGE-1.0.3/SampleData/Erin/E_coli_C8_microarray_MING-03022010-2.txt]

probe	b-num	Gene Name from BioCyc	C8 Avg	Control Avg	Fold Change	p-values
1761214_s_at	b3241	aaeA	2.62328	2.41053	1.15890	0.36665
1768743_s_at	b3240	aaeB	2.99901	2.37026	1.54622	0.22218
1759565_s_at	b3243	aaeR	3.73013	3.73013	-1.00000	NaN
1761998_s_at	b3242	aaeX	2.95864	2.36549	1.50853	0.44047
1765459_s_at	b2836	aas	2.45408	2.53440	-1.05726	0.63247
1767598_s_at	b0885	aat	3.06479	3.19862	-1.09721	0.39544
1761838_s_at	b1338	abgA	2.39452	2.35337	1.02893	0.40053
1762116_s_at	b1337	abgB	2.31196	2.31170	1.00018	0.89851
1763699_s_at	b1339	abgR	2.42009	2.42316	-1.00213	0.68008
1761510_s_at	b1336	abgT	2.32603	2.32668	-1.00045	0.91909
1769217_at	b0715	abrB	2.47766	2.49304	-1.01072	0.65716
1760560_s_at	b0185	accA	4.79557	4.52894	1.20300	0.69317
1767819_s_at	b3255	accB	7.29858	7.10933	1.14016	0.22133
1764178_s_at	b3256	accC	4.19597	3.93785	1.19591	0.81329
1768177_s_at	b2316	accD	4.45560	4.42217	1.02344	0.80985
1763981_s_at	b4015	aceA	5.86408	5.37401	1.40452	0.11258
1762343_s_at	b4014	aceB	6.04847	5.68810	1.28375	0.24484
1761664_s_at	b0114	aceE	7.08195	6.69718	1.30565	0.21303
1762781_at	b4016	aceK	3.31132	3.32606	-1.01027	0.48904
1765234_s_at	b2296	ackA	5.53074	5.26550	1.20183	0.69149
1760881_s_at	b1276	acnA	4.34108	3.90031	1.35733	0.02573
1768073_at	b0118	acnB	6.57812	6.03005	1.46213	0.39984
1765760_s_at	b0404	acpH	2.64070	2.55979	1.05768	0.57087
1766568_s_at	b1094	acpP	9.60324	9.48716	1.08378	0.43661
1768712_s_at	b2563	acpS	2.61638	2.61233	1.00281	0.97103
1766104_s_at	b3475	acpT	2.74261	2.47962	1.19996	0.71809
1767801_s_at	b0463	acrA	4.24834	3.91587	1.25916	0.13547
1762331_s_at	b2470	acrD	2.37695	2.37713	-1.00013	0.94823
1761312_s_at	b3265	acrE	2.42644	2.42569	1.00052	0.15854
1761432_s_at	b0464	acrR	3.04119	2.99657	1.03141	0.48042
1761238_s_at	b4069	acs	2.73319	2.78760	-1.03844	0.32744
1763832_at	b4067	actP	2.46159	2.46280	-1.00084	0.21537
1766005_s_at	b2213	ada	2.37273	2.37575	-1.00210	0.17711
1761486_s_at	b1623	add	2.40572	2.40572	1.00000	NaN
1765571_s_at	b3665	ade	3.21318	3.23869	-1.01784	0.46243
1767238_s_at	b1241	adhE	6.26250	5.69929	1.47755	0.29051
1767254_s_at	b4117	adiA	2.40475	2.40328	1.00102	0.22881
1766003_s_at	b4116	adiY	2.39768	2.40587	-1.00569	0.11618
1762651_s_at	b0474	adk	6.40704	6.22392	1.13533	0.19356
1768981_s_at	b0385	adrA	2.45403	2.43953	1.01010	0.62766
1761260_s_at	b2468	aegA	2.42602	2.42543	1.00041	0.89076
1766701_s_at	b3072	aer	3.21178	3.41119	-1.14823	0.20006
1763391_s_at	b0476	aes	2.31530	2.31581	-1.00036	0.83157
1762391_at	b0263	afuB	2.34007	2.34004	1.00002	0.99246
1759356_at	b0262	afuC	2.44026	2.48171	-1.02915	0.41483
1761120_s_at	b3135	agaA	2.31475	2.31538	-1.00044	0.7264
1764994_s_at	b3138	agaB	2.36003	2.40249	-1.02987	0.52684
1764210_s_at	b3141	agaI	2.34449	2.34200	1.00173	0.6962
1764818_s_at	b3136	agaS	2.34651	2.35665	-1.00706	0.53662
1766609_s_at	b3133	agaV	2.36827	2.36898	-1.00050	0.8321
1759878_s_at	b3134	agaW	2.41270	2.39447	1.01272	0.21195
1767961_s_at	b0605	ahpC	6.86576	6.65194	1.15975	0.7478
1761043_s_at	b4187	aidB	2.94259	2.71673	1.16947	0.33723
1764247_s_at	b2252	ais	3.53724	2.77147	1.70027	0.43582
1768025_s_at	b2697	alaS	7.34024	7.59647	-1.19435	0.00108
1764023_s_at	b1415	aldA	3.38076	3.41880	-1.02672	0.43654
1762113_s_at	b1417	aldA	3.86095	3.61013	1.18988	0.32587
1766172_s_at	b1416	aldA	3.93535	3.60867	1.25412	0.60051
1765157_s_at	b3588	aldB	2.34305	2.34325	-1.00014	0.95341
1763208_s_at	b2068	alkA	2.34789	2.34860	-1.00049	0.72114
1767848_s_at	b2212	alkB	2.37050	2.37156	-1.00074	0.78776
1760508_s_at	b0505	allA	2.35956	2.35966	-1.00007	0.47375
1763297_s_at	b0512	allB	2.37558	2.37594	-1.00025	0.95137
1762397_s_at	b0516	allC	2.52784	2.38352	1.10521	0.58026
1763399_s_at	b0517	allD	2.34742	2.34597	1.00100	0.82602
1764090_s_at	b0506	allR	4.34680	3.93979	1.32593	0.0271
1765285_s_at	b0504	allS	2.46233	2.52661	-1.04557	0.5759
1760047_at	b2624	alpA	2.34617	2.32829	1.01247	0.61953
1759988_s_at	b4053	alr	2.69866	2.72815	-1.02065	0.90574
1761939_s_at	b4087	alsA	2.47887	2.41504	1.04524	0.6886
1769289_s_at	b4088	alsB	2.97879	2.98575	-1.00484	0.36385
1761367_s_at	b4086	alsC	2.37772	2.38266	-1.00343	0.27982
1763855_at	b4085	alsE	2.51846	2.51874	-1.00019	0.96285
1761123_s_at	b4084	alsK	2.41453	2.41434	1.00013	0.94101
1764172_s_at	b2435	amiA	2.86627	2.94706	-1.05760	0.15615
1762203_s_at	b4169	amiB	2.46121	2.47710	-1.01108	0.77901
1763221_s_at	b0867	amiD	2.85340	2.77787	1.05374	0.41108
1767221_s_at	b1982	amn	4.01507	4.01523	-1.00011	0.95721
1765348_s_at	b4150	ampC	3.15048	3.14380	1.00464	0.48077
1764251_s_at	b0110	ampD	2.38017	2.38498	-1.00334	0.46062
1762135_s_at	b0111	ampE	3.06257	3.06387	-1.00090	0.65058
1765440_s_at	b0433	ampG	3.18004	3.45604	-1.21083	0.15396
1762891_s_at	b0451	amtB	2.32084	2.30465	1.01129	0.37267
1766408_s_at	b1927	amyA	2.87392	3.27157	-1.31736	0.0169
1760946_s_at	b1640	anmK	2.64927	2.67439	-1.01757	0.4555
1768511_s_at	b1767	ansA	3.20228	3.15922	1.03029	0.59249
1766282_s_at	b2957	ansB	2.57258	2.59429	-1.01516	0.63425
1765262_s_at	b0050	apaG	2.87089	2.80961	1.04339	0.73727
1762415_s_at	b0049	apaH	3.72450	3.68110	1.03054	0.48046
1759114_s_at	b2214	apbE	2.41383	2.41399	-1.00011	0.94813
1759927_s_at	b4055	aphA	2.86304	2.76803	1.06807	0.04465
1768953_s_at	b0980	appA	2.40041	2.39327	1.00496	0.10386
1767833_s_at	b0979	appB	2.34806	2.34762	1.00030	0.89765
1767792_s_at	b0978	appC	2.36903	2.36393	1.00354	0.67199
1761808_at	b0564	appY	2.75445	2.56100	1.14349	0.38751
1762548_s_at	b0469	apt	4.12744	3.94216	1.13703	0.16979
1764805_s_at	b0875	aqpZ	2.35306	2.37878	-1.01799	0.48038
1760995_s_at	b0062	araA	2.33322	2.33427	-1.00073	0.33408
1761659_s_at	b0063	araB	2.41460	2.35393	1.04295	0.45385
1766543_s_at	b0064	araC	2.42509	2.41199	1.00912	0.46364
1760236_s_at	b0061	araD	2.35922	2.36292	-1.00257	0.12252
1765707_s_at	b2841	araE	2.28804	2.28692	1.00077	0.13796
1759685_s_at	b1901	araF	2.42780	2.32561	1.07340	0.52474
1764438_s_at	b1900	araG	2.29889	2.29826	1.00044	0.85235
1764050_s_at	b0396	araJ	2.38258	2.38292	-1.00024	0.91042
1761540_s_at	b4401	arcA	3.25385	2.92356	1.25727	0.08805
1762306_s_at	b3210	arcB	2.40337	2.39656	1.00473	0.79605
1766206_at	b4450	arcZ	2.59576	2.69977	-1.07476	0.33916
1769223_s_at	b2818	argA	3.21644	2.85565	1.28412	0.27534
1766564_s_at	b3959	argB	4.71328	4.68330	1.02100	0.96477
1765717_s_at	b3958	argC	7.03526	6.74872	1.21971	0.69316
1760242_s_at	b3359	argD	5.12547	5.02827	1.06970	0.7615
1766955_s_at	b3957	argE	3.11335	3.49330	-1.30130	0.24399
1765382_at	b0273	argF	3.08153	3.13177	-1.03544	0.92536
1764822_s_at	b3172	argG	7.83516	7.79262	1.02992	0.86704
1767872_s_at	b3960	argH	5.74173	6.30660	-1.47926	0.20165
1768384_s_at	b4254	argI	2.87458	3.15050	-1.21077	0.55905
1765672_s_at	b2918	argK	2.27767	2.27717	1.00035	0.87814
1764357_s_at	b2923	argO	2.55974	2.54755	1.00849	0.66085
1766163_s_at	b2916	argP	2.69125	2.66565	1.01790	0.13876
1765846_s_at	b3237	argR	3.20257	2.98291	1.16446	0.15696
1762470_s_at	b1876	argS	4.76439	4.67033	1.06737	0.82065
1766693_at	b2310	argT	3.56772	3.65416	-1.06174	0.36924
1761703_s_at	b1166	ariR	2.89177	2.36901	1.43670	0.38183
1766084_at	b2255	arnA	5.48768	5.19483	1.22506	0.47689
1763735_s_at	b2253	arnB	3.49264	3.04583	1.36302	0.00313
1761868_s_at	b2254	arnC	5.08257	4.60008	1.39714	0.23657
1760890_s_at	b2256	arnD	3.21903	3.09467	1.09002	0.53996
1762394_s_at	b2258	arnF	3.42837	3.42688	1.00103	0.20903
1762877_s_at	b2257	arnT	2.44064	2.36349	1.05493	0.46376
1764152_s_at	b0908	aroA	2.86327	2.80064	1.04436	0.50075
1763538_s_at	b3389	aroB	4.33226	4.69185	-1.28307	0.47333
1764148_at	b2329	aroC	4.90459	4.94893	-1.03121	0.48042
1759611_s_at	b1693	aroD	2.34186	2.34168	1.00012	0.9569
1764741_s_at	b3281	aroE	3.40914	3.23596	1.12754	0.80468
1764254_s_at	b2601	aroF	4.63751	4.56218	1.05360	0.94204
1761952_at	b0754	aroG	6.12629	5.85155	1.20977	0.72795
1767164_s_at	b1704	aroH	4.09990	3.79702	1.23360	0.33411
1764480_s_at	b3390	aroK	5.98812	6.03596	-1.03372	0.75516
1765249_s_at	b0388	aroL	5.08661	5.09610	-1.00660	0.98795
1768890_s_at	b0390	aroM	2.46066	2.64445	-1.13586	0.18198
1765703_at	b0112	aroP	4.31495	4.15800	1.11492	0.60986
1759417_at	b4017	arpA	2.38028	2.41954	-1.02758	0.15813
1760136_s_at	b3502	arsB	2.46126	2.46282	-1.00109	0.27255
1765593_at	b3501	arsR	2.38205	2.37047	1.00806	0.57127
1763049_s_at	b0863	artI	5.29047	5.08513	1.15296	0.00034
1766497_s_at	b0860	artJ	3.83747	3.65671	1.13348	0.80166
1767309_s_at	b0861	artM	2.78914	2.86565	-1.05446	0.86354
1762904_s_at	b0864	artP	3.68274	2.83697	1.79723	0.02423
1759862_s_at	b0862	artQ	6.37844	5.97088	1.32643	0.31449
1766805_at	b2716	ascB	2.35288	2.36194	-1.00630	0.29134
1765860_s_at	b2715	ascF	2.40178	2.41692	-1.01055	0.53189
1767013_s_at	b2714	ascG	3.08651	3.11158	-1.01753	0.83145
1761066_s_at	b3433	asd	7.57357	7.67430	-1.07232	0.85237
1763819_s_at	b3801	aslA	2.37753	2.36549	1.00838	0.71843
1762730_at	b3800	aslB	2.35419	2.37929	-1.01755	0.48042
1768488_s_at	b2064	asmA	3.20873	3.49820	-1.22220	0.02946
1766107_s_at	b3744	asnA	3.97880	4.21709	-1.17960	0.09155
1763837_s_at	b0674	asnB	3.80344	3.74010	1.04488	0.48042
1765767_s_at	b3743	asnC	2.98780	2.99689	-1.00633	0.3091
1768341_s_at	b4139	aspA	2.49485	2.47973	1.01053	0.33106
1767425_s_at	b0928	aspC	3.83869	3.83604	1.00184	0.9927
1766834_s_at	b1866	aspS	4.53440	4.37101	1.11992	0.5458
1767701_s_at	b1597	asr	2.39131	2.38541	1.00410	0.23158
1760751_s_at	b1745	astB	2.34596	2.34938	-1.00237	0.41356
1761406_s_at	b1748	astC	2.42834	2.34798	1.05728	0.43635
1761460_s_at	b1746	astD	2.53713	2.49548	1.02929	0.58553
1760113_s_at	b1744	astE	2.43488	2.43332	1.00108	0.78215
1768391_s_at	b0454	atl	3.02310	3.07194	-1.03443	0.46279
1762928_s_at	b2222	atoA	2.38498	2.32256	1.04421	0.42305
1769245_s_at	b2224	atoB	2.45807	2.34876	1.07871	0.50643
1763827_s_at	b2220	atoC	2.38584	2.40749	-1.01512	0.11788
1768251_s_at	b2221	atoD	2.40536	2.42780	-1.01568	0.37756
1765918_s_at	b2223	atoE	2.38884	2.40121	-1.00862	0.24089
1766917_s_at	b2219	atoS	2.36447	2.36388	1.00041	0.93787
1759648_s_at	b3734	atpA	4.83670	4.84552	-1.00614	0.99054
1767324_s_at	b3738	atpB	6.69734	6.62398	1.05216	0.91621
1767972_s_at	b3731	atpC	5.57085	5.45907	1.08056	0.81812
1765594_s_at	b3732	atpD	6.92653	7.11926	-1.14293	0.7775
1759865_s_at	b3737	atpE	6.73403	6.47547	1.19628	0.01253
1764381_s_at	b3736	atpF	8.68911	8.78186	-1.06640	0.28281
1763724_s_at	b3733	atpG	6.63893	6.61785	1.01471	0.97022
1764521_s_at	b3735	atpH	7.06520	7.04150	1.01656	0.9035
1761758_s_at	b3739	atpI	3.61797	3.65610	-1.02678	0.77559
1761869_s_at	b3572	avtA	5.33496	5.18289	1.11116	0.82527
1766518_s_at	b1412	azoR	2.60884	2.60802	1.00057	0.74446
1765776_s_at	b3057	bacA	3.14361	3.20303	-1.04205	0.17511
1759706_s_at	b2079	baeR	3.06751	2.95278	1.08277	0.69289
1768582_s_at	b2078	baeS	2.51383	2.43801	1.05395	0.43126
1766558_s_at	b0177	bamA	4.01962	3.96261	1.04031	0.94638
1761163_s_at	b2512	bamB	3.70533	3.77124	-1.04674	0.3236
1759776_s_at	b2477	bamC	3.21366	3.22132	-1.00533	0.99312
1760527_s_at	b2595	bamD	5.58784	5.68448	-1.06928	0.85235
1763234_s_at	b2596	bamD	2.68487	2.69598	-1.00773	0.54208
1761907_s_at	b2786	barA	2.69823	2.70487	-1.00461	0.591
1766935_s_at	b4113	basR	3.63165	3.79004	-1.11604	0.01167
1767946_s_at	b4112	basS	3.25708	3.42317	-1.12202	0.04545
1761548_s_at	b3570	bax	3.83761	4.12951	-1.22426	0.05056
1763712_s_at	b2480	bcp	7.41431	7.01249	1.32117	0.02552
1768855_at	b2182	bcr	2.60497	2.54935	1.03930	0.64017
1760799_s_at	b3533	bcsA	2.74293	2.74361	-1.00047	0.64818
1760246_s_at	b3532	bcsB	2.44636	2.44723	-1.00060	0.48042
1768459_s_at	b3530	bcsC	2.33557	2.33677	-1.00083	0.78847
1760595_s_at	b3536	bcsE	3.63160	3.34889	1.21648	0.29703
1763715_s_at	b3537	bcsF	2.72375	2.51084	1.15902	0.04663
1767568_s_at	b3538	bcsG	2.52472	2.52002	1.00326	0.48026
1766619_s_at	b3531	bcsZ	2.48121	2.37253	1.07824	0.46422
1762136_at	b0311	betA	2.64439	2.76051	-1.08382	0.23559
1763342_at	b0312	betB	2.76742	2.85702	-1.06407	0.37764
1763770_s_at	b0313	betI	2.56054	2.38920	1.12610	0.61503
1763187_s_at	b0314	betT	2.41502	2.40737	1.00531	0.69821
1761585_s_at	b3337	bfd	4.14042	4.02417	1.08391	0.16339
1764371_s_at	b3336	bfr	4.84412	4.68145	1.11936	0.26938
1759952_s_at	b2901	bglA	2.59808	2.45397	1.10504	0.46573
1759470_s_at	b3721	bglB	2.39836	2.52148	-1.08909	0.11787
1767938_at	b3722	bglF	2.40206	2.42683	-1.01732	0.41854
1764380_s_at	b3723	bglG	2.32703	2.39478	-1.04808	0.54459
1762039_at	b3720	bglH	2.31910	2.32188	-1.00193	0.13899
1762452_s_at	b4366	bglJ	2.51588	2.42900	1.06207	0.63445
1768931_at	b2132	bglX	2.41565	2.40920	1.00448	0.3939
1759494_s_at	b1112	bhsA	4.32045	2.57583	3.35107	0.00143
1760048_s_at	b0774	bioA	3.01850	2.85670	1.11868	0.16174
1762721_s_at	b0778	bioD	4.29299	3.39206	1.86727	0.00867
1766986_s_at	b0776	bioF	2.46644	2.42074	1.03218	0.41929
1760984_s_at	b3412	bioH	2.46548	2.46320	1.00158	0.76281
1765519_s_at	b3973	birA	2.66046	2.43804	1.16669	0.41029
1768260_s_at	b3551	bisC	2.49609	2.43536	1.04300	0.81606
1766770_s_at	b4149	blc	2.82934	2.53432	1.22690	0.29292
1765096_s_at	b4409	blr	3.02361	2.93297	1.06484	0.7473
1760874_s_at	b0435	bolA	2.83052	2.66334	1.12286	0.70058
1764234_s_at	b0401	brnQ	3.73871	3.45780	1.21496	0.36639
1765552_s_at	b0836	bssR	2.46027	2.31642	1.10485	0.46437
1763516_s_at	b1060	bssS	2.75135	3.20081	-1.36553	0.62138
1765059_at	b3966	btuB	2.41889	2.49551	-1.05455	0.30619
1768314_s_at	b1711	btuC	2.83990	2.84010	-1.00014	0.93768
1764632_s_at	b1709	btuD	3.16857	3.16246	1.00424	0.96287
1764714_s_at	b1710	btuE	3.72618	3.44131	1.21830	0.36016
1761093_s_at	b0158	btuF	3.53892	3.45967	1.05647	0.54185
1764319_s_at	b1270	btuR	3.19652	3.16336	1.02325	0.39382
1764617_s_at	b4131	cadA	2.34565	2.43725	-1.06555	0.38784
1759972_s_at	b4132	cadB	2.42331	2.33465	1.06338	0.45249
1759328_s_at	b4133	cadC	2.38897	2.39031	-1.00093	0.78604
1763429_s_at	b0039	caiA	2.32651	2.32610	1.00028	0.22767
1766861_at	b0038	caiB	2.35541	2.35703	-1.00113	0.77131
1762930_at	b0037	caiC	2.43916	2.43219	1.00484	0.48031
1761497_s_at	b0036	caiD	2.33856	2.33718	1.00096	0.78702
1766077_s_at	b0035	caiE	2.57470	2.51530	1.04203	0.55273
1767637_s_at	b0034	caiF	3.21435	3.39743	-1.13531	0.37193
1767194_s_at	b0040	caiT	2.40643	2.41213	-1.00396	0.42046
1764140_s_at	b0126	can	5.69399	5.32071	1.29530	0.22629
1759939_s_at	b0032	carA	5.81663	6.44142	-1.54199	0.37173
1768145_s_at	b0033	carB	5.31823	5.93913	-1.53784	0.06141
1763355_at	b2755	cas1	2.33583	2.33437	1.00101	0.05548
1763303_at	b2754	cas2	3.59623	3.48588	1.07949	0.20538
1763330_at	b2761	cas3	2.38040	2.37485	1.00385	0.57126
1761727_at	b2760	casA	2.42148	2.42307	-1.00110	0.73148
1769003_at	b2759	casB	2.39873	2.41693	-1.01270	0.60456
1764758_at	b2758	casC	2.45282	2.40326	1.03494	0.59195
1761072_at	b2757	casD	2.46286	2.46282	1.00003	0.98969
1765687_at	b2756	casE	2.36368	2.36357	1.00008	0.94903
1767711_s_at	b1987	cbl	4.00566	4.00421	1.00101	0.48042
1767087_s_at	b1000	cbpA	2.97478	2.52137	1.36927	0.05956
1761834_s_at	b0999	cbpM	2.76445	2.63268	1.09564	0.5113
1766350_s_at	b3690	cbrA	2.34636	2.35030	-1.00274	0.82327
1759905_at	b3716	cbrB	2.38070	2.51316	-1.09616	0.68114
1768320_at	b3717	cbrC	2.54905	2.54798	1.00074	0.47995
1759987_s_at	b3056	cca	3.15489	3.25696	-1.07332	0.40862
1766817_s_at	b2201	ccmA	2.45075	2.45332	-1.00179	0.6528
1761543_s_at	b2200	ccmB	2.45516	2.45141	1.00260	0.36221
1760138_s_at	b2199	ccmC	2.39150	2.39132	1.00013	0.94158
1762606_s_at	b2198	ccmD	2.50940	2.41600	1.06688	0.65086
1760501_s_at	b2197	ccmE	2.72509	2.52954	1.14516	0.43019
1764839_s_at	b2196	ccmF	2.42097	2.40311	1.01246	0.89217
1759428_s_at	b2195	ccmG	2.34213	2.33744	1.00326	0.56333
1763103_at	b2194	ccmH	2.47470	2.47892	-1.00293	0.27342
1761436_s_at	b0162	cdaR	2.50558	2.50592	-1.00024	0.89394
1766334_s_at	b2143	cdd	2.60686	2.60294	1.00272	0.48023
1760719_s_at	b3918	cdh	2.98695	3.00176	-1.01032	0.46318
1760763_s_at	b0175	cdsA	4.14915	4.66070	-1.42558	0.0509
1760530_s_at	b1731	cedA	4.45446	4.08952	1.28783	0.48042
1766292_s_at	b1661	cfa	5.17135	4.14988	2.02999	0.00612
1768352_s_at	b1216	chaA	2.39226	2.39224	1.00001	0.45313
1762734_s_at	b1217	chaB	2.62592	2.31131	1.24367	0.47021
1767356_s_at	b1218	chaC	4.03721	3.52200	1.42921	0.0243
1761593_s_at	b1736	chbA	2.32197	2.32228	-1.00022	0.90186
1764757_s_at	b1738	chbB	3.03694	3.13113	-1.06747	0.48042
1761085_at	b1734	chbF	2.36957	2.37641	-1.00475	0.62545
1762625_at	b1733	chbG	2.33387	2.33383	1.00003	0.47073
1768508_s_at	b1735	chbR	2.33846	2.31206	1.01846	0.44092
1766750_s_at	b1888	cheA	3.73066	5.60965	-3.67820	0.0107
1765173_s_at	b1883	cheB	3.03293	3.37941	-1.27146	0.0033
1760164_s_at	b1884	cheR	3.05073	4.52090	-2.77056	0.00095
1759302_s_at	b1887	cheW	3.49371	4.53635	-2.06001	0.00388
1764851_s_at	b1882	cheY	2.88767	4.83532	-3.85746	0.0027
1765504_s_at	b1881	cheZ	3.33367	5.04344	-3.27109	0.01047
1765289_at	b3338	chiA	2.61035	2.45529	1.11346	0.6433
1767380_s_at	b1741	cho	2.38606	2.40405	-1.01255	0.60506
1768671_s_at	b2782	chpA	2.81446	2.97495	-1.11767	0.45967
1769095_s_at	b4225	chpB	3.08099	3.18238	-1.07281	0.31322
1759414_s_at	b2783	chpR	3.68577	3.76258	-1.05469	0.77132
1765574_s_at	b4224	chpS	2.62987	2.63089	-1.00071	0.75114
1768651_s_at	b2155	cirA	2.61948	2.62037	-1.00062	0.47929
1761048_s_at	b0617	citD	2.40281	2.43699	-1.02398	0.072
1763934_s_at	b0616	citE	2.31287	2.31327	-1.00028	0.82439
1765926_s_at	b0615	citF	2.35281	2.35422	-1.00098	0.42223
1763769_s_at	b0613	citG	2.40496	2.39586	1.00632	0.64754
1759810_s_at	b0612	citT	2.34578	2.34518	1.00042	0.83133
1766120_s_at	b0614	citX	2.33500	2.38861	-1.03786	0.40135
1760601_s_at	b0155	clcA	2.55213	2.53743	1.01024	0.74048
1766291_s_at	b1592	clcB	2.50166	2.29493	1.15407	0.45029
1767229_at	b2027	cld	4.71061	5.32483	-1.53073	0.01519
1759918_s_at	b0882	clpA	3.37221	3.39794	-1.01799	0.586
1764871_s_at	b2592	clpB	5.61752	5.62080	-1.00228	0.77724
1763709_s_at	b0437	clpP	3.58972	3.59290	-1.00221	0.32392
1766490_s_at	b0881	clpS	6.19780	6.19792	-1.00009	0.95243
1762543_s_at	b0438	clpX	4.44641	4.45792	-1.00801	0.94193
1766472_s_at	b1249	cls	2.49833	2.48693	1.00793	0.35498
1762437_s_at	b0910	cmk	3.56072	3.55460	1.00425	0.96184
1760176_s_at	b1870	cmoA	3.43432	3.45563	-1.01489	0.403
1764979_s_at	b1871	cmoB	3.63327	3.63678	-1.00244	0.75894
1769159_s_at	b0842	cmr	2.81924	2.81924	1.00000	NaN
1761407_s_at	b2933	cmtA	2.37667	2.37833	-1.00115	0.75731
1767855_s_at	b2934	cmtB	2.46028	2.39933	1.04315	0.372
1760906_s_at	b1625	cnu	2.90067	2.99558	-1.06800	0.79741
1765185_s_at	b3975	coaA	2.34426	2.34858	-1.00300	0.58142
1766403_s_at	b3974	coaA	2.45048	2.47657	-1.01825	0.89294
1762286_s_at	b3634	coaD	2.82891	2.87082	-1.02948	0.7621
1768349_s_at	b0103	coaE	4.53713	4.54567	-1.00594	0.91533
1762576_s_at	b1120	cobB	2.44667	2.45536	-1.00605	0.35662
1767684_s_at	b0638	cobC	3.21504	3.18301	1.02245	0.57404
1761590_s_at	b1992	cobS	3.69144	3.69420	-1.00192	0.4807
1766086_s_at	b1991	cobT	2.33983	2.34200	-1.00151	0.83003
1762779_s_at	b1993	cobU	2.75171	2.65550	1.06896	0.48043
1767603_s_at	b0337	codA	4.10281	4.46994	-1.28978	0.28727
1759632_s_at	b0336	codB	3.28940	3.58452	-1.22699	0.00083
1767244_s_at	b0446	cof	2.33959	2.34847	-1.00617	0.33464
1759550_at	b0484	copA	2.39657	2.31342	1.05933	0.54927
1765216_s_at	b3816	corA	2.45344	2.58864	-1.09825	0.0283
1765965_s_at	b3032	cpdA	2.64563	2.65746	-1.00823	0.58834
1766165_s_at	b4213	cpdB	2.75054	2.75531	-1.00332	0.48042
1765934_s_at	b2049	cpsB	2.35040	2.35129	-1.00062	0.77654
1767347_s_at	b3911	cpxA	3.19620	3.19748	-1.00089	0.27461
1761682_s_at	b3913	cpxR	2.42804	2.81602	-1.30856	0.23135
1764983_s_at	b3914	cpxR	3.53343	4.54751	-2.01961	0.02922
1767756_s_at	b3912	cpxR	4.36216	4.60081	-1.17989	0.20011
1759303_s_at	b0624	crcB	2.75513	2.44934	1.23609	0.04515
1766365_s_at	b4397	creA	3.36925	3.07134	1.22936	0.35511
1759384_s_at	b4398	creB	3.88503	3.91542	-1.02129	0.40905
1766898_s_at	b4399	creC	2.52146	2.52188	-1.00029	0.82118
1763752_s_at	b4400	creD	2.51491	2.45523	1.04224	0.66771
1763829_s_at	b0240	crl	2.76613	2.70449	1.04365	0.57098
1767310_s_at	b3357	crp	6.38495	6.32572	1.04191	0.68179
1764901_s_at	b2417	crr	6.12877	6.07350	1.03905	0.24338
1764635_s_at	b2810	csdA	4.89516	4.91062	-1.01078	0.48036
1766743_s_at	b2811	csdE	2.52271	2.57301	-1.03548	0.53062
1766210_at	b1042	csgA	2.37024	2.39585	-1.01791	0.35062
1762325_s_at	b1041	csgB	2.35913	2.35351	1.00390	0.26134
1769120_s_at	b1043	csgC	2.42998	2.45556	-1.01789	0.29839
1768557_s_at	b1040	csgD	2.68138	2.68241	-1.00072	0.7001
1764164_s_at	b1039	csgE	2.37260	2.38083	-1.00572	0.18976
1762208_s_at	b1038	csgF	2.33601	2.36061	-1.01720	0.75037
1759837_s_at	b1037	csgG	2.39042	2.44092	-1.03563	0.38784
1768235_at	b2659	csiD	2.35044	2.46759	-1.08460	0.46165
1761243_s_at	b2535	csiE	2.37676	2.37696	-1.00014	0.95097
1761188_s_at	b2664	csiR	2.35605	2.34313	1.00899	0.45224
1761114_s_at	b3556	cspA	9.07741	9.94181	-1.82059	0.43421
1762932_s_at	b1557	cspB	3.91297	5.10701	-2.28792	0.33138
1765425_s_at	b1823	cspC	6.86743	6.08883	1.71546	0.02008
1764295_s_at	b0880	cspD	2.78655	2.61758	1.12426	0.41263
1766690_s_at	b0623	cspE	6.14633	6.30125	-1.11336	0.89401
1766439_s_at	b1558	cspF	3.00150	3.42866	-1.34458	0.54202
1763772_s_at	b0990	cspG	4.42633	5.90293	-2.78294	0.33391
1765133_s_at	b0989	cspH	3.44317	4.66497	-2.33238	0.1776
1760599_s_at	b1552	cspI	2.40545	2.74766	-1.26770	0.58002
1769171_s_at	b2696	csrA	5.21931	4.65488	1.47881	0.31135
1763312_at	b4408	csrB	9.29473	9.13217	1.11927	0.01353
1768835_at	b4457	csrC	7.69658	7.33184	1.28765	0.18809
1766211_s_at	b3252	csrD	2.68366	2.67681	1.00476	0.8662
1766639_s_at	b0598	cstA	2.45199	2.45168	1.00021	0.91793
1767706_at	b0123	cueO	2.52961	2.60807	-1.05589	0.53948
1766357_at	b0487	cueR	3.44380	3.07731	1.28920	0.43253
1767887_s_at	b0575	cusA	2.40867	2.40973	-1.00074	0.83136
1762007_s_at	b0574	cusB	2.38805	2.39510	-1.00490	0.62232
1759239_s_at	b0572	cusC	3.33089	3.29805	1.02302	0.48042
1761044_at	b0573	cusF	3.14783	2.86516	1.21644	0.6528
1760167_s_at	b0571	cusR	2.74038	2.81065	-1.04992	0.2884
1762564_s_at	b0570	cusS	2.52160	2.56239	-1.02868	0.43936
1766832_s_at	b4137	cutA	3.67217	3.71212	-1.02808	0.23139
1761143_s_at	b1874	cutC	2.81567	2.85537	-1.02790	0.48042
1763055_s_at	b2313	cvpA	6.74063	6.71698	1.01653	0.75317
1765314_at	b1191	cvrA	2.64236	2.51555	1.09187	0.67703
1759548_s_at	b3806	cyaA	5.27900	4.84606	1.34998	0.38977
1763679_at	b4438	cyaR	2.58823	2.69361	-1.07578	0.04932
1759666_s_at	b3807	cyaY	2.34281	2.34182	1.00069	0.70259
1761088_s_at	b1418	cybB	6.49880	6.21833	1.21459	0.03823
1761199_s_at	b4236	cybC	2.56510	2.57199	-1.00479	0.71655
1761979_s_at	b4208	cycA	4.75119	4.68001	1.05058	0.01731
1763881_s_at	b0733	cydA	4.11246	3.48689	1.54281	0.07776
1765588_s_at	b0734	cydB	4.83658	4.20526	1.54898	0.03438
1767363_s_at	b0886	cydC	2.55590	2.55688	-1.00068	0.39567
1765834_s_at	b0887	cydD	2.72994	2.63882	1.06519	0.82049
1759894_s_at	b0338	cynR	2.58450	2.58508	-1.00041	0.75795
1761261_s_at	b0340	cynS	2.40477	2.36775	1.02599	0.39788
1761918_s_at	b0339	cynT	2.50915	2.51696	-1.00543	0.90685
1760037_s_at	b0341	cynX	2.36829	2.36880	-1.00035	0.8494
1769018_s_at	b0432	cyoA	5.79073	4.93096	1.81474	0.26388
1759374_s_at	b0431	cyoB	7.29018	7.03005	1.19759	0.8078
1767399_s_at	b0430	cyoC	8.07229	7.76375	1.23845	0.20239
1764404_s_at	b0429	cyoD	6.07919	5.62882	1.36639	0.00251
1759601_s_at	b0428	cyoE	5.04054	4.84110	1.14825	0.65929
1760435_s_at	b2422	cysA	4.39388	4.57495	-1.13373	0.45969
1765835_s_at	b1275	cysB	3.09493	3.08809	1.00475	0.96983
1761476_s_at	b2750	cysC	4.83569	4.65364	1.13450	0.76356
1765655_s_at	b2752	cysD	7.72160	7.29381	1.34517	0.09957
1761681_s_at	b3607	cysE	3.94589	3.98237	-1.02561	0.39222
1765149_s_at	b3368	cysG	2.77380	2.98660	-1.15894	0.30309
1759826_s_at	b2762	cysH	2.59773	2.75864	-1.11799	0.3941
1768272_s_at	b2763	cysI	3.52798	3.44320	1.06052	0.41875
1765526_s_at	b2764	cysJ	6.80423	6.64769	1.11460	0.7054
1762560_s_at	b2414	cysK	8.72589	8.18016	1.45975	0.15713
1761178_s_at	b2421	cysM	3.20153	3.44679	-1.18531	0.29896
1759455_at	b2751	cysN	4.86194	4.25898	1.51882	0.28618
1762292_s_at	b2425	cysP	8.14356	7.03042	2.16315	0.01577
1761551_s_at	b4214	cysQ	2.36783	2.37840	-1.00736	0.68425
1761081_s_at	b0526	cysS	3.27054	3.21938	1.03610	0.52382
1760744_at	b2424	cysU	3.11258	3.09114	1.01497	0.59104
1762990_s_at	b2423	cysW	5.50784	5.55265	-1.03155	0.95992
1761629_s_at	b2413	cysZ	3.56427	3.37202	1.14254	0.01491
1765388_s_at	b3934	cytR	2.55668	2.59973	-1.03029	0.52668
1762424_s_at	b0632	dacA	3.03128	2.94087	1.06468	0.02796
1759332_s_at	b3182	dacB	2.38904	2.31111	1.05550	0.5457
1763054_s_at	b0839	dacC	2.70469	2.70791	-1.00223	0.48066
1765565_s_at	b2010	dacD	2.69847	2.71524	-1.01169	0.62634
1759906_s_at	b1189	dadA	2.48061	2.48533	-1.00328	0.35374
1764811_s_at	b1190	dadX	2.42451	2.40308	1.01497	0.46626
1761775_s_at	b3387	dam	2.85732	2.80785	1.03488	0.45342
1766217_s_at	b3388	damX	4.25983	4.32896	-1.04909	0.88819
1759940_s_at	b2478	dapA	5.75834	5.51296	1.18540	0.66205
1768051_s_at	b0031	dapB	2.85692	2.99814	-1.10284	0.35556
1761844_s_at	b0166	dapD	4.92039	4.89063	1.02084	0.94598
1765766_s_at	b2472	dapE	2.57369	2.71486	-1.10280	0.39605
1767218_s_at	b1343	dbpA	2.37407	2.39600	-1.01532	0.35637
1763582_s_at	b2065	dcd	3.05235	3.10054	-1.03397	0.17619
1761097_s_at	b1961	dcm	2.65805	2.65979	-1.00121	0.68699
1759562_s_at	b1538	dcp	5.14542	5.09688	1.03421	0.54394
1767604_s_at	b3472	dcrB	4.46763	4.25424	1.15940	0.12354
1763642_s_at	b3528	dctA	2.84649	2.84473	1.00122	0.95477
1763257_s_at	b3507	dctR	2.98976	2.56955	1.33812	0.27701
1760489_s_at	b4138	dcuA	2.80545	3.06073	-1.19357	0.59098
1761781_s_at	b4123	dcuB	2.41071	2.45584	-1.03178	0.44429
1764082_s_at	b0621	dcuC	2.34240	2.34393	-1.00106	0.75676
1763173_s_at	b3227	dcuD	2.35104	2.38403	-1.02313	0.02303
1762536_s_at	b4124	dcuR	2.44688	2.69224	-1.18539	0.11113
1768678_s_at	b4125	dcuS	2.42689	2.45173	-1.01737	0.68027
1765827_s_at	b0381	ddlA	4.18409	4.07023	1.08212	0.42236
1763831_s_at	b0092	ddlB	3.14406	3.01543	1.09326	0.77968
1763056_s_at	b1487	ddpA	2.72255	2.76487	-1.02977	0.74023
1767620_s_at	b1485	ddpC	2.33611	2.33418	1.00134	0.73771
1763848_s_at	b1484	ddpD	2.42620	2.42974	-1.00246	0.24235
1762571_at	b1483	ddpF	2.32058	2.34086	-1.01416	0.31699
1764014_s_at	b1488	ddpX	2.35069	2.35089	-1.00014	0.97173
1766069_s_at	b3162	deaD	3.92662	3.78085	1.10631	0.81852
1762442_s_at	b2314	dedD	2.84451	2.67246	1.12666	0.76027
1769243_s_at	b3287	def	3.85511	3.64856	1.15392	0.61215
1760969_s_at	b0161	degP	2.54999	2.54621	1.00262	0.9647
1761717_s_at	b3234	degQ	2.87367	2.85582	1.01245	0.60301
1769096_s_at	b3235	degS	2.39352	2.42239	-1.02021	0.35274
1760378_s_at	b4382	deoA	2.92935	2.60647	1.25082	0.37461
1763169_s_at	b4383	deoB	3.37567	3.34114	1.02422	0.78413
1764100_s_at	b4381	deoC	2.82963	2.72378	1.07613	0.43059
1760652_s_at	b4384	deoD	5.26018	5.37587	-1.08350	0.59759
1768796_s_at	b0840	deoR	3.55854	3.46090	1.07002	0.27947
1767500_s_at	b2511	der	5.21345	5.36343	-1.10956	0.1111
1763816_s_at	b3639	dfp	3.83069	3.65241	1.13154	0.33816
1760193_s_at	b4042	dgkA	3.96595	3.94036	1.01790	0.81574
1765600_s_at	b3694	dgoK	2.33654	2.33669	-1.00011	0.48547
1767898_s_at	b3693	dgoK	2.36687	2.37630	-1.00656	0.20865
1767904_s_at	b3695	dgoK	2.41722	2.42562	-1.00584	0.63768
1764021_at	b3692	dgoT	2.33725	2.33821	-1.00066	0.63815
1766339_s_at	b3691	dgoT	2.31880	2.33655	-1.01238	0.40455
1760394_s_at	b1594	dgsA	3.24222	3.24370	-1.00103	0.79283
1764833_s_at	b0160	dgt	2.54405	2.44926	1.06791	0.35699
1764747_s_at	b1200	dhaK	2.88390	2.73792	1.10648	0.38172
1765363_s_at	b1199	dhaL	2.82563	2.76489	1.04300	0.44096
1760957_s_at	b1198	dhaM	3.54911	3.52596	1.01617	0.82037
1767634_s_at	b1201	dhaR	2.39875	2.44039	-1.02929	0.13055
1766700_s_at	b3149	diaA	4.36996	4.52833	-1.11603	0.52568
1768495_at	b1570	dicA	3.53446	3.31387	1.16521	0.48042
1765106_s_at	b1575	dicB	2.35449	2.35709	-1.00180	0.28382
1761562_at	b1569	dicC	2.30070	2.30380	-1.00215	0.32145
1765052_x_at	b1574	dicF	2.47301	2.47380	-1.00055	0.76328
1761815_s_at	b0231	dinB	2.37477	2.38254	-1.00540	0.8163
1760846_at	b3645	dinD	2.64053	2.77664	-1.09894	0.04879
1766686_s_at	b4044	dinF	2.41274	2.41933	-1.00458	0.40702
1760213_s_at	b0799	dinG	2.47331	2.47352	-1.00014	0.93746
1763947_s_at	b1061	dinI	5.15984	5.07751	1.05872	0.39949
1766138_s_at	b0226	dinJ	3.76527	4.23061	-1.38064	0.2389
1766463_s_at	b4136	dipZ	2.41383	2.41801	-1.00290	0.60236
1767108_s_at	b0055	djlA	2.80464	2.76368	1.02880	0.92325
1762641_at	b0646	djlB	2.32652	2.34833	-1.01524	0.35364
1760552_at	b0649	djlC	2.60524	2.52565	1.05671	0.50683
1764019_s_at	b3012	dkgA	3.76684	3.24266	1.43811	0.00051
1763661_s_at	b0207	dkgB	2.70004	2.70407	-1.00280	0.0245
1767574_s_at	b0145	dksA	6.34951	6.18417	1.12142	0.28882
1767428_s_at	b2133	dld	4.12184	3.76056	1.28456	0.32413
1766933_s_at	b0895	dmsB	2.47970	2.43333	1.03266	0.48044
1763364_s_at	b0896	dmsC	2.30156	2.30178	-1.00015	0.91964
1766250_s_at	b1591	dmsD	2.48014	2.43937	1.02866	0.67323
1761505_s_at	b3702	dnaA	4.03856	4.11754	-1.05627	0.51771
1761481_s_at	b4052	dnaB	2.54475	2.54637	-1.00112	0.48042
1765680_s_at	b4361	dnaC	2.91119	2.91063	1.00039	0.8825
1767710_s_at	b0184	dnaE	2.61935	2.65500	-1.02502	0.05062
1764525_s_at	b3066	dnaG	5.77167	5.85927	-1.06261	0.17789
1769019_s_at	b0015	dnaJ	4.59469	4.60642	-1.00817	0.55158
1763357_s_at	b0014	dnaK	6.36423	6.28578	1.05588	0.8297
1765533_s_at	b3701	dnaN	2.85844	2.79433	1.04544	0.39376
1763265_s_at	b0215	dnaQ	3.13122	3.14277	-1.00804	0.851
1760543_s_at	b4362	dnaT	2.76460	2.76463	-1.00002	0.99135
1768490_s_at	b0470	dnaX	3.89289	4.11614	-1.16737	0.26588
1761786_s_at	b1490	dosC	2.53259	2.39739	1.09824	0.5574
1760214_s_at	b0620	dpiA	2.56449	2.43743	1.09206	0.53157
1767837_s_at	b0619	dpiB	2.40023	2.45860	-1.04129	0.7637
1759395_s_at	b3544	dppA	8.82056	8.30652	1.42804	0.01676
1766155_s_at	b3543	dppB	4.47368	4.27330	1.14899	0.4043
1765120_s_at	b3542	dppC	4.66708	4.59134	1.05390	0.76611
1767154_s_at	b3541	dppD	3.56367	2.89972	1.58441	0.54787
1760364_s_at	b3540	dppF	4.05890	4.10038	-1.02917	0.13875
1759309_s_at	b0812	dps	6.30287	4.17623	4.36699	0.00503
1759379_s_at	b3860	dsbA	4.12620	4.12834	-1.00149	0.47971
1765550_s_at	b1185	dsbB	3.86098	4.64507	-1.72201	0.24015
1764795_s_at	b2893	dsbC	3.08836	3.03180	1.03998	0.29386
1762886_s_at	b0604	dsbG	2.54749	2.44671	1.07236	0.16975
1763461_s_at	b2366	dsdA	2.54621	2.57581	-1.02073	0.41235
1767140_at	b2364	dsdC	2.46911	2.43517	1.02380	0.78516
1765903_s_at	b1954	dsrA	2.60516	2.42883	1.13000	0.56787
1764923_s_at	b1952	dsrB	2.34888	2.34985	-1.00067	0.76916
1759736_s_at	b3887	dtd	2.62857	2.62787	1.00048	0.86036
1762148_s_at	b3496	dtpB	2.46530	2.45734	1.00553	0.63581
1764702_s_at	b3260	dusB	6.48194	6.51869	-1.02580	0.94887
1765696_s_at	b2140	dusC	2.69301	2.69832	-1.00369	0.42288
1767737_s_at	b3640	dut	5.61561	5.33808	1.21212	0.60876
1762196_s_at	b0173	dxr	2.66016	2.67603	-1.01106	0.60738
1769070_s_at	b0420	dxs	3.86410	4.09485	-1.17345	0.68815
1760872_s_at	b1533	eamA	4.31825	4.21246	1.07608	0.12228
1764071_s_at	b2578	eamB	2.41174	2.44024	-1.01995	0.31109
1769291_at	b3076	ebgA	2.37387	2.40651	-1.02289	0.57012
1760568_s_at	b3077	ebgC	2.45460	2.47626	-1.01513	0.35774
1760020_s_at	b3075	ebgR	2.71249	2.71330	-1.00056	0.19698
1759215_s_at	b4410	ecnA	2.55727	2.56231	-1.00350	0.84731
1766745_s_at	b4411	ecnB	5.38241	4.87237	1.42408	0.00182
1768209_s_at	b2209	eco	2.43712	2.43622	1.00062	0.79772
1768695_at	b0140	ecpD	2.44632	2.45264	-1.00439	0.34202
1768866_s_at	b1850	eda	4.74746	4.48428	1.20011	0.353
1762993_s_at	b1851	edd	2.78812	2.68276	1.07577	0.43771
1763648_s_at	b1019	efeB	2.73559	2.73416	1.00099	0.77113
1764800_s_at	b1018	efeO	2.78251	2.73552	1.03311	0.53982
1760434_s_at	b1016	efeU_1	3.69052	3.53820	1.11135	0.13951
1760869_s_at	b1017	efeU_1	2.53798	2.57137	-1.02342	0.44644
1767852_s_at	b4147	efp	4.54658	4.56705	-1.01429	0.9241
1765410_s_at	b2267	elaA	2.43634	2.42804	1.00577	0.60374
1760724_s_at	b2266	elaB	6.57219	5.95856	1.53010	0.01815
1768958_at	b2269	elaD	2.39486	2.39208	1.00193	0.8481
1762313_s_at	b3209	elbB	3.56588	3.44562	1.08692	0.3866
1769152_s_at	b2685	emrA	2.71391	2.48851	1.16910	0.05686
1762168_s_at	b2686	emrB	2.33458	2.33510	-1.00036	0.71563
1761644_s_at	b3673	emrD	2.34266	2.34627	-1.00251	0.58443
1764829_s_at	b0543	emrE	2.42391	2.42317	1.00052	0.87352
1759593_s_at	b2368	emrK	2.31375	2.31238	1.00095	0.67936
1761225_s_at	b2367	emrY	2.37568	2.37613	-1.00031	0.85381
1761502_s_at	b1193	emtA	2.86627	2.80264	1.04509	0.13973
1765573_s_at	b2945	endA	2.35943	2.36410	-1.00324	0.42448
1767263_s_at	b2779	eno	6.66227	6.83385	-1.12629	0.24772
1765233_s_at	b0596	entA	2.76416	2.76512	-1.00067	0.78579
1765518_s_at	b0595	entB	2.57391	2.60458	-1.02149	0.3402
1767506_s_at	b0593	entC	2.44583	2.60822	-1.11914	0.03875
1766597_s_at	b0583	entD	2.31652	2.35916	-1.02999	0.5518
1768256_at	b0594	entE	2.37406	2.37972	-1.00394	0.76941
1759774_at	b0586	entF	2.42808	2.42841	-1.00023	0.93478
1761866_s_at	b0597	entH	2.52320	2.54654	-1.01631	0.47076
1768028_s_at	b0591	entS	2.34640	2.40591	-1.04211	0.59144
1769221_s_at	b3613	envC	2.36769	2.38753	-1.01385	0.58088
1766614_s_at	b3264	envR	2.37105	2.37981	-1.00609	0.67666
1769053_s_at	b0566	envY	2.37420	2.37393	1.00019	0.93371
1763308_s_at	b3404	envZ	3.95634	3.48714	1.38434	0.0148
1766761_s_at	b2927	epd	3.98867	3.80189	1.13822	0.11326
1760951_s_at	b4114	eptA	5.32661	5.33420	-1.00527	0.25923
1759527_s_at	b3546	eptB	2.44286	2.36857	1.05284	0.45253
1766241_at	b1990	erfK	2.58034	2.46017	1.08686	0.39913
1762554_s_at	b0156	erpA	4.78876	4.58672	1.15032	0.62139
1768433_at	b0554	essD	2.40003	2.66579	-1.20227	0.22428
1762879_at	b1556	essQ	2.42451	2.44115	-1.01160	0.30983
1769240_s_at	b0981	etk	2.33810	2.33847	-1.00026	0.931
1763472_s_at	b0982	etp	2.39187	2.39710	-1.00363	0.48033
1762390_s_at	b2451	eutA	2.38440	2.38467	-1.00019	0.9099
1765339_s_at	b2441	eutB	2.83482	2.77022	1.04579	0.33253
1760567_s_at	b2440	eutC	2.42376	2.42405	-1.00020	0.87246
1764207_s_at	b2458	eutD	2.32269	2.32299	-1.00021	0.95522
1765366_s_at	b2453	eutG	2.40578	2.40537	1.00028	0.91628
1763554_s_at	b2454	eutJ	2.37985	2.37996	-1.00008	0.97352
1763682_s_at	b2438	eutK	2.39769	2.39992	-1.00155	0.3775
1765008_at	b2439	eutL	2.44273	2.42208	1.01442	0.70127
1764297_s_at	b2457	eutM	2.35399	2.32221	1.02227	0.40779
1765599_s_at	b2456	eutN	2.42364	2.42279	1.00059	0.48042
1765169_s_at	b2461	eutP	2.32890	2.33315	-1.00295	0.22925
1759240_s_at	b2460	eutQ	2.42742	2.42461	1.00195	0.76655
1764705_at	b2437	eutR	2.58413	2.59923	-1.01052	0.66603
1766076_s_at	b2459	eutT	2.34851	2.34981	-1.00090	0.71966
1767565_s_at	b2369	evgA	5.02315	4.14200	1.84185	0.01429
1764407_at	b2370	evgS	2.75594	2.50507	1.18992	0.47352
1767248_s_at	b3007	exbB	2.51193	2.49916	1.00889	0.67632
1767318_s_at	b3006	exbB	2.60961	2.48075	1.09342	0.55132
1767624_s_at	b3005	exbD	4.16971	4.31128	-1.10311	0.32166
1766877_s_at	b1844	exoX	2.78650	2.70733	1.05641	0.61596
1765332_s_at	b3094	exuR	4.91637	5.19518	-1.21319	0.693
1765784_s_at	b3093	exuT	2.33762	2.33873	-1.00077	0.79636
1765179_s_at	b0954	fabA	3.79699	3.70938	1.06261	0.2781
1761359_s_at	b2323	fabB	6.14874	6.19210	-1.03051	0.84055
1762314_s_at	b1092	fabD	6.36705	6.03216	1.26128	0.25457
1765464_s_at	b1095	fabF	3.62947	3.78178	-1.11135	0.81846
1769115_s_at	b1093	fabG	6.62429	6.63626	-1.00833	0.81651
1768901_s_at	b1091	fabH	4.17828	4.19103	-1.00888	0.97794
1764582_s_at	b1288	fabI	6.69593	6.53213	1.12023	0.48041
1768348_s_at	b3963	fabR	4.07616	4.14422	-1.04830	0.74795
1763336_s_at	b0180	fabZ	4.69775	4.97320	-1.21037	0.75053
1762184_s_at	b3845	fadA	2.35992	2.36250	-1.00179	0.70999
1762834_s_at	b3846	fadB	2.91129	2.98895	-1.05531	0.47149
1764509_s_at	b1805	fadD	2.47617	2.47697	-1.00056	0.48042
1761891_at	b0221	fadE	2.46794	2.47348	-1.00385	0.23711
1769205_s_at	b3081	fadH	2.47113	2.45145	1.01374	0.44605
1767812_s_at	b2342	fadI	2.48980	2.45083	1.02737	0.79981
1761164_s_at	b2341	fadJ	2.49045	2.40732	1.05932	0.01326
1768199_s_at	b1701	fadK	2.38785	2.38822	-1.00026	0.90025
1760611_s_at	b2344	fadL	2.57648	2.68994	-1.08182	0.53331
1766500_s_at	b0443	fadM	2.38088	2.40489	-1.01679	0.25062
1760637_s_at	b1187	fadR	4.97647	5.07535	-1.07094	0.55197
1763652_s_at	b2925	fbaA	5.43529	5.31324	1.08828	0.85664
1759621_s_at	b2097	fbaB	4.79726	3.99725	1.74111	0.00756
1763836_s_at	b4232	fbp	2.56180	2.45494	1.07688	0.30505
1765792_s_at	b2052	fcl	2.42872	2.45385	-1.01758	0.43163
1760012_s_at	b3895	fdhD	3.55770	3.63176	-1.05268	0.65457
1764890_s_at	b3891	fdhE	4.33523	4.68075	-1.27061	0.66734
1760793_s_at	b4079	fdhF	2.39440	2.38567	1.00607	0.08594
1763995_s_at	b1475	fdnH	2.43543	2.47144	-1.02528	0.46427
1760891_s_at	b1476	fdnI	2.34212	2.29260	1.03492	0.45936
1761290_s_at	b3894	fdoG	2.52902	2.49781	1.02186	0.86405
1762501_s_at	b3893	fdoH	3.70254	3.64707	1.03919	0.9213
1760958_s_at	b3892	fdoI	3.00651	3.24096	-1.17646	0.66993
1766828_s_at	b0518	fdrA	2.33645	2.33869	-1.00156	0.5796
1766626_s_at	b0519	fdrA	2.31591	2.31485	1.00074	0.6595
1761152_s_at	b2525	fdx	4.11501	4.32564	-1.15719	0.46326
1769185_at	b1385	feaB	2.49695	2.49439	1.00178	0.73781
1768900_at	b1384	feaR	2.35106	2.36143	-1.00721	0.40927
1759831_at	b4291	fecA	2.92477	3.02222	-1.06988	0.48042
1767196_at	b4290	fecB	2.41918	2.40939	1.00681	0.28489
1768824_at	b4289	fecC	2.53258	2.49651	1.02531	0.46473
1761273_at	b4288	fecD	2.28934	2.28968	-1.00023	0.93547
1763251_at	b4287	fecE	2.41883	2.42441	-1.00388	0.38155
1765902_at	b4293	fecI	2.54966	2.58739	-1.02650	0.36585
1768013_at	b4292	fecR	2.74837	2.86060	-1.08090	0.08281
1765838_s_at	b3408	feoA	2.45154	2.41249	1.02744	0.36298
1759429_s_at	b3409	feoB	2.29435	2.29391	1.00030	0.66281
1764280_s_at	b3410	feoC	3.09344	3.03048	1.04460	0.62245
1766589_s_at	b0584	fepA	2.59956	2.44938	1.10971	0.55489
1768432_s_at	b0592	fepB	2.40302	2.40329	-1.00019	0.94816
1762805_s_at	b0588	fepC	2.34475	2.34414	1.00043	0.73161
1763777_s_at	b0590	fepD	2.95235	3.06111	-1.07830	0.0695
1768501_s_at	b0587	fepE	2.32388	2.32403	-1.00011	0.96387
1760499_s_at	b0589	fepG	2.33266	2.33327	-1.00042	0.83385
1760554_s_at	b0585	fes	2.37919	2.37802	1.00081	0.47999
1760197_s_at	b2610	ffh	4.19406	4.27504	-1.05774	0.12275
1763985_s_at	b0455	ffs	4.60917	5.76182	-2.22323	0.02859
1767134_s_at	b2731	fhlA	2.40989	2.44037	-1.02135	0.69681
1762671_s_at	b0150	fhuA	2.86198	2.99179	-1.09415	0.29524
1766821_s_at	b0153	fhuB	2.44427	2.44321	1.00073	0.88522
1761740_s_at	b0151	fhuC	2.40680	2.40960	-1.00195	0.63109
1762922_s_at	b0152	fhuD	2.36480	2.36573	-1.00064	0.47934
1766901_s_at	b1102	fhuE	2.35927	2.35649	1.00193	0.48024
1766220_at	b4367	fhuF	2.36773	2.39564	-1.01954	0.3385
1767487_s_at	b3361	fic	2.84883	2.83726	1.00805	0.48056
1766073_s_at	b3915	fieF	4.00895	4.15394	-1.10572	0.03709
1767098_s_at	b4314	fimA	2.70955	3.07141	-1.28508	0.33333
1769163_s_at	b4312	fimB	4.04866	4.07668	-1.01961	0.21906
1762546_s_at	b4316	fimC	2.55432	3.30385	-1.68125	0.00958
1763896_s_at	b4317	fimD	2.44188	2.43538	1.00452	0.11396
1760084_s_at	b4313	fimE	2.50300	2.50197	1.00071	0.47968
1767557_s_at	b4318	fimF	2.37239	2.38126	-1.00617	0.67013
1764677_s_at	b4319	fimG	2.34902	2.36770	-1.01303	0.23719
1762022_s_at	b4320	fimH	2.41717	2.42594	-1.00610	0.33722
1761716_s_at	b0535	fimZ	2.46327	2.40357	1.04225	0.52237
1767674_s_at	b3261	fis	3.96413	4.00986	-1.03221	0.06238
1763150_s_at	b0805	fiu	2.28025	2.28089	-1.00044	0.81915
1761291_s_at	b0041	fixA	2.32577	2.32633	-1.00039	0.81284
1760251_s_at	b0042	fixB	2.43664	2.33147	1.07562	0.54944
1762110_s_at	b0043	fixC	2.37818	2.37865	-1.00032	0.84796
1765511_s_at	b0044	fixX	2.35976	2.35571	1.00281	0.7436
1759106_s_at	b3347	fkpA	4.09825	4.30758	-1.15615	0.13899
1763018_s_at	b0028	fkpB	2.94204	3.01313	-1.05051	0.41265
1760593_s_at	b0684	fldA	4.06490	4.02890	1.02527	0.78116
1761550_s_at	b2895	fldB	3.44898	3.31498	1.09733	0.82588
1763116_s_at	b1072	flgA	2.91489	4.48211	-2.96333	0.00188
1762105_s_at	b1073	flgB	3.78982	5.56023	-3.41150	0.00194
1768120_s_at	b1074	flgC	4.79013	6.78720	-3.99190	0.00103
1760643_s_at	b1075	flgD	2.71425	3.80234	-2.12594	0.00986
1768112_at	b1076	flgE	4.47607	6.99088	-5.71521	0.00316
1759235_at	b1077	flgF	2.56813	3.02611	-1.37362	0.2448
1767435_s_at	b1078	flgG	3.20039	4.89655	-3.24037	0.02184
1768045_s_at	b1079	flgH	2.34969	2.56558	-1.16142	0.04423
1765040_s_at	b1080	flgI	2.52847	3.00620	-1.39256	0.06001
1763207_s_at	b1081	flgJ	3.04895	3.60119	-1.46637	0.09258
1761245_s_at	b1082	flgK	2.78982	3.08807	-1.22966	0.00011
1768710_s_at	b1083	flgL	4.48540	7.68537	-9.18942	0.00188
1768555_s_at	b1071	flgM	3.81180	5.73009	-3.77975	0.00143
1762983_s_at	b1070	flgN	2.45512	4.80242	-5.08873	140.6826
1767873_s_at	b1879	flhA	3.12880	3.50623	-1.29902	0.05706
1766226_s_at	b1880	flhB	2.50307	3.16324	-1.58027	0.01582
1760305_s_at	b1891	flhC	3.14073	3.52995	-1.30969	0.20848
1762824_s_at	b1892	flhD	3.26851	3.43741	-1.12420	0.40203
1769102_s_at	b1878	flhE	2.36922	2.38209	-1.00896	0.22969
1763490_s_at	b1922	fliA	2.28513	3.53937	-2.38541	0.00025
1767885_at	b1923	fliC	4.80568	7.25079	-5.44566	0.00271
1764241_s_at	b1924	fliD	3.45468	5.57814	-4.35738	0.01043
1764070_s_at	b1937	fliE	3.07208	4.86597	-3.46749	0.00441
1763750_s_at	b1938	fliF	2.91695	4.79890	-3.68575	0.00426
1766530_s_at	b1939	fliG	2.87140	4.58705	-3.28446	0.00072
1766980_s_at	b1941	fliI	2.98920	4.14096	-2.22185	0.00497
1760976_s_at	b1942	fliJ	2.97453	4.24395	-2.41065	0.00192
1759897_s_at	b1943	fliK	2.79325	5.07111	-4.84957	0.00059
1768910_s_at	b1944	fliL	2.70884	4.73898	-4.08444	0.00024
1761189_s_at	b1945	fliM	4.35889	6.10274	-3.34929	0.0002
1765241_s_at	b1946	fliN	2.67733	3.97526	-2.45876	0.01165
1761160_s_at	b1947	fliO	2.88382	4.76659	-3.68782	0.01355
1767430_s_at	b1948	fliP	2.52256	2.82934	-1.23695	0.02277
1766705_s_at	b1949	fliQ	3.13101	3.56312	-1.34921	0.08722
1767894_s_at	b1950	fliR	2.56803	3.08195	-1.42793	0.02023
1764033_s_at	b1925	fliS	3.61569	5.57523	-3.88939	0.00203
1762151_s_at	b1926	fliT	2.30581	2.68622	-1.30172	0.00221
1768982_s_at	b1920	fliY	5.02994	5.11707	-1.06225	0.8204
1760453_s_at	b1921	fliZ	3.53203	4.86652	-2.52188	0.00416
1764120_s_at	b2321	flk	3.39292	3.17214	1.16536	0.0966
1760040_at	b2000	flu	5.76153	5.43828	1.25114	0.35366
1761538_at	b1566	flxA	3.16753	5.85805	-6.45545	0.00022
1764202_s_at	b1334	fnr	5.64340	5.61550	1.01952	0.97122
1761705_s_at	b0904	focA	3.01292	2.73353	1.21368	0.26343
1767472_s_at	b2492	focB	2.30271	2.30389	-1.00082	0.37052
1767038_s_at	b0048	folA	2.75738	2.75615	1.00085	0.04046
1769213_s_at	b2315	folC	3.63195	3.14087	1.40550	0.42803
1766006_s_at	b0529	folD	4.60701	4.60701	1.00000	NaN
1762500_s_at	b2153	folE	7.75502	7.24046	1.42855	0.00812
1762079_at	b0142	folK	2.89130	3.03390	-1.10390	0.26266
1766734_s_at	b1606	folM	2.39960	2.40014	-1.00037	0.83136
1767250_s_at	b3177	folP	3.85148	3.86202	-1.00733	0.34707
1765168_s_at	b2303	folX	4.98956	4.88300	1.07665	0.82852
1759804_s_at	b3924	fpr	4.84652	4.78857	1.04098	0.7656
1759089_s_at	b2374	frc	2.37885	2.38266	-1.00264	0.62507
1767636_s_at	b4154	frdA	2.63108	2.62952	1.00108	0.65219
1765110_s_at	b4153	frdB	2.80716	2.75961	1.03351	0.5444
1759219_s_at	b4152	frdC	2.75343	2.75573	-1.00160	0.48065
1760339_s_at	b4151	frdD	2.67339	2.59084	1.05889	0.52086
1766993_s_at	b3844	fre	3.86024	3.70018	1.11733	0.55239
1761886_s_at	b3370	frlA	2.42408	2.43930	-1.01061	0.58215
1767907_s_at	b3371	frlB	2.38330	2.38327	1.00002	0.993
1762561_s_at	b3372	frlB	2.35077	2.35270	-1.00134	0.1793
1764957_s_at	b3373	frlB	2.43788	2.43883	-1.00066	0.48042
1767986_s_at	b3375	frlR	2.74173	2.74241	-1.00047	0.65592
1765989_s_at	b0356	frmA	2.36966	2.37461	-1.00344	0.65426
1768380_s_at	b0355	frmB	2.32386	2.33960	-1.01097	0.37341
1765648_s_at	b0357	frmR	3.01601	3.07202	-1.03959	0.85885
1765272_s_at	b0172	frr	3.57488	3.49427	1.05747	0.91201
1759609_s_at	b0239	frsA	3.83474	3.59756	1.17869	0.13097
1764331_s_at	b2167	fruA	3.95443	3.79715	1.11519	0.24604
1759178_s_at	b2169	fruB	2.40630	2.41125	-1.00344	0.67787
1759218_s_at	b2168	fruK	2.56052	2.51367	1.03300	0.81048
1760828_s_at	b0080	fruR	3.01939	2.89438	1.09052	0.55237
1762021_s_at	b3900	frvA	2.39037	2.40228	-1.00829	0.61667
1762004_s_at	b3899	frvB	2.37564	2.37613	-1.00034	0.82468
1765658_at	b3897	frvR	2.41425	2.41498	-1.00051	0.82699
1763760_at	b3898	frvX	2.80910	2.38385	1.34280	0.00203
1767025_s_at	b3950	frwB	2.33593	2.37245	-1.02564	0.53746
1759817_s_at	b3949	frwC	2.33480	2.34924	-1.01006	0.05671
1763139_s_at	b3953	frwD	2.39481	2.40252	-1.00536	0.15076
1766703_s_at	b2383	fryA	2.38148	2.38155	-1.00005	0.9836
1762250_s_at	b2387	fryB	2.37723	2.37715	1.00006	0.98839
1765669_s_at	b2386	fryC	2.35453	2.35480	-1.00019	0.92131
1759408_s_at	b0825	fsaA	2.40483	2.40488	-1.00003	0.98902
1763224_s_at	b3946	fsaB	2.34401	2.34390	1.00007	0.97353
1763535_s_at	b0479	fsr	2.95348	2.48200	1.38653	0.00455
1762258_s_at	b1905	ftnA	5.27448	5.32042	-1.03236	0.7935
1760303_s_at	b1903	ftnB	2.60942	2.60716	1.00156	0.8926
1760016_s_at	b1902	ftnB	2.33598	2.34256	-1.00457	0.50256
1763871_s_at	b0094	ftsA	4.37009	4.44625	-1.05421	0.52033
1765092_s_at	b2748	ftsB	3.26597	3.50770	-1.18241	0.32704
1762074_s_at	b3463	ftsE	3.20856	3.00334	1.15286	0.80675
1769273_s_at	b3178	ftsH	3.68826	3.24512	1.35956	0.40004
1767626_s_at	b0084	ftsI	3.10138	3.22694	-1.09093	0.61302
1759113_s_at	b0890	ftsK	4.04878	4.15525	-1.07659	0.38007
1766174_s_at	b0083	ftsL	4.05303	4.05249	1.00038	0.47858
1765066_s_at	b3933	ftsN	5.48739	5.34239	1.10573	0.46699
1759191_s_at	b3017	ftsP	3.56184	3.55639	1.00378	0.90491
1764724_s_at	b0093	ftsQ	4.94068	4.95226	-1.00806	0.72282
1760898_s_at	b0089	ftsW	3.06954	3.21765	-1.10811	0.87715
1762948_s_at	b3462	ftsX	2.59354	2.58025	1.00925	0.93069
1759588_s_at	b3464	ftsY	4.51582	4.54617	-1.02126	0.77142
1766411_s_at	b0095	ftsZ	4.48125	4.26048	1.16536	0.80477
1768790_s_at	b2800	fucA	2.38049	2.38205	-1.00108	0.32758
1769121_s_at	b2802	fucI	2.41529	2.41498	1.00021	0.48208
1769242_s_at	b2803	fucK	2.38034	2.38575	-1.00375	0.44594
1765757_s_at	b2799	fucO	2.46426	2.49358	-1.02053	0.41943
1762084_s_at	b2801	fucP	2.33097	2.32884	1.00148	0.85585
1768843_s_at	b2805	fucR	2.68387	2.59608	1.06273	0.74447
1763987_s_at	b2804	fucU	2.44530	2.44363	1.00116	0.16349
1767184_s_at	b1612	fumA	6.52039	6.35183	1.12393	0.26255
1768359_s_at	b1611	fumC	3.17581	2.47309	1.62757	0.43919
1765071_s_at	b0683	fur	5.77906	5.82950	-1.03558	0.23552
1761999_s_at	b3340	fusA	7.79614	7.58472	1.15783	0.48042
1763446_s_at	b4140	fxsA	3.87964	3.92899	-1.03480	0.88353
1760046_s_at	b2661	gabD	2.30154	2.30189	-1.00024	0.92411
1764229_s_at	b2663	gabP	2.40400	2.40074	1.00226	0.38665
1762812_s_at	b2662	gabT	2.42150	2.42602	-1.00314	0.68072
1768498_s_at	b3517	gadA	4.66313	2.51854	4.42164	0.00332
1760545_s_at	b1493	gadB	8.14876	3.52003	24.73920	0.00016
1768165_s_at	b1492	gadC	5.73060	2.51238	9.30635	0.00005
1766528_s_at	b3512	gadE	6.19709	2.90516	9.79416	0.00322
1764077_s_at	b3515	gadW	4.25431	2.89405	2.56731	0.01821
1760509_s_at	b3516	gadX	4.59221	2.81422	3.42948	0.00147
1764675_at	b4452	gadY	2.62967	2.45286	1.13038	0.44848
1761962_s_at	b0759	galE	2.76040	2.78778	-1.01916	0.03507
1760711_s_at	b2042	galF	4.97172	4.49390	1.39263	0.22072
1766576_s_at	b0757	galK	3.19991	3.50538	-1.23583	0.0233
1768738_s_at	b0756	galM	3.61874	3.57676	1.02952	0.91185
1760849_s_at	b2943	galP	2.61304	2.62452	-1.00799	0.81709
1763653_s_at	b2837	galR	2.49034	2.47901	1.00788	0.58006
1764520_s_at	b2151	galS	2.70191	2.75892	-1.04031	0.08915
1760803_s_at	b0758	galT	3.25638	3.23380	1.01577	0.22633
1765798_s_at	b1236	galU	3.50511	3.38850	1.08418	0.28879
1764253_s_at	b1779	gapA	8.58209	7.99688	1.50026	0.07275
1768852_s_at	b3128	garD	2.33751	2.33764	-1.00009	0.95512
1761924_s_at	b3126	garL	2.32111	2.32213	-1.00070	0.69069
1763212_s_at	b3127	garP	2.42921	2.43363	-1.00307	0.48031
1767298_s_at	b3125	garR	2.35751	2.35869	-1.00082	0.59446
1762677_s_at	b2094	gatA	6.86845	6.87904	-1.00737	0.98388
1764443_s_at	b2093	gatB	5.45114	5.86465	-1.33192	0.42383
1764958_s_at	b2092	gatC	6.20904	6.91657	-1.63301	0.01016
1767932_s_at	b2091	gatD	2.72919	2.72835	1.00058	0.88605
1768092_s_at	b2087	gatR_1	2.40454	2.40490	-1.00025	0.9539
1760314_s_at	b2090	gatR_2	3.96533	4.04421	-1.05620	0.46099
1767672_s_at	b2096	gatY	8.72568	8.62058	1.07556	0.72976
1762947_s_at	b2095	gatZ	6.84132	7.13687	-1.22736	0.77391
1762774_s_at	b0124	gcd	4.37301	3.81429	1.47296	0.04684
1767725_at	b0507	gcl	2.40851	2.47440	-1.04673	0.52882
1763970_s_at	b2808	gcvA	3.32032	3.31736	1.00205	0.98651
1767680_at	b4443	gcvB	2.57674	2.64761	-1.05035	0.20182
1765427_s_at	b2904	gcvH	5.20972	5.22380	-1.00981	0.13889
1765230_s_at	b2903	gcvP	4.31574	4.35484	-1.02747	0.9146
1766908_s_at	b2479	gcvR	4.44964	4.44915	1.00034	0.9948
1765313_s_at	b2905	gcvT	3.21337	3.10499	1.07801	0.7962
1764592_s_at	b1761	gdhA	7.88830	7.52137	1.28961	0.36157
1764173_s_at	b0987	gfcA	2.47039	2.47075	-1.00025	0.9214
1766578_s_at	b0986	gfcB	2.37395	2.37555	-1.00111	0.67345
1762584_s_at	b0985	gfcC	2.37092	2.27907	1.06573	0.46214
1762456_s_at	b0984	gfcD	2.30206	2.28928	1.00890	0.46059
1766718_s_at	b0983	gfcE	2.32865	2.38631	-1.04078	0.53134
1759075_at	b3447	ggt	2.79628	2.77518	1.01473	0.44356
1761794_s_at	b1033	ghrA	3.77753	3.54346	1.17615	0.34925
1766494_s_at	b3553	ghrB	4.71682	4.49331	1.16756	0.38032
1759891_s_at	b2975	glcA	2.36772	2.37011	-1.00166	0.13861
1764114_at	b2976	glcB	2.41312	2.37428	1.02729	0.43319
1767918_s_at	b2980	glcC	2.54761	2.54803	-1.00029	0.91102
1767000_s_at	b2979	glcD	2.81306	2.67892	1.09744	0.43614
1764947_at	b2978	glcG	2.90448	2.71413	1.14104	0.46126
1765708_s_at	b2977	glcG	3.34997	3.25288	1.06961	0.51177
1762959_s_at	b3945	gldA	2.40962	2.38165	1.01958	0.37644
1759555_at	b2036	glf	4.43492	4.64841	-1.15950	0.20655
1761420_s_at	b3429	glgA	3.46110	3.56863	-1.07738	0.84448
1760630_s_at	b3432	glgB	5.69786	5.75794	-1.04253	0.70945
1766190_s_at	b3430	glgC	4.84476	4.97767	-1.09650	0.71295
1761953_s_at	b3428	glgP	3.42842	3.40195	1.01852	0.4804
1763125_s_at	b3049	glgS	2.97310	2.52114	1.36789	0.00529
1759515_s_at	b3431	glgX	3.06147	3.04858	1.00897	0.63024
1766398_s_at	b2388	glk	2.53979	2.54002	-1.00016	0.48375
1766327_at	b3176	glmM	2.88093	2.93984	-1.04168	0.48042
1762711_s_at	b3729	glmS	3.46111	3.49702	-1.02520	0.38223
1760682_s_at	b3730	glmU	4.30338	4.25460	1.03439	0.74244
1768079_at	b4441	glmY	4.85506	4.50972	1.27045	0.08706
1764678_at	b4456	glmZ	4.35419	4.25593	1.07048	0.20028
1766404_s_at	b2553	glnB	4.48405	4.44646	1.02639	0.48038
1767370_s_at	b0167	glnD	3.00247	3.20193	-1.14827	0.13114
1767669_s_at	b3053	glnE	2.39816	2.39749	1.00046	0.84072
1761372_s_at	b3868	glnG	3.16995	3.11146	1.04137	0.79453
1766180_s_at	b0811	glnH	5.18512	5.27145	-1.06167	0.82432
1762736_s_at	b0450	glnK	2.34423	2.39622	-1.03670	0.41527
1765613_s_at	b3869	glnL	2.58417	2.59098	-1.00473	0.08415
1766676_s_at	b0810	glnP	2.60325	2.64871	-1.03201	0.69361
1759579_s_at	b0809	glnQ	2.98146	2.96923	1.00851	0.97921
1765309_s_at	b0680	glnS	3.51699	3.48533	1.02219	0.17795
1761635_s_at	b1651	gloA	4.08650	4.06972	1.01169	0.94718
1766478_s_at	b0212	gloB	2.93895	3.05442	-1.08333	0.08087
1767068_s_at	b2242	glpB	2.67658	2.60806	1.04863	0.43052
1760428_s_at	b2243	glpC	5.08270	5.75585	-1.59455	0.00582
1768388_s_at	b3426	glpD	7.54903	7.24697	1.23290	0.77623
1765842_s_at	b3425	glpE	5.23323	4.98849	1.18488	0.28713
1759788_s_at	b3927	glpF	3.95118	4.30105	-1.27445	0.15376
1762037_s_at	b3424	glpG	2.77620	2.69703	1.05640	0.43986
1766804_s_at	b3926	glpK	3.77607	4.05546	-1.21368	0.21892
1764607_s_at	b2239	glpQ	2.68571	2.76407	-1.05581	0.32704
1766256_s_at	b3423	glpR	2.70573	2.71987	-1.00985	0.94081
1761983_s_at	b2240	glpT	2.47191	2.64440	-1.12700	0.44322
1766920_s_at	b3925	glpX	3.38363	3.44431	-1.04296	0.00289
1760218_s_at	b2556	glrK	2.44989	2.47509	-1.01762	0.23533
1768604_s_at	b2554	glrR	2.66861	2.70113	-1.02280	0.32678
1762086_s_at	b0720	gltA	4.18538	4.12166	1.04516	0.85934
1769285_at	b3212	gltB	4.64985	4.67483	-1.01746	0.68341
1764434_at	b3213	gltD	3.88940	3.75030	1.10122	0.45571
1768342_at	b3214	gltF	2.73243	2.56196	1.12543	0.44536
1761724_s_at	b0655	gltI	5.00080	4.84560	1.11357	0.4391
1768428_s_at	b0654	gltJ	2.67429	2.67654	-1.00156	0.14808
1765435_s_at	b0653	gltK	2.42567	2.33489	1.06495	0.27649
1765895_s_at	b0652	gltL	3.49768	3.52735	-1.02078	0.57827
1763781_s_at	b4077	gltP	4.37325	3.35477	2.02577	0.01902
1762335_s_at	b3653	gltS	2.51874	2.49474	1.01677	0.42708
1762964_s_at	b2400	gltX	4.97126	4.74910	1.16648	0.52883
1762197_s_at	b3682	glvB	2.34335	2.34484	-1.00104	0.48042
1759322_at	b3683	glvC	2.41775	2.42018	-1.00169	0.7168
1764445_s_at	b3681	glvG	2.32769	2.32740	1.00020	0.91555
1759454_s_at	b0514	glxK	2.31262	2.31318	-1.00039	0.84339
1764045_at	b0509	glxR	2.29324	2.29437	-1.00079	0.59458
1760480_s_at	b2551	glyA	5.74245	5.19174	1.46481	0.70436
1761605_s_at	b3560	glyQ	3.77554	3.86523	-1.06414	0.81966
1765772_s_at	b3559	glyS	5.02109	5.23055	-1.15626	0.85556
1761713_s_at	b2053	gmd	2.35444	2.35393	1.00035	0.47845
1761790_s_at	b0200	gmhB	5.32791	5.51572	-1.13904	0.19044
1763580_s_at	b3648	gmk	4.14420	4.20565	-1.04351	0.63236
1759993_s_at	b2051	gmm	2.34072	2.34151	-1.00055	0.74236
1762888_s_at	b1285	gmr	2.37576	2.37457	1.00082	0.71056
1768483_at	b2029	gnd	4.17518	4.03502	1.10203	0.61896
1765336_s_at	b1550	gnsB	2.36906	2.37923	-1.00708	0.07881
1768650_s_at	b3437	gntK	2.62757	2.61962	1.00552	0.54328
1768471_s_at	b4321	gntP	2.40017	2.34762	1.03709	0.44963
1766815_s_at	b3438	gntR	4.30527	4.43559	-1.09454	0.01215
1766810_s_at	b3415	gntT	2.55393	2.55453	-1.00042	0.48042
1767776_s_at	b3413	gntX	2.42963	2.41448	1.01055	0.68783
1763517_s_at	b3500	gor	5.58970	5.82268	-1.17526	0.18899
1765712_s_at	b3385	gph	4.24481	4.24805	-1.00225	0.99446
1759801_s_at	b0755	gpmA	8.80497	8.72811	1.05471	0.16196
1768187_at	b3612	gpmM	5.76089	6.01957	-1.19638	0.33513
1764195_s_at	b3779	gpp	3.02389	2.65155	1.29444	0.53322
1765380_s_at	b3608	gpsA	3.86850	4.16372	-1.22708	0.226
1767179_s_at	b0238	gpt	3.72573	3.73507	-1.00649	0.97212
1760904_s_at	b3181	greA	2.61196	2.90383	-1.22423	0.15193
1762327_s_at	b3406	greB	3.58913	3.66073	-1.05088	0.05848
1768518_s_at	b4143	groL	5.92322	5.76230	1.11800	0.69917
1764894_s_at	b4142	groS	6.11229	5.88719	1.16885	0.79012
1759164_s_at	b2614	grpE	5.50419	5.18778	1.24522	0.16049
1766075_s_at	b0849	grxA	3.27164	3.17974	1.06577	0.60642
1768534_s_at	b1064	grxB	6.63087	5.64831	1.97596	0.00348
1766662_s_at	b3610	grxC	3.56499	3.55179	1.00919	0.48035
1763700_s_at	b1654	grxD	3.68545	3.65911	1.01842	0.93106
1768375_s_at	b2688	gshA	5.37222	5.21626	1.11416	0.69874
1759970_s_at	b2947	gshB	4.34868	4.15138	1.14655	0.53105
1769028_s_at	b0829	gsiA	5.03382	4.87635	1.11533	0.75649
1763081_s_at	b0830	gsiB	3.92337	3.86313	1.04263	0.89574
1760978_s_at	b0831	gsiC	2.93048	2.75027	1.13305	0.68218
1759598_s_at	b0832	gsiD	4.08288	4.17719	-1.06756	0.89882
1763194_s_at	b0477	gsk	3.74404	3.81125	-1.04769	0.48042
1767101_s_at	b2988	gsp	2.41320	2.44921	-1.02527	0.58065
1768063_s_at	b3323	gspA	2.35112	2.39808	-1.03309	0.38647
1763883_s_at	b3322	gspB	2.77040	2.74314	1.01907	0.82042
1763774_s_at	b3324	gspC	2.32068	2.32006	1.00043	0.47961
1768491_at	b3325	gspD	2.46409	2.46222	1.00130	0.39248
1762985_s_at	b3326	gspE	2.43022	2.40035	1.02092	0.54831
1768287_s_at	b3327	gspF	2.38505	2.44010	-1.03890	0.21838
1762307_s_at	b3328	gspG	2.45980	2.49716	-1.02624	0.47451
1768169_s_at	b3329	gspH	2.32698	2.32756	-1.00040	0.81177
1763689_s_at	b3330	gspI	2.32715	2.33975	-1.00877	0.45347
1769113_s_at	b3331	gspJ	2.42042	2.42004	1.00026	0.93308
1764356_at	b3332	gspK	2.45663	2.45740	-1.00053	0.81406
1763095_at	b3333	gspL	2.36928	2.36978	-1.00035	0.7968
1769002_s_at	b3334	gspM	2.32646	2.32639	1.00005	0.98321
1767954_s_at	b3335	gspO	2.49556	2.42351	1.05121	0.53513
1768074_s_at	b1635	gst	2.53549	2.49085	1.03142	0.68549
1760500_at	b2508	guaB	5.52405	5.38485	1.10130	0.8233
1761899_s_at	b0105	guaC	4.58097	3.53574	2.06369	0.00873
1764272_s_at	b0104	guaC	3.82774	3.98769	-1.11725	0.44356
1767051_s_at	b2883	guaD	2.68968	2.70758	-1.01249	0.39008
1768193_s_at	b2884	guaD	2.34125	2.34049	1.00053	0.81928
1759159_s_at	b2885	guaD	2.62191	2.65077	-1.02020	0.71283
1762352_s_at	b2789	gudP	2.30039	2.30053	-1.00010	0.97039
1764365_s_at	b2788	gudX	2.58603	2.62998	-1.03094	0.47334
1763546_s_at	b2706	gutM	2.36493	2.36729	-1.00163	0.70341
1761068_s_at	b2708	gutQ	2.43961	2.43919	1.00029	0.91298
1768233_s_at	b2231	gyrA	2.58412	2.52742	1.04008	0.63425
1759510_s_at	b3699	gyrB	3.40541	3.41591	-1.00731	0.48047
1759890_s_at	b2541	hcaB	2.40327	2.40329	-1.00001	0.99352
1765280_s_at	b2540	hcaC	2.37578	2.37506	1.00050	0.88023
1767717_s_at	b2542	hcaD	2.39367	2.40670	-1.00907	0.25693
1764103_s_at	b2538	hcaE	2.40713	2.40753	-1.00028	0.875
1767419_s_at	b2539	hcaF	2.39732	2.40013	-1.00195	0.10257
1766136_s_at	b2537	hcaR	2.46375	2.46924	-1.00381	0.40071
1768395_s_at	b2536	hcaT	2.31949	2.31938	1.00008	0.97019
1764397_s_at	b1967	hchA	2.82989	2.52483	1.23547	0.02295
1766925_s_at	b0873	hcp	2.42078	2.41687	1.00271	0.65856
1761136_s_at	b0872	hcr	2.35051	2.35176	-1.00087	0.62414
1763004_s_at	b2496	hda	3.45878	3.41561	1.03038	0.72991
1765321_s_at	b3510	hdeA	7.58906	3.81545	13.67631	0.00012
1759829_s_at	b3509	hdeB	8.38848	3.98858	21.11071	0
1765786_s_at	b3511	hdeD	5.93136	2.83079	8.57760	0.00094
1761007_s_at	b0962	helD	2.74524	2.75850	-1.00924	0.64791
1765163_s_at	b1210	hemA	5.00249	5.08988	-1.06245	0.27796
1760756_at	b0370	hemB	2.53632	2.39023	1.10657	0.58357
1763142_s_at	b0369	hemB	4.94019	4.69946	1.18159	0.00354
1766109_s_at	b3805	hemC	5.03065	4.96241	1.04843	0.60675
1766836_s_at	b3804	hemD	4.72584	4.96877	-1.18340	0.46535
1767509_s_at	b3997	hemE	3.73628	3.68852	1.03366	0.22455
1761385_s_at	b2436	hemF	2.55670	2.53644	1.01414	0.857
1765277_s_at	b3850	hemG	3.52340	3.44898	1.05294	0.83764
1760653_s_at	b0475	hemH	2.70385	2.70359	1.00017	0.14341
1763723_s_at	b0154	hemL	4.56609	4.68867	-1.08868	0.45306
1763453_s_at	b3867	hemN	2.56414	2.38835	1.12959	0.54668
1767775_s_at	b3803	hemX	2.96348	3.07094	-1.07733	0.48043
1761454_s_at	b3802	hemY	3.07178	2.83080	1.18180	0.18497
1767289_s_at	b0059	hepA	3.13770	3.21450	-1.05468	0.6013
1761248_s_at	b4175	hflC	4.28968	4.32558	-1.02520	0.86741
1765395_s_at	b1132	hflD	3.26812	3.15520	1.08141	0.83183
1760205_s_at	b4174	hflK	6.54845	6.86276	-1.24342	0.25669
1765516_s_at	b4173	hflX	3.41167	3.53104	-1.08627	0.67573
1765901_s_at	b4172	hfq	2.78081	2.36203	1.33680	0.50976
1769282_s_at	b0460	hha	4.56487	4.19208	1.29485	0.31276
1764733_s_at	b1438	hicB	2.66043	2.64512	1.01067	0.23574
1760031_s_at	b1103	hinT	2.93365	2.91818	1.01078	0.60006
1761369_s_at	b1508	hipB	2.49064	2.49223	-1.00111	0.16081
1767282_s_at	b2024	hisA	3.60513	3.53884	1.04702	0.93957
1766337_s_at	b2022	hisB	2.83005	2.65350	1.13017	0.67818
1761017_s_at	b2021	hisC	4.15348	4.28091	-1.09235	0.50121
1762778_s_at	b2020	hisD	2.38699	2.36025	1.01871	0.40676
1760478_s_at	b2025	hisF	4.96294	5.14993	-1.13839	0.34574
1760370_s_at	b2019	hisG	5.72191	5.95815	-1.17792	0.35735
1763599_s_at	b2023	hisH	3.90737	3.94070	-1.02338	0.5539
1766727_at	b2026	hisI	3.59207	2.78939	1.74433	0.34918
1768763_s_at	b2309	hisJ	5.44272	5.53143	-1.06342	0.27108
1766205_x_at	b2018	hisL	2.77820	2.65340	1.09036	0.00322
1768853_s_at	b2307	hisM	4.43639	4.90953	-1.38813	0.08458
1765966_s_at	b2306	hisP	4.88085	4.96613	-1.06090	0.02195
1768624_s_at	b2308	hisQ	4.89078	5.73022	-1.78936	0.00308
1767493_s_at	b2514	hisS	5.60075	5.42080	1.13284	0.70841
1760052_s_at	b0178	hlpA	4.93410	4.78690	1.10742	0.69059
1764155_s_at	b1182	hlyE	2.57736	2.57141	1.00413	0.26945
1762646_s_at	b2552	hmp	2.39232	2.39207	1.00017	0.89551
1759490_s_at	b1237	hns	5.07633	4.86267	1.15962	0.00695
1764494_at	b0107	hofB	2.28221	2.28198	1.00016	0.94981
1761645_s_at	b0106	hofC	2.33705	2.46926	-1.09597	0.03858
1759485_s_at	b3395	hofM	2.32136	2.32124	1.00008	0.97191
1762100_s_at	b3394	hofN	2.41452	2.45303	-1.02705	0.23427
1763332_s_at	b3393	hofO	2.51247	2.64485	-1.09610	0.32065
1768081_s_at	b3392	hofP	2.79372	2.87434	-1.05747	0.70691
1768368_s_at	b3391	hofQ	2.65045	2.36419	1.21947	0.34148
1764761_s_at	b4455	hokA	2.46072	2.45026	1.00727	0.7803
1763295_s_at	b4428	hokB	2.63316	2.91125	-1.21259	0.27218
1767396_s_at	b4412	hokC	2.29255	2.29251	1.00003	0.48042
1763857_s_at	b1562	hokD	2.51743	2.63458	-1.08460	0.3553
1764857_s_at	b4415	hokE	2.46107	2.46134	-1.00019	0.90773
1761898_s_at	b0640	holA	2.81911	2.76897	1.03537	0.5673
1760690_s_at	b1099	holB	3.05786	3.19352	-1.09860	0.56747
1762551_s_at	b4259	holC	3.57533	3.90668	-1.25820	0.28609
1766193_s_at	b4372	holD	3.87897	3.87965	-1.00047	0.84329
1766130_s_at	b1842	holE	4.77501	4.81828	-1.03045	0.65121
1760691_s_at	b3203	hpf	3.36389	3.39398	-1.02108	0.48042
1765864_s_at	b0125	hpt	5.32755	5.32728	1.00018	0.85771
1763841_at	b1413	hrpA	4.30432	4.29561	1.00606	0.82853
1759411_at	b0148	hrpB	2.61831	2.57880	1.02776	0.42437
1768533_s_at	b2526	hscA	2.42127	2.46829	-1.03313	0.11134
1759393_s_at	b2527	hscB	2.87754	2.91984	-1.02976	0.36975
1763280_s_at	b0650	hscC	2.45970	2.41715	1.02993	0.17235
1768296_at	b4349	hsdM	2.67118	2.62838	1.03011	0.56493
1759248_at	b4350	hsdR	2.74033	2.78943	-1.03462	0.20135
1762689_at	b4348	hsdS	3.46001	3.44771	1.00856	0.65119
1764062_s_at	b1379	hslJ	2.96649	2.36791	1.51422	0.03777
1761806_s_at	b3401	hslO	2.44469	2.51550	-1.05031	0.44889
1761422_s_at	b3400	hslR	4.31102	4.51626	-1.15288	0.23709
1762240_s_at	b3931	hslU	5.86439	5.65560	1.15572	0.621
1766949_s_at	b3932	hslV	3.48240	3.46393	1.01288	0.64236
1765036_s_at	b0966	hspQ	2.71927	2.71813	1.00079	0.9914
1761099_s_at	b3754	hsrA	2.40799	2.43557	-1.01930	0.38866
1767645_s_at	b0012	htgA	2.38301	2.38079	1.00154	0.85668
1761819_s_at	b0473	htpG	4.69998	4.74927	-1.03476	0.34213
1760965_s_at	b1829	htpX	2.60435	2.60562	-1.00088	0.12422
1766068_at	b0139	htrE	2.33034	2.33039	-1.00003	0.9867
1761153_s_at	b3055	htrG	2.58928	2.48762	1.07300	0.72455
1766429_s_at	b3618	htrL	3.42909	3.37736	1.03650	0.7743
1764083_s_at	b4000	hupA	6.67989	6.49673	1.13536	0.02846
1765652_s_at	b0440	hupB	6.85303	6.84489	1.00566	0.78482
1765453_s_at	b0972	hyaA	2.42671	2.42390	1.00195	0.66229
1768184_s_at	b0973	hyaB	2.42126	2.41019	1.00770	0.63568
1765338_s_at	b0974	hyaC	2.36019	2.36115	-1.00066	0.4815
1768828_s_at	b0975	hyaD	2.37868	2.38317	-1.00311	0.28679
1761315_s_at	b0976	hyaE	2.38852	2.40939	-1.01457	0.3397
1762122_s_at	b0977	hyaF	2.37896	2.39710	-1.01266	0.52918
1767124_s_at	b2996	hybA	2.43082	2.47249	-1.02930	0.34658
1766320_s_at	b2995	hybB	2.40229	2.45195	-1.03502	0.42221
1760413_s_at	b2994	hybC	2.31251	2.32366	-1.00776	0.63945
1759383_s_at	b2993	hybD	2.51855	2.51257	1.00415	0.95311
1768742_s_at	b2992	hybE	2.34828	2.34952	-1.00087	0.73862
1760121_s_at	b2991	hybF	2.35680	2.35785	-1.00073	0.67263
1762767_s_at	b2990	hybG	2.50176	2.36947	1.09603	0.0003
1759445_s_at	b2997	hybO	2.34402	2.34405	-1.00003	0.98864
1760409_s_at	b2725	hycA	2.42356	2.39666	1.01882	0.63074
1759161_s_at	b2724	hycB	2.33820	2.36403	-1.01806	0.42826
1765235_s_at	b2723	hycC	2.37305	2.37334	-1.00020	0.93331
1760709_s_at	b2722	hycD	2.41894	2.41844	1.00035	0.90088
1762418_s_at	b2721	hycE	2.31950	2.31938	1.00009	0.47643
1760439_s_at	b2720	hycF	2.31701	2.31316	1.00267	0.57774
1762288_s_at	b2719	hycG	2.31114	2.31070	1.00031	0.48279
1762323_s_at	b2718	hycH	2.40306	2.40846	-1.00375	0.52993
1768897_s_at	b2713	hydN	2.33094	2.33131	-1.00026	0.86584
1766009_s_at	b2481	hyfA	2.46866	2.52085	-1.03684	0.31978
1759493_s_at	b2482	hyfB	2.58587	2.45228	1.09702	0.45734
1768933_s_at	b2483	hyfC	2.35000	2.35673	-1.00468	0.06636
1765447_s_at	b2484	hyfD	2.30900	2.32910	-1.01403	0.32715
1766665_s_at	b2485	hyfE	2.44095	2.42523	1.01095	0.66564
1767402_s_at	b2486	hyfF	2.46374	2.44285	1.01458	0.61625
1760045_s_at	b2487	hyfG	2.41380	2.41909	-1.00367	0.26456
1768280_s_at	b2488	hyfH	2.43688	2.38745	1.03485	0.58937
1765379_s_at	b2489	hyfI	2.57672	2.58292	-1.00431	0.51655
1766417_s_at	b2490	hyfJ	3.68763	3.66453	1.01614	0.95646
1760177_s_at	b2491	hyfR	2.45681	2.45578	1.00071	0.81906
1764344_s_at	b0508	hyi	2.54920	2.55260	-1.00236	0.14705
1765563_s_at	b2726	hypA	2.35698	2.39620	-1.02756	0.45074
1765917_s_at	b2727	hypB	2.88879	2.82964	1.04185	0.77376
1768920_s_at	b2728	hypC	2.53280	2.48854	1.03115	0.80204
1762194_s_at	b2729	hypD	2.54675	2.54815	-1.00097	0.32618
1760369_at	b2730	hypE	2.45636	2.41397	1.02982	0.85945
1761390_s_at	b2712	hypF	2.60137	2.60421	-1.00197	0.76023
1760232_s_at	b2873	hyuA	2.34232	2.34273	-1.00029	0.83631
1766252_s_at	b0828	iaaA	4.32928	4.02720	1.23292	0.63702
1765642_s_at	b4328	iadA	2.78572	2.79277	-1.00490	0.60634
1768783_s_at	b2753	iap	2.62059	2.70776	-1.06229	0.15481
1769060_s_at	b3687	ibpA	3.13870	3.14511	-1.00446	0.66619
1762978_s_at	b3686	ibpB	2.48275	2.48371	-1.00067	0.38535
1766843_s_at	b1136	icd	7.28132	7.10095	1.13317	0.0432
1766089_s_at	b4018	iclR	5.19258	5.75815	-1.47997	0.17363
1767446_s_at	b2889	idi	2.35620	2.34743	1.00609	0.08133
1765579_s_at	b4267	idnD	2.42780	2.43102	-1.00224	0.63452
1759641_s_at	b4268	idnK	2.30363	2.30330	1.00023	0.48196
1769048_s_at	b4266	idnO	2.49849	2.44320	1.03907	0.30303
1760517_s_at	b4264	idnR	2.59326	2.63375	-1.02846	0.67023
1767178_s_at	b4265	idnT	2.46941	2.41238	1.04032	0.36867
1761492_s_at	b1712	ihfA	4.14593	4.49402	-1.27287	0.23172
1765354_s_at	b0912	ihfB	6.19912	6.20001	-1.00062	0.48042
1761752_s_at	b0026	ileS	3.38495	3.56968	-1.13661	0.65406
1768190_at	b2653	ileY	2.42906	2.43424	-1.00360	0.36927
1760636_s_at	b3772	ilvA	3.12517	3.18358	-1.04132	0.17347
1767741_at	b3774	ilvC	7.15174	7.45325	-1.23244	0.62872
1765932_s_at	b3771	ilvD	4.98031	4.83777	1.10385	0.37805
1762640_s_at	b3770	ilvE	2.91022	2.82360	1.06187	0.68916
1763680_s_at	b0079	ilvH	5.28332	5.54719	-1.20069	0.10922
1759434_s_at	b0078	ilvH	4.12034	4.39284	-1.20790	0.62148
1768673_at	b0077	ilvI	4.04421	4.09511	-1.03591	0.48042
1759821_s_at	b3767	ilvL	3.49358	3.40500	1.06332	0.43498
1763111_s_at	b3768	ilvL	4.64119	4.46883	1.12690	0.80275
1762143_s_at	b3766	ilvL	6.01218	6.21557	-1.15141	0.09039
1768033_s_at	b3769	ilvM	2.91166	2.87680	1.02445	0.81625
1767734_s_at	b3670	ilvN	3.36910	3.38484	-1.01097	0.37271
1768123_s_at	b3773	ilvY	3.91652	4.26899	-1.27675	0.35514
1763931_s_at	b2237	inaA	3.22807	2.73060	1.41173	0.45118
1762626_s_at	b0884	infA	7.59638	7.48115	1.08315	0.7327
1767731_s_at	b3168	infB	6.34176	6.37847	-1.02577	0.69612
1763370_s_at	b0022	insA-1	3.01121	2.89297	1.08541	0.76127
1768778_s_at	b4294	insA-7	2.85297	3.09020	-1.17873	0.10619
1762495_s_at	b0021	insB-1	3.06597	3.13545	-1.04934	0.53075
1761145_s_at	b0360	insC-1	4.48882	4.58797	-1.07114	0.02144
1759674_s_at	b1578	insD	2.56774	2.58441	-1.01162	0.94674
1766923_s_at	b0298	insE-1	2.67082	2.57440	1.06911	0.07117
1763030_s_at	b1028	insE-4	2.39665	2.38266	1.00974	0.29843
1764530_s_at	b0299	insF-1	2.31587	2.31502	1.00059	0.79671
1765954_s_at	b0259	insH-1	6.07220	6.66245	-1.50551	0.20519
1761876_at	b1370	insH-5	2.85255	2.69014	1.11915	0.75008
1769084_at	b2031	insH-7	4.26070	4.26386	-1.00219	0.65987
1767270_at	b1405	insI-2	2.43333	2.43246	1.00060	0.80371
1766627_at	b3557	insJ	2.34162	2.34344	-1.00127	0.74629
1765436_at	b3558	insK	2.40897	2.40908	-1.00008	0.47407
1768300_s_at	b0016	insL-1	3.67115	3.68703	-1.01107	0.30613
1762957_s_at	b0017	insL-1	2.49823	2.50134	-1.00216	0.45137
1760445_at	b0255	insN-1	2.54772	2.56846	-1.01448	0.27238
1766615_at	b4283	insN-2	2.84184	3.02464	-1.13508	0.02837
1759750_at	b0257	insO-1	2.43204	2.39626	1.02510	0.54847
1760328_at	b4285	insO-2	2.56135	2.74726	-1.13754	0.42155
1761298_at	b2622	intA	2.79280	2.76970	1.01614	0.45603
1761353_at	b4271	intB	2.37868	2.37901	-1.00023	0.89973
1762464_at	b0538	intD	2.35982	2.34865	1.00777	0.3198
1767849_at	b0537	intD	2.60481	2.60117	1.00252	0.48056
1765364_at	b1140	intE	2.46747	2.43111	1.02552	0.38253
1760660_at	b0281	intF	3.14209	2.95689	1.13697	0.52631
1768886_at	b1579	intQ	2.33340	2.33467	-1.00088	0.69704
1766451_at	b1345	intR	2.35283	2.42506	-1.05134	0.39809
1762403_at	b2349	intS	2.49573	2.49670	-1.00067	0.47938
1768224_at	b2442	intZ	2.58399	2.65512	-1.05054	0.48285
1762766_s_at	b4326	iraD	2.44079	2.36082	1.05699	0.00052
1766279_at	b1160	iraM	2.39068	2.39758	-1.00480	0.36945
1769259_s_at	b0382	iraP	5.30387	4.86837	1.35237	0.09244
1762825_s_at	b2528	iscA	6.22991	6.43562	-1.15326	0.56279
1764175_s_at	b2531	iscR	3.73250	3.83998	-1.07734	0.12955
1759704_s_at	b2530	iscS	6.51267	6.43862	1.05266	0.7436
1764497_s_at	b2529	iscU	4.25611	4.60166	-1.27064	0.27954
1766247_s_at	b2524	iscX	5.38691	5.62836	-1.18219	0.16961
1767532_s_at	b0421	ispA	5.66000	5.57376	1.06160	0.68977
1761932_s_at	b3187	ispB	3.99171	3.80394	1.13900	0.71441
1761325_s_at	b2747	ispD	3.27925	3.41646	-1.09977	0.07254
1763057_s_at	b1208	ispE	2.53837	2.40858	1.09413	0.47209
1768294_s_at	b2746	ispF	4.27855	4.10488	1.12792	0.52744
1760540_s_at	b2515	ispG	5.15677	5.27030	-1.08188	0.8598
1764239_s_at	b0029	ispH	2.85156	3.04864	-1.14638	0.2353
1763389_s_at	b0174	ispU	4.61362	4.68550	-1.05108	0.75113
1761274_at	b4426	isrA	2.71194	2.75306	-1.02891	0.15405
1763216_s_at	b4434	isrB	4.39046	3.95932	1.34829	0.1801
1768436_s_at	b4435	isrC	3.54716	3.48037	1.04738	0.81009
1766154_s_at	b3672	ivbL	4.66236	4.42394	1.17970	0.73777
1768146_s_at	b0220	ivy	3.69760	3.45912	1.17974	0.04778
1764567_s_at	b1732	katE	5.75004	4.79416	1.93975	0.00396
1767690_s_at	b3942	katG	4.38072	4.63127	-1.18966	0.68875
1767811_s_at	b3137	kbaY	2.35958	2.35130	1.00575	0.46662
1761596_s_at	b3132	kbaZ	2.36528	2.37866	-1.00932	0.54341
1761788_s_at	b3617	kbl	2.29437	2.29505	-1.00047	0.81572
1764473_s_at	b1250	kch	2.86081	2.66594	1.14462	0.05718
1767877_s_at	b3526	kdgK	2.47441	2.47322	1.00083	0.48042
1759136_s_at	b1827	kdgR	3.09365	2.92567	1.12349	0.72427
1766381_s_at	b3909	kdgT	2.49126	2.48855	1.00188	0.77984
1761427_at	b0698	kdpA	2.44438	2.44371	1.00046	0.95511
1766600_s_at	b0697	kdpB	2.41336	2.41309	1.00018	0.92062
1769182_s_at	b0696	kdpC	2.38537	2.46295	-1.05525	0.44469
1768620_s_at	b0695	kdpD	2.40366	2.43663	-1.02312	0.28415
1765728_s_at	b0694	kdpE	2.75329	2.76628	-1.00905	0.48035
1764167_s_at	b1215	kdsA	3.87469	3.73930	1.09839	0.83086
1768633_s_at	b0918	kdsB	3.09770	3.06586	1.02231	0.77726
1768711_s_at	b3198	kdsC	4.15843	4.12206	1.02553	0.53594
1764198_s_at	b3197	kdsD	6.30354	6.39820	-1.06782	0.30331
1761986_s_at	b2842	kduD	2.46365	2.46712	-1.00241	0.5515
1760871_s_at	b2843	kduI	2.46535	2.47159	-1.00434	0.23105
1768553_s_at	b0465	kefA	2.44759	2.45899	-1.00793	0.67986
1767589_s_at	b3350	kefB	2.42063	2.42640	-1.00401	0.74728
1763100_s_at	b0047	kefC	2.52736	2.53145	-1.00284	0.33818
1759881_s_at	b0046	kefF	2.32735	2.32718	1.00012	0.48042
1759193_s_at	b3351	kefG	3.37699	3.38190	-1.00341	0.21797
1763473_s_at	b2587	kgtP	6.27943	5.68032	1.51477	0.28388
1766771_s_at	b1352	kilR	2.43251	2.35169	1.05762	0.50389
1762585_at	b4331	kptA	2.32895	2.32829	1.00046	0.84194
1769148_s_at	b0051	ksgA	3.92103	4.08529	-1.12059	0.85697
1759857_s_at	b3747	kup	2.99979	3.07087	-1.05051	0.48041
1760852_s_at	b4036	lamB	3.09968	3.22527	-1.09096	0.10263
1763692_s_at	b1348	lar	2.39603	2.35525	1.02867	0.55192
1761771_s_at	b1192	ldcA	2.65662	2.63194	1.01725	0.6052
1763159_s_at	b0186	ldcC	2.39189	2.38801	1.00269	0.64688
1765416_s_at	b1380	ldhA	2.89762	2.57091	1.25415	0.2446
1765715_x_at	b4419	ldrA	2.49013	2.44829	1.02942	0.69569
1760490_x_at	b4421	ldrB	2.32172	2.33129	-1.00665	0.65747
1763059_s_at	b4453	ldrD	2.32588	2.32783	-1.00135	0.5868
1763790_s_at	b2569	lepA	3.11716	3.15557	-1.02698	0.78415
1766175_s_at	b2568	lepB	3.17216	3.29955	-1.09232	0.09276
1762133_s_at	b0074	leuA	4.47082	4.76302	-1.22451	0.11856
1762483_s_at	b0073	leuB	3.81526	4.09941	-1.21770	0.01337
1763663_s_at	b0072	leuC	5.94922	6.24412	-1.22680	302.04193
1766336_s_at	b0071	leuD	3.39558	3.50717	-1.08042	0.24266
1762650_s_at	b1798	leuE	2.70802	2.58474	1.08921	0.69753
1760294_s_at	b0075	leuL	3.18736	3.10175	1.06114	0.01395
1765512_s_at	b0076	leuO	2.33095	2.33147	-1.00036	0.84068
1763031_s_at	b0642	leuS	6.32831	6.29285	1.02488	0.92357
1763783_s_at	b4043	lexA	2.81007	3.13218	-1.25016	0.2262
1759569_s_at	b2828	lgt	3.04113	2.59721	1.36029	0.60789
1766944_at	b2660	lhgO	2.35387	2.31732	1.02566	0.4122
1766298_at	b1653	lhr	2.38535	2.38670	-1.00094	0.86644
1761493_s_at	b2411	ligA	2.59427	2.52229	1.05116	0.57851
1765724_s_at	b3647	ligB	2.70283	2.72440	-1.01507	0.64691
1762338_s_at	b0147	ligT	2.47546	2.47978	-1.00300	0.32727
1767694_s_at	b0628	lipA	3.26477	3.19336	1.05074	0.40301
1759242_s_at	b0630	lipB	3.72571	3.34792	1.29935	0.40075
1759247_at	b1139	lit	3.12186	2.90367	1.16328	0.37568
1762986_s_at	b3454	livF	2.77694	2.72762	1.03478	0.82045
1761146_s_at	b3455	livG	2.37304	2.37045	1.00180	0.54267
1766088_s_at	b3457	livH	5.12320	5.48363	-1.28381	0.34708
1766738_s_at	b3458	livK	6.67085	7.68342	-2.01751	0.00476
1765086_s_at	b3456	livM	3.95113	3.95593	-1.00333	0.48027
1760742_s_at	b3605	lldD	2.56521	2.44443	1.08733	0.45608
1765011_s_at	b3603	lldP	2.35589	2.35600	-1.00008	0.97226
1762555_s_at	b3604	lldR	3.23465	3.24014	-1.00381	0.48042
1767311_s_at	b0657	lnt	2.98494	3.07278	-1.06278	0.12693
1764262_s_at	b0891	lolA	3.38023	3.38104	-1.00057	0.65963
1759842_s_at	b1209	lolB	3.31712	3.13595	1.13380	0.29679
1760814_s_at	b1116	lolC	3.12432	3.23345	-1.07858	0.81496
1763444_s_at	b1117	lolD	3.46649	3.47955	-1.00910	0.37259
1765853_s_at	b1118	lolE	4.35041	4.29329	1.04039	0.75147
1765146_x_at	b1369	lomR_1	2.30361	2.30208	1.00106	0.10926
1762717_s_at	b1371	lomR_2	2.29803	2.29505	1.00207	0.6496
1767623_s_at	b0439	lon	5.32848	5.37028	-1.02940	0.84025
1766153_s_at	b0222	lpcA	3.53642	3.55656	-1.01406	0.8825
1762392_s_at	b0116	lpd	5.85071	5.60592	1.18492	0.68446
1761655_s_at	b4386	lplA	2.64008	2.64994	-1.00686	0.03312
1766090_s_at	b2835	lplT	2.35724	2.35875	-1.00105	0.11593
1759780_s_at	b1677	lpp	9.09345	8.57737	1.43006	0.00932
1764086_s_at	b3200	lptA	4.07011	4.06532	1.00332	0.95309
1759226_s_at	b3201	lptB	4.85618	5.09653	-1.18128	0.4249
1764303_s_at	b3199	lptC	4.41617	4.67591	-1.19726	0.6306
1760068_s_at	b0054	lptD	3.45140	3.59102	-1.10162	0.73162
1766757_s_at	b0641	lptE	3.97557	3.89169	1.05986	0.48042
1768492_s_at	b4261	lptF	3.34830	3.40850	-1.04261	0.17044
1767524_s_at	b4262	lptG	2.85892	2.82910	1.02088	0.89892
1762140_s_at	b0181	lpxA	5.32645	5.40095	-1.05300	0.18021
1760263_s_at	b0182	lpxB	2.88104	2.75921	1.08811	0.75945
1764468_s_at	b0096	lpxC	4.84009	4.39146	1.36475	0.57812
1769020_s_at	b0179	lpxD	3.73978	3.50072	1.18022	0.8308
1763828_s_at	b0524	lpxH	2.77967	2.88492	-1.07568	0.59258
1765886_s_at	b0915	lpxK	2.77235	3.21389	-1.35805	0.24789
1764571_s_at	b1054	lpxL	3.43588	3.28997	1.10642	0.43386
1765047_s_at	b1855	lpxM	3.10435	3.11963	-1.01065	0.65573
1759732_s_at	b2378	lpxP	3.40952	4.85634	-2.72607	0.12441
1761701_s_at	b2174	lpxT	3.59440	3.55209	1.02976	0.00032
1761307_s_at	b2289	lrhA	2.42049	2.35177	1.04879	0.52811
1768827_s_at	b0889	lrp	7.75062	7.87521	-1.09020	0.29276
1759196_s_at	b0027	lspA	6.24031	6.15147	1.06351	0.92077
1761389_s_at	b1513	lsrA	2.39889	2.39883	1.00004	0.98664
1759256_s_at	b1516	lsrB	2.37423	2.35120	1.01609	0.6363
1761744_s_at	b1514	lsrC	2.31642	2.31775	-1.00092	0.31573
1761065_s_at	b1515	lsrD	2.45441	2.40832	1.03246	0.55865
1767864_s_at	b1517	lsrF	2.32183	2.33976	-1.01251	0.31096
1760082_s_at	b1518	lsrG	2.34394	2.34560	-1.00115	0.55284
1768257_s_at	b1511	lsrK	2.86286	2.90395	-1.02889	0.90012
1762354_s_at	b1512	lsrR	2.45759	2.41308	1.03133	0.39073
1764439_s_at	b0870	ltaE	4.02070	3.98080	1.02804	0.48104
1759699_s_at	b2687	luxS	6.10075	5.92136	1.13240	0.48942
1761847_s_at	b2838	lysA	2.87947	2.94420	-1.04590	0.66601
1768755_s_at	b4024	lysC	5.25903	4.92778	1.25810	0.30806
1762857_s_at	b2156	lysP	5.58887	5.37609	1.15892	0.32954
1767243_s_at	b2839	lysR	2.50294	2.50338	-1.00030	0.48042
1761031_s_at	b2890	lysS	5.92808	5.83295	1.06816	0.28497
1762979_s_at	b4129	lysU	2.67881	2.47127	1.15471	0.45493
1768170_at	b3580	lyxK	2.47688	2.49075	-1.00966	0.44914
1768948_s_at	b0459	maa	3.08036	3.07877	1.00110	0.9292
1764294_s_at	b0878	macA	2.47180	2.46343	1.00582	0.81468
1764074_s_at	b1479	maeA	2.89876	2.70351	1.14492	0.68887
1767376_at	b2463	maeB	2.41507	2.45246	-1.02626	0.56311
1762191_s_at	b4034	malE	3.99335	4.84507	-1.80466	0.00162
1760684_s_at	b4033	malF	3.03554	3.12723	-1.06562	0.02844
1761137_s_at	b4032	malG	2.62993	2.87570	-1.18573	0.2774
1763503_s_at	b1620	malI	2.54113	2.62065	-1.05667	0.38674
1760041_s_at	b4035	malK	2.49543	2.65379	-1.11602	0.05141
1764622_s_at	b4037	malM	2.64790	2.65521	-1.00509	0.13111
1764187_s_at	b3416	malQ	2.49556	2.68040	-1.13670	0.02938
1762363_at	b3571	malS	2.32096	2.32214	-1.00082	0.71416
1760525_at	b3419	malT	4.70434	4.47721	1.17050	0.14116
1762518_s_at	b3420	malT	2.81925	2.82843	-1.00638	0.23978
1769204_at	b3418	malT	3.45974	3.85390	-1.31418	0.00053
1768522_s_at	b1621	malX	2.40888	2.41863	-1.00678	0.1724
1760619_s_at	b1622	malY	2.56510	2.63652	-1.05075	0.45943
1761601_s_at	b0403	malZ	2.58707	2.58707	1.00000	NaN
1765347_s_at	b1613	manA	2.45059	2.42253	1.01964	0.59171
1768684_s_at	b1817	manX	5.79297	6.00443	-1.15786	0.38979
1763069_s_at	b1818	manY	3.30461	3.21814	1.06177	0.48044
1764762_s_at	b1819	manZ	4.16065	4.16483	-1.00290	0.98962
1763923_at	b1387	maoC	2.32251	2.32315	-1.00044	0.7859
1759573_s_at	b0168	map	4.01179	3.91408	1.07007	0.64586
1760938_s_at	b1531	marA	4.86965	2.81307	4.15999	0.0022
1760768_s_at	b1532	marB	2.42297	2.39522	1.01942	0.27739
1763543_s_at	b1530	marR	2.92139	2.70845	1.15904	0.2078
1759211_s_at	b0294	matA	2.40579	2.41357	-1.00541	0.09436
1762173_s_at	b0293	matB	2.31788	2.31857	-1.00048	0.26004
1765129_s_at	b0292	matC	2.34532	2.34535	-1.00002	0.99207
1765474_s_at	b0956	matP	2.72893	2.68942	1.02776	0.5667
1767682_s_at	b2781	mazG	3.11325	3.10678	1.00450	0.97174
1768822_s_at	b0806	mcbA	2.34449	2.34433	1.00011	0.96114
1766307_at	b1159	mcrA	2.35822	2.35868	-1.00032	0.85816
1762142_at	b4346	mcrB	2.44516	2.44431	1.00059	0.48042
1767147_at	b4345	mcrC	2.69869	2.69919	-1.00035	0.78437
1762547_s_at	b3028	mdaB	2.81934	2.64695	1.12692	0.18537
1766873_s_at	b3236	mdh	7.10958	6.79146	1.24670	0.31853
1760972_s_at	b0448	mdlA	2.52393	2.52846	-1.00315	0.82449
1763681_s_at	b0449	mdlB	2.50643	2.44134	1.04615	0.53952
1767142_s_at	b4359	mdoB	2.40404	2.40434	-1.00021	0.91495
1766668_s_at	b1047	mdoC	2.41878	2.43082	-1.00838	0.07006
1762519_s_at	b1425	mdoD	2.35110	2.35167	-1.00040	0.47953
1759835_s_at	b1424	mdoD	3.40906	3.38730	1.01519	0.41656
1766387_s_at	b1048	mdoG	5.30419	5.28369	1.01431	0.73769
1766780_s_at	b1049	mdoH	2.97574	3.04585	-1.04980	0.83622
1762462_s_at	b2074	mdtA	2.47963	2.48054	-1.00063	0.95582
1764084_at	b2075	mdtB	2.46466	2.46609	-1.00100	0.70954
1760116_s_at	b2076	mdtC	2.35377	2.38471	-1.02168	0.44589
1764160_s_at	b2077	mdtD	5.85375	5.14133	1.63854	0.03742
1768113_s_at	b3513	mdtE	3.52367	2.72525	1.73919	0.00456
1764271_s_at	b3514	mdtF	2.70188	2.43505	1.20316	0.54039
1761361_s_at	b1053	mdtG	2.96492	2.50714	1.37342	0.003
1769054_s_at	b1065	mdtH	2.35988	2.35030	1.00666	0.33328
1763040_s_at	b1599	mdtI	2.88694	2.88170	1.00364	0.95137
1759134_s_at	b1600	mdtJ	4.19431	4.73112	-1.45076	0.05997
1763022_s_at	b1663	mdtK	2.41938	2.41844	1.00065	0.83696
1762577_s_at	b3710	mdtL	2.35484	2.35429	1.00038	0.4795
1762815_at	b4337	mdtM	2.38527	2.38614	-1.00061	0.7646
1759124_s_at	b2138	mdtQ	2.34705	2.35126	-1.00292	0.15561
1765153_s_at	b4119	melA	2.36505	2.36579	-1.00051	0.73557
1764647_s_at	b4120	melB	2.49100	2.49066	1.00023	0.48195
1763732_s_at	b4118	melR	2.72971	2.76336	-1.02360	0.88268
1764359_s_at	b3930	menA	3.46211	3.53312	-1.05046	0.36432
1765806_s_at	b2262	menB	2.58120	2.54683	1.02411	0.80404
1759313_s_at	b2261	menC	4.24875	4.21300	1.02509	0.34619
1769045_s_at	b2264	menD	3.32554	3.32336	1.00151	0.3838
1762164_s_at	b2260	menE	2.56550	2.64603	-1.05741	0.24116
1766796_s_at	b2265	menF	2.74583	2.70154	1.03118	0.48042
1761526_s_at	b2263	menH	2.35822	2.35863	-1.00028	0.88281
1768951_s_at	b2328	mepA	2.64365	2.73211	-1.06324	0.42518
1762177_s_at	b4013	metA	3.49257	3.79890	-1.23656	0.18152
1761494_s_at	b3939	metB	3.48510	3.56317	-1.05561	0.8216
1760275_s_at	b3008	metC	2.75343	2.76239	-1.00623	0.09648
1766722_s_at	b3829	metE	6.99248	6.83636	1.11428	0.82033
1768562_s_at	b3941	metF	5.53933	5.28231	1.19500	0.70909
1762693_s_at	b2114	metG	2.75840	2.58215	1.12994	0.48042
1768752_at	b2115	metG	2.52176	2.52251	-1.00052	0.81407
1764941_at	b2116	metG	2.31597	2.31612	-1.00011	0.96543
1761061_at	b2117	metG	2.44119	2.45765	-1.01147	0.39372
1763533_at	b4019	metH	2.91061	2.94562	-1.02457	0.93782
1768704_s_at	b0198	metI	4.03800	3.94376	1.06750	0.93973
1763400_s_at	b3938	metJ	2.84688	2.73406	1.08134	0.81824
1768221_s_at	b2942	metK	6.77888	6.40013	1.30021	0.04824
1761332_at	b3940	metL	2.80804	2.75110	1.04025	0.63145
1768746_s_at	b0199	metN	3.56815	3.45718	1.07995	0.73105
1768151_s_at	b0197	metQ	6.81041	6.91527	-1.07539	0.9006
1768082_s_at	b1114	mfd	3.60012	3.67480	-1.05313	0.67885
1762687_s_at	b2149	mglA	2.39501	2.54965	-1.11314	0.06049
1768444_s_at	b2150	mglB	2.66123	2.60197	1.04193	0.47417
1761896_s_at	b2148	mglC	2.56513	2.55980	1.00370	0.60811
1765369_s_at	b1826	mgrB	5.96460	5.83818	1.09158	0.89027
1761604_s_at	b0963	mgsA	3.03661	2.89960	1.09962	0.16163
1764279_s_at	b4242	mgtA	2.51074	2.57203	-1.04340	0.41429
1765064_s_at	b0347	mhpA	2.42852	2.34527	1.05940	0.57027
1767426_s_at	b0348	mhpB	2.47989	2.48049	-1.00042	0.35152
1766818_s_at	b0349	mhpC	2.47855	2.55322	-1.05313	0.13877
1761035_s_at	b0350	mhpD	2.41483	2.41525	-1.00029	0.8402
1765073_s_at	b0352	mhpE	2.31997	2.34956	-1.02072	0.32938
1762660_s_at	b0351	mhpF	2.35411	2.35521	-1.00076	0.78221
1768538_s_at	b0346	mhpR	2.71901	2.69203	1.01887	0.44182
1764562_s_at	b0353	mhpT	2.34867	2.34903	-1.00025	0.82261
1762453_s_at	b4171	miaA	3.82867	3.82122	1.00518	0.72171
1762792_s_at	b0661	miaB	2.87388	2.64368	1.17299	0.21668
1759753_at	b4442	micA	2.36457	2.37543	-1.00756	0.04331
1767199_at	b4427	micC	2.46341	2.46436	-1.00066	0.74411
1762699_at	b4439	micF	6.64000	3.07546	11.83130	0.00281
1761783_s_at	b1176	minC	3.16935	3.05562	1.08202	0.35165
1767749_s_at	b1175	minD	3.65697	3.43468	1.16658	0.42918
1766899_s_at	b1174	minE	2.79830	2.77123	1.01894	0.92056
1763536_s_at	b3742	mioC	4.50996	4.77322	-1.20019	0.39505
1769192_s_at	b1782	mipA	5.22968	5.26892	-1.02758	0.96351
1762085_s_at	b2346	mlaA	4.01675	3.73785	1.21327	0.36887
1765451_s_at	b3191	mlaB	3.59818	3.14381	1.37019	0.46722
1762053_s_at	b3192	mlaC	3.28270	2.82531	1.37305	0.01844
1767705_s_at	b3193	mlaD	5.22084	4.86294	1.28155	0.00113
1763485_s_at	b3194	mlaE	2.67922	2.60852	1.05022	0.50474
1768421_s_at	b3195	mlaF	2.69279	2.61349	1.05650	0.624
1762488_s_at	b1639	mliC	2.49291	2.49072	1.00152	0.41091
1762035_s_at	b2813	mltA	2.43626	2.51658	-1.05725	0.65142
1760561_s_at	b2701	mltB	2.35887	2.35907	-1.00014	0.93298
1768662_s_at	b2963	mltC	3.04149	2.94758	1.06725	0.39894
1766197_s_at	b0211	mltD	7.62810	8.06486	-1.35356	0.02844
1760925_s_at	b2558	mltF	2.97746	2.81397	1.11999	0.35863
1762842_at	b0261	mmuM	3.54487	3.54857	-1.00257	0.77852
1767548_at	b0260	mmuP	2.33883	2.33964	-1.00057	0.87785
1763431_at	b0731	mngA	2.32240	2.32143	1.00067	0.76542
1762430_at	b0732	mngB	2.37166	2.39880	-1.01899	0.21624
1762020_at	b0730	mngR	2.75633	2.76387	-1.00524	0.48073
1762726_s_at	b1133	mnmA	4.05330	4.10558	-1.03690	0.96511
1768095_at	b2324	mnmC	2.45265	2.45593	-1.00227	0.7382
1762670_at	b3706	mnmE	4.35736	4.13733	1.16476	0.65455
1761707_s_at	b3741	mnmG	3.08144	3.08371	-1.00158	0.23949
1764305_s_at	b2392	mntH	2.35081	2.35189	-1.00075	0.72113
1761297_s_at	b0817	mntR	4.72760	4.81256	-1.06066	0.30118
1765186_s_at	b0781	moaA	3.41095	3.87254	-1.37707	0.76543
1765982_s_at	b0782	moaB	4.35292	4.39011	-1.02611	0.85436
1766462_s_at	b0783	moaC	3.49005	3.49192	-1.00130	0.23674
1768589_s_at	b0784	moaD	4.92553	5.22471	-1.23044	0.09431
1763938_s_at	b0785	moaE	4.50245	4.54614	-1.03075	0.81953
1763729_s_at	b3857	mobA	2.49041	2.48919	1.00085	0.48042
1759606_s_at	b3856	mobB	2.96689	2.96689	1.00000	NaN
1769032_s_at	b2877	mocA	2.35717	2.36722	-1.00699	0.25101
1763322_s_at	b0765	modC	2.27416	2.40539	-1.09523	0.4598
1762615_s_at	b0761	modE	2.44743	2.50042	-1.03741	0.81052
1762988_at	b0760	modF	4.97349	5.22379	-1.18946	0.72489
1762714_s_at	b0827	moeA	2.39779	2.41906	-1.01485	0.64589
1761151_at	b0826	moeB	2.60566	2.60721	-1.00108	0.04898
1761428_s_at	b0009	mog	2.50400	2.51302	-1.00627	0.58402
1762609_s_at	b1420	mokB	2.55189	2.68839	-1.09923	0.03305
1763982_s_at	b1890	motA	3.47359	6.05427	-5.98222	0.00027
1767171_s_at	b1889	motB	3.57280	5.79398	-4.66276	0.00343
1764935_s_at	b1326	mpaA	2.62026	2.43318	1.13845	0.39955
1762409_s_at	b4233	mpl	3.06809	3.04720	1.01458	0.47416
1760362_s_at	b1329	mppA	2.48449	2.50010	-1.01088	0.83807
1766481_s_at	b2684	mprA	5.25133	4.71554	1.44973	0.00682
1765192_s_at	b2210	mqo	3.75173	3.06735	1.60701	0.19778
1766040_at	b3022	mqsR	2.57400	2.44678	1.09218	0.47941
1763957_s_at	b0082	mraW	2.79691	2.99132	-1.14426	0.57286
1759922_s_at	b0087	mraY	3.19795	3.22957	-1.02216	0.95034
1763697_s_at	b0081	mraZ	2.93646	2.82297	1.08184	0.75982
1768022_s_at	b3396	mrcA	3.23292	3.13358	1.07128	0.1455
1769279_s_at	b0149	mrcB	3.98490	4.29673	-1.24129	0.04607
1761305_s_at	b0635	mrdA	2.51797	2.60464	-1.06192	0.13167
1766194_s_at	b0634	mrdB	2.50950	2.38471	1.09035	0.54153
1767967_s_at	b3251	mreB	3.85741	4.33057	-1.38815	0.27237
1764141_s_at	b3250	mreC	3.30609	3.25633	1.03509	0.86041
1760134_s_at	b3249	mreD	2.53649	2.60223	-1.04662	0.57999
1759382_s_at	b2113	mrp	2.65540	2.61535	1.02815	0.61883
1759069_at	b4351	mrr	2.50907	2.61581	-1.07679	0.27623
1768530_s_at	b0914	msbA	4.71365	4.71421	-1.00039	0.8246
1766915_s_at	b3291	mscL	4.64192	4.59264	1.03475	0.48042
1762370_s_at	b2924	mscS	6.89396	5.63101	2.39986	0.00075
1768461_s_at	b4219	msrA	2.60791	2.51505	1.06648	0.04244
1767911_s_at	b1778	msrB	5.20230	5.18308	1.01341	0.92134
1764122_s_at	b1052	msyB	2.49941	2.40697	1.06617	0.41361
1764777_s_at	b1051	msyB	4.06090	3.14297	1.88940	0.00223
1764330_s_at	b1976	mtfA	2.79282	2.87229	-1.05663	0.6804
1760539_s_at	b3208	mtgA	3.84579	3.89452	-1.03436	0.57144
1765898_s_at	b3600	mtlD	3.23001	2.69446	1.44950	0.28789
1759389_s_at	b3601	mtlR	3.39755	3.14396	1.19217	0.50697
1765885_s_at	b0159	mtn	4.19243	4.16295	1.02064	0.48042
1769197_s_at	b3161	mtr	2.84410	2.96367	-1.08641	0.274
1763284_s_at	b3068	mug	4.56812	4.51468	1.03774	0.36297
1763861_s_at	b0924	mukB	4.14594	4.00639	1.10156	0.25672
1763537_s_at	b0923	mukE	4.62139	5.08528	-1.37926	0.33921
1761171_s_at	b0922	mukF	2.84924	2.65953	1.14053	0.42181
1764457_s_at	b3189	murA	3.65139	3.64499	1.00445	0.4805
1765501_s_at	b3972	murB	3.66443	3.72807	-1.04510	0.04299
1767504_s_at	b0091	murC	3.18660	3.17901	1.00527	0.78063
1767514_s_at	b0088	murD	2.48166	2.49150	-1.00685	0.73605
1759615_s_at	b0086	murF	3.67255	3.70750	-1.02452	0.24825
1759861_s_at	b0090	murG	2.68731	2.77293	-1.06115	0.84281
1761574_s_at	b3967	murI	3.16804	3.18356	-1.01081	0.2137
1768968_s_at	b1069	murJ	3.56109	3.58456	-1.01640	0.40453
1765960_s_at	b2429	murP	2.36628	2.36596	1.00022	0.97031
1760563_at	b2428	murQ	2.56763	2.43950	1.09288	0.48042
1761757_at	b2427	murR	2.45683	2.39834	1.04137	0.44737
1767299_s_at	b2831	mutH	3.69601	3.85750	-1.11844	0.18532
1767486_at	b4170	mutL	2.33903	2.33911	-1.00006	0.99166
1766244_s_at	b3635	mutM	2.65439	2.66334	-1.00623	0.51859
1768024_at	b2733	mutS	2.76448	2.67289	1.06554	0.47916
1764853_s_at	b0100	mutT	2.58462	2.57365	1.00763	0.68285
1761339_s_at	b0099	mutT	2.47478	2.47472	1.00004	0.48042
1765789_s_at	b2961	mutY	2.96658	2.81359	1.11187	0.71996
1759946_s_at	b3096	mzrA	2.47080	2.47890	-1.00563	0.59713
1766591_s_at	b1988	nac	2.39937	2.40052	-1.00080	0.48042
1768676_s_at	b0750	nadA	5.54419	5.41035	1.09721	0.29516
1759965_s_at	b2574	nadB	2.94300	2.89001	1.03741	0.41217
1765836_s_at	b0109	nadC	2.73805	2.73772	1.00023	0.92633
1759729_s_at	b0639	nadD	3.72343	3.61009	1.08172	0.75724
1763510_s_at	b1740	nadE	5.48148	5.43183	1.03502	0.4804
1759847_s_at	b2615	nadK	2.52186	2.55880	-1.02593	0.11441
1764342_s_at	b4390	nadR	2.78071	2.78417	-1.00241	0.86304
1761958_s_at	b0677	nagA	2.66516	2.67884	-1.00953	0.61998
1762099_s_at	b0678	nagB	2.47662	2.40809	1.04864	0.57574
1763339_s_at	b0676	nagC	4.97327	5.26164	-1.22126	0.76481
1768266_s_at	b0675	nagD	4.17657	3.80000	1.29825	0.12622
1762936_s_at	b0679	nagE	2.33902	2.33960	-1.00040	0.84108
1767767_s_at	b1119	nagK	3.46468	3.43335	1.02195	0.90764
1761973_s_at	b1107	nagZ	3.39625	2.99928	1.31673	0.05171
1767186_s_at	b3225	nanA	2.33513	2.33491	1.00015	0.94411
1761867_s_at	b4311	nanC	2.52834	2.56880	-1.02845	0.46713
1766413_s_at	b3223	nanE	2.44976	2.39973	1.03529	0.41024
1759481_at	b3222	nanK	2.37073	2.41632	-1.03211	0.65258
1763294_s_at	b4310	nanM	2.61058	2.65764	-1.03316	0.3639
1766242_s_at	b3226	nanR	2.42946	2.44234	-1.00897	0.48038
1759095_s_at	b4309	nanS	2.32486	2.32462	1.00017	0.93658
1759198_s_at	b3224	nanT	2.28649	2.28714	-1.00045	0.81099
1762141_s_at	b2206	napA	2.39980	2.39741	1.00166	0.48042
1763464_s_at	b2203	napB	2.39398	2.39809	-1.00286	0.38977
1761206_s_at	b2202	napC	2.47066	2.49142	-1.01449	0.6485
1760270_s_at	b2207	napD	2.53778	2.67149	-1.09712	0.10829
1765732_s_at	b2208	napF	2.47358	2.47816	-1.00318	0.25306
1760535_s_at	b2205	napG	2.35911	2.35888	1.00016	0.9288
1761571_s_at	b2204	napH	2.31819	2.31931	-1.00078	0.39225
1760483_at	b1224	narG	2.28884	2.28915	-1.00021	0.9239
1763499_s_at	b1225	narH	2.43251	2.45305	-1.01434	0.32635
1762880_s_at	b1227	narI	2.44820	2.39247	1.03938	0.44475
1761649_s_at	b1226	narJ	2.38462	2.38582	-1.00083	0.74949
1764323_s_at	b1223	narK	2.33964	2.33987	-1.00016	0.94343
1763350_s_at	b1221	narL	5.84644	5.80962	1.02585	0.57315
1766995_s_at	b2193	narP	2.86900	2.93657	-1.04795	0.24381
1766213_s_at	b2469	narQ	2.55636	2.56410	-1.00538	0.39625
1762123_s_at	b1469	narU	2.69569	2.47283	1.16704	0.11682
1765346_s_at	b1465	narV	2.46253	2.41657	1.03236	0.58308
1763996_s_at	b1466	narW	2.39058	2.39115	-1.00039	0.64083
1759287_s_at	b1222	narX	3.10536	3.15461	-1.03473	0.82943
1759976_s_at	b1467	narY	2.31813	2.31829	-1.00011	0.96337
1761429_at	b1468	narZ	2.31290	2.31739	-1.00312	0.55887
1764770_s_at	b1109	ndh	2.51836	2.54461	-1.01836	0.40378
1761732_s_at	b2518	ndk	3.11360	3.24143	-1.09265	0.09682
1765777_s_at	b0714	nei	2.92105	2.69407	1.17039	0.3467
1759996_s_at	b1650	nemA	2.40705	2.40773	-1.00047	0.80743
1765734_s_at	b1649	nemR	4.10490	4.20870	-1.07461	0.0979
1763078_at	b3662	nepI	2.68743	2.69952	-1.00841	0.62218
1760923_s_at	b3998	nfi	2.50208	2.46214	1.02807	0.414
1763508_s_at	b2159	nfo	2.45105	2.48994	-1.02732	0.83085
1759437_s_at	b0568	nfrA	2.71182	2.72809	-1.01134	0.00708
1768718_s_at	b0569	nfrB	2.33232	2.33299	-1.00046	0.77966
1765099_s_at	b0851	nfsA	2.76845	2.51628	1.19099	0.02883
1759291_s_at	b0578	nfsB	5.13955	4.91980	1.16453	0.04086
1760796_s_at	b3414	nfuA	6.83439	6.87980	-1.03198	0.67923
1767510_s_at	b0019	nhaA	2.50456	2.50328	1.00089	0.27956
1759538_s_at	b1186	nhaB	2.96154	2.89503	1.04718	0.80242
1763076_s_at	b0020	nhaR	4.29994	4.05800	1.18257	0.30067
1768514_s_at	b1463	nhoA	2.40529	2.48064	-1.05362	0.33251
1769023_s_at	b3476	nikA	2.34338	2.34369	-1.00022	0.8701
1766765_s_at	b3477	nikB	2.45682	2.47072	-1.00968	0.56993
1764726_s_at	b3478	nikC	2.34200	2.34256	-1.00039	0.75786
1759669_s_at	b3479	nikD	2.36684	2.39390	-1.01893	0.337
1767357_s_at	b3480	nikE	2.34935	2.35211	-1.00191	0.56491
1768696_s_at	b3481	nikR	4.07695	3.94806	1.09345	0.4552
1768848_s_at	b0548	ninE	2.41671	2.41754	-1.00057	0.89134
1762117_s_at	b3367	nirC	2.89836	2.94649	-1.03393	0.45853
1763091_s_at	b3366	nirD	2.38420	2.38338	1.00057	0.79745
1768617_at	b3661	nlpA	5.28389	4.83594	1.36410	0.12597
1766911_s_at	b1708	nlpC	2.45374	2.45355	1.00013	0.97638
1764712_s_at	b2742	nlpD	6.45193	5.68617	1.70026	0.05246
1767738_s_at	b0192	nlpE	2.92681	2.84813	1.05605	0.86586
1761637_s_at	b3163	nlpI	7.00397	7.22473	-1.16535	0.85578
1760507_at	b0553	nmpC	4.34256	8.37154	-16.32469	0.00196
1761216_s_at	b0560	nohB	4.24125	3.95826	1.21671	0.81386
1767077_s_at	b2709	norR	2.36633	2.36490	1.00099	0.16767
1767683_at	b2710	norV	2.39474	2.39584	-1.00076	0.88264
1766754_s_at	b2711	norW	2.33567	2.33573	-1.00004	0.96016
1768062_s_at	b3206	npr	3.91194	3.91227	-1.00023	0.89526
1764659_s_at	b2234	nrdA	3.65522	3.64412	1.00772	0.71046
1765684_at	b2235	nrdB	2.83903	3.02617	-1.13851	0.77443
1759912_s_at	b4238	nrdD	2.38870	2.38906	-1.00025	0.91552
1762357_s_at	b2675	nrdE	2.43361	2.42625	1.00511	0.58153
1759314_s_at	b2676	nrdF	2.51097	2.50827	1.00188	0.48042
1766716_s_at	b4237	nrdG	2.56629	2.57267	-1.00443	0.04158
1764080_s_at	b2673	nrdH	2.65694	2.49171	1.12134	0.20435
1769178_s_at	b2674	nrdI	2.50090	2.50114	-1.00017	0.95634
1768984_s_at	b0413	nrdR	4.11403	4.07938	1.02430	0.55355
1762253_s_at	b4070	nrfA	2.49392	2.38512	1.07832	0.4312
1763316_s_at	b4071	nrfB	2.37252	2.37252	1.00000	NaN
1765634_s_at	b4072	nrfC	2.33276	2.33319	-1.00030	0.88619
1761236_s_at	b4073	nrfD	2.38468	2.42019	-1.02492	0.28638
1760522_at	b4074	nrfE	2.35888	2.35902	-1.00009	0.96863
1764699_s_at	b4075	nrfF	2.40848	2.40640	1.00144	0.93099
1762745_at	b4076	nrfG	2.36049	2.35814	1.00163	0.78437
1767158_s_at	b4178	nsrR	2.96336	3.95616	-1.99006	0.22965
1764786_s_at	b1633	nth	2.48018	2.47191	1.00574	0.94851
1766848_s_at	b1865	nudB	3.93969	3.77038	1.12452	0.69002
1766204_s_at	b3996	nudC	3.50878	3.46566	1.03034	0.43055
1765170_s_at	b3397	nudE	4.52032	4.77194	-1.19055	0.2923
1767433_s_at	b3034	nudF	3.91303	3.92861	-1.01086	0.39546
1765991_s_at	b1759	nudG	2.45953	2.53766	-1.05565	0.44159
1766362_s_at	b2251	nudI	2.53765	2.51810	1.01365	0.63268
1767276_s_at	b1134	nudJ	2.50894	2.43771	1.05061	0.63482
1764209_s_at	b2467	nudK	3.43889	3.43277	1.00425	0.69746
1764156_s_at	b1813	nudL	2.87615	2.87411	1.00141	0.35225
1759438_s_at	b2288	nuoA	6.60512	6.29202	1.24237	0.23823
1761759_s_at	b2287	nuoB	5.46814	4.91481	1.46746	0.06592
1763897_s_at	b2286	nuoC	6.23908	6.02983	1.15609	0.78083
1766657_s_at	b2285	nuoE	6.46409	5.81721	1.56577	0.02807
1763794_s_at	b2284	nuoF	3.16646	3.31004	-1.10464	0.86655
1766000_s_at	b2283	nuoG	2.51916	2.52373	-1.00317	0.8086
1760147_s_at	b2282	nuoH	4.14405	3.37618	1.70275	0.01358
1765761_s_at	b2281	nuoI	6.15872	5.90564	1.19174	0.39129
1760954_s_at	b2280	nuoJ	5.50499	5.50337	1.00112	0.98801
1766061_s_at	b2279	nuoK	4.04581	3.27691	1.70397	0.08748
1765545_s_at	b2278	nuoL	5.86531	5.51351	1.27615	0.31823
1763447_s_at	b2277	nuoM	2.67463	2.56119	1.08180	0.54387
1760355_s_at	b2276	nuoN	4.90441	4.72646	1.13128	0.45528
1761464_at	b2393	nupC	2.40091	2.38384	1.01190	0.77432
1761653_s_at	b2964	nupG	2.32224	2.32241	-1.00012	0.88683
1762907_at	b2161	nupX	2.36388	2.36422	-1.00024	0.94005
1762748_s_at	b3169	nusA	5.12929	5.58970	-1.37593	0.30709
1764281_s_at	b0416	nusB	2.72424	2.63667	1.06258	0.24662
1761402_s_at	b3982	nusG	4.65459	5.00723	-1.27690	0.1048
1760326_s_at	b3183	obgE	3.16748	3.12066	1.03298	0.13327
1760350_at	b2083	ogrK	2.33686	2.31617	1.01445	0.53617
1769269_at	b2084	ogrK	2.37086	2.36981	1.00073	0.66029
1764424_at	b2082	ogrK	2.39661	2.39316	1.00239	0.48057
1767197_s_at	b1335	ogt	2.53891	2.54009	-1.00082	0.86019
1765595_s_at	b0957	ompA	8.38982	7.80214	1.50283	0.37239
1768937_at	b2215	ompC	6.25265	5.57671	1.59763	0.04671
1767981_s_at	b0929	ompF	5.09011	9.05508	-15.61627	0.00063
1769140_at	b3875	ompL	2.33551	2.33525	1.00018	0.47851
1761418_s_at	b1377	ompN	2.38288	2.39157	-1.00604	0.48054
1761433_s_at	b3405	ompR	3.91653	2.54868	2.58084	0.01215
1765378_s_at	b0565	ompT	9.19751	9.22767	-1.02112	0.69866
1763696_s_at	b1256	ompW	2.48001	2.45524	1.01731	0.15577
1767825_s_at	b0814	ompX	5.84850	4.37460	2.77772	0.004
1763092_at	b4444	omrA	2.52039	2.51618	1.00292	0.48042
1761411_s_at	b4445	omrB	2.47986	2.50433	-1.01710	0.35745
1764969_s_at	b1243	oppA	8.52622	8.47576	1.03560	0.07794
1761726_s_at	b1244	oppB	4.63411	4.21068	1.34110	0.30865
1765773_s_at	b1245	oppC	6.69105	6.58259	1.07808	0.87369
1765783_s_at	b1246	oppD	6.55418	6.23662	1.24622	0.72789
1765513_s_at	b1247	oppF	5.03581	5.11403	-1.05571	0.83068
1759179_s_at	b1283	osmB	3.04810	2.75945	1.22149	0.02422
1768689_s_at	b1482	osmC	5.97489	5.18965	1.72337	0.0011
1765371_s_at	b1739	osmE	3.48876	3.23571	1.19172	0.68142
1761893_at	b2131	osmF	2.66539	2.60036	1.04611	0.34749
1767463_s_at	b4376	osmY	6.45657	4.99231	2.75921	0.00057
1760043_s_at	b1896	otsA	3.18700	3.11473	1.05136	0.30082
1759834_s_at	b1899	otsB	2.40390	2.41058	-1.00464	0.67548
1761969_s_at	b1898	otsB	2.53963	2.48516	1.03847	0.42324
1762741_s_at	b1897	otsB	4.98179	4.27972	1.62683	0.00838
1760700_s_at	b2373	oxc	2.40116	2.40017	1.00069	0.77055
1765452_s_at	b3961	oxyR	2.46471	2.66011	-1.14504	0.42062
1759339_at	b4458	oxyS	2.47668	2.60246	-1.09110	0.35851
1767860_at	b1388	paaA	2.34294	2.34273	1.00014	0.95049
1763974_at	b1389	paaB	2.42636	2.43516	-1.00612	0.41109
1767789_at	b1390	paaC	2.31955	2.32104	-1.00104	0.22622
1766536_at	b1391	paaD	2.40269	2.36267	1.02813	0.69168
1764442_at	b1392	paaE	2.57350	2.57517	-1.00116	0.69109
1761348_at	b1393	paaF	2.33995	2.33994	1.00000	0.99953
1759741_at	b1394	paaG	2.41267	2.41937	-1.00466	0.05227
1765137_at	b1395	paaH	2.39555	2.46230	-1.04735	0.4208
1765606_at	b1396	paaI	2.29982	2.30039	-1.00040	0.88442
1768616_at	b1397	paaJ	2.69080	2.81936	-1.09320	0.27334
1763270_at	b1398	paaK	2.53383	2.53938	-1.00386	0.48033
1767036_at	b1399	paaX	2.43855	2.37319	1.04634	0.44978
1764657_at	b1400	paaY	2.66010	2.42551	1.17657	0.54803
1762340_at	b1401	paaY	2.33372	2.34159	-1.00548	0.38223
1760299_s_at	b3360	pabA	2.40898	2.31990	1.06369	0.44861
1761925_s_at	b1812	pabB	2.43267	2.34880	1.05985	0.46484
1768017_s_at	b1096	pabC	2.43385	2.41649	1.01210	0.38944
1760455_s_at	b4023	pagB	5.68803	6.00399	-1.24484	0.1317
1764471_s_at	b0622	pagP	2.77032	2.74511	1.01763	0.21442
1762757_s_at	b0741	pal	5.59557	5.67539	-1.05689	0.88784
1768008_at	b0134	panB	2.88569	2.93587	-1.03540	0.36927
1768379_s_at	b0133	panC	2.60872	2.70998	-1.07271	0.2605
1765227_s_at	b0131	panD	4.51724	4.08120	1.35288	0.00079
1766310_s_at	b0425	panE	3.62623	3.41274	1.15949	0.27287
1764465_s_at	b3258	panF	2.78661	2.76151	1.01755	0.89045
1765549_s_at	b3019	parC	2.47674	2.47452	1.00154	0.78441
1764016_s_at	b3030	parE	3.24694	2.91774	1.25631	0.74686
1766569_s_at	b2134	pbpG	2.68828	2.66276	1.01785	0.08557
1764813_s_at	b3403	pck	3.60830	3.76942	-1.11815	0.48041
1763466_s_at	b2743	pcm	3.20457	3.20702	-1.00170	0.14844
1759425_s_at	b0143	pcnB	5.36548	5.79754	-1.34916	0.00742
1766514_s_at	b0113	pdhR	4.92481	5.09684	-1.12665	0.63291
1768819_at	b0052	pdxA	3.93010	3.92801	1.00144	0.97192
1759526_at	b2320	pdxB	4.29317	4.19568	1.06991	0.6663
1766243_s_at	b1638	pdxH	3.25835	3.09905	1.11675	0.00038
1766488_s_at	b2564	pdxJ	2.98700	2.98616	1.00058	0.77205
1767908_s_at	b2418	pdxK	3.43338	3.32596	1.07730	0.27453
1763488_s_at	b1636	pdxY	3.32743	3.40279	-1.05363	0.86348
1759170_s_at	b4260	pepA	4.05641	4.00950	1.03305	0.40379
1765191_s_at	b0237	pepD	7.11219	6.69327	1.33692	0.09236
1767176_s_at	b4021	pepE	2.40455	2.38526	1.01346	0.47518
1766129_s_at	b0932	pepN	4.46782	4.41331	1.03851	0.93739
1763007_s_at	b2908	pepP	4.71176	4.70239	1.00651	0.98352
1767143_s_at	b3847	pepQ	3.63875	3.43376	1.15267	0.75504
1766280_s_at	b1127	pepT	2.66334	2.45408	1.15609	0.46328
1764427_at	b0254	perR	2.52743	2.57871	-1.03619	0.28694
1765704_s_at	b3916	pfkA	5.63075	5.53681	1.06728	0.83706
1768757_s_at	b1723	pfkB	3.82596	2.95861	1.82431	0.00179
1759542_s_at	b0902	pflA	3.97190	3.59150	1.30170	0.37636
1764402_s_at	b3952	pflC	2.34931	2.33114	1.01267	0.37946
1763152_s_at	b3951	pflD	2.32193	2.34507	-1.01617	0.40405
1769025_s_at	b1024	pgaA	2.48523	2.41574	1.04934	0.67608
1766584_s_at	b1023	pgaB	2.53428	2.58693	-1.03717	0.29329
1767261_s_at	b1022	pgaC	2.36192	2.39777	-1.02517	0.6392
1767075_s_at	b1021	pgaD	2.45524	2.45526	-1.00002	0.99421
1760943_s_at	b4025	pgi	5.53338	5.11788	1.33376	0.03345
1765539_s_at	b2926	pgk	5.95934	5.40616	1.46732	0.17555
1765159_s_at	b0767	pgl	2.37304	2.44995	-1.05476	0.54037
1764176_s_at	b0688	pgm	3.44874	3.21197	1.17835	0.70868
1765591_s_at	b0418	pgpA	3.21560	3.21637	-1.00054	0.79744
1766437_s_at	b1278	pgpB	2.42060	2.42079	-1.00013	0.95532
1759645_s_at	b1912	pgsA	2.99623	2.77546	1.16536	0.33451
1760182_s_at	b2599	pheA	3.73509	3.80948	-1.05292	0.90529
1761080_x_at	b2598	pheL	3.41607	3.24587	1.12521	0.3505
1766977_s_at	b1715	pheM	3.42438	3.10872	1.24458	0.70929
1760559_s_at	b0576	pheP	2.49494	2.55417	-1.04191	0.44673
1766499_s_at	b1714	pheS	5.05400	4.95073	1.07421	0.48044
1761950_s_at	b1713	pheT	5.31874	5.63217	-1.24266	0.3634
1766841_s_at	b4106	phnC	2.30743	2.30779	-1.00025	0.87087
1761255_s_at	b4105	phnD	2.37422	2.38765	-1.00935	0.44414
1768453_s_at	b4104	phnE	2.36735	2.38163	-1.00995	0.09447
1761539_s_at	b4103	phnF	2.56733	2.45637	1.07995	0.45971
1761970_s_at	b4102	phnF	2.30053	2.30087	-1.00024	0.88855
1762347_s_at	b4101	phnG	2.38469	2.38470	-1.00000	0.99534
1761904_s_at	b4100	phnH	2.36264	2.37448	-1.00824	0.61716
1762096_at	b4099	phnI	2.39385	2.39567	-1.00126	0.71042
1766333_s_at	b4098	phnJ	2.44770	2.44857	-1.00061	0.85271
1763810_s_at	b4097	phnK	2.37400	2.37071	1.00229	0.66142
1765465_at	b4096	phnL	2.35177	2.35688	-1.00355	0.41264
1766787_s_at	b4095	phnM	2.38667	2.38577	1.00063	0.85211
1762533_s_at	b4094	phnN	2.33690	2.40951	-1.05162	0.55969
1767525_s_at	b0383	phoA	2.65236	2.58087	1.05080	0.26242
1762221_s_at	b0399	phoB	2.42398	2.48070	-1.04010	0.5523
1764534_s_at	b0241	phoE	2.44406	2.44255	1.00104	0.68801
1761628_s_at	b1130	phoP	5.18893	5.21303	-1.01685	0.44513
1766276_s_at	b1129	phoQ	5.07000	5.32541	-1.19367	0.17573
1762633_s_at	b0400	phoR	2.43306	2.43280	1.00018	0.99068
1766997_s_at	b3724	phoU	3.35468	3.30493	1.03508	0.54764
1763792_at	b3379	php	2.40954	2.42611	-1.01155	0.60674
1760354_at	b0708	phr	2.47671	2.49821	-1.01502	0.8492
1759938_at	b1158	pinE	2.40979	2.41209	-1.00160	0.82176
1762847_s_at	b1374	pinR	2.57261	2.59428	-1.01514	0.36225
1764788_s_at	b3493	pitA	2.87008	2.82803	1.02958	0.89558
1761988_s_at	b2987	pitB	2.31976	2.32112	-1.00095	0.77832
1764499_s_at	b3821	pldA	3.97007	3.76681	1.15129	0.02373
1767020_s_at	b3825	pldB	2.90230	2.99016	-1.06280	0.84907
1764259_s_at	b4041	plsB	3.28194	3.16116	1.08732	0.48041
1761487_s_at	b3018	plsC	3.58266	3.58280	-1.00010	0.99743
1765839_s_at	b1090	plsX	4.33900	4.32783	1.00777	0.60698
1766736_s_at	b4235	pmbA	2.81695	2.50306	1.24305	0.275
1765340_s_at	b2259	pmrD	3.58173	3.81962	-1.17927	0.00356
1761777_s_at	b1768	pncA	3.22810	3.53285	-1.23520	0.31473
1767385_s_at	b0931	pncB	3.88280	3.70064	1.13457	0.79077
1762837_s_at	b3164	pnp	7.89931	8.05437	-1.11347	0.3125
1766964_s_at	b1603	pntA	6.19505	6.28515	-1.06445	0.11568
1765850_s_at	b1602	pntB	3.66346	3.59406	1.04928	0.91521
1761748_s_at	b0751	pnuC	2.97342	2.86103	1.08102	0.78654
1761663_s_at	b3863	polA	4.30995	4.27971	1.02118	0.92656
1766231_at	b0060	polB	2.69389	2.70034	-1.00448	0.48066
1759599_s_at	b1126	potA	4.44567	4.39509	1.03568	0.95208
1768065_s_at	b1125	potB	4.33675	4.55387	-1.16241	0.82644
1766747_s_at	b1124	potC	3.29887	3.45563	-1.11478	0.70848
1768049_s_at	b1123	potD	5.22175	5.11930	1.07359	0.69255
1767922_s_at	b0692	potE	2.38172	2.38136	1.00025	0.48334
1762048_at	b0854	potF	2.68902	2.57895	1.07927	0.39636
1769248_at	b0855	potG	2.97659	3.02627	-1.03504	0.04188
1765887_s_at	b0856	potH	2.48228	2.50376	-1.01500	0.34726
1765220_s_at	b0857	potI	2.32683	2.32714	-1.00022	0.95175
1760368_s_at	b4155	poxA	2.98437	3.03257	-1.03397	0.48042
1762680_at	b0871	poxB	2.82224	2.60402	1.16330	0.09358
1764409_s_at	b4226	ppa	7.54441	7.72336	-1.13206	0.37993
1766793_s_at	b3956	ppc	7.26178	7.33044	-1.04874	Inf
1767550_s_at	b2826	ppdA	2.37075	2.37677	-1.00418	0.20232
1762497_s_at	b2823	ppdC	2.37139	2.30035	1.05047	0.44615
1767422_s_at	b0108	ppdD	2.35290	2.35376	-1.00060	0.48042
1760103_s_at	b1838	pphA	2.54206	2.56961	-1.01928	0.73079
1761104_s_at	b2734	pphB	2.75048	2.70792	1.02994	0.35806
1763873_s_at	b3363	ppiA	3.41361	3.29994	1.08197	0.29463
1768443_s_at	b0525	ppiB	5.82759	5.65463	1.12737	0.10462
1765631_s_at	b3775	ppiC	3.66017	3.74994	-1.06420	0.89336
1768821_s_at	b0441	ppiD	5.03027	5.01254	1.01236	0.43315
1764942_s_at	b2501	ppk	3.05194	2.92748	1.09009	0.00642
1760127_at	b2972	pppA	2.36407	2.43222	-1.04837	0.4018
1766024_at	b2973	pppA	3.38439	3.37550	1.00618	0.98594
1765283_at	b2974	pppA	2.47270	2.47546	-1.00192	0.70422
1760363_s_at	b1702	pps	5.03392	4.84831	1.13730	0.8173
1767610_s_at	b1461	pptA	2.64691	2.62779	1.01334	0.4382
1768446_s_at	b2502	ppx	3.29244	3.28095	1.00799	0.9776
1760094_s_at	b0950	pqiA	3.40762	3.40966	-1.00142	0.3908
1763242_s_at	b0951	pqiB	2.42741	2.37581	1.03641	0.72991
1764150_s_at	b1494	pqqL	3.00163	2.85856	1.10425	0.40265
1764737_s_at	b1830	prc	5.22649	5.10228	1.08991	0.82573
1767618_s_at	b1211	prfA	3.65514	3.81987	-1.12096	0.24761
1768494_s_at	b2891	prfB	5.76762	6.08804	-1.24870	0.10579
1765689_s_at	b4375	prfC	4.54151	4.54074	1.00053	0.87213
1759637_at	b3935	priA	2.44114	2.44468	-1.00246	0.19453
1766425_s_at	b4201	priB	7.58082	7.35073	1.17291	0.23755
1769186_s_at	b0467	priC	2.32411	2.32386	1.00017	0.94415
1760929_s_at	b3355	prkB	2.69980	2.69552	1.00297	0.30117
1761621_s_at	b3498	prlC	2.47514	2.41604	1.04182	0.55518
1761642_s_at	b3259	prmA	2.85235	2.81893	1.02344	0.54752
1759790_at	b2330	prmB	6.56165	6.35092	1.15727	0.68321
1769056_s_at	b1212	prmC	2.50205	2.58037	-1.05579	0.78119
1761322_s_at	b0243	proA	3.60925	3.49440	1.08286	0.53009
1765855_s_at	b0242	proB	2.81445	2.70202	1.08104	0.20124
1763581_s_at	b0386	proC	3.35589	3.43717	-1.05796	0.44802
1764343_s_at	b4111	proP	6.04554	6.15513	-1.07892	0.71133
1760510_s_at	b0194	proS	3.37803	3.97241	-1.50983	0.35873
1760798_s_at	b2677	proV	4.46409	4.39799	1.04688	0.74445
1762777_s_at	b2678	proW	4.23873	4.40791	-1.12442	0.23866
1768000_s_at	b2679	proX	4.51324	4.21691	1.22801	0.03802
1762158_s_at	b0402	proY	2.96902	2.71129	1.19559	0.00894
1767338_at	b0331	prpB	2.47588	2.41745	1.04133	0.7303
1763087_s_at	b0333	prpC	2.44438	2.48323	-1.02729	0.29509
1764723_s_at	b0334	prpD	2.37665	2.37328	1.00234	0.70035
1765367_at	b0335	prpE	2.45738	2.45756	-1.00013	0.48042
1765295_at	b0330	prpR	2.39835	2.39902	-1.00047	0.8199
1762130_s_at	b1207	prs	5.11949	4.64343	1.39093	0.57534
1759329_s_at	b2165	pscG	2.44828	2.44949	-1.00084	0.41718
1765480_s_at	b2166	pscK	2.44668	2.27189	1.12880	0.46655
1763118_s_at	b4160	psd	5.41076	5.54362	-1.09647	0.39112
1769010_s_at	b4030	psiE	2.47699	2.45765	1.01350	0.39479
1761076_s_at	b0384	psiF	2.76776	2.68312	1.06042	0.48042
1769101_s_at	b1304	pspA	2.60883	2.61580	-1.00484	0.24983
1768435_s_at	b1305	pspB	2.85776	2.85776	-1.00000	NaN
1762530_s_at	b1306	pspC	3.54739	3.57075	-1.01633	0.69767
1765796_s_at	b1307	pspD	2.79199	2.79199	1.00000	NaN
1760618_s_at	b1308	pspE	2.62973	2.60690	1.01595	0.54409
1765938_s_at	b1303	pspF	2.30068	2.29979	1.00061	0.17071
1765171_s_at	b4050	pspG	2.48372	2.50475	-1.01469	0.73674
1763932_at	b4418	psrD	5.59153	5.37899	1.15873	0.41964
1762450_at	b4448	psrN	3.01924	3.05659	-1.02623	0.12754
1767453_at	b4449	psrO	2.40296	2.40960	-1.00461	0.04542
1761334_s_at	b2585	pssA	5.19463	5.06743	1.09217	0.86475
1766098_s_at	b3726	pstA	2.91593	2.93754	-1.01509	0.97132
1763997_s_at	b3725	pstB	4.70859	4.62412	1.06029	0.44345
1764804_s_at	b3728	pstS	5.11603	5.05090	1.04617	0.29298
1766550_s_at	b2297	pta	3.76244	3.42365	1.26469	0.46532
1765736_s_at	b1204	pth	4.04310	3.90688	1.09902	0.61488
1764696_s_at	b2821	ptrA	2.60759	2.60672	1.00060	0.87796
1759775_at	b3947	ptsA	2.43500	2.44456	-1.00665	0.34393
1762917_s_at	b1101	ptsG	7.46242	7.64986	-1.13874	0.25496
1766177_s_at	b2415	ptsH	6.77029	6.55138	1.16385	0.70164
1760908_s_at	b3204	ptsN	6.50891	6.51736	-1.00587	0.48018
1765225_s_at	b2829	ptsP	3.92832	3.85585	1.05152	0.7061
1759333_s_at	b4177	purA	4.61410	4.37430	1.18082	0.7754
1767455_s_at	b1131	purB	6.17912	6.14021	1.02734	0.59645
1762205_s_at	b2476	purC	5.80117	5.57062	1.17328	0.13272
1769142_at	b4005	purD	3.99753	4.25044	-1.19162	0.10205
1768393_s_at	b0523	purE	4.33484	4.12347	1.15779	0.64966
1762198_s_at	b2312	purF	4.03926	3.95347	1.06127	0.82376
1764101_s_at	b4006	purH	4.07718	4.14673	-1.04940	0.25082
1764190_s_at	b0522	purK	3.68942	3.87305	-1.13574	0.56938
1764318_at	b2557	purL	5.48513	5.39393	1.06525	0.95494
1764537_s_at	b2499	purM	3.91011	3.56852	1.26715	0.71048
1768043_s_at	b2500	purN	4.92145	4.97671	-1.03904	0.9308
1762341_s_at	b1658	purR	3.68915	3.60196	1.06230	0.80724
1767278_s_at	b1849	purT	3.19179	3.33820	-1.10681	0.48042
1761362_s_at	b1232	purU	4.49868	4.35620	1.10380	0.01676
1766150_s_at	b1014	putA	2.59669	2.58411	1.00875	0.00124
1763553_s_at	b1015	putP	3.26992	3.27142	-1.00104	0.48094
1764658_at	b1301	puuB	2.60889	2.61153	-1.00184	0.17448
1764174_s_at	b1300	puuC	2.32680	2.33027	-1.00241	0.0611
1761141_s_at	b1298	puuD	2.64561	2.64850	-1.00201	0.31283
1766158_at	b1302	puuE	2.33271	2.38061	-1.03376	0.46553
1768578_at	b1296	puuP	2.43420	2.46799	-1.02370	0.30232
1766208_s_at	b1299	puuR	2.56590	2.59834	-1.02274	0.5706
1768015_s_at	b1854	pykA	3.75216	3.76592	-1.00959	0.86517
1766913_s_at	b1676	pykF	4.78808	4.47517	1.24221	0.05811
1764586_s_at	b4245	pyrB	8.12985	8.03181	1.07032	0.81809
1767560_s_at	b1062	pyrC	3.94670	4.28503	-1.26430	0.49541
1759907_s_at	b0945	pyrD	2.40993	2.39833	1.00807	0.64086
1767631_s_at	b3642	pyrE	2.72165	2.72945	-1.00542	0.61027
1759799_s_at	b1281	pyrF	2.79479	2.86443	-1.04946	0.58017
1765659_s_at	b2780	pyrG	3.65466	3.87103	-1.16181	0.64288
1762994_s_at	b0171	pyrH	4.52639	4.52340	1.00207	0.9806
1767983_s_at	b4244	pyrI	4.78854	5.18800	-1.31902	0.01224
1767836_s_at	b4246	pyrL	3.47186	3.29999	1.12652	0.57817
1759978_s_at	b4247	pyrL	2.36826	2.36738	1.00061	0.89197
1765585_s_at	b4051	qor	2.69553	2.68019	1.01069	0.40513
1763190_s_at	b3025	qseB	2.51220	2.53454	-1.01561	0.94539
1768917_s_at	b3026	qseC	2.61062	2.58517	1.01779	0.53831
1768690_s_at	b0405	queA	3.60289	3.41165	1.14174	0.58175
1761865_s_at	b0444	queC	4.48907	4.38383	1.07567	0.3904
1759345_s_at	b2765	queD	2.87314	2.82562	1.03348	0.85587
1764458_s_at	b2794	queF	2.52257	2.52326	-1.00048	0.86582
1760806_s_at	b1351	racC	2.31184	2.35030	-1.02702	0.38347
1763186_at	b1356	racR	3.63455	3.44609	1.13955	0.52581
1763647_s_at	b4389	radA	3.68458	3.74316	-1.04144	0.37057
1765284_s_at	b2597	raiA	4.11577	4.33489	-1.16403	0.43121
1765114_s_at	b0892	rarA	2.67147	2.65369	1.01240	0.36942
1762372_s_at	b3819	rarD	2.41474	2.46547	-1.03579	0.18103
1759520_s_at	b3746	ravA	2.46400	2.44780	1.01129	0.45116
1762645_s_at	b3486	rbbA	3.15952	3.16427	-1.00330	0.4801
1761845_s_at	b3167	rbfA	3.00949	3.05237	-1.03017	0.44295
1763414_s_at	b2268	rbn	2.40004	2.30295	1.06961	0.46159
1760971_s_at	b3749	rbsA	2.92352	3.26327	-1.26554	0.30489
1768775_s_at	b3751	rbsB	4.38117	4.62751	-1.18620	0.0021
1763403_s_at	b3750	rbsC	3.22192	3.28433	-1.04421	0.51441
1763733_s_at	b3748	rbsD	2.52913	2.57000	-1.02873	0.73031
1763275_s_at	b3752	rbsK	3.87206	4.00601	-1.09730	0.48043
1767720_s_at	b3753	rbsR	2.65526	2.68940	-1.02395	0.57127
1761374_s_at	b2106	rcnA	2.35659	2.35982	-1.00224	0.42423
1765972_s_at	b2105	rcnR	2.81915	2.81915	1.00000	NaN
1766892_s_at	b1951	rcsA	2.60855	2.85175	-1.18362	0.44527
1767513_s_at	b2217	rcsB	5.89120	5.73522	1.11418	0.54502
1768567_s_at	b2218	rcsC	2.54666	2.76712	-1.16511	0.09364
1762895_s_at	b2216	rcsD	3.33959	3.33917	1.00029	0.72269
1762300_s_at	b0196	rcsF	3.19892	3.15556	1.03051	0.22115
1763607_s_at	b2954	rdgB	2.84706	2.98316	-1.09893	0.67049
1760161_s_at	b0393	rdgC	4.74181	4.60023	1.10311	0.67243
1760855_x_at	b4420	rdlA	2.44493	2.44278	1.00149	0.7779
1767055_x_at	b4422	rdlB	2.64558	2.51193	1.09707	0.46471
1768021_x_at	b4424	rdlC	2.51826	2.53426	-1.01115	0.11649
1763701_x_at	b4454	rdlD	2.29700	2.29657	1.00030	0.91809
1759563_s_at	b3859	rdoA	2.88426	2.91922	-1.02453	0.40146
1767559_s_at	b2699	recA	4.40929	4.30239	1.07691	0.85091
1761597_at	b2820	recB	2.50787	2.51644	-1.00596	0.64683
1767879_at	b2822	recC	2.50647	2.49569	1.00749	0.33074
1766724_s_at	b2819	recD	3.39669	3.39705	-1.00025	0.88459
1767378_s_at	b1350	recE	2.32752	2.31047	1.01189	0.64382
1764113_s_at	b3700	recF	2.86523	2.86703	-1.00125	0.79603
1766934_at	b3652	recG	2.98162	2.98206	-1.00031	0.47873
1760579_s_at	b2892	recJ	2.86641	2.88258	-1.01127	0.55362
1761763_s_at	b2616	recN	2.34397	2.32156	1.01565	0.44153
1760674_s_at	b2565	recO	2.36598	2.36714	-1.00081	0.77684
1763527_s_at	b3822	recQ	2.85588	2.84400	1.00827	0.63474
1761684_s_at	b0472	recR	4.69180	4.69510	-1.00229	0.13849
1769087_s_at	b1349	recT	2.49925	2.36950	1.09410	0.52462
1768884_s_at	b2698	recX	2.41930	2.42268	-1.00235	0.75419
1766134_at	b2784	relA	2.67624	2.67998	-1.00260	0.95028
1760110_at	b1564	relB	2.40554	2.42212	-1.01156	0.334
1761089_at	b1563	relE	4.31347	4.27467	1.02726	0.2515
1761308_at	b1561	rem	2.78835	2.93650	-1.10815	0.79181
1766729_s_at	b0542	renD	2.83979	3.06456	-1.16859	0.25554
1759960_s_at	b3778	rep	2.56036	2.65413	-1.06716	0.84629
1763866_at	b3628	rfaB	2.44699	2.43233	1.01021	0.42197
1768212_s_at	b3621	rfaC	2.75169	2.90685	-1.11355	0.45185
1761096_s_at	b3619	rfaD	3.74333	3.68558	1.04084	0.93987
1762941_s_at	b3052	rfaE	2.44349	2.45050	-1.00487	0.37394
1759387_s_at	b3620	rfaF	5.03307	5.15629	-1.08917	0.19015
1764693_at	b3631	rfaG	3.82045	3.78034	1.02819	0.48042
1759656_s_at	b3842	rfaH	2.88496	3.04479	-1.11716	0.21999
1767790_at	b3627	rfaI	4.72830	4.73622	-1.00551	0.34098
1760404_at	b3626	rfaJ	2.86031	2.86031	1.00000	0.13852
1769231_at	b3622	rfaL	3.60432	3.47599	1.09302	0.24429
1765398_at	b3630	rfaP	3.15241	3.15487	-1.00171	0.48074
1764029_at	b3632	rfaQ	3.00406	2.91413	1.06432	0.04796
1766029_at	b3629	rfaS	3.46673	3.49894	-1.02258	0.83341
1768159_at	b3625	rfaY	4.69517	4.69329	1.00130	0.75845
1760410_at	b3624	rfaZ	2.60647	2.46384	1.10391	0.02476
[truncated: 2,071 more rows]
