# Supplementary material for: MetNetGE: interactive views of biological networks and ontologies
Source: BMC Bioinformatics. 2010 Sep 17;11:469. doi: 10.1186/1471-2105-11-469 (PMC2946353; doi:10.1186/1471-2105-11-469)
Supplement: Additional file 2 — MetNetGE source code. This is the source code of MetNetGE. Please go to MetNetGE.org to find the latest version, dependency packages and tutorials. [file 1471-2105-11-469-S2.ZIP › MetNetGE-1.0.3/SampleData/Erin/Ming_differentiallyExpressedGenes_03082010.txt]

bhsA
cfa
cheA
cheR
cheW
cheY
cheZ
cpxR
cysP
dps
ffs
flgA
flgB
flgC
flgD
flgE
flgG
flgL
flgM
fliA
fliC
fliD
fliE
fliF
fliG
fliI
fliJ
fliK
fliL
fliM
fliN
fliO
fliS
fliZ
flxA
gadA
gadB
gadC
gadE
gadW
gadX
gltP
guaC
hdeA
hdeB
hdeD
livK
marA
micF
motA
motB
mscS
nmpC
ompF
ompR
ompX
osmY
sra
tar
tsr
yagU
ybaS
ybjC
ycgZ
yeeD
yeeE
ygdI
ygiW
yhbW
yhcN
yhiD
yhjH
ymgA
