# Supplementary material for: MetNetGE: interactive views of biological networks and ontologies
Source: BMC Bioinformatics. 2010 Sep 17;11:469. doi: 10.1186/1471-2105-11-469 (PMC2946353; doi:10.1186/1471-2105-11-469)
Supplement: Additional file 2 — MetNetGE source code. This is the source code of MetNetGE. Please go to MetNetGE.org to find the latest version, dependency packages and tutorials. [file 1471-2105-11-469-S2.ZIP › MetNetGE-1.0.3/SampleData/GeneOntology/GenericGOSlim.xml]

<?xml version="1.0" encoding="UTF-8"?>
<ontology comment="GOSlim Comment" fullname="all" name="all" type="GOSlim" url="www.geneontology.org/GO.slims.shtml">
  <class comment="all:" fullname="all" name="all" type="Top namespace" url="http://amigo.geneontology.org/cgi-bin/amigo/term-details.cgi?term=all">
    <class comment="GO:0003674:&quot;Elemental activities, such as catalysis or binding, describing the actions of a gene product at the molecular level. A given gene product may exhibit one or more molecular functions.&quot; [GOC:go_curators]" fullname="molecular_function" name="molecular_function" type="molecular_function" url="http://amigo.geneontology.org/cgi-bin/amigo/term-details.cgi?term=GO:0003674">
      <instance comment="GO:0016209:&quot;Inhibition of the reactions brought about by dioxygen (O2) or peroxides. Usually the antioxidant is effective because it can itself be more easily oxidized than the substance protected. The term is often applied to components that can trap free radicals, thereby breaking the chain reaction that normally leads to extensive biological damage.&quot; [ISBN:0198506732 &quot;Oxford Dictionary of Biochemistry and Molecular Biology&quot;]" fullname="antioxidant activity" name="antioxidant activity" type="molecular_function" url="http://amigo.geneontology.org/cgi-bin/amigo/term-details.cgi?term=GO:0016209"/>
      <class comment="GO:0045182:&quot;Any substance involved in the initiation, activation, perpetuation, repression or termination of polypeptide synthesis at the ribosome.&quot; [GOC:ai]" fullname="translation regulator activity" name="translation regulator activity" type="molecular_function" url="http://amigo.geneontology.org/cgi-bin/amigo/term-details.cgi?term=GO:0045182">
        <instance comment="GO:0008135:&quot;Functions during translation by binding nucleic acids during polypeptide synthesis at the ribosome.&quot; [GOC:ai]" fullname="translation factor activity, nucleic acid binding" name="translation factor activity, nucleic acid binding" type="molecular_function" url="http://amigo.geneontology.org/cgi-bin/amigo/term-details.cgi?term=GO:0008135"/>
      </class>
      <class comment="GO:0005488:&quot;The selective, non-covalent, often stoichiometric, interaction of a molecule with one or more specific sites on another molecule.&quot; [GOC:ceb, GOC:mah, ISBN:0198506732 &quot;Oxford Dictionary of Biochemistry and Molecular Biology&quot;]" fullname="binding" name="binding" type="molecular_function" url="http://amigo.geneontology.org/cgi-bin/amigo/term-details.cgi?term=GO:0005488">
        <instance comment="GO:0000166:&quot;Interacting selectively and non-covalently with a nucleotide, any compound consisting of a nucleoside that is esterified with (ortho)phosphate or an oligophosphate at any hydroxyl group on the ribose or deoxyribose moiety.&quot; [GOC:mah, ISBN:0198547684]" fullname="nucleotide binding" name="nucleotide binding" type="molecular_function" url="http://amigo.geneontology.org/cgi-bin/amigo/term-details.cgi?term=GO:0000166"/>
        <instance comment="GO:0019825:&quot;Interacting selectively and non-covalently with oxygen (O2).&quot; [GOC:jl]" fullname="oxygen binding" name="oxygen binding" type="molecular_function" url="http://amigo.geneontology.org/cgi-bin/amigo/term-details.cgi?term=GO:0019825"/>
        <instance comment="GO:0032791:&quot;Interacting selectively and non-covalently with lead (Pb) ions.&quot; [GOC:mah]" fullname="lead ion binding" name="lead ion binding" type="molecular_function" url="http://amigo.geneontology.org/cgi-bin/amigo/term-details.cgi?term=GO:0032791"/>
        <class comment="GO:0003676:&quot;Interacting selectively and non-covalently with any nucleic acid.&quot; [GOC:jl]" fullname="nucleic acid binding" name="nucleic acid binding" type="molecular_function" url="http://amigo.geneontology.org/cgi-bin/amigo/term-details.cgi?term=GO:0003676">
          <instance comment="GO:0008135:&quot;Functions during translation by binding nucleic acids during polypeptide synthesis at the ribosome.&quot; [GOC:ai]" fullname="translation factor activity, nucleic acid binding" name="translation factor activity, nucleic acid binding" type="molecular_function" url="http://amigo.geneontology.org/cgi-bin/amigo/term-details.cgi?term=GO:0008135"/>
          <class comment="GO:0003723:&quot;Interacting selectively and non-covalently with an RNA molecule or a portion thereof.&quot; [GOC:mah]" fullname="RNA binding" name="RNA binding" type="molecular_function" url="http://amigo.geneontology.org/cgi-bin/amigo/term-details.cgi?term=GO:0003723">
            <instance comment="GO:0030533:&quot;The codon binding activity of a tRNA that positions an activated amino acid, mediating its insertion at the correct point in the sequence of a nascent polypeptide chain during protein synthesis.&quot; [GOC:hjd, GOC:mtg_MIT_16mar07, ISBN:0198506732 &quot;Oxford Dictionary of Biochemistry and Molecular Biology&quot;]" fullname="triplet codon-amino acid adaptor activity" name="triplet codon-amino acid adaptor activity" type="molecular_function" url="http://amigo.geneontology.org/cgi-bin/amigo/term-details.cgi?term=GO:0030533"/>
          </class>
          <class comment="GO:0003677:&quot;Any molecular function by which a gene product interacts selectively with DNA (deoxyribonucleic acid).&quot; [GOC:dph, GOC:jl, GOC:tb]" fullname="DNA binding" name="DNA binding" type="molecular_function" url="http://amigo.geneontology.org/cgi-bin/amigo/term-details.cgi?term=GO:0003677">
            <instance comment="GO:0003700:&quot;The function of binding to a specific DNA sequence in order to modulate transcription. The transcription factor may or may not also interact selectively with a protein or macromolecular complex.&quot; [GOC:curators]" fullname="transcription factor activity" name="transcription factor activity" type="molecular_function" url="http://amigo.geneontology.org/cgi-bin/amigo/term-details.cgi?term=GO:0003700"/>
          </class>
        </class>
        <instance comment="GO:0005509:&quot;Interacting selectively and non-covalently with calcium ions (Ca2+).&quot; [GOC:ai]" fullname="calcium ion binding" name="calcium ion binding" type="molecular_function" url="http://amigo.geneontology.org/cgi-bin/amigo/term-details.cgi?term=GO:0005509"/>
        <instance comment="GO:0008289:&quot;Interacting selectively and non-covalently with a lipid.&quot; [GOC:ai]" fullname="lipid binding" name="lipid binding" type="molecular_function" url="http://amigo.geneontology.org/cgi-bin/amigo/term-details.cgi?term=GO:0008289"/>
        <class comment="GO:0005515:&quot;Interacting selectively and non-covalently with any protein or protein complex (a complex of two or more proteins that may include other nonprotein molecules).&quot; [GOC:go_curators]" fullname="protein binding" name="protein binding" type="molecular_function" url="http://amigo.geneontology.org/cgi-bin/amigo/term-details.cgi?term=GO:0005515">
          <class comment="GO:0008092:&quot;Interacting selectively and non-covalently with any protein component of any cytoskeleton (actin, microtubule, or intermediate filament cytoskeleton).&quot; [GOC:mah]" fullname="cytoskeletal protein binding" name="cytoskeletal protein binding" type="molecular_function" url="http://amigo.geneontology.org/cgi-bin/amigo/term-details.cgi?term=GO:0008092">
            <instance comment="GO:0003779:&quot;Interacting selectively and non-covalently with monomeric or multimeric forms of actin, including actin filaments.&quot; [GOC:clt]" fullname="actin binding" name="actin binding" type="molecular_function" url="http://amigo.geneontology.org/cgi-bin/amigo/term-details.cgi?term=GO:0003779"/>
          </class>
          <instance comment="GO:0005102:&quot;Interacting selectively and non-covalently with one or more specific sites on a receptor molecule, a macromolecule that undergoes combination with a hormone, neurotransmitter, drug or intracellular messenger to initiate a change in cell function.&quot; [GOC:bf, GOC:ceb, ISBN:0198506732 &quot;Oxford Dictionary of Biochemistry and Molecular Biology&quot;]" fullname="receptor binding" name="receptor binding" type="molecular_function" url="http://amigo.geneontology.org/cgi-bin/amigo/term-details.cgi?term=GO:0005102"/>
        </class>
        <instance comment="GO:0003682:&quot;Interacting selectively and non-covalently with chromatin, the network of fibers of DNA and protein that make up the chromosomes of the eukaryotic nucleus during interphase.&quot; [GOC:jl, ISBN:0198506732 &quot;Oxford Dictionary of Biochemistry and Molecular Biology&quot;]" fullname="chromatin binding" name="chromatin binding" type="molecular_function" url="http://amigo.geneontology.org/cgi-bin/amigo/term-details.cgi?term=GO:0003682"/>
        <instance comment="GO:0030246:&quot;Interacting selectively and non-covalently with any carbohydrate, any of a group of organic compounds based of the general formula Cx(H2O)y.&quot; [GOC:mah]" fullname="carbohydrate binding" name="carbohydrate binding" type="molecular_function" url="http://amigo.geneontology.org/cgi-bin/amigo/term-details.cgi?term=GO:0030246"/>
      </class>
      <class comment="GO:0003824:&quot;Catalysis of a biochemical reaction at physiological temperatures. In biologically catalyzed reactions, the reactants are known as substrates, and the catalysts are naturally occurring macromolecular substances known as enzymes. Enzymes possess specific binding sites for substrates, and are usually composed wholly or largely of protein, but RNA that has catalytic activity (ribozyme) is often also regarded as enzymatic.&quot; [ISBN:0198506732 &quot;Oxford Dictionary of Biochemistry and Molecular Biology&quot;]" fullname="catalytic activity" name="catalytic activity" type="molecular_function" url="http://amigo.geneontology.org/cgi-bin/amigo/term-details.cgi?term=GO:0003824">
        <class comment="GO:0016740:&quot;Catalysis of the transfer of a group, e.g. a methyl group, glycosyl group, acyl group, phosphorus-containing, or other groups, from one compound (generally regarded as the donor) to another compound (generally regarded as the acceptor). Transferase is the systematic name for any enzyme of EC class 2.&quot; [ISBN:0198506732 &quot;Oxford Dictionary of Biochemistry and Molecular Biology&quot;]" fullname="transferase activity" name="transferase activity" type="molecular_function" url="http://amigo.geneontology.org/cgi-bin/amigo/term-details.cgi?term=GO:0016740">
          <class comment="GO:0016301:&quot;Catalysis of the transfer of a phosphate group, usually from ATP, to a substrate molecule.&quot; [ISBN:0198506732 &quot;Oxford Dictionary of Biochemistry and Molecular Biology&quot;]" fullname="kinase activity" name="kinase activity" type="molecular_function" url="http://amigo.geneontology.org/cgi-bin/amigo/term-details.cgi?term=GO:0016301">
            <instance comment="GO:0004672:&quot;Catalysis of the phosphorylation of an amino acid residue in a protein, usually according to the reaction" fullname="protein kinase activity" name="protein kinase activity" type="molecular_function" url="http://amigo.geneontology.org/cgi-bin/amigo/term-details.cgi?term=GO:0004672"/>
          </class>
        </class>
        <class comment="GO:0016787:&quot;Catalysis of the hydrolysis of various bonds, e.g. C-O, C-N, C-C, phosphoric anhydride bonds, etc. Hydrolase is the systematic name for any enzyme of EC class 3.&quot; [ISBN:0198506732 &quot;Oxford Dictionary of Biochemistry and Molecular Biology&quot;]" fullname="hydrolase activity" name="hydrolase activity" type="molecular_function" url="http://amigo.geneontology.org/cgi-bin/amigo/term-details.cgi?term=GO:0016787">
          <instance comment="GO:0003774:&quot;Catalysis of movement along a polymeric molecule such as a microfilament or microtubule, coupled to the hydrolysis of a nucleoside triphosphate.&quot; [GOC:mah, ISBN:0815316194]" fullname="motor activity" name="motor activity" type="molecular_function" url="http://amigo.geneontology.org/cgi-bin/amigo/term-details.cgi?term=GO:0003774"/>
          <instance comment="GO:0004721:&quot;Catalysis of the reaction" fullname="phosphoprotein phosphatase activity" name="phosphoprotein phosphatase activity" type="molecular_function" url="http://amigo.geneontology.org/cgi-bin/amigo/term-details.cgi?term=GO:0004721"/>
          <instance comment="GO:0008233:&quot;Catalysis of the hydrolysis of a peptide bond. A peptide bond is a covalent bond formed when the carbon atom from the carboxyl group of one amino acid shares electrons with the nitrogen atom from the amino group of a second amino acid.&quot; [GOC:jl, ISBN:0815332181]" fullname="peptidase activity" name="peptidase activity" type="molecular_function" url="http://amigo.geneontology.org/cgi-bin/amigo/term-details.cgi?term=GO:0008233"/>
          <instance comment="GO:0004518:&quot;Catalysis of the hydrolysis of ester linkages within nucleic acids.&quot; [ISBN:0198547684]" fullname="nuclease activity" name="nuclease activity" type="molecular_function" url="http://amigo.geneontology.org/cgi-bin/amigo/term-details.cgi?term=GO:0004518"/>
        </class>
      </class>
      <instance comment="GO:0031386:&quot;Acting as an indicator or marker to facilitate recognition by other molecules in the cell. Recognition of the tag, which can be covalently attached to the target molecule, may result in modification, sequestration, transport or degradation of the molecule in question.&quot; [GOC:go_curators]" fullname="protein tag" name="protein tag" type="molecular_function" url="http://amigo.geneontology.org/cgi-bin/amigo/term-details.cgi?term=GO:0031386"/>
      <instance comment="GO:0045735:&quot;Functions in the storage of nutritious substrates.&quot; [GOC:ai]" fullname="nutrient reservoir activity" name="nutrient reservoir activity" type="molecular_function" url="http://amigo.geneontology.org/cgi-bin/amigo/term-details.cgi?term=GO:0045735"/>
      <class comment="GO:0005215:&quot;Enables the directed movement of substances (such as macromolecules, small molecules, ions) into, out of, within or between cells.&quot; [GOC:ai, GOC:df]" fullname="transporter activity" name="transporter activity" type="molecular_function" url="http://amigo.geneontology.org/cgi-bin/amigo/term-details.cgi?term=GO:0005215">
        <instance comment="GO:0005326:&quot;Enables the directed movement of a neurotransmitter into, out of, within or between cells. Neurotransmitters are any chemical substance that is capable of transmitting (or inhibiting the transmission of) a nerve impulse from a neuron to another cell.&quot; [GOC:ai, ISBN:0198506732 &quot;Oxford Dictionary of Biochemistry and Molecular Biology&quot;]" fullname="neurotransmitter transporter activity" name="neurotransmitter transporter activity" type="molecular_function" url="http://amigo.geneontology.org/cgi-bin/amigo/term-details.cgi?term=GO:0005326"/>
        <instance comment="GO:0005216:&quot;Catalysis of facilitated diffusion of an ion (by an energy-independent process) by passage through a transmembrane aqueous pore or channel without evidence for a carrier-mediated mechanism.&quot; [GOC:cy, GOC:mtg_transport, ISBN:0815340729]" fullname="ion channel activity" name="ion channel activity" type="molecular_function" url="http://amigo.geneontology.org/cgi-bin/amigo/term-details.cgi?term=GO:0005216"/>
      </class>
      <class comment="GO:0004871:&quot;Mediates the transfer of a signal from the outside to the inside of a cell by means other than the introduction of the signal molecule itself into the cell.&quot; [GOC:jl, ISBN:0198506732 &quot;Oxford Dictionary of Biochemistry and Molecular Biology&quot;]" fullname="signal transducer activity" name="signal transducer activity" type="molecular_function" url="http://amigo.geneontology.org/cgi-bin/amigo/term-details.cgi?term=GO:0004871">
        <instance comment="GO:0004872:&quot;Combining with an extracellular or intracellular messenger to initiate a change in cell activity.&quot; [GOC:ceb, ISBN:0198506732 &quot;Oxford Dictionary of Biochemistry and Molecular Biology&quot;]" fullname="receptor activity" name="receptor activity" type="molecular_function" url="http://amigo.geneontology.org/cgi-bin/amigo/term-details.cgi?term=GO:0004872"/>
      </class>
      <class comment="GO:0030528:&quot;Plays a role in regulating transcription; may bind a promoter or enhancer DNA sequence or interact with a DNA-binding transcription factor.&quot; [GOC:mah]" fullname="transcription regulator activity" name="transcription regulator activity" type="molecular_function" url="http://amigo.geneontology.org/cgi-bin/amigo/term-details.cgi?term=GO:0030528">
        <instance comment="GO:0003700:&quot;The function of binding to a specific DNA sequence in order to modulate transcription. The transcription factor may or may not also interact selectively with a protein or macromolecular complex.&quot; [GOC:curators]" fullname="transcription factor activity" name="transcription factor activity" type="molecular_function" url="http://amigo.geneontology.org/cgi-bin/amigo/term-details.cgi?term=GO:0003700"/>
      </class>
      <instance comment="GO:0005198:&quot;The action of a molecule that contributes to the structural integrity of a complex or assembly within or outside a cell.&quot; [GOC:mah]" fullname="structural molecule activity" name="structural molecule activity" type="molecular_function" url="http://amigo.geneontology.org/cgi-bin/amigo/term-details.cgi?term=GO:0005198"/>
      <instance comment="GO:0030234:&quot;Modulates the activity of an enzyme.&quot; [GOC:mah]" fullname="enzyme regulator activity" name="enzyme regulator activity" type="molecular_function" url="http://amigo.geneontology.org/cgi-bin/amigo/term-details.cgi?term=GO:0030234"/>
      <instance comment="GO:0009055:&quot;Any molecular entity that serves as an electron acceptor and electron donor in an electron transport system.&quot; [ISBN:0198506732 &quot;Oxford Dictionary of Biochemistry and Molecular Biology&quot;]" fullname="electron carrier activity" name="electron carrier activity" type="molecular_function" url="http://amigo.geneontology.org/cgi-bin/amigo/term-details.cgi?term=GO:0009055"/>
    </class>
    <class comment="GO:0008150:&quot;Any process specifically pertinent to the functioning of integrated living units" fullname="biological_process" name="biological_process" type="biological_process" url="http://amigo.geneontology.org/cgi-bin/amigo/term-details.cgi?term=GO:0008150">
      <instance comment="GO:0007610:&quot;The specific actions or reactions of an organism in response to external or internal stimuli. Patterned activity of a whole organism in a manner dependent upon some combination of that organism's internal state and external conditions.&quot; [GOC:ems, ISBN:0395448956]" fullname="behavior" name="behavior" type="biological_process" url="http://amigo.geneontology.org/cgi-bin/amigo/term-details.cgi?term=GO:0007610"/>
      <instance comment="GO:0007165:&quot;The cascade of processes by which a signal interacts with a receptor, causing a change in the level or activity of a second messenger or other downstream target, and ultimately effecting a change in the functioning of the cell.&quot; [GOC:go_curators]" fullname="signal transduction" name="signal transduction" type="biological_process" url="http://amigo.geneontology.org/cgi-bin/amigo/term-details.cgi?term=GO:0007165"/>
      <instance comment="GO:0000003:&quot;The production by an organism of new individuals that contain some portion of their genetic material inherited from that organism.&quot; [GOC:go_curators, GOC:isa_complete, ISBN:0198506732 &quot;Oxford Dictionary of Biochemistry and Molecular Biology&quot;]" fullname="reproduction" name="reproduction" type="biological_process" url="http://amigo.geneontology.org/cgi-bin/amigo/term-details.cgi?term=GO:0000003"/>
      <instance comment="GO:0019725:&quot;Any process involved in the maintenance of an internal equilibrium at the level of the cell.&quot; [GOC:isa_complete, GOC:jl, ISBN:0395825172]" fullname="cellular homeostasis" name="cellular homeostasis" type="biological_process" url="http://amigo.geneontology.org/cgi-bin/amigo/term-details.cgi?term=GO:0019725"/>
      <class comment="GO:0040007:&quot;The increase in size or mass of an entire organism, a part of an organism or a cell.&quot; [GOC:bf, GOC:ma]" fullname="growth" name="growth" type="biological_process" url="http://amigo.geneontology.org/cgi-bin/amigo/term-details.cgi?term=GO:0040007">
        <instance comment="GO:0016049:&quot;The process by which a cell irreversibly increases in size over time by accretion and biosynthetic production of matter similar to that already present.&quot; [GOC:ai]" fullname="cell growth" name="cell growth" type="biological_process" url="http://amigo.geneontology.org/cgi-bin/amigo/term-details.cgi?term=GO:0016049"/>
      </class>
      <instance comment="GO:0009607:&quot;A change in state or activity of a cell or an organism (in terms of movement, secretion, enzyme production, gene expression, etc.) as a result of a biotic stimulus, a stimulus caused or produced by a living organism.&quot; [GOC:hb]" fullname="response to biotic stimulus" name="response to biotic stimulus" type="biological_process" url="http://amigo.geneontology.org/cgi-bin/amigo/term-details.cgi?term=GO:0009607"/>
      <instance comment="GO:0009605:&quot;A change in state or activity of a cell or an organism (in terms of movement, secretion, enzyme production, gene expression, etc.) as a result of an external stimulus.&quot; [GOC:hb]" fullname="response to external stimulus" name="response to external stimulus" type="biological_process" url="http://amigo.geneontology.org/cgi-bin/amigo/term-details.cgi?term=GO:0009605"/>
      <class comment="GO:0050789:&quot;Any process that modulates the frequency, rate or extent of a biological process. Biological processes are regulated by many means; examples include the control of gene expression, protein modification or interaction with a protein or substrate molecule.&quot; [GOC:ai, GOC:go_curators]" fullname="regulation of biological process" name="regulation of biological process" type="biological_process" url="http://amigo.geneontology.org/cgi-bin/amigo/term-details.cgi?term=GO:0050789">
        <instance comment="GO:0007165:&quot;The cascade of processes by which a signal interacts with a receptor, causing a change in the level or activity of a second messenger or other downstream target, and ultimately effecting a change in the functioning of the cell.&quot; [GOC:go_curators]" fullname="signal transduction" name="signal transduction" type="biological_process" url="http://amigo.geneontology.org/cgi-bin/amigo/term-details.cgi?term=GO:0007165"/>
        <instance comment="GO:0040029:&quot;Any process that modulates the frequency, rate or extent of gene expression; the process is mitotically or meiotically heritable, or is stably self-propagated in the cytoplasm of a resting cell, and does not entail a change in DNA sequence.&quot; [PMID:10521337, PMID:11498582]" fullname="regulation of gene expression, epigenetic" name="regulation of gene expression, epigenetic" type="biological_process" url="http://amigo.geneontology.org/cgi-bin/amigo/term-details.cgi?term=GO:0040029"/>
      </class>
      <instance comment="GO:0016049:&quot;The process by which a cell irreversibly increases in size over time by accretion and biosynthetic production of matter similar to that already present.&quot; [GOC:ai]" fullname="cell growth" name="cell growth" type="biological_process" url="http://amigo.geneontology.org/cgi-bin/amigo/term-details.cgi?term=GO:0016049"/>
      <class comment="GO:0016043:&quot;A process that is carried out at the cellular level which results in the assembly, arrangement of constituent parts, or disassembly of a cellular component.&quot; [GOC:ai, GOC:jl, GOC:mah]" fullname="cellular component organization" name="cellular component organization" type="biological_process" url="http://amigo.geneontology.org/cgi-bin/amigo/term-details.cgi?term=GO:0016043">
        <instance comment="GO:0007028:&quot;A process that is carried out at the cellular level which results in the assembly, arrangement of constituent parts, or disassembly of the cytoplasm. The cytoplasm is all of the contents of a cell excluding the plasma membrane and nucleus, but including other subcellular structures.&quot; [GOC:curators, GOC:dph, GOC:jl, GOC:mah]" fullname="cytoplasm organization" name="cytoplasm organization" type="biological_process" url="http://amigo.geneontology.org/cgi-bin/amigo/term-details.cgi?term=GO:0007028"/>
        <class comment="GO:0006996:&quot;A process that is carried out at the cellular level which results in the assembly, arrangement of constituent parts, or disassembly of an organelle within a cell. An organelle is an organized structure of distinctive morphology and function. Includes the nucleus, mitochondria, plastids, vacuoles, vesicles, ribosomes and the cytoskeleton. Excludes the plasma membrane.&quot; [GOC:mah]" fullname="organelle organization" name="organelle organization" type="biological_process" url="http://amigo.geneontology.org/cgi-bin/amigo/term-details.cgi?term=GO:0006996">
          <instance comment="GO:0007005:&quot;A process that is carried out at the cellular level which results in the assembly, arrangement of constituent parts, or disassembly of a mitochondrion; includes mitochondrial morphogenesis and distribution, and replication of the mitochondrial genome as well as synthesis of new mitochondrial components.&quot; [GOC:dph, GOC:jl, GOC:mah, GOC:sgd_curators, PMID:9786946]" fullname="mitochondrion organization" name="mitochondrion organization" type="biological_process" url="http://amigo.geneontology.org/cgi-bin/amigo/term-details.cgi?term=GO:0007005"/>
          <instance comment="GO:0007010:&quot;A process that is carried out at the cellular level which results in the assembly, arrangement of constituent parts, or disassembly of cytoskeletal structures.&quot; [GOC:dph, GOC:jl, GOC:mah]" fullname="cytoskeleton organization" name="cytoskeleton organization" type="biological_process" url="http://amigo.geneontology.org/cgi-bin/amigo/term-details.cgi?term=GO:0007010"/>
        </class>
      </class>
      <class comment="GO:0016265:&quot;A permanent cessation of all vital functions" fullname="death" name="death" type="biological_process" url="http://amigo.geneontology.org/cgi-bin/amigo/term-details.cgi?term=GO:0016265">
        <instance comment="GO:0008219:&quot;The specific activation or halting of processes within a cell so that its vital functions markedly cease, rather than simply deteriorating gradually over time, which culminates in cell death.&quot; [GOC:ems]" fullname="cell death" name="cell death" type="biological_process" url="http://amigo.geneontology.org/cgi-bin/amigo/term-details.cgi?term=GO:0008219"/>
      </class>
      <instance comment="GO:0009719:&quot;A change in state or activity of a cell or an organism (in terms of movement, secretion, enzyme production, gene expression, etc.) as a result of a stimulus arising within the organism.&quot; [GOC:sm]" fullname="response to endogenous stimulus" name="response to endogenous stimulus" type="biological_process" url="http://amigo.geneontology.org/cgi-bin/amigo/term-details.cgi?term=GO:0009719"/>
      <instance comment="GO:0006811:&quot;The directed movement of charged atoms or small charged molecules into, out of, within or between cells.&quot; [GOC:ai]" fullname="ion transport" name="ion transport" type="biological_process" url="http://amigo.geneontology.org/cgi-bin/amigo/term-details.cgi?term=GO:0006811"/>
      <class comment="GO:0006810:&quot;The directed movement of substances (such as macromolecules, small molecules, ions) into, out of, within or between cells, or within a multicellular organism.&quot; [GOC:mah]" fullname="transport" name="transport" type="biological_process" url="http://amigo.geneontology.org/cgi-bin/amigo/term-details.cgi?term=GO:0006810">
        <instance comment="GO:0006811:&quot;The directed movement of charged atoms or small charged molecules into, out of, within or between cells.&quot; [GOC:ai]" fullname="ion transport" name="ion transport" type="biological_process" url="http://amigo.geneontology.org/cgi-bin/amigo/term-details.cgi?term=GO:0006811"/>
        <instance comment="GO:0015031:&quot;The directed movement of proteins into, out of, within or between cells.&quot; [GOC:ai]" fullname="protein transport" name="protein transport" type="biological_process" url="http://amigo.geneontology.org/cgi-bin/amigo/term-details.cgi?term=GO:0015031"/>
      </class>
      <instance comment="GO:0006950:&quot;A change in state or activity of a cell or an organism (in terms of movement, secretion, enzyme production, gene expression, etc.) as a result of a disturbance in organismal or cellular homeostasis, usually, but not necessarily, exogenous (e.g. temperature, humidity, ionizing radiation).&quot; [GOC:mah]" fullname="response to stress" name="response to stress" type="biological_process" url="http://amigo.geneontology.org/cgi-bin/amigo/term-details.cgi?term=GO:0006950"/>
      <class comment="GO:0008152:&quot;The chemical reactions and pathways, including anabolism and catabolism, by which living organisms transform chemical substances. Metabolic processes typically transform small molecules, but also include macromolecular processes such as DNA repair and replication, and protein synthesis and degradation.&quot; [GOC:go_curators, ISBN:0198547684]" fullname="metabolic process" name="metabolic process" type="biological_process" url="http://amigo.geneontology.org/cgi-bin/amigo/term-details.cgi?term=GO:0008152">
        <class comment="GO:0044238:&quot;The chemical reactions and pathways involving those compounds which are formed as a part of the normal anabolic and catabolic processes. These processes take place in most, if not all, cells of the organism.&quot; [GOC:go_curators, http://www.metacyc.org]" fullname="primary metabolic process" name="primary metabolic process" type="biological_process" url="http://amigo.geneontology.org/cgi-bin/amigo/term-details.cgi?term=GO:0044238">
          <class comment="GO:0019538:&quot;The chemical reactions and pathways involving a specific protein, rather than of proteins in general. Includes protein modification.&quot; [GOC:ma]" fullname="protein metabolic process" name="protein metabolic process" type="biological_process" url="http://amigo.geneontology.org/cgi-bin/amigo/term-details.cgi?term=GO:0019538">
            <instance comment="GO:0006464:&quot;The covalent alteration of one or more amino acids occurring in proteins, peptides and nascent polypeptides (co-translational, post-translational modifications). Includes the modification of charged tRNAs that are destined to occur in a protein (pre-translation modification).&quot; [GOC:go_curators]" fullname="protein modification process" name="protein modification process" type="biological_process" url="http://amigo.geneontology.org/cgi-bin/amigo/term-details.cgi?term=GO:0006464"/>
            <instance comment="GO:0006412:&quot;The cellular metabolic process by which a protein is formed, using the sequence of a mature mRNA molecule to specify the sequence of amino acids in a polypeptide chain. Translation is mediated by the ribosome, and begins with the formation of a ternary complex between aminoacylated initiator methionine tRNA, GTP, and initiation factor 2, which subsequently associates with the small subunit of the ribosome and an mRNA. Translation ends with the release of a polypeptide chain from the ribosome.&quot; [GOC:go_curators]" fullname="translation" name="translation" type="biological_process" url="http://amigo.geneontology.org/cgi-bin/amigo/term-details.cgi?term=GO:0006412"/>
          </class>
          <instance comment="GO:0006629:&quot;The chemical reactions and pathways involving lipids, compounds soluble in an organic solvent but not, or sparingly, in an aqueous solvent. Includes fatty acids; neutral fats, other fatty-acid esters, and soaps; long-chain (fatty) alcohols and waxes; sphingoids and other long-chain bases; glycolipids, phospholipids and sphingolipids; and carotenes, polyprenols, sterols, terpenes and other isoprenoids.&quot; [GOC:ma]" fullname="lipid metabolic process" name="lipid metabolic process" type="biological_process" url="http://amigo.geneontology.org/cgi-bin/amigo/term-details.cgi?term=GO:0006629"/>
          <instance comment="GO:0006519:&quot;The chemical reactions and pathways involving amino acids, organic acids containing one or more amino substituents, and compounds derived from amino acids, as carried out by individual cells.&quot; [ISBN:0198506732 &quot;Oxford Dictionary of Biochemistry and Molecular Biology&quot;]" fullname="cellular amino acid and derivative metabolic process" name="cellular amino acid and derivative metabolic process" type="biological_process" url="http://amigo.geneontology.org/cgi-bin/amigo/term-details.cgi?term=GO:0006519"/>
          <class comment="GO:0006139:&quot;The chemical reactions and pathways involving nucleobases, nucleosides, nucleotides and nucleic acids.&quot; [GOC:ai]" fullname="nucleobase, nucleoside, nucleotide and nucleic acid metabolic process" name="nucleobase, nucleoside, nucleotide and nucleic acid metabolic process" type="biological_process" url="http://amigo.geneontology.org/cgi-bin/amigo/term-details.cgi?term=GO:0006139">
            <instance comment="GO:0006350:&quot;The synthesis of either RNA on a template of DNA or DNA on a template of RNA.&quot; [ISBN:0198506732 &quot;Oxford Dictionary of Biochemistry and Molecular Biology&quot;]" fullname="transcription" name="transcription" type="biological_process" url="http://amigo.geneontology.org/cgi-bin/amigo/term-details.cgi?term=GO:0006350"/>
            <instance comment="GO:0006259:&quot;The chemical reactions and pathways involving DNA, deoxyribonucleic acid, one of the two main types of nucleic acid, consisting of a long, unbranched macromolecule formed from one, or more commonly, two, strands of linked deoxyribonucleotides.&quot; [ISBN:0198506732 &quot;Oxford Dictionary of Biochemistry and Molecular Biology&quot;]" fullname="DNA metabolic process" name="DNA metabolic process" type="biological_process" url="http://amigo.geneontology.org/cgi-bin/amigo/term-details.cgi?term=GO:0006259"/>
          </class>
          <instance comment="GO:0005975:&quot;The chemical reactions and pathways involving carbohydrates, any of a group of organic compounds based of the general formula Cx(H2O)y. Includes the formation of carbohydrate derivatives by the addition of a carbohydrate residue to another molecule.&quot; [GOC:mah, ISBN:0198506732 &quot;Oxford Dictionary of Biochemistry and Molecular Biology&quot;]" fullname="carbohydrate metabolic process" name="carbohydrate metabolic process" type="biological_process" url="http://amigo.geneontology.org/cgi-bin/amigo/term-details.cgi?term=GO:0005975"/>
        </class>
        <instance comment="GO:0040029:&quot;Any process that modulates the frequency, rate or extent of gene expression; the process is mitotically or meiotically heritable, or is stably self-propagated in the cytoplasm of a resting cell, and does not entail a change in DNA sequence.&quot; [PMID:10521337, PMID:11498582]" fullname="regulation of gene expression, epigenetic" name="regulation of gene expression, epigenetic" type="biological_process" url="http://amigo.geneontology.org/cgi-bin/amigo/term-details.cgi?term=GO:0040029"/>
        <instance comment="GO:0006350:&quot;The synthesis of either RNA on a template of DNA or DNA on a template of RNA.&quot; [ISBN:0198506732 &quot;Oxford Dictionary of Biochemistry and Molecular Biology&quot;]" fullname="transcription" name="transcription" type="biological_process" url="http://amigo.geneontology.org/cgi-bin/amigo/term-details.cgi?term=GO:0006350"/>
        <instance comment="GO:0006091:&quot;The chemical reactions and pathways resulting in the formation of precursor metabolites, substances from which energy is derived, and any process involved in the liberation of energy from these substances.&quot; [GOC:jl]" fullname="generation of precursor metabolites and energy" name="generation of precursor metabolites and energy" type="biological_process" url="http://amigo.geneontology.org/cgi-bin/amigo/term-details.cgi?term=GO:0006091"/>
        <instance comment="GO:0019748:&quot;The chemical reactions and pathways resulting in many of the chemical changes of compounds that are not necessarily required for growth and maintenance of cells, and are often unique to a taxon. In multicellular organisms secondary metabolism is generally carried out in specific cell types, and may be useful for the organism as a whole. In unicellular organisms, secondary metabolism is often used for the production of antibiotics or for the utilization and acquisition of unusual nutrients.&quot; [GOC:go_curators]" fullname="secondary metabolic process" name="secondary metabolic process" type="biological_process" url="http://amigo.geneontology.org/cgi-bin/amigo/term-details.cgi?term=GO:0019748"/>
        <class comment="GO:0009058:&quot;The chemical reactions and pathways resulting in the formation of substances; typically the energy-requiring part of metabolism in which simpler substances are transformed into more complex ones.&quot; [GOC:curators, ISBN:0198547684]" fullname="biosynthetic process" name="biosynthetic process" type="biological_process" url="http://amigo.geneontology.org/cgi-bin/amigo/term-details.cgi?term=GO:0009058">
          <instance comment="GO:0006350:&quot;The synthesis of either RNA on a template of DNA or DNA on a template of RNA.&quot; [ISBN:0198506732 &quot;Oxford Dictionary of Biochemistry and Molecular Biology&quot;]" fullname="transcription" name="transcription" type="biological_process" url="http://amigo.geneontology.org/cgi-bin/amigo/term-details.cgi?term=GO:0006350"/>
          <instance comment="GO:0006412:&quot;The cellular metabolic process by which a protein is formed, using the sequence of a mature mRNA molecule to specify the sequence of amino acids in a polypeptide chain. Translation is mediated by the ribosome, and begins with the formation of a ternary complex between aminoacylated initiator methionine tRNA, GTP, and initiation factor 2, which subsequently associates with the small subunit of the ribosome and an mRNA. Translation ends with the release of a polypeptide chain from the ribosome.&quot; [GOC:go_curators]" fullname="translation" name="translation" type="biological_process" url="http://amigo.geneontology.org/cgi-bin/amigo/term-details.cgi?term=GO:0006412"/>
        </class>
        <instance comment="GO:0009056:&quot;The chemical reactions and pathways resulting in the breakdown of substances, including the breakdown of carbon compounds with the liberation of energy for use by the cell or organism.&quot; [ISBN:0198547684]" fullname="catabolic process" name="catabolic process" type="biological_process" url="http://amigo.geneontology.org/cgi-bin/amigo/term-details.cgi?term=GO:0009056"/>
        <instance comment="GO:0006412:&quot;The cellular metabolic process by which a protein is formed, using the sequence of a mature mRNA molecule to specify the sequence of amino acids in a polypeptide chain. Translation is mediated by the ribosome, and begins with the formation of a ternary complex between aminoacylated initiator methionine tRNA, GTP, and initiation factor 2, which subsequently associates with the small subunit of the ribosome and an mRNA. Translation ends with the release of a polypeptide chain from the ribosome.&quot; [GOC:go_curators]" fullname="translation" name="translation" type="biological_process" url="http://amigo.geneontology.org/cgi-bin/amigo/term-details.cgi?term=GO:0006412"/>
      </class>
      <instance comment="GO:0030154:&quot;The process whereby relatively unspecialized cells, e.g. embryonic or regenerative cells, acquire specialized structural and/or functional features that characterize the cells, tissues, or organs of the mature organism or some other relatively stable phase of the organism's life history. Differentiation includes the processes involved in commitment of a cell to a specific fate.&quot; [ISBN:0198506732 &quot;Oxford Dictionary of Biochemistry and Molecular Biology&quot;]" fullname="cell differentiation" name="cell differentiation" type="biological_process" url="http://amigo.geneontology.org/cgi-bin/amigo/term-details.cgi?term=GO:0030154"/>
      <instance comment="GO:0009790:&quot;The process whose specific outcome is the progression of an embryo from its formation until the end of its embryonic life stage. The end of the embryonic stage is organism-specific. For example, for mammals, the process would begin with zygote formation and end with birth. For insects, the process would begin at zygote formation and end with larval hatching. For plant zygotic embryos, this would be from zygote formation to the end of seed dormancy. For plant vegetative embryos, this would be from the initial determination of the cell or group of cells to form an embryo until the point when the embryo becomes independent of the parent plant.&quot; [GOC:go_curators, GOC:isa_complete, GOC:mtg_sensu]" fullname="embryonic development" name="embryonic development" type="biological_process" url="http://amigo.geneontology.org/cgi-bin/amigo/term-details.cgi?term=GO:0009790"/>
      <instance comment="GO:0009653:&quot;The process by which anatomical structures are generated and organized. Morphogenesis pertains to the creation of form.&quot; [GOC:go_curators, ISBN:0521436125]" fullname="anatomical structure morphogenesis" name="anatomical structure morphogenesis" type="biological_process" url="http://amigo.geneontology.org/cgi-bin/amigo/term-details.cgi?term=GO:0009653"/>
      <instance comment="GO:0007049:&quot;The progression of biochemical and morphological phases and events that occur in a cell during successive cell replication or nuclear replication events. Canonically, the cell cycle comprises the replication and segregation of genetic material followed by the division of the cell, but in endocycles or syncytial cells nuclear replication or nuclear division may not be followed by cell division.&quot; [GOC:go_curators]" fullname="cell cycle" name="cell cycle" type="biological_process" url="http://amigo.geneontology.org/cgi-bin/amigo/term-details.cgi?term=GO:0007049"/>
      <instance comment="GO:0008037:&quot;The process by which a cell in a multicellular organism interprets its surroundings.&quot; [GOC:go_curators]" fullname="cell recognition" name="cell recognition" type="biological_process" url="http://amigo.geneontology.org/cgi-bin/amigo/term-details.cgi?term=GO:0008037"/>
      <instance comment="GO:0008283:&quot;The multiplication or reproduction of cells, resulting in the expansion of a cell population.&quot; [GOC:mah, GOC:mb]" fullname="cell proliferation" name="cell proliferation" type="biological_process" url="http://amigo.geneontology.org/cgi-bin/amigo/term-details.cgi?term=GO:0008283"/>
      <class comment="GO:0007275:&quot;The biological process whose specific outcome is the progression of a multicellular organism over time from an initial condition (e.g. a zygote or a young adult) to a later condition (e.g. a multicellular animal or an aged adult).&quot; [GOC:dph, GOC:ems, GOC:isa_complete, GOC:tb]" fullname="multicellular organismal development" name="multicellular organismal development" type="biological_process" url="http://amigo.geneontology.org/cgi-bin/amigo/term-details.cgi?term=GO:0007275">
        <instance comment="GO:0009790:&quot;The process whose specific outcome is the progression of an embryo from its formation until the end of its embryonic life stage. The end of the embryonic stage is organism-specific. For example, for mammals, the process would begin with zygote formation and end with birth. For insects, the process would begin at zygote formation and end with larval hatching. For plant zygotic embryos, this would be from zygote formation to the end of seed dormancy. For plant vegetative embryos, this would be from the initial determination of the cell or group of cells to form an embryo until the point when the embryo becomes independent of the parent plant.&quot; [GOC:go_curators, GOC:isa_complete, GOC:mtg_sensu]" fullname="embryonic development" name="embryonic development" type="biological_process" url="http://amigo.geneontology.org/cgi-bin/amigo/term-details.cgi?term=GO:0009790"/>
      </class>
      <instance comment="GO:0015031:&quot;The directed movement of proteins into, out of, within or between cells.&quot; [GOC:ai]" fullname="protein transport" name="protein transport" type="biological_process" url="http://amigo.geneontology.org/cgi-bin/amigo/term-details.cgi?term=GO:0015031"/>
      <class comment="GO:0007154:&quot;Any process that mediates interactions between a cell and its surroundings. Encompasses interactions such as signaling or attachment between one cell and another cell, between a cell and an extracellular matrix, or between a cell and any other aspect of its environment.&quot; [GOC:mah]" fullname="cell communication" name="cell communication" type="biological_process" url="http://amigo.geneontology.org/cgi-bin/amigo/term-details.cgi?term=GO:0007154">
        <instance comment="GO:0007165:&quot;The cascade of processes by which a signal interacts with a receptor, causing a change in the level or activity of a second messenger or other downstream target, and ultimately effecting a change in the functioning of the cell.&quot; [GOC:go_curators]" fullname="signal transduction" name="signal transduction" type="biological_process" url="http://amigo.geneontology.org/cgi-bin/amigo/term-details.cgi?term=GO:0007165"/>
        <instance comment="GO:0007267:&quot;Any process that mediates the transfer of information from one cell to another.&quot; [GOC:mah]" fullname="cell-cell signaling" name="cell-cell signaling" type="biological_process" url="http://amigo.geneontology.org/cgi-bin/amigo/term-details.cgi?term=GO:0007267"/>
      </class>
      <instance comment="GO:0009628:&quot;A change in state or activity of a cell or an organism (in terms of movement, secretion, enzyme production, gene expression, etc.) as a result of an abiotic (non-living) stimulus.&quot; [GOC:hb]" fullname="response to abiotic stimulus" name="response to abiotic stimulus" type="biological_process" url="http://amigo.geneontology.org/cgi-bin/amigo/term-details.cgi?term=GO:0009628"/>
      <instance comment="GO:0016032:&quot;The process by which a virus reproduces. Usually, this is by infection of a host cell, replication of the viral genome, and assembly of progeny virus particles. In some cases the viral genetic material may integrate into the host genome and only subsequently, under particular circumstances, 'complete' its life cycle.&quot; [GOC:mah]" fullname="viral reproduction" name="viral reproduction" type="biological_process" url="http://amigo.geneontology.org/cgi-bin/amigo/term-details.cgi?term=GO:0016032"/>
      <instance comment="GO:0044403:&quot;An interaction between two organisms living together in more or less intimate association. The term host is usually used for the larger (macro) of the two members of a symbiosis. The smaller (micro) member is called the symbiont organism. Microscopic symbionts are often referred to as endosymbionts. The various forms of symbiosis include parasitism, in which the association is disadvantageous or destructive to one of the organisms; mutualism, in which the association is advantageous, or often necessary to one or both and not harmful to either; and commensalism, in which one member of the association benefits while the other is not affected. However, mutualism, parasitism, and commensalism are often not discrete categories of interactions and should rather be perceived as a continuum of interaction ranging from parasitism to mutualism. In fact, the direction of a symbiotic interaction can change during the lifetime of the symbionts due to developmental changes as well as changes in the biotic/abiotic environment in which the interaction occurs.&quot; [GOC:cc, http://www.free-definition.com]" fullname="symbiosis, encompassing mutualism through parasitism" name="symbiosis, encompassing mutualism through parasitism" type="biological_process" url="http://amigo.geneontology.org/cgi-bin/amigo/term-details.cgi?term=GO:0044403"/>
    </class>
    <class comment="GO:0005575:&quot;The part of a cell or its extracellular environment in which a gene product is located. A gene product may be located in one or more parts of a cell and its location may be as specific as a particular macromolecular complex, that is, a stable, persistent association of macromolecules that function together.&quot; [GOC:go_curators]" fullname="cellular_component" name="cellular_component" type="cellular_component" url="http://amigo.geneontology.org/cgi-bin/amigo/term-details.cgi?term=GO:0005575">
      <instance comment="GO:0005815:&quot;A region in a eukaryotic cell, such as a centrosome or basal body, from which microtubules grow.&quot; [ISBN:0815316194]" fullname="microtubule organizing center" name="microtubule organizing center" type="cellular_component" url="http://amigo.geneontology.org/cgi-bin/amigo/term-details.cgi?term=GO:0005815"/>
      <instance comment="GO:0043234:&quot;Any macromolecular complex composed of two or more polypeptide subunits, which may or may not be identical. Protein complexes may have other associated non-protein prosthetic groups, such as nucleotides, metal ions or carbohydrate groups.&quot; [GOC:go_curators]" fullname="protein complex" name="protein complex" type="cellular_component" url="http://amigo.geneontology.org/cgi-bin/amigo/term-details.cgi?term=GO:0043234"/>
      <instance comment="GO:0005829:&quot;The part of the cytoplasm that does not contain organelles but which does contain other particulate matter, such as protein complexes.&quot; [GOC:hgd, GOC:jl]" fullname="cytosol" name="cytosol" type="cellular_component" url="http://amigo.geneontology.org/cgi-bin/amigo/term-details.cgi?term=GO:0005829"/>
      <instance comment="GO:0005929:&quot;A specialized eukaryotic organelle that consists of a filiform extrusion of the cell surface. Each cilium is bounded by an extrusion of the cytoplasmic membrane, and contains a regular longitudinal array of microtubules, anchored basally in a centriole.&quot; [GOC:kmv, ISBN:0198547684]" fullname="cilium" name="cilium" type="cellular_component" url="http://amigo.geneontology.org/cgi-bin/amigo/term-details.cgi?term=GO:0005929"/>
      <class comment="GO:0043226:&quot;Organized structure of distinctive morphology and function. Includes the nucleus, mitochondria, plastids, vacuoles, vesicles, ribosomes and the cytoskeleton. Excludes the plasma membrane.&quot; [GOC:go_curators]" fullname="organelle" name="organelle" type="cellular_component" url="http://amigo.geneontology.org/cgi-bin/amigo/term-details.cgi?term=GO:0043226">
        <instance comment="GO:0005783:&quot;The irregular network of unit membranes, visible only by electron microscopy, that occurs in the cytoplasm of many eukaryotic cells. The membranes form a complex meshwork of tubular channels, which are often expanded into slitlike cavities called cisternae. The ER takes two forms, rough (or granular), with ribosomes adhering to the outer surface, and smooth (with no ribosomes attached).&quot; [ISBN:0198506732 &quot;Oxford Dictionary of Biochemistry and Molecular Biology&quot;]" fullname="endoplasmic reticulum" name="endoplasmic reticulum" type="cellular_component" url="http://amigo.geneontology.org/cgi-bin/amigo/term-details.cgi?term=GO:0005783"/>
        <class comment="GO:0005773:&quot;A closed structure, found only in eukaryotic cells, that is completely surrounded by unit membrane and contains liquid material. Cells contain one or several vacuoles, that may have different functions from each other. Vacuoles have a diverse array of functions. They can act as a storage organelle for nutrients or waste products, as a degradative compartment, as a cost-effective way of increasing cell size, and as a homeostatic regulator controlling both turgor pressure and pH of the cytosol.&quot; [GOC:mtg_sensu, ISBN:0198506732 &quot;Oxford Dictionary of Biochemistry and Molecular Biology&quot;]" fullname="vacuole" name="vacuole" type="cellular_component" url="http://amigo.geneontology.org/cgi-bin/amigo/term-details.cgi?term=GO:0005773">
          <instance comment="GO:0005764:&quot;A small lytic vacuole that has cell cycle-independent morphology and is found in most animal cells and that contains a variety of hydrolases, most of which have their maximal activities in the pH range 5-6. The contained enzymes display latency if properly isolated. About 40 different lysosomal hydrolases are known and lysosomes have a great variety of morphologies and functions.&quot; [GOC:mah, ISBN:0198506732 &quot;Oxford Dictionary of Biochemistry and Molecular Biology&quot;]" fullname="lysosome" name="lysosome" type="cellular_component" url="http://amigo.geneontology.org/cgi-bin/amigo/term-details.cgi?term=GO:0005764"/>
        </class>
        <instance comment="GO:0005777:&quot;A small, membrane-bounded organelle that uses dioxygen (O2) to oxidize organic molecules; contains some enzymes that produce and others that degrade hydrogen peroxide (H2O2).&quot; [ISBN:0815316194]" fullname="peroxisome" name="peroxisome" type="cellular_component" url="http://amigo.geneontology.org/cgi-bin/amigo/term-details.cgi?term=GO:0005777"/>
        <instance comment="GO:0005794:&quot;A compound membranous cytoplasmic organelle of eukaryotic cells, consisting of flattened, ribosome-free vesicles arranged in a more or less regular stack. The Golgi apparatus differs from the endoplasmic reticulum in often having slightly thicker membranes, appearing in sections as a characteristic shallow semicircle so that the convex side (cis or entry face) abuts the endoplasmic reticulum, secretory vesicles emerging from the concave side (trans or exit face). In vertebrate cells there is usually one such organelle, while in invertebrates and plants, where they are known usually as dictyosomes, there may be several scattered in the cytoplasm. The Golgi apparatus processes proteins produced on the ribosomes of the rough endoplasmic reticulum; such processing includes modification of the core oligosaccharides of glycoproteins, and the sorting and packaging of proteins for transport to a variety of cellular locations. Three different regions of the Golgi are now recognized both in terms of structure and function" fullname="Golgi apparatus" name="Golgi apparatus" type="cellular_component" url="http://amigo.geneontology.org/cgi-bin/amigo/term-details.cgi?term=GO:0005794"/>
        <class comment="GO:0005856:&quot;Any of the various filamentous elements that form the internal framework of cells, and typically remain after treatment of the cells with mild detergent to remove membrane constituents and soluble components of the cytoplasm. The term embraces intermediate filaments, microfilaments, microtubules, the microtrabecular lattice, and other structures characterized by a polymeric filamentous nature and long-range order within the cell. The various elements of the cytoskeleton not only serve in the maintenance of cellular shape but also have roles in other cellular functions, including cellular movement, cell division, endocytosis, and movement of organelles.&quot; [GOC:mah, ISBN:0198547684, PMID:16959967]" fullname="cytoskeleton" name="cytoskeleton" type="cellular_component" url="http://amigo.geneontology.org/cgi-bin/amigo/term-details.cgi?term=GO:0005856">
          <instance comment="GO:0005815:&quot;A region in a eukaryotic cell, such as a centrosome or basal body, from which microtubules grow.&quot; [ISBN:0815316194]" fullname="microtubule organizing center" name="microtubule organizing center" type="cellular_component" url="http://amigo.geneontology.org/cgi-bin/amigo/term-details.cgi?term=GO:0005815"/>
        </class>
        <instance comment="GO:0005840:&quot;An intracellular organelle, about 200 A in diameter, consisting of RNA and protein. It is the site of protein biosynthesis resulting from translation of messenger RNA (mRNA). It consists of two subunits, one large and one small, each containing only protein and RNA. Both the ribosome and its subunits are characterized by their sedimentation coefficients, expressed in Svedberg units (symbol" fullname="ribosome" name="ribosome" type="cellular_component" url="http://amigo.geneontology.org/cgi-bin/amigo/term-details.cgi?term=GO:0005840"/>
        <instance comment="GO:0016023:&quot;A membrane-bounded vesicle found in the cytoplasm of the cell.&quot; [GOC:ai, GOC:mah]" fullname="cytoplasmic membrane-bounded vesicle" name="cytoplasmic membrane-bounded vesicle" type="cellular_component" url="http://amigo.geneontology.org/cgi-bin/amigo/term-details.cgi?term=GO:0016023"/>
        <instance comment="GO:0005730:&quot;A small, dense body one or more of which are present in the nucleus of eukaryotic cells. It is rich in RNA and protein, is not bounded by a limiting membrane, and is not seen during mitosis. Its prime function is the transcription of the nucleolar DNA into 45S ribosomal-precursor RNA, the processing of this RNA into 5.8S, 18S, and 28S components of ribosomal RNA, and the association of these components with 5S RNA and proteins synthesized outside the nucleolus. This association results in the formation of ribonucleoprotein precursors; these pass into the cytoplasm and mature into the 40S and 60S subunits of the ribosome.&quot; [ISBN:0198506732 &quot;Oxford Dictionary of Biochemistry and Molecular Biology&quot;]" fullname="nucleolus" name="nucleolus" type="cellular_component" url="http://amigo.geneontology.org/cgi-bin/amigo/term-details.cgi?term=GO:0005730"/>
        <class comment="GO:0005634:&quot;A membrane-bounded organelle of eukaryotic cells in which chromosomes are housed and replicated. In most cells, the nucleus contains all of the cell's chromosomes except the organellar chromosomes, and is the site of RNA synthesis and processing. In some species, or in specialized cell types, RNA metabolism or DNA replication may be absent.&quot; [GOC:go_curators]" fullname="nucleus" name="nucleus" type="cellular_component" url="http://amigo.geneontology.org/cgi-bin/amigo/term-details.cgi?term=GO:0005634">
          <instance comment="GO:0000228:&quot;A chromosome found in the nucleus of a eukaryotic cell.&quot; [GOC:mah]" fullname="nuclear chromosome" name="nuclear chromosome" type="cellular_component" url="http://amigo.geneontology.org/cgi-bin/amigo/term-details.cgi?term=GO:0000228"/>
          <instance comment="GO:0005654:&quot;That part of the nuclear content other than the chromosomes or the nucleolus.&quot; [GOC:ma, ISBN:0124325653]" fullname="nucleoplasm" name="nucleoplasm" type="cellular_component" url="http://amigo.geneontology.org/cgi-bin/amigo/term-details.cgi?term=GO:0005654"/>
          <instance comment="GO:0005730:&quot;A small, dense body one or more of which are present in the nucleus of eukaryotic cells. It is rich in RNA and protein, is not bounded by a limiting membrane, and is not seen during mitosis. Its prime function is the transcription of the nucleolar DNA into 45S ribosomal-precursor RNA, the processing of this RNA into 5.8S, 18S, and 28S components of ribosomal RNA, and the association of these components with 5S RNA and proteins synthesized outside the nucleolus. This association results in the formation of ribonucleoprotein precursors; these pass into the cytoplasm and mature into the 40S and 60S subunits of the ribosome.&quot; [ISBN:0198506732 &quot;Oxford Dictionary of Biochemistry and Molecular Biology&quot;]" fullname="nucleolus" name="nucleolus" type="cellular_component" url="http://amigo.geneontology.org/cgi-bin/amigo/term-details.cgi?term=GO:0005730"/>
          <instance comment="GO:0005635:&quot;The double lipid bilayer enclosing the nucleus and separating its contents from the rest of the cytoplasm; includes the intermembrane space, a gap of width 20-40 nm (also called the perinuclear space).&quot; [ISBN:0198547684]" fullname="nuclear envelope" name="nuclear envelope" type="cellular_component" url="http://amigo.geneontology.org/cgi-bin/amigo/term-details.cgi?term=GO:0005635"/>
        </class>
        <instance comment="GO:0005739:&quot;A semiautonomous, self replicating organelle that occurs in varying numbers, shapes, and sizes in the cytoplasm of virtually all eukaryotic cells. It is notably the site of tissue respiration.&quot; [ISBN:0198506732 &quot;Oxford Dictionary of Biochemistry and Molecular Biology&quot;]" fullname="mitochondrion" name="mitochondrion" type="cellular_component" url="http://amigo.geneontology.org/cgi-bin/amigo/term-details.cgi?term=GO:0005739"/>
        <instance comment="GO:0009536:&quot;Any member of a family of organelles found in the cytoplasm of plants and some protists, which are membrane-bounded and contain DNA. Plant plastids develop from a common type, the proplastid.&quot; [GOC:jl, ISBN:0198547684]" fullname="plastid" name="plastid" type="cellular_component" url="http://amigo.geneontology.org/cgi-bin/amigo/term-details.cgi?term=GO:0009536"/>
        <class comment="GO:0005694:&quot;A structure composed of a very long molecule of DNA and associated proteins (e.g. histones) that carries hereditary information.&quot; [ISBN:0198547684]" fullname="chromosome" name="chromosome" type="cellular_component" url="http://amigo.geneontology.org/cgi-bin/amigo/term-details.cgi?term=GO:0005694">
          <instance comment="GO:0000228:&quot;A chromosome found in the nucleus of a eukaryotic cell.&quot; [GOC:mah]" fullname="nuclear chromosome" name="nuclear chromosome" type="cellular_component" url="http://amigo.geneontology.org/cgi-bin/amigo/term-details.cgi?term=GO:0000228"/>
          <instance comment="GO:0000229:&quot;A chromosome found in the cytoplasm.&quot; [GOC:mah]" fullname="cytoplasmic chromosome" name="cytoplasmic chromosome" type="cellular_component" url="http://amigo.geneontology.org/cgi-bin/amigo/term-details.cgi?term=GO:0000229"/>
        </class>
        <instance comment="GO:0005768:&quot;A membrane-bounded organelle that carries materials newly ingested by endocytosis. It passes many of the materials to lysosomes for degradation.&quot; [ISBN:0198506732 &quot;Oxford Dictionary of Biochemistry and Molecular Biology&quot;]" fullname="endosome" name="endosome" type="cellular_component" url="http://amigo.geneontology.org/cgi-bin/amigo/term-details.cgi?term=GO:0005768"/>
      </class>
      <instance comment="GO:0005654:&quot;That part of the nuclear content other than the chromosomes or the nucleolus.&quot; [GOC:ma, ISBN:0124325653]" fullname="nucleoplasm" name="nucleoplasm" type="cellular_component" url="http://amigo.geneontology.org/cgi-bin/amigo/term-details.cgi?term=GO:0005654"/>
      <class comment="GO:0005737:&quot;All of the contents of a cell excluding the plasma membrane and nucleus, but including other subcellular structures.&quot; [ISBN:0198547684]" fullname="cytoplasm" name="cytoplasm" type="cellular_component" url="http://amigo.geneontology.org/cgi-bin/amigo/term-details.cgi?term=GO:0005737">
        <instance comment="GO:0005783:&quot;The irregular network of unit membranes, visible only by electron microscopy, that occurs in the cytoplasm of many eukaryotic cells. The membranes form a complex meshwork of tubular channels, which are often expanded into slitlike cavities called cisternae. The ER takes two forms, rough (or granular), with ribosomes adhering to the outer surface, and smooth (with no ribosomes attached).&quot; [ISBN:0198506732 &quot;Oxford Dictionary of Biochemistry and Molecular Biology&quot;]" fullname="endoplasmic reticulum" name="endoplasmic reticulum" type="cellular_component" url="http://amigo.geneontology.org/cgi-bin/amigo/term-details.cgi?term=GO:0005783"/>
        <instance comment="GO:0005815:&quot;A region in a eukaryotic cell, such as a centrosome or basal body, from which microtubules grow.&quot; [ISBN:0815316194]" fullname="microtubule organizing center" name="microtubule organizing center" type="cellular_component" url="http://amigo.geneontology.org/cgi-bin/amigo/term-details.cgi?term=GO:0005815"/>
        <class comment="GO:0005773:&quot;A closed structure, found only in eukaryotic cells, that is completely surrounded by unit membrane and contains liquid material. Cells contain one or several vacuoles, that may have different functions from each other. Vacuoles have a diverse array of functions. They can act as a storage organelle for nutrients or waste products, as a degradative compartment, as a cost-effective way of increasing cell size, and as a homeostatic regulator controlling both turgor pressure and pH of the cytosol.&quot; [GOC:mtg_sensu, ISBN:0198506732 &quot;Oxford Dictionary of Biochemistry and Molecular Biology&quot;]" fullname="vacuole" name="vacuole" type="cellular_component" url="http://amigo.geneontology.org/cgi-bin/amigo/term-details.cgi?term=GO:0005773">
          <instance comment="GO:0005764:&quot;A small lytic vacuole that has cell cycle-independent morphology and is found in most animal cells and that contains a variety of hydrolases, most of which have their maximal activities in the pH range 5-6. The contained enzymes display latency if properly isolated. About 40 different lysosomal hydrolases are known and lysosomes have a great variety of morphologies and functions.&quot; [GOC:mah, ISBN:0198506732 &quot;Oxford Dictionary of Biochemistry and Molecular Biology&quot;]" fullname="lysosome" name="lysosome" type="cellular_component" url="http://amigo.geneontology.org/cgi-bin/amigo/term-details.cgi?term=GO:0005764"/>
        </class>
        <instance comment="GO:0005777:&quot;A small, membrane-bounded organelle that uses dioxygen (O2) to oxidize organic molecules; contains some enzymes that produce and others that degrade hydrogen peroxide (H2O2).&quot; [ISBN:0815316194]" fullname="peroxisome" name="peroxisome" type="cellular_component" url="http://amigo.geneontology.org/cgi-bin/amigo/term-details.cgi?term=GO:0005777"/>
        <instance comment="GO:0005794:&quot;A compound membranous cytoplasmic organelle of eukaryotic cells, consisting of flattened, ribosome-free vesicles arranged in a more or less regular stack. The Golgi apparatus differs from the endoplasmic reticulum in often having slightly thicker membranes, appearing in sections as a characteristic shallow semicircle so that the convex side (cis or entry face) abuts the endoplasmic reticulum, secretory vesicles emerging from the concave side (trans or exit face). In vertebrate cells there is usually one such organelle, while in invertebrates and plants, where they are known usually as dictyosomes, there may be several scattered in the cytoplasm. The Golgi apparatus processes proteins produced on the ribosomes of the rough endoplasmic reticulum; such processing includes modification of the core oligosaccharides of glycoproteins, and the sorting and packaging of proteins for transport to a variety of cellular locations. Three different regions of the Golgi are now recognized both in terms of structure and function" fullname="Golgi apparatus" name="Golgi apparatus" type="cellular_component" url="http://amigo.geneontology.org/cgi-bin/amigo/term-details.cgi?term=GO:0005794"/>
        <instance comment="GO:0005829:&quot;The part of the cytoplasm that does not contain organelles but which does contain other particulate matter, such as protein complexes.&quot; [GOC:hgd, GOC:jl]" fullname="cytosol" name="cytosol" type="cellular_component" url="http://amigo.geneontology.org/cgi-bin/amigo/term-details.cgi?term=GO:0005829"/>
        <instance comment="GO:0000229:&quot;A chromosome found in the cytoplasm.&quot; [GOC:mah]" fullname="cytoplasmic chromosome" name="cytoplasmic chromosome" type="cellular_component" url="http://amigo.geneontology.org/cgi-bin/amigo/term-details.cgi?term=GO:0000229"/>
        <instance comment="GO:0005840:&quot;An intracellular organelle, about 200 A in diameter, consisting of RNA and protein. It is the site of protein biosynthesis resulting from translation of messenger RNA (mRNA). It consists of two subunits, one large and one small, each containing only protein and RNA. Both the ribosome and its subunits are characterized by their sedimentation coefficients, expressed in Svedberg units (symbol" fullname="ribosome" name="ribosome" type="cellular_component" url="http://amigo.geneontology.org/cgi-bin/amigo/term-details.cgi?term=GO:0005840"/>
        <instance comment="GO:0016023:&quot;A membrane-bounded vesicle found in the cytoplasm of the cell.&quot; [GOC:ai, GOC:mah]" fullname="cytoplasmic membrane-bounded vesicle" name="cytoplasmic membrane-bounded vesicle" type="cellular_component" url="http://amigo.geneontology.org/cgi-bin/amigo/term-details.cgi?term=GO:0016023"/>
        <instance comment="GO:0005739:&quot;A semiautonomous, self replicating organelle that occurs in varying numbers, shapes, and sizes in the cytoplasm of virtually all eukaryotic cells. It is notably the site of tissue respiration.&quot; [ISBN:0198506732 &quot;Oxford Dictionary of Biochemistry and Molecular Biology&quot;]" fullname="mitochondrion" name="mitochondrion" type="cellular_component" url="http://amigo.geneontology.org/cgi-bin/amigo/term-details.cgi?term=GO:0005739"/>
        <instance comment="GO:0009536:&quot;Any member of a family of organelles found in the cytoplasm of plants and some protists, which are membrane-bounded and contain DNA. Plant plastids develop from a common type, the proplastid.&quot; [GOC:jl, ISBN:0198547684]" fullname="plastid" name="plastid" type="cellular_component" url="http://amigo.geneontology.org/cgi-bin/amigo/term-details.cgi?term=GO:0009536"/>
        <instance comment="GO:0005811:&quot;Any particle of coalesced lipids in the cytoplasm of a cell. May include associated proteins.&quot; [GOC:mah]" fullname="lipid particle" name="lipid particle" type="cellular_component" url="http://amigo.geneontology.org/cgi-bin/amigo/term-details.cgi?term=GO:0005811"/>
        <instance comment="GO:0005764:&quot;A small lytic vacuole that has cell cycle-independent morphology and is found in most animal cells and that contains a variety of hydrolases, most of which have their maximal activities in the pH range 5-6. The contained enzymes display latency if properly isolated. About 40 different lysosomal hydrolases are known and lysosomes have a great variety of morphologies and functions.&quot; [GOC:mah, ISBN:0198506732 &quot;Oxford Dictionary of Biochemistry and Molecular Biology&quot;]" fullname="lysosome" name="lysosome" type="cellular_component" url="http://amigo.geneontology.org/cgi-bin/amigo/term-details.cgi?term=GO:0005764"/>
        <instance comment="GO:0005768:&quot;A membrane-bounded organelle that carries materials newly ingested by endocytosis. It passes many of the materials to lysosomes for degradation.&quot; [ISBN:0198506732 &quot;Oxford Dictionary of Biochemistry and Molecular Biology&quot;]" fullname="endosome" name="endosome" type="cellular_component" url="http://amigo.geneontology.org/cgi-bin/amigo/term-details.cgi?term=GO:0005768"/>
      </class>
      <instance comment="GO:0005635:&quot;The double lipid bilayer enclosing the nucleus and separating its contents from the rest of the cytoplasm; includes the intermembrane space, a gap of width 20-40 nm (also called the perinuclear space).&quot; [ISBN:0198547684]" fullname="nuclear envelope" name="nuclear envelope" type="cellular_component" url="http://amigo.geneontology.org/cgi-bin/amigo/term-details.cgi?term=GO:0005635"/>
      <instance comment="GO:0030313:&quot;An envelope that surrounds a bacterial cell and includes the cytoplasmic membrane and everything external, encompassing the periplasmic space, cell wall, and outer membrane if present.&quot; [GOC:ds, GOC:mlg, http://pathmicro.med.sc.edu/fox/cell_envelope.htm]" fullname="cell envelope" name="cell envelope" type="cellular_component" url="http://amigo.geneontology.org/cgi-bin/amigo/term-details.cgi?term=GO:0030313"/>
      <class comment="GO:0030312:&quot;A structure that lies outside the plasma membrane and surrounds the entire cell.&quot; [GOC:go_curators]" fullname="external encapsulating structure" name="external encapsulating structure" type="cellular_component" url="http://amigo.geneontology.org/cgi-bin/amigo/term-details.cgi?term=GO:0030312">
        <instance comment="GO:0005618:&quot;The rigid or semi-rigid envelope lying outside the cell membrane of plant, fungal, and most prokaryotic cells, maintaining their shape and protecting them from osmotic lysis. In plants it is made of cellulose and, often, lignin; in fungi it is composed largely of polysaccharides; in bacteria it is composed of peptidoglycan.&quot; [ISBN:0198547684]" fullname="cell wall" name="cell wall" type="cellular_component" url="http://amigo.geneontology.org/cgi-bin/amigo/term-details.cgi?term=GO:0005618"/>
      </class>
      <class comment="GO:0005623:&quot;The basic structural and functional unit of all organisms. Includes the plasma membrane and any external encapsulating structures such as the cell wall and cell envelope.&quot; [GOC:go_curators]" fullname="cell" name="cell" type="cellular_component" url="http://amigo.geneontology.org/cgi-bin/amigo/term-details.cgi?term=GO:0005623">
        <instance comment="GO:0005929:&quot;A specialized eukaryotic organelle that consists of a filiform extrusion of the cell surface. Each cilium is bounded by an extrusion of the cytoplasmic membrane, and contains a regular longitudinal array of microtubules, anchored basally in a centriole.&quot; [GOC:kmv, ISBN:0198547684]" fullname="cilium" name="cilium" type="cellular_component" url="http://amigo.geneontology.org/cgi-bin/amigo/term-details.cgi?term=GO:0005929"/>
        <class comment="GO:0030312:&quot;A structure that lies outside the plasma membrane and surrounds the entire cell.&quot; [GOC:go_curators]" fullname="external encapsulating structure" name="external encapsulating structure" type="cellular_component" url="http://amigo.geneontology.org/cgi-bin/amigo/term-details.cgi?term=GO:0030312">
          <instance comment="GO:0005618:&quot;The rigid or semi-rigid envelope lying outside the cell membrane of plant, fungal, and most prokaryotic cells, maintaining their shape and protecting them from osmotic lysis. In plants it is made of cellulose and, often, lignin; in fungi it is composed largely of polysaccharides; in bacteria it is composed of peptidoglycan.&quot; [ISBN:0198547684]" fullname="cell wall" name="cell wall" type="cellular_component" url="http://amigo.geneontology.org/cgi-bin/amigo/term-details.cgi?term=GO:0005618"/>
        </class>
        <class comment="GO:0005622:&quot;The living contents of a cell; the matter contained within (but not including) the plasma membrane, usually taken to exclude large vacuoles and masses of secretory or ingested material. In eukaryotes it includes the nucleus and cytoplasm.&quot; [ISBN:0198506732 &quot;Oxford Dictionary of Biochemistry and Molecular Biology&quot;]" fullname="intracellular" name="intracellular" type="cellular_component" url="http://amigo.geneontology.org/cgi-bin/amigo/term-details.cgi?term=GO:0005622">
          <class comment="GO:0005856:&quot;Any of the various filamentous elements that form the internal framework of cells, and typically remain after treatment of the cells with mild detergent to remove membrane constituents and soluble components of the cytoplasm. The term embraces intermediate filaments, microfilaments, microtubules, the microtrabecular lattice, and other structures characterized by a polymeric filamentous nature and long-range order within the cell. The various elements of the cytoskeleton not only serve in the maintenance of cellular shape but also have roles in other cellular functions, including cellular movement, cell division, endocytosis, and movement of organelles.&quot; [GOC:mah, ISBN:0198547684, PMID:16959967]" fullname="cytoskeleton" name="cytoskeleton" type="cellular_component" url="http://amigo.geneontology.org/cgi-bin/amigo/term-details.cgi?term=GO:0005856">
            <instance comment="GO:0005815:&quot;A region in a eukaryotic cell, such as a centrosome or basal body, from which microtubules grow.&quot; [ISBN:0815316194]" fullname="microtubule organizing center" name="microtubule organizing center" type="cellular_component" url="http://amigo.geneontology.org/cgi-bin/amigo/term-details.cgi?term=GO:0005815"/>
          </class>
          <class comment="GO:0005737:&quot;All of the contents of a cell excluding the plasma membrane and nucleus, but including other subcellular structures.&quot; [ISBN:0198547684]" fullname="cytoplasm" name="cytoplasm" type="cellular_component" url="http://amigo.geneontology.org/cgi-bin/amigo/term-details.cgi?term=GO:0005737">
            <instance comment="GO:0005783:&quot;The irregular network of unit membranes, visible only by electron microscopy, that occurs in the cytoplasm of many eukaryotic cells. The membranes form a complex meshwork of tubular channels, which are often expanded into slitlike cavities called cisternae. The ER takes two forms, rough (or granular), with ribosomes adhering to the outer surface, and smooth (with no ribosomes attached).&quot; [ISBN:0198506732 &quot;Oxford Dictionary of Biochemistry and Molecular Biology&quot;]" fullname="endoplasmic reticulum" name="endoplasmic reticulum" type="cellular_component" url="http://amigo.geneontology.org/cgi-bin/amigo/term-details.cgi?term=GO:0005783"/>
            <instance comment="GO:0005815:&quot;A region in a eukaryotic cell, such as a centrosome or basal body, from which microtubules grow.&quot; [ISBN:0815316194]" fullname="microtubule organizing center" name="microtubule organizing center" type="cellular_component" url="http://amigo.geneontology.org/cgi-bin/amigo/term-details.cgi?term=GO:0005815"/>
            <class comment="GO:0005773:&quot;A closed structure, found only in eukaryotic cells, that is completely surrounded by unit membrane and contains liquid material. Cells contain one or several vacuoles, that may have different functions from each other. Vacuoles have a diverse array of functions. They can act as a storage organelle for nutrients or waste products, as a degradative compartment, as a cost-effective way of increasing cell size, and as a homeostatic regulator controlling both turgor pressure and pH of the cytosol.&quot; [GOC:mtg_sensu, ISBN:0198506732 &quot;Oxford Dictionary of Biochemistry and Molecular Biology&quot;]" fullname="vacuole" name="vacuole" type="cellular_component" url="http://amigo.geneontology.org/cgi-bin/amigo/term-details.cgi?term=GO:0005773">
              <instance comment="GO:0005764:&quot;A small lytic vacuole that has cell cycle-independent morphology and is found in most animal cells and that contains a variety of hydrolases, most of which have their maximal activities in the pH range 5-6. The contained enzymes display latency if properly isolated. About 40 different lysosomal hydrolases are known and lysosomes have a great variety of morphologies and functions.&quot; [GOC:mah, ISBN:0198506732 &quot;Oxford Dictionary of Biochemistry and Molecular Biology&quot;]" fullname="lysosome" name="lysosome" type="cellular_component" url="http://amigo.geneontology.org/cgi-bin/amigo/term-details.cgi?term=GO:0005764"/>
            </class>
            <instance comment="GO:0005777:&quot;A small, membrane-bounded organelle that uses dioxygen (O2) to oxidize organic molecules; contains some enzymes that produce and others that degrade hydrogen peroxide (H2O2).&quot; [ISBN:0815316194]" fullname="peroxisome" name="peroxisome" type="cellular_component" url="http://amigo.geneontology.org/cgi-bin/amigo/term-details.cgi?term=GO:0005777"/>
            <instance comment="GO:0005794:&quot;A compound membranous cytoplasmic organelle of eukaryotic cells, consisting of flattened, ribosome-free vesicles arranged in a more or less regular stack. The Golgi apparatus differs from the endoplasmic reticulum in often having slightly thicker membranes, appearing in sections as a characteristic shallow semicircle so that the convex side (cis or entry face) abuts the endoplasmic reticulum, secretory vesicles emerging from the concave side (trans or exit face). In vertebrate cells there is usually one such organelle, while in invertebrates and plants, where they are known usually as dictyosomes, there may be several scattered in the cytoplasm. The Golgi apparatus processes proteins produced on the ribosomes of the rough endoplasmic reticulum; such processing includes modification of the core oligosaccharides of glycoproteins, and the sorting and packaging of proteins for transport to a variety of cellular locations. Three different regions of the Golgi are now recognized both in terms of structure and function" fullname="Golgi apparatus" name="Golgi apparatus" type="cellular_component" url="http://amigo.geneontology.org/cgi-bin/amigo/term-details.cgi?term=GO:0005794"/>
            <instance comment="GO:0005829:&quot;The part of the cytoplasm that does not contain organelles but which does contain other particulate matter, such as protein complexes.&quot; [GOC:hgd, GOC:jl]" fullname="cytosol" name="cytosol" type="cellular_component" url="http://amigo.geneontology.org/cgi-bin/amigo/term-details.cgi?term=GO:0005829"/>
            <instance comment="GO:0000229:&quot;A chromosome found in the cytoplasm.&quot; [GOC:mah]" fullname="cytoplasmic chromosome" name="cytoplasmic chromosome" type="cellular_component" url="http://amigo.geneontology.org/cgi-bin/amigo/term-details.cgi?term=GO:0000229"/>
            <instance comment="GO:0005840:&quot;An intracellular organelle, about 200 A in diameter, consisting of RNA and protein. It is the site of protein biosynthesis resulting from translation of messenger RNA (mRNA). It consists of two subunits, one large and one small, each containing only protein and RNA. Both the ribosome and its subunits are characterized by their sedimentation coefficients, expressed in Svedberg units (symbol" fullname="ribosome" name="ribosome" type="cellular_component" url="http://amigo.geneontology.org/cgi-bin/amigo/term-details.cgi?term=GO:0005840"/>
            <instance comment="GO:0016023:&quot;A membrane-bounded vesicle found in the cytoplasm of the cell.&quot; [GOC:ai, GOC:mah]" fullname="cytoplasmic membrane-bounded vesicle" name="cytoplasmic membrane-bounded vesicle" type="cellular_component" url="http://amigo.geneontology.org/cgi-bin/amigo/term-details.cgi?term=GO:0016023"/>
            <instance comment="GO:0005739:&quot;A semiautonomous, self replicating organelle that occurs in varying numbers, shapes, and sizes in the cytoplasm of virtually all eukaryotic cells. It is notably the site of tissue respiration.&quot; [ISBN:0198506732 &quot;Oxford Dictionary of Biochemistry and Molecular Biology&quot;]" fullname="mitochondrion" name="mitochondrion" type="cellular_component" url="http://amigo.geneontology.org/cgi-bin/amigo/term-details.cgi?term=GO:0005739"/>
            <instance comment="GO:0009536:&quot;Any member of a family of organelles found in the cytoplasm of plants and some protists, which are membrane-bounded and contain DNA. Plant plastids develop from a common type, the proplastid.&quot; [GOC:jl, ISBN:0198547684]" fullname="plastid" name="plastid" type="cellular_component" url="http://amigo.geneontology.org/cgi-bin/amigo/term-details.cgi?term=GO:0009536"/>
            <instance comment="GO:0005811:&quot;Any particle of coalesced lipids in the cytoplasm of a cell. May include associated proteins.&quot; [GOC:mah]" fullname="lipid particle" name="lipid particle" type="cellular_component" url="http://amigo.geneontology.org/cgi-bin/amigo/term-details.cgi?term=GO:0005811"/>
            <instance comment="GO:0005764:&quot;A small lytic vacuole that has cell cycle-independent morphology and is found in most animal cells and that contains a variety of hydrolases, most of which have their maximal activities in the pH range 5-6. The contained enzymes display latency if properly isolated. About 40 different lysosomal hydrolases are known and lysosomes have a great variety of morphologies and functions.&quot; [GOC:mah, ISBN:0198506732 &quot;Oxford Dictionary of Biochemistry and Molecular Biology&quot;]" fullname="lysosome" name="lysosome" type="cellular_component" url="http://amigo.geneontology.org/cgi-bin/amigo/term-details.cgi?term=GO:0005764"/>
            <instance comment="GO:0005768:&quot;A membrane-bounded organelle that carries materials newly ingested by endocytosis. It passes many of the materials to lysosomes for degradation.&quot; [ISBN:0198506732 &quot;Oxford Dictionary of Biochemistry and Molecular Biology&quot;]" fullname="endosome" name="endosome" type="cellular_component" url="http://amigo.geneontology.org/cgi-bin/amigo/term-details.cgi?term=GO:0005768"/>
          </class>
          <class comment="GO:0005634:&quot;A membrane-bounded organelle of eukaryotic cells in which chromosomes are housed and replicated. In most cells, the nucleus contains all of the cell's chromosomes except the organellar chromosomes, and is the site of RNA synthesis and processing. In some species, or in specialized cell types, RNA metabolism or DNA replication may be absent.&quot; [GOC:go_curators]" fullname="nucleus" name="nucleus" type="cellular_component" url="http://amigo.geneontology.org/cgi-bin/amigo/term-details.cgi?term=GO:0005634">
            <instance comment="GO:0000228:&quot;A chromosome found in the nucleus of a eukaryotic cell.&quot; [GOC:mah]" fullname="nuclear chromosome" name="nuclear chromosome" type="cellular_component" url="http://amigo.geneontology.org/cgi-bin/amigo/term-details.cgi?term=GO:0000228"/>
            <instance comment="GO:0005654:&quot;That part of the nuclear content other than the chromosomes or the nucleolus.&quot; [GOC:ma, ISBN:0124325653]" fullname="nucleoplasm" name="nucleoplasm" type="cellular_component" url="http://amigo.geneontology.org/cgi-bin/amigo/term-details.cgi?term=GO:0005654"/>
            <instance comment="GO:0005730:&quot;A small, dense body one or more of which are present in the nucleus of eukaryotic cells. It is rich in RNA and protein, is not bounded by a limiting membrane, and is not seen during mitosis. Its prime function is the transcription of the nucleolar DNA into 45S ribosomal-precursor RNA, the processing of this RNA into 5.8S, 18S, and 28S components of ribosomal RNA, and the association of these components with 5S RNA and proteins synthesized outside the nucleolus. This association results in the formation of ribonucleoprotein precursors; these pass into the cytoplasm and mature into the 40S and 60S subunits of the ribosome.&quot; [ISBN:0198506732 &quot;Oxford Dictionary of Biochemistry and Molecular Biology&quot;]" fullname="nucleolus" name="nucleolus" type="cellular_component" url="http://amigo.geneontology.org/cgi-bin/amigo/term-details.cgi?term=GO:0005730"/>
            <instance comment="GO:0005635:&quot;The double lipid bilayer enclosing the nucleus and separating its contents from the rest of the cytoplasm; includes the intermembrane space, a gap of width 20-40 nm (also called the perinuclear space).&quot; [ISBN:0198547684]" fullname="nuclear envelope" name="nuclear envelope" type="cellular_component" url="http://amigo.geneontology.org/cgi-bin/amigo/term-details.cgi?term=GO:0005635"/>
          </class>
          <class comment="GO:0005694:&quot;A structure composed of a very long molecule of DNA and associated proteins (e.g. histones) that carries hereditary information.&quot; [ISBN:0198547684]" fullname="chromosome" name="chromosome" type="cellular_component" url="http://amigo.geneontology.org/cgi-bin/amigo/term-details.cgi?term=GO:0005694">
            <instance comment="GO:0000228:&quot;A chromosome found in the nucleus of a eukaryotic cell.&quot; [GOC:mah]" fullname="nuclear chromosome" name="nuclear chromosome" type="cellular_component" url="http://amigo.geneontology.org/cgi-bin/amigo/term-details.cgi?term=GO:0000228"/>
            <instance comment="GO:0000229:&quot;A chromosome found in the cytoplasm.&quot; [GOC:mah]" fullname="cytoplasmic chromosome" name="cytoplasmic chromosome" type="cellular_component" url="http://amigo.geneontology.org/cgi-bin/amigo/term-details.cgi?term=GO:0000229"/>
          </class>
          <instance comment="GO:0009579:&quot;A membranous cellular structure that bears the photosynthetic pigments in plants, algae, and cyanobacteria. In cyanobacteria thylakoids are of various shapes and are attached to, or continuous with, the plasma membrane. In eukaryotes they are flattened, membrane-bounded disk-like structures located in the chloroplasts; in the chloroplasts of higher plants the thylakoids form dense stacks called grana. Isolated thylakoid preparations can carry out photosynthetic electron transport and the associated phosphorylation.&quot; [GOC:ds, GOC:mtg_sensu, ISBN:0198506732 &quot;Oxford Dictionary of Biochemistry and Molecular Biology&quot;]" fullname="thylakoid" name="thylakoid" type="cellular_component" url="http://amigo.geneontology.org/cgi-bin/amigo/term-details.cgi?term=GO:0009579"/>
        </class>
        <instance comment="GO:0005618:&quot;The rigid or semi-rigid envelope lying outside the cell membrane of plant, fungal, and most prokaryotic cells, maintaining their shape and protecting them from osmotic lysis. In plants it is made of cellulose and, often, lignin; in fungi it is composed largely of polysaccharides; in bacteria it is composed of peptidoglycan.&quot; [ISBN:0198547684]" fullname="cell wall" name="cell wall" type="cellular_component" url="http://amigo.geneontology.org/cgi-bin/amigo/term-details.cgi?term=GO:0005618"/>
        <instance comment="GO:0005886:&quot;The membrane surrounding a cell that separates the cell from its external environment. It consists of a phospholipid bilayer and associated proteins.&quot; [ISBN:0716731363]" fullname="plasma membrane" name="plasma membrane" type="cellular_component" url="http://amigo.geneontology.org/cgi-bin/amigo/term-details.cgi?term=GO:0005886"/>
      </class>
      <class comment="GO:0005622:&quot;The living contents of a cell; the matter contained within (but not including) the plasma membrane, usually taken to exclude large vacuoles and masses of secretory or ingested material. In eukaryotes it includes the nucleus and cytoplasm.&quot; [ISBN:0198506732 &quot;Oxford Dictionary of Biochemistry and Molecular Biology&quot;]" fullname="intracellular" name="intracellular" type="cellular_component" url="http://amigo.geneontology.org/cgi-bin/amigo/term-details.cgi?term=GO:0005622">
        <class comment="GO:0005856:&quot;Any of the various filamentous elements that form the internal framework of cells, and typically remain after treatment of the cells with mild detergent to remove membrane constituents and soluble components of the cytoplasm. The term embraces intermediate filaments, microfilaments, microtubules, the microtrabecular lattice, and other structures characterized by a polymeric filamentous nature and long-range order within the cell. The various elements of the cytoskeleton not only serve in the maintenance of cellular shape but also have roles in other cellular functions, including cellular movement, cell division, endocytosis, and movement of organelles.&quot; [GOC:mah, ISBN:0198547684, PMID:16959967]" fullname="cytoskeleton" name="cytoskeleton" type="cellular_component" url="http://amigo.geneontology.org/cgi-bin/amigo/term-details.cgi?term=GO:0005856">
          <instance comment="GO:0005815:&quot;A region in a eukaryotic cell, such as a centrosome or basal body, from which microtubules grow.&quot; [ISBN:0815316194]" fullname="microtubule organizing center" name="microtubule organizing center" type="cellular_component" url="http://amigo.geneontology.org/cgi-bin/amigo/term-details.cgi?term=GO:0005815"/>
        </class>
        <class comment="GO:0005737:&quot;All of the contents of a cell excluding the plasma membrane and nucleus, but including other subcellular structures.&quot; [ISBN:0198547684]" fullname="cytoplasm" name="cytoplasm" type="cellular_component" url="http://amigo.geneontology.org/cgi-bin/amigo/term-details.cgi?term=GO:0005737">
          <instance comment="GO:0005783:&quot;The irregular network of unit membranes, visible only by electron microscopy, that occurs in the cytoplasm of many eukaryotic cells. The membranes form a complex meshwork of tubular channels, which are often expanded into slitlike cavities called cisternae. The ER takes two forms, rough (or granular), with ribosomes adhering to the outer surface, and smooth (with no ribosomes attached).&quot; [ISBN:0198506732 &quot;Oxford Dictionary of Biochemistry and Molecular Biology&quot;]" fullname="endoplasmic reticulum" name="endoplasmic reticulum" type="cellular_component" url="http://amigo.geneontology.org/cgi-bin/amigo/term-details.cgi?term=GO:0005783"/>
          <instance comment="GO:0005815:&quot;A region in a eukaryotic cell, such as a centrosome or basal body, from which microtubules grow.&quot; [ISBN:0815316194]" fullname="microtubule organizing center" name="microtubule organizing center" type="cellular_component" url="http://amigo.geneontology.org/cgi-bin/amigo/term-details.cgi?term=GO:0005815"/>
          <class comment="GO:0005773:&quot;A closed structure, found only in eukaryotic cells, that is completely surrounded by unit membrane and contains liquid material. Cells contain one or several vacuoles, that may have different functions from each other. Vacuoles have a diverse array of functions. They can act as a storage organelle for nutrients or waste products, as a degradative compartment, as a cost-effective way of increasing cell size, and as a homeostatic regulator controlling both turgor pressure and pH of the cytosol.&quot; [GOC:mtg_sensu, ISBN:0198506732 &quot;Oxford Dictionary of Biochemistry and Molecular Biology&quot;]" fullname="vacuole" name="vacuole" type="cellular_component" url="http://amigo.geneontology.org/cgi-bin/amigo/term-details.cgi?term=GO:0005773">
            <instance comment="GO:0005764:&quot;A small lytic vacuole that has cell cycle-independent morphology and is found in most animal cells and that contains a variety of hydrolases, most of which have their maximal activities in the pH range 5-6. The contained enzymes display latency if properly isolated. About 40 different lysosomal hydrolases are known and lysosomes have a great variety of morphologies and functions.&quot; [GOC:mah, ISBN:0198506732 &quot;Oxford Dictionary of Biochemistry and Molecular Biology&quot;]" fullname="lysosome" name="lysosome" type="cellular_component" url="http://amigo.geneontology.org/cgi-bin/amigo/term-details.cgi?term=GO:0005764"/>
          </class>
          <instance comment="GO:0005777:&quot;A small, membrane-bounded organelle that uses dioxygen (O2) to oxidize organic molecules; contains some enzymes that produce and others that degrade hydrogen peroxide (H2O2).&quot; [ISBN:0815316194]" fullname="peroxisome" name="peroxisome" type="cellular_component" url="http://amigo.geneontology.org/cgi-bin/amigo/term-details.cgi?term=GO:0005777"/>
          <instance comment="GO:0005794:&quot;A compound membranous cytoplasmic organelle of eukaryotic cells, consisting of flattened, ribosome-free vesicles arranged in a more or less regular stack. The Golgi apparatus differs from the endoplasmic reticulum in often having slightly thicker membranes, appearing in sections as a characteristic shallow semicircle so that the convex side (cis or entry face) abuts the endoplasmic reticulum, secretory vesicles emerging from the concave side (trans or exit face). In vertebrate cells there is usually one such organelle, while in invertebrates and plants, where they are known usually as dictyosomes, there may be several scattered in the cytoplasm. The Golgi apparatus processes proteins produced on the ribosomes of the rough endoplasmic reticulum; such processing includes modification of the core oligosaccharides of glycoproteins, and the sorting and packaging of proteins for transport to a variety of cellular locations. Three different regions of the Golgi are now recognized both in terms of structure and function" fullname="Golgi apparatus" name="Golgi apparatus" type="cellular_component" url="http://amigo.geneontology.org/cgi-bin/amigo/term-details.cgi?term=GO:0005794"/>
          <instance comment="GO:0005829:&quot;The part of the cytoplasm that does not contain organelles but which does contain other particulate matter, such as protein complexes.&quot; [GOC:hgd, GOC:jl]" fullname="cytosol" name="cytosol" type="cellular_component" url="http://amigo.geneontology.org/cgi-bin/amigo/term-details.cgi?term=GO:0005829"/>
          <instance comment="GO:0000229:&quot;A chromosome found in the cytoplasm.&quot; [GOC:mah]" fullname="cytoplasmic chromosome" name="cytoplasmic chromosome" type="cellular_component" url="http://amigo.geneontology.org/cgi-bin/amigo/term-details.cgi?term=GO:0000229"/>
          <instance comment="GO:0005840:&quot;An intracellular organelle, about 200 A in diameter, consisting of RNA and protein. It is the site of protein biosynthesis resulting from translation of messenger RNA (mRNA). It consists of two subunits, one large and one small, each containing only protein and RNA. Both the ribosome and its subunits are characterized by their sedimentation coefficients, expressed in Svedberg units (symbol" fullname="ribosome" name="ribosome" type="cellular_component" url="http://amigo.geneontology.org/cgi-bin/amigo/term-details.cgi?term=GO:0005840"/>
          <instance comment="GO:0016023:&quot;A membrane-bounded vesicle found in the cytoplasm of the cell.&quot; [GOC:ai, GOC:mah]" fullname="cytoplasmic membrane-bounded vesicle" name="cytoplasmic membrane-bounded vesicle" type="cellular_component" url="http://amigo.geneontology.org/cgi-bin/amigo/term-details.cgi?term=GO:0016023"/>
          <instance comment="GO:0005739:&quot;A semiautonomous, self replicating organelle that occurs in varying numbers, shapes, and sizes in the cytoplasm of virtually all eukaryotic cells. It is notably the site of tissue respiration.&quot; [ISBN:0198506732 &quot;Oxford Dictionary of Biochemistry and Molecular Biology&quot;]" fullname="mitochondrion" name="mitochondrion" type="cellular_component" url="http://amigo.geneontology.org/cgi-bin/amigo/term-details.cgi?term=GO:0005739"/>
          <instance comment="GO:0009536:&quot;Any member of a family of organelles found in the cytoplasm of plants and some protists, which are membrane-bounded and contain DNA. Plant plastids develop from a common type, the proplastid.&quot; [GOC:jl, ISBN:0198547684]" fullname="plastid" name="plastid" type="cellular_component" url="http://amigo.geneontology.org/cgi-bin/amigo/term-details.cgi?term=GO:0009536"/>
          <instance comment="GO:0005811:&quot;Any particle of coalesced lipids in the cytoplasm of a cell. May include associated proteins.&quot; [GOC:mah]" fullname="lipid particle" name="lipid particle" type="cellular_component" url="http://amigo.geneontology.org/cgi-bin/amigo/term-details.cgi?term=GO:0005811"/>
          <instance comment="GO:0005764:&quot;A small lytic vacuole that has cell cycle-independent morphology and is found in most animal cells and that contains a variety of hydrolases, most of which have their maximal activities in the pH range 5-6. The contained enzymes display latency if properly isolated. About 40 different lysosomal hydrolases are known and lysosomes have a great variety of morphologies and functions.&quot; [GOC:mah, ISBN:0198506732 &quot;Oxford Dictionary of Biochemistry and Molecular Biology&quot;]" fullname="lysosome" name="lysosome" type="cellular_component" url="http://amigo.geneontology.org/cgi-bin/amigo/term-details.cgi?term=GO:0005764"/>
          <instance comment="GO:0005768:&quot;A membrane-bounded organelle that carries materials newly ingested by endocytosis. It passes many of the materials to lysosomes for degradation.&quot; [ISBN:0198506732 &quot;Oxford Dictionary of Biochemistry and Molecular Biology&quot;]" fullname="endosome" name="endosome" type="cellular_component" url="http://amigo.geneontology.org/cgi-bin/amigo/term-details.cgi?term=GO:0005768"/>
        </class>
        <class comment="GO:0005634:&quot;A membrane-bounded organelle of eukaryotic cells in which chromosomes are housed and replicated. In most cells, the nucleus contains all of the cell's chromosomes except the organellar chromosomes, and is the site of RNA synthesis and processing. In some species, or in specialized cell types, RNA metabolism or DNA replication may be absent.&quot; [GOC:go_curators]" fullname="nucleus" name="nucleus" type="cellular_component" url="http://amigo.geneontology.org/cgi-bin/amigo/term-details.cgi?term=GO:0005634">
          <instance comment="GO:0000228:&quot;A chromosome found in the nucleus of a eukaryotic cell.&quot; [GOC:mah]" fullname="nuclear chromosome" name="nuclear chromosome" type="cellular_component" url="http://amigo.geneontology.org/cgi-bin/amigo/term-details.cgi?term=GO:0000228"/>
          <instance comment="GO:0005654:&quot;That part of the nuclear content other than the chromosomes or the nucleolus.&quot; [GOC:ma, ISBN:0124325653]" fullname="nucleoplasm" name="nucleoplasm" type="cellular_component" url="http://amigo.geneontology.org/cgi-bin/amigo/term-details.cgi?term=GO:0005654"/>
          <instance comment="GO:0005730:&quot;A small, dense body one or more of which are present in the nucleus of eukaryotic cells. It is rich in RNA and protein, is not bounded by a limiting membrane, and is not seen during mitosis. Its prime function is the transcription of the nucleolar DNA into 45S ribosomal-precursor RNA, the processing of this RNA into 5.8S, 18S, and 28S components of ribosomal RNA, and the association of these components with 5S RNA and proteins synthesized outside the nucleolus. This association results in the formation of ribonucleoprotein precursors; these pass into the cytoplasm and mature into the 40S and 60S subunits of the ribosome.&quot; [ISBN:0198506732 &quot;Oxford Dictionary of Biochemistry and Molecular Biology&quot;]" fullname="nucleolus" name="nucleolus" type="cellular_component" url="http://amigo.geneontology.org/cgi-bin/amigo/term-details.cgi?term=GO:0005730"/>
          <instance comment="GO:0005635:&quot;The double lipid bilayer enclosing the nucleus and separating its contents from the rest of the cytoplasm; includes the intermembrane space, a gap of width 20-40 nm (also called the perinuclear space).&quot; [ISBN:0198547684]" fullname="nuclear envelope" name="nuclear envelope" type="cellular_component" url="http://amigo.geneontology.org/cgi-bin/amigo/term-details.cgi?term=GO:0005635"/>
        </class>
        <class comment="GO:0005694:&quot;A structure composed of a very long molecule of DNA and associated proteins (e.g. histones) that carries hereditary information.&quot; [ISBN:0198547684]" fullname="chromosome" name="chromosome" type="cellular_component" url="http://amigo.geneontology.org/cgi-bin/amigo/term-details.cgi?term=GO:0005694">
          <instance comment="GO:0000228:&quot;A chromosome found in the nucleus of a eukaryotic cell.&quot; [GOC:mah]" fullname="nuclear chromosome" name="nuclear chromosome" type="cellular_component" url="http://amigo.geneontology.org/cgi-bin/amigo/term-details.cgi?term=GO:0000228"/>
          <instance comment="GO:0000229:&quot;A chromosome found in the cytoplasm.&quot; [GOC:mah]" fullname="cytoplasmic chromosome" name="cytoplasmic chromosome" type="cellular_component" url="http://amigo.geneontology.org/cgi-bin/amigo/term-details.cgi?term=GO:0000229"/>
        </class>
        <instance comment="GO:0009579:&quot;A membranous cellular structure that bears the photosynthetic pigments in plants, algae, and cyanobacteria. In cyanobacteria thylakoids are of various shapes and are attached to, or continuous with, the plasma membrane. In eukaryotes they are flattened, membrane-bounded disk-like structures located in the chloroplasts; in the chloroplasts of higher plants the thylakoids form dense stacks called grana. Isolated thylakoid preparations can carry out photosynthetic electron transport and the associated phosphorylation.&quot; [GOC:ds, GOC:mtg_sensu, ISBN:0198506732 &quot;Oxford Dictionary of Biochemistry and Molecular Biology&quot;]" fullname="thylakoid" name="thylakoid" type="cellular_component" url="http://amigo.geneontology.org/cgi-bin/amigo/term-details.cgi?term=GO:0009579"/>
      </class>
      <instance comment="GO:0005615:&quot;That part of a multicellular organism outside the cells proper, usually taken to be outside the plasma membranes, and occupied by fluid.&quot; [ISBN:0198547684]" fullname="extracellular space" name="extracellular space" type="cellular_component" url="http://amigo.geneontology.org/cgi-bin/amigo/term-details.cgi?term=GO:0005615"/>
      <instance comment="GO:0005811:&quot;Any particle of coalesced lipids in the cytoplasm of a cell. May include associated proteins.&quot; [GOC:mah]" fullname="lipid particle" name="lipid particle" type="cellular_component" url="http://amigo.geneontology.org/cgi-bin/amigo/term-details.cgi?term=GO:0005811"/>
      <instance comment="GO:0009579:&quot;A membranous cellular structure that bears the photosynthetic pigments in plants, algae, and cyanobacteria. In cyanobacteria thylakoids are of various shapes and are attached to, or continuous with, the plasma membrane. In eukaryotes they are flattened, membrane-bounded disk-like structures located in the chloroplasts; in the chloroplasts of higher plants the thylakoids form dense stacks called grana. Isolated thylakoid preparations can carry out photosynthetic electron transport and the associated phosphorylation.&quot; [GOC:ds, GOC:mtg_sensu, ISBN:0198506732 &quot;Oxford Dictionary of Biochemistry and Molecular Biology&quot;]" fullname="thylakoid" name="thylakoid" type="cellular_component" url="http://amigo.geneontology.org/cgi-bin/amigo/term-details.cgi?term=GO:0009579"/>
      <instance comment="GO:0005886:&quot;The membrane surrounding a cell that separates the cell from its external environment. It consists of a phospholipid bilayer and associated proteins.&quot; [ISBN:0716731363]" fullname="plasma membrane" name="plasma membrane" type="cellular_component" url="http://amigo.geneontology.org/cgi-bin/amigo/term-details.cgi?term=GO:0005886"/>
      <instance comment="GO:0005578:&quot;A layer consisting mainly of proteins (especially collagen) and glycosaminoglycans (mostly as proteoglycans) that forms a sheet underlying or overlying cells such as endothelial and epithelial cells. The proteins are secreted by cells in the vicinity. An example of this component is found in Mus musculus.&quot; [GOC:mtg_sensu, ISBN:0198547684]" fullname="proteinaceous extracellular matrix" name="proteinaceous extracellular matrix" type="cellular_component" url="http://amigo.geneontology.org/cgi-bin/amigo/term-details.cgi?term=GO:0005578"/>
      <class comment="GO:0005576:&quot;The space external to the outermost structure of a cell. For cells without external protective or external encapsulating structures this refers to space outside of the plasma membrane. This term covers the host cell environment outside an intracellular parasite.&quot; [GOC:go_curators]" fullname="extracellular region" name="extracellular region" type="cellular_component" url="http://amigo.geneontology.org/cgi-bin/amigo/term-details.cgi?term=GO:0005576">
        <instance comment="GO:0005615:&quot;That part of a multicellular organism outside the cells proper, usually taken to be outside the plasma membranes, and occupied by fluid.&quot; [ISBN:0198547684]" fullname="extracellular space" name="extracellular space" type="cellular_component" url="http://amigo.geneontology.org/cgi-bin/amigo/term-details.cgi?term=GO:0005615"/>
        <instance comment="GO:0005578:&quot;A layer consisting mainly of proteins (especially collagen) and glycosaminoglycans (mostly as proteoglycans) that forms a sheet underlying or overlying cells such as endothelial and epithelial cells. The proteins are secreted by cells in the vicinity. An example of this component is found in Mus musculus.&quot; [GOC:mtg_sensu, ISBN:0198547684]" fullname="proteinaceous extracellular matrix" name="proteinaceous extracellular matrix" type="cellular_component" url="http://amigo.geneontology.org/cgi-bin/amigo/term-details.cgi?term=GO:0005578"/>
      </class>
    </class>
  </class>
</ontology>
