# Supplementary material for: MetNetGE: interactive views of biological networks and ontologies
Source: BMC Bioinformatics. 2010 Sep 17;11:469. doi: 10.1186/1471-2105-11-469 (PMC2946353; doi:10.1186/1471-2105-11-469)
Supplement: Additional file 2 — MetNetGE source code. This is the source code of MetNetGE. Please go to MetNetGE.org to find the latest version, dependency packages and tutorials. [file 1471-2105-11-469-S2.ZIP › MetNetGE-1.0.3/SampleData/GeneOntology/gene_ontology.1_2-sample.dot]

/* Generated by GvGen v.0.9 (http://software.inl.fr/trac/wiki/GvGen) */

digraph G {
compound=true;
   node1 [width="0.01",style="filled",color="gray",label="GO:0000001",shape="rectangle",height="0.01"];
   node2 [width="0.01",style="filled",color="gray",label="GO:0000004",shape="rectangle",height="0.01"];
   node3 [width="0.01",label="GO:0000011",pos="-1,-1!",height="0.01"];
   node4 [width="0.01",style="filled",color="gray",label="GO:0000002",shape="rectangle",height="0.01"];
   node5 [width="0.01",label="GO:0000006",pos="-1,-1!",height="0.01"];
   node6 [width="0.01",label="GO:0000007",pos="-1,-1!",height="0.01"];
   node7 [width="0.01",style="filled",color="gray",label="GO:0000005",shape="rectangle",height="0.01"];
   node8 [width="0.01",label="GO:0000013",pos="-1,-1!",height="0.01"];
   node9 [width="0.01",label="GO:0000012",pos="-1,-1!",height="0.01"];
   node10 [width="0.01",style="filled",color="gray",label="GO:0000003",shape="rectangle",height="0.01"];
   node11 [width="0.01",label="GO:0000008",pos="-1,-1!",height="0.01"];
   node12 [width="0.01",label="GO:0000009",pos="-1,-1!",height="0.01"];
   node13 [width="0.01",label="GO:0000010",pos="-1,-1!",height="0.01"];
node1->node2;
node1->node4;
node1->node10;
node2->node3;
node4->node5;
node4->node6;
node4->node7;
node7->node8;
node7->node9;
node10->node11;
node10->node12;
node10->node13;
}
