# Supplementary material for: MetNetGE: interactive views of biological networks and ontologies
Source: BMC Bioinformatics. 2010 Sep 17;11:469. doi: 10.1186/1471-2105-11-469 (PMC2946353; doi:10.1186/1471-2105-11-469)
Supplement: Additional file 2 — MetNetGE source code. This is the source code of MetNetGE. Please go to MetNetGE.org to find the latest version, dependency packages and tutorials. [file 1471-2105-11-469-S2.ZIP › MetNetGE-1.0.3/SampleData/GeneOntology/gene_ontology.1_2-sample.obo]

format-version: 1.2
date: 03:04:2009 14:56
saved-by: dph
auto-generated-by: OBO-Edit 1.101
subsetdef: goslim_candida "Candida GO slim"
subsetdef: goslim_generic "Generic GO slim"
subsetdef: goslim_goa "GOA and proteome slim"
subsetdef: goslim_pir "PIR GO slim"
subsetdef: goslim_plant "Plant GO slim"
subsetdef: goslim_yeast "Yeast GO slim"
subsetdef: gosubset_prok "Prokaryotic GO subset"
synonymtypedef: systematic_synonym "Systematic synonym" EXACT
default-namespace: gene_ontology
remark: cvs version: $Revision: 1.515 $
author: Created by Ming Jia to test hierarchy. Only have 13 classes.

[Term]
id: GO:0000001
name: mitochondrion inheritance
namespace: biological_process
def: "The distribution of mitochondria, including the mitochondrial genome, into daughter cells after mitosis or meiosis, mediated by interactions between mitochondria and the cytoskeleton." [GOC:mcc, PMID:10873824, PMID:11389764]
synonym: "mitochondrial inheritance" EXACT []

[Term]
id: GO:0000002
name: mitochondrial genome maintenance
namespace: biological_process
def: "The maintenance of the structure and integrity of the mitochondrial genome; includes replication and segregation of the mitochondrial chromosome." [GOC:ai, GOC:vw]
is_a: GO:0000001 ! mitochondrion inheritance

[Term]
id: GO:0000003
name: reproduction
namespace: biological_process
alt_id: GO:0019952
alt_id: GO:0050876
def: "The production by an organism of new individuals that contain some portion of their genetic material inherited from that organism." [GOC:go_curators, GOC:isa_complete, ISBN:0198506732 "Oxford Dictionary of Biochemistry and Molecular Biology"]
subset: goslim_generic
subset: goslim_pir
subset: goslim_plant
subset: gosubset_prok
synonym: "reproductive physiological process" EXACT []
xref: Wikipedia:Reproduction
is_a: GO:0000001 ! mitochondrion inheritance

[Term]
id: GO:0000004
name: ribosomal chaperone activity
namespace: biological_process
def: "OBSOLETE. Assists in the correct assembly of ribosomes or ribosomal subunits in vivo, but is not a component of the assembled ribosome when performing its normal biological function." [GOC:jl, PMID:12150913]
comment: This term was made obsolete because it refers to a class of gene products and a biological process rather than a molecular function.
is_a: GO:0000001 ! mitochondrion inheritance

[Term]
id: GO:0000005
name: ascus lipid droplet
namespace: biological_process
def: "Any particle of coalesced lipids in an ascus or ascospore. May include associated proteins." [GOC:mah, PMID:12702293]
is_a: GO:0000002 ! mitochondrion inheritance

[Term]
id: GO:0000006
name: high affinity zinc uptake transmembrane transporter activity
namespace: biological_process
def: "Catalysis of the transfer of a solute or solutes from one side of a membrane to the other according to the reaction: Zn2+(out) = Zn2+(in), probably powered by proton motive force. In high affinity transport the transporter is able to bind the solute even if it is only present at very low concentrations." [TC:2.A.5.1.1]
is_a: GO:0000002 ! mitochondrion inheritance

[Term]
id: GO:0000007
name: low-affinity zinc ion transmembrane transporter activity
namespace: biological_process
def: "Catalysis of the transfer of a solute or solutes from one side of a membrane to the other according to the reaction: Zn2+ = Zn2+, probably powered by proton motive force. In low affinity transport the transporter is able to bind the solute only if it is present at very high concentrations." [GOC:mtg_transport, ISBN:0815340729]
is_a: GO:0000002 ! mitochondrion inheritance

[Term]
id: GO:0000008
name: thioredoxin
namespace: biological_process
alt_id: GO:0000013
def: "OBSOLETE. A small disulfide-containing redox protein that serves as a general protein disulfide oxidoreductase. Interacts with a broad range of proteins by a redox mechanism, based on the reversible oxidation of 2 cysteine thiol groups to a disulfide, accompanied by the transfer of 2 electrons and 2 protons. The net result is the covalent interconversion of a disulfide and a dithiol." [GOC:kd]
comment: This term was made obsolete because it represents gene products.
is_a: GO:0000003 ! biological_process

[Term]
id: GO:0000009
name: alpha-1,6-mannosyltransferase activity
namespace: biological_process
def: "Catalysis of the transfer of a mannose residue from GDP-mannose to an oligosaccharide, forming an alpha-1,6-linkage." [GOC:mcc, PMID:2644248]
xref: EC:2.4.1.-
is_a: GO:0000003 ! biological_process

[Term]
id: GO:0000010
name: trans-hexaprenyltranstransferase activity
namespace: biological_process
def: "Catalysis of the reaction: all-trans-hexaprenyl diphosphate + isopentenyl diphosphate = diphosphate + all-trans-heptaprenyl diphosphate." [EC:2.5.1.30]
subset: gosubset_prok
synonym: "all-trans-heptaprenyl-diphosphate synthase activity" EXACT [EC:2.5.1.30]
synonym: "all-trans-hexaprenyl-diphosphate:isopentenyl-diphosphate hexaprenyltranstransferase activity" EXACT [EC:2.5.1.30]
synonym: "heptaprenyl diphosphate synthase activity" EXACT [EC:2.5.1.30]
synonym: "heptaprenyl pyrophosphate synthase activity" EXACT [EC:2.5.1.30]
synonym: "heptaprenyl pyrophosphate synthetase activity" EXACT [EC:2.5.1.30]
xref: EC:2.5.1.30
xref: MetaCyc:TRANS-HEXAPRENYLTRANSTRANSFERASE-RXN
is_a: GO:0000003 ! biological_process

[Term]
id: GO:0000011
name: vacuole inheritance
namespace: biological_process
def: "The distribution of vacuoles into daughter cells after mitosis or meiosis, mediated by interactions between vacuoles and the cytoskeleton." [GOC:mcc, PMID:10873824, PMID:14616069]
is_a: GO:0000004 ! ribosomal chaperone activity

[Term]
id: GO:0000012
name: single strand break repair
namespace: biological_process
def: "The repair of single strand breaks in DNA. Repair of such breaks is mediated by the same enzyme systems as are used in base excision repair." [http://www.ultranet.com/~jkimball/BiologyPages/D/DNArepair.html]
subset: gosubset_prok
is_a: GO:0000005 ! ascus lipid droplet

[Term]
id: GO:0000013
name: single-stranded DNA specific endodeoxyribonuclease activity
namespace: biological_process
def: "Catalysis of the hydrolysis of ester linkages within a single-stranded deoxyribonucleic acid molecule by creating internal breaks." [GOC:mah]
is_a: GO:0000005 ! ascus lipid droplet
