# Supplementary material for: MetNetGE: interactive views of biological networks and ontologies
Source: BMC Bioinformatics. 2010 Sep 17;11:469. doi: 10.1186/1471-2105-11-469 (PMC2946353; doi:10.1186/1471-2105-11-469)
Supplement: Additional file 2 — MetNetGE source code. This is the source code of MetNetGE. Please go to MetNetGE.org to find the latest version, dependency packages and tutorials. [file 1471-2105-11-469-S2.ZIP › MetNetGE-1.0.3/SampleData/GeneOntology/goslim_generic.obo]

format-version: 1.2
date: 11:08:2009 15:39
auto-generated-by: OBO-Edit 2.0
saved-by: tanyaberardini
synonymtypedef: systematic_synonym "Systematic synonym" EXACT
subsetdef: goslim_candida "Candida GO slim"
subsetdef: goslim_generic "Generic GO slim"
subsetdef: goslim_goa "GOA and proteome slim"
subsetdef: goslim_pir "PIR GO slim"
subsetdef: goslim_plant "Plant GO slim"
subsetdef: goslim_pombe "Fission yeast GO slim"
subsetdef: goslim_yeast "Yeast GO slim"
subsetdef: gosubset_prok "Prokaryotic GO subset"
remark: cvs version: $Revision: 1.766 $

[Term]
id: GO:0000003
name: reproduction
namespace: biological_process
alt_id: GO:0019952
alt_id: GO:0050876
def: "The production by an organism of new individuals that contain some portion of their genetic material inherited from that organism." [GOC:go_curators, GOC:isa_complete, ISBN:0198506732 "Oxford Dictionary of Biochemistry and Molecular Biology"]
subset: goslim_generic
subset: goslim_pir
subset: goslim_plant
subset: gosubset_prok
synonym: "reproductive physiological process" EXACT []
xref: Wikipedia:Reproduction
is_a: GO:0008150 ! biological_process

[Term]
id: GO:0000166
name: nucleotide binding
namespace: molecular_function
def: "Interacting selectively and non-covalently with a nucleotide, any compound consisting of a nucleoside that is esterified with (ortho)phosphate or an oligophosphate at any hydroxyl group on the ribose or deoxyribose moiety." [GOC:mah, ISBN:0198547684]
subset: goslim_generic
subset: goslim_pir
subset: goslim_plant
subset: gosubset_prok
is_a: GO:0005488 ! binding

[Term]
id: GO:0000228
name: nuclear chromosome
namespace: cellular_component
def: "A chromosome found in the nucleus of a eukaryotic cell." [GOC:mah]
subset: goslim_generic
synonym: "nuclear interphase chromosome" NARROW []
relationship: part_of GO:0005634 ! nucleus
is_a: GO:0005694 ! chromosome

[Term]
id: GO:0000229
name: cytoplasmic chromosome
namespace: cellular_component
def: "A chromosome found in the cytoplasm." [GOC:mah]
subset: goslim_generic
subset: gosubset_prok
synonym: "cytoplasmic interphase chromosome" NARROW []
relationship: part_of GO:0005737 ! cytoplasm
is_a: GO:0005694 ! chromosome

[Term]
id: GO:0003674
name: molecular_function
namespace: molecular_function
alt_id: GO:0005554
def: "Elemental activities, such as catalysis or binding, describing the actions of a gene product at the molecular level. A given gene product may exhibit one or more molecular functions." [GOC:go_curators]
comment: Note that, in addition to forming the root of the molecular function ontology, this term is recommended for use for the annotation of gene products whose molecular function is unknown. Note that when this term is used for annotation, it indicates that no information was available about the molecular function of the gene product annotated as of the date the annotation was made; the evidence code ND, no data, is used to indicate this.
subset: goslim_candida
subset: goslim_generic
subset: goslim_goa
subset: goslim_pir
subset: goslim_plant
subset: goslim_yeast
subset: gosubset_prok
synonym: "molecular function" EXACT []
synonym: "molecular function unknown" NARROW []

[Term]
id: GO:0003676
name: nucleic acid binding
namespace: molecular_function
def: "Interacting selectively and non-covalently with any nucleic acid." [GOC:jl]
subset: goslim_generic
subset: goslim_goa
subset: goslim_pir
subset: goslim_plant
subset: gosubset_prok
is_a: GO:0005488 ! binding

[Term]
id: GO:0003677
name: DNA binding
namespace: molecular_function
def: "Any molecular function by which a gene product interacts selectively with DNA (deoxyribonucleic acid)." [GOC:dph, GOC:jl, GOC:tb]
subset: goslim_candida
subset: goslim_generic
subset: goslim_plant
subset: goslim_yeast
subset: gosubset_prok
synonym: "microtubule/chromatin interaction" RELATED []
synonym: "plasmid binding" NARROW []
is_a: GO:0003676 ! nucleic acid binding

[Term]
id: GO:0003682
name: chromatin binding
namespace: molecular_function
def: "Interacting selectively and non-covalently with chromatin, the network of fibers of DNA and protein that make up the chromosomes of the eukaryotic nucleus during interphase." [GOC:jl, ISBN:0198506732 "Oxford Dictionary of Biochemistry and Molecular Biology"]
subset: goslim_generic
subset: goslim_pir
subset: goslim_plant
synonym: "lamin/chromatin binding" BROAD []
synonym: "microtubule/chromatin interaction" RELATED []
synonym: "nuclear membrane vesicle binding to chromatin" NARROW []
is_a: GO:0005488 ! binding

[Term]
id: GO:0003700
name: transcription factor activity
namespace: molecular_function
alt_id: GO:0000130
def: "The function of binding to a specific DNA sequence in order to modulate transcription. The transcription factor may or may not also interact selectively with a protein or macromolecular complex." [GOC:curators]
subset: goslim_generic
subset: goslim_plant
subset: gosubset_prok
xref: Reactome:4325
is_a: GO:0003677 ! DNA binding
is_a: GO:0030528 ! transcription regulator activity

[Term]
id: GO:0003723
name: RNA binding
namespace: molecular_function
def: "Interacting selectively and non-covalently with an RNA molecule or a portion thereof." [GOC:mah]
subset: goslim_candida
subset: goslim_generic
subset: goslim_plant
subset: goslim_yeast
subset: gosubset_prok
xref: Reactome:1805
is_a: GO:0003676 ! nucleic acid binding

[Term]
id: GO:0003774
name: motor activity
namespace: molecular_function
def: "Catalysis of movement along a polymeric molecule such as a microfilament or microtubule, coupled to the hydrolysis of a nucleoside triphosphate." [GOC:mah, ISBN:0815316194]
subset: goslim_candida
subset: goslim_generic
subset: goslim_goa
subset: goslim_pir
subset: goslim_plant
subset: goslim_yeast
subset: gosubset_prok
is_a: GO:0016787 ! hydrolase activity

[Term]
id: GO:0003779
name: actin binding
namespace: molecular_function
def: "Interacting selectively and non-covalently with monomeric or multimeric forms of actin, including actin filaments." [GOC:clt]
subset: goslim_generic
synonym: "membrane associated actin binding" NARROW []
is_a: GO:0008092 ! cytoskeletal protein binding

[Term]
id: GO:0003824
name: catalytic activity
namespace: molecular_function
def: "Catalysis of a biochemical reaction at physiological temperatures. In biologically catalyzed reactions, the reactants are known as substrates, and the catalysts are naturally occurring macromolecular substances known as enzymes. Enzymes possess specific binding sites for substrates, and are usually composed wholly or largely of protein, but RNA that has catalytic activity (ribozyme) is often also regarded as enzymatic." [ISBN:0198506732 "Oxford Dictionary of Biochemistry and Molecular Biology"]
subset: goslim_generic
subset: goslim_goa
subset: goslim_pir
subset: goslim_plant
subset: gosubset_prok
synonym: "enzyme activity" EXACT [GOC:dph, GOC:tb]
xref: Wikipedia:Enzyme
is_a: GO:0003674 ! molecular_function

[Term]
id: GO:0004518
name: nuclease activity
namespace: molecular_function
def: "Catalysis of the hydrolysis of ester linkages within nucleic acids." [ISBN:0198547684]
comment: Consider also annotating to the molecular function term 'nucleic acid binding ; GO:0003676'. Note that 'tRNA nucleotidyltransferase activity ; GO:0009022', also known as 'ribonuclease PH', does not have parentage in the 'nuclease activity' branch of the ontology because both GO and the Enzyme Commission define nuclease activity as a type of hydrolysis.
subset: goslim_generic
subset: goslim_plant
subset: gosubset_prok
xref: EC:3.1.-.-
is_a: GO:0016787 ! hydrolase activity

[Term]
id: GO:0004672
name: protein kinase activity
namespace: molecular_function
alt_id: GO:0050222
def: "Catalysis of the phosphorylation of an amino acid residue in a protein, usually according to the reaction: a protein + ATP = a phosphoprotein + ADP." [MetaCyc:PROTEIN-KINASE-RXN]
comment: Note that triphosphate is used as a phosphate donor by at least one kinase.
subset: goslim_candida
subset: goslim_generic
subset: goslim_yeast
subset: gosubset_prok
synonym: "protamine kinase activity" NARROW []
xref: MetaCyc:PROTEIN-KINASE-RXN
xref: Reactome:4030
is_a: GO:0016301 ! kinase activity

[Term]
id: GO:0004721
name: phosphoprotein phosphatase activity
namespace: molecular_function
def: "Catalysis of the reaction: a phosphoprotein + H2O = a protein + phosphate. Together with protein kinases, these enzymes control the state of phosphorylation of cell proteins and thereby provide an important mechanism for regulating cellular activity." [EC:3.1.3.16, ISBN:0198547684]
subset: goslim_candida
subset: goslim_generic
subset: goslim_yeast
subset: gosubset_prok
synonym: "phosphoprotein phosphohydrolase activity" EXACT [EC:3.1.3.16]
synonym: "protein phosphatase activity" EXACT []
synonym: "protein phosphatase-1 activity" NARROW [EC:3.1.3.16]
synonym: "protein phosphatase-2A activity" NARROW [EC:3.1.3.16]
synonym: "protein phosphatase-2B activity" NARROW [EC:3.1.3.16]
synonym: "protein phosphatase-2C activity" NARROW [EC:3.1.3.16]
xref: EC:3.1.3.16
xref: MetaCyc:3.1.3.16-RXN
xref: Reactome:1887
is_a: GO:0016787 ! hydrolase activity

[Term]
id: GO:0004871
name: signal transducer activity
namespace: molecular_function
def: "Mediates the transfer of a signal from the outside to the inside of a cell by means other than the introduction of the signal molecule itself into the cell." [GOC:jl, ISBN:0198506732 "Oxford Dictionary of Biochemistry and Molecular Biology"]
subset: goslim_candida
subset: goslim_generic
subset: goslim_goa
subset: goslim_pir
subset: goslim_plant
subset: goslim_yeast
subset: gosubset_prok
is_a: GO:0003674 ! molecular_function

[Term]
id: GO:0004872
name: receptor activity
namespace: molecular_function
def: "Combining with an extracellular or intracellular messenger to initiate a change in cell activity." [GOC:ceb, ISBN:0198506732 "Oxford Dictionary of Biochemistry and Molecular Biology"]
subset: goslim_generic
subset: goslim_goa
subset: goslim_plant
subset: gosubset_prok
synonym: "receptor guanylate cyclase activity" NARROW []
is_a: GO:0004871 ! signal transducer activity

[Term]
id: GO:0005102
name: receptor binding
namespace: molecular_function
def: "Interacting selectively and non-covalently with one or more specific sites on a receptor molecule, a macromolecule that undergoes combination with a hormone, neurotransmitter, drug or intracellular messenger to initiate a change in cell function." [GOC:bf, GOC:ceb, ISBN:0198506732 "Oxford Dictionary of Biochemistry and Molecular Biology"]
subset: goslim_generic
subset: goslim_plant
subset: gosubset_prok
synonym: "receptor ligand" NARROW []
synonym: "receptor-associated protein activity" RELATED []
xref: Wikipedia:Ligand_(biochemistry)
is_a: GO:0005515 ! protein binding

[Term]
id: GO:0005198
name: structural molecule activity
namespace: molecular_function
def: "The action of a molecule that contributes to the structural integrity of a complex or assembly within or outside a cell." [GOC:mah]
subset: goslim_candida
subset: goslim_generic
subset: goslim_goa
subset: goslim_pir
subset: goslim_plant
subset: goslim_yeast
subset: gosubset_prok
is_a: GO:0003674 ! molecular_function

[Term]
id: GO:0005215
name: transporter activity
namespace: molecular_function
alt_id: GO:0005478
def: "Enables the directed movement of substances (such as macromolecules, small molecules, ions) into, out of, within or between cells." [GOC:ai, GOC:df]
subset: goslim_candida
subset: goslim_generic
subset: goslim_goa
subset: goslim_pir
subset: goslim_plant
subset: goslim_yeast
subset: gosubset_prok
synonym: "small-molecule carrier or transporter" RELATED []
xref: Reactome:1391
is_a: GO:0003674 ! molecular_function

[Term]
id: GO:0005216
name: ion channel activity
namespace: molecular_function
def: "Catalysis of facilitated diffusion of an ion (by an energy-independent process) by passage through a transmembrane aqueous pore or channel without evidence for a carrier-mediated mechanism." [GOC:cy, GOC:mtg_transport, ISBN:0815340729]
subset: goslim_generic
subset: gosubset_prok
is_a: GO:0005215 ! transporter activity

[Term]
id: GO:0005326
name: neurotransmitter transporter activity
namespace: molecular_function
def: "Enables the directed movement of a neurotransmitter into, out of, within or between cells. Neurotransmitters are any chemical substance that is capable of transmitting (or inhibiting the transmission of) a nerve impulse from a neuron to another cell." [GOC:ai, ISBN:0198506732 "Oxford Dictionary of Biochemistry and Molecular Biology"]
subset: goslim_generic
subset: gosubset_prok
xref: Reactome:13292
is_a: GO:0005215 ! transporter activity

[Term]
id: GO:0005488
name: binding
namespace: molecular_function
def: "The selective, non-covalent, often stoichiometric, interaction of a molecule with one or more specific sites on another molecule." [GOC:ceb, GOC:mah, ISBN:0198506732 "Oxford Dictionary of Biochemistry and Molecular Biology"]
comment: For ligands that bind to signal transducing receptors, consider the molecular function term 'receptor binding ; GO:0005102' and its children.
subset: goslim_generic
subset: goslim_goa
subset: goslim_pir
subset: goslim_plant
subset: gosubset_prok
synonym: "ligand" NARROW []
xref: Wikipedia:Binding_(molecular)
is_a: GO:0003674 ! molecular_function

[Term]
id: GO:0005509
name: calcium ion binding
namespace: molecular_function
def: "Interacting selectively and non-covalently with calcium ions (Ca2+)." [GOC:ai]
subset: goslim_generic
subset: gosubset_prok
synonym: "calcium ion storage activity" RELATED []
is_a: GO:0005488 ! binding

[Term]
id: GO:0005515
name: protein binding
namespace: molecular_function
alt_id: GO:0045308
def: "Interacting selectively and non-covalently with any protein or protein complex (a complex of two or more proteins that may include other nonprotein molecules)." [GOC:go_curators]
subset: goslim_candida
subset: goslim_generic
subset: goslim_goa
subset: goslim_pir
subset: goslim_plant
subset: goslim_yeast
subset: gosubset_prok
synonym: "alpha-2 macroglobulin receptor-associated protein activity" RELATED []
synonym: "protein amino acid binding" EXACT []
synonym: "protein degradation tagging activity" RELATED []
synonym: "protein folding chaperone" NARROW [GOC:dph, GOC:mah, GOC:tb]
synonym: "protein tagging activity" RELATED []
xref: Reactome:6125
is_a: GO:0005488 ! binding

[Term]
id: GO:0005575
name: cellular_component
namespace: cellular_component
alt_id: GO:0008372
def: "The part of a cell or its extracellular environment in which a gene product is located. A gene product may be located in one or more parts of a cell and its location may be as specific as a particular macromolecular complex, that is, a stable, persistent association of macromolecules that function together." [GOC:go_curators]
comment: Note that, in addition to forming the root of the cellular component ontology, this term is recommended for use for the annotation of gene products whose cellular component is unknown. Note that when this term is used for annotation, it indicates that no information was available about the cellular component of the gene product annotated as of the date the annotation was made; the evidence code ND, no data, is used to indicate this.
subset: goslim_candida
subset: goslim_generic
subset: goslim_goa
subset: goslim_pir
subset: goslim_plant
subset: goslim_yeast
subset: gosubset_prok
synonym: "cellular component" EXACT []
synonym: "cellular component unknown" NARROW []

[Term]
id: GO:0005576
name: extracellular region
namespace: cellular_component
def: "The space external to the outermost structure of a cell. For cells without external protective or external encapsulating structures this refers to space outside of the plasma membrane. This term covers the host cell environment outside an intracellular parasite." [GOC:go_curators]
comment: Note that this term is intended to annotate gene products that are not uniformly attached to the cell surface. For gene products from multicellular organisms which are secreted from a cell but retained within the organism (i.e. released into the interstitial fluid or blood), consider the cellular component term 'extracellular space ; GO:0005615'.
subset: goslim_candida
subset: goslim_generic
subset: goslim_goa
subset: goslim_pir
subset: goslim_plant
subset: goslim_yeast
subset: gosubset_prok
synonym: "extracellular" EXACT []
xref: Wikipedia:Extracellular
is_a: GO:0005575 ! cellular_component

[Term]
id: GO:0005578
name: proteinaceous extracellular matrix
namespace: cellular_component
def: "A layer consisting mainly of proteins (especially collagen) and glycosaminoglycans (mostly as proteoglycans) that forms a sheet underlying or overlying cells such as endothelial and epithelial cells. The proteins are secreted by cells in the vicinity. An example of this component is found in Mus musculus." [GOC:mtg_sensu, ISBN:0198547684]
subset: goslim_generic
subset: goslim_goa
subset: goslim_plant
is_a: GO:0005575 ! cellular_component
relationship: part_of GO:0005576 ! extracellular region

[Term]
id: GO:0005615
name: extracellular space
namespace: cellular_component
def: "That part of a multicellular organism outside the cells proper, usually taken to be outside the plasma membranes, and occupied by fluid." [ISBN:0198547684]
comment: Note that for multicellular organisms, the extracellular space refers to everything outside a cell, but still within the organism (excluding the extracellular matrix). Gene products from a multi-cellular organism are secreted from a cell into the interstitial fluid or blood can therefore be annotated to this term.
subset: goslim_generic
subset: goslim_goa
subset: goslim_plant
synonym: "intercellular space" RELATED []
is_a: GO:0005575 ! cellular_component
relationship: part_of GO:0005576 ! extracellular region

[Term]
id: GO:0005618
name: cell wall
namespace: cellular_component
def: "The rigid or semi-rigid envelope lying outside the cell membrane of plant, fungal, and most prokaryotic cells, maintaining their shape and protecting them from osmotic lysis. In plants it is made of cellulose and, often, lignin; in fungi it is composed largely of polysaccharides; in bacteria it is composed of peptidoglycan." [ISBN:0198547684]
subset: goslim_candida
subset: goslim_generic
subset: goslim_pir
subset: goslim_plant
subset: goslim_yeast
subset: gosubset_prok
xref: Wikipedia:Cell_wall
relationship: part_of GO:0005623 ! cell
is_a: GO:0030312 ! external encapsulating structure

[Term]
id: GO:0005622
name: intracellular
namespace: cellular_component
def: "The living contents of a cell; the matter contained within (but not including) the plasma membrane, usually taken to exclude large vacuoles and masses of secretory or ingested material. In eukaryotes it includes the nucleus and cytoplasm." [ISBN:0198506732 "Oxford Dictionary of Biochemistry and Molecular Biology"]
subset: goslim_generic
subset: goslim_goa
subset: goslim_pir
subset: goslim_plant
subset: gosubset_prok
synonym: "internal to cell" EXACT []
synonym: "protoplasm" EXACT []
xref: Wikipedia:Intracellular
is_a: GO:0005575 ! cellular_component
relationship: part_of GO:0005623 ! cell

[Term]
id: GO:0005623
name: cell
namespace: cellular_component
def: "The basic structural and functional unit of all organisms. Includes the plasma membrane and any external encapsulating structures such as the cell wall and cell envelope." [GOC:go_curators]
subset: goslim_generic
subset: goslim_goa
subset: goslim_plant
subset: gosubset_prok
xref: Wikipedia:Cell_(biology)
is_a: GO:0005575 ! cellular_component

[Term]
id: GO:0005634
name: nucleus
namespace: cellular_component
def: "A membrane-bounded organelle of eukaryotic cells in which chromosomes are housed and replicated. In most cells, the nucleus contains all of the cell's chromosomes except the organellar chromosomes, and is the site of RNA synthesis and processing. In some species, or in specialized cell types, RNA metabolism or DNA replication may be absent." [GOC:go_curators]
subset: goslim_candida
subset: goslim_generic
subset: goslim_goa
subset: goslim_pir
subset: goslim_plant
subset: goslim_yeast
synonym: "cell nucleus" EXACT []
xref: Wikipedia:Cell_nucleus
is_a: GO:0043226 ! organelle
relationship: part_of GO:0005622 ! intracellular

[Term]
id: GO:0005635
name: nuclear envelope
namespace: cellular_component
alt_id: GO:0005636
def: "The double lipid bilayer enclosing the nucleus and separating its contents from the rest of the cytoplasm; includes the intermembrane space, a gap of width 20-40 nm (also called the perinuclear space)." [ISBN:0198547684]
subset: goslim_generic
subset: goslim_plant
xref: Wikipedia:Nuclear_envelope
is_a: GO:0005575 ! cellular_component
relationship: part_of GO:0005634 ! nucleus

[Term]
id: GO:0005654
name: nucleoplasm
namespace: cellular_component
def: "That part of the nuclear content other than the chromosomes or the nucleolus." [GOC:ma, ISBN:0124325653]
subset: goslim_generic
subset: goslim_plant
xref: Wikipedia:Nucleoplasm
is_a: GO:0005575 ! cellular_component
relationship: part_of GO:0005634 ! nucleus

[Term]
id: GO:0005694
name: chromosome
namespace: cellular_component
def: "A structure composed of a very long molecule of DNA and associated proteins (e.g. histones) that carries hereditary information." [ISBN:0198547684]
subset: goslim_candida
subset: goslim_generic
subset: goslim_goa
subset: goslim_pir
subset: goslim_yeast
subset: gosubset_prok
synonym: "chromatid" RELATED []
synonym: "interphase chromosome" NARROW []
synonym: "prophase chromosome" NARROW []
xref: Wikipedia:Chromosome
is_a: GO:0043226 ! organelle
relationship: part_of GO:0005622 ! intracellular

[Term]
id: GO:0005730
name: nucleolus
namespace: cellular_component
def: "A small, dense body one or more of which are present in the nucleus of eukaryotic cells. It is rich in RNA and protein, is not bounded by a limiting membrane, and is not seen during mitosis. Its prime function is the transcription of the nucleolar DNA into 45S ribosomal-precursor RNA, the processing of this RNA into 5.8S, 18S, and 28S components of ribosomal RNA, and the association of these components with 5S RNA and proteins synthesized outside the nucleolus. This association results in the formation of ribonucleoprotein precursors; these pass into the cytoplasm and mature into the 40S and 60S subunits of the ribosome." [ISBN:0198506732 "Oxford Dictionary of Biochemistry and Molecular Biology"]
subset: goslim_candida
subset: goslim_generic
subset: goslim_pir
subset: goslim_plant
subset: goslim_yeast
xref: Wikipedia:Nucleolus
relationship: part_of GO:0005634 ! nucleus
is_a: GO:0043226 ! organelle

[Term]
id: GO:0005737
name: cytoplasm
namespace: cellular_component
def: "All of the contents of a cell excluding the plasma membrane and nucleus, but including other subcellular structures." [ISBN:0198547684]
subset: goslim_candida
subset: goslim_generic
subset: goslim_goa
subset: goslim_plant
subset: goslim_yeast
subset: gosubset_prok
xref: Wikipedia:Cytoplasm
is_a: GO:0005575 ! cellular_component
relationship: part_of GO:0005622 ! intracellular

[Term]
id: GO:0005739
name: mitochondrion
namespace: cellular_component
def: "A semiautonomous, self replicating organelle that occurs in varying numbers, shapes, and sizes in the cytoplasm of virtually all eukaryotic cells. It is notably the site of tissue respiration." [ISBN:0198506732 "Oxford Dictionary of Biochemistry and Molecular Biology"]
subset: goslim_candida
subset: goslim_generic
subset: goslim_pir
subset: goslim_plant
subset: goslim_yeast
synonym: "mitochondria" EXACT []
xref: Wikipedia:Mitochondrion
is_a: GO:0043226 ! organelle
relationship: part_of GO:0005737 ! cytoplasm

[Term]
id: GO:0005764
name: lysosome
namespace: cellular_component
def: "A small lytic vacuole that has cell cycle-independent morphology and is found in most animal cells and that contains a variety of hydrolases, most of which have their maximal activities in the pH range 5-6. The contained enzymes display latency if properly isolated. About 40 different lysosomal hydrolases are known and lysosomes have a great variety of morphologies and functions." [GOC:mah, ISBN:0198506732 "Oxford Dictionary of Biochemistry and Molecular Biology"]
subset: goslim_generic
subset: goslim_plant
xref: Wikipedia:Lysosome
relationship: part_of GO:0005737 ! cytoplasm
is_a: GO:0005773 ! vacuole

[Term]
id: GO:0005768
name: endosome
namespace: cellular_component
def: "A membrane-bounded organelle that carries materials newly ingested by endocytosis. It passes many of the materials to lysosomes for degradation." [ISBN:0198506732 "Oxford Dictionary of Biochemistry and Molecular Biology"]
subset: goslim_generic
subset: goslim_pir
subset: goslim_plant
xref: Wikipedia:Endosome
is_a: GO:0043226 ! organelle
relationship: part_of GO:0005737 ! cytoplasm

[Term]
id: GO:0005773
name: vacuole
namespace: cellular_component
def: "A closed structure, found only in eukaryotic cells, that is completely surrounded by unit membrane and contains liquid material. Cells contain one or several vacuoles, that may have different functions from each other. Vacuoles have a diverse array of functions. They can act as a storage organelle for nutrients or waste products, as a degradative compartment, as a cost-effective way of increasing cell size, and as a homeostatic regulator controlling both turgor pressure and pH of the cytosol." [GOC:mtg_sensu, ISBN:0198506732 "Oxford Dictionary of Biochemistry and Molecular Biology"]
subset: goslim_candida
subset: goslim_generic
subset: goslim_pir
subset: goslim_plant
subset: goslim_yeast
subset: gosubset_prok
synonym: "vacuolar carboxypeptidase Y" RELATED []
xref: Wikipedia:Vacuole
is_a: GO:0043226 ! organelle
relationship: part_of GO:0005737 ! cytoplasm

[Term]
id: GO:0005777
name: peroxisome
namespace: cellular_component
alt_id: GO:0019818
def: "A small, membrane-bounded organelle that uses dioxygen (O2) to oxidize organic molecules; contains some enzymes that produce and others that degrade hydrogen peroxide (H2O2)." [ISBN:0815316194]
subset: goslim_candida
subset: goslim_generic
subset: goslim_plant
subset: goslim_yeast
synonym: "peroxisome vesicle" BROAD []
xref: Wikipedia:Peroxisome
relationship: part_of GO:0005737 ! cytoplasm
is_a: GO:0043226 ! organelle

[Term]
id: GO:0005783
name: endoplasmic reticulum
namespace: cellular_component
def: "The irregular network of unit membranes, visible only by electron microscopy, that occurs in the cytoplasm of many eukaryotic cells. The membranes form a complex meshwork of tubular channels, which are often expanded into slitlike cavities called cisternae. The ER takes two forms, rough (or granular), with ribosomes adhering to the outer surface, and smooth (with no ribosomes attached)." [ISBN:0198506732 "Oxford Dictionary of Biochemistry and Molecular Biology"]
subset: goslim_candida
subset: goslim_generic
subset: goslim_pir
subset: goslim_plant
subset: goslim_yeast
synonym: "ER" EXACT []
xref: Wikipedia:Endoplasmic_reticulum
relationship: part_of GO:0005737 ! cytoplasm
is_a: GO:0043226 ! organelle

[Term]
id: GO:0005794
name: Golgi apparatus
namespace: cellular_component
def: "A compound membranous cytoplasmic organelle of eukaryotic cells, consisting of flattened, ribosome-free vesicles arranged in a more or less regular stack. The Golgi apparatus differs from the endoplasmic reticulum in often having slightly thicker membranes, appearing in sections as a characteristic shallow semicircle so that the convex side (cis or entry face) abuts the endoplasmic reticulum, secretory vesicles emerging from the concave side (trans or exit face). In vertebrate cells there is usually one such organelle, while in invertebrates and plants, where they are known usually as dictyosomes, there may be several scattered in the cytoplasm. The Golgi apparatus processes proteins produced on the ribosomes of the rough endoplasmic reticulum; such processing includes modification of the core oligosaccharides of glycoproteins, and the sorting and packaging of proteins for transport to a variety of cellular locations. Three different regions of the Golgi are now recognized both in terms of structure and function: cis, in the vicinity of the cis face, trans, in the vicinity of the trans face, and medial, lying between the cis and trans regions." [ISBN:0198506732 "Oxford Dictionary of Biochemistry and Molecular Biology"]
comment: Note that the Golgi apparatus can be located in various places in the cytoplasm. In plants and lower animal cells, the Golgi apparatus exists as many copies of discrete stacks dispersed throughout the cytoplasm, while the Golgi apparatus of interphase mammalian cells is a juxtanuclear, often pericentriolar reticulum, where the discrete Golgi stacks are stitched together to form a compact and interconnected ribbon, sometimes called the Golgi ribbon.
subset: goslim_candida
subset: goslim_generic
subset: goslim_pir
subset: goslim_plant
subset: goslim_yeast
synonym: "Golgi" BROAD []
synonym: "Golgi complex" EXACT []
synonym: "Golgi ribbon" NARROW []
xref: Wikipedia:Golgi_apparatus
is_a: GO:0043226 ! organelle
relationship: part_of GO:0005737 ! cytoplasm

[Term]
id: GO:0005811
name: lipid particle
namespace: cellular_component
def: "Any particle of coalesced lipids in the cytoplasm of a cell. May include associated proteins." [GOC:mah]
comment: Note that this term does not refer to vesicles, but instead to structures in which lipids do not necessarily form bilayers.
subset: goslim_generic
synonym: "adiposome" EXACT []
synonym: "lipid body" EXACT []
synonym: "lipid droplet" EXACT []
is_a: GO:0005575 ! cellular_component
relationship: part_of GO:0005737 ! cytoplasm

[Term]
id: GO:0005815
name: microtubule organizing center
namespace: cellular_component
def: "A region in a eukaryotic cell, such as a centrosome or basal body, from which microtubules grow." [ISBN:0815316194]
subset: goslim_candida
subset: goslim_generic
subset: goslim_yeast
synonym: "MTOC" EXACT []
synonym: "microtubule organising centre" EXACT []
xref: Wikipedia:Microtubule_organizing_center
is_a: GO:0005575 ! cellular_component
relationship: part_of GO:0005856 ! cytoskeleton
relationship: part_of GO:0005737 ! cytoplasm

[Term]
id: GO:0005829
name: cytosol
namespace: cellular_component
def: "The part of the cytoplasm that does not contain organelles but which does contain other particulate matter, such as protein complexes." [GOC:hgd, GOC:jl]
subset: goslim_generic
subset: goslim_plant
subset: gosubset_prok
xref: Wikipedia:Cytosol
relationship: part_of GO:0005737 ! cytoplasm
is_a: GO:0005575 ! cellular_component

[Term]
id: GO:0005840
name: ribosome
namespace: cellular_component
def: "An intracellular organelle, about 200 A in diameter, consisting of RNA and protein. It is the site of protein biosynthesis resulting from translation of messenger RNA (mRNA). It consists of two subunits, one large and one small, each containing only protein and RNA. Both the ribosome and its subunits are characterized by their sedimentation coefficients, expressed in Svedberg units (symbol: S). Hence, the prokaryotic ribosome (70S) comprises a large (50S) subunit and a small (30S) subunit, while the eukaryotic ribosome (80S) comprises a large (60S) subunit and a small (40S) subunit. Two sites on the ribosomal large subunit are involved in translation, namely the aminoacyl site (A site) and peptidyl site (P site). Ribosomes from prokaryotes, eukaryotes, mitochondria, and chloroplasts have characteristically distinct ribosomal proteins." [ISBN:0198506732 "Oxford Dictionary of Biochemistry and Molecular Biology"]
subset: goslim_candida
subset: goslim_generic
subset: goslim_pir
subset: goslim_plant
subset: goslim_yeast
subset: gosubset_prok
synonym: "ribosomal RNA" RELATED []
xref: Wikipedia:Ribosome
is_a: GO:0043226 ! organelle
relationship: part_of GO:0005737 ! cytoplasm

[Term]
id: GO:0005856
name: cytoskeleton
namespace: cellular_component
def: "Any of the various filamentous elements that form the internal framework of cells, and typically remain after treatment of the cells with mild detergent to remove membrane constituents and soluble components of the cytoplasm. The term embraces intermediate filaments, microfilaments, microtubules, the microtrabecular lattice, and other structures characterized by a polymeric filamentous nature and long-range order within the cell. The various elements of the cytoskeleton not only serve in the maintenance of cellular shape but also have roles in other cellular functions, including cellular movement, cell division, endocytosis, and movement of organelles." [GOC:mah, ISBN:0198547684, PMID:16959967]
subset: goslim_candida
subset: goslim_generic
subset: goslim_pir
subset: goslim_plant
subset: goslim_yeast
subset: gosubset_prok
xref: Wikipedia:Cytoskeleton
relationship: part_of GO:0005622 ! intracellular
is_a: GO:0043226 ! organelle

[Term]
id: GO:0005886
name: plasma membrane
namespace: cellular_component
alt_id: GO:0005904
def: "The membrane surrounding a cell that separates the cell from its external environment. It consists of a phospholipid bilayer and associated proteins." [ISBN:0716731363]
subset: goslim_candida
subset: goslim_generic
subset: goslim_plant
subset: goslim_yeast
subset: gosubset_prok
synonym: "bacterial inner membrane" NARROW []
synonym: "cell membrane" EXACT []
synonym: "cytoplasmic membrane" EXACT []
synonym: "inner endospore membrane" NARROW []
synonym: "juxtamembrane" BROAD []
synonym: "plasma membrane lipid bilayer" NARROW [GOC:mah]
synonym: "plasmalemma" EXACT []
xref: Wikipedia:Cell_membrane
relationship: part_of GO:0005623 ! cell
is_a: GO:0005575 ! cellular_component

[Term]
id: GO:0005929
name: cilium
namespace: cellular_component
def: "A specialized eukaryotic organelle that consists of a filiform extrusion of the cell surface. Each cilium is bounded by an extrusion of the cytoplasmic membrane, and contains a regular longitudinal array of microtubules, anchored basally in a centriole." [GOC:kmv, ISBN:0198547684]
subset: goslim_generic
subset: goslim_pir
xref: Wikipedia:Cilium
is_a: GO:0005575 ! cellular_component
relationship: part_of GO:0005623 ! cell

[Term]
id: GO:0005975
name: carbohydrate metabolic process
namespace: biological_process
def: "The chemical reactions and pathways involving carbohydrates, any of a group of organic compounds based of the general formula Cx(H2O)y. Includes the formation of carbohydrate derivatives by the addition of a carbohydrate residue to another molecule." [GOC:mah, ISBN:0198506732 "Oxford Dictionary of Biochemistry and Molecular Biology"]
subset: goslim_candida
subset: goslim_generic
subset: goslim_pir
subset: goslim_plant
subset: goslim_pombe
subset: goslim_yeast
subset: gosubset_prok
synonym: "carbohydrate metabolism" EXACT []
xref: Reactome:448487
xref: Reactome:469617
xref: Reactome:487336
xref: Reactome:507287
xref: Reactome:517301
xref: Reactome:526186
xref: Reactome:531076
xref: Reactome:536449
xref: Reactome:542153
xref: Reactome:547511
xref: Reactome:552109
xref: Reactome:557702
xref: Reactome:568311
xref: Reactome:581513
xref: Reactome:585745
xref: Reactome:592407
xref: Reactome:595291
xref: Reactome:597267
xref: Reactome:598076
xref: Reactome:599604
xref: Reactome:600550
xref: Reactome:602409
xref: Reactome:71387
xref: Wikipedia:Carbohydrate_metabolism
is_a: GO:0044238 ! primary metabolic process

[Term]
id: GO:0006091
name: generation of precursor metabolites and energy
namespace: biological_process
def: "The chemical reactions and pathways resulting in the formation of precursor metabolites, substances from which energy is derived, and any process involved in the liberation of energy from these substances." [GOC:jl]
subset: goslim_candida
subset: goslim_generic
subset: goslim_pir
subset: goslim_plant
subset: goslim_pombe
subset: goslim_yeast
subset: gosubset_prok
synonym: "energy pathways" BROAD []
synonym: "intermediary metabolism" RELATED [GOC:mah]
synonym: "metabolic energy generation" RELATED []
is_a: GO:0008152 ! metabolic process

[Term]
id: GO:0006139
name: nucleobase, nucleoside, nucleotide and nucleic acid metabolic process
namespace: biological_process
def: "The chemical reactions and pathways involving nucleobases, nucleosides, nucleotides and nucleic acids." [GOC:ai]
subset: goslim_generic
subset: goslim_goa
subset: goslim_pir
subset: goslim_plant
subset: gosubset_prok
synonym: "nucleobase, nucleoside, nucleotide and nucleic acid metabolism" EXACT []
is_a: GO:0044238 ! primary metabolic process

[Term]
id: GO:0006259
name: DNA metabolic process
namespace: biological_process
def: "The chemical reactions and pathways involving DNA, deoxyribonucleic acid, one of the two main types of nucleic acid, consisting of a long, unbranched macromolecule formed from one, or more commonly, two, strands of linked deoxyribonucleotides." [ISBN:0198506732 "Oxford Dictionary of Biochemistry and Molecular Biology"]
subset: goslim_candida
subset: goslim_generic
subset: goslim_pir
subset: goslim_plant
subset: goslim_pombe
subset: goslim_yeast
subset: gosubset_prok
synonym: "DNA metabolism" EXACT []
is_a: GO:0006139 ! nucleobase, nucleoside, nucleotide and nucleic acid metabolic process

[Term]
id: GO:0006350
name: transcription
namespace: biological_process
def: "The synthesis of either RNA on a template of DNA or DNA on a template of RNA." [ISBN:0198506732 "Oxford Dictionary of Biochemistry and Molecular Biology"]
subset: goslim_candida
subset: goslim_generic
subset: goslim_pir
subset: goslim_plant
subset: goslim_pombe
subset: goslim_yeast
subset: gosubset_prok
xref: Reactome:448636
xref: Reactome:469764
xref: Reactome:487521
xref: Reactome:507482
xref: Reactome:517466
xref: Reactome:526339
xref: Reactome:531172
xref: Reactome:536547
xref: Reactome:542268
xref: Reactome:547614
xref: Reactome:552218
xref: Reactome:557808
xref: Reactome:568425
xref: Reactome:581627
xref: Reactome:585958
xref: Reactome:592524
xref: Reactome:595359
xref: Reactome:74159
xref: Wikipedia:Transcription_(genetics)
relationship: part_of GO:0008152 ! metabolic process
is_a: GO:0009058 ! biosynthetic process
is_a: GO:0006139 ! nucleobase, nucleoside, nucleotide and nucleic acid metabolic process

[Term]
id: GO:0006412
name: translation
namespace: biological_process
alt_id: GO:0006416
alt_id: GO:0006453
alt_id: GO:0043037
def: "The cellular metabolic process by which a protein is formed, using the sequence of a mature mRNA molecule to specify the sequence of amino acids in a polypeptide chain. Translation is mediated by the ribosome, and begins with the formation of a ternary complex between aminoacylated initiator methionine tRNA, GTP, and initiation factor 2, which subsequently associates with the small subunit of the ribosome and an mRNA. Translation ends with the release of a polypeptide chain from the ribosome." [GOC:go_curators]
subset: goslim_candida
subset: goslim_generic
subset: goslim_pir
subset: goslim_plant
subset: goslim_pombe
subset: goslim_yeast
subset: gosubset_prok
synonym: "protein anabolism" EXACT []
synonym: "protein biosynthesis" EXACT []
synonym: "protein formation" EXACT []
synonym: "protein synthesis" EXACT []
synonym: "protein translation" EXACT []
xref: Reactome:448800
xref: Reactome:469916
xref: Reactome:487622
xref: Reactome:507577
xref: Reactome:517550
xref: Reactome:526417
xref: Reactome:531240
xref: Reactome:536611
xref: Reactome:542335
xref: Reactome:547676
xref: Reactome:552260
xref: Reactome:557879
xref: Reactome:568477
xref: Reactome:581688
xref: Reactome:585834
xref: Reactome:592595
xref: Reactome:595406
xref: Reactome:597395
xref: Reactome:598177
xref: Reactome:599776
xref: Reactome:72766
xref: Wikipedia:Translation_(genetics)
relationship: part_of GO:0008152 ! metabolic process
is_a: GO:0009058 ! biosynthetic process
is_a: GO:0019538 ! protein metabolic process

[Term]
id: GO:0006464
name: protein modification process
namespace: biological_process
def: "The covalent alteration of one or more amino acids occurring in proteins, peptides and nascent polypeptides (co-translational, post-translational modifications). Includes the modification of charged tRNAs that are destined to occur in a protein (pre-translation modification)." [GOC:go_curators]
subset: goslim_candida
subset: goslim_generic
subset: goslim_pir
subset: goslim_plant
subset: goslim_yeast
subset: gosubset_prok
synonym: "process resulting in protein modification" RELATED []
synonym: "protein tagging activity" RELATED []
xref: Reactome:163841
xref: Reactome:448468
xref: Reactome:469598
xref: Reactome:487317
xref: Reactome:507268
xref: Reactome:517285
xref: Reactome:526163
xref: Reactome:531060
xref: Reactome:536442
xref: Reactome:542137
xref: Reactome:547504
xref: Reactome:552404
xref: Reactome:557675
xref: Reactome:568295
xref: Reactome:581497
xref: Reactome:585741
xref: Reactome:592394
xref: Reactome:595284
xref: Reactome:597401
xref: Reactome:598181
is_a: GO:0019538 ! protein metabolic process

[Term]
id: GO:0006519
name: cellular amino acid and derivative metabolic process
namespace: biological_process
def: "The chemical reactions and pathways involving amino acids, organic acids containing one or more amino substituents, and compounds derived from amino acids, as carried out by individual cells." [ISBN:0198506732 "Oxford Dictionary of Biochemistry and Molecular Biology"]
subset: goslim_candida
subset: goslim_generic
subset: goslim_goa
subset: goslim_pir
subset: goslim_plant
subset: goslim_yeast
subset: gosubset_prok
synonym: "amino acid and derivative metabolism" EXACT []
is_a: GO:0044238 ! primary metabolic process

[Term]
id: GO:0006629
name: lipid metabolic process
namespace: biological_process
def: "The chemical reactions and pathways involving lipids, compounds soluble in an organic solvent but not, or sparingly, in an aqueous solvent. Includes fatty acids; neutral fats, other fatty-acid esters, and soaps; long-chain (fatty) alcohols and waxes; sphingoids and other long-chain bases; glycolipids, phospholipids and sphingolipids; and carotenes, polyprenols, sterols, terpenes and other isoprenoids." [GOC:ma]
subset: goslim_candida
subset: goslim_generic
subset: goslim_pir
subset: goslim_plant
subset: goslim_pombe
subset: goslim_yeast
subset: gosubset_prok
synonym: "lipid metabolism" EXACT []
xref: Reactome:448458
xref: Reactome:469588
xref: Reactome:487307
xref: Reactome:507258
xref: Reactome:517280
xref: Reactome:526158
xref: Reactome:531055
xref: Reactome:536437
xref: Reactome:542134
xref: Reactome:547525
xref: Reactome:552094
xref: Reactome:557672
xref: Reactome:568290
xref: Reactome:581492
xref: Reactome:585774
xref: Reactome:592389
xref: Reactome:595297
xref: Reactome:597258
xref: Reactome:598099
xref: Reactome:599584
xref: Reactome:600579
xref: Reactome:602390
xref: Reactome:73923
xref: Wikipedia:Lipid_metabolism
is_a: GO:0044238 ! primary metabolic process

[Term]
id: GO:0006810
name: transport
namespace: biological_process
def: "The directed movement of substances (such as macromolecules, small molecules, ions) into, out of, within or between cells, or within a multicellular organism." [GOC:mah]
comment: Note that 'electron transport ; GO:0006118' is not a child of transport because electron transport is not a type of directed movement of substances.
subset: goslim_candida
subset: goslim_generic
subset: goslim_goa
subset: goslim_pir
subset: goslim_plant
subset: goslim_pombe
subset: goslim_yeast
subset: gosubset_prok
synonym: "small molecule transport" NARROW []
synonym: "solute:solute exchange" NARROW []
is_a: GO:0008150 ! biological_process
relationship: part_of GO:0008150 ! biological_process

[Term]
id: GO:0006811
name: ion transport
namespace: biological_process
def: "The directed movement of charged atoms or small charged molecules into, out of, within or between cells." [GOC:ai]
subset: goslim_generic
subset: goslim_pir
subset: gosubset_prok
relationship: part_of GO:0008150 ! biological_process
is_a: GO:0006810 ! transport

[Term]
id: GO:0006950
name: response to stress
namespace: biological_process
def: "A change in state or activity of a cell or an organism (in terms of movement, secretion, enzyme production, gene expression, etc.) as a result of a disturbance in organismal or cellular homeostasis, usually, but not necessarily, exogenous (e.g. temperature, humidity, ionizing radiation)." [GOC:mah]
subset: goslim_candida
subset: goslim_generic
subset: goslim_plant
subset: goslim_pombe
subset: goslim_yeast
subset: gosubset_prok
synonym: "response to abiotic stress" RELATED []
synonym: "response to biotic stress" RELATED []
is_a: GO:0008150 ! biological_process

[Term]
id: GO:0006996
name: organelle organization
namespace: biological_process
def: "A process that is carried out at the cellular level which results in the assembly, arrangement of constituent parts, or disassembly of an organelle within a cell. An organelle is an organized structure of distinctive morphology and function. Includes the nucleus, mitochondria, plastids, vacuoles, vesicles, ribosomes and the cytoskeleton. Excludes the plasma membrane." [GOC:mah]
subset: goslim_candida
subset: goslim_generic
subset: goslim_pir
subset: goslim_pombe
subset: goslim_yeast
subset: gosubset_prok
synonym: "organelle organisation" EXACT [GOC:curators]
synonym: "organelle organization and biogenesis" EXACT [GOC:dph, GOC:jl, GOC:mah]
is_a: GO:0016043 ! cellular component organization

[Term]
id: GO:0007005
name: mitochondrion organization
namespace: biological_process
def: "A process that is carried out at the cellular level which results in the assembly, arrangement of constituent parts, or disassembly of a mitochondrion; includes mitochondrial morphogenesis and distribution, and replication of the mitochondrial genome as well as synthesis of new mitochondrial components." [GOC:dph, GOC:jl, GOC:mah, GOC:sgd_curators, PMID:9786946]
subset: goslim_generic
subset: goslim_pir
subset: goslim_pombe
synonym: "mitochondria organization" EXACT [GOC:mah]
synonym: "mitochondrion organisation" EXACT [GOC:mah]
synonym: "mitochondrion organization and biogenesis" RELATED [GOC:curators]
is_a: GO:0006996 ! organelle organization

[Term]
id: GO:0007010
name: cytoskeleton organization
namespace: biological_process
def: "A process that is carried out at the cellular level which results in the assembly, arrangement of constituent parts, or disassembly of cytoskeletal structures." [GOC:dph, GOC:jl, GOC:mah]
subset: goslim_candida
subset: goslim_generic
subset: goslim_pombe
subset: goslim_yeast
subset: gosubset_prok
synonym: "cytoskeletal organization and biogenesis" RELATED [GOC:mah]
synonym: "cytoskeletal regulator activity" RELATED []
synonym: "cytoskeleton organisation" EXACT [GOC:curators]
synonym: "cytoskeleton organization and biogenesis" RELATED [GOC:mah]
is_a: GO:0006996 ! organelle organization

[Term]
id: GO:0007028
name: cytoplasm organization
namespace: biological_process
def: "A process that is carried out at the cellular level which results in the assembly, arrangement of constituent parts, or disassembly of the cytoplasm. The cytoplasm is all of the contents of a cell excluding the plasma membrane and nucleus, but including other subcellular structures." [GOC:curators, GOC:dph, GOC:jl, GOC:mah]
subset: goslim_generic
subset: goslim_pir
subset: gosubset_prok
synonym: "cytoplasm organisation" EXACT [GOC:curators]
synonym: "cytoplasm organization and biogenesis" RELATED [GOC:mah]
is_a: GO:0016043 ! cellular component organization

[Term]
id: GO:0007049
name: cell cycle
namespace: biological_process
def: "The progression of biochemical and morphological phases and events that occur in a cell during successive cell replication or nuclear replication events. Canonically, the cell cycle comprises the replication and segregation of genetic material followed by the division of the cell, but in endocycles or syncytial cells nuclear replication or nuclear division may not be followed by cell division." [GOC:go_curators]
subset: goslim_candida
subset: goslim_generic
subset: goslim_pir
subset: goslim_plant
subset: goslim_yeast
subset: gosubset_prok
synonym: "cell-division cycle" EXACT []
xref: Wikipedia:Cell_cycle
is_a: GO:0008150 ! biological_process

[Term]
id: GO:0007154
name: cell communication
namespace: biological_process
def: "Any process that mediates interactions between a cell and its surroundings. Encompasses interactions such as signaling or attachment between one cell and another cell, between a cell and an extracellular matrix, or between a cell and any other aspect of its environment." [GOC:mah]
subset: goslim_generic
subset: goslim_goa
subset: goslim_pir
subset: goslim_plant
subset: gosubset_prok
xref: Wikipedia:Cell_signaling
is_a: GO:0008150 ! biological_process

[Term]
id: GO:0007165
name: signal transduction
namespace: biological_process
def: "The cascade of processes by which a signal interacts with a receptor, causing a change in the level or activity of a second messenger or other downstream target, and ultimately effecting a change in the functioning of the cell." [GOC:go_curators]
subset: goslim_candida
subset: goslim_generic
subset: goslim_plant
subset: goslim_pombe
subset: goslim_yeast
subset: gosubset_prok
synonym: "signaling" EXACT []
synonym: "signaling cascade" EXACT []
synonym: "signalling" EXACT []
synonym: "signalling cascade" EXACT []
xref: Reactome:212718
xref: Reactome:448734
xref: Reactome:469856
xref: Reactome:487553
xref: Reactome:507509
xref: Wikipedia:Signal_transduction
relationship: regulates GO:0008150 ! biological_process
is_a: GO:0050789 ! regulation of biological process
is_a: GO:0007154 ! cell communication

[Term]
id: GO:0007267
name: cell-cell signaling
namespace: biological_process
def: "Any process that mediates the transfer of information from one cell to another." [GOC:mah]
subset: goslim_generic
subset: goslim_plant
subset: gosubset_prok
synonym: "cell-cell signalling" EXACT []
is_a: GO:0007154 ! cell communication

[Term]
id: GO:0007275
name: multicellular organismal development
namespace: biological_process
def: "The biological process whose specific outcome is the progression of a multicellular organism over time from an initial condition (e.g. a zygote or a young adult) to a later condition (e.g. a multicellular animal or an aged adult)." [GOC:dph, GOC:ems, GOC:isa_complete, GOC:tb]
comment: Note that this term was 'developmental process'.
subset: goslim_generic
subset: goslim_goa
subset: goslim_plant
is_a: GO:0008150 ! biological_process

[Term]
id: GO:0007610
name: behavior
namespace: biological_process
def: "The specific actions or reactions of an organism in response to external or internal stimuli. Patterned activity of a whole organism in a manner dependent upon some combination of that organism's internal state and external conditions." [GOC:ems, ISBN:0395448956]
subset: goslim_generic
subset: goslim_goa
subset: goslim_plant
subset: gosubset_prok
synonym: "behavioral response to stimulus" EXACT []
synonym: "behaviour" EXACT []
synonym: "behavioural response to stimulus" EXACT []
xref: Wikipedia:Behavior
is_a: GO:0008150 ! biological_process

[Term]
id: GO:0008037
name: cell recognition
namespace: biological_process
def: "The process by which a cell in a multicellular organism interprets its surroundings." [GOC:go_curators]
subset: goslim_generic
subset: goslim_pir
is_a: GO:0008150 ! biological_process

[Term]
id: GO:0008092
name: cytoskeletal protein binding
namespace: molecular_function
def: "Interacting selectively and non-covalently with any protein component of any cytoskeleton (actin, microtubule, or intermediate filament cytoskeleton)." [GOC:mah]
subset: goslim_generic
subset: gosubset_prok
is_a: GO:0005515 ! protein binding

[Term]
id: GO:0008135
name: translation factor activity, nucleic acid binding
namespace: molecular_function
def: "Functions during translation by binding nucleic acids during polypeptide synthesis at the ribosome." [GOC:ai]
subset: goslim_generic
subset: goslim_plant
subset: gosubset_prok
is_a: GO:0045182 ! translation regulator activity
is_a: GO:0003676 ! nucleic acid binding

[Term]
id: GO:0008150
name: biological_process
namespace: biological_process
alt_id: GO:0000004
alt_id: GO:0007582
def: "Any process specifically pertinent to the functioning of integrated living units: cells, tissues, organs, and organisms. A process is a collection of molecular events with a defined beginning and end." [GOC:go_curators, GOC:isa_complete]
comment: Note that, in addition to forming the root of the biological process ontology, this term is recommended for use for the annotation of gene products whose biological process is unknown. Note that when this term is used for annotation, it indicates that no information was available about the biological process of the gene product annotated as of the date the annotation was made; the evidence code ND, no data, is used to indicate this.
subset: goslim_candida
subset: goslim_generic
subset: goslim_goa
subset: goslim_pir
subset: goslim_plant
subset: goslim_yeast
subset: gosubset_prok
synonym: "biological process" EXACT []
synonym: "biological process unknown" NARROW []
synonym: "physiological process" EXACT []
xref: Wikipedia:Biological_process

[Term]
id: GO:0008152
name: metabolic process
namespace: biological_process
def: "The chemical reactions and pathways, including anabolism and catabolism, by which living organisms transform chemical substances. Metabolic processes typically transform small molecules, but also include macromolecular processes such as DNA repair and replication, and protein synthesis and degradation." [GOC:go_curators, ISBN:0198547684]
comment: Note that metabolic processes do not include single functions or processes such as protein-protein interactions, protein-nucleic acids, nor receptor-ligand interactions.
subset: goslim_generic
subset: goslim_goa
subset: goslim_pir
subset: goslim_plant
subset: gosubset_prok
synonym: "metabolic process resulting in cell growth" NARROW []
synonym: "metabolism" EXACT []
synonym: "metabolism resulting in cell growth" NARROW []
xref: Wikipedia:Metabolism
is_a: GO:0008150 ! biological_process

[Term]
id: GO:0008219
name: cell death
namespace: biological_process
def: "The specific activation or halting of processes within a cell so that its vital functions markedly cease, rather than simply deteriorating gradually over time, which culminates in cell death." [GOC:ems]
subset: goslim_generic
subset: goslim_goa
subset: goslim_plant
subset: gosubset_prok
synonym: "necrosis" RELATED []
is_a: GO:0016265 ! death

[Term]
id: GO:0008233
name: peptidase activity
namespace: molecular_function
def: "Catalysis of the hydrolysis of a peptide bond. A peptide bond is a covalent bond formed when the carbon atom from the carboxyl group of one amino acid shares electrons with the nitrogen atom from the amino group of a second amino acid." [GOC:jl, ISBN:0815332181]
subset: goslim_candida
subset: goslim_generic
subset: goslim_pir
subset: goslim_yeast
subset: gosubset_prok
synonym: "hydrolase, acting on peptide bonds" EXACT []
synonym: "peptide hydrolase activity" EXACT []
synonym: "protease activity" EXACT []
synonym: "proteinase activity" EXACT []
xref: EC:3.4
xref: Reactome:1687
is_a: GO:0016787 ! hydrolase activity

[Term]
id: GO:0008283
name: cell proliferation
namespace: biological_process
def: "The multiplication or reproduction of cells, resulting in the expansion of a cell population." [GOC:mah, GOC:mb]
subset: goslim_generic
subset: goslim_pir
subset: gosubset_prok
is_a: GO:0008150 ! biological_process

[Term]
id: GO:0008289
name: lipid binding
namespace: molecular_function
def: "Interacting selectively and non-covalently with a lipid." [GOC:ai]
subset: goslim_candida
subset: goslim_generic
subset: goslim_pir
subset: goslim_plant
subset: goslim_yeast
subset: gosubset_prok
is_a: GO:0005488 ! binding

[Term]
id: GO:0009055
name: electron carrier activity
namespace: molecular_function
alt_id: GO:0009053
alt_id: GO:0009054
def: "Any molecular entity that serves as an electron acceptor and electron donor in an electron transport system." [ISBN:0198506732 "Oxford Dictionary of Biochemistry and Molecular Biology"]
subset: goslim_generic
subset: goslim_goa
subset: goslim_pir
subset: gosubset_prok
synonym: "2Fe-2S electron transfer carrier" NARROW []
synonym: "3Fe-4S/4Fe-4S electron transfer carrier" NARROW []
synonym: "adrenodoxin-type ferredoxin" NARROW []
synonym: "amicyanin" NARROW []
synonym: "azurin" NARROW []
synonym: "bacterial-type ferredoxin" NARROW []
synonym: "chloroplast-type ferredoxin" NARROW []
synonym: "copper electron carrier" NARROW []
synonym: "dicluster bacterial-type ferredoxin" NARROW []
synonym: "electron acceptor activity" NARROW []
synonym: "electron carrier, chlorophyll electron transport system" RELATED []
synonym: "electron donor activity" NARROW []
synonym: "electron transfer flavoprotein" NARROW []
synonym: "electron transfer flavoprotein, group I" NARROW []
synonym: "electron transfer flavoprotein, group II" NARROW []
synonym: "electron transporter activity" EXACT []
synonym: "high-potential iron-sulfur carrier" NARROW []
synonym: "iron-sulfur electron transfer carrier" NARROW []
synonym: "monocluster bacterial-type ferredoxin" NARROW []
synonym: "mononuclear iron electron carrier" NARROW []
synonym: "polyferredoxin" NARROW []
synonym: "redox-active disulfide bond electron carrier" NARROW []
synonym: "rubredoxin" NARROW []
synonym: "small blue copper electron carrier" NARROW []
synonym: "thioredoxin-like 2Fe-2S ferredoxin" NARROW []
xref: Reactome:20046
is_a: GO:0003674 ! molecular_function

[Term]
id: GO:0009056
name: catabolic process
namespace: biological_process
def: "The chemical reactions and pathways resulting in the breakdown of substances, including the breakdown of carbon compounds with the liberation of energy for use by the cell or organism." [ISBN:0198547684]
subset: goslim_generic
subset: goslim_goa
subset: goslim_plant
subset: gosubset_prok
synonym: "breakdown" EXACT []
synonym: "catabolism" EXACT []
synonym: "degradation" EXACT []
xref: Wikipedia:Catabolism
is_a: GO:0008152 ! metabolic process

[Term]
id: GO:0009058
name: biosynthetic process
namespace: biological_process
def: "The chemical reactions and pathways resulting in the formation of substances; typically the energy-requiring part of metabolism in which simpler substances are transformed into more complex ones." [GOC:curators, ISBN:0198547684]
subset: goslim_generic
subset: goslim_goa
subset: goslim_plant
subset: gosubset_prok
synonym: "anabolism" EXACT []
synonym: "biosynthesis" EXACT []
synonym: "formation" EXACT []
synonym: "synthesis" EXACT []
xref: Wikipedia:Anabolism
is_a: GO:0008152 ! metabolic process

[Term]
id: GO:0009536
name: plastid
namespace: cellular_component
def: "Any member of a family of organelles found in the cytoplasm of plants and some protists, which are membrane-bounded and contain DNA. Plant plastids develop from a common type, the proplastid." [GOC:jl, ISBN:0198547684]
subset: goslim_generic
subset: goslim_pir
subset: goslim_plant
subset: gosubset_prok
xref: Wikipedia:Plastid
is_a: GO:0043226 ! organelle
relationship: part_of GO:0005737 ! cytoplasm

[Term]
id: GO:0009579
name: thylakoid
namespace: cellular_component
def: "A membranous cellular structure that bears the photosynthetic pigments in plants, algae, and cyanobacteria. In cyanobacteria thylakoids are of various shapes and are attached to, or continuous with, the plasma membrane. In eukaryotes they are flattened, membrane-bounded disk-like structures located in the chloroplasts; in the chloroplasts of higher plants the thylakoids form dense stacks called grana. Isolated thylakoid preparations can carry out photosynthetic electron transport and the associated phosphorylation." [GOC:ds, GOC:mtg_sensu, ISBN:0198506732 "Oxford Dictionary of Biochemistry and Molecular Biology"]
subset: goslim_generic
subset: goslim_pir
subset: goslim_plant
subset: gosubset_prok
synonym: "photosynthetic membrane" RELATED []
xref: Wikipedia:Thylakoid
is_a: GO:0005575 ! cellular_component
relationship: part_of GO:0005622 ! intracellular

[Term]
id: GO:0009605
name: response to external stimulus
namespace: biological_process
def: "A change in state or activity of a cell or an organism (in terms of movement, secretion, enzyme production, gene expression, etc.) as a result of an external stimulus." [GOC:hb]
subset: goslim_generic
subset: goslim_plant
subset: gosubset_prok
synonym: "response to environmental stimulus" EXACT []
is_a: GO:0008150 ! biological_process

[Term]
id: GO:0009607
name: response to biotic stimulus
namespace: biological_process
def: "A change in state or activity of a cell or an organism (in terms of movement, secretion, enzyme production, gene expression, etc.) as a result of a biotic stimulus, a stimulus caused or produced by a living organism." [GOC:hb]
subset: goslim_generic
subset: goslim_plant
subset: gosubset_prok
synonym: "response to biotic stress" NARROW []
is_a: GO:0008150 ! biological_process

[Term]
id: GO:0009628
name: response to abiotic stimulus
namespace: biological_process
def: "A change in state or activity of a cell or an organism (in terms of movement, secretion, enzyme production, gene expression, etc.) as a result of an abiotic (non-living) stimulus." [GOC:hb]
subset: goslim_generic
subset: goslim_plant
subset: gosubset_prok
synonym: "response to abiotic stress" NARROW []
is_a: GO:0008150 ! biological_process

[Term]
id: GO:0009653
name: anatomical structure morphogenesis
namespace: biological_process
def: "The process by which anatomical structures are generated and organized. Morphogenesis pertains to the creation of form." [GOC:go_curators, ISBN:0521436125]
subset: goslim_generic
subset: goslim_plant
subset: goslim_yeast
subset: gosubset_prok
synonym: "anatomical structure organization" EXACT []
synonym: "embryogenesis and morphogenesis" BROAD []
synonym: "morphogenesis" EXACT []
xref: Wikipedia:Morphogenesis
relationship: part_of GO:0008150 ! biological_process
is_a: GO:0008150 ! biological_process

[Term]
id: GO:0009719
name: response to endogenous stimulus
namespace: biological_process
def: "A change in state or activity of a cell or an organism (in terms of movement, secretion, enzyme production, gene expression, etc.) as a result of a stimulus arising within the organism." [GOC:sm]
subset: goslim_generic
subset: goslim_plant
subset: gosubset_prok
is_a: GO:0008150 ! biological_process

[Term]
id: GO:0009790
name: embryonic development
namespace: biological_process
alt_id: GO:0009795
def: "The process whose specific outcome is the progression of an embryo from its formation until the end of its embryonic life stage. The end of the embryonic stage is organism-specific. For example, for mammals, the process would begin with zygote formation and end with birth. For insects, the process would begin at zygote formation and end with larval hatching. For plant zygotic embryos, this would be from zygote formation to the end of seed dormancy. For plant vegetative embryos, this would be from the initial determination of the cell or group of cells to form an embryo until the point when the embryo becomes independent of the parent plant." [GOC:go_curators, GOC:isa_complete, GOC:mtg_sensu]
subset: goslim_generic
subset: goslim_plant
synonym: "embryogenesis" EXACT []
synonym: "embryogenesis and morphogenesis" BROAD []
synonym: "embryonal development" EXACT []
xref: Wikipedia:Embryogenesis
is_a: GO:0008150 ! biological_process
relationship: part_of GO:0007275 ! multicellular organismal development

[Term]
id: GO:0015031
name: protein transport
namespace: biological_process
alt_id: GO:0015831
def: "The directed movement of proteins into, out of, within or between cells." [GOC:ai]
subset: goslim_generic
subset: goslim_pir
subset: gosubset_prok
synonym: "enzyme transport" NARROW []
relationship: part_of GO:0008150 ! biological_process
is_a: GO:0006810 ! transport

[Term]
id: GO:0016023
name: cytoplasmic membrane-bounded vesicle
namespace: cellular_component
def: "A membrane-bounded vesicle found in the cytoplasm of the cell." [GOC:ai, GOC:mah]
subset: goslim_candida
subset: goslim_generic
subset: goslim_yeast
subset: gosubset_prok
synonym: "cytoplasmic membrane bounded vesicle" EXACT []
synonym: "cytoplasmic membrane-enclosed vesicle" EXACT []
is_a: GO:0043226 ! organelle
relationship: part_of GO:0005737 ! cytoplasm

[Term]
id: GO:0016032
name: viral reproduction
namespace: biological_process
def: "The process by which a virus reproduces. Usually, this is by infection of a host cell, replication of the viral genome, and assembly of progeny virus particles. In some cases the viral genetic material may integrate into the host genome and only subsequently, under particular circumstances, 'complete' its life cycle." [GOC:mah]
comment: See also the biological process terms 'viral infectious cycle ; GO:0019058' and 'lysogeny ; GO:0030069'.
subset: goslim_generic
subset: goslim_pir
synonym: "viral infection" RELATED []
synonym: "viral life cycle" EXACT []
synonym: "viral replication cycle" EXACT []
synonym: "virulence" RELATED []
xref: Reactome:162587
xref: Reactome:162906
xref: Reactome:168255
xref: Wikipedia:Viral_life_cycle
is_a: GO:0008150 ! biological_process

[Term]
id: GO:0016043
name: cellular component organization
namespace: biological_process
def: "A process that is carried out at the cellular level which results in the assembly, arrangement of constituent parts, or disassembly of a cellular component." [GOC:ai, GOC:jl, GOC:mah]
subset: goslim_generic
subset: goslim_pir
subset: goslim_plant
subset: gosubset_prok
synonym: "cell organisation" EXACT []
synonym: "cell organization and biogenesis" RELATED [GOC:mah]
is_a: GO:0008150 ! biological_process

[Term]
id: GO:0016049
name: cell growth
namespace: biological_process
def: "The process by which a cell irreversibly increases in size over time by accretion and biosynthetic production of matter similar to that already present." [GOC:ai]
subset: goslim_generic
subset: goslim_pir
subset: goslim_plant
subset: gosubset_prok
synonym: "cell expansion" RELATED []
synonym: "cellular growth" EXACT []
synonym: "growth of cell" EXACT []
synonym: "metabolic process resulting in cell growth" RELATED []
synonym: "metabolism resulting in cell growth" RELATED []
relationship: part_of GO:0008150 ! biological_process
is_a: GO:0040007 ! growth

[Term]
id: GO:0016209
name: antioxidant activity
namespace: molecular_function
def: "Inhibition of the reactions brought about by dioxygen (O2) or peroxides. Usually the antioxidant is effective because it can itself be more easily oxidized than the substance protected. The term is often applied to components that can trap free radicals, thereby breaking the chain reaction that normally leads to extensive biological damage." [ISBN:0198506732 "Oxford Dictionary of Biochemistry and Molecular Biology"]
subset: goslim_generic
subset: goslim_goa
subset: goslim_pir
subset: gosubset_prok
is_a: GO:0003674 ! molecular_function

[Term]
id: GO:0016265
name: death
namespace: biological_process
def: "A permanent cessation of all vital functions: the end of life; can be applied to a whole organism or to a part of an organism." [GOC:mah, ISBN:0877797099]
comment: See also the biological process term 'apoptosis ; GO:0006915'.
subset: goslim_generic
subset: goslim_plant
subset: gosubset_prok
xref: Wikipedia:Death
is_a: GO:0008150 ! biological_process

[Term]
id: GO:0016301
name: kinase activity
namespace: molecular_function
def: "Catalysis of the transfer of a phosphate group, usually from ATP, to a substrate molecule." [ISBN:0198506732 "Oxford Dictionary of Biochemistry and Molecular Biology"]
comment: Note that this term encompasses all activities that transfer a single phosphate group; although ATP is by far the most common phosphate donor, reactions using other phosphate donors are included in this term.
subset: goslim_generic
subset: goslim_goa
subset: goslim_plant
subset: gosubset_prok
synonym: "phosphokinase activity" EXACT []
xref: Reactome:1423
is_a: GO:0016740 ! transferase activity

[Term]
id: GO:0016740
name: transferase activity
namespace: molecular_function
def: "Catalysis of the transfer of a group, e.g. a methyl group, glycosyl group, acyl group, phosphorus-containing, or other groups, from one compound (generally regarded as the donor) to another compound (generally regarded as the acceptor). Transferase is the systematic name for any enzyme of EC class 2." [ISBN:0198506732 "Oxford Dictionary of Biochemistry and Molecular Biology"]
subset: goslim_candida
subset: goslim_generic
subset: goslim_goa
subset: goslim_pir
subset: goslim_plant
subset: goslim_yeast
subset: gosubset_prok
xref: EC:2
is_a: GO:0003824 ! catalytic activity

[Term]
id: GO:0016787
name: hydrolase activity
namespace: molecular_function
def: "Catalysis of the hydrolysis of various bonds, e.g. C-O, C-N, C-C, phosphoric anhydride bonds, etc. Hydrolase is the systematic name for any enzyme of EC class 3." [ISBN:0198506732 "Oxford Dictionary of Biochemistry and Molecular Biology"]
subset: goslim_candida
subset: goslim_generic
subset: goslim_goa
subset: goslim_pir
subset: goslim_plant
subset: goslim_yeast
subset: gosubset_prok
xref: EC:3
xref: Reactome:450
is_a: GO:0003824 ! catalytic activity

[Term]
id: GO:0019538
name: protein metabolic process
namespace: biological_process
alt_id: GO:0006411
def: "The chemical reactions and pathways involving a specific protein, rather than of proteins in general. Includes protein modification." [GOC:ma]
subset: goslim_generic
subset: goslim_pir
subset: goslim_plant
subset: gosubset_prok
synonym: "protein metabolic process and modification" EXACT []
synonym: "protein metabolism" EXACT []
synonym: "protein metabolism and modification" EXACT []
xref: Wikipedia:Protein_metabolism
is_a: GO:0044238 ! primary metabolic process

[Term]
id: GO:0019725
name: cellular homeostasis
namespace: biological_process
def: "Any process involved in the maintenance of an internal equilibrium at the level of the cell." [GOC:isa_complete, GOC:jl, ISBN:0395825172]
subset: goslim_candida
subset: goslim_generic
subset: goslim_plant
subset: goslim_pombe
subset: goslim_yeast
subset: gosubset_prok
is_a: GO:0008150 ! biological_process

[Term]
id: GO:0019748
name: secondary metabolic process
namespace: biological_process
def: "The chemical reactions and pathways resulting in many of the chemical changes of compounds that are not necessarily required for growth and maintenance of cells, and are often unique to a taxon. In multicellular organisms secondary metabolism is generally carried out in specific cell types, and may be useful for the organism as a whole. In unicellular organisms, secondary metabolism is often used for the production of antibiotics or for the utilization and acquisition of unusual nutrients." [GOC:go_curators]
subset: goslim_generic
subset: goslim_pir
subset: goslim_plant
subset: gosubset_prok
synonym: "secondary metabolism" EXACT []
xref: Wikipedia:Secondary_metabolism
is_a: GO:0008152 ! metabolic process

[Term]
id: GO:0019825
name: oxygen binding
namespace: molecular_function
def: "Interacting selectively and non-covalently with oxygen (O2)." [GOC:jl]
subset: goslim_generic
subset: goslim_pir
subset: goslim_plant
subset: gosubset_prok
synonym: "cytochrome P450" NARROW []
synonym: "cytochrome P450 activity" RELATED []
xref: Reactome:4477
is_a: GO:0005488 ! binding

[Term]
id: GO:0030154
name: cell differentiation
namespace: biological_process
def: "The process whereby relatively unspecialized cells, e.g. embryonic or regenerative cells, acquire specialized structural and/or functional features that characterize the cells, tissues, or organs of the mature organism or some other relatively stable phase of the organism's life history. Differentiation includes the processes involved in commitment of a cell to a specific fate." [ISBN:0198506732 "Oxford Dictionary of Biochemistry and Molecular Biology"]
subset: goslim_generic
subset: goslim_goa
subset: goslim_plant
subset: gosubset_prok
xref: Wikipedia:Cellular_differentiation
is_a: GO:0008150 ! biological_process

[Term]
id: GO:0030234
name: enzyme regulator activity
namespace: molecular_function
def: "Modulates the activity of an enzyme." [GOC:mah]
subset: goslim_candida
subset: goslim_generic
subset: goslim_goa
subset: goslim_pir
subset: goslim_plant
subset: goslim_yeast
subset: gosubset_prok
synonym: "catalytic regulator activity" EXACT [GOC:dph]
synonym: "enzyme modulator" EXACT []
is_a: GO:0003674 ! molecular_function

[Term]
id: GO:0030246
name: carbohydrate binding
namespace: molecular_function
def: "Interacting selectively and non-covalently with any carbohydrate, any of a group of organic compounds based of the general formula Cx(H2O)y." [GOC:mah]
subset: goslim_generic
subset: goslim_pir
subset: goslim_plant
subset: gosubset_prok
synonym: "selectin" RELATED []
is_a: GO:0005488 ! binding

[Term]
id: GO:0030312
name: external encapsulating structure
namespace: cellular_component
def: "A structure that lies outside the plasma membrane and surrounds the entire cell." [GOC:go_curators]
subset: goslim_generic
subset: goslim_goa
subset: goslim_pir
subset: goslim_plant
subset: gosubset_prok
relationship: part_of GO:0005623 ! cell
is_a: GO:0005575 ! cellular_component

[Term]
id: GO:0030313
name: cell envelope
namespace: cellular_component
def: "An envelope that surrounds a bacterial cell and includes the cytoplasmic membrane and everything external, encompassing the periplasmic space, cell wall, and outer membrane if present." [GOC:ds, GOC:mlg, http://pathmicro.med.sc.edu/fox/cell_envelope.htm]
subset: goslim_generic
subset: goslim_pir
subset: gosubset_prok
xref: Wikipedia:Cell_envelope
is_a: GO:0005575 ! cellular_component

[Term]
id: GO:0030528
name: transcription regulator activity
namespace: molecular_function
def: "Plays a role in regulating transcription; may bind a promoter or enhancer DNA sequence or interact with a DNA-binding transcription factor." [GOC:mah]
subset: goslim_candida
subset: goslim_generic
subset: goslim_goa
subset: goslim_pir
subset: goslim_plant
subset: goslim_yeast
subset: gosubset_prok
synonym: "transcriptional regulator activity" EXACT []
is_a: GO:0003674 ! molecular_function

[Term]
id: GO:0030533
name: triplet codon-amino acid adaptor activity
namespace: molecular_function
def: "The codon binding activity of a tRNA that positions an activated amino acid, mediating its insertion at the correct point in the sequence of a nascent polypeptide chain during protein synthesis." [GOC:hjd, GOC:mtg_MIT_16mar07, ISBN:0198506732 "Oxford Dictionary of Biochemistry and Molecular Biology"]
comment: Note that this term can be used in place of the obsolete term 'transfer RNA ; GO:0005563'.
subset: goslim_candida
subset: goslim_generic
subset: goslim_yeast
synonym: "tRNA" RELATED []
synonym: "transfer RNA" RELATED []
is_a: GO:0003723 ! RNA binding

[Term]
id: GO:0031386
name: protein tag
namespace: molecular_function
def: "Acting as an indicator or marker to facilitate recognition by other molecules in the cell. Recognition of the tag, which can be covalently attached to the target molecule, may result in modification, sequestration, transport or degradation of the molecule in question." [GOC:go_curators]
subset: goslim_generic
subset: goslim_pir
synonym: "protein tagging activity" RELATED []
synonym: "ubiquitin" RELATED []
is_a: GO:0003674 ! molecular_function

[Term]
id: GO:0032791
name: lead ion binding
namespace: molecular_function
def: "Interacting selectively and non-covalently with lead (Pb) ions." [GOC:mah]
subset: goslim_generic
subset: gosubset_prok
is_a: GO:0005488 ! binding

[Term]
id: GO:0040007
name: growth
namespace: biological_process
def: "The increase in size or mass of an entire organism, a part of an organism or a cell." [GOC:bf, GOC:ma]
comment: See also the biological process term 'cell growth ; GO:0016049'.
subset: goslim_generic
subset: goslim_pir
subset: goslim_plant
subset: gosubset_prok
synonym: "growth pattern" RELATED []
is_a: GO:0008150 ! biological_process

[Term]
id: GO:0040029
name: regulation of gene expression, epigenetic
namespace: biological_process
def: "Any process that modulates the frequency, rate or extent of gene expression; the process is mitotically or meiotically heritable, or is stably self-propagated in the cytoplasm of a resting cell, and does not entail a change in DNA sequence." [PMID:10521337, PMID:11498582]
subset: goslim_generic
subset: goslim_plant
subset: gosubset_prok
is_a: GO:0050789 ! regulation of biological process
relationship: regulates GO:0008152 ! metabolic process

[Term]
id: GO:0043226
name: organelle
namespace: cellular_component
def: "Organized structure of distinctive morphology and function. Includes the nucleus, mitochondria, plastids, vacuoles, vesicles, ribosomes and the cytoskeleton. Excludes the plasma membrane." [GOC:go_curators]
subset: goslim_generic
subset: goslim_pir
subset: gosubset_prok
xref: Wikipedia:Organelle
is_a: GO:0005575 ! cellular_component

[Term]
id: GO:0043234
name: protein complex
namespace: cellular_component
def: "Any macromolecular complex composed of two or more polypeptide subunits, which may or may not be identical. Protein complexes may have other associated non-protein prosthetic groups, such as nucleotides, metal ions or carbohydrate groups." [GOC:go_curators]
comment: Note that although at some level almost all cellular components can be thought of as protein complexes, this term is intended to exclude structures composed of the same repeating subunit or subunits, for example microtubules. Protein complexes encompassed by this term are generally not structural, and usually have a defined set of subunits.
subset: goslim_generic
subset: goslim_pir
subset: gosubset_prok
synonym: "protein-protein complex" EXACT []
xref: Wikipedia:Protein_complex
is_a: GO:0005575 ! cellular_component

[Term]
id: GO:0044238
name: primary metabolic process
namespace: biological_process
def: "The chemical reactions and pathways involving those compounds which are formed as a part of the normal anabolic and catabolic processes. These processes take place in most, if not all, cells of the organism." [GOC:go_curators, http://www.metacyc.org]
subset: goslim_generic
subset: goslim_pir
subset: gosubset_prok
synonym: "primary metabolism" EXACT []
is_a: GO:0008152 ! metabolic process

[Term]
id: GO:0044403
name: symbiosis, encompassing mutualism through parasitism
namespace: biological_process
alt_id: GO:0043298
alt_id: GO:0044404
def: "An interaction between two organisms living together in more or less intimate association. The term host is usually used for the larger (macro) of the two members of a symbiosis. The smaller (micro) member is called the symbiont organism. Microscopic symbionts are often referred to as endosymbionts. The various forms of symbiosis include parasitism, in which the association is disadvantageous or destructive to one of the organisms; mutualism, in which the association is advantageous, or often necessary to one or both and not harmful to either; and commensalism, in which one member of the association benefits while the other is not affected. However, mutualism, parasitism, and commensalism are often not discrete categories of interactions and should rather be perceived as a continuum of interaction ranging from parasitism to mutualism. In fact, the direction of a symbiotic interaction can change during the lifetime of the symbionts due to developmental changes as well as changes in the biotic/abiotic environment in which the interaction occurs." [GOC:cc, http://www.free-definition.com]
comment: Note that this term encompasses all symbiotic relationships between species along a continuum from mutualism through to parasitism, as outlined in the definition.
subset: goslim_generic
subset: gosubset_prok
synonym: "host-pathogen interaction" RELATED []
synonym: "symbiosis" EXACT []
synonym: "symbiotic interaction" EXACT []
synonym: "symbiotic interaction between host and organism" RELATED []
synonym: "symbiotic interaction between organisms" EXACT []
synonym: "symbiotic interaction between species" EXACT []
synonym: "symbiotic interaction with other non-host organism" RELATED []
is_a: GO:0008150 ! biological_process

[Term]
id: GO:0045182
name: translation regulator activity
namespace: molecular_function
def: "Any substance involved in the initiation, activation, perpetuation, repression or termination of polypeptide synthesis at the ribosome." [GOC:ai]
subset: goslim_candida
subset: goslim_generic
subset: goslim_goa
subset: goslim_pir
subset: goslim_plant
subset: goslim_yeast
subset: gosubset_prok
synonym: "translation factor activity" EXACT []
is_a: GO:0003674 ! molecular_function

[Term]
id: GO:0045735
name: nutrient reservoir activity
namespace: molecular_function
def: "Functions in the storage of nutritious substrates." [GOC:ai]
comment: Note that this term can be used in place of the obsolete terms 'storage protein ; GO:0005187' and 'storage protein of fat body (sensu Insecta) ; GO:0008041'.
subset: goslim_generic
subset: goslim_pir
subset: gosubset_prok
synonym: "storage protein" RELATED []
synonym: "storage protein of fat body (sensu Insecta)" RELATED []
synonym: "yolk protein" RELATED []
is_a: GO:0003674 ! molecular_function

[Term]
id: GO:0050789
name: regulation of biological process
namespace: biological_process
alt_id: GO:0050791
def: "Any process that modulates the frequency, rate or extent of a biological process. Biological processes are regulated by many means; examples include the control of gene expression, protein modification or interaction with a protein or substrate molecule." [GOC:ai, GOC:go_curators]
subset: goslim_generic
subset: goslim_goa
subset: gosubset_prok
synonym: "regulation of physiological process" EXACT []
is_a: GO:0008150 ! biological_process
relationship: regulates GO:0008150 ! biological_process

[Typedef]
id: has_part
name: has_part
namespace: gene_ontology
is_transitive: true

[Typedef]
id: negatively_regulates
name: negatively_regulates
namespace: gene_ontology
is_a: regulates ! regulates

[Typedef]
id: part_of
name: part_of
namespace: gene_ontology
xref: OBO_REL:part_of
is_transitive: true

[Typedef]
id: positively_regulates
name: positively_regulates
namespace: gene_ontology
is_a: regulates ! regulates

[Typedef]
id: regulates
name: regulates
namespace: gene_ontology
