# Supplementary material for: MetNetGE: interactive views of biological networks and ontologies
Source: BMC Bioinformatics. 2010 Sep 17;11:469. doi: 10.1186/1471-2105-11-469 (PMC2946353; doi:10.1186/1471-2105-11-469)
Supplement: Additional file 2 — MetNetGE source code. This is the source code of MetNetGE. Please go to MetNetGE.org to find the latest version, dependency packages and tutorials. [file 1471-2105-11-469-S2.ZIP › MetNetGE-1.0.3/SampleData/GeneOntology/goslim_plant.obo]

format-version: 1.2
date: 26:03:2008 17:16
saved-by: midori
auto-generated-by: OBO-Edit 1.101
subsetdef: goslim_candida "Candida GO slim"
subsetdef: goslim_generic "Generic GO slim"
subsetdef: goslim_goa "GOA and proteome slim"
subsetdef: goslim_pir "PIR GO slim"
subsetdef: goslim_plant "Plant GO slim"
subsetdef: goslim_yeast "Yeast GO slim"
subsetdef: gosubset_prok "Prokaryotic GO subset"
synonymtypedef: systematic_synonym "Systematic synonym" EXACT
default-namespace: gene_ontology
remark: cvs version: $Revision: 1.731 $
remark: GO_slim_name: Plant GO slim
remark: GO_slim_authors: Suparna Mundodi
remark: GO_slim_contact: gohelp@geneontology.org

[Term]
id: GO:0000003
name: reproduction
namespace: biological_process
alt_id: GO:0019952
alt_id: GO:0050876
def: "The production by an organism of new individuals that contain some portion of their genetic material inherited from that organism." [GOC:go_curators, GOC:isa_complete, ISBN:0198506732 "Oxford Dictionary of Biochemistry and Molecular Biology"]
subset: goslim_generic
subset: goslim_pir
subset: goslim_plant
subset: gosubset_prok
synonym: "reproductive physiological process" EXACT []
is_a: GO:0008150

[Term]
id: GO:0000166
name: nucleotide binding
namespace: molecular_function
def: "Interacting selectively with a nucleotide, any compound consisting of a nucleoside that is esterified with (ortho)phosphate or an oligophosphate at any hydroxyl group on the ribose or deoxyribose moiety." [GOC:mah, ISBN:0198547684]
subset: goslim_generic
subset: goslim_pir
subset: goslim_plant
subset: gosubset_prok
is_a: GO:0005488

[Term]
id: GO:0003674
name: molecular_function
namespace: molecular_function
alt_id: GO:0005554
def: "Elemental activities, such as catalysis or binding, describing the actions of a gene product at the molecular level. A given gene product may exhibit one or more molecular functions." [GOC:go_curators]
comment: Note that, in addition to forming the root of the molecular function ontology, this term is recommended for use for the annotation of gene products whose molecular function is unknown. Note that when this term is used for annotation, it indicates that no information was available about the molecular function of the gene product annotated as of the date the annotation was made; the evidence code ND, no data, is used to indicate this.
subset: goslim_candida
subset: goslim_generic
subset: goslim_goa
subset: goslim_pir
subset: goslim_plant
subset: goslim_yeast
subset: gosubset_prok
synonym: "molecular function unknown" NARROW []

[Term]
id: GO:0003676
name: nucleic acid binding
namespace: molecular_function
def: "Interacting selectively with any nucleic acid." [GOC:jl]
subset: goslim_generic
subset: goslim_goa
subset: goslim_pir
subset: goslim_plant
subset: gosubset_prok
is_a: GO:0005488

[Term]
id: GO:0003677
name: DNA binding
namespace: molecular_function
def: "Interacting selectively with DNA (deoxyribonucleic acid)." [GOC:jl]
subset: goslim_candida
subset: goslim_generic
subset: goslim_plant
subset: goslim_yeast
subset: gosubset_prok
synonym: "microtubule/chromatin interaction" RELATED []
synonym: "plasmid binding" NARROW []
is_a: GO:0003676

[Term]
id: GO:0003682
name: chromatin binding
namespace: molecular_function
def: "Interacting selectively with chromatin, the network of fibers of DNA and protein that make up the chromosomes of the eukaryotic nucleus during interphase." [GOC:jl, ISBN:0198506732 "Oxford Dictionary of Biochemistry and Molecular Biology"]
subset: goslim_generic
subset: goslim_pir
subset: goslim_plant
synonym: "lamin/chromatin binding" BROAD []
synonym: "microtubule/chromatin interaction" RELATED []
synonym: "nuclear membrane vesicle binding to chromatin" NARROW []
is_a: GO:0005488

[Term]
id: GO:0003700
name: transcription factor activity
namespace: molecular_function
alt_id: GO:0000130
def: "The function of binding to a specific DNA sequence in order to modulate transcription. The transcription factor may or may not also interact selectively with a protein or macromolecular complex." [GOC:curators]
subset: goslim_generic
subset: goslim_plant
subset: gosubset_prok
is_a: GO:0003677
is_a: GO:0030528

[Term]
id: GO:0003723
name: RNA binding
namespace: molecular_function
def: "Interacting selectively with an RNA molecule or a portion thereof." [GOC:mah]
subset: goslim_candida
subset: goslim_generic
subset: goslim_plant
subset: goslim_yeast
subset: gosubset_prok
is_a: GO:0003676

[Term]
id: GO:0003774
name: motor activity
namespace: molecular_function
def: "Catalysis of movement along a polymeric molecule such as a microfilament or microtubule, coupled to the hydrolysis of a nucleoside triphosphate." [GOC:mah, ISBN:0815316194]
subset: goslim_candida
subset: goslim_generic
subset: goslim_goa
subset: goslim_pir
subset: goslim_plant
subset: goslim_yeast
subset: gosubset_prok
is_a: GO:0003674

[Term]
id: GO:0003824
name: catalytic activity
namespace: molecular_function
def: "Catalysis of a biochemical reaction at physiological temperatures. In biologically catalyzed reactions, the reactants are known as substrates, and the catalysts are naturally occurring macromolecular substances known as enzymes. Enzymes possess specific binding sites for substrates, and are usually composed wholly or largely of protein, but RNA that has catalytic activity (ribozyme) is often also regarded as enzymatic." [ISBN:0198506732 "Oxford Dictionary of Biochemistry and Molecular Biology"]
subset: goslim_generic
subset: goslim_goa
subset: goslim_pir
subset: goslim_plant
subset: gosubset_prok
synonym: "enzyme activity" RELATED []
is_a: GO:0003674

[Term]
id: GO:0004518
name: nuclease activity
namespace: molecular_function
def: "Catalysis of the hydrolysis of ester linkages within nucleic acids." [ISBN:0198547684]
comment: Consider also annotating to the molecular function term 'nucleic acid binding ; GO:0003676'.
subset: goslim_generic
subset: goslim_plant
subset: gosubset_prok
xref: EC:3.1.-.-
is_a: GO:0016787

[Term]
id: GO:0004871
name: signal transducer activity
namespace: molecular_function
def: "Mediates the transfer of a signal from the outside to the inside of a cell by means other than the introduction of the signal molecule itself into the cell." [GOC:jl, ISBN:0198506732 "Oxford Dictionary of Biochemistry and Molecular Biology"]
subset: goslim_candida
subset: goslim_generic
subset: goslim_goa
subset: goslim_pir
subset: goslim_plant
subset: goslim_yeast
subset: gosubset_prok
is_a: GO:0003674

[Term]
id: GO:0004872
name: receptor activity
namespace: molecular_function
def: "Combining with an extracellular or intracellular messenger to initiate a change in cell activity." [GOC:ceb, ISBN:0198506732 "Oxford Dictionary of Biochemistry and Molecular Biology"]
subset: goslim_generic
subset: goslim_goa
subset: goslim_plant
subset: gosubset_prok
synonym: "receptor guanylate cyclase activity" NARROW []
is_a: GO:0004871

[Term]
id: GO:0005102
name: receptor binding
namespace: molecular_function
def: "Interacting selectively with one or more specific sites on a receptor molecule, a macromolecule that undergoes combination with a hormone, neurotransmitter, drug or intracellular messenger to initiate a change in cell function." [GOC:bf, GOC:ceb, ISBN:0198506732 "Oxford Dictionary of Biochemistry and Molecular Biology"]
subset: goslim_generic
subset: goslim_plant
subset: gosubset_prok
synonym: "adrenocorticotropin" RELATED []
synonym: "allatostatin" RELATED []
synonym: "insulin" RELATED []
synonym: "receptor ligand" NARROW []
synonym: "receptor-associated protein activity" RELATED []
is_a: GO:0005515

[Term]
id: GO:0005198
name: structural molecule activity
namespace: molecular_function
def: "The action of a molecule that contributes to the structural integrity of a complex or assembly within or outside a cell." [GOC:mah]
subset: goslim_candida
subset: goslim_generic
subset: goslim_goa
subset: goslim_pir
subset: goslim_plant
subset: goslim_yeast
subset: gosubset_prok
is_a: GO:0003674

[Term]
id: GO:0005215
name: transporter activity
namespace: molecular_function
alt_id: GO:0005478
def: "Enables the directed movement of substances (such as macromolecules, small molecules, ions) into, out of, within or between cells." [GOC:ai, GOC:df]
subset: goslim_candida
subset: goslim_generic
subset: goslim_goa
subset: goslim_pir
subset: goslim_plant
subset: goslim_yeast
subset: gosubset_prok
synonym: "small-molecule carrier or transporter" RELATED []
xref: Reactome:1391
is_a: GO:0003674

[Term]
id: GO:0005488
name: binding
namespace: molecular_function
def: "The selective, often stoichiometric, interaction of a molecule with one or more specific sites on another molecule." [GOC:ceb, GOC:mah, ISBN:0198506732 "Oxford Dictionary of Biochemistry and Molecular Biology"]
comment: For ligands that bind to signal transducing receptors, consider the molecular function term 'receptor binding ; GO:0005102' and its children.
subset: goslim_generic
subset: goslim_goa
subset: goslim_pir
subset: goslim_plant
subset: gosubset_prok
synonym: "ligand" NARROW []
is_a: GO:0003674

[Term]
id: GO:0005515
name: protein binding
namespace: molecular_function
alt_id: GO:0045308
def: "Interacting selectively with any protein or protein complex (a complex of two or more proteins that may include other nonprotein molecules)." [GOC:go_curators]
subset: goslim_candida
subset: goslim_generic
subset: goslim_goa
subset: goslim_pir
subset: goslim_plant
subset: goslim_yeast
subset: gosubset_prok
synonym: "alpha-2 macroglobulin receptor-associated protein activity" RELATED []
synonym: "protein amino acid binding" EXACT []
synonym: "protein degradation tagging activity" RELATED []
synonym: "protein tagging activity" RELATED []
xref: Reactome:6125
is_a: GO:0005488

[Term]
id: GO:0005575
name: cellular_component
namespace: cellular_component
alt_id: GO:0008372
def: "The part of a cell or its extracellular environment in which a gene product is located. A gene product may be located in one or more parts of a cell and its location may be as specific as a particular macromolecular complex, that is, a stable, persistent association of macromolecules that function together." [GOC:go_curators]
comment: Note that, in addition to forming the root of the cellular component ontology, this term is recommended for use for the annotation of gene products whose cellular component is unknown. Note that when this term is used for annotation, it indicates that no information was available about the cellular component of the gene product annotated as of the date the annotation was made; the evidence code ND, no data, is used to indicate this.
subset: goslim_candida
subset: goslim_generic
subset: goslim_goa
subset: goslim_pir
subset: goslim_plant
subset: goslim_yeast
subset: gosubset_prok
synonym: "cellular component unknown" NARROW []

[Term]
id: GO:0005576
name: extracellular region
namespace: cellular_component
def: "The space external to the outermost structure of a cell. For cells without external protective or external encapsulating structures this refers to space outside of the plasma membrane. This term covers the host cell environment outside an intracellular parasite." [GOC:go_curators]
comment: Note that this term is intended to annotate gene products that are not uniformly attached to the cell surface. For gene products from multicellular organisms which are secreted from a cell but retained within the organism (i.e. released into the interstitial fluid or blood), consider the cellular component term 'extracellular space ; GO:0005615'.
subset: goslim_candida
subset: goslim_generic
subset: goslim_goa
subset: goslim_pir
subset: goslim_plant
subset: goslim_yeast
subset: gosubset_prok
synonym: "extracellular" EXACT []
is_a: GO:0005575

[Term]
id: GO:0005578
name: proteinaceous extracellular matrix
namespace: cellular_component
def: "A layer consisting mainly of proteins (especially collagen) and glycosaminoglycans (mostly as proteoglycans) that forms a sheet underlying or overlying cells such as endothelial and epithelial cells. The proteins are secreted by cells in the vicinity." [GOC:mtg_sensu, ISBN:0198547684]
subset: goslim_generic
subset: goslim_goa
subset: goslim_plant
synonym: "extracellular matrix (sensu Metazoa)" EXACT []
relationship: part_of GO:0005576

[Term]
id: GO:0005615
name: extracellular space
namespace: cellular_component
def: "That part of a multicellular organism outside the cells proper, usually taken to be outside the plasma membranes, and occupied by fluid." [ISBN:0198547684]
comment: Note that for multicellular organisms, the extracellular space refers to everything outside a cell, but still within the organism (excluding the extracellular matrix). Gene products from a multi-cellular organism are secreted from a cell into the interstitial fluid or blood can therefore be annotated to this term.
subset: goslim_generic
subset: goslim_goa
subset: goslim_plant
synonym: "intercellular space" RELATED []
relationship: part_of GO:0005576

[Term]
id: GO:0005618
name: cell wall
namespace: cellular_component
def: "The rigid or semi-rigid envelope lying outside the cell membrane of plant, fungal, and most prokaryotic cells, maintaining their shape and protecting them from osmotic lysis. In plants it is made of cellulose and, often, lignin; in fungi it is composed largely of polysaccharides; in bacteria it is composed of peptidoglycan." [ISBN:0198547684]
subset: goslim_candida
subset: goslim_generic
subset: goslim_pir
subset: goslim_plant
subset: goslim_yeast
subset: gosubset_prok
is_a: GO:0030312

[Term]
id: GO:0005622
name: intracellular
namespace: cellular_component
def: "The living contents of a cell; the matter contained within (but not including) the plasma membrane, usually taken to exclude large vacuoles and masses of secretory or ingested material. In eukaryotes it includes the nucleus and cytoplasm." [ISBN:0198506732 "Oxford Dictionary of Biochemistry and Molecular Biology"]
subset: goslim_generic
subset: goslim_goa
subset: goslim_pir
subset: goslim_plant
subset: gosubset_prok
synonym: "protoplasm" EXACT []
relationship: part_of GO:0005623

[Term]
id: GO:0005623
name: cell
namespace: cellular_component
def: "The basic structural and functional unit of all organisms. Includes the plasma membrane and any external encapsulating structures such as the cell wall and cell envelope." [GOC:go_curators]
subset: goslim_generic
subset: goslim_goa
subset: goslim_plant
subset: gosubset_prok
is_a: GO:0005575

[Term]
id: GO:0005634
name: nucleus
namespace: cellular_component
def: "A membrane-bounded organelle of eukaryotic cells in which chromosomes are housed and replicated. In most cells, the nucleus contains all of the cell's chromosomes except the organellar chromosomes, and is the site of RNA synthesis and processing. In some species, or in specialized cell types, RNA metabolism or DNA replication may be absent." [GOC:go_curators]
subset: goslim_candida
subset: goslim_generic
subset: goslim_goa
subset: goslim_pir
subset: goslim_plant
subset: goslim_yeast
relationship: part_of GO:0005622

[Term]
id: GO:0005635
name: nuclear envelope
namespace: cellular_component
alt_id: GO:0005636
def: "The double lipid bilayer enclosing the nucleus and separating its contents from the rest of the cytoplasm; includes the intermembrane space, a gap of width 20-40 nm (also called the perinuclear space)." [ISBN:0198547684]
subset: goslim_generic
subset: goslim_plant
relationship: part_of GO:0005634
relationship: part_of GO:0016020

[Term]
id: GO:0005654
name: nucleoplasm
namespace: cellular_component
def: "That part of the nuclear content other than the chromosomes or the nucleolus." [GOC:ma, ISBN:0124325653]
subset: goslim_generic
subset: goslim_plant
relationship: part_of GO:0005634

[Term]
id: GO:0005730
name: nucleolus
namespace: cellular_component
def: "A small, dense body one or more of which are present in the nucleus of eukaryotic cells. It is rich in RNA and protein, is not bounded by a limiting membrane, and is not seen during mitosis. Its prime function is the transcription of the nucleolar DNA into 45S ribosomal-precursor RNA, the processing of this RNA into 5.8S, 18S, and 28S components of ribosomal RNA, and the association of these components with 5S RNA and proteins synthesized outside the nucleolus. This association results in the formation of ribonucleoprotein precursors; these pass into the cytoplasm and mature into the 40S and 60S subunits of the ribosome." [ISBN:0198506732 "Oxford Dictionary of Biochemistry and Molecular Biology"]
subset: goslim_candida
subset: goslim_generic
subset: goslim_pir
subset: goslim_plant
subset: goslim_yeast
relationship: part_of GO:0005634

[Term]
id: GO:0005737
name: cytoplasm
namespace: cellular_component
def: "All of the contents of a cell excluding the plasma membrane and nucleus, but including other subcellular structures." [ISBN:0198547684]
subset: goslim_candida
subset: goslim_generic
subset: goslim_goa
subset: goslim_plant
subset: goslim_yeast
subset: gosubset_prok
relationship: part_of GO:0005622

[Term]
id: GO:0005739
name: mitochondrion
namespace: cellular_component
def: "A semiautonomous, self replicating organelle that occurs in varying numbers, shapes, and sizes in the cytoplasm of virtually all eukaryotic cells. It is notably the site of tissue respiration." [ISBN:0198506732 "Oxford Dictionary of Biochemistry and Molecular Biology"]
subset: goslim_candida
subset: goslim_generic
subset: goslim_pir
subset: goslim_plant
subset: goslim_yeast
synonym: "mitochondria" EXACT []
relationship: part_of GO:0005737

[Term]
id: GO:0005764
name: lysosome
namespace: cellular_component
def: "Any of a group of related cytoplasmic, membrane bound organelles that are found in most animal cells and that contain a variety of hydrolases, most of which have their maximal activities in the pH range 5-6. The contained enzymes display latency if properly isolated. About 40 different lysosomal hydrolases are known and lysosomes have a great variety of morphologies and functions." [ISBN:0198506732 "Oxford Dictionary of Biochemistry and Molecular Biology"]
subset: goslim_generic
subset: goslim_plant
is_a: GO:0005773

[Term]
id: GO:0005768
name: endosome
namespace: cellular_component
def: "A membrane-bounded organelle that carries materials newly ingested by endocytosis. It passes many of the materials to lysosomes for degradation." [ISBN:0198506732 "Oxford Dictionary of Biochemistry and Molecular Biology"]
subset: goslim_generic
subset: goslim_pir
subset: goslim_plant
relationship: part_of GO:0005737

[Term]
id: GO:0005773
name: vacuole
namespace: cellular_component
def: "A closed structure, found only in eukaryotic cells, that is completely surrounded by unit membrane and contains liquid material. Cells contain one or several vacuoles, that may have different functions from each other. Vacuoles have a diverse array of functions. They can act as a storage organelle for nutrients or waste products, as a degradative compartment, as a cost-effective way of increasing cell size, and as a homeostatic regulator controlling both turgor pressure and pH of the cytosol." [GOC:mtg_sensu, ISBN:0198506732 "Oxford Dictionary of Biochemistry and Molecular Biology"]
subset: goslim_candida
subset: goslim_generic
subset: goslim_pir
subset: goslim_plant
subset: goslim_yeast
subset: gosubset_prok
synonym: "vacuolar carboxypeptidase Y" RELATED []
relationship: part_of GO:0005737

[Term]
id: GO:0005777
name: peroxisome
namespace: cellular_component
alt_id: GO:0019818
def: "A small, membrane-bounded organelle that uses dioxygen (O2) to oxidize organic molecules; contains some enzymes that produce and others that degrade hydrogen peroxide (H2O2)." [ISBN:0815316194]
subset: goslim_candida
subset: goslim_generic
subset: goslim_plant
subset: goslim_yeast
synonym: "peroxisome vesicle" BROAD []
relationship: part_of GO:0005737

[Term]
id: GO:0005783
name: endoplasmic reticulum
namespace: cellular_component
def: "The irregular network of unit membranes, visible only by electron microscopy, that occurs in the cytoplasm of many eukaryotic cells. The membranes form a complex meshwork of tubular channels, which are often expanded into slitlike cavities called cisternae. The ER takes two forms, rough (or granular), with ribosomes adhering to the outer surface, and smooth (with no ribosomes attached)." [ISBN:0198506732 "Oxford Dictionary of Biochemistry and Molecular Biology"]
subset: goslim_candida
subset: goslim_generic
subset: goslim_pir
subset: goslim_plant
subset: goslim_yeast
synonym: "ER" EXACT []
relationship: part_of GO:0005737

[Term]
id: GO:0005794
name: Golgi apparatus
namespace: cellular_component
def: "A compound membranous cytoplasmic organelle of eukaryotic cells, consisting of flattened, ribosome-free vesicles arranged in a more or less regular stack. The Golgi apparatus differs from the endoplasmic reticulum in often having slightly thicker membranes, appearing in sections as a characteristic shallow semicircle so that the convex side (cis or entry face) abuts the endoplasmic reticulum, secretory vesicles emerging from the concave side (trans or exit face). In vertebrate cells there is usually one such organelle, while in invertebrates and plants, where they are known usually as dictyosomes, there may be several scattered in the cytoplasm. The Golgi apparatus processes proteins produced on the ribosomes of the rough endoplasmic reticulum; such processing includes modification of the core oligosaccharides of glycoproteins, and the sorting and packaging of proteins for transport to a variety of cellular locations. Three different regions of the Golgi are now recognized both in terms of structure and function: cis, in the vicinity of the cis face, trans, in the vicinity of the trans face, and medial, lying between the cis and trans regions." [ISBN:0198506732 "Oxford Dictionary of Biochemistry and Molecular Biology"]
comment: Note that the Golgi apparatus can be located in various places in the cytoplasm. In plants and lower animal cells, the Golgi apparatus exists as many copies of discrete stacks dispersed throughout the cytoplasm, while the Golgi apparatus of interphase mammalian cells is a juxtanuclear, often pericentriolar reticulum, where the discrete Golgi stacks are stitched together to form a compact and interconnected ribbon, sometimes called the Golgi ribbon.
subset: goslim_candida
subset: goslim_generic
subset: goslim_pir
subset: goslim_plant
subset: goslim_yeast
synonym: "Golgi" BROAD []
synonym: "Golgi complex" EXACT []
synonym: "Golgi ribbon" NARROW []
relationship: part_of GO:0005737

[Term]
id: GO:0005829
name: cytosol
namespace: cellular_component
def: "That part of the cytoplasm that does not contain membranous or particulate subcellular components." [ISBN:0198547684]
subset: goslim_generic
subset: goslim_plant
subset: gosubset_prok
relationship: part_of GO:0005737

[Term]
id: GO:0005840
name: ribosome
namespace: cellular_component
def: "An intracellular organelle, about 200 A in diameter, consisting of RNA and protein. It is the site of protein biosynthesis resulting from translation of messenger RNA (mRNA). It consists of two subunits, one large and one small, each containing only protein and RNA. Both the ribosome and its subunits are characterized by their sedimentation coefficients, expressed in Svedberg units (symbol: S). Hence, the prokaryotic ribosome (70S) comprises a large (50S) subunit and a small (30S) subunit, while the eukaryotic ribosome (80S) comprises a large (60S) subunit and a small (40S) subunit. Two sites on the ribosomal large subunit are involved in translation, namely the aminoacyl site (A site) and peptidyl site (P site). Ribosomes from prokaryotes, eukaryotes, mitochondria, and chloroplasts have characteristically distinct ribosomal proteins." [ISBN:0198506732 "Oxford Dictionary of Biochemistry and Molecular Biology"]
subset: goslim_candida
subset: goslim_generic
subset: goslim_pir
subset: goslim_plant
subset: goslim_yeast
subset: gosubset_prok
synonym: "ribosomal RNA" RELATED []
relationship: part_of GO:0005737

[Term]
id: GO:0005856
name: cytoskeleton
namespace: cellular_component
def: "Any of the various filamentous elements that form the internal framework of cells, and typically remain after treatment of the cells with mild detergent to remove membrane constituents and soluble components of the cytoplasm. The term embraces intermediate filaments, microfilaments, microtubules, the microtrabecular lattice, and other structures characterized by a polymeric filamentous nature and long-range order within the cell. The various elements of the cytoskeleton not only serve in the maintenance of cellular shape but also have roles in other cellular functions, including cellular movement, cell division, endocytosis, and movement of organelles." [GOC:mah, ISBN:0198547684, PMID:16959967]
subset: goslim_candida
subset: goslim_generic
subset: goslim_pir
subset: goslim_plant
subset: goslim_yeast
subset: gosubset_prok
relationship: part_of GO:0005622

[Term]
id: GO:0005886
name: plasma membrane
namespace: cellular_component
def: "The membrane surrounding a cell that separates the cell from its external environment. It consists of a phospholipid bilayer and associated proteins." [ISBN:0716731363]
subset: goslim_candida
subset: goslim_generic
subset: goslim_plant
subset: goslim_yeast
subset: gosubset_prok
synonym: "bacterial inner membrane" NARROW []
synonym: "cell membrane" EXACT []
synonym: "cytoplasmic membrane" EXACT []
synonym: "inner endospore membrane" NARROW []
synonym: "juxtamembrane" BROAD []
synonym: "plasmalemma" EXACT []
is_a: GO:0016020

[Term]
id: GO:0005975
name: carbohydrate metabolic process
namespace: biological_process
def: "The chemical reactions and pathways involving carbohydrates, any of a group of organic compounds based of the general formula Cx(H2O)y." [ISBN:0198506732 "Oxford Dictionary of Biochemistry and Molecular Biology"]
subset: goslim_candida
subset: goslim_generic
subset: goslim_pir
subset: goslim_plant
subset: goslim_yeast
subset: gosubset_prok
synonym: "carbohydrate metabolism" EXACT []
xref: Reactome:211962
xref: Reactome:221727
xref: Reactome:230309
xref: Reactome:238347
xref: Reactome:244905
xref: Reactome:249798
xref: Reactome:252538
xref: Reactome:255716
xref: Reactome:259109
xref: Reactome:262468
xref: Reactome:265303
xref: Reactome:268427
xref: Reactome:274144
xref: Reactome:280617
xref: Reactome:282867
xref: Reactome:286632
xref: Reactome:288323
xref: Reactome:289858
xref: Reactome:290396
xref: Reactome:291760
xref: Reactome:292414
xref: Reactome:293735
xref: Reactome:71387
is_a: GO:0008152

[Term]
id: GO:0006091
name: generation of precursor metabolites and energy
namespace: biological_process
def: "The chemical reactions and pathways resulting in the formation of precursor metabolites, substances from which energy is derived, and the processes involved in the liberation of energy from these substances." [GOC:jl]
subset: goslim_candida
subset: goslim_generic
subset: goslim_pir
subset: goslim_plant
subset: goslim_yeast
subset: gosubset_prok
synonym: "energy pathways" BROAD []
synonym: "metabolic energy generation" RELATED []
is_a: GO:0008152
is_a: GO:0009987

[Term]
id: GO:0006139
name: nucleobase, nucleoside, nucleotide and nucleic acid metabolic process
namespace: biological_process
def: "The chemical reactions and pathways involving nucleobases, nucleosides, nucleotides and nucleic acids." [GOC:ai]
subset: goslim_generic
subset: goslim_goa
subset: goslim_pir
subset: goslim_plant
subset: gosubset_prok
synonym: "nucleobase, nucleoside, nucleotide and nucleic acid metabolism" EXACT []
is_a: GO:0008152
is_a: GO:0009987

[Term]
id: GO:0006259
name: DNA metabolic process
namespace: biological_process
def: "The chemical reactions and pathways involving DNA, deoxyribonucleic acid, one of the two main types of nucleic acid, consisting of a long, unbranched macromolecule formed from one, or more commonly, two, strands of linked deoxyribonucleotides." [ISBN:0198506732 "Oxford Dictionary of Biochemistry and Molecular Biology"]
subset: goslim_candida
subset: goslim_generic
subset: goslim_pir
subset: goslim_plant
subset: goslim_yeast
subset: gosubset_prok
synonym: "DNA metabolism" EXACT []
is_a: GO:0006139

[Term]
id: GO:0006350
name: transcription
namespace: biological_process
def: "The synthesis of either RNA on a template of DNA or DNA on a template of RNA." [ISBN:0198506732 "Oxford Dictionary of Biochemistry and Molecular Biology"]
subset: goslim_candida
subset: goslim_generic
subset: goslim_pir
subset: goslim_plant
subset: goslim_yeast
subset: gosubset_prok
xref: Reactome:212088
xref: Reactome:221846
xref: Reactome:230414
xref: Reactome:238456
xref: Reactome:244998
xref: Reactome:249880
xref: Reactome:252609
xref: Reactome:255785
xref: Reactome:259179
xref: Reactome:262535
xref: Reactome:265362
xref: Reactome:268499
xref: Reactome:274216
xref: Reactome:280685
xref: Reactome:282909
xref: Reactome:286705
xref: Reactome:288376
xref: Reactome:74159
is_a: GO:0006139

[Term]
id: GO:0006412
name: translation
namespace: biological_process
alt_id: GO:0006416
alt_id: GO:0006453
alt_id: GO:0043037
def: "The chemical reactions and pathways resulting in the formation of a protein. This is a ribosome-mediated process in which the information in messenger RNA (mRNA) is used to specify the sequence of amino acids in the protein." [GOC:go_curators]
subset: goslim_candida
subset: goslim_generic
subset: goslim_pir
subset: goslim_plant
subset: goslim_yeast
subset: gosubset_prok
synonym: "protein anabolism" EXACT []
synonym: "protein biosynthesis" EXACT []
synonym: "protein formation" EXACT []
synonym: "protein synthesis" EXACT []
synonym: "protein translation" EXACT []
is_a: GO:0009058
is_a: GO:0009987
is_a: GO:0019538

[Term]
id: GO:0006464
name: protein modification process
namespace: biological_process
def: "The covalent alteration of one or more amino acids occurring in proteins, peptides and nascent polypeptides (co-translational, post-translational modifications). Includes the modification of charged tRNAs that are destined to occur in a protein (pre-translation modification)." [GOC:go_curators]
subset: goslim_candida
subset: goslim_generic
subset: goslim_pir
subset: goslim_plant
subset: goslim_yeast
subset: gosubset_prok
synonym: "process resulting in protein modification" RELATED []
synonym: "protein tagging activity" RELATED []
xref: Reactome:163841
xref: Reactome:212091
xref: Reactome:221849
xref: Reactome:230417
xref: Reactome:238459
xref: Reactome:245000
xref: Reactome:249885
xref: Reactome:252603
xref: Reactome:255790
xref: Reactome:259184
xref: Reactome:262540
xref: Reactome:268494
xref: Reactome:274221
xref: Reactome:280690
xref: Reactome:282898
xref: Reactome:286709
xref: Reactome:288370
is_a: GO:0009987
is_a: GO:0019538

[Term]
id: GO:0006519
name: amino acid and derivative metabolic process
namespace: biological_process
def: "The chemical reactions and pathways involving amino acids, organic acids containing one or more amino substituents, and compounds derived from amino acids." [ISBN:0198506732 "Oxford Dictionary of Biochemistry and Molecular Biology"]
subset: goslim_candida
subset: goslim_generic
subset: goslim_goa
subset: goslim_pir
subset: goslim_plant
subset: goslim_yeast
subset: gosubset_prok
synonym: "amino acid and derivative metabolism" EXACT []
is_a: GO:0008152
is_a: GO:0009987

[Term]
id: GO:0006629
name: lipid metabolic process
namespace: biological_process
def: "The chemical reactions and pathways involving lipids, compounds soluble in an organic solvent but not, or sparingly, in an aqueous solvent. Includes fatty acids; neutral fats, other fatty-acid esters, and soaps; long-chain (fatty) alcohols and waxes; sphingoids and other long-chain bases; glycolipids, phospholipids and sphingolipids; and carotenes, polyprenols, sterols, terpenes and other isoprenoids." [GOC:ma]
subset: goslim_candida
subset: goslim_generic
subset: goslim_pir
subset: goslim_plant
subset: goslim_yeast
subset: gosubset_prok
synonym: "lipid metabolism" EXACT []
xref: Reactome:211949
xref: Reactome:221714
xref: Reactome:230304
xref: Reactome:238336
xref: Reactome:244894
xref: Reactome:249787
xref: Reactome:252529
xref: Reactome:255713
xref: Reactome:259099
xref: Reactome:262464
xref: Reactome:265294
xref: Reactome:268417
xref: Reactome:274140
xref: Reactome:280613
xref: Reactome:282852
xref: Reactome:286671
xref: Reactome:288319
xref: Reactome:289875
xref: Reactome:290413
xref: Reactome:291758
xref: Reactome:292446
xref: Reactome:293732
xref: Reactome:73923
is_a: GO:0008152

[Term]
id: GO:0006810
name: transport
namespace: biological_process
def: "The directed movement of substances (such as macromolecules, small molecules, ions) into, out of, within or between cells." [GOC:mah]
comment: Note that 'electron transport ; GO:0006118' is not a child of transport because electron transport is not a type of directed movement of substances.
subset: goslim_candida
subset: goslim_generic
subset: goslim_goa
subset: goslim_pir
subset: goslim_plant
subset: goslim_yeast
subset: gosubset_prok
synonym: "small molecule transport" NARROW []
synonym: "solute:solute exchange" NARROW []
relationship: part_of GO:0008150

[Term]
id: GO:0006950
name: response to stress
namespace: biological_process
def: "A change in state or activity of a cell or an organism (in terms of movement, secretion, enzyme production, gene expression, etc.) as a result of a stimulus indicating the organism is under stress. The stress is usually, but not necessarily, exogenous (e.g. temperature, humidity, ionizing radiation)." [GOC:mah]
subset: goslim_candida
subset: goslim_generic
subset: goslim_plant
subset: goslim_yeast
subset: gosubset_prok
is_a: GO:0008150

[Term]
id: GO:0007049
name: cell cycle
namespace: biological_process
def: "The progression of biochemical and morphological phases and events that occur in a cell during successive cell replication or nuclear replication events. Canonically, the cell cycle comprises the replication and segregation of genetic material followed by the division of the cell, but in endocycles or syncytial cells nuclear replication or nuclear division may not be followed by cell division." [GOC:go_curators]
subset: goslim_candida
subset: goslim_generic
subset: goslim_pir
subset: goslim_plant
subset: goslim_yeast
subset: gosubset_prok
synonym: "cell-division cycle" EXACT []
is_a: GO:0009987

[Term]
id: GO:0007154
name: cell communication
namespace: biological_process
def: "Any process that mediates interactions between a cell and its surroundings. Encompasses interactions such as signaling or attachment between one cell and another cell, between a cell and an extracellular matrix, or between a cell and any other aspect of its environment." [GOC:mah]
subset: goslim_generic
subset: goslim_goa
subset: goslim_pir
subset: goslim_plant
subset: gosubset_prok
is_a: GO:0009987

[Term]
id: GO:0007165
name: signal transduction
namespace: biological_process
def: "The cascade of processes by which a signal interacts with a receptor, causing a change in the level or activity of a second messenger or other downstream target, and ultimately effecting a change in the functioning of the cell." [GOC:go_curators]
subset: goslim_candida
subset: goslim_generic
subset: goslim_plant
subset: goslim_yeast
subset: gosubset_prok
synonym: "signaling" EXACT []
synonym: "signalling" EXACT []
is_a: GO:0007154

[Term]
id: GO:0007267
name: cell-cell signaling
namespace: biological_process
def: "Any process that mediates the transfer of information from one cell to another." [GOC:mah]
subset: goslim_generic
subset: goslim_plant
subset: gosubset_prok
synonym: "cell-cell signalling" EXACT []
is_a: GO:0007154

[Term]
id: GO:0007275
name: multicellular organismal development
namespace: biological_process
def: "The biological process whose specific outcome is the progression of a multicellular organism over time from an initial condition (e.g. a zygote or a young adult) to a later condition (e.g. a multicellular animal or an aged adult)." [GOC:dph, GOC:ems, GOC:isa_complete, GOC:tb]
comment: Note that this term was 'developmental process'.
subset: goslim_generic
subset: goslim_goa
subset: goslim_plant
is_a: GO:0008150

[Term]
id: GO:0007610
name: behavior
namespace: biological_process
def: "The specific actions or reactions of an organism in response to external or internal stimuli. Patterned activity of a whole organism in a manner dependent upon some combination of that organism's internal state and external conditions." [GOC:ems, ISBN:0395448956]
subset: goslim_generic
subset: goslim_goa
subset: goslim_plant
subset: gosubset_prok
synonym: "behavioral response to stimulus" EXACT []
synonym: "behaviour" EXACT []
synonym: "behavioural response to stimulus" EXACT []
is_a: GO:0008150

[Term]
id: GO:0008135
name: translation factor activity, nucleic acid binding
namespace: molecular_function
def: "Functions during translation by binding nucleic acids during polypeptide synthesis at the ribosome." [GOC:ai]
subset: goslim_generic
subset: goslim_plant
subset: gosubset_prok
is_a: GO:0003676
is_a: GO:0045182

[Term]
id: GO:0008150
name: biological_process
namespace: biological_process
alt_id: GO:0000004
alt_id: GO:0007582
def: "Those processes specifically pertinent to the functioning of integrated living units: cells, tissues, organs, and organisms. A process is a collection of molecular events with a defined beginning and end." [GOC:go_curators, GOC:isa_complete]
comment: Note that, in addition to forming the root of the biological process ontology, this term is recommended for use for the annotation of gene products whose biological process is unknown. Note that when this term is used for annotation, it indicates that no information was available about the biological process of the gene product annotated as of the date the annotation was made; the evidence code ND, no data, is used to indicate this.
subset: goslim_candida
subset: goslim_generic
subset: goslim_goa
subset: goslim_pir
subset: goslim_plant
subset: goslim_yeast
subset: gosubset_prok
synonym: "biological process unknown" NARROW []
synonym: "physiological process" EXACT []

[Term]
id: GO:0008152
name: metabolic process
namespace: biological_process
def: "Processes that cause many of the chemical changes in living organisms, including anabolism and catabolism. Metabolic processes typically transform small molecules, but also include macromolecular processes such as DNA repair and replication, and protein synthesis and degradation." [GOC:go_curators, ISBN:0198547684]
comment: Note that metabolic processes do not include single functions or processes such as protein-protein interactions, protein-nucleic acids, nor receptor-ligand interactions.
subset: goslim_generic
subset: goslim_goa
subset: goslim_pir
subset: goslim_plant
subset: gosubset_prok
synonym: "metabolic process resulting in cell growth" NARROW []
synonym: "metabolism" EXACT []
synonym: "metabolism resulting in cell growth" NARROW []
xref: Reactome:212093
xref: Reactome:221851
xref: Reactome:230419
xref: Reactome:238461
xref: Reactome:245002
xref: Reactome:249887
xref: Reactome:252604
xref: Reactome:255791
xref: Reactome:259186
xref: Reactome:262542
xref: Reactome:265367
xref: Reactome:268496
xref: Reactome:274223
xref: Reactome:280692
xref: Reactome:282903
xref: Reactome:286711
xref: Reactome:288374
xref: Reactome:289882
xref: Reactome:290414
xref: Reactome:291791
xref: Reactome:292439
xref: Reactome:293772
xref: Reactome:71408
is_a: GO:0008150

[Term]
id: GO:0008219
name: cell death
namespace: biological_process
def: "The specific activation or halting of processes within a cell so that its vital functions markedly cease, rather than simply deteriorating gradually over time, which culminates in cell death." [GOC:ems]
subset: goslim_generic
subset: goslim_goa
subset: goslim_plant
subset: gosubset_prok
synonym: "necrosis" RELATED []
is_a: GO:0016265
relationship: part_of GO:0030154

[Term]
id: GO:0008289
name: lipid binding
namespace: molecular_function
def: "Interacting selectively with a lipid." [GOC:ai]
subset: goslim_candida
subset: goslim_generic
subset: goslim_pir
subset: goslim_plant
subset: goslim_yeast
subset: gosubset_prok
is_a: GO:0005488

[Term]
id: GO:0009056
name: catabolic process
namespace: biological_process
def: "The chemical reactions and pathways resulting in the breakdown of substances, including the breakdown of carbon compounds with the liberation of energy for use by the cell or organism." [ISBN:0198547684]
subset: goslim_generic
subset: goslim_goa
subset: goslim_plant
subset: gosubset_prok
synonym: "breakdown" EXACT []
synonym: "catabolism" EXACT []
synonym: "degradation" EXACT []
is_a: GO:0008152

[Term]
id: GO:0009058
name: biosynthetic process
namespace: biological_process
def: "The energy-requiring part of metabolism in which simpler substances are transformed into more complex ones, as in growth and other biosynthetic processes." [ISBN:0198547684]
subset: goslim_generic
subset: goslim_goa
subset: goslim_plant
subset: gosubset_prok
synonym: "anabolism" EXACT []
synonym: "biosynthesis" EXACT []
synonym: "formation" EXACT []
synonym: "synthesis" EXACT []
is_a: GO:0008152

[Term]
id: GO:0009536
name: plastid
namespace: cellular_component
def: "Any member of a family of organelles found in the cytoplasm of plants and some protists, which are membrane-bounded and contain DNA. Plant plastids develop from a common type, the proplastid." [GOC:jl, ISBN:0198547684]
subset: goslim_generic
subset: goslim_pir
subset: goslim_plant
subset: gosubset_prok
relationship: part_of GO:0005737

[Term]
id: GO:0009579
name: thylakoid
namespace: cellular_component
def: "A membraneous cellular structure that bears the photosynthetic pigments in photosynthetic organisms. In prokaryotes the thylakoids are of various shapes and are attached to the plasma membrane. In eukaryotes they are flattened, membrane-bounded disk-like structures located in the chloroplasts; in the chloroplasts of higher plants the thylakoids form dense stacks called grana. Isolated thylakoid preparations can carry out photosynthetic electron transport and the associated phosphorylation." [GOC:mtg_sensu, ISBN:0198506732 "Oxford Dictionary of Biochemistry and Molecular Biology"]
subset: goslim_generic
subset: goslim_pir
subset: goslim_plant
subset: gosubset_prok
synonym: "photosynthetic membrane" RELATED []
relationship: part_of GO:0005622

[Term]
id: GO:0009605
name: response to external stimulus
namespace: biological_process
def: "A change in state or activity of a cell or an organism (in terms of movement, secretion, enzyme production, gene expression, etc.) as a result of an external stimulus." [GOC:hb]
subset: goslim_generic
subset: goslim_plant
subset: gosubset_prok
synonym: "response to environmental stimulus" EXACT []
is_a: GO:0008150

[Term]
id: GO:0009606
name: tropism
namespace: biological_process
def: "The movement of an organism, or part of an organism, in response to an external source of stimulus, usually toward or away from it." [GOC:jl, http://cancerweb.ncl.ac.uk/]
subset: goslim_plant
is_a: GO:0009605

[Term]
id: GO:0009607
name: response to biotic stimulus
namespace: biological_process
def: "A change in state or activity of a cell or an organism (in terms of movement, secretion, enzyme production, gene expression, etc.) as a result of a biotic stimulus, a stimulus caused or produced by a living organism." [GOC:hb]
subset: goslim_generic
subset: goslim_plant
subset: gosubset_prok
is_a: GO:0008150

[Term]
id: GO:0009628
name: response to abiotic stimulus
namespace: biological_process
def: "A change in state or activity of a cell or an organism (in terms of movement, secretion, enzyme production, gene expression, etc.) as a result of an abiotic (non-living) stimulus." [GOC:hb]
subset: goslim_generic
subset: goslim_plant
subset: gosubset_prok
is_a: GO:0008150

[Term]
id: GO:0009653
name: anatomical structure morphogenesis
namespace: biological_process
def: "The process by which anatomical structures are generated and organized. Morphogenesis pertains to the creation of form." [GOC:go_curators, ISBN:0521436125]
subset: goslim_generic
subset: goslim_plant
subset: goslim_yeast
subset: gosubset_prok
synonym: "embryogenesis and morphogenesis" BROAD []
synonym: "morphogenesis" EXACT []
relationship: part_of GO:0008150

[Term]
id: GO:0009719
name: response to endogenous stimulus
namespace: biological_process
def: "A change in state or activity of a cell or an organism (in terms of movement, secretion, enzyme production, gene expression, etc.) as a result of an endogenous stimulus." [GOC:sm]
subset: goslim_generic
subset: goslim_plant
subset: gosubset_prok
is_a: GO:0008150

[Term]
id: GO:0009790
name: embryonic development
namespace: biological_process
alt_id: GO:0009795
def: "The process whose specific outcome is the progression of an embryo from its formation until the end of its embryonic life stage. The end of the embryonic stage is organism-specific. For example, for mammals, the process would begin with zygote formation and end with birth. For insects, the process would begin at zygote formation and end with larval hatching. For plant zygotic embryos, this would be from zygote formation to the end of seed dormancy. For plant vegetative embryos, this would be from the initial determination of the cell or group of cells to form an embryo until the point when the embryo becomes independent of the parent plant." [GOC:go_curators, GOC:isa_complete, GOC:mtg_sensu]
subset: goslim_generic
subset: goslim_plant
synonym: "embryogenesis" EXACT []
synonym: "embryogenesis and morphogenesis" BROAD []
synonym: "embryonal development" EXACT []
relationship: part_of GO:0007275

[Term]
id: GO:0009791
name: post-embryonic development
namespace: biological_process
def: "The process whose specific outcome is the progression of the organism over time, from the completion of embryonic development to the mature structure. See embryonic development." [GOC:go_curators]
subset: goslim_plant
relationship: part_of GO:0007275

[Term]
id: GO:0009835
name: ripening
namespace: biological_process
def: "The series of events causing changes in one or more characteristics of a fruit (color, aroma, flavor, texture, hardness, cell wall structure) to make it more attractive to animals and/or aid in seed dispersal." [GOC:lr]
subset: goslim_plant
relationship: part_of GO:0000003
relationship: part_of GO:0007275

[Term]
id: GO:0009838
name: abscission
namespace: biological_process
def: "The controlled shedding of a body part." [ISBN:0140514031]
subset: goslim_plant
relationship: part_of GO:0007275

[Term]
id: GO:0009856
name: pollination
namespace: biological_process
def: "Biological processes occurring in plants beginning when the pollen lands on the stigma and continuing up to, but not including, fertilization, as defined by sperm-central cell fusion." [GOC:tb, PMID:10973091]
subset: goslim_plant
relationship: part_of GO:0000003

[Term]
id: GO:0009875
name: pollen-pistil interaction
namespace: biological_process
def: "The interaction between a pollen grain and pistil." [GOC:go_curators]
subset: goslim_plant
is_a: GO:0007154

[Term]
id: GO:0009908
name: flower development
namespace: biological_process
alt_id: GO:0048409
def: "The process whose specific outcome is the progression of the flower over time, from its formation to the mature structure. The flower is the reproductive structure in a plant, and its development begins with the transition of the vegetative or inflorescence meristem into a floral meristem." [GOC:tb, ISBN:0879015322]
subset: goslim_plant
relationship: part_of GO:0000003
is_a: GO:0009791

[Term]
id: GO:0009987
name: cellular process
namespace: biological_process
alt_id: GO:0008151
alt_id: GO:0050875
def: "Processes that are carried out at the cellular level, but are not necessarily restricted to a single cell. For example, cell communication occurs among more than one cell, but occurs at the cellular level." [GOC:go_curators, GOC:isa_complete]
subset: goslim_goa
subset: goslim_pir
subset: goslim_plant
subset: gosubset_prok
synonym: "cell growth and/or maintenance" NARROW []
synonym: "cell physiology" EXACT []
synonym: "cellular physiological process" EXACT []
disjoint_from: GO:0032501 ! multicellular organismal process
disjoint_from: GO:0051704 ! multi-organism process
is_a: GO:0008150

[Term]
id: GO:0009991
name: response to extracellular stimulus
namespace: biological_process
def: "A change in state or activity of a cell or an organism (in terms of movement, secretion, enzyme production, gene expression, etc.) as a result of an extracellular stimulus." [GOC:go_curators]
subset: goslim_plant
subset: gosubset_prok
is_a: GO:0009605

[Term]
id: GO:0015979
name: photosynthesis
namespace: biological_process
def: "The synthesis by organisms of organic chemical compounds, especially carbohydrates, from carbon dioxide (CO2) using energy obtained from light rather than from the oxidation of chemical compounds." [ISBN:0198547684]
subset: goslim_pir
subset: goslim_plant
subset: gosubset_prok
is_a: GO:0008152
is_a: GO:0009987

[Term]
id: GO:0016020
name: membrane
namespace: cellular_component
def: "Double layer of lipid molecules that encloses all cells, and, in eukaryotes, many organelles; may be a single or double lipid bilayer; also includes associated proteins." [GOC:mah, ISBN:0815316194]
subset: goslim_candida
subset: goslim_goa
subset: goslim_pir
subset: goslim_plant
subset: goslim_yeast
subset: gosubset_prok
relationship: part_of GO:0005623

[Term]
id: GO:0016043
name: cellular component organization and biogenesis
namespace: biological_process
def: "A process that is carried out at the cellular level which results in the formation, arrangement of constituent parts, or disassembly of a cellular component; includes the plasma membrane and any external encapsulating structures such as the cell wall and cell envelope." [GOC:ai]
subset: goslim_generic
subset: goslim_pir
subset: goslim_plant
subset: gosubset_prok
synonym: "cell organisation and biogenesis" EXACT []
synonym: "cell organization and biogenesis" EXACT []
is_a: GO:0009987

[Term]
id: GO:0016049
name: cell growth
namespace: biological_process
def: "The process by which a cell irreversibly increases in size over time by accretion and biosynthetic production of matter similar to that already present." [GOC:ai]
subset: goslim_generic
subset: goslim_pir
subset: goslim_plant
subset: gosubset_prok
synonym: "cell expansion" RELATED []
synonym: "cellular growth" EXACT []
synonym: "growth of cell" EXACT []
synonym: "metabolic process resulting in cell growth" RELATED []
synonym: "metabolism resulting in cell growth" RELATED []
is_a: GO:0009987
is_a: GO:0040007

[Term]
id: GO:0016265
name: death
namespace: biological_process
def: "A permanent cessation of all vital functions: the end of life; can be applied to a whole organism or to a part of an organism." [GOC:mah, ISBN:0877797099]
comment: See also the biological process term 'apoptosis ; GO:0006915'.
subset: goslim_generic
subset: goslim_plant
subset: gosubset_prok
is_a: GO:0008150

[Term]
id: GO:0016301
name: kinase activity
namespace: molecular_function
def: "Catalysis of the transfer of a phosphate group, usually from ATP, to a substrate molecule." [ISBN:0198506732 "Oxford Dictionary of Biochemistry and Molecular Biology"]
comment: Note that this term encompasses all activities that transfer a single phosphate group; although ATP is by far the most common phosphate donor, reactions using other phosphate donors are included in this term.
subset: goslim_generic
subset: goslim_goa
subset: goslim_plant
subset: gosubset_prok
synonym: "phosphokinase activity" EXACT []
xref: Reactome:1423
is_a: GO:0016740

[Term]
id: GO:0016740
name: transferase activity
namespace: molecular_function
def: "Catalysis of the transfer of a group, e.g. a methyl group, glycosyl group, acyl group, phosphorus-containing, or other groups, from one compound (generally regarded as the donor) to another compound (generally regarded as the acceptor). Transferase is the systematic name for any enzyme of EC class 2." [ISBN:0198506732 "Oxford Dictionary of Biochemistry and Molecular Biology"]
subset: goslim_candida
subset: goslim_generic
subset: goslim_goa
subset: goslim_pir
subset: goslim_plant
subset: goslim_yeast
subset: gosubset_prok
xref: EC:2
is_a: GO:0003824

[Term]
id: GO:0016787
name: hydrolase activity
namespace: molecular_function
def: "Catalysis of the hydrolysis of various bonds, e.g. C-O, C-N, C-C, phosphoric anhydride bonds, etc. Hydrolase is the systematic name for any enzyme of EC class 3." [ISBN:0198506732 "Oxford Dictionary of Biochemistry and Molecular Biology"]
subset: goslim_candida
subset: goslim_generic
subset: goslim_goa
subset: goslim_pir
subset: goslim_plant
subset: goslim_yeast
subset: gosubset_prok
xref: EC:3
xref: Reactome:450
is_a: GO:0003824

[Term]
id: GO:0019538
name: protein metabolic process
namespace: biological_process
alt_id: GO:0006411
def: "The chemical reactions and pathways involving a specific protein, rather than of proteins in general. Includes protein modification." [GOC:ma]
subset: goslim_generic
subset: goslim_pir
subset: goslim_plant
subset: gosubset_prok
synonym: "protein metabolic process and modification" EXACT []
synonym: "protein metabolism" EXACT []
synonym: "protein metabolism and modification" EXACT []
is_a: GO:0008152

[Term]
id: GO:0019725
name: cellular homeostasis
namespace: biological_process
def: "The processes involved in the maintenance of an internal equilibrium at the level of the cell." [GOC:isa_complete, GOC:jl, ISBN:0395825172]
subset: goslim_candida
subset: goslim_generic
subset: goslim_plant
subset: goslim_yeast
subset: gosubset_prok
is_a: GO:0009987

[Term]
id: GO:0019748
name: secondary metabolic process
namespace: biological_process
def: "The chemical reactions and pathways resulting in many of the chemical changes of compounds that are not necessarily required for growth and maintenance of cells, and are often unique to a taxon. In multicellular organisms secondary metabolism is generally carried out in specific cell types, and may be useful for the organism as a whole. In unicellular organisms, secondary metabolism is often used for the production of antibiotics or for the utilization and acquisition of unusual nutrients." [GOC:go_curators]
subset: goslim_generic
subset: goslim_pir
subset: goslim_plant
subset: gosubset_prok
synonym: "secondary metabolism" EXACT []
is_a: GO:0008152

[Term]
id: GO:0019825
name: oxygen binding
namespace: molecular_function
def: "Interacting selectively with oxygen (O2)." [GOC:jl]
subset: goslim_generic
subset: goslim_pir
subset: goslim_plant
subset: gosubset_prok
synonym: "cytochrome P450" NARROW []
synonym: "cytochrome P450 activity" RELATED []
xref: Reactome:4477
is_a: GO:0005488

[Term]
id: GO:0022904
name: respiratory electron transport chain
namespace: biological_process
def: "A process whereby a series of electron carriers operate together to transfer electrons from donors such as NADH and FADH2 to any of several different terminal electron acceptors to generate a transmembrane electrochemical gradient." [GOC:mtg_electron_transport, http://cancerweb.ncl.ac.uk/]
subset: goslim_candida
subset: goslim_generic
subset: goslim_goa
subset: goslim_pir
subset: goslim_plant
subset: goslim_yeast
subset: gosubset_prok
synonym: "6-phosphofructokinase reduction" RELATED []
synonym: "dihydrobiopterin reduction" RELATED []
synonym: "dihydrolipoamide reduction" RELATED []
synonym: "dihydrolipoylprotein reduction" RELATED []
synonym: "dihydropteridine reduction" RELATED []
synonym: "electron transfer" EXACT []
synonym: "other pathways of electron transport" RELATED []
synonym: "oxidized glutathione reduction" RELATED []
synonym: "protein-disulfide reduction" RELATED []
is_a: GO:0006091

[Term]
id: GO:0030154
name: cell differentiation
namespace: biological_process
def: "The process whereby relatively unspecialized cells, e.g. embryonic or regenerative cells, acquire specialized structural and/or functional features that characterize the cells, tissues, or organs of the mature organism or some other relatively stable phase of the organism's life history. Differentiation includes the processes involved in commitment of a cell to a specific fate." [ISBN:0198506732 "Oxford Dictionary of Biochemistry and Molecular Biology"]
subset: goslim_generic
subset: goslim_goa
subset: goslim_plant
subset: gosubset_prok
is_a: GO:0009987

[Term]
id: GO:0030234
name: enzyme regulator activity
namespace: molecular_function
def: "Modulates the activity of an enzyme." [GOC:mah]
subset: goslim_candida
subset: goslim_generic
subset: goslim_goa
subset: goslim_pir
subset: goslim_plant
subset: goslim_yeast
subset: gosubset_prok
synonym: "enzyme modulator" EXACT []
is_a: GO:0003674

[Term]
id: GO:0030246
name: carbohydrate binding
namespace: molecular_function
def: "Interacting selectively with any carbohydrate." [GOC:mah]
subset: goslim_generic
subset: goslim_pir
subset: goslim_plant
subset: gosubset_prok
synonym: "selectin" RELATED []
is_a: GO:0005488

[Term]
id: GO:0030312
name: external encapsulating structure
namespace: cellular_component
def: "A structure that lies outside the plasma membrane and surrounds the entire cell." [GOC:go_curators]
subset: goslim_generic
subset: goslim_goa
subset: goslim_pir
subset: goslim_plant
subset: gosubset_prok
relationship: part_of GO:0005623

[Term]
id: GO:0030528
name: transcription regulator activity
namespace: molecular_function
def: "Plays a role in regulating transcription; may bind a promoter or enhancer DNA sequence or interact with a DNA-binding transcription factor." [GOC:mah]
subset: goslim_candida
subset: goslim_generic
subset: goslim_goa
subset: goslim_pir
subset: goslim_plant
subset: goslim_yeast
subset: gosubset_prok
synonym: "transcriptional regulator activity" EXACT []
is_a: GO:0003674

[Term]
id: GO:0032543
name: mitochondrial translation
namespace: biological_process
def: "The chemical reactions and pathways resulting in the formation of a protein in a mitochondrion. This is a ribosome-mediated process in which the information in messenger RNA (mRNA) is used to specify the sequence of amino acids in the protein; the mitochondrion has its own ribosomes and transfer RNAs, and uses a genetic code that differs from the nuclear code." [GOC:go_curators]
subset: goslim_generic
subset: goslim_plant
subset: goslim_yeast
subset: gosubset_prok
synonym: "mitochondrial protein anabolism" EXACT []
synonym: "mitochondrial protein biosynthesis" EXACT []
synonym: "mitochondrial protein formation" EXACT []
synonym: "mitochondrial protein synthesis" EXACT []
synonym: "mitochondrial protein translation" EXACT []
is_a: GO:0006412
is_a: GO:0016043

[Term]
id: GO:0032544
name: plastid translation
namespace: biological_process
def: "The chemical reactions and pathways resulting in the formation of a protein in a plastid. This is a ribosome-mediated process in which the information in messenger RNA (mRNA) is used to specify the sequence of amino acids in the protein; the plastid has its own ribosomes and transfer RNAs, and uses a genetic code that differs from the nuclear code." [GOC:go_curators]
subset: goslim_generic
subset: goslim_plant
subset: goslim_yeast
subset: gosubset_prok
synonym: "plastid protein anabolism" EXACT []
synonym: "plastid protein biosynthesis" EXACT []
synonym: "plastid protein formation" EXACT []
synonym: "plastid protein synthesis" EXACT []
synonym: "plastid protein translation" EXACT []
is_a: GO:0006412
is_a: GO:0016043

[Term]
id: GO:0040007
name: growth
namespace: biological_process
def: "The increase in size or mass of an entire organism, a part of an organism or a cell." [GOC:bf, GOC:ma]
comment: See also the biological process term 'cell growth ; GO:0016049'.
subset: goslim_generic
subset: goslim_pir
subset: goslim_plant
subset: gosubset_prok
synonym: "growth pattern" RELATED []
is_a: GO:0008150

[Term]
id: GO:0040029
name: regulation of gene expression, epigenetic
namespace: biological_process
def: "Any process that modulates the frequency, rate or extent of gene expression; the process is mitotically or meiotically heritable, or is stably self-propagated in the cytoplasm of a resting cell, and does not entail a change in DNA sequence." [PMID:10521337, PMID:11498582]
subset: goslim_generic
subset: goslim_plant
subset: gosubset_prok
is_a: GO:0008150

[Term]
id: GO:0045182
name: translation regulator activity
namespace: molecular_function
def: "Any substance involved in the initiation, activation, perpetuation, repression or termination of polypeptide synthesis at the ribosome." [GOC:ai]
subset: goslim_candida
subset: goslim_generic
subset: goslim_goa
subset: goslim_pir
subset: goslim_plant
subset: goslim_yeast
subset: gosubset_prok
is_a: GO:0003674

[Typedef]
id: part_of
name: part_of
xref: OBO_REL:part_of
is_transitive: true

[Typedef]
id: regulates
name: regulates
