# Supplementary material for: MetNetGE: interactive views of biological networks and ontologies
Source: BMC Bioinformatics. 2010 Sep 17;11:469. doi: 10.1186/1471-2105-11-469 (PMC2946353; doi:10.1186/1471-2105-11-469)
Supplement: Additional file 2 — MetNetGE source code. This is the source code of MetNetGE. Please go to MetNetGE.org to find the latest version, dependency packages and tutorials. [file 1471-2105-11-469-S2.ZIP › MetNetGE-1.0.3/SampleData/GeneOntology/PlantGOSlim.xml]

<?xml version="1.0" encoding="UTF-8"?>
<ontology comment="GOSlim Comment" fullname="all" name="all" type="GOSlim" url="www.geneontology.org/GO.slims.shtml">
  <class comment="all:" fullname="all" name="all" type="Top namespace" url="http://amigo.geneontology.org/cgi-bin/amigo/term-details.cgi?term=all">
    <class comment="GO:0003674:&quot;Elemental activities, such as catalysis or binding, describing the actions of a gene product at the molecular level. A given gene product may exhibit one or more molecular functions.&quot; [GOC:go_curators]" fullname="molecular_function" name="molecular_function" type="molecular_function" url="http://amigo.geneontology.org/cgi-bin/amigo/term-details.cgi?term=GO:0003674">
      <class comment="GO:0045182:&quot;Any substance involved in the initiation, activation, perpetuation, repression or termination of polypeptide synthesis at the ribosome.&quot; [GOC:ai]" fullname="translation regulator activity" name="translation regulator activity" type="molecular_function" url="http://amigo.geneontology.org/cgi-bin/amigo/term-details.cgi?term=GO:0045182">
        <instance comment="GO:0008135:&quot;Functions during translation by binding nucleic acids during polypeptide synthesis at the ribosome.&quot; [GOC:ai]" fullname="translation factor activity, nucleic acid binding" name="translation factor activity, nucleic acid binding" type="molecular_function" url="http://amigo.geneontology.org/cgi-bin/amigo/term-details.cgi?term=GO:0008135"/>
      </class>
      <class comment="GO:0005488:&quot;The selective, often stoichiometric, interaction of a molecule with one or more specific sites on another molecule.&quot; [GOC:ceb, GOC:mah, ISBN:0198506732 &quot;Oxford Dictionary of Biochemistry and Molecular Biology&quot;]" fullname="binding" name="binding" type="molecular_function" url="http://amigo.geneontology.org/cgi-bin/amigo/term-details.cgi?term=GO:0005488">
        <instance comment="GO:0000166:&quot;Interacting selectively with a nucleotide, any compound consisting of a nucleoside that is esterified with (ortho)phosphate or an oligophosphate at any hydroxyl group on the ribose or deoxyribose moiety.&quot; [GOC:mah, ISBN:0198547684]" fullname="nucleotide binding" name="nucleotide binding" type="molecular_function" url="http://amigo.geneontology.org/cgi-bin/amigo/term-details.cgi?term=GO:0000166"/>
        <instance comment="GO:0019825:&quot;Interacting selectively with oxygen (O2).&quot; [GOC:jl]" fullname="oxygen binding" name="oxygen binding" type="molecular_function" url="http://amigo.geneontology.org/cgi-bin/amigo/term-details.cgi?term=GO:0019825"/>
        <class comment="GO:0003676:&quot;Interacting selectively with any nucleic acid.&quot; [GOC:jl]" fullname="nucleic acid binding" name="nucleic acid binding" type="molecular_function" url="http://amigo.geneontology.org/cgi-bin/amigo/term-details.cgi?term=GO:0003676">
          <class comment="GO:0003677:&quot;Interacting selectively with DNA (deoxyribonucleic acid).&quot; [GOC:jl]" fullname="DNA binding" name="DNA binding" type="molecular_function" url="http://amigo.geneontology.org/cgi-bin/amigo/term-details.cgi?term=GO:0003677">
            <instance comment="GO:0003700:&quot;The function of binding to a specific DNA sequence in order to modulate transcription. The transcription factor may or may not also interact selectively with a protein or macromolecular complex.&quot; [GOC:curators]" fullname="transcription factor activity" name="transcription factor activity" type="molecular_function" url="http://amigo.geneontology.org/cgi-bin/amigo/term-details.cgi?term=GO:0003700"/>
          </class>
          <instance comment="GO:0003723:&quot;Interacting selectively with an RNA molecule or a portion thereof.&quot; [GOC:mah]" fullname="RNA binding" name="RNA binding" type="molecular_function" url="http://amigo.geneontology.org/cgi-bin/amigo/term-details.cgi?term=GO:0003723"/>
          <instance comment="GO:0008135:&quot;Functions during translation by binding nucleic acids during polypeptide synthesis at the ribosome.&quot; [GOC:ai]" fullname="translation factor activity, nucleic acid binding" name="translation factor activity, nucleic acid binding" type="molecular_function" url="http://amigo.geneontology.org/cgi-bin/amigo/term-details.cgi?term=GO:0008135"/>
        </class>
        <instance comment="GO:0008289:&quot;Interacting selectively with a lipid.&quot; [GOC:ai]" fullname="lipid binding" name="lipid binding" type="molecular_function" url="http://amigo.geneontology.org/cgi-bin/amigo/term-details.cgi?term=GO:0008289"/>
        <class comment="GO:0005515:&quot;Interacting selectively with any protein or protein complex (a complex of two or more proteins that may include other nonprotein molecules).&quot; [GOC:go_curators]" fullname="protein binding" name="protein binding" type="molecular_function" url="http://amigo.geneontology.org/cgi-bin/amigo/term-details.cgi?term=GO:0005515">
          <instance comment="GO:0005102:&quot;Interacting selectively with one or more specific sites on a receptor molecule, a macromolecule that undergoes combination with a hormone, neurotransmitter, drug or intracellular messenger to initiate a change in cell function.&quot; [GOC:bf, GOC:ceb, ISBN:0198506732 &quot;Oxford Dictionary of Biochemistry and Molecular Biology&quot;]" fullname="receptor binding" name="receptor binding" type="molecular_function" url="http://amigo.geneontology.org/cgi-bin/amigo/term-details.cgi?term=GO:0005102"/>
        </class>
        <instance comment="GO:0003682:&quot;Interacting selectively with chromatin, the network of fibers of DNA and protein that make up the chromosomes of the eukaryotic nucleus during interphase.&quot; [GOC:jl, ISBN:0198506732 &quot;Oxford Dictionary of Biochemistry and Molecular Biology&quot;]" fullname="chromatin binding" name="chromatin binding" type="molecular_function" url="http://amigo.geneontology.org/cgi-bin/amigo/term-details.cgi?term=GO:0003682"/>
        <instance comment="GO:0030246:&quot;Interacting selectively with any carbohydrate.&quot; [GOC:mah]" fullname="carbohydrate binding" name="carbohydrate binding" type="molecular_function" url="http://amigo.geneontology.org/cgi-bin/amigo/term-details.cgi?term=GO:0030246"/>
      </class>
      <instance comment="GO:0003774:&quot;Catalysis of movement along a polymeric molecule such as a microfilament or microtubule, coupled to the hydrolysis of a nucleoside triphosphate.&quot; [GOC:mah, ISBN:0815316194]" fullname="motor activity" name="motor activity" type="molecular_function" url="http://amigo.geneontology.org/cgi-bin/amigo/term-details.cgi?term=GO:0003774"/>
      <class comment="GO:0003824:&quot;Catalysis of a biochemical reaction at physiological temperatures. In biologically catalyzed reactions, the reactants are known as substrates, and the catalysts are naturally occurring macromolecular substances known as enzymes. Enzymes possess specific binding sites for substrates, and are usually composed wholly or largely of protein, but RNA that has catalytic activity (ribozyme) is often also regarded as enzymatic.&quot; [ISBN:0198506732 &quot;Oxford Dictionary of Biochemistry and Molecular Biology&quot;]" fullname="catalytic activity" name="catalytic activity" type="molecular_function" url="http://amigo.geneontology.org/cgi-bin/amigo/term-details.cgi?term=GO:0003824">
        <class comment="GO:0016740:&quot;Catalysis of the transfer of a group, e.g. a methyl group, glycosyl group, acyl group, phosphorus-containing, or other groups, from one compound (generally regarded as the donor) to another compound (generally regarded as the acceptor). Transferase is the systematic name for any enzyme of EC class 2.&quot; [ISBN:0198506732 &quot;Oxford Dictionary of Biochemistry and Molecular Biology&quot;]" fullname="transferase activity" name="transferase activity" type="molecular_function" url="http://amigo.geneontology.org/cgi-bin/amigo/term-details.cgi?term=GO:0016740">
          <instance comment="GO:0016301:&quot;Catalysis of the transfer of a phosphate group, usually from ATP, to a substrate molecule.&quot; [ISBN:0198506732 &quot;Oxford Dictionary of Biochemistry and Molecular Biology&quot;]" fullname="kinase activity" name="kinase activity" type="molecular_function" url="http://amigo.geneontology.org/cgi-bin/amigo/term-details.cgi?term=GO:0016301"/>
        </class>
        <class comment="GO:0016787:&quot;Catalysis of the hydrolysis of various bonds, e.g. C-O, C-N, C-C, phosphoric anhydride bonds, etc. Hydrolase is the systematic name for any enzyme of EC class 3.&quot; [ISBN:0198506732 &quot;Oxford Dictionary of Biochemistry and Molecular Biology&quot;]" fullname="hydrolase activity" name="hydrolase activity" type="molecular_function" url="http://amigo.geneontology.org/cgi-bin/amigo/term-details.cgi?term=GO:0016787">
          <instance comment="GO:0004518:&quot;Catalysis of the hydrolysis of ester linkages within nucleic acids.&quot; [ISBN:0198547684]" fullname="nuclease activity" name="nuclease activity" type="molecular_function" url="http://amigo.geneontology.org/cgi-bin/amigo/term-details.cgi?term=GO:0004518"/>
        </class>
      </class>
      <instance comment="GO:0005215:&quot;Enables the directed movement of substances (such as macromolecules, small molecules, ions) into, out of, within or between cells.&quot; [GOC:ai, GOC:df]" fullname="transporter activity" name="transporter activity" type="molecular_function" url="http://amigo.geneontology.org/cgi-bin/amigo/term-details.cgi?term=GO:0005215"/>
      <class comment="GO:0004871:&quot;Mediates the transfer of a signal from the outside to the inside of a cell by means other than the introduction of the signal molecule itself into the cell.&quot; [GOC:jl, ISBN:0198506732 &quot;Oxford Dictionary of Biochemistry and Molecular Biology&quot;]" fullname="signal transducer activity" name="signal transducer activity" type="molecular_function" url="http://amigo.geneontology.org/cgi-bin/amigo/term-details.cgi?term=GO:0004871">
        <instance comment="GO:0004872:&quot;Combining with an extracellular or intracellular messenger to initiate a change in cell activity.&quot; [GOC:ceb, ISBN:0198506732 &quot;Oxford Dictionary of Biochemistry and Molecular Biology&quot;]" fullname="receptor activity" name="receptor activity" type="molecular_function" url="http://amigo.geneontology.org/cgi-bin/amigo/term-details.cgi?term=GO:0004872"/>
      </class>
      <class comment="GO:0030528:&quot;Plays a role in regulating transcription; may bind a promoter or enhancer DNA sequence or interact with a DNA-binding transcription factor.&quot; [GOC:mah]" fullname="transcription regulator activity" name="transcription regulator activity" type="molecular_function" url="http://amigo.geneontology.org/cgi-bin/amigo/term-details.cgi?term=GO:0030528">
        <instance comment="GO:0003700:&quot;The function of binding to a specific DNA sequence in order to modulate transcription. The transcription factor may or may not also interact selectively with a protein or macromolecular complex.&quot; [GOC:curators]" fullname="transcription factor activity" name="transcription factor activity" type="molecular_function" url="http://amigo.geneontology.org/cgi-bin/amigo/term-details.cgi?term=GO:0003700"/>
      </class>
      <instance comment="GO:0005198:&quot;The action of a molecule that contributes to the structural integrity of a complex or assembly within or outside a cell.&quot; [GOC:mah]" fullname="structural molecule activity" name="structural molecule activity" type="molecular_function" url="http://amigo.geneontology.org/cgi-bin/amigo/term-details.cgi?term=GO:0005198"/>
      <instance comment="GO:0030234:&quot;Modulates the activity of an enzyme.&quot; [GOC:mah]" fullname="enzyme regulator activity" name="enzyme regulator activity" type="molecular_function" url="http://amigo.geneontology.org/cgi-bin/amigo/term-details.cgi?term=GO:0030234"/>
    </class>
    <class comment="GO:0008150:&quot;Those processes specifically pertinent to the functioning of integrated living units" fullname="biological_process" name="biological_process" type="biological_process" url="http://amigo.geneontology.org/cgi-bin/amigo/term-details.cgi?term=GO:0008150">
      <instance comment="GO:0007610:&quot;The specific actions or reactions of an organism in response to external or internal stimuli. Patterned activity of a whole organism in a manner dependent upon some combination of that organism's internal state and external conditions.&quot; [GOC:ems, ISBN:0395448956]" fullname="behavior" name="behavior" type="biological_process" url="http://amigo.geneontology.org/cgi-bin/amigo/term-details.cgi?term=GO:0007610"/>
      <class comment="GO:0000003:&quot;The production by an organism of new individuals that contain some portion of their genetic material inherited from that organism.&quot; [GOC:go_curators, GOC:isa_complete, ISBN:0198506732 &quot;Oxford Dictionary of Biochemistry and Molecular Biology&quot;]" fullname="reproduction" name="reproduction" type="biological_process" url="http://amigo.geneontology.org/cgi-bin/amigo/term-details.cgi?term=GO:0000003">
        <instance comment="GO:0009835:&quot;The series of events causing changes in one or more characteristics of a fruit (color, aroma, flavor, texture, hardness, cell wall structure) to make it more attractive to animals and/or aid in seed dispersal.&quot; [GOC:lr]" fullname="ripening" name="ripening" type="biological_process" url="http://amigo.geneontology.org/cgi-bin/amigo/term-details.cgi?term=GO:0009835"/>
        <instance comment="GO:0009908:&quot;The process whose specific outcome is the progression of the flower over time, from its formation to the mature structure. The flower is the reproductive structure in a plant, and its development begins with the transition of the vegetative or inflorescence meristem into a floral meristem.&quot; [GOC:tb, ISBN:0879015322]" fullname="flower development" name="flower development" type="biological_process" url="http://amigo.geneontology.org/cgi-bin/amigo/term-details.cgi?term=GO:0009908"/>
        <instance comment="GO:0009856:&quot;Biological processes occurring in plants beginning when the pollen lands on the stigma and continuing up to, but not including, fertilization, as defined by sperm-central cell fusion.&quot; [GOC:tb, PMID:10973091]" fullname="pollination" name="pollination" type="biological_process" url="http://amigo.geneontology.org/cgi-bin/amigo/term-details.cgi?term=GO:0009856"/>
      </class>
      <instance comment="GO:0040029:&quot;Any process that modulates the frequency, rate or extent of gene expression; the process is mitotically or meiotically heritable, or is stably self-propagated in the cytoplasm of a resting cell, and does not entail a change in DNA sequence.&quot; [PMID:10521337, PMID:11498582]" fullname="regulation of gene expression, epigenetic" name="regulation of gene expression, epigenetic" type="biological_process" url="http://amigo.geneontology.org/cgi-bin/amigo/term-details.cgi?term=GO:0040029"/>
      <instance comment="GO:0009607:&quot;A change in state or activity of a cell or an organism (in terms of movement, secretion, enzyme production, gene expression, etc.) as a result of a biotic stimulus, a stimulus caused or produced by a living organism.&quot; [GOC:hb]" fullname="response to biotic stimulus" name="response to biotic stimulus" type="biological_process" url="http://amigo.geneontology.org/cgi-bin/amigo/term-details.cgi?term=GO:0009607"/>
      <class comment="GO:0009605:&quot;A change in state or activity of a cell or an organism (in terms of movement, secretion, enzyme production, gene expression, etc.) as a result of an external stimulus.&quot; [GOC:hb]" fullname="response to external stimulus" name="response to external stimulus" type="biological_process" url="http://amigo.geneontology.org/cgi-bin/amigo/term-details.cgi?term=GO:0009605">
        <instance comment="GO:0009606:&quot;The movement of an organism, or part of an organism, in response to an external source of stimulus, usually toward or away from it.&quot; [GOC:jl, http://cancerweb.ncl.ac.uk/]" fullname="tropism" name="tropism" type="biological_process" url="http://amigo.geneontology.org/cgi-bin/amigo/term-details.cgi?term=GO:0009606"/>
        <instance comment="GO:0009991:&quot;A change in state or activity of a cell or an organism (in terms of movement, secretion, enzyme production, gene expression, etc.) as a result of an extracellular stimulus.&quot; [GOC:go_curators]" fullname="response to extracellular stimulus" name="response to extracellular stimulus" type="biological_process" url="http://amigo.geneontology.org/cgi-bin/amigo/term-details.cgi?term=GO:0009991"/>
      </class>
      <class comment="GO:0016265:&quot;A permanent cessation of all vital functions" fullname="death" name="death" type="biological_process" url="http://amigo.geneontology.org/cgi-bin/amigo/term-details.cgi?term=GO:0016265">
        <instance comment="GO:0008219:&quot;The specific activation or halting of processes within a cell so that its vital functions markedly cease, rather than simply deteriorating gradually over time, which culminates in cell death.&quot; [GOC:ems]" fullname="cell death" name="cell death" type="biological_process" url="http://amigo.geneontology.org/cgi-bin/amigo/term-details.cgi?term=GO:0008219"/>
      </class>
      <instance comment="GO:0006810:&quot;The directed movement of substances (such as macromolecules, small molecules, ions) into, out of, within or between cells.&quot; [GOC:mah]" fullname="transport" name="transport" type="biological_process" url="http://amigo.geneontology.org/cgi-bin/amigo/term-details.cgi?term=GO:0006810"/>
      <instance comment="GO:0006950:&quot;A change in state or activity of a cell or an organism (in terms of movement, secretion, enzyme production, gene expression, etc.) as a result of a stimulus indicating the organism is under stress. The stress is usually, but not necessarily, exogenous (e.g. temperature, humidity, ionizing radiation).&quot; [GOC:mah]" fullname="response to stress" name="response to stress" type="biological_process" url="http://amigo.geneontology.org/cgi-bin/amigo/term-details.cgi?term=GO:0006950"/>
      <class comment="GO:0008152:&quot;Processes that cause many of the chemical changes in living organisms, including anabolism and catabolism. Metabolic processes typically transform small molecules, but also include macromolecular processes such as DNA repair and replication, and protein synthesis and degradation.&quot; [GOC:go_curators, ISBN:0198547684]" fullname="metabolic process" name="metabolic process" type="biological_process" url="http://amigo.geneontology.org/cgi-bin/amigo/term-details.cgi?term=GO:0008152">
        <instance comment="GO:0015979:&quot;The synthesis by organisms of organic chemical compounds, especially carbohydrates, from carbon dioxide (CO2) using energy obtained from light rather than from the oxidation of chemical compounds.&quot; [ISBN:0198547684]" fullname="photosynthesis" name="photosynthesis" type="biological_process" url="http://amigo.geneontology.org/cgi-bin/amigo/term-details.cgi?term=GO:0015979"/>
        <class comment="GO:0019538:&quot;The chemical reactions and pathways involving a specific protein, rather than of proteins in general. Includes protein modification.&quot; [GOC:ma]" fullname="protein metabolic process" name="protein metabolic process" type="biological_process" url="http://amigo.geneontology.org/cgi-bin/amigo/term-details.cgi?term=GO:0019538">
          <instance comment="GO:0006464:&quot;The covalent alteration of one or more amino acids occurring in proteins, peptides and nascent polypeptides (co-translational, post-translational modifications). Includes the modification of charged tRNAs that are destined to occur in a protein (pre-translation modification).&quot; [GOC:go_curators]" fullname="protein modification process" name="protein modification process" type="biological_process" url="http://amigo.geneontology.org/cgi-bin/amigo/term-details.cgi?term=GO:0006464"/>
          <class comment="GO:0006412:&quot;The chemical reactions and pathways resulting in the formation of a protein. This is a ribosome-mediated process in which the information in messenger RNA (mRNA) is used to specify the sequence of amino acids in the protein.&quot; [GOC:go_curators]" fullname="translation" name="translation" type="biological_process" url="http://amigo.geneontology.org/cgi-bin/amigo/term-details.cgi?term=GO:0006412">
            <instance comment="GO:0032543:&quot;The chemical reactions and pathways resulting in the formation of a protein in a mitochondrion. This is a ribosome-mediated process in which the information in messenger RNA (mRNA) is used to specify the sequence of amino acids in the protein; the mitochondrion has its own ribosomes and transfer RNAs, and uses a genetic code that differs from the nuclear code.&quot; [GOC:go_curators]" fullname="mitochondrial translation" name="mitochondrial translation" type="biological_process" url="http://amigo.geneontology.org/cgi-bin/amigo/term-details.cgi?term=GO:0032543"/>
            <instance comment="GO:0032544:&quot;The chemical reactions and pathways resulting in the formation of a protein in a plastid. This is a ribosome-mediated process in which the information in messenger RNA (mRNA) is used to specify the sequence of amino acids in the protein; the plastid has its own ribosomes and transfer RNAs, and uses a genetic code that differs from the nuclear code.&quot; [GOC:go_curators]" fullname="plastid translation" name="plastid translation" type="biological_process" url="http://amigo.geneontology.org/cgi-bin/amigo/term-details.cgi?term=GO:0032544"/>
          </class>
        </class>
        <instance comment="GO:0006629:&quot;The chemical reactions and pathways involving lipids, compounds soluble in an organic solvent but not, or sparingly, in an aqueous solvent. Includes fatty acids; neutral fats, other fatty-acid esters, and soaps; long-chain (fatty) alcohols and waxes; sphingoids and other long-chain bases; glycolipids, phospholipids and sphingolipids; and carotenes, polyprenols, sterols, terpenes and other isoprenoids.&quot; [GOC:ma]" fullname="lipid metabolic process" name="lipid metabolic process" type="biological_process" url="http://amigo.geneontology.org/cgi-bin/amigo/term-details.cgi?term=GO:0006629"/>
        <instance comment="GO:0006519:&quot;The chemical reactions and pathways involving amino acids, organic acids containing one or more amino substituents, and compounds derived from amino acids.&quot; [ISBN:0198506732 &quot;Oxford Dictionary of Biochemistry and Molecular Biology&quot;]" fullname="amino acid and derivative metabolic process" name="amino acid and derivative metabolic process" type="biological_process" url="http://amigo.geneontology.org/cgi-bin/amigo/term-details.cgi?term=GO:0006519"/>
        <class comment="GO:0006139:&quot;The chemical reactions and pathways involving nucleobases, nucleosides, nucleotides and nucleic acids.&quot; [GOC:ai]" fullname="nucleobase, nucleoside, nucleotide and nucleic acid metabolic process" name="nucleobase, nucleoside, nucleotide and nucleic acid metabolic process" type="biological_process" url="http://amigo.geneontology.org/cgi-bin/amigo/term-details.cgi?term=GO:0006139">
          <instance comment="GO:0006350:&quot;The synthesis of either RNA on a template of DNA or DNA on a template of RNA.&quot; [ISBN:0198506732 &quot;Oxford Dictionary of Biochemistry and Molecular Biology&quot;]" fullname="transcription" name="transcription" type="biological_process" url="http://amigo.geneontology.org/cgi-bin/amigo/term-details.cgi?term=GO:0006350"/>
          <instance comment="GO:0006259:&quot;The chemical reactions and pathways involving DNA, deoxyribonucleic acid, one of the two main types of nucleic acid, consisting of a long, unbranched macromolecule formed from one, or more commonly, two, strands of linked deoxyribonucleotides.&quot; [ISBN:0198506732 &quot;Oxford Dictionary of Biochemistry and Molecular Biology&quot;]" fullname="DNA metabolic process" name="DNA metabolic process" type="biological_process" url="http://amigo.geneontology.org/cgi-bin/amigo/term-details.cgi?term=GO:0006259"/>
        </class>
        <class comment="GO:0006091:&quot;The chemical reactions and pathways resulting in the formation of precursor metabolites, substances from which energy is derived, and the processes involved in the liberation of energy from these substances.&quot; [GOC:jl]" fullname="generation of precursor metabolites and energy" name="generation of precursor metabolites and energy" type="biological_process" url="http://amigo.geneontology.org/cgi-bin/amigo/term-details.cgi?term=GO:0006091">
          <instance comment="GO:0022904:&quot;A process whereby a series of electron carriers operate together to transfer electrons from donors such as NADH and FADH2 to any of several different terminal electron acceptors to generate a transmembrane electrochemical gradient.&quot; [GOC:mtg_electron_transport, http://cancerweb.ncl.ac.uk/]" fullname="respiratory electron transport chain" name="respiratory electron transport chain" type="biological_process" url="http://amigo.geneontology.org/cgi-bin/amigo/term-details.cgi?term=GO:0022904"/>
        </class>
        <instance comment="GO:0019748:&quot;The chemical reactions and pathways resulting in many of the chemical changes of compounds that are not necessarily required for growth and maintenance of cells, and are often unique to a taxon. In multicellular organisms secondary metabolism is generally carried out in specific cell types, and may be useful for the organism as a whole. In unicellular organisms, secondary metabolism is often used for the production of antibiotics or for the utilization and acquisition of unusual nutrients.&quot; [GOC:go_curators]" fullname="secondary metabolic process" name="secondary metabolic process" type="biological_process" url="http://amigo.geneontology.org/cgi-bin/amigo/term-details.cgi?term=GO:0019748"/>
        <class comment="GO:0009058:&quot;The energy-requiring part of metabolism in which simpler substances are transformed into more complex ones, as in growth and other biosynthetic processes.&quot; [ISBN:0198547684]" fullname="biosynthetic process" name="biosynthetic process" type="biological_process" url="http://amigo.geneontology.org/cgi-bin/amigo/term-details.cgi?term=GO:0009058">
          <class comment="GO:0006412:&quot;The chemical reactions and pathways resulting in the formation of a protein. This is a ribosome-mediated process in which the information in messenger RNA (mRNA) is used to specify the sequence of amino acids in the protein.&quot; [GOC:go_curators]" fullname="translation" name="translation" type="biological_process" url="http://amigo.geneontology.org/cgi-bin/amigo/term-details.cgi?term=GO:0006412">
            <instance comment="GO:0032543:&quot;The chemical reactions and pathways resulting in the formation of a protein in a mitochondrion. This is a ribosome-mediated process in which the information in messenger RNA (mRNA) is used to specify the sequence of amino acids in the protein; the mitochondrion has its own ribosomes and transfer RNAs, and uses a genetic code that differs from the nuclear code.&quot; [GOC:go_curators]" fullname="mitochondrial translation" name="mitochondrial translation" type="biological_process" url="http://amigo.geneontology.org/cgi-bin/amigo/term-details.cgi?term=GO:0032543"/>
            <instance comment="GO:0032544:&quot;The chemical reactions and pathways resulting in the formation of a protein in a plastid. This is a ribosome-mediated process in which the information in messenger RNA (mRNA) is used to specify the sequence of amino acids in the protein; the plastid has its own ribosomes and transfer RNAs, and uses a genetic code that differs from the nuclear code.&quot; [GOC:go_curators]" fullname="plastid translation" name="plastid translation" type="biological_process" url="http://amigo.geneontology.org/cgi-bin/amigo/term-details.cgi?term=GO:0032544"/>
          </class>
        </class>
        <instance comment="GO:0009056:&quot;The chemical reactions and pathways resulting in the breakdown of substances, including the breakdown of carbon compounds with the liberation of energy for use by the cell or organism.&quot; [ISBN:0198547684]" fullname="catabolic process" name="catabolic process" type="biological_process" url="http://amigo.geneontology.org/cgi-bin/amigo/term-details.cgi?term=GO:0009056"/>
        <instance comment="GO:0005975:&quot;The chemical reactions and pathways involving carbohydrates, any of a group of organic compounds based of the general formula Cx(H2O)y.&quot; [ISBN:0198506732 &quot;Oxford Dictionary of Biochemistry and Molecular Biology&quot;]" fullname="carbohydrate metabolic process" name="carbohydrate metabolic process" type="biological_process" url="http://amigo.geneontology.org/cgi-bin/amigo/term-details.cgi?term=GO:0005975"/>
      </class>
      <instance comment="GO:0009653:&quot;The process by which anatomical structures are generated and organized. Morphogenesis pertains to the creation of form.&quot; [GOC:go_curators, ISBN:0521436125]" fullname="anatomical structure morphogenesis" name="anatomical structure morphogenesis" type="biological_process" url="http://amigo.geneontology.org/cgi-bin/amigo/term-details.cgi?term=GO:0009653"/>
      <instance comment="GO:0009719:&quot;A change in state or activity of a cell or an organism (in terms of movement, secretion, enzyme production, gene expression, etc.) as a result of an endogenous stimulus.&quot; [GOC:sm]" fullname="response to endogenous stimulus" name="response to endogenous stimulus" type="biological_process" url="http://amigo.geneontology.org/cgi-bin/amigo/term-details.cgi?term=GO:0009719"/>
      <class comment="GO:0009987:&quot;Processes that are carried out at the cellular level, but are not necessarily restricted to a single cell. For example, cell communication occurs among more than one cell, but occurs at the cellular level.&quot; [GOC:go_curators, GOC:isa_complete]" fullname="cellular process" name="cellular process" type="biological_process" url="http://amigo.geneontology.org/cgi-bin/amigo/term-details.cgi?term=GO:0009987">
        <instance comment="GO:0015979:&quot;The synthesis by organisms of organic chemical compounds, especially carbohydrates, from carbon dioxide (CO2) using energy obtained from light rather than from the oxidation of chemical compounds.&quot; [ISBN:0198547684]" fullname="photosynthesis" name="photosynthesis" type="biological_process" url="http://amigo.geneontology.org/cgi-bin/amigo/term-details.cgi?term=GO:0015979"/>
        <instance comment="GO:0019725:&quot;The processes involved in the maintenance of an internal equilibrium at the level of the cell.&quot; [GOC:isa_complete, GOC:jl, ISBN:0395825172]" fullname="cellular homeostasis" name="cellular homeostasis" type="biological_process" url="http://amigo.geneontology.org/cgi-bin/amigo/term-details.cgi?term=GO:0019725"/>
        <instance comment="GO:0016049:&quot;The process by which a cell irreversibly increases in size over time by accretion and biosynthetic production of matter similar to that already present.&quot; [GOC:ai]" fullname="cell growth" name="cell growth" type="biological_process" url="http://amigo.geneontology.org/cgi-bin/amigo/term-details.cgi?term=GO:0016049"/>
        <class comment="GO:0016043:&quot;A process that is carried out at the cellular level which results in the formation, arrangement of constituent parts, or disassembly of a cellular component; includes the plasma membrane and any external encapsulating structures such as the cell wall and cell envelope.&quot; [GOC:ai]" fullname="cellular component organization and biogenesis" name="cellular component organization and biogenesis" type="biological_process" url="http://amigo.geneontology.org/cgi-bin/amigo/term-details.cgi?term=GO:0016043">
          <instance comment="GO:0032543:&quot;The chemical reactions and pathways resulting in the formation of a protein in a mitochondrion. This is a ribosome-mediated process in which the information in messenger RNA (mRNA) is used to specify the sequence of amino acids in the protein; the mitochondrion has its own ribosomes and transfer RNAs, and uses a genetic code that differs from the nuclear code.&quot; [GOC:go_curators]" fullname="mitochondrial translation" name="mitochondrial translation" type="biological_process" url="http://amigo.geneontology.org/cgi-bin/amigo/term-details.cgi?term=GO:0032543"/>
          <instance comment="GO:0032544:&quot;The chemical reactions and pathways resulting in the formation of a protein in a plastid. This is a ribosome-mediated process in which the information in messenger RNA (mRNA) is used to specify the sequence of amino acids in the protein; the plastid has its own ribosomes and transfer RNAs, and uses a genetic code that differs from the nuclear code.&quot; [GOC:go_curators]" fullname="plastid translation" name="plastid translation" type="biological_process" url="http://amigo.geneontology.org/cgi-bin/amigo/term-details.cgi?term=GO:0032544"/>
        </class>
        <instance comment="GO:0006519:&quot;The chemical reactions and pathways involving amino acids, organic acids containing one or more amino substituents, and compounds derived from amino acids.&quot; [ISBN:0198506732 &quot;Oxford Dictionary of Biochemistry and Molecular Biology&quot;]" fullname="amino acid and derivative metabolic process" name="amino acid and derivative metabolic process" type="biological_process" url="http://amigo.geneontology.org/cgi-bin/amigo/term-details.cgi?term=GO:0006519"/>
        <class comment="GO:0030154:&quot;The process whereby relatively unspecialized cells, e.g. embryonic or regenerative cells, acquire specialized structural and/or functional features that characterize the cells, tissues, or organs of the mature organism or some other relatively stable phase of the organism's life history. Differentiation includes the processes involved in commitment of a cell to a specific fate.&quot; [ISBN:0198506732 &quot;Oxford Dictionary of Biochemistry and Molecular Biology&quot;]" fullname="cell differentiation" name="cell differentiation" type="biological_process" url="http://amigo.geneontology.org/cgi-bin/amigo/term-details.cgi?term=GO:0030154">
          <instance comment="GO:0008219:&quot;The specific activation or halting of processes within a cell so that its vital functions markedly cease, rather than simply deteriorating gradually over time, which culminates in cell death.&quot; [GOC:ems]" fullname="cell death" name="cell death" type="biological_process" url="http://amigo.geneontology.org/cgi-bin/amigo/term-details.cgi?term=GO:0008219"/>
        </class>
        <instance comment="GO:0007049:&quot;The progression of biochemical and morphological phases and events that occur in a cell during successive cell replication or nuclear replication events. Canonically, the cell cycle comprises the replication and segregation of genetic material followed by the division of the cell, but in endocycles or syncytial cells nuclear replication or nuclear division may not be followed by cell division.&quot; [GOC:go_curators]" fullname="cell cycle" name="cell cycle" type="biological_process" url="http://amigo.geneontology.org/cgi-bin/amigo/term-details.cgi?term=GO:0007049"/>
        <class comment="GO:0006139:&quot;The chemical reactions and pathways involving nucleobases, nucleosides, nucleotides and nucleic acids.&quot; [GOC:ai]" fullname="nucleobase, nucleoside, nucleotide and nucleic acid metabolic process" name="nucleobase, nucleoside, nucleotide and nucleic acid metabolic process" type="biological_process" url="http://amigo.geneontology.org/cgi-bin/amigo/term-details.cgi?term=GO:0006139">
          <instance comment="GO:0006350:&quot;The synthesis of either RNA on a template of DNA or DNA on a template of RNA.&quot; [ISBN:0198506732 &quot;Oxford Dictionary of Biochemistry and Molecular Biology&quot;]" fullname="transcription" name="transcription" type="biological_process" url="http://amigo.geneontology.org/cgi-bin/amigo/term-details.cgi?term=GO:0006350"/>
          <instance comment="GO:0006259:&quot;The chemical reactions and pathways involving DNA, deoxyribonucleic acid, one of the two main types of nucleic acid, consisting of a long, unbranched macromolecule formed from one, or more commonly, two, strands of linked deoxyribonucleotides.&quot; [ISBN:0198506732 &quot;Oxford Dictionary of Biochemistry and Molecular Biology&quot;]" fullname="DNA metabolic process" name="DNA metabolic process" type="biological_process" url="http://amigo.geneontology.org/cgi-bin/amigo/term-details.cgi?term=GO:0006259"/>
        </class>
        <class comment="GO:0006091:&quot;The chemical reactions and pathways resulting in the formation of precursor metabolites, substances from which energy is derived, and the processes involved in the liberation of energy from these substances.&quot; [GOC:jl]" fullname="generation of precursor metabolites and energy" name="generation of precursor metabolites and energy" type="biological_process" url="http://amigo.geneontology.org/cgi-bin/amigo/term-details.cgi?term=GO:0006091">
          <instance comment="GO:0022904:&quot;A process whereby a series of electron carriers operate together to transfer electrons from donors such as NADH and FADH2 to any of several different terminal electron acceptors to generate a transmembrane electrochemical gradient.&quot; [GOC:mtg_electron_transport, http://cancerweb.ncl.ac.uk/]" fullname="respiratory electron transport chain" name="respiratory electron transport chain" type="biological_process" url="http://amigo.geneontology.org/cgi-bin/amigo/term-details.cgi?term=GO:0022904"/>
        </class>
        <instance comment="GO:0006464:&quot;The covalent alteration of one or more amino acids occurring in proteins, peptides and nascent polypeptides (co-translational, post-translational modifications). Includes the modification of charged tRNAs that are destined to occur in a protein (pre-translation modification).&quot; [GOC:go_curators]" fullname="protein modification process" name="protein modification process" type="biological_process" url="http://amigo.geneontology.org/cgi-bin/amigo/term-details.cgi?term=GO:0006464"/>
        <class comment="GO:0007154:&quot;Any process that mediates interactions between a cell and its surroundings. Encompasses interactions such as signaling or attachment between one cell and another cell, between a cell and an extracellular matrix, or between a cell and any other aspect of its environment.&quot; [GOC:mah]" fullname="cell communication" name="cell communication" type="biological_process" url="http://amigo.geneontology.org/cgi-bin/amigo/term-details.cgi?term=GO:0007154">
          <instance comment="GO:0007165:&quot;The cascade of processes by which a signal interacts with a receptor, causing a change in the level or activity of a second messenger or other downstream target, and ultimately effecting a change in the functioning of the cell.&quot; [GOC:go_curators]" fullname="signal transduction" name="signal transduction" type="biological_process" url="http://amigo.geneontology.org/cgi-bin/amigo/term-details.cgi?term=GO:0007165"/>
          <instance comment="GO:0009875:&quot;The interaction between a pollen grain and pistil.&quot; [GOC:go_curators]" fullname="pollen-pistil interaction" name="pollen-pistil interaction" type="biological_process" url="http://amigo.geneontology.org/cgi-bin/amigo/term-details.cgi?term=GO:0009875"/>
          <instance comment="GO:0007267:&quot;Any process that mediates the transfer of information from one cell to another.&quot; [GOC:mah]" fullname="cell-cell signaling" name="cell-cell signaling" type="biological_process" url="http://amigo.geneontology.org/cgi-bin/amigo/term-details.cgi?term=GO:0007267"/>
        </class>
        <class comment="GO:0006412:&quot;The chemical reactions and pathways resulting in the formation of a protein. This is a ribosome-mediated process in which the information in messenger RNA (mRNA) is used to specify the sequence of amino acids in the protein.&quot; [GOC:go_curators]" fullname="translation" name="translation" type="biological_process" url="http://amigo.geneontology.org/cgi-bin/amigo/term-details.cgi?term=GO:0006412">
          <instance comment="GO:0032543:&quot;The chemical reactions and pathways resulting in the formation of a protein in a mitochondrion. This is a ribosome-mediated process in which the information in messenger RNA (mRNA) is used to specify the sequence of amino acids in the protein; the mitochondrion has its own ribosomes and transfer RNAs, and uses a genetic code that differs from the nuclear code.&quot; [GOC:go_curators]" fullname="mitochondrial translation" name="mitochondrial translation" type="biological_process" url="http://amigo.geneontology.org/cgi-bin/amigo/term-details.cgi?term=GO:0032543"/>
          <instance comment="GO:0032544:&quot;The chemical reactions and pathways resulting in the formation of a protein in a plastid. This is a ribosome-mediated process in which the information in messenger RNA (mRNA) is used to specify the sequence of amino acids in the protein; the plastid has its own ribosomes and transfer RNAs, and uses a genetic code that differs from the nuclear code.&quot; [GOC:go_curators]" fullname="plastid translation" name="plastid translation" type="biological_process" url="http://amigo.geneontology.org/cgi-bin/amigo/term-details.cgi?term=GO:0032544"/>
        </class>
      </class>
      <class comment="GO:0007275:&quot;The biological process whose specific outcome is the progression of a multicellular organism over time from an initial condition (e.g. a zygote or a young adult) to a later condition (e.g. a multicellular animal or an aged adult).&quot; [GOC:dph, GOC:ems, GOC:isa_complete, GOC:tb]" fullname="multicellular organismal development" name="multicellular organismal development" type="biological_process" url="http://amigo.geneontology.org/cgi-bin/amigo/term-details.cgi?term=GO:0007275">
        <class comment="GO:0009791:&quot;The process whose specific outcome is the progression of the organism over time, from the completion of embryonic development to the mature structure. See embryonic development.&quot; [GOC:go_curators]" fullname="post-embryonic development" name="post-embryonic development" type="biological_process" url="http://amigo.geneontology.org/cgi-bin/amigo/term-details.cgi?term=GO:0009791">
          <instance comment="GO:0009908:&quot;The process whose specific outcome is the progression of the flower over time, from its formation to the mature structure. The flower is the reproductive structure in a plant, and its development begins with the transition of the vegetative or inflorescence meristem into a floral meristem.&quot; [GOC:tb, ISBN:0879015322]" fullname="flower development" name="flower development" type="biological_process" url="http://amigo.geneontology.org/cgi-bin/amigo/term-details.cgi?term=GO:0009908"/>
        </class>
        <instance comment="GO:0009790:&quot;The process whose specific outcome is the progression of an embryo from its formation until the end of its embryonic life stage. The end of the embryonic stage is organism-specific. For example, for mammals, the process would begin with zygote formation and end with birth. For insects, the process would begin at zygote formation and end with larval hatching. For plant zygotic embryos, this would be from zygote formation to the end of seed dormancy. For plant vegetative embryos, this would be from the initial determination of the cell or group of cells to form an embryo until the point when the embryo becomes independent of the parent plant.&quot; [GOC:go_curators, GOC:isa_complete, GOC:mtg_sensu]" fullname="embryonic development" name="embryonic development" type="biological_process" url="http://amigo.geneontology.org/cgi-bin/amigo/term-details.cgi?term=GO:0009790"/>
        <instance comment="GO:0009835:&quot;The series of events causing changes in one or more characteristics of a fruit (color, aroma, flavor, texture, hardness, cell wall structure) to make it more attractive to animals and/or aid in seed dispersal.&quot; [GOC:lr]" fullname="ripening" name="ripening" type="biological_process" url="http://amigo.geneontology.org/cgi-bin/amigo/term-details.cgi?term=GO:0009835"/>
        <instance comment="GO:0009838:&quot;The controlled shedding of a body part.&quot; [ISBN:0140514031]" fullname="abscission" name="abscission" type="biological_process" url="http://amigo.geneontology.org/cgi-bin/amigo/term-details.cgi?term=GO:0009838"/>
      </class>
      <class comment="GO:0040007:&quot;The increase in size or mass of an entire organism, a part of an organism or a cell.&quot; [GOC:bf, GOC:ma]" fullname="growth" name="growth" type="biological_process" url="http://amigo.geneontology.org/cgi-bin/amigo/term-details.cgi?term=GO:0040007">
        <instance comment="GO:0016049:&quot;The process by which a cell irreversibly increases in size over time by accretion and biosynthetic production of matter similar to that already present.&quot; [GOC:ai]" fullname="cell growth" name="cell growth" type="biological_process" url="http://amigo.geneontology.org/cgi-bin/amigo/term-details.cgi?term=GO:0016049"/>
      </class>
      <instance comment="GO:0009628:&quot;A change in state or activity of a cell or an organism (in terms of movement, secretion, enzyme production, gene expression, etc.) as a result of an abiotic (non-living) stimulus.&quot; [GOC:hb]" fullname="response to abiotic stimulus" name="response to abiotic stimulus" type="biological_process" url="http://amigo.geneontology.org/cgi-bin/amigo/term-details.cgi?term=GO:0009628"/>
    </class>
    <class comment="GO:0005575:&quot;The part of a cell or its extracellular environment in which a gene product is located. A gene product may be located in one or more parts of a cell and its location may be as specific as a particular macromolecular complex, that is, a stable, persistent association of macromolecules that function together.&quot; [GOC:go_curators]" fullname="cellular_component" name="cellular_component" type="cellular_component" url="http://amigo.geneontology.org/cgi-bin/amigo/term-details.cgi?term=GO:0005575">
      <class comment="GO:0005623:&quot;The basic structural and functional unit of all organisms. Includes the plasma membrane and any external encapsulating structures such as the cell wall and cell envelope.&quot; [GOC:go_curators]" fullname="cell" name="cell" type="cellular_component" url="http://amigo.geneontology.org/cgi-bin/amigo/term-details.cgi?term=GO:0005623">
        <class comment="GO:0016020:&quot;Double layer of lipid molecules that encloses all cells, and, in eukaryotes, many organelles; may be a single or double lipid bilayer; also includes associated proteins.&quot; [GOC:mah, ISBN:0815316194]" fullname="membrane" name="membrane" type="cellular_component" url="http://amigo.geneontology.org/cgi-bin/amigo/term-details.cgi?term=GO:0016020">
          <instance comment="GO:0005635:&quot;The double lipid bilayer enclosing the nucleus and separating its contents from the rest of the cytoplasm; includes the intermembrane space, a gap of width 20-40 nm (also called the perinuclear space).&quot; [ISBN:0198547684]" fullname="nuclear envelope" name="nuclear envelope" type="cellular_component" url="http://amigo.geneontology.org/cgi-bin/amigo/term-details.cgi?term=GO:0005635"/>
          <instance comment="GO:0005886:&quot;The membrane surrounding a cell that separates the cell from its external environment. It consists of a phospholipid bilayer and associated proteins.&quot; [ISBN:0716731363]" fullname="plasma membrane" name="plasma membrane" type="cellular_component" url="http://amigo.geneontology.org/cgi-bin/amigo/term-details.cgi?term=GO:0005886"/>
        </class>
        <class comment="GO:0030312:&quot;A structure that lies outside the plasma membrane and surrounds the entire cell.&quot; [GOC:go_curators]" fullname="external encapsulating structure" name="external encapsulating structure" type="cellular_component" url="http://amigo.geneontology.org/cgi-bin/amigo/term-details.cgi?term=GO:0030312">
          <instance comment="GO:0005618:&quot;The rigid or semi-rigid envelope lying outside the cell membrane of plant, fungal, and most prokaryotic cells, maintaining their shape and protecting them from osmotic lysis. In plants it is made of cellulose and, often, lignin; in fungi it is composed largely of polysaccharides; in bacteria it is composed of peptidoglycan.&quot; [ISBN:0198547684]" fullname="cell wall" name="cell wall" type="cellular_component" url="http://amigo.geneontology.org/cgi-bin/amigo/term-details.cgi?term=GO:0005618"/>
        </class>
        <class comment="GO:0005622:&quot;The living contents of a cell; the matter contained within (but not including) the plasma membrane, usually taken to exclude large vacuoles and masses of secretory or ingested material. In eukaryotes it includes the nucleus and cytoplasm.&quot; [ISBN:0198506732 &quot;Oxford Dictionary of Biochemistry and Molecular Biology&quot;]" fullname="intracellular" name="intracellular" type="cellular_component" url="http://amigo.geneontology.org/cgi-bin/amigo/term-details.cgi?term=GO:0005622">
          <instance comment="GO:0009579:&quot;A membraneous cellular structure that bears the photosynthetic pigments in photosynthetic organisms. In prokaryotes the thylakoids are of various shapes and are attached to the plasma membrane. In eukaryotes they are flattened, membrane-bounded disk-like structures located in the chloroplasts; in the chloroplasts of higher plants the thylakoids form dense stacks called grana. Isolated thylakoid preparations can carry out photosynthetic electron transport and the associated phosphorylation.&quot; [GOC:mtg_sensu, ISBN:0198506732 &quot;Oxford Dictionary of Biochemistry and Molecular Biology&quot;]" fullname="thylakoid" name="thylakoid" type="cellular_component" url="http://amigo.geneontology.org/cgi-bin/amigo/term-details.cgi?term=GO:0009579"/>
          <class comment="GO:0005737:&quot;All of the contents of a cell excluding the plasma membrane and nucleus, but including other subcellular structures.&quot; [ISBN:0198547684]" fullname="cytoplasm" name="cytoplasm" type="cellular_component" url="http://amigo.geneontology.org/cgi-bin/amigo/term-details.cgi?term=GO:0005737">
            <instance comment="GO:0005783:&quot;The irregular network of unit membranes, visible only by electron microscopy, that occurs in the cytoplasm of many eukaryotic cells. The membranes form a complex meshwork of tubular channels, which are often expanded into slitlike cavities called cisternae. The ER takes two forms, rough (or granular), with ribosomes adhering to the outer surface, and smooth (with no ribosomes attached).&quot; [ISBN:0198506732 &quot;Oxford Dictionary of Biochemistry and Molecular Biology&quot;]" fullname="endoplasmic reticulum" name="endoplasmic reticulum" type="cellular_component" url="http://amigo.geneontology.org/cgi-bin/amigo/term-details.cgi?term=GO:0005783"/>
            <class comment="GO:0005773:&quot;A closed structure, found only in eukaryotic cells, that is completely surrounded by unit membrane and contains liquid material. Cells contain one or several vacuoles, that may have different functions from each other. Vacuoles have a diverse array of functions. They can act as a storage organelle for nutrients or waste products, as a degradative compartment, as a cost-effective way of increasing cell size, and as a homeostatic regulator controlling both turgor pressure and pH of the cytosol.&quot; [GOC:mtg_sensu, ISBN:0198506732 &quot;Oxford Dictionary of Biochemistry and Molecular Biology&quot;]" fullname="vacuole" name="vacuole" type="cellular_component" url="http://amigo.geneontology.org/cgi-bin/amigo/term-details.cgi?term=GO:0005773">
              <instance comment="GO:0005764:&quot;Any of a group of related cytoplasmic, membrane bound organelles that are found in most animal cells and that contain a variety of hydrolases, most of which have their maximal activities in the pH range 5-6. The contained enzymes display latency if properly isolated. About 40 different lysosomal hydrolases are known and lysosomes have a great variety of morphologies and functions.&quot; [ISBN:0198506732 &quot;Oxford Dictionary of Biochemistry and Molecular Biology&quot;]" fullname="lysosome" name="lysosome" type="cellular_component" url="http://amigo.geneontology.org/cgi-bin/amigo/term-details.cgi?term=GO:0005764"/>
            </class>
            <instance comment="GO:0005777:&quot;A small, membrane-bounded organelle that uses dioxygen (O2) to oxidize organic molecules; contains some enzymes that produce and others that degrade hydrogen peroxide (H2O2).&quot; [ISBN:0815316194]" fullname="peroxisome" name="peroxisome" type="cellular_component" url="http://amigo.geneontology.org/cgi-bin/amigo/term-details.cgi?term=GO:0005777"/>
            <instance comment="GO:0005794:&quot;A compound membranous cytoplasmic organelle of eukaryotic cells, consisting of flattened, ribosome-free vesicles arranged in a more or less regular stack. The Golgi apparatus differs from the endoplasmic reticulum in often having slightly thicker membranes, appearing in sections as a characteristic shallow semicircle so that the convex side (cis or entry face) abuts the endoplasmic reticulum, secretory vesicles emerging from the concave side (trans or exit face). In vertebrate cells there is usually one such organelle, while in invertebrates and plants, where they are known usually as dictyosomes, there may be several scattered in the cytoplasm. The Golgi apparatus processes proteins produced on the ribosomes of the rough endoplasmic reticulum; such processing includes modification of the core oligosaccharides of glycoproteins, and the sorting and packaging of proteins for transport to a variety of cellular locations. Three different regions of the Golgi are now recognized both in terms of structure and function" fullname="Golgi apparatus" name="Golgi apparatus" type="cellular_component" url="http://amigo.geneontology.org/cgi-bin/amigo/term-details.cgi?term=GO:0005794"/>
            <instance comment="GO:0005829:&quot;That part of the cytoplasm that does not contain membranous or particulate subcellular components.&quot; [ISBN:0198547684]" fullname="cytosol" name="cytosol" type="cellular_component" url="http://amigo.geneontology.org/cgi-bin/amigo/term-details.cgi?term=GO:0005829"/>
            <instance comment="GO:0005840:&quot;An intracellular organelle, about 200 A in diameter, consisting of RNA and protein. It is the site of protein biosynthesis resulting from translation of messenger RNA (mRNA). It consists of two subunits, one large and one small, each containing only protein and RNA. Both the ribosome and its subunits are characterized by their sedimentation coefficients, expressed in Svedberg units (symbol" fullname="ribosome" name="ribosome" type="cellular_component" url="http://amigo.geneontology.org/cgi-bin/amigo/term-details.cgi?term=GO:0005840"/>
            <instance comment="GO:0005739:&quot;A semiautonomous, self replicating organelle that occurs in varying numbers, shapes, and sizes in the cytoplasm of virtually all eukaryotic cells. It is notably the site of tissue respiration.&quot; [ISBN:0198506732 &quot;Oxford Dictionary of Biochemistry and Molecular Biology&quot;]" fullname="mitochondrion" name="mitochondrion" type="cellular_component" url="http://amigo.geneontology.org/cgi-bin/amigo/term-details.cgi?term=GO:0005739"/>
            <instance comment="GO:0009536:&quot;Any member of a family of organelles found in the cytoplasm of plants and some protists, which are membrane-bounded and contain DNA. Plant plastids develop from a common type, the proplastid.&quot; [GOC:jl, ISBN:0198547684]" fullname="plastid" name="plastid" type="cellular_component" url="http://amigo.geneontology.org/cgi-bin/amigo/term-details.cgi?term=GO:0009536"/>
            <instance comment="GO:0005768:&quot;A membrane-bounded organelle that carries materials newly ingested by endocytosis. It passes many of the materials to lysosomes for degradation.&quot; [ISBN:0198506732 &quot;Oxford Dictionary of Biochemistry and Molecular Biology&quot;]" fullname="endosome" name="endosome" type="cellular_component" url="http://amigo.geneontology.org/cgi-bin/amigo/term-details.cgi?term=GO:0005768"/>
          </class>
          <class comment="GO:0005634:&quot;A membrane-bounded organelle of eukaryotic cells in which chromosomes are housed and replicated. In most cells, the nucleus contains all of the cell's chromosomes except the organellar chromosomes, and is the site of RNA synthesis and processing. In some species, or in specialized cell types, RNA metabolism or DNA replication may be absent.&quot; [GOC:go_curators]" fullname="nucleus" name="nucleus" type="cellular_component" url="http://amigo.geneontology.org/cgi-bin/amigo/term-details.cgi?term=GO:0005634">
            <instance comment="GO:0005654:&quot;That part of the nuclear content other than the chromosomes or the nucleolus.&quot; [GOC:ma, ISBN:0124325653]" fullname="nucleoplasm" name="nucleoplasm" type="cellular_component" url="http://amigo.geneontology.org/cgi-bin/amigo/term-details.cgi?term=GO:0005654"/>
            <instance comment="GO:0005730:&quot;A small, dense body one or more of which are present in the nucleus of eukaryotic cells. It is rich in RNA and protein, is not bounded by a limiting membrane, and is not seen during mitosis. Its prime function is the transcription of the nucleolar DNA into 45S ribosomal-precursor RNA, the processing of this RNA into 5.8S, 18S, and 28S components of ribosomal RNA, and the association of these components with 5S RNA and proteins synthesized outside the nucleolus. This association results in the formation of ribonucleoprotein precursors; these pass into the cytoplasm and mature into the 40S and 60S subunits of the ribosome.&quot; [ISBN:0198506732 &quot;Oxford Dictionary of Biochemistry and Molecular Biology&quot;]" fullname="nucleolus" name="nucleolus" type="cellular_component" url="http://amigo.geneontology.org/cgi-bin/amigo/term-details.cgi?term=GO:0005730"/>
            <instance comment="GO:0005635:&quot;The double lipid bilayer enclosing the nucleus and separating its contents from the rest of the cytoplasm; includes the intermembrane space, a gap of width 20-40 nm (also called the perinuclear space).&quot; [ISBN:0198547684]" fullname="nuclear envelope" name="nuclear envelope" type="cellular_component" url="http://amigo.geneontology.org/cgi-bin/amigo/term-details.cgi?term=GO:0005635"/>
          </class>
          <instance comment="GO:0005856:&quot;Any of the various filamentous elements that form the internal framework of cells, and typically remain after treatment of the cells with mild detergent to remove membrane constituents and soluble components of the cytoplasm. The term embraces intermediate filaments, microfilaments, microtubules, the microtrabecular lattice, and other structures characterized by a polymeric filamentous nature and long-range order within the cell. The various elements of the cytoskeleton not only serve in the maintenance of cellular shape but also have roles in other cellular functions, including cellular movement, cell division, endocytosis, and movement of organelles.&quot; [GOC:mah, ISBN:0198547684, PMID:16959967]" fullname="cytoskeleton" name="cytoskeleton" type="cellular_component" url="http://amigo.geneontology.org/cgi-bin/amigo/term-details.cgi?term=GO:0005856"/>
        </class>
      </class>
      <class comment="GO:0005576:&quot;The space external to the outermost structure of a cell. For cells without external protective or external encapsulating structures this refers to space outside of the plasma membrane. This term covers the host cell environment outside an intracellular parasite.&quot; [GOC:go_curators]" fullname="extracellular region" name="extracellular region" type="cellular_component" url="http://amigo.geneontology.org/cgi-bin/amigo/term-details.cgi?term=GO:0005576">
        <instance comment="GO:0005615:&quot;That part of a multicellular organism outside the cells proper, usually taken to be outside the plasma membranes, and occupied by fluid.&quot; [ISBN:0198547684]" fullname="extracellular space" name="extracellular space" type="cellular_component" url="http://amigo.geneontology.org/cgi-bin/amigo/term-details.cgi?term=GO:0005615"/>
        <instance comment="GO:0005578:&quot;A layer consisting mainly of proteins (especially collagen) and glycosaminoglycans (mostly as proteoglycans) that forms a sheet underlying or overlying cells such as endothelial and epithelial cells. The proteins are secreted by cells in the vicinity.&quot; [GOC:mtg_sensu, ISBN:0198547684]" fullname="proteinaceous extracellular matrix" name="proteinaceous extracellular matrix" type="cellular_component" url="http://amigo.geneontology.org/cgi-bin/amigo/term-details.cgi?term=GO:0005578"/>
      </class>
    </class>
  </class>
</ontology>
