# Supplementary material for: MetNetGE: interactive views of biological networks and ontologies
Source: BMC Bioinformatics. 2010 Sep 17;11:469. doi: 10.1186/1471-2105-11-469 (PMC2946353; doi:10.1186/1471-2105-11-469)
Supplement: Additional file 2 — MetNetGE source code. This is the source code of MetNetGE. Please go to MetNetGE.org to find the latest version, dependency packages and tutorials. [file 1471-2105-11-469-S2.ZIP › MetNetGE-1.0.3/SampleData/GenericOntology/GenericEntitySample.xml]

<?xml version="1.0" encoding="UTF-8"?>
<!-- The "name" of each tag is required. "type", "comment", "url" are optional. If they are present, they will be shown directly in information viewer.  -->
<OntologyEntity name="Sample Ontology Entity List" type="Pathway/Gene" comment="List all the genes of known pathways. The genes for category is the cumulative of all its children. If the category contain entities that do not belong to any children, those entities will be listed in this file.">
	<instance name="a1" comment="this name should consistent with the name in Generic Ontology file">
		<entity name="GSVIVT00008887001" type="gene" comment="all the detailed description of this entity can be put here"/>
		<entity name="GSVIVT00034638001" type="gene"/>
		<entity name="GSVIVT00033028001" />
	</instance>
	<instance name="a2">
		<entity name="GSVIVT00024455001" />
		<entity name="GSVIVT00010970001" />
		<entity name="GSVIVT00032699001" />
	</instance>
	<instance name="a3">
		<entity name="GSVIVT00008887001" />
		<entity name="GSVIVT00017780001" />
		<entity name="GSVIVT00005362001" />
		<entity name="GSVIVT00020060001" />
		<entity name="GSVIVT00037190001" />
	</instance>
	<instance name="b1">
		<entity name="GSVIVT00002453001" type="gene"/>
		<entity name="GSVIVT00038035001" />
		<entity name="GSVIVT00027972001" />
	</instance>
</OntologyEntity>
