# Supplementary material for: MetNetGE: interactive views of biological networks and ontologies
Source: BMC Bioinformatics. 2010 Sep 17;11:469. doi: 10.1186/1471-2105-11-469 (PMC2946353; doi:10.1186/1471-2105-11-469)
Supplement: Additional file 2 — MetNetGE source code. This is the source code of MetNetGE. Please go to MetNetGE.org to find the latest version, dependency packages and tutorials. [file 1471-2105-11-469-S2.ZIP › MetNetGE-1.0.3/SampleData/GenericOntology/GenericSample.xml]

<?xml version="1.0" encoding="UTF-8"?>
<!-- The "name" of each tag is required. "type", "comment", "url" are optional. If they are present, they will be shown directly in information viewer.  -->
<ontology name="Sample Ontology with Generic Format" type="Pathway" comment="Test comments" url="www.google.com">
	<class name="Pathways" type="Category" comment="comment for category">
		<class name="A">
			<instance name="a1" type="Pathway"/>
			<instance name="a2" type="Pathway"/>
			<instance name="a3" comment="comment for pathway"/>
		</class>
		<class name="B">
			<instance name="b1" type="Pathway"/>
			<instance name="a1" />
		</class>
		<class name="C">
			<instance name="a1" type="Pathway"/>
			<instance name="b1" type="Pathway"/>
		</class>
	</class>
</ontology>
