# Supplementary material for: MetNetGE: interactive views of biological networks and ontologies
Source: BMC Bioinformatics. 2010 Sep 17;11:469. doi: 10.1186/1471-2105-11-469 (PMC2946353; doi:10.1186/1471-2105-11-469)
Supplement: Additional file 2 — MetNetGE source code. This is the source code of MetNetGE. Please go to MetNetGE.org to find the latest version, dependency packages and tutorials. [file 1471-2105-11-469-S2.ZIP › MetNetGE-1.0.3/SampleData/LauraDemo/Description.txt]

Here is some sample E. coli data.  We treated the cells with either 4uM
DeaNO, 8uM DeaNO or serine hydroxamate (SeOH).  The value is the average
log ratio from a set of biological and technical replicates, as
determined by Markov Chain Monte Carlo analysis.  I'll try to get some
less-processed data for you soon.

Note that DeaNO is a nitric oxide (NO) donor and serine hydroxamate is a
serine analog that induces serine starvation.

Statistics after log
 mean:-0.000566628583182, min:-0.933905, max:1.44709, sum:-7.1327206051

Statistics before log, which makes more sense
 mean:1.035, min:0.1164, max:27.9956, sum: 13034.92

Intrested Pathways
superpathway of fatty acid biosynthesis
http://ecocyc.org/ECOLI/new-image?object=PWY0-881

Subpathways: 
fatty acid biosynthesis initiation I ,
fatty acid biosynthesis initiation II ,
fatty acid biosynthesis initiation III ,

fatty acid elongation -- saturated 
fatty acid biosynthesis - initial steps I ,

Map them to A1, A2, B1, B2, B3, C1


fatty acid elongation -- unsaturated  (Not Found)
