# Supplementary material for: MetNetGE: interactive views of biological networks and ontologies
Source: BMC Bioinformatics. 2010 Sep 17;11:469. doi: 10.1186/1471-2105-11-469 (PMC2946353; doi:10.1186/1471-2105-11-469)
Supplement: Additional file 2 — MetNetGE source code. This is the source code of MetNetGE. Please go to MetNetGE.org to find the latest version, dependency packages and tutorials. [file 1471-2105-11-469-S2.ZIP › MetNetGE-1.0.3/SampleData/LauraDemo/RNOS_data_JD.txt]

b#	name	4uM DeaNO	8uM DeaNO	SeOH
b0001	thrL	0.0766366	0.0122437	0.0240628
b0002	thrA	0.00808551	-0.00787339	-0.0429918
b0003	thrB	0.0720004	-0.00401984	-0.0478384
b0004	thrC	0.0522323	-0.00808897	-0.0352073
b0005	b0005	0.0930048	-0.0203364	0.00141541
b0006	yaaA	-0.04964	-0.0151728	0.0467278
b0007	yaaJ	0.0460344	0.0178204	-0.00239598
b0008	talB	-0.00914873	0.0228605	0.0254801
b0009	mog	-0.0898102	0.0327127	-0.00555779
b0010	yaaH	-0.0760594	-0.0219088	-0.0254003
b0011	b0011	-0.133955	-0.00571091	-0.0111156
b0012	htgA	-0.0944419	-0.0215919	-0.0842531
b0013	yaaI	0.0110846	0.036997	0.00760677
b0014	dnaK	0.057143	0.0617366	-0.139167
b0015	dnaJ	0.0199203	0.00189816	-0.166179
b0016	yi81_1	0.0576441	-0.0214076	0.0911544
b0017	yi82_1	-0.000963144	0.00641022	0.0264555
b0018	gefL	0.011031	0.0200417	0.0841433
b0019	nhaA	-0.0639663	-0.00019465	0.0134635
b0020	nhaR	-0.0521408	-0.0563324	-0.129323
b0021	insB_1	-0.018368	0.058668	0.0112989
b0022	insA_1	-0.0389965	-0.0324658	-0.00226111
b0023	rpsT	-0.0712711	-0.25669	-0.199362
b0024	b0024	-0.151997	-0.0154292	0.0137074
b0025	yaaC	0.257862	-0.0307642	0.220345
b0026	ileS	0.00129885	0.0228019	0.163912
b0027	lspA	-0.0503309	-0.0425658	0.0439586
b0028	yaaD	-0.152292	0.0587863	-0.0222968
b0029	lytB	0.0939827	-0.0433877	0.0610444
b0030	yaaF	-0.111946	-0.022028	-0.00401649
b0031	dapB	0.111041	-0.0409611	-0.0821497
b0032	carA	-0.476726	-0.677798	-0.933905
b0033	carB	-0.120099	-0.306043	-0.0336457
b0034	caiF	-0.177026	0.0365749	-0.0361209
b0035	caiE	0.0508151	0.0370638	0.0189792
b0036	caiD	-0.06878	0.0525138	x
b0037	caiC	-0.01972	-0.0942622	-0.0480984
b0038	caiB	0.0276251	0.00807986	0.0159846
b0039	caiA	0.0469778	-0.00566169	-0.0078483
b0040	caiT	-0.068136	-0.0288424	-0.0446754
b0041	fixA	-0.0205886	0.00743818	0.0376203
b0042	fixB	-0.0926908	0.020796	-0.0274378
b0043	fixC	0.00552926	-0.0784533	0.112019
b0044	fixX	-0.0591615	-0.0532137	0.0271912
b0045	yaaU	-0.01694	-0.0551614	-0.0926021
b0046	yabF	-0.101871	-0.0145259	-0.0390022
b0047	kefC	-0.0138852	-0.0252528	0.00986872
b0048	folA	-0.173344	-0.0422233	-0.0613909
b0049	apaH	0.00337682	-0.00761374	0.0142777
b0050	apaG	-0.0503438	-0.1003	-0.0924101
b0051	ksgA	-0.101967	-0.0673455	-0.102071
b0052	pdxA	-0.109875	-0.230756	-0.23814
b0053	surA	-7.70883E-05	0.0371408	-0.00521779
b0054	imp	0.0774323	-0.059109	0.0498261
b0055	yabH	0.0349392	-0.0549598	0.091981
b0056	yabP	-0.17655	0.0206862	0.0187673
b0057	yabQ	0.192622	0.0946796	0.0310719
b0058	yabO	-0.203325	0.0549598	-0.0961919
b0059	hepA	-0.0207434	-0.0853653	0.0693462
b0060	polB	-0.0837452	-0.0267306	-0.0123049
b0061	araD	-0.00594646	-0.0607605	0.012205
b0062	araA	-0.00495516	-0.0841587	0.0302819
b0063	araB	0.0282659	-0.0175991	-0.0600102
b0064	araC	-0.194527	0.0222823	0.0415156
b0065	yabI	-0.085644	0.00263331	0.0336349
b0066	yabJ	-0.0411991	-0.0923583	-0.108461
b0067	yabK	0.0639402	-0.110417	-0.305072
b0068	tbpA	-0.0748898	-0.0841073	-0.12865
b0069	yabN	0.0227366	0.0298379	-0.0455095
b0070	yabM	-0.0394267	-0.0356736	-0.043954
b0071	leuD	0.162347	0.0367046	-0.0851291
b0072	leuC	0.0607961	0.0537958	-0.0402787
b0073	leuB	0.229233	0.0407741	0.088472
b0074	leuA	0.133245	0.129656	0.263966
b0075	leuL	0.239679	0.164256	0.168589
b0076	leuO	0.00240367	0.0373884	0.0969733
b0077	ilvI	0.0344799	0.0994614	0.0165925
b0078	ilvH	0.0030713	0.0178649	-0.0458657
b0079	fruL	0.0276436	0.114632	-0.249528
b0080	fruR	-0.098182	-0.0814398	-0.115234
b0081	yabB	0.0686161	0.0253422	0.079506
b0082	yabC	0.0326295	0.0114221	0.191352
b0083	ftsL	0.121621	0.100745	0.0334453
b0084	ftsI	0.0209335	0.0385117	-0.103031
b0085	murE	0.0495561	0.042422	-0.137661
b0086	murF	0.0224736	0.00747759	-0.145716
b0087	mraY	-0.0942622	-0.0734892	-0.062402
b0088	murD	-0.128439	-0.0571822	-0.0865037
b0089	ftsW	-0.00384847	-0.118732	-0.168616
b0090	murG	-0.026557	-0.0068758	0.0109742
b0091	murC	-0.0814456	-0.0851353	0.000346751
b0092	ddlB	0.0250376	-0.0243707	0.044444
b0093	ftsQ	0.00668072	0.0198173	0.102977
b0094	ftsA	0.0480715	0.0925212	0.108063
b0095	ftsZ	0.117079	0.0271021	0.16162
b0096	lpxC	-0.0152485	-0.0161334	-0.0142184
b0097	yacA	0.0345727	-0.0805118	-0.013067
b0098	secA	0.0465534	-0.0253841	-0.0337127
b0099	mutT	-0.0351158	-0.0673105	-0.0691988
b0100	b0100	0.00186856	0.0166789	0.0396522
b0101	yacG	-0.0788848	0.0575946	-0.0145572
b0102	yacF	0.0431408	-0.0223298	0.0366858
b0103	yacE	0.0694638	-0.0425659	0.0765813
b0104	guaC	-0.0736655	-0.110252	0.0135474
b0105	b0105	0.0462166	-0.0289937	0.0949676
b0106	hofC	-0.0485691	-0.0556663	0.021738
b0107	hofB	-0.139111	-0.022483	0.0211557
b0108	ppdD	-0.00267569	-0.016952	-0.054175
b0109	nadC	-0.0695066	0.0864359	0.042384
b0110	ampD	0.0231529	0.0518465	0.0414678
b0111	ampE	0.0104131	0.122456	0.16327
b0112	aroP	0.109073	0.0301861	0.138256
b0113	pdhR	-0.014494	-0.155169	-0.0531941
b0114	aceE	0.113438	0.0514754	0.00423218
b0115	aceF	0.106456	0.0577545	0.0530566
b0116	lpdA	0.125028	-0.029027	0.00552296
b0117	yacH	0.0457922	0.0308991	0.0207114
b0118	acnB	0.0167308	-0.0601297	0.0468537
b0119	yacL	-0.0469639	0.0734149	0.0804943
b0120	speD	0.0380255	-0.166279	-0.0969809
b0121	speE	0.0441692	-0.100646	-0.0933803
b0122	yacC	0.0828488	0.0197423	0.00926488
b0123	yacK	0.000208459	0.0338894	0.0248947
b0124	gcd	0.0361759	-0.061756	-0.0077129
b0125	hpt	0.0916818	-0.00383211	0.130216
b0126	yadF	0.187364	0.0184437	0.0355726
b0127	yadG	0.128884	0.0512498	0.0762058
b0128	yadH	0.0950054	0.0577788	0.108996
b0129	yadI	0.0393805	-0.12086	-0.0426272
b0130	yadE	0.0169319	-0.0167527	0.0135774
b0131	panD	-0.0155393	-0.0436399	0.181837
b0132	yadD	-0.0262848	-0.0205366	0.0528765
b0133	panC	0.0876075	0.01863	0.13099
b0134	panB	0.12249	0.00125197	0.104836
b0135	yadC	0.00528671	0.00439791	0.0162542
b0136	yadK	0.0200604	0.0450395	0.0336386
b0137	yadL	0.0162185	0.00406446	-0.057156
b0138	yadM	0.001582	0.0438239	0.0365838
b0139	htrE	0.0504097	0.0118738	-0.0234775
b0140	ecpD	0.0362766	-0.0375191	-0.0594874
b0141	yadN	-0.0219266	0.00047426	-0.0533205
b0142	folK	-0.0927458	-0.127044	-0.160425
b0143	pcnB	-0.078347	-0.173094	-0.325956
b0144	yadB	0.0177163	-0.0753327	-0.0145038
b0145	dksA	-0.00765256	0.028816	0.0840014
b0146	sfsA	0.199663	0.0927595	0.112078
b0147	yadP	0.00675853	-0.0388002	-0.0455257
b0148	hrpB	0.0347678	0.131572	-0.0159174
b0149	mrcB	-0.0372632	0.0325528	0.0477351
b0150	fhuA	0.0475256	0.0274497	0.0707004
b0151	fhuC	-0.0588306	-0.0041366	0.0610487
b0152	fhuD	-0.0153636	0.0134289	0.108957
b0153	fhuB	-0.0674171	-0.00284753	-0.0142469
b0154	hemL	0.0583218	0.0527384	0.0832827
b0155	yadQ	0.0583291	0.067241	0.0180232
b0156	yadR	0.0974192	0.0227696	0.0965476
b0157	yadS	0.0107479	-0.0296699	-0.0254308
b0158	yadT	0.0412547	-0.0165481	-0.0392706
b0159	pfs	0.040804	-0.0557863	-0.0448496
b0160	dgt	0.0687482	0.0818222	0.0474519
b0161	htrA	0.0329747	0.0303374	-0.0548301
b0162	yaeG	0.0910286	0.0705815	0.0478619
b0163	yaeH	-0.0633502	0.0722877	0.0336829
b0164	yaeI	0.0603769	-0.00914487	-0.0732453
b0165	b0165	0.0065871	-0.039426	-0.0943613
b0166	dapD	0.130248	-0.0363881	-0.00419327
b0167	glnD	-0.102694	0.0446588	0.105466
b0168	map	0.0523029	0.0286701	0.108952
b0169	rpsB	-0.0461961	-0.117253	0.0273249
b0170	tsf	-0.000251919	-0.0886243	0.0548773
b0171	pyrH	-0.022198	-0.105398	-0.161118
b0172	frr	0.109854	-0.0245577	0.0153634
b0173	yaeM	-0.0594724	-0.0181194	0.0195134
b0174	b0174	-0.0440667	-0.0701462	-0.0437857
b0175	cdsA	0.0614095	0.0806253	-0.0290386
b0176	yaeL	-0.0198622	-0.0295049	0.0735293
b0177	b0177	-0.00902191	-0.0605653	0.0320563
b0178	hlpA	0.0861695	-0.055647	-0.053399
b0179	lpxD	0.0226034	-0.0675566	-0.133586
b0180	fabZ	0.156849	0.0219536	-0.0367247
b0181	lpxA	-0.0478852	-0.0559142	-0.0644756
b0182	lpxB	-0.0592305	0.0465087	-0.0211105
b0183	rnhB	-0.0846052	-0.080092	-0.131281
b0184	dnaE	0.0942274	0.0423001	-0.0114819
b0185	accA	0.0272528	-0.0323799	0.075511
b0186	ldcC	0.0896547	0.0338808	-0.00957764
b0187	b0187	-0.0300134	0.0395221	0.0380431
b0188	mesJ	0.0686421	0.0164092	-0.0156065
b0189	yaeO	-0.00305056	0.132644	0.166585
b0190	yaeQ	0.0534953	0.0437376	0.0107034
b0191	yaeJ	0.149294	0.025636	0.111278
b0192	cutF	-0.0641633	0.0536422	0.062413
b0193	yaeF	0.0758891	-0.00773148	0.00715383
b0194	proS	-0.00511654	-0.12679	-0.00794058
b0195	yaeB	0.0324407	-0.0244168	0.0415114
b0196	rcsF	0.0203759	-0.0156214	0.0280676
b0197	yaeC	0.176373	-0.0713766	0.0219819
b0198	yaeE	-0.00333388	-0.119685	-0.074528
b0199	abc	-0.00952052	-0.288055	-0.334603
b0200	yaeD	0.107008	0.011195	-0.057563
b0207	yafB	0.102245	-0.0347511	-0.062959
b0208	yafC	0.0320559	0.0625877	-0.0382732
b0209	yafD	0.160413	0.0905857	0.113571
b0210	yafE	0.030746	0.0119262	0.0772481
b0211	dniR	0.0713447	-0.132437	-0.499066
b0212	b0212	-0.0400776	0.121585	-0.116721
b0213	b0213	0.131467	-0.053831	-0.155225
b0214	rnhA	0.0554657	0.0348115	-0.0605144
b0215	dnaQ	0.0937209	0.00774803	-0.018461
b0217	b0217	0.00152606	-0.00415026	-0.0748833
b0218	b0218	-0.0397455	-0.158926	-0.130678
b0219	b0219	0.0534278	0.110261	0.110788
b0220	b0220	0.0702015	0.161181	0.140145
b0221	b0221	0.00342565	0.0106587	-0.017455
b0222	gmhA	0.0770684	0.0127249	0.129679
b0223	yafJ	0.0545373	0.093598	0.0991704
b0224	yafK	0.110657	-0.0168637	0.0233097
b0225	yafQ	-0.0174776	-0.0502566	-0.0253335
b0226	dinJ	0.219122	0.142563	0.237793
b0227	yafL	-0.00145159	-0.10139	-0.090201
b0228	yafM	0.129651	-0.0289145	0.144094
b0229	fhiA	-0.0954884	-0.0685559	0.017822
b0230	mbhA	0.0425261	-0.075963	-0.05902
b0231	dinP	-0.0173151	-0.0300918	0.0189655
b0232	yafN	0.0830506	0.0210993	-0.0579134
b0233	yafO	-0.0211865	0.135863	0.0424058
b0234	yafP	0.00933078	0.111405	0.0464671
b0235	b0235	-0.00812609	-0.00844475	-0.0829581
b0236	prfH	-3.44956E-05	0.0512521	-0.0334183
b0237	pepD	0.0580387	0.183504	0.0295206
b0238	gpt	-0.029606	-0.122884	0.0119542
b0239	yafA	-0.0320849	0.118612	0.0212326
b0240	crl	0.0660679	0.0296905	0.121364
b0241	phoE	-0.0263223	0.0170065	-0.0444374
b0242	proB	0.0853514	0.0259113	0.101082
b0243	proA	0.0638711	0.0977337	0.0759158
b0245	b0245	0.0410424	0.079324	0.124548
b0246	yafW	-0.0530755	-0.0439864	0.0198445
b0247	b0247	0.0194352	0.0370306	0.0173168
b0248	yafX	0.0313458	0.0394046	0.0584069
b0249	b0249	0.0582577	-0.0193152	0.0299324
b0250	ykfB	0.0709802	0.00924643	0.160063
b0251	yafY	-0.0282311	-0.00453978	0.0346673
b0252	yafZ	-0.00962529	0.0297935	0.0124516
b0253	ykfA	-0.00397175	0.0234592	-0.0161116
b0254	perR	-0.0600971	0.034641	0.0435109
b0255	b0255	0.0979941	0.0825068	0.0546787
b0256	tra8_1	0.101959	0.0574454	-0.0675378
b0257	b0257	0.0742941	0.0672171	0.0101635
b0258	ykfC	0.0931533	0.0317161	0.012919
b0259	yi52_1	-0.0509172	-0.036626	-0.216028
b0260	ykfD	-0.090377	-0.0416744	-0.0386552
b0261	yagD	0.0538962	-0.0539692	-0.146052
b0262	yagC	x	-0.0772077	0.019283
b0263	b0263	-0.0554963	0.0514811	0.013377
b0264	insB_2	-0.0460424	0.0407573	-0.0956418
b0265	insA_2	-0.0520815	0.0191417	-0.0367321
b0266	yagB	0.039331	0.0411273	0.00433346
b0267	yagA	0.0199056	0.00329673	-0.0624166
b0268	yagE	-0.0817615	0.00396759	-0.0129241
b0269	yagF	0.000978319	-0.0202967	-0.00656102
b0270	yagG	-0.0590257	-0.0674602	0.0131379
b0271	b0271	-0.0634986	-0.079356	0.00532981
b0272	yagI	-0.0956814	-0.0868885	-0.123095
b0273	argF	-0.22143	-0.197023	-0.211125
b0274	insB_3	-0.0292114	0.00115011	-0.0125169
b0275	insA_3	0.0236016	-0.0775566	-0.0856138
b0276	yagJ	-0.0153356	0.0813033	-0.0159644
b0277	yagK	0.145773	-0.0486691	0.0576562
b0278	yagL	0.139412	0.0568615	-1.15244E-05
b0279	b0279	x	-0.0299399	-0.055232
b0280	b0280	0.146227	0.0683486	-0.086904
b0281	b0281	0.126616	0.0312193	-0.0266665
b0282	yagP	0.0468777	0.00605367	-0.0472668
b0283	yagQ	0.0810811	0.0152982	0.016202
b0284	yagR	-0.0765859	0.0529409	-0.0225155
b0285	yagS	0.0493468	0.0781079	0.014648
b0286	yagT	-0.0990417	0.0507308	-0.146659
b0287	yagU	0.203297	0.0604027	0.116363
b0288	b0288	-0.0219778	0.0253241	0.0511185
b0289	yagV	0.0130525	0.102128	0.0362757
b0290	yagW	-0.0634537	0.00309017	-0.0886507
b0291	yagX	-0.0428133	0.0789033	0.0261443
b0292	yagY	-0.166949	0.0604892	-0.0607321
b0293	yagZ	x	x	-0.0406617
b0294	b0294	0.0514208	0.0704812	x
b0295	b0295	0.00558223	0.0341302	0.0723022
b0296	b0296	0.0615526	0.0189799	0.0396447
b0297	eaeH	-0.00271199	-0.0174139	-0.0544542
b0298	b0298	-0.0982905	0.0301763	-0.0551927
b0299	b0299	-0.0868706	-0.0299286	-0.0563666
b0300	ykgA	0.128625	0.0838572	-0.0735073
b0301	ykgB	0.0112904	-0.0420083	-0.0516222
b0302	b0302	0.0764757	0.0130331	-0.0448679
b0303	b0303	0.0281815	0.0111621	0.0400616
b0304	ykgC	0.039064	-0.025602	0.0267341
b0305	ykgD	-0.159982	0.0196401	-0.0540612
b0306	ykgE	-0.0787187	-0.00186183	0.0212555
b0307	ykgF	0.142924	0.145091	-0.0426262
b0308	ykgG	-0.0323068	0.106855	0.0207724
b0309	b0309	-0.00739233	0.0129144	-0.0315573
b0310	ykgH	0.0351341	0.0220781	-0.0702588
b0311	betA	-0.137729	-0.152477	-0.11694
b0312	betB	-0.037126	-0.0334007	0.074492
b0313	betI	0.0306989	0.0410143	0.0289604
b0314	betT	-0.0226705	-0.0519155	0.0264621
b0315	yahA	0.0853705	-0.107176	-0.10663
b0316	b0316	-0.0199967	0.0270744	0.0897237
b0317	b0317	-0.0718358	-0.00163857	-0.00283564
b0318	b0318	0.152687	-0.0236847	0.0496051
b0319	b0319	-0.0376682	-0.0337468	0.0219775
b0320	b0320	0.0296631	-0.0786823	x
b0321	b0321	-0.00301574	-0.123858	-0.0123331
b0322	b0322	0.0497181	-0.0335773	-0.0306928
b0323	b0323	0.0919188	-0.0866236	-0.0433619
b0324	b0324	0.0252366	-0.0868478	0.0541434
b0325	b0325	0.121812	0.027037	0.104866
b0326	b0326	0.0229174	-0.0572125	-0.0402118
b0327	b0327	0.0041971	0.0644949	0.0214373
b0328	b0328	-0.0466418	-0.231548	0.0605766
b0329	b0329	0.174647	0.224093	0.0853176
b0330	b0330	-0.016387	0.0289345	0.00800035
b0331	b0331	-0.0709639	0.0449941	-0.0287353
b0332	b0332	-0.0247623	-0.03224	-0.00239675
b0333	b0333	0.0457184	0.0442425	-0.0273782
b0334	b0334	-0.0130151	0.0360473	0.0477111
b0335	b0335	-0.131676	-0.13279	-0.185447
b0336	codB	-0.391436	-0.446208	-0.207222
b0337	codA	-0.198504	-0.303165	-0.201253
b0338	cynR	-0.0762096	-0.216004	-0.0138995
b0339	cynT	-0.0966307	0.00745777	-0.0404459
b0340	cynS	0.0539799	0.0169181	-0.0172053
b0341	cynX	-0.0167122	0.0173925	0.0565226
b0342	lacA	0.0221331	0.05679	-0.0178448
b0343	lacY	0.00639385	-0.0468854	0.0359604
b0344	lacZ	-0.0424347	-0.00171887	0.214646
b0345	lacI	0.013821	-0.034462	0.01783
b0346	b0346	-0.0470379	-0.0704404	0.0888914
b0347	b0347	-0.0799057	-0.121589	-0.0572263
b0348	mhpB	0.0508244	0.0252121	0.0510367
b0349	b0349	-0.0817805	-0.0367274	-0.0270961
b0350	b0350	0.118365	0.0902755	0.130256
b0351	mhpE	-0.0286569	0.0167214	-0.0122856
b0352	b0352	0.127957	0.0500892	-0.00950433
b0353	b0353	-0.16699	-0.138234	-0.031098
b0354	b0354	0.112229	0.0740516	0.0873586
b0355	b0355	-0.113241	-0.0379205	-0.085317
b0356	adhC	0.0791523	0.0984812	0.0777425
b0357	b0357	-0.138476	0.0633043	0.00903535
b0358	b0358	-0.0899074	-0.0624502	0.115834
b0359	b0359	0.0677676	0.0472456	-0.0399385
b0360	yi21_1	0.08446	0.152963	0.0783029
b0361	yi22_1	-0.0526599	0.050772	-0.0772137
b0362	b0362	-0.0304806	0.128239	0.0117752
b0363	b0363	-0.20241	0.0085169	-0.0295481
b0364	b0364	-0.112355	0.0733314	0.000613902
b0365	tauA	-0.0214375	0.00372433	0.00775292
b0366	tauB	-0.051355	0.0361261	-0.0243312
b0367	tauC	-0.023716	-0.0223797	0.0693362
b0368	tauD	0.000357353	-0.0362801	0.0808244
b0369	hemB	-0.105487	-0.0205678	-0.016058
b0370	b0370	-0.151839	-0.0621347	-0.0952042
b0371	b0371	-0.0826844	-0.0103059	0.0452099
b0372	tra5_1	-0.06474	0.00821402	-0.0376072
b0373	b0373	-0.143901	0.0122603	-0.00962545
b0374	b0374	0.0816725	0.0843003	-0.0136024
b0375	b0375	-0.0108512	-0.0241181	-0.0481471
b0376	yaiH	0.0316886	-0.0448202	-0.0649445
b0377	sbmA	0.0337529	0.0704542	0.0189472
b0378	b0378	0.0427075	0.0760161	-0.0223924
b0379	b0379	0.00851887	-0.00465315	0.0259555
b0380	b0380	-0.172425	0.089463	0.0132597
b0381	ddlA	-0.0712788	0.0944738	0.0487677
b0382	yaiB	0.277201	0.389554	0.42759
b0383	phoA	-0.104783	0.0883156	-0.0321441
b0384	psiF	0.104245	0.203423	0.211432
b0385	yaiC	-0.117461	0.0222676	0.0318669
b0386	proC	-0.0831897	0.0387012	-0.0594466
b0387	yaiI	0.00726748	0.0149925	0.0128016
b0388	aroL	0.0483313	0.00064584	-0.0273311
b0389	yaiA	-0.0297036	-0.125717	-0.0886783
b0390	aroM	-0.0699444	-0.00618568	-0.0998851
b0391	yaiE	0.0952281	0.0800209	0.143453
b0392	b0392	-0.0259045	0.00521208	0.0146519
b0393	yaiD	0.00512434	-0.0469139	0.0165592
b0394	yajF	0.00145468	0.0363172	0.171406
b0395	b0395	0.0290731	0.00251783	0.0199599
b0396	araJ	-0.0555672	0.0251944	0.00928705
b0397	sbcC	0.0191842	0.0310205	-0.00336679
b0398	sbcD	-0.0415117	-0.0127451	0.0368253
b0399	phoB	-0.0211055	0.0258474	0.282008
b0400	phoR	0.138486	0.0443354	0.0270581
b0401	brnQ	0.0867458	0.0896847	0.134614
b0402	b0402	-0.115646	-0.0223911	0.0243436
b0403	malZ	0.053681	0.0110885	0.0349492
b0404	yajB	0.0333446	0.0473171	0.074349
b0405	queA	0.0756337	-0.0934907	-0.0290892
b0406	tgt	0.190022	-0.0985548	0.0755379
b0407	yajC	0.0767708	-0.0217502	-0.00593006
b0408	secD	0.0340239	-0.0652193	-0.0799226
b0409	secF	0.0858053	-0.13281	0.021286
b0410	yajD	-0.0327155	0.0442174	0.1673
b0411	tsx	-0.0572495	-0.219703	-0.105801
b0412	yajI	-0.127662	0.00582315	0.00352118
b0413	ybaD	-0.0130322	0.0627763	0.0822333
b0414	ribD	-0.0305615	-0.00562746	-0.0216929
b0415	ribH	0.0514695	0.0120633	-0.132372
b0416	nusB	0.0239228	-0.042909	-0.00700792
b0417	b0417	0.0607696	-0.0672024	0.0518384
b0418	b0418	0.0458662	0.0289597	0.00248396
b0419	b0419	-0.0839684	0.0412579	0.0278488
b0420	b0420	-0.118719	-0.0377709	-0.141411
b0421	ispA	-0.0161343	-0.126815	-0.0440728
b0422	xseB	-0.0827244	-0.0477942	-0.135379
b0423	b0423	-0.0845789	-0.080228	-0.031001
b0424	thiJ	0.0540127	0.0667423	0.0433556
b0425	apbA	0.0212528	-0.0385207	0.107072
b0426	b0426	0.0578214	-0.0591233	0.0288159
b0427	b0427	-0.0667705	-0.0819503	-0.0608832
b0428	cyoE	-0.172528	-0.222879	-0.0670965
b0429	cyoD	-0.149307	-0.255352	-0.00345234
b0430	cyoC	-0.257264	-0.238211	-0.0209544
b0431	cyoB	-0.170921	-0.317899	-0.128303
b0432	cyoA	-0.0964992	-0.152011	-0.226957
b0433	ampG	-0.122952	-0.209021	-0.114776
b0434	yajG	-0.0571232	-0.0583274	0.0432101
b0435	bolA	0.330422	0.265828	0.408239
b0436	tig	0.0517767	-0.0840784	-0.0837921
b0437	clpP	0.114884	0.113102	0.307406
b0438	clpX	-0.0234287	0.0691096	0.0811666
b0439	lon	0.0626043	0.0887009	0.039086
b0440	hupB	0.00563772	0.032771	0.000195033
b0441	b0441	0.16202	0.0764034	0.200595
b0442	b0442	-0.068503	-0.0115178	-0.0108304
b0443	b0443	-0.00602071	0.0469083	0.046365
b0444	b0444	-0.0219136	0.00452176	0.0312449
b0445	ybaE	0.0680138	0.00312533	-0.0129417
b0446	cof	-0.0251199	-0.00164176	0.0176984
b0447	b0447	-0.0470159	0.0519783	-0.00790191
b0448	mdlA	0.0133967	-0.0670335	-0.108858
b0449	mdlB	0.0540374	0.0526012	0.034841
b0450	glnK	-0.0687984	0.00476607	0.121969
b0451	amtB	-0.071541	-0.047335	0.0460083
b0452	tesB	0.0730393	0.0571402	0.0299555
b0453	b0453	0.0444482	-0.0145931	0.0867917
b0454	b0454	-0.0478867	-0.0228831	-0.0158357
b0455	ffs	x	x	x
b0456	ybaA	-0.12015	0.0501333	0.0386599
b0457	b0457	-0.10196	-0.141072	-0.263719
b0458	b0458	-0.0171828	-0.142916	-0.0613326
b0459	b0459	-0.102732	-0.106661	-0.192356
b0460	hha	0.113589	-0.00518728	-0.207868
b0461	ybaJ	0.020801	0.0411378	-0.124658
b0462	acrB	0.129082	0.0327954	0.0626591
b0463	acrA	-0.0945524	0.0200678	-0.0251673
b0464	acrR	-0.0163596	0.0180481	0.0168103
b0465	b0465	-0.118904	-0.00986803	-0.0765542
b0466	ybaM	0.0224356	0.0531143	0.0151316
b0467	priC	-0.0159419	-0.0631458	0.095716
b0468	ybaN	-0.0152024	0.0165539	0.0334897
b0469	apt	-0.103785	-0.0684958	-0.207716
b0470	dnaX	0.00427944	-0.036711	-0.0335841
b0471	ybaB	-0.0295279	0.01245	-0.118054
b0472	recR	0.0103482	-0.0596556	-0.0242143
b0473	htpG	-0.0137096	0.013767	-0.0864515
b0474	adk	0.161641	0.0214247	0.0120799
b0475	hemH	-0.11084	0.00988299	-0.0337413
b0476	ybaC	-0.0491412	-0.0377687	0.0242299
b0477	gsk	-0.0843893	-0.125892	-0.100421
b0478	ybaL	-0.0521702	0.0414625	0.0463455
b0479	fsr	0.0240194	0.0533573	-0.0192538
b0480	ushA	0.102358	0.11134	0.0786447
b0481	b0481	0.0111953	0.0842255	0.0769531
b0482	b0482	0.0098397	0.0345339	0.0278594
b0483	b0483	-0.126352	0.0948266	-0.032966
b0484	b0484	0.0648147	0.162749	-0.0444759
b0485	b0485	-0.0488351	0.0631748	0.00988975
b0486	b0486	0.0193852	-0.00644567	-0.0503781
b0487	b0487	0.115191	0.0540669	0.136582
b0488	b0488	-0.119505	0.0238165	0.0129413
b0489	b0489	0.135189	0.0755461	0.207601
b0490	b0490	0.0578183	0.0816026	-0.136047
b0491	b0491	0.0905317	0.0181323	0.102818
b0492	b0492	0.0389862	0.0752311	-0.0368636
b0493	b0493	0.0180129	0.0045002	0.025311
b0494	tesA	0.12513	0.0922757	0.0998379
b0495	ybbA	-0.0725465	0.0663141	0.0096058
b0496	b0496	-0.0128016	0.0288186	-0.0125599
b0497	rhsD	0.0225756	0.0191216	0.0408524
b0498	ybbC	0.0810918	0.13346	0.0979086
b0499	b0499	-0.0413942	0.0676563	0.0688836
b0500	ybbD	-0.016618	0.0735612	0.0673475
b0501	b0501	-0.239088	0.0318974	0.0426721
b0502	b0502	-0.068246	0.0220489	0.0717878
b0503	ybbB	0.0578175	0.00790736	0.0245337
b0504	b0504	0.0192096	-0.0524715	-0.047007
b0505	b0505	0.153928	0.0243925	0.0191588
b0506	b0506	0.0436082	0.031538	0.126977
b0507	gcl	0.0919281	0.0165074	0.0255112
b0508	gip	0.0431682	0.0329231	0.0366408
b0509	b0509	0.0997498	0.0262413	0.0333444
b0510	b0510	0.0580905	-0.0541968	0.0376532
b0511	b0511	-0.021942	0.0228899	0.0768571
b0512	b0512	-0.0329793	-0.00612146	0.045554
b0513	b0513	0.0245305	0.0196805	0.0547814
b0514	b0514	-0.0500371	0.0217425	-0.132815
b0515	b0515	0.108711	0.116979	0.114405
b0516	b0516	0.0514183	0.0431609	0.0639226
b0517	b0517	0.232086	0.03652	0.0648524
b0518	b0518	-0.103941	0.0289851	-0.0242313
b0519	b0519	0.0780827	0.0486215	-0.0475728
b0520	b0520	-0.0313882	-0.031796	0.0511769
b0521	ybcF	0.0503638	0.0300359	0.047539
b0522	purK	-0.0227477	-0.0572804	-0.0680274
b0523	purE	-0.136361	-0.124598	-0.194771
b0524	ybbF	-0.0556838	-0.100471	-0.100155
b0525	ppiB	0.0661365	0.0108854	0.0975065
b0526	cysS	-0.00743048	0.00616892	0.0803766
b0527	ybcI	0.0664105	-0.00133717	0.0461032
b0528	ybcJ	-0.112368	-0.000249733	-0.0142945
b0529	folD	0.0899734	0.0489865	-0.0536655
b0530	b0530	-0.0112952	0.015717	-0.018399
b0531	b0531	0.0192122	0.0826718	-0.0579333
b0532	b0532	-0.0700308	-0.0402732	0.00103039
b0533	b0533	-0.0169158	0.035031	0.0444414
b0534	ybcG	0.0562715	0.06665	0.107716
b0535	fimZ	-0.0928536	-0.0717848	-0.108603
b0537	intD	0.00541847	0.108561	0.0509614
b0538	b0538	0.0183958	0.0369651	0.0671535
b0539	b0539	-0.084791	0.0170647	0.0348773
b0540	b0540	-0.102532	0.0409539	-0.0196204
b0541	tra5_2	-0.114353	0.0156021	-0.0390135
b0542	b0542	-0.0637236	-0.00193346	0.00755586
b0543	b0543	0.0638798	0.0243553	-0.0775886
b0544	b0544	-0.00722336	0.0496991	-0.0122694
b0545	b0545	-0.0429462	-0.0189392	-0.0558757
b0546	b0546	0.00435677	0.121407	0.0536033
b0547	b0547	-0.0476896	0.0867939	0.0123368
b0548	b0548	0.0351628	0.0499783	0.105832
b0549	b0549	-0.0557405	-0.0178136	0.00281098
b0550	b0550	0.104093	0.0719639	0.107081
b0551	b0551	0.0217208	0.0755161	0.110213
b0552	yi52_2	-0.0202416	-0.0106846	-0.0435132
b0553	nmpC	-0.269317	-0.371275	-0.551372
b0554	b0554	-0.0508438	-0.0174217	-0.1626
b0555	b0555	-0.0882411	-0.18385	-0.151815
b0556	b0556	0.0553151	0.0052571	-0.0453085
b0557	b0557	-0.208254	-0.269316	-0.232909
b0558	b0558	0.034408	0.0880611	0.0553857
b0559	b0559	x	-0.0696162	x
b0560	nohB	-0.0573756	0.039746	0.0202624
b0561	b0561	0.0797265	-0.00416387	0.0650663
b0562	b0562	-0.0654068	0.0442177	0.0028929
b0563	b0563	-0.174856	0.00218248	0.0649077
b0564	appY	0.0250749	0.131358	-0.0422465
b0565	ompT	0.25231	0.0321062	x
b0566	envY	0.0877905	0.0416999	0.025719
b0567	ybcH	0.0251109	0.0108747	-0.206379
b0568	nfrA	0.0138224	0.0446314	0.0367777
b0569	nfrB	-0.00255538	-0.00140834	0.0638333
b0570	b0570	-0.124922	-0.104651	-0.130586
b0571	b0571	-0.162295	-0.113788	-0.0412407
b0572	b0572	-0.099072	0.0238803	0.0355209
b0573	b0573	-0.0339024	-0.0350012	-8.69097E-05
b0574	b0574	-0.104207	-0.000792674	0.0331629
b0575	ybdE	-0.177535	-0.0366859	0.00344333
b0576	pheP	-0.0667516	-0.0812729	0.0532014
b0577	ybdG	-0.0229446	-0.0947504	-0.0483009
b0578	nfnB	0.0782959	-0.00305788	0.0265961
b0579	ybdF	0.00094042	0.0802416	0.016595
b0580	b0580	0.00868742	0.0141996	-0.0148817
b0581	b0581	0.0488394	-0.00719032	0.029031
b0582	yi81_2	0.0328803	-0.0383056	-0.0714238
b0583	entD	-0.0533981	-0.0105849	0.0488844
b0584	fepA	-0.0627335	0.0042093	-0.0235864
b0585	fes	0.00303707	0.0456131	0.0255165
b0586	entF	0.28084	0.0644709	0.0429854
b0587	fepE	0.116021	0.0477828	0.051934
b0588	fepC	0.0465727	-0.0541286	-0.0196554
b0589	fepG	0.0362306	0.00535894	0.0423954
b0590	fepD	0.0157354	0.00349065	-0.00618621
b0591	ybdA	0.000600909	0.0320322	-0.0864384
b0592	fepB	-0.0225786	0.0741424	-0.0194276
b0593	entC	-0.00490914	0.0195303	-0.00638499
b0594	entE	-0.0243434	0.0347333	-0.0067351
b0595	entB	-0.0213953	0.0733105	-0.0206248
b0596	entA	-0.0193008	0.0269684	-0.0011315
b0597	ybdB	-0.0609286	0.0911566	0.0150189
b0598	b0598	-0.0504238	-0.0730352	-0.0685053
b0599	ybdH	-0.0184924	-0.0661835	-0.00559157
b0600	b0600	-0.0577133	-0.103322	-0.196568
b0601	b0601	0.0528747	-0.0124218	-0.00911988
b0602	b0602	-0.0682794	0.0300966	0.0483083
b0603	b0603	-0.0518814	-0.000446414	-0.0108783
b0604	b0604	0.00541793	0.0310758	-0.0736448
b0605	ahpC	0.0944099	0.0160264	-0.00583607
b0606	ahpF	0.0389091	0.0458412	0.0101995
b0607	b0607	0.115177	0.10914	0.0504176
b0608	b0608	-0.0263045	-0.0102623	0.0313328
b0609	b0609	0.0295631	-0.0282383	-0.0196869
b0610	rnk	-0.00983573	-0.136585	0.00822631
b0611	rna	0.143476	0.032086	0.0344022
b0612	b0612	-0.000679011	-0.0556417	0.0569691
b0613	b0613	0.0106492	0.0232634	0.0422761
b0614	b0614	-0.0814232	0.0713522	0.0276532
b0615	b0615	-0.0386591	0.0787021	0.00947526
b0616	b0616	-0.0392599	0.0490359	-0.0234187
b0617	b0617	0.0520777	-0.00678159	x
b0618	b0618	-0.085096	-0.0174431	0.00528569
b0619	b0619	0.120597	0.0350608	0.0794056
b0620	criR	0.0163886	0.0599429	0.109928
b0621	b0621	0.112266	0.0488949	0.000669496
b0622	ybeG	-0.117221	0.033436	0.0494205
b0623	cspE	-0.0111884	-0.174919	-0.0743033
b0624	ybeI	-0.122122	0.0616856	0.00217923
b0625	ybeH	-0.0975965	-0.038769	0.0482126
b0626	b0626	-0.0744021	0.0834007	0.0108551
b0627	ybeC	-0.0188836	0.0781383	0.00204093
b0628	lipA	0.0864593	0.102501	0.174708
b0629	ybeF	x	-0.113801	-0.105439
b0630	lipB	-0.0418751	-0.0137284	0.0936483
b0631	ybeD	0.111133	0.0467711	-0.00455967
b0632	dacA	-0.0378997	-0.145997	-0.0288884
b0633	rlpA	0.0581764	-0.0216662	0.0808034
b0634	mrdB	-0.000949727	-0.102802	0.0103276
b0635	mrdA	0.143275	-0.128381	-0.0150879
b0636	ybeA	-0.0723718	-0.123087	-0.0918005
b0637	ybeB	-0.0901174	-0.0665438	-0.0553813
b0638	phpB	-0.0789921	-0.000643109	-0.0145347
b0639	nadD	0.0951107	-0.0189467	0.0164241
b0640	holA	-0.0774571	-0.109826	-0.110033
b0641	rlpB	-0.107285	-0.00504281	0.0247212
b0642	leuS	-0.0385786	-0.00674258	-0.152028
b0643	ybeL	-0.016792	0.105791	0.0896296
b0644	b0644	-0.0828206	0.0130207	-0.0844474
b0645	b0645	0.132592	0.0919738	0.0178593
b0646	b0646	x	-0.0402687	-0.0780588
b0647	b0647	-0.133131	0.100921	-0.0366857
b0648	b0648	-0.0196085	0.0358598	-0.0369008
b0649	b0649	0.0803664	0.0404909	0.0126779
b0650	b0650	-0.0647885	-0.0346048	0.067108
b0651	ybeK	-0.072526	-0.131139	-0.0802309
b0652	gltL	-0.045752	-0.0259289	0.0560363
b0653	gltK	0.0173848	-0.0395012	-0.0101788
b0654	gltJ	-0.188324	-0.107424	-0.0593921
b0655	ybeJ	0.157721	0.00701389	0.0874629
b0656	yi52_3	0.120334	-0.127808	0.0340832
b0657	lnt	0.00416703	-0.136304	-0.0462862
b0658	b0658	-0.099291	-0.0655762	-0.0737767
b0659	b0659	0.129899	0.0463317	-0.0662696
b0660	b0660	0.0361622	0.0675368	-0.0616736
b0661	b0661	0.0722755	0.0273165	0.0450184
b0662	b0662	-0.00666287	0.00679542	-0.00245341
b0663	b0663	-0.0875736	0.0764262	0.0652785
b0667	b0667	-0.169266	0.0572208	-0.0443714
b0669	b0669	-0.251307	-0.00338835	-0.10619
b0671	b0671	-0.112422	0.0351111	-0.012475
b0674	asnB	0.154994	0.0538575	0.00470154
b0675	nagD	-0.0937102	-0.0587842	0.0272694
b0676	nagC	-0.0051016	-0.00219012	-0.148988
b0677	nagA	-0.0018354	0.000866	-0.0256456
b0678	nagB	-0.0705242	-0.0662715	-0.0462649
b0679	nagE	-0.0913291	0.0675996	0.0212172
b0680	glnS	0.0389268	-0.0480039	0.0209674
b0681	b0681	-0.0672533	0.0506882	0.000142678
b0682	b0682	0.0313301	0.00971679	0.125951
b0683	fur	0.0937445	-0.0444849	0.150429
b0684	fldA	0.125323	-0.0738811	-0.0480819
b0685	b0685	0.00915854	-0.101403	-0.0800344
b0686	b0686	0.0109942	0.0139298	-0.0190023
b0687	seqA	0.220031	0.0687406	0.17246
b0688	pgm	0.0266443	0.02275	-0.0399039
b0689	b0689	-0.0632175	-0.0883841	0.0149033
b0690	ybfG	0.0425681	-0.038543	0.0821101
b0691	ybfH	-0.122295	-0.0610565	0.0118275
b0692	potE	-0.0549434	-0.179958	-0.0919985
b0693	speF	0.0485659	0.00957156	0.0318864
b0694	kdpE	-0.00311432	-0.0125737	-0.107922
b0695	kdpD	0.00618805	0.0645095	-0.0114719
b0696	kdpC	-0.106914	0.0387166	0.0200617
b0697	kdpB	-0.0286033	0.0584264	-0.0209899
b0698	kdpA	-0.0831756	0.0802196	-0.0122163
b0699	ybfA	0.0376284	0.209367	0.0206588
b0700	rhsC	-0.0466349	0.11663	-0.253412
b0701	b0701	-0.13967	0.0566114	-0.00945509
b0702	ybfB	-0.0342341	-0.0475535	-0.144844
b0703	b0703	-0.0337614	0.0940486	-0.0216528
b0704	ybfC	-0.0878747	0.0878848	0.0137778
b0705	b0705	-0.00719396	0.0412834	0.0330805
b0706	ybfD	0.0564177	0.0687136	-0.0901095
b0707	ybgA	0.04204	-0.017103	-0.124105
b0708	phrB	0.0871437	-0.0178055	0.00752745
b0709	b0709	-0.0209555	-0.0972408	0.050326
b0710	b0710	0.0749191	0.0422251	0.121924
b0711	b0711	0.111174	0.149718	0.20394
b0712	b0712	0.0110627	0.0939471	0.0687237
b0713	b0713	0.00380137	0.0418538	0.00842314
b0714	nei	0.0772552	-0.0421816	0.0582862
b0715	b0715	0.0374214	-0.00866145	0.088889
b0716	b0716	-0.0448434	-0.0136093	-0.0258433
b0717	b0717	0.0885782	0.017447	0.129888
b0718	b0718	-0.149492	-0.0766421	-0.0275502
b0719	ybgD	-0.0566832	0.00180406	0.0190898
b0720	gltA	-0.246741	-0.295994	-0.0842468
b0721	sdhC	-0.526147	-0.673566	-0.269464
b0722	sdhD	-0.486753	-0.539184	-0.198378
b0723	sdhA	-0.617573	-0.673668	-0.155599
b0724	sdhB	-0.4969	-0.592384	-0.119105
b0725	b0725	-0.383711	-0.461554	-0.370318
b0726	sucA	-0.351277	-0.442612	-0.250568
b0727	sucB	-0.378573	-0.230101	-0.203628
b0728	sucC	-0.113304	-0.0651504	-0.135275
b0729	sucD	-0.0866482	-0.0699904	0.0509364
b0730	farR	0.039549	0.0202779	0.0232284
b0731	hrsA	0.0050581	0.0368927	0.0454816
b0732	ybgB	0.00789955	-0.0119698	0.0373438
b0733	cydA	0.667698	0.739171	0.0675553
b0734	cydB	0.740515	0.637731	0.0105198
b0735	ybgE	0.207466	0.0107333	0.0741466
b0736	ybgC	0.108389	0.0577902	-0.0174723
b0737	tolQ	-0.00890145	-0.0133381	-0.00159981
b0738	tolR	0.0196769	-0.0859359	-0.0759092
b0739	tolA	0.0305434	-0.0331895	-0.0529412
b0740	tolB	-0.101877	-0.0623757	-0.00697794
b0741	pal	0.103373	-0.09794	0.0227298
b0742	ybgF	-0.168619	-0.197016	-0.334704
b0750	nadA	0.0743938	0.0272138	-0.0227208
b0751	pnuC	-0.0019834	0.0144803	-0.0182249
b0752	b0752	-0.136577	0.128422	0.1131
b0753	b0753	0.0179775	0.0660889	-0.0284946
b0754	aroG	-0.0189031	0.0550681	0.0877346
b0755	gpmA	-0.102543	0.0405548	-0.0338062
b0756	galM	0.0767866	0.0717925	0.209228
b0757	galK	0.00728959	0.0551635	-0.00642117
b0758	galT	-0.0672086	0.00725003	0.025888
b0759	galE	-0.0177545	-0.0259771	-0.0724054
b0760	modF	0.0194029	0.236835	-0.0392257
b0761	modE	-0.0653689	-0.0873034	-0.0314
b0762	b0762	0.087823	0.0656571	-5.36177E-05
b0763	modA	-0.0579503	0.110747	0.178572
b0764	modB	0.16894	0.103186	0.0737529
b0765	modC	0.121839	0.00951367	0.106798
b0766	ybhA	0.057675	-0.113276	-0.022339
b0767	ybhE	-0.0447009	0.100248	0.0178867
b0768	ybhD	-0.057784	0.0244033	0.00236926
b0769	b0769	-0.0671175	0.0466074	0.0546952
b0770	b0770	0.0212363	0.0137638	0.0210768
b0771	b0771	0.0455079	0.0667821	-0.0598603
b0772	ybhC	0.000871699	-0.0828187	0.00661593
b0773	ybhB	-0.149951	0.0159716	-0.0460579
b0774	bioA	0.0347195	0.0906079	-0.0263809
b0775	bioB	-0.0122602	0.154819	-0.0120293
b0776	bioF	-6.23189E-05	0.0832789	-0.0578787
b0777	bioC	-0.0940085	0.0186947	-0.0582596
b0778	bioD	-0.0198013	0.12635	0.0126495
b0779	uvrB	-0.0210103	0.0651506	-0.0036291
b0780	b0780	0.019057	0.0744891	-0.00663097
b0781	moaA	-0.0431062	0.0801061	-0.0365517
b0782	moaB	0.0724385	0.249916	0.0247222
b0783	moaC	-0.00894267	0.19524	-0.158923
b0784	moaD	-0.0406923	0.0777844	-0.0196147
b0785	moaE	-0.0032194	0.101201	-0.0203122
b0786	b0786	0.0684344	-0.00740429	0.0849185
b0787	b0787	0.0698231	-0.0199188	0.0755604
b0788	b0788	0.0120462	-0.0622053	0.0261241
b0789	b0789	0.0513237	0.0345522	0.0369839
b0790	b0790	-0.0123839	-0.0635045	0.0215024
b0791	b0791	0.0212904	-0.0422581	0.0452144
b0792	b0792	-0.0117541	-0.00509329	-0.0221898
b0793	b0793	0.00888725	-0.000753605	-0.0771744
b0794	b0794	-0.00565366	0.00371122	0.0452802
b0795	b0795	-0.0289481	0.0829575	0.0384711
b0796	ybiH	-0.211771	-0.0374598	0.0419549
b0797	rhlE	0.228646	0.282682	-0.218396
b0798	ybiA	-0.0530299	0.0177884	-0.028289
b0799	dinG	-0.00542837	0.0495899	0.0639778
b0800	ybiB	0.103192	0.176876	0.306356
b0801	ybiC	0.086118	0.0417068	0.225445
b0802	ybiJ	-0.0639189	0.11017	-0.0142646
b0803	ybiI	-0.0796792	0.0988855	0.0226485
b0804	b0804	-0.0373558	0.031041	0.00774188
b0805	b0805	0.00879463	-0.0687583	0.0130256
b0806	b0806	-0.095642	-0.058118	-0.0451
b0807	b0807	0.00537502	-0.0343889	0.051117
b0808	b0808	-0.100024	-0.00741568	0.0263236
b0809	glnQ	-0.0334556	-0.029158	-0.0487146
b0810	glnP	-0.0129479	-0.0486066	-0.0383898
b0811	glnH	0.200508	0.0587464	0.167852
b0812	dps	0.179255	0.18383	0.0753241
b0813	ybiF	0.0394637	-0.00530669	0.0488078
b0814	ompX	0.152666	0.0432066	0.067213
b0815	b0815	-0.121346	-0.159845	-0.103865
b0816	b0816	-0.0249642	-0.0572866	-0.0212492
b0817	b0817	-0.143966	-0.0291118	0.037316
b0818	b0818	-0.231957	-0.0238794	-0.0442661
b0819	b0819	0.0965326	0.0212796	0.123855
b0820	b0820	-0.180644	-0.0392373	-0.105049
b0821	b0821	-0.000200066	0.0648309	0.0327257
b0822	b0822	0.00748734	0.0361827	0.123872
b0823	b0823	0.0621113	0.0296747	-0.0786323
b0824	b0824	-0.207472	-0.0126386	-0.0232103
b0825	b0825	0.0799881	0.0396193	0.0884726
b0826	moeB	0.0584834	0.0140928	-0.0213031
b0827	moeA	-0.0523981	0.110466	0.0784717
b0828	ybiK	0.0546094	0.016352	0.183971
b0829	b0829	0.0479649	-0.0849767	0.0698052
b0830	b0830	-0.0400218	-0.0716879	0.0452061
b0831	b0831	0.0252608	-0.00418481	-0.235654
b0832	b0832	-0.096968	-0.0184584	-0.123986
b0833	b0833	-0.0166469	-0.0640194	0.0256213
b0834	b0834	-0.0624147	-0.0637486	-0.0785556
b0835	b0835	-0.0765102	-0.139247	-0.115181
b0836	b0836	0.0103021	0.00183377	0.0309525
b0837	b0837	0.0576127	0.0455731	0.052936
b0838	b0838	0.0177599	0.129484	0.154464
b0839	dacC	-0.0874717	0.0382735	0.103197
b0840	deoR	-0.0582852	-0.0391535	-0.00959761
b0841	b0841	0.00283694	0.00916912	0.00118788
b0842	b0842	-0.0453582	-0.111531	-0.0487518
b0843	b0843	-0.00474097	-0.068672	0.0808534
b0844	b0844	0.106807	0.108268	0.12574
b0845	b0845	-0.122612	0.0307203	-0.0224947
b0846	b0846	-0.167256	0.0108045	0.0648728
b0847	b0847	-0.0821527	-0.0391503	0.100895
b0848	b0848	-0.0482479	0.0396009	0.0209671
b0849	grxA	0.0567143	0.160281	0.0288625
b0850	ybjC	0.0778652	0.104644	-0.0590065
b0851	mdaA	0.128226	0.0194711	-0.0464538
b0852	rimK	-0.112318	0.0286001	0.033975
b0853	b0853	0.0362206	-0.0198954	-0.0730276
b0854	potF	-0.00720404	-0.11968	-0.0167102
b0855	potG	-0.160013	-0.104843	-0.0286395
b0856	potH	-0.0670501	-0.141729	-0.0241104
b0857	potI	-0.152679	-0.0910636	0.00338765
b0858	b0858	-0.0221395	-0.0326781	0.00700364
b0859	b0859	-0.0476481	-0.0478735	0.00599939
b0860	artJ	-0.12942	-0.133687	-0.218852
b0861	artM	-0.062315	-0.0875423	-0.0428313
b0862	artQ	-0.166625	-0.131833	-0.0479161
b0863	artI	-0.0481687	-0.132792	-0.248444
b0864	artP	-0.0571798	-0.152909	-0.28746
b0865	b0865	0.0326848	-0.0291982	0.0281297
b0866	b0866	-0.114136	0.00282858	0.0243146
b0867	b0867	0.0354093	-0.00652192	-0.0180132
b0868	b0868	-0.0249044	-0.126607	-0.13173
b0869	b0869	-0.0665755	-0.0191209	-0.0956617
b0870	b0870	-0.0851911	-0.0136545	0.0385939
b0871	poxB	0.0355998	0.0810324	-0.0414197
b0872	b0872	0.187288	0.26976	x
b0873	b0873	0.0510748	0.363653	-0.00190233
b0874	b0874	-0.199309	-0.209601	-0.190912
b0875	aqpZ	-0.0883814	0.0701376	-0.00101624
b0876	b0876	0.0155239	0.073605	-0.0378298
b0877	b0877	-0.026951	-0.0673493	-0.0497678
b0878	b0878	-0.114477	0.0717055	0.00656987
b0879	b0879	0.0125545	0.0495791	0.00106283
b0880	cspD	0.16198	0.121288	0.2376
b0881	b0881	0.172475	0.128773	0.064523
b0882	clpA	0.122117	0.0899621	0.289861
b0884	infA	-0.048732	-0.195679	-0.249061
b0885	aat	0.104511	0.0189197	0.122407
b0886	cydC	0.111766	0.067832	0.0540773
b0887	cydD	0.0748757	0.0750899	0.0321185
b0888	trxB	-0.0533829	-0.0337142	0.149621
b0889	lrp	0.177515	-0.0388906	0.110159
b0890	ftsK	0.00266109	-0.0611845	-0.0776216
b0891	lolA	0.15972	0.0578153	0.134215
b0892	ycaJ	0.0804291	0.0285233	-0.0280246
b0893	serS	0.0546181	0.057491	0.0931767
b0894	dmsA	0.102105	-0.0276953	0.0393352
b0895	dmsB	0.054332	0.047791	0.0745853
b0896	dmsC	0.0120397	0.0090673	0.0691159
b0897	ycaC	0.0716417	0.0540109	-0.00370992
b0898	ycaD	0.000606862	-0.0686167	-0.041301
b0899	b0899	-0.117016	0.038383	-0.0374334
b0900	b0900	0.026331	-0.0300066	-0.0376247
b0901	ycaK	-0.0364398	0.0776131	0.0266963
b0902	pflA	0.11727	0.0918162	-0.0905588
b0903	pflB	0.266445	0.192349	-0.0462233
b0904	focA	0.0172672	-0.000589348	0.0301576
b0905	b0905	0.00594168	-0.00844883	-0.00560548
b0906	b0906	-0.175306	0.0265384	-0.00238826
b0907	serC	0.0678275	-0.0609925	0.00739312
b0908	aroA	0.077864	-0.0653307	-0.199904
b0909	b0909	0.0598574	-0.0660551	-0.0118627
b0910	cmk	-0.0710071	-0.146321	-0.0479796
b0911	rpsA	-0.0680791	-0.317702	-0.492828
b0912	himD	0.0534847	0.0866439	0.133902
b0913	ycaI	-0.112246	-0.170693	-0.200779
b0914	msbA	0.0356454	-0.0227921	-0.043163
b0915	ycaH	-0.00962568	-0.0719455	-0.0534385
b0916	b0916	0.043901	0.0154747	-0.004836
b0917	b0917	0.0944199	0.0166041	0.00996219
b0918	kdsB	-0.0148645	-0.0463469	0.0236341
b0919	b0919	0.111047	0.0166585	0.0570684
b0920	ycbC	-0.0953094	0.0347476	-0.0328067
b0921	smtA	0.0197933	0.049166	0.000634638
b0922	mukF	0.058291	0.0201845	-0.0965062
b0923	mukE	-0.0695594	0.0889356	-0.0521017
b0924	mukB	-0.0143068	-0.0153871	-0.212568
b0925	ycbB	0.134994	0.0478802	0.0381431
b0926	b0926	0.0504898	0.0897234	0.0812458
b0927	b0927	0.117375	0.00313119	-0.00664066
b0928	aspC	-0.000113773	-0.0290186	-0.0679208
b0929	ompF	0.207473	-0.079945	-0.107946
b0930	asnS	0.0398311	-0.123264	0.0761535
b0931	pncB	0.0673258	-0.0807049	-0.047136
b0932	pepN	0.0988528	0.0717303	0.00241141
b0933	ycbE	-0.011818	-0.0104393	-0.0165111
b0934	b0934	-0.0453703	-0.0304595	-0.0235618
b0935	b0935	-0.0857005	0.0671369	-0.00867372
b0936	b0936	0.0224657	-0.00563438	0.0267367
b0937	b0937	0.0484811	0.0463678	0.101659
b0938	b0938	0.0107217	0.0129458	0.0150437
b0939	b0939	0.618057	0.469573	-0.227301
b0940	b0940	0.0401272	0.0550567	0.0772215
b0941	b0941	-0.0332178	0.0257426	0.0143004
b0942	b0942	-0.0405883	0.0843743	0.00965103
b0943	b0943	-0.0227829	-0.00232231	0.00412178
b0944	ycbF	-0.0246968	0.0170322	0.00512486
b0945	pyrD	-0.265266	-0.412763	-0.326769
b0946	b0946	0.0552639	-0.0265533	-0.029584
b0947	b0947	0.0197344	-0.117714	-0.110996
b0948	b0948	-0.0221162	-0.143561	-0.0987818
b0949	b0949	-0.11377	-0.00134432	-0.0700636
b0950	pqiA	-0.0827616	-0.0833007	-0.0145139
b0951	pqiB	-0.0838913	0.0229952	0.00179765
b0952	b0952	-0.0676245	0.00268998	-0.0116495
b0953	rmf	0.323902	0.209068	0.191362
b0954	fabA	0.00901022	-0.180981	-0.144211
b0955	b0955	0.0941782	0.114876	0.0921105
b0956	ycbG	-0.0371002	0.0353435	0.0926612
b0957	ompA	x	0.0395821	0.113608
b0958	sulA	0.187393	0.0577042	0.159698
b0959	b0959	0.0469264	0.0367581	0.150757
b0960	b0960	-0.213805	-0.022371	0.027528
b0961	yccF	0.0607785	0.0352755	0.0914917
b0962	helD	0.0265991	0.0361345	0.00612596
b0963	yccG	0.101808	0.0489081	0.194524
b0964	b0964	-0.0142284	-0.0133193	-0.00999716
b0965	b0965	0.0910704	0.022908	0.0106723
b0966	b0966	0.0653819	0.0218293	0.0935803
b0967	b0967	0.123789	0.0117971	0.0600693
b0968	b0968	-0.0531768	0.0802346	0.122738
b0969	yccK	0.0133755	-0.0326608	-0.0393095
b0970	yccA	0.0669916	0.0701701	0.176308
b0972	hyaA	-0.0569613	-0.0105649	-0.00629601
b0973	hyaB	0.0620546	-0.034247	0.0505875
b0974	hyaC	-0.0806742	0.0299396	0.0395076
b0975	hyaD	0.0338118	-0.0369272	0.0470389
b0976	hyaE	-0.193838	-0.0493351	0.000413059
b0977	hyaF	0.0830758	0.00497014	-0.0438561
b0978	appC	-0.0194441	0.0220128	-0.0217904
b0979	appB	0.0339477	0.00241939	0.0526315
b0980	appA	0.0467512	0.012862	0.00216231
b0981	yccC	0.104819	0.0240755	0.0083095
b0982	b0982	0.0297775	0.0622061	0.00929506
b0983	b0983	x	-0.0368069	x
b0984	b0984	0.0748493	0.00405062	0.0637399
b0985	b0985	-0.011364	0.000953815	-0.00255305
b0986	b0986	0.0750125	-0.0310582	0.00544838
b0987	b0987	0.0238813	-0.0208889	-0.00862755
b0988	insB_4	-0.0802044	0.0375937	-0.100908
b0989	b0989	-0.00432509	-0.0135003	-0.0580182
b0990	cspG	-0.143905	-0.227436	-0.521256
b0991	sfa	0.0434993	0.142636	0.13404
b0992	b0992	0.0423923	-0.00746817	-0.0868805
b0993	torS	-0.0174259	0.0214509	0.0823698
b0994	torT	-0.0692011	0.00789317	-0.0463841
b0995	torR	-0.0434854	0.0813724	0.0620196
b0996	torC	-0.114891	-0.0405634	-0.0176011
b0997	torA	-0.0782161	0.0873015	0.000144037
b0998	torD	-0.328273	0.0501922	-0.0598626
b0999	yccD	0.0813772	0.0793239	0.0484126
b1000	cbpA	0.00014193	0.0177888	0.0402252
b1001	yccE	0.0643558	0.0674454	-0.0365842
b1002	agp	0.0496094	-0.0166554	0.0171771
b1003	yccJ	0.0429003	0.0305898	0.165403
b1004	wrbA	0.105116	0.0610651	0.106227
b1005	b1005	0.0225262	0.0726321	0.201932
b1006	b1006	-0.0479143	-0.0352665	0.0234831
b1007	b1007	0.0515558	-0.00364842	-0.0204669
b1008	b1008	-0.126041	0.0473148	0.0618386
b1009	b1009	-0.0321269	0.0375339	0.0358732
b1010	b1010	-0.00436279	0.0198118	0.0116774
b1011	b1011	0.0727583	0.0156785	0.0425382
b1012	b1012	-0.147822	0.00383722	-0.010757
b1013	b1013	0.0181014	0.0331036	-0.0559406
b1014	putA	-0.000253179	0.02868	0.0238134
b1015	putP	-0.112099	-0.102767	0.0601354
b1016	b1016	-0.0162936	0.0522026	0.064044
b1017	b1017	0.0414349	-0.0542861	0.0288429
b1018	b1018	-0.0983031	-0.0932397	0.0870694
b1019	ycdB	-0.039318	0.0638537	-0.0258751
b1020	phoH	-0.0774543	-0.231738	0.21773
b1021	b1021	x	0.043104	-0.0213463
b1022	b1022	-0.107835	0.0484669	0.0981937
b1023	b1023	0.05459	0.0972094	0.0893149
b1024	b1024	-0.0356066	-0.0604246	-0.120264
b1025	b1025	0.0380219	0.0134395	-0.122021
b1026	tra5_3	-0.0896946	0.00375362	-0.0333889
b1027	b1027	0.0623301	-0.00555182	-0.0281065
b1028	b1028	-0.0911623	0.02588	0.0104658
b1029	b1029	0.0698656	-0.0703514	-0.0351459
b1030	b1030	0.445562	0.125649	-0.0202782
b1033	b1033	0.0829158	0.111694	0.109613
b1034	b1034	0.00490571	0.0579609	0.0671289
b1035	b1035	-0.0538484	0.0166767	-0.0368726
b1036	b1036	0.0165826	-0.00381877	0.0310191
b1037	csgG	0.0715072	0.095644	0.0586996
b1038	csgF	0.20793	0.129662	-0.0269028
b1039	csgE	-0.128026	0.1511	0.0553949
b1040	csgD	0.0472219	0.127093	-0.0743938
b1041	csgB	-0.15962	0.084713	-0.00315465
b1042	csgA	0.0482661	0.12646	0.0638267
b1043	b1043	-0.0443896	0.0161129	-0.0403178
b1044	b1044	0.0163088	-0.0151048	-0.0660758
b1045	b1045	-0.109862	-0.10901	-0.0393015
b1046	b1046	-0.0299528	-0.0894325	-0.117025
b1047	b1047	-0.144027	-0.146159	-0.227305
b1048	mdoG	0.0956433	0.0422837	-0.0910966
b1049	mdoH	-0.115549	-0.113886	-0.214049
b1050	yceK	0.0200649	0.0161629	0.0356135
b1051	msyB	0.0549603	0.0911722	0.0479524
b1052	b1052	0.0171922	0.0226185	-0.024382
b1053	yceE	0.0172789	-0.0414644	-0.0272158
b1054	htrB	0.0482523	-0.0313616	0.0070546
b1055	yceA	-0.137579	-0.054628	-0.0751058
b1056	yceI	0.0100112	-0.0244843	-0.0443156
b1057	b1057	0.0480297	-0.00330466	-0.0138951
b1058	b1058	-0.0179772	-0.0102398	-0.0010164
b1059	b1059	0.0409543	-0.0238171	0.0211513
b1060	b1060	0.00162756	0.00767842	0.0662287
b1061	dinI	-0.138231	-0.100444	-0.170381
b1062	pyrC	0.0616095	-0.190488	-0.275184
b1063	yceB	-0.0208012	-0.0143653	-0.00101704
b1064	grxB	0.142801	0.040972	-0.0728647
b1065	b1065	0.00859287	0.0201717	0.0535424
b1066	rimJ	0.205675	0.165289	0.284242
b1067	yceH	-0.0707911	0.0995496	0.105533
b1068	mviM	0.167326	0.148297	0.173255
b1069	mviN	-0.00412609	0.0736824	-0.0335932
b1070	flgN	0.246864	0.0462175	0.0868781
b1071	flgM	0.0633707	0.0236842	0.0699414
b1072	flgA	0.300645	0.00714718	0.128055
b1073	flgB	0.177726	-0.0740784	0.0269918
b1074	flgC	0.0817441	-0.135054	-0.0483706
b1075	flgD	0.0909551	-0.0838161	-0.0260137
b1076	flgE	0.0787608	-0.0795703	-0.384075
b1077	flgF	0.0212524	-0.153142	-0.518078
b1078	flgG	-0.0754499	-0.124149	-0.435084
b1079	flgH	-0.103006	-0.145832	-0.430233
b1080	flgI	-0.154882	-0.208678	-0.460023
b1081	flgJ	-0.0721212	-0.137288	-0.306075
b1082	flgK	0.0635895	0.00387076	0.184597
b1083	flgL	0.0897562	0.0659587	0.10514
b1084	rne	-0.0671916	0.0394773	-0.0481618
b1085	b1085	-0.124355	0.0657375	-0.0325437
b1086	yceC	-0.291309	-0.134189	-0.229326
b1087	yceF	0.0739424	0.0694944	0.0325726
b1088	yceD	-0.0411944	-0.154162	-0.226387
b1089	rpmF	-0.0549127	-0.0697846	-0.074214
b1090	plsX	-0.133517	-0.193865	-0.358618
b1091	fabH	-0.0133209	-0.06781	-0.0356481
b1092	fabD	-0.170778	0.00216881	-0.0775589
b1093	fabG	0.192301	-0.0247293	-0.0167313
b1094	acpP	-0.0155384	0.00952985	0.0702573
b1095	fabF	-0.0310885	-0.0352138	-0.000596197
b1096	pabC	-0.0311319	-0.00348927	0.0834487
b1097	yceG	-0.0465863	0.00820268	0.0862247
b1098	tmk	-0.0204685	-0.0278038	0.0804958
b1099	holB	0.0332343	-0.054855	0.068573
b1100	ycfH	0.0168525	-0.0957538	-0.00254759
b1101	ptsG	-0.0654145	-0.22268	0.00924815
b1102	fhuE	0.0870597	0.00820283	-0.0119747
b1103	ycfF	-0.0031699	0.0664979	0.073318
b1104	b1104	-0.0100815	0.0689999	-0.0389831
b1105	b1105	0.0354236	0.00628448	-0.0423721
b1106	b1106	0.100085	0.0277539	-0.0207998
b1107	b1107	0.163069	0.115476	0.180078
b1108	b1108	0.085842	0.114454	0.150731
b1109	ndh	0.0314823	0.0574434	0.00132023
b1110	ycfJ	-0.0777162	0.129243	0.0515151
b1111	b1111	0.0638658	0.0925313	-9.89292E-05
b1112	b1112	-0.0876756	0.0286998	-0.0512212
b1113	b1113	0.0633009	0.0579856	0.0361792
b1114	mfd	-0.0796315	-0.0543519	-0.14008
b1115	b1115	-0.097249	0.00206604	-0.0105568
b1116	b1116	-0.0466747	-0.0715054	-0.232192
b1117	b1117	-0.0531932	0.0113103	-0.0843476
b1118	b1118	-0.12501	0.0520836	-0.0828404
b1119	b1119	-0.0342399	0.0723087	-0.0402856
b1120	b1120	-0.156671	-0.0720557	-0.0715886
b1121	b1121	0.042642	-0.0256476	0.0132172
b1122	b1122	-0.0321691	-0.0456501	-0.0486048
b1123	potD	0.0092097	-0.034209	-0.0399438
b1124	potC	-0.0819774	-0.106035	-0.238459
b1125	potB	-0.174718	-0.19067	-0.131682
b1126	potA	-0.142213	-0.184254	-0.174899
b1127	pepT	0.0464755	0.153266	0.23097
b1128	ycfD	0.0566154	-0.0491849	0.0272214
b1129	phoQ	0.20716	0.0902339	-0.0636344
b1130	phoP	0.0897244	0.0449651	-0.0146235
b1131	purB	0.013801	-0.185832	-0.142517
b1132	ycfC	-0.143699	-0.154611	-0.310551
b1133	ycfB	-0.0564481	-0.102625	-0.184673
b1134	b1134	-0.0539201	-0.0616041	-0.138677
b1135	b1135	0.00464572	-0.0815423	-0.106593
b1136	icdA	-0.030086	-0.170399	0.00578001
b1137	b1137	-0.0852435	0.0671687	0.0249022
b1138	b1138	-0.0729909	-0.0388873	-0.065614
b1139	lit	x	0.00882656	x
b1140	b1140	-0.148403	0.077247	0.0312254
b1141	b1141	-0.0364794	0.0826578	0.0142526
b1142	b1142	x	x	x
b1143	b1143	0.115253	0.107247	0.0154552
b1144	b1144	0.0114938	0.0275118	0.00863638
b1145	b1145	0.100481	0.00108902	0.15979
b1146	b1146	-0.126914	0.0142134	0.00717856
b1147	b1147	-0.0133808	-0.00102326	0.0182712
b1148	b1148	0.152465	-0.0331253	0.0933089
b1149	b1149	-0.066025	0.0314617	0.0590204
b1150	b1150	-0.0738495	0.00991354	0.0205334
b1151	b1151	0.0168468	-0.00525497	-0.00796439
b1152	b1152	-0.0699771	-0.0729354	-0.0502501
b1153	b1153	-0.0857761	0.0860892	-0.0167151
b1154	ycfK	-0.123758	-0.013329	0.016391
b1155	b1155	-0.0272932	0.0145265	0.0376044
b1156	ycfA	-0.232721	0.0256243	-0.0206814
b1157	b1157	-0.000450239	0.0592461	0.0737166
b1158	pin	-0.0856035	0.0427986	-0.0203794
b1159	mcrA	0.0737999	-0.0184352	-0.142511
b1160	b1160	x	-0.0831303	0.0137612
b1161	b1161	-0.112371	-0.0345679	-0.102614
b1162	b1162	-0.00623639	-0.0132048	-0.215998
b1163	b1163	-0.0243152	0.0205353	0.00721539
b1164	b1164	0.12928	0.0946918	-0.135981
b1165	b1165	0.191046	0.0957755	-0.0869778
b1166	b1166	-0.0947241	0.0957858	-0.0187524
b1167	b1167	-0.0197338	0.0949328	0.0107301
b1168	b1168	-0.0460482	-0.0177585	x
b1169	b1169	-0.0141644	-0.122925	0.0053287
b1170	b1170	-0.108101	-0.0223187	0.0417695
b1171	b1171	0.0297022	0.00126813	0.0300946
b1172	b1172	-0.0415329	0.00709355	0.0166569
b1173	b1173	-0.182826	0.0459408	-0.0291453
b1174	minE	0.202953	0.0818667	0.0789087
b1175	minD	0.11518	0.0626535	0.103302
b1176	minC	0.0850488	0.0585835	-0.00237058
b1177	b1177	0.0609176	0.0582477	0.0174329
b1178	b1178	-0.149066	0.12875	0.0672348
b1179	b1179	0.0369576	0.0794358	0.084967
b1180	b1180	0.11588	0.181347	0.175383
b1181	b1181	-0.00199203	-0.0196244	0.0309317
b1182	b1182	0.034767	0.000058927	0.0136751
b1183	umuD	-0.0157136	-0.00857266	-0.0188631
b1184	umuC	-0.128039	0.0228378	-0.0554029
b1185	dsbB	-0.0124057	-0.00349549	0.0617556
b1186	nhaB	-0.0229561	0.0159868	-0.0748064
b1187	fadR	-0.189697	-0.00203622	-0.0694344
b1188	ycgB	0.0626629	0.124928	0.147661
b1189	dadA	-0.0781216	0.204955	0.261822
b1190	dadX	0.040454	0.0653394	0.0588146
b1191	b1191	0.0451607	0.064003	0.0658261
b1192	b1192	0.0691488	0.0305333	0.056642
b1193	b1193	0.0324007	0.0338345	0.0669215
b1194	b1194	0.198728	0.0776173	0.306575
b1195	b1195	-0.21671	0.065307	0.0353106
b1196	b1196	0.0822572	0.00191776	0.0623333
b1197	treA	-0.116528	-0.00291021	-0.0416026
b1198	ycgC	0.0553612	-0.0114828	0.00756514
b1199	b1199	-0.0590416	-0.0542895	-0.0135994
b1200	b1200	0.0251546	-0.0324813	0.153822
b1201	b1201	-0.0211633	0.0479119	0.0256391
b1202	b1202	0.0154223	0.0887751	0.0386867
b1203	ychF	0.0477785	-0.0836312	-0.147338
b1204	pth	0.0174568	-0.0774215	-0.112994
b1205	ychH	-0.103284	-0.00342369	0.0360796
b1206	ychM	-0.0891806	-0.169103	-0.0568205
b1207	prsA	0.00348749	-0.200639	-0.0507965
b1208	ychB	-0.00375133	-0.0803437	-0.0183785
b1209	hemM	0.0381683	-0.00157901	-0.0201883
b1210	hemA	0.135809	0.0107476	0.037813
b1211	prfA	-0.0138872	-0.0410996	-0.0105784
b1212	hemK	0.0630201	-0.0186808	-0.0128577
b1213	b1213	-0.064314	0.0120174	-0.0448288
b1214	ychA	-0.00801432	0.0317565	-0.0156996
b1215	kdsA	0.082243	0.119874	0.0216367
b1216	chaA	-0.0130658	0.0383068	0.0545453
b1217	chaB	0.076704	0.00807206	0.186753
b1218	chaC	0.00150951	0.00184366	0.0539398
b1219	ychN	-0.0314278	-0.0479446	0.034074
b1220	ychP	0.0130611	0.0336034	0.0354702
b1221	narL	0.047682	0.0521821	-0.0195529
b1222	narX	0.141211	0.0800361	0.110116
b1223	narK	0.00830673	-0.000328094	0.0227449
b1224	narG	-0.00762411	0.0348973	-0.0423226
b1225	narH	-0.071707	-0.0305456	-0.0474998
b1226	narJ	0.0150762	0.0178596	0.0361316
b1227	narI	-0.103356	0.0239246	0.00113705
b1228	b1228	-0.0545948	0.00739026	0.0362511
b1229	tpr	-0.153122	-0.244252	x
b1232	purU	0.0463961	-0.0609465	-0.194745
b1233	ychJ	0.0160219	-0.0895859	-0.151244
b1234	ychK	0.00801625	-0.0376707	-0.194266
b1235	hnr	0.00316088	-0.0305941	-0.0220268
b1236	galU	0.0856205	0.0319471	0.0409837
b1237	hns	0.17652	0.0936038	0.185566
b1238	tdk	0.0825506	0.010703	0.0012364
b1239	ychG	0.00414687	0.0439767	0.0616816
b1240	b1240	-0.0493994	0.036579	0.0500521
b1241	adhE	-0.160642	-0.227225	-0.388113
b1242	ychE	-0.00490692	-0.0132283	0.0695169
b1243	oppA	0.59863	0.440098	-0.220417
b1244	oppB	0.329428	0.425801	-0.268509
b1245	oppC	0.0215606	0.199578	-0.0713041
b1246	oppD	0.397665	0.324131	-0.0940389
b1247	oppF	0.290379	0.0705184	x
b1248	b1248	0.0624431	-0.00254743	0.0427627
b1249	cls	-0.0600809	0.0574538	-0.0174346
b1250	kch	0.0384601	-0.0185763	-0.0349062
b1251	yciI	0.0996343	0.112768	0.204875
b1252	tonB	0.0459813	0.0267969	0.0435651
b1253	yciA	-0.108827	-0.0317337	-0.0123797
b1254	yciB	-0.0791654	-0.0266994	0.0546759
b1255	yciC	-0.101043	0.0557486	-0.0892998
b1256	yciD	-0.107848	-0.0488433	0.043041
b1257	yciE	0.144728	0.39023	-0.176436
b1258	yciF	0.0825196	0.0177857	0.0303104
b1259	yciG	-0.0945236	0.0855275	-0.0135165
b1260	trpA	-0.0912487	-0.157527	0.00352871
b1261	trpB	0.0114801	-0.0484656	-0.0371136
b1262	trpC	-0.0977494	-0.238408	-0.122798
b1263	trpD	-0.16372	-0.269963	-0.291247
b1264	trpE	-0.106066	-0.257855	-0.352636
b1265	trpL	-0.0508782	-0.0857866	0.0116468
b1266	b1266	-0.0540888	-0.0762624	-0.0185048
b1267	yciO	0.0338933	0.0136874	0.101875
b1268	yciQ	-0.0480389	-0.0103566	0.0513011
b1269	yciL	-0.0119181	-0.102587	-0.105824
b1270	btuR	0.0214552	-0.00348448	-0.0188479
b1271	yciK	0.0680466	0.0558173	0.150858
b1272	sohB	0.046102	0.102234	0.110488
b1273	yciN	0.118152	0.0998691	0.0170132
b1274	topA	-0.0237897	-0.0706022	-0.110091
b1275	cysB	0.135413	0.0219308	0.0563038
b1276	acnA	-0.118668	-0.0658239	0.166636
b1277	ribA	0.0868351	-0.030444	0.0213202
b1278	pgpB	-0.0416881	-0.0360489	0.00908201
b1279	b1279	-0.0473548	0.0316249	0.0245692
b1280	yciM	0.0495067	-0.0753688	-0.065823
b1281	pyrF	-0.168259	-0.205416	-0.179879
b1282	yciH	-0.0406804	-0.160413	-0.047195
b1283	osmB	0.0150547	-0.063764	-0.0540067
b1284	b1284	0.0453717	-0.0347137	0.0154725
b1285	b1285	0.0193902	0.0441488	-0.0468728
b1286	rnb	-0.140808	-0.199425	-0.0857124
b1287	b1287	0.0552774	-0.0978394	-0.147064
b1288	fabI	0.0418368	0.00882166	0.0263561
b1289	ycjD	0.0400856	-0.00435653	0.0149702
b1290	sapF	0.0911157	0.0366656	-0.0160372
b1291	sapD	-0.0163107	-0.0138321	-0.0918976
b1292	sapC	-0.00821177	-0.018778	-0.0287629
b1293	sapB	0.0650052	-0.0170078	0.0280956
b1294	sapA	-0.0263848	-0.0165177	-0.12265
b1295	b1295	0.0507477	-0.0227064	0.0064534
b1296	b1296	-0.142805	-0.12821	-0.0302421
b1297	b1297	-0.00794508	-0.140829	-0.0192364
b1298	b1298	-0.310078	-0.365	0.0790995
b1299	ycjC	-0.0244628	-0.082117	0.0346643
b1300	aldH	-0.133435	-0.222929	0.0604756
b1301	ordL	-0.0429926	-0.112424	-0.0981895
b1302	goaG	-0.088415	-0.169641	-0.0434913
b1303	pspF	0.0502436	-0.0530736	-0.0427186
b1304	pspA	-0.0152792	0.00872455	-0.0100848
b1305	pspB	0.11638	0.034188	0.11385
b1306	pspC	-0.021801	0.0535133	0.0714769
b1307	pspD	-0.0169953	0.0660828	-0.00183803
b1308	pspE	-0.0540567	0.00337401	-0.00717807
b1309	b1309	0.0589038	0.0343411	0.0347476
b1310	b1310	0.0232808	0.0100301	-0.0633796
b1311	b1311	-0.0734426	0.0387198	-0.0279262
b1312	b1312	0.0176449	0.031266	0.0656279
b1313	b1313	0.111513	0.0591211	0.0539367
b1314	b1314	-0.173192	-0.0981462	0.0308087
b1315	b1315	0.0363209	0.0676742	0.0809674
b1316	b1316	-0.0258063	-0.0466865	-0.0068209
b1317	b1317	0.0625508	0.0435777	0.0684491
b1318	b1318	-0.0678189	0.0324116	0.132494
b1319	b1319	0.105791	0.0595682	0.0638819
b1320	b1320	-0.136553	-0.0267431	0.0166237
b1321	b1321	0.0418811	0.0108044	0.0954799
b1322	ycjF	0.0254102	0.00658565	-0.025438
b1323	tyrR	0.0434172	-0.0176568	0.0688132
b1324	tpx	0.0491594	-0.0664305	0.0439343
b1325	b1325	0.0212234	0.0418516	0.0321872
b1326	b1326	0.0190898	-0.0305965	0.0470234
b1327	b1327	0.088899	0.0364951	0.0260543
b1328	b1328	0.0489113	-0.0111499	0.0271642
b1329	b1329	0.0644682	-0.00400706	0.0618626
b1330	b1330	-0.0479793	0.000837762	-0.0302073
b1331	yi52_4	0.144011	-0.11305	0.0237994
b1332	b1332	0.112314	-0.0507989	0.142263
b1333	ydaA	0.273586	0.0126308	0.0831502
b1334	fnr	0.164649	-0.0513464	0.0150194
b1335	ogt	0.0825154	0.0162497	0.0942352
b1336	ydaH	-0.0524018	-0.0111384	0.0419527
b1337	b1337	0.0857578	-0.00597846	0.0740125
b1338	b1338	-0.0336346	-0.00261177	0.0904869
b1339	b1339	0.00893041	-0.0236158	0.0574347
b1340	b1340	-0.032948	0.0231076	0.0575491
b1341	b1341	-0.0165647	0.039431	-0.0081842
b1342	b1342	0.0887421	0.0438734	0.0300357
b1343	dbpA	-0.0244598	0.0100901	0.039944
b1344	b1344	-0.0211574	-0.00702918	0.038657
b1345	b1345	0.0634838	0.0767951	0.104004
b1346	b1346	-0.0822418	0.0704173	0.00738558
b1347	ydaC	0.069793	0.0539035	0.131536
b1348	lar	0.047289	-0.00715545	0.00199958
b1349	recT	0.109777	-0.0100821	0.115768
b1350	recE	0.0367054	-7.48718E-05	-0.00838178
b1351	racC	0.0110057	0.0551183	0.0935082
b1352	ydaD	0.0817811	0.0880184	0.0408439
b1353	sieB	0.00381836	0.0411385	-0.0592026
b1354	b1354	-0.106165	-0.0292947	0.0314168
b1355	b1355	-0.0434724	0.0302322	-0.0450704
b1356	b1356	-0.0231639	-0.0752073	-0.0967119
b1357	b1357	-0.0472386	0.0171285	-0.00196124
b1358	b1358	-0.0767674	-0.0235623	-0.05167
b1359	b1359	0.0369373	0.0850334	0.000431766
b1360	b1360	0.00601294	-0.00257424	0.0230271
b1361	b1361	0.0137691	-0.0215913	-0.00846853
b1362	b1362	0.19394	0.032113	0.0508356
b1363	trkG	0.0565711	-0.0437439	x
b1364	b1364	-0.015679	-0.00883272	-0.0791909
b1365	b1365	-0.0329592	0.014758	0.00605033
b1366	b1366	0.000990745	0.000434771	-0.0115772
b1367	b1367	-0.0771322	0.0700615	0.0276067
b1368	b1368	-0.0499738	0.000675312	-0.00331594
b1369	b1369	0.0385089	0.0167327	0.129854
b1370	yi52_5	0.0183687	-0.146899	-0.0549338
b1371	b1371	-0.0840353	0.122775	0.0481592
b1372	b1372	0.0743211	0.00769896	0.0583924
b1373	b1373	-0.0828893	0.028037	0.0176713
b1374	b1374	-0.0097313	0.0203753	0.0358159
b1375	b1375	-0.000688292	0.0123089	-0.291675
b1376	b1376	0.0501428	0.0590569	0.132844
b1377	b1377	0.0437976	-0.0265851	-0.0685767
b1378	b1378	0.0205781	0.0357984	-0.106995
b1379	hslJ	-0.0386089	0.043195	-0.00795385
b1380	ldhA	0.0403902	0.0555982	-0.0362565
b1381	b1381	-0.0474811	0.022982	-0.110751
b1382	b1382	x	x	x
b1383	b1383	0.0483744	0.0703399	-0.0200718
b1384	b1384	0.148381	0.0420823	0.0272727
b1385	b1385	0.0656846	0.0559324	-0.0106348
b1387	b1387	-0.0308381	-0.00499536	-0.00922042
b1388	b1388	x	x	x
b1389	b1389	0.0381608	-0.0483976	0.0299585
b1390	b1390	-0.0753673	0.0403231	0.0129972
b1391	b1391	-0.0415176	0.00722321	-0.0503517
b1392	b1392	-0.0529089	-0.00833174	0.053216
b1393	b1393	0.00824377	-0.0105583	0.0324477
b1394	b1394	0.0284164	0.0524265	0.0121146
b1395	b1395	0.0132666	0.0376655	0.0323541
b1396	b1396	0.0277335	-0.0112325	-0.0440561
b1397	b1397	-0.044367	-0.0115508	0.0499425
b1398	b1398	0.0807471	-0.0314895	0.0491096
b1399	b1399	0.00801484	0.0181011	-0.0123994
b1400	b1400	-0.0640826	0.0549742	0.0188532
b1401	ydbA_1	-0.0778745	0.0344894	0.0252612
b1402	yi22_2	0.0517844	0.0959694	-0.00485056
b1403	yi21_2	0.0879377	0.169374	0.0621378
b1404	tra8_2	0.131645	0.0922778	-0.0445034
b1405	ydbA_2	0.0895721	0.187336	0.0831231
b1406	ydbC	0.122585	0.0812302	0.0163306
b1407	ydbD	0.0927431	0.0231635	-0.0232921
b1408	b1408	-0.0360191	0.0107482	0.00280033
b1409	b1409	0.122713	0.196772	0.00213591
b1410	b1410	0.0685251	0.0120842	-0.0395757
b1411	b1411	-0.121064	0.018227	0.0314384
b1412	acpD	0.109979	0.0492788	0.0861376
b1413	hrpA	0.0558129	-0.0187898	0.00131832
b1414	ydcF	0.143904	0.00967178	0.0269977
b1415	aldA	-0.20696	-0.385612	-0.0690408
b1416	gapC_2	0.0786432	-0.02206	0.0388786
b1417	gapC_1	0.0291183	-0.0889521	-0.0991994
b1418	cybB	0.091175	0.0113873	0.0290821
b1419	b1419	-0.0794072	0.0875707	0.0052214
b1420	b1420	0.0209291	0.0451893	0.00958873
b1421	trg	0.0573413	0.0460658	0.0299386
b1422	b1422	0.0125578	-0.0391439	0.0682162
b1423	b1423	0.03358	0.0262452	0.124807
b1424	b1424	0.0280625	0.0196476	0.0236153
b1425	b1425	-0.0474976	0.0315356	0.0409555
b1426	ydcH	0.0619701	0.000569655	0.00112785
b1427	rimL	0.0165903	-0.0497065	-0.0118328
b1428	b1428	0.0726836	-0.0018213	0.0164704
b1429	tehA	0.333079	0.202486	0.0192737
b1430	tehB	0.294179	0.162175	0.0103803
b1431	b1431	0.121188	0.127822	-0.0470744
b1432	b1432	0.140346	0.0458299	0.0393106
b1433	b1433	-0.0612851	-0.0361884	-0.0702911
b1434	b1434	0.0301447	-0.00443742	0.0419795
b1435	b1435	-0.070377	-0.100012	-0.0257339
b1436	b1436	0.0520506	0.118126	-0.0116158
b1437	b1437	-0.0642419	-0.102275	-0.0543256
b1438	b1438	0.0786061	0.0360639	0.0394598
b1439	b1439	0.0214839	-0.0285605	-0.0165879
b1440	b1440	0.119168	0.0227214	0.0218771
b1441	b1441	-0.0923734	-0.0209473	0.105925
b1442	b1442	-0.0440406	0.0800144	-0.00945525
b1443	b1443	0.203082	0.163149	-0.0449396
b1444	b1444	0.133264	0.248072	0.00515008
b1445	b1445	-0.0672142	-0.0224532	-0.123884
b1446	b1446	0.108483	0.128534	0.00943087
b1447	b1447	-0.133879	0.121869	0.0450275
b1448	b1448	-0.0290118	0.0230948	-0.0087101
b1449	b1449	-0.1724	0.0611176	-0.105643
b1450	b1450	0.0171726	0.0725077	0.00402985
b1451	b1451	-0.00506235	-0.00973935	-0.087048
b1452	b1452	0.10611	x	0.115172
b1453	b1453	0.151884	0.0410762	-0.0117801
b1454	b1454	-0.0435843	0.142927	0.122244
b1455	b1455	-0.0812076	-0.0966002	-0.0468256
b1456	rhsE	-0.0733044	-0.0304407	0.0419914
b1457	ydcD	0.10366	-0.00826479	-0.0814481
b1458	b1458	-0.00688743	-0.0567229	0.0740561
b1459	b1459	0.0538122	-0.049029	-0.1155
b1460	ydcC	0.014163	-0.0740069	-0.00193784
b1461	ydcE	0.178696	0.0326689	0.107458
b1462	b1462	-0.0502367	-0.0272964	0.0765858
b1463	b1463	0.0757106	0.0620076	0.0376847
b1464	yddE	0.0314017	-0.0434479	0.0275604
b1465	narV	-0.0575097	0.0136369	0.0521673
b1466	narW	-0.0742764	0.080231	0.00494314
b1467	narY	-0.0145818	0.0207197	-0.00450061
b1468	narZ	0.0209731	0.0905784	-0.0799677
b1469	narU	-0.207905	0.123545	-0.00213052
b1470	b1470	x	x	x
b1471	b1471	x	0.00224858	-0.0325921
b1472	b1472	-0.195694	0.00478289	-0.0559848
b1473	yddG	-0.0266159	0.0630537	-0.0572709
b1474	fdnG	-0.164189	0.112374	-0.00135822
b1475	fdnH	0.0564105	-0.0077235	-0.0470173
b1476	fdnI	-0.0297259	-0.00795087	-0.0133569
b1477	b1477	-0.00930119	0.0855716	0.220599
b1478	b1478	-0.0135578	0.00982649	0.0552413
b1479	sfcA	-0.0664453	-0.0403799	-0.102227
b1480	rpsV	0.154362	0.183349	-0.00175884
b1481	b1481	0.107439	0.0794808	-0.0229483
b1482	osmC	0.000192195	0.161205	0.0236693
b1483	b1483	0.0704836	-0.00373919	0.0478347
b1484	b1484	0.0451541	0.0928251	0.0449281
b1485	b1485	0.0581442	0.0298251	0.041038
b1486	b1486	-0.0500766	0.10933	-0.0322382
b1487	b1487	0.0567303	-0.064597	-0.0617363
b1488	b1488	-0.0202057	0.0168212	-0.0443297
b1489	b1489	0.0360999	-0.0440472	x
b1490	b1490	0.0661003	0.121443	-0.141771
b1491	b1491	-0.0258178	0.0235989	0.0504831
b1492	xasA	-0.0617748	0.0391904	-0.0600392
b1493	gadB	0.0382829	0.0647607	0.00332064
b1494	yddC	-0.149918	0.0226411	-0.0872635
b1495	yddB	x	0.0331049	0.0127768
b1496	yddA	x	-0.000386033	0.0488769
b1497	b1497	x	0.00788559	-0.0166166
b1498	b1498	0.0268015	-0.0668927	0.025861
b1499	b1499	-0.0132259	0.0228173	-0.0323987
b1500	b1500	x	0.0899321	x
b1501	b1501	-0.0329295	0.060929	0.0582416
b1502	b1502	-0.0336613	-0.0250202	0.0658152
b1503	b1503	-0.0138465	0.0301288	-0.0445887
b1504	b1504	-0.0173837	-0.0407584	0.00190727
b1505	b1505	0.0786431	0.022075	-0.0156952
b1506	b1506	-0.00855539	-0.0541965	-0.0118417
b1507	hipA	0.0956732	0.0325901	0.0224432
b1508	hipB	0.0285896	0.0104096	-0.0388746
b1509	b1509	0.1861	0.0670224	0.107847
b1510	ydeK	-0.0444732	0.0835507	0.0223334
b1511	b1511	-0.0610439	0.0444683	0.00605065
b1512	b1512	-0.128109	0.027795	-0.00434824
b1513	b1513	0.0409735	0.0485652	0.0292352
b1514	b1514	-0.132318	0.100804	-0.0287254
b1515	b1515	-0.0474898	0.0203811	0.00723206
b1516	b1516	0.00140523	0.0686774	0.0221953
b1517	b1517	-0.134221	0.0435375	0.00592016
b1518	b1518	0.038029	0.0643949	0.0712153
b1519	b1519	-0.0545526	0.0441478	0.0382103
b1520	b1520	-0.0419925	0.0240242	-0.0522972
b1521	uxaB	-0.0937871	0.0507176	-0.0122635
b1522	b1522	-0.0658057	0.000355027	0.0277632
b1523	b1523	-0.0242251	-0.0593688	-0.0524108
b1524	b1524	-0.0725437	-0.0441292	-0.175484
b1525	b1525	0.0578726	0.106376	0.0104094
b1526	b1526	-0.132288	0.0216766	-0.0434474
b1527	b1527	-0.0082145	0.000347301	0.00358326
b1528	ydeA	-0.0322673	0.0746151	0.00988178
b1529	ydeB	0.0571882	-0.0242638	0.0162
b1530	marR	-0.0341536	0.0436521	-0.0638836
b1531	marA	0.0347166	0.00251107	-0.111642
b1532	marB	-0.0365654	-0.00970487	-0.105867
b1533	ydeD	0.0120302	-0.0203143	0.0333441
b1534	ydeF	-0.107719	-0.042945	-0.0132549
b1535	ydeH	0.0128498	-0.121653	-0.0616598
b1536	ydeI	-0.0466844	-0.0945069	0.0187731
b1537	ydeJ	0.00112985	-0.135965	0.0168759
b1538	dcp	0.0284385	0.0420348	0.0222533
b1539	ydfG	0.11948	0.113499	0.0557893
b1540	b1540	-0.116753	-0.0613341	-0.0518549
b1541	b1541	0.103213	0.137764	0.108081
b1542	b1542	-0.241532	0.000394063	-0.0469965
b1543	b1543	0.0473203	0.115923	0.113603
b1544	b1544	-0.0591039	0.0530765	-0.246411
b1545	b1545	-0.0564268	0.0650364	0.0582266
b1546	b1546	-0.163517	0.0917563	0.0595539
b1547	b1547	-0.0692991	0.0663947	0.0210216
b1548	nohA	-0.100833	0.0949751	0.00132972
b1549	b1549	-0.09823	0.0774051	-0.00495962
b1550	b1550	0.190468	0.0999171	0.0439717
b1551	b1551	-0.0236541	-0.00822111	-0.123077
b1552	b1552	0.0314256	-0.0491992	-0.0706686
b1553	b1553	-0.0126251	-0.00942622	0.0663283
b1554	b1554	0.0317084	-0.018636	0.00858193
b1555	b1555	x	x	x
b1556	b1556	-0.0769275	0.00956957	-0.0870689
b1557	cspB	-0.193035	-0.0310159	-0.349617
b1558	cspF	-0.018194	-0.0656424	-0.146293
b1559	b1559	-0.0988201	0.0028454	-0.000761432
b1560	b1560	0.0462441	0.0285144	0.0204163
b1561	rem	-0.0930985	0.0129772	0.0036539
b1562	relF	-0.0250389	-0.0487675	-0.175778
b1563	relE	-0.0175676	0.0281539	0.000209619
b1564	relB	0.103851	0.135942	0.14202
b1565	b1565	-0.00884782	-0.0454823	-0.10052
b1566	b1566	0.360016	0.27454	0.229985
b1567	b1567	0.0114981	-0.0342625	-0.0197161
b1568	b1568	-0.000174136	0.13163	-0.0286772
b1569	dicC	-0.0419343	0.0310362	0.062109
b1570	dicA	0.0487683	-0.0563816	-0.00407512
b1571	ydfA	0.0178373	-0.063717	0.040648
b1572	ydfB	0.0622133	0.0504428	x
b1573	ydfC	-0.0341517	0.000812389	-0.00997497
b1574	dicF	x	x	x
b1575	dicB	0.0167004	0.00148149	-0.059853
b1576	ydfD	0.056631	0.0410657	0.0134389
b1577	ydfE	0.104347	0.0199414	0.0373346
b1578	b1578	0.0549601	-0.0379848	-0.0812076
b1579	b1579	0.0190052	-0.0329451	-0.136405
b1580	rspB	-0.0801733	-0.12776	-0.151515
b1581	rspA	-0.0447549	-0.023413	-0.0365899
b1582	b1582	-0.0209965	-0.0910587	-0.0220783
b1583	b1583	0.190855	0.155628	0.166042
b1584	speG	0.100977	0.042014	0.0949901
b1585	b1585	-0.0117034	0.034664	-0.028911
b1586	b1586	0.0255109	0.0406163	0.0814375
b1587	b1587	x	-0.00682329	x
b1588	b1588	-0.0826506	-0.022348	-0.0890929
b1589	b1589	-0.0277973	0.0900316	0.0281641
b1590	b1590	-0.103155	-0.00902013	-0.0326332
b1591	b1591	-0.0940128	0.039608	-0.0591727
b1592	b1592	0.0534892	0.0443964	0.095011
b1593	b1593	-0.0165625	-0.00411733	0.0561105
b1594	mlc	-0.10723	-0.0683185	0.0341406
b1595	b1595	-0.00813336	0.0342572	0.0365934
b1596	b1596	-0.0162652	-0.0331997	0.0196239
b1597	asr	0.0869314	0.05241	0.0206979
b1598	b1598	-0.120704	0.0405536	-0.00866557
b1599	b1599	0.0179543	0.0361295	0.0917327
b1600	b1600	-0.239394	0.011926	-0.029414
b1601	b1601	-0.017303	-0.0700809	0.0254253
b1602	pntB	-0.0403354	-0.0433253	-0.0802694
b1603	pntA	0.105185	-0.00399211	x
b1604	b1604	0.0576592	-0.0413046	-0.0127686
b1605	b1605	0.0117953	-0.000205187	0.086895
b1606	b1606	0.0442403	-0.0302586	-0.0995582
b1607	b1607	-0.00847786	-0.0332442	0.1199
b1608	rstA	0.0490818	0.000192378	-0.117513
b1609	rstB	-0.00626577	-0.00673409	0.056985
b1610	tus	-0.00813709	0.00710626	0.0436583
b1611	fumC	-0.127979	-0.191214	-0.0430019
b1612	fumA	-0.216691	-0.207282	0.0310053
b1613	manA	0.0943765	0.042292	0.0263451
b1614	b1614	0.0177192	0.057897	-0.0143104
b1615	gusC	0.047716	0.0159655	-0.0195504
b1616	uidB	-0.000402093	-0.0116197	0.0169043
b1617	uidA	0.0917298	-0.0468072	0.0319553
b1618	gusR	-0.0359857	-0.00691129	0.0284221
b1619	hdhA	0.0916319	0.128216	0.108107
b1620	malI	-0.0656673	0.0398968	-0.0261511
b1621	malX	-0.0378249	-0.0114715	0.0199842
b1622	malY	-0.0347529	0.0512066	0.00786097
b1623	add	0.026266	0.0646753	0.0762664
b1624	b1624	0.0620024	0.000458511	-0.0805994
b1625	b1625	0.148709	0.127758	0.109999
b1626	b1626	0.0486921	-0.0283853	0.0222969
b1627	b1627	0.0281007	-0.0939966	-0.0493605
b1628	b1628	0.00519093	-0.0764858	-0.114501
b1629	b1629	0.0160743	-0.0920499	0.00916012
b1630	b1630	-0.0923166	-0.0374901	-0.0940761
b1631	b1631	0.02185	-0.0549768	0.0328973
b1632	b1632	-0.0861662	-0.0944434	-0.123805
b1633	nth	-0.0460781	-0.0933083	0.0268644
b1634	b1634	-0.0657207	0.0696212	-0.0268744
b1635	gst	-0.00715656	0.0948475	0.143609
b1636	b1636	-0.0614632	-0.0729638	-0.0145513
b1637	tyrS	0.148401	0.0277175	0.0616692
b1638	pdxH	-0.00362109	0.0186217	-0.0396815
b1639	ydhA	0.031747	-0.00123859	-0.0730964
b1640	b1640	-0.156092	0.0482527	-0.026138
b1641	b1641	0.163807	0.104451	0.184837
b1642	b1642	0.0750485	0.0849912	0.190137
b1643	b1643	0.035759	0.022609	0.0769083
b1644	b1644	-0.190475	0.0737778	-0.0281964
b1645	b1645	0.0268393	0.0634692	0.0289357
b1646	sodC	-0.0117206	0.0522198	0.0617317
b1647	b1647	0.0816104	-0.0026612	-0.0185125
b1648	b1648	-0.00269142	0.0613647	0.064262
b1649	b1649	-0.0937895	0.0133343	0.084174
b1650	b1650	0.097384	0.0557829	0.04266
b1651	b1651	0.0521414	0.03859	0.0404347
b1652	rnt	0.0837847	-0.0446794	0.026007
b1653	lhr	-0.0346351	0.00705356	0.0141946
b1654	ydhD	0.0339526	0.017279	0.0386438
b1655	b1655	-0.0777278	-0.0974258	-0.0742023
b1656	sodB	0.136132	0.00601897	0.00825841
b1657	b1657	0.0089705	-0.00450725	0.0263214
b1658	purR	0.0100995	-0.101687	-0.0807933
b1659	ydhB	-0.285204	0.0433881	-0.071828
b1660	ydhC	0.0126131	0.056804	-0.00533853
b1661	cfa	0.143506	0.127989	0.0219099
b1662	ribE	0.04534	0.0689798	0.0248618
b1663	ydhE	-0.0121462	0.205641	0.346886
b1664	b1664	-0.0703817	0.102448	0.0291297
b1667	b1667	-0.200332	-0.0731328	-0.0720995
b1668	b1668	-0.0212584	0.0193708	0.0778916
b1669	b1669	-0.0804498	0.0422902	-0.00924685
b1670	b1670	0.00896578	0.0463987	0.0261274
b1671	b1671	-0.0480084	0.0409017	0.0361101
b1672	b1672	0.0818966	0.0154942	0.0109014
b1673	b1673	0.0824818	-0.00345437	0.0123192
b1674	b1674	-0.0715425	-0.057303	0.0451442
b1675	b1675	0.0936797	0.0270582	0.08438
b1676	pykF	-0.0203424	-0.119924	-0.257617
b1677	lpp	0.107578	0.000157593	-0.139595
b1678	b1678	-0.0251581	0.0444525	0.0277321
b1679	b1679	0.163025	0.0992874	-0.0308142
b1680	b1680	0.0149909	0.124617	-0.012516
b1681	b1681	0.152223	0.179063	0.00836555
b1682	b1682	0.231436	0.176472	0.0614437
b1683	b1683	0.0547974	0.166856	0.0238748
b1684	b1684	0.248195	0.282156	0.135714
b1685	b1685	-0.0779682	-0.0207726	-0.257375
b1686	b1686	0.0352887	-0.0297027	-0.0572963
b1687	b1687	0.0492245	-0.0892297	-0.391122
b1688	b1688	-0.064187	0.00954909	-0.0320747
b1689	b1689	0.0243467	-0.0902302	-0.0469624
b1690	b1690	-0.0243779	0.106555	0.0143827
b1691	b1691	-0.00441546	-0.103651	0.0128511
b1692	ydiB	-0.0874712	0.10143	0.0162334
b1693	aroD	0.160602	0.170704	0.156764
b1694	ydiF	-0.00299875	0.0439764	x
b1695	b1695	-0.0205576	-0.00378042	0.0451646
b1696	b1696	0.0256135	0.0994928	0.0359921
b1697	b1697	-0.0130414	-0.00879847	-0.130822
b1698	b1698	0.0212653	0.0649955	-0.0346378
b1699	b1699	0.075359	-0.000256739	0.0268086
b1700	b1700	-0.0426872	-0.0467451	0.00669932
b1701	ydiD	0.010986	0.0115245	0.097567
b1702	ppsA	0.127857	-0.00463879	0.129659
b1703	ydiA	0.101162	0.100371	0.118242
b1704	aroH	0.0420248	-0.08136	-0.0821144
b1705	ydiE	-0.00545676	-0.0370352	-0.00826963
b1706	b1706	0.093335	-0.0312974	-0.0994039
b1707	b1707	-0.0368663	0.00328578	0.0160437
b1708	nlpC	0.12629	-0.0906475	0.0966077
b1709	btuD	0.0472299	-0.0773634	-0.171925
b1710	btuE	0.0221362	0.0342856	0.0456496
b1711	btuC	-0.0762896	0.0043778	0.0393144
b1712	himA	0.121128	0.0283974	0.104317
b1713	pheT	0.128599	-0.00534997	0.0784678
b1714	pheS	-0.0449296	-0.0693449	0.0612521
b1715	pheM	0.00615285	-0.0173401	0.0758805
b1716	rplT	0.00900033	-0.133486	-0.0300463
b1717	rpmI	-0.00701218	-0.147661	-0.112344
b1718	infC	0.0146244	-0.118731	0.00353264
b1719	thrS	0.209422	0.0115143	0.0986102
b1720	b1720	0.082032	0.0147938	0.139344
b1721	b1721	-0.106758	-0.201174	-0.0901536
b1722	b1722	0.0011172	-0.0049218	-0.0397654
b1723	pfkB	0.00962979	0.00137946	0.0796297
b1724	b1724	-0.0907982	0.019033	0.0425286
b1725	b1725	0.0423178	0.0389263	0.0568002
b1726	b1726	0.0666164	-0.00375908	0.0861162
b1727	b1727	0.0585201	0.0279781	0.116443
b1728	b1728	0.00531246	-0.0127652	0.0275469
b1729	b1729	-0.0104458	-0.2434	0.0900652
b1730	b1730	-0.0383957	-0.0271154	0.0489234
b1731	b1731	-0.00366481	-0.0560079	0.01235
b1732	katE	-0.0139435	-0.0314241	0.0432776
b1733	ydjC	-0.00695802	0.0302924	0.0205467
b1734	celF	-0.0294715	-0.0128616	-0.019354
b1735	celD	0.015578	0.02584	-0.00141653
b1736	celC	-0.00299418	0.0477079	0.0815075
b1737	celB	-0.083784	0.0248622	-0.0350727
b1738	celA	0.0175771	0.0416288	0.0231262
b1739	osmE	-0.111635	0.0815545	4.19055E-05
b1740	nadE	0.192439	-0.0200544	0.0851008
b1741	b1741	-0.0685531	-0.0102618	-0.0610267
b1742	b1742	0.0089748	0.077348	0.166471
b1743	b1743	0.0204325	0.0286799	-0.0102062
b1744	b1744	0.0275943	-0.059638	0.0419032
b1745	b1745	0.327295	0.027275	0.0918513
b1746	b1746	-0.112047	-0.0447174	0.017011
b1747	b1747	-0.0174523	-0.0424394	0.0885045
b1748	b1748	-0.0774965	0.0084755	0.00916105
b1749	xthA	0.0323151	-0.0722375	0.0307703
b1750	b1750	-0.0466086	-0.000744543	-0.00317548
b1751	b1751	-0.0372511	0.0513764	0.077059
b1752	b1752	-0.0734507	0.0294016	-0.02761
b1753	b1753	0.0147755	-0.0525119	-0.0403984
b1754	b1754	0.0571455	0.0292098	-0.0207825
b1755	b1755	-0.0483279	0.130039	0.00776708
b1756	b1756	0.00544763	-0.0139933	0.022897
b1757	b1757	0.0507147	0.105808	0.0482959
b1758	b1758	-0.0928953	0.0574762	0.0494132
b1759	b1759	0.0442801	0.0889016	0.0301225
b1760	b1760	0.108691	0.241177	0.353008
b1761	gdhA	0.0245736	-0.0310851	-0.142114
b1762	b1762	0.0701295	0.209027	0.25226
b1763	topB	0.00202541	-0.00713836	-0.0831812
b1764	selD	0.0133417	0.0796609	0.18206
b1765	ydjA	0.0657227	0.152953	0.163084
b1766	sppA	0.0357277	0.0218792	0.0172059
b1767	ansA	0.10267	-0.0268347	-0.0833879
b1768	ydjB	0.046955	-0.0767658	-0.118335
b1769	ydjE	0.0459155	0.0180304	0.0135809
b1770	b1770	-0.0401403	0.0116073	-0.0390698
b1771	b1771	0.0993452	-0.0271061	-0.142967
b1772	b1772	-0.0133541	-0.0196509	-0.190453
b1773	b1773	0.0684609	0.00249792	0.00907631
b1774	b1774	-0.0727795	0.0461124	0.0488995
b1775	b1775	0.128392	0.00395124	0.0131556
b1776	b1776	0.0330058	-0.00748123	-0.0515185
b1777	b1777	-0.00839532	-0.136751	0.2074
b1778	b1778	-0.0643162	-0.0862463	0.163762
b1779	gapA	0.0452503	-0.119171	-0.0834071
b1780	b1780	-0.210489	-0.00497329	-0.0136398
b1781	b1781	-0.0264468	0.0421107	0.0207336
b1782	b1782	-0.0830045	0.0386182	-0.0619291
b1783	b1783	0.0183572	0.140464	0.0960871
b1784	b1784	-0.00889549	0.0478944	-0.0341573
b1785	b1785	-0.119046	0.13219	0.058549
b1786	b1786	0.0437878	0.20391	-0.027232
b1787	b1787	0.0981561	0.0686944	0.0430427
b1788	b1788	-0.0625661	0.0606874	-0.061628
b1789	b1789	-0.0635605	-0.0430039	0.000948158
b1790	b1790	-0.0180366	0.0583824	0.0493643
b1791	b1791	-0.0144951	-0.0091637	0.0930636
b1792	b1792	0.130197	0.171469	0.229494
b1793	b1793	0.0652256	0.0414164	0.163852
b1794	b1794	0.0553566	-0.0402685	-0.152386
b1795	b1795	0.175236	0.0284426	0.039235
b1796	b1796	0.348174	0.436885	-0.0921894
b1797	b1797	0.776136	0.694923	0.0680306
b1798	b1798	-0.0043302	0.0504059	-0.105097
b1799	b1799	0.268621	0.470228	0.0248465
b1800	b1800	-0.0260121	0.00577165	-0.00892218
b1801	b1801	0.0344799	-0.0681086	-0.00845307
b1802	b1802	-0.0616312	0.0204915	0.0117825
b1803	b1803	-0.0506502	-0.0916515	-0.0371066
b1804	rnd	-0.0790014	-0.115964	-0.114586
b1805	fadD	-0.0596285	0.0150949	0.0305363
b1806	b1806	-0.0677026	-0.0914235	-0.0953488
b1807	b1807	-0.0516125	-0.146925	-0.126693
b1808	b1808	-0.0196013	-0.0433334	-0.117228
b1809	b1809	0.14811	0.00731054	0.0191068
b1810	b1810	0.0630021	0.110209	0.110958
b1811	b1811	0.0268619	0.0177145	0.0577788
b1812	pabB	0.0145417	-0.0308097	-0.0998423
b1813	yeaB	0.0674831	-0.00079918	0.0505405
b1814	sdaA	-0.00868577	0.0141761	0.0141444
b1815	b1815	-0.0368425	-0.00366433	-0.0249676
b1816	b1816	-0.0701368	-0.076572	-0.00874173
b1817	manX	0.13835	-0.01409	0.0335467
b1818	manY	-0.0482004	-0.0354984	0.00180359
b1819	manZ	0.118752	0.0200009	0.0570103
b1820	b1820	-0.0395427	-0.0512757	0.0804937
b1821	b1821	-0.147639	-0.0884294	-0.0755412
b1822	yebH	0.0651246	-0.127994	-0.0145291
b1823	cspC	0.0219205	-0.144408	-0.00216609
b1824	b1824	0.0887603	-0.116658	-0.0417138
b1825	b1825	-0.015497	-0.0716988	0.0844923
b1826	b1826	-0.142031	-0.0574934	-0.0746063
b1827	b1827	0.0415218	-0.00452131	-0.0049914
b1828	b1828	-0.0818379	-0.012024	-0.0366093
b1829	htpX	0.115988	0.0187467	0.0576649
b1830	prc	0.0402422	-0.0382494	-0.125361
b1831	yebJ	-0.0211797	-0.0833776	0.0193933
b1832	b1832	0.0272294	0.0823049	0.0929981
b1833	b1833	-0.026895	-0.0692449	-0.000209457
b1834	b1834	-0.138812	0.0363502	-0.0229704
b1835	b1835	0.0333307	-0.0717535	-0.0597567
b1836	b1836	-0.0584719	0.0884633	-0.0949532
b1837	b1837	0.0715359	0.0513892	-0.0207092
b1838	b1838	0.0040368	0.0362731	0.0736879
b1839	b1839	0.198597	0.0442615	0.0451905
b1840	b1840	0.113254	0.0584426	0.0648612
b1841	b1841	0.06939	0.0883427	-0.0748649
b1842	holE	-0.0422965	-0.0134615	-0.00826024
b1843	b1843	0.00560187	-0.00390023	-0.0516119
b1844	b1844	0.0855364	0.0585455	0.192644
b1845	ptrB	-0.0689485	-0.0147242	-0.0737421
b1846	yebE	0.0110808	-0.0237205	0.0479454
b1847	yebF	-0.0478976	-0.118712	-0.130413
b1848	yebG	-0.0109384	-0.107773	-0.0786309
b1849	purT	-0.169987	-0.247799	-0.0672912
b1850	eda	-0.0315056	0.0521205	0.0281242
b1851	edd	x	-0.122276	x
b1852	zwf	0.0979346	0.144949	0.0745325
b1853	yebK	-0.193939	0.0455993	-0.0349312
b1854	pykA	0.042744	0.107542	0.0114797
b1855	msbB	-0.189619	-0.00291116	-0.0460178
b1856	yebA	0.0286138	0.0305171	0.0149445
b1857	yebL	-0.0692126	-0.0766714	-0.145845
b1858	b1858	-0.00252542	0.00692842	0.0254412
b1859	yebI	-0.142941	-0.0533507	-0.0493277
b1860	ruvB	0.0596824	0.0680053	0.0855092
b1861	ruvA	0.0215754	0.00624452	0.0125901
b1862	yebB	-0.0533828	0.02911	0.0374129
b1863	ruvC	-0.081646	0.0178716	-0.0490221
b1864	yebC	0.0644116	-0.0180284	0.065949
b1865	ntpA	-0.0438032	-0.0112462	-0.00659726
b1866	aspS	-0.0106447	0.0195493	0.0335955
b1867	yecD	0.0319969	-0.00653055	0.0114709
b1868	yecE	-0.0117466	-0.0574666	-0.0600943
b1869	b1869	0.0392199	-0.0529434	0.0983346
b1870	b1870	-0.0338998	-0.0730297	-0.0987958
b1871	b1871	0.000548047	-0.0494432	0.0128272
b1872	bisZ	0.0373674	0.0270687	-0.00375563
b1873	b1873	-0.14425	-0.0358908	0.0621558
b1874	cutC	0.0365223	0.0513719	-0.005678
b1875	b1875	-0.163854	0.0591311	-0.0237817
b1876	argS	0.0151025	-0.120943	-0.0967452
b1877	b1877	x	-0.0615736	0.0355118
b1878	b1878	-0.0831308	0.0311886	-0.0247446
b1879	flhA	-0.106081	-0.104178	-0.0858459
b1880	b1880	-0.124853	-0.0451024	-0.117303
b1881	cheZ	-0.000216996	0.0021296	-0.379624
b1882	cheY	0.0520676	-0.0161416	-0.0434737
b1883	cheB	-0.164905	-0.131286	-0.245187
b1884	cheR	0.0351115	-0.0504062	-0.259348
b1885	tap	0.0783341	-0.0679178	-0.252215
b1886	tar	0.303984	0.104007	0.16115
b1887	cheW	0.214729	0.0195649	-0.148637
b1888	cheA	0.122842	0.027717	-0.212306
b1889	motB	0.103111	0.00721108	-0.144943
b1890	motA	0.24831	0.0274638	0.0671788
b1891	flhC	-0.02307	-0.136354	-0.122855
b1892	flhD	-0.0830213	-0.278802	-0.441938
b1893	insB_5	-0.080079	-0.0142783	-0.0847203
b1894	insA_5	-0.0222878	-0.00727187	-0.0297793
b1895	yecG	-0.0453708	0.0165503	-0.0519928
b1896	otsA	0.0397505	-0.0145234	-0.0356876
b1897	otsB	-0.0593609	0.0858146	-0.016526
b1898	araH	-0.0525102	-0.00585309	-0.0445022
b1899	b1899	-0.0267607	0.100708	0.00808563
b1900	araG	0.00761859	0.124341	0.0374474
b1901	araF	-0.0319886	0.143895	0.108191
b1902	yecI	0.0373272	0.10086	0.107355
b1903	b1903	0.0124989	-0.017859	0.0209599
b1904	b1904	-0.0498971	-0.176131	-0.0845862
b1905	ftn	-0.0721345	-0.0403902	-0.2296
b1906	yecH	0.0292557	-0.0300576	0.0236327
b1907	tyrP	-0.0650733	0.0550891	-0.0631248
b1908	yecA	0.0839808	0.203513	0.314255
b1912	pgsA	-0.0725654	0.0475174	0.0171191
b1913	uvrC	0.10034	0.0405299	0.0374283
b1914	uvrY	-0.0178096	-0.075624	0.0289191
b1915	yecF	0.0338499	0.02239	-0.00946532
b1916	sdiA	-0.065555	0.00604796	0.0424589
b1917	b1917	0.0321913	-0.0428052	0.0411919
b1918	yecC	-0.0707111	-0.0345479	0.0552524
b1919	b1919	0.105719	0.0438014	0.2647
b1920	fliY	0.150563	-0.0128802	0.228908
b1921	fliZ	0.273739	0.0727908	0.188073
b1922	fliA	0.152512	0.0184068	0.186135
b1923	fliC	x	0.0548916	x
b1924	fliD	0.191396	0.0980149	-0.335293
b1925	fliS	0.0780551	0.0694044	-0.221255
b1926	fliT	-0.0520668	0.104991	-0.231456
b1927	amyA	0.0971577	0.0919033	-0.233376
b1928	yedD	0.0105969	0.102447	0.0863383
b1929	yedE	-0.0875223	0.0401487	-0.0110835
b1930	yedF	-0.0669513	-0.00343103	-0.0169128
b1931	yedG	-0.0953366	0.0804144	-0.0063767
b1932	b1932	-0.214509	0.04033	-0.00382247
b1933	b1933	-0.151368	0.0265291	0.00147201
b1934	b1934	x	-0.0720917	-0.105619
b1935	b1935	-0.0297993	-0.108124	-0.220768
b1936	b1936	0.0510898	0.0637865	0.000780962
b1937	fliE	-0.0512794	0.0295607	0.0301405
b1938	fliF	-0.0828273	-0.202235	-0.189571
b1939	fliG	-0.0962923	-0.0914141	-0.209498
b1940	fliH	-0.169993	-0.215197	-0.311607
b1941	fliI	-0.0229621	-0.203226	-0.354479
b1942	fliJ	-0.0142913	-0.155573	-0.354955
b1943	fliK	-0.0605774	-0.0526854	-0.0599305
b1944	fliL	-0.0284493	-0.199545	-0.228914
b1945	fliM	0.00764663	-0.211238	-0.458942
b1946	fliN	-0.0284117	-0.148932	-0.190606
b1947	fliO	-0.00123011	0.00324528	-0.0340193
b1948	fliP	-0.197121	-0.273231	-0.358251
b1949	fliQ	-0.105988	-0.0649569	-0.169527
b1950	fliR	-0.209453	-0.344974	-0.453017
b1951	rcsA	-0.0532592	-0.100141	-0.0257943
b1952	dsrB	0.0268009	0.0487285	0.0757065
b1953	b1953	-0.13449	0.025266	-0.0192868
b1954	dsrA	x	x	x
b1955	b1955	0.0488777	0.048957	0.0209705
b1956	b1956	-0.101953	-0.0193999	-0.0932187
b1957	b1957	0.114233	0.0747328	0.147328
b1958	yedI	0.0729988	0.0768288	0.102117
b1959	yedA	0.00928503	0.0150955	0.0569986
b1960	vsr	-0.17917	-0.0570936	-0.105524
b1961	dcm	-0.00153446	-0.000705983	0.00278352
b1962	yedJ	0.0313903	0.043935	0.0198809
b1963	b1963	0.157864	0.234538	0.241065
b1964	b1964	-0.0649532	0.00479565	-0.0477506
b1965	b1965	0.0598943	-0.0257054	-0.0105936
b1966	b1966	-0.150678	0.0403938	-0.0368046
b1967	b1967	0.189266	0.221116	0.180928
b1968	b1968	0.0321154	-0.021236	x
b1969	b1969	0.0893046	0.056765	-0.0669915
b1970	b1970	0.0665794	0.109133	-0.0307265
b1971	b1971	0.0491691	0.0265779	-0.0026966
b1972	b1972	-0.115132	0.0497365	0.00294625
b1973	b1973	0.150439	-0.0801547	0.0148711
b1974	b1974	-0.0336725	0.0261546	-0.0541817
b1976	b1976	-0.02039	-0.0737971	-0.110579
b1978	b1978	-0.0503738	-0.0105059	0.0844324
b1979	b1979	-0.193643	-0.0592487	x
b1980	b1980	-0.0621679	0.103618	x
b1981	b1981	0.0560532	0.0317249	0.0490882
b1982	amn	0.045	0.0632635	0.0293691
b1983	b1983	0.0947819	0.017382	-0.243048
b1985	b1985	-0.061998	-0.0127051	-0.0124802
b1987	cbl	-0.00937616	-0.174778	-0.0117332
b1988	nac	-0.148243	-0.00149813	-0.00827956
b1990	erfK	0.0250581	0.108578	0.13506
b1991	cobT	0.0888188	0.0984586	0.0445756
b1992	cobS	-0.104542	0.0480585	0.0512812
b1993	cobU	0.00356252	-0.0255072	0.0657808
b1994	yi52_6	0.0386499	-0.0907853	-0.161422
b1995	b1995	-0.0743633	-0.0637	-0.0444097
b1996	yi22_3	0.0574659	0.00606104	0.0508683
b1997	yi21_3	0.0997618	0.0952694	0.0638187
b1998	b1998	-0.0836023	0.0246862	0.0390706
b1999	b1999	-0.0984184	0.0540714	-0.00958775
b2000	b2000	-0.0197923	0.00808823	-0.0527852
b2001	b2001	0.0032827	0.0328926	-0.0432138
b2002	b2002	-0.078887	0.0659574	-0.014717
b2003	b2003	-0.0924806	0.0855294	-0.0368176
b2004	b2004	-0.0161121	0.0104717	0.0129411
b2005	b2005	-0.0965788	0.0940174	-0.0368185
b2006	b2006	-0.0701255	0.00267376	0.0114583
b2007	b2007	0.0956662	0.112531	0.0781598
b2008	yeeA	0.00919932	-0.020239	-0.0142126
b2009	sbmC	-0.0971535	0.116832	-0.0487099
b2010	yeeC	0.139157	0.0660471	0.00107026
b2011	sbcB	0.124426	-0.0362566	-0.0413369
b2012	yeeD	0.0344211	-0.121031	0.191873
b2013	yeeE	-0.0421384	-0.0837028	0.150818
b2014	yeeF	-0.317914	-0.462201	-0.271088
b2015	b2015	-0.115464	0.0403491	0.0612725
b2016	b2016	0.0491567	0.0431373	0.0498552
b2017	yefM	0.0817897	0.0817802	0.109514
b2018	hisL	0.140233	0.0757146	-0.0582409
b2019	hisG	-0.02733	-0.0176432	-0.137355
b2020	hisD	-0.0594591	-0.0737349	-0.106054
b2021	hisC	0.0573805	0.0614027	-0.0606217
b2022	hisB	0.00646741	0.031604	0.0324944
b2023	hisH	-0.0809605	0.0619066	-0.15291
b2024	hisA	0.0474417	0.0441175	-0.0776933
b2025	hisF	0.0754397	0.0711025	-0.111336
b2026	hisI	0.140963	0.0604875	-0.15518
b2027	b2027	-0.0329726	-0.12031	-0.13598
b2028	b2028	0.105151	0.0669577	-0.165265
b2029	gnd	0.0207548	0.0260623	-0.0339791
b2030	yi52_7	-0.00500656	-0.0186007	-0.0532004
b2031	yefJ	0.0958038	0.00892459	0.0329366
b2032	yefI	0.105527	0.0144855	0.0976829
b2033	yefH	0.00259827	-0.0402298	0.0559218
b2034	yefG	-0.0075828	-0.0951384	0.129475
b2035	rfc	-0.0230826	-0.0643623	-0.142197
b2036	yefE	0.0593443	-0.0337558	-0.233131
b2037	rfbX	0.00843865	x	x
b2038	rfbC	0.0195171	-0.116967	-0.131025
b2039	rfbA	0.110186	x	x
[truncated: 2,305 more rows]
