# Supplementary material for: MetNetGE: interactive views of biological networks and ontologies
Source: BMC Bioinformatics. 2010 Sep 17;11:469. doi: 10.1186/1471-2105-11-469 (PMC2946353; doi:10.1186/1471-2105-11-469)
Supplement: Additional file 2 — MetNetGE source code. This is the source code of MetNetGE. Please go to MetNetGE.org to find the latest version, dependency packages and tutorials. [file 1471-2105-11-469-S2.ZIP › MetNetGE-1.0.3/SampleData/m3dData/AllGenesInPathways.txt]

eda
xapA
aspA
edd
aspC
pta
rhaD
rhaA
rffH
rhaB
speD
speE
alr
speC
speA
lyxK
codA
frdA
frdB
frdC
frdD
thiF
yjjN
ansB
pgpB
lacZ
katE
katG
kbaY
kbaZ
cydA
ugd
pfkB
pfkA
tnaA
hemH
glmU
hemN
glmS
hemL
hemB
hemC
hemA
hemF
hemG
hemD
hemE
glmM
upp
epd
nanK
nanA
yeiG
aspS
nanE
ldcC
cfa
menE
birA
melA
entA
entC
entB
entE
dgoK
entF
speB
dgoD
dgoA
folE
folD
folA
menB
folC
folB
folM
btuR
folK
cysM
cysN
cysI
uxuA
uxuB
cysJ
cysE
cysD
cysG
cysC
cysS
gltX
glk
tyrS
glf
gpsA
gltA
sodB
gltB
gltD
sodC
maeA
fbp
fdnG
fdnH
sgbE
astB
astC
astD
astE
apt
thrA
sgbU
deoB
deoC
deoD
thrS
ribB
avtA
purU
purT
pntB
pntA
fbaB
fbaA
tpiA
malZ
tauD
malY
pheA
malP
malQ
thiK
anmK
thiH
yihX
thiL
thiC
ddlA
ddlB
thiG
pgpA
thiE
thiD
hycD
hycE
hycF
hycG
hycB
hycC
rfbA
cdsA
purF
narY
gatY
gatZ
narZ
narV
dxs
dxr
purC
purB
purA
narI
narH
purE
purD
gatD
narG
purH
astA
purN
purM
purL
pheS
ytjC
gcd
fucA
fucO
gcl
fucI
ydcW
ileS
paaB
paaC
paaA
paaF
paaG
paaD
talB
paaJ
paaK
paaH
ilvA
argB
ilvC
ilvB
carA
spoT
plsC
argE
sucA
adiA
sucC
sucB
sucD
lpcA
bioB
allC
allB
torC
poxB
hcaC
pncB
pncA
fucK
fadB
fadA
dmsA
dmsB
dmsC
fadK
fadJ
fadI
eno
torY
ugpQ
torZ
gmhB
ulaD
ulaE
ulaF
ulaG
panC
panB
tktB
tktA
panD
ydiB
cls
rbsK
pgm
srlD
gcvP
gcvT
rbsD
gcvH
cmk
nadK
dkgB
nadC
nadB
nadA
gudD
zwf
nadD
pabC
dapA
cobU
mdh
dapB
dapE
dapD
dapF
argA
kdsA
kdsB
kdsC
kdsD
waaU
cobC
yeaE
gapA
nrdB
nrdD
nrdE
hisF
aidB
metB
metC
metA
metF
metG
metE
metK
metH
citG
metL
gor
frlB
frlC
frlD
argC
asd
caiD
caiC
caiB
caiA
sodA
ilvM
ispU
argS
argH
argI
ilvN
ispH
carB
talA
ispF
ispG
argD
ispA
ispB
argG
citX
glyS
glyQ
ydiO
iaaA
accA
pgl
paaE
pgk
pgi
ilvE
glyA
ilvD
uidA
hisA
gntK
argF
guaD
guaB
guaA
accD
pflB
dfp
accC
accB
cadA
idi
ynfH
ynfG
ynfF
ynfE
gpp
udp
serS
ubiX
ssuD
treA
puuC
treC
puuA
puuD
puuE
gpt
serB
serC
ubiH
serA
xylA
ubiG
ubiD
xylB
ubiB
ubiC
ubiA
sixA
alaB
tyrB
tyrA
alaS
aas
selD
aroG
selA
sad
alsK
prs
glnE
sdhA
sdhC
sdhB
scpB
sdhD
scpA
galT
galU
adhP
trpB
trpC
trpA
trpD
trpE
puuB
galF
glnD
adhE
yliI
galK
fdoG
rfaQ
rfaP
fdoI
fdoH
rfaY
rfaG
rfaF
rfaE
rfaD
rfaC
rfaB
murI
gabD
treF
otsB
gsk
rfaI
folP
gloA
gloB
arnA
betB
betA
ghrB
lpd
cdd
prpD
prpB
prpC
scpC
acnB
acnA
ubiF
menH
udk
menD
torA
menF
menA
aldA
menC
ubiE
kbl
gshB
feaB
gshA
nagB
nagA
cheB
nagK
leuD
cheR
leuB
leuC
rpe
leuA
asnS
hcaD
hcaE
hcaF
plsB
rpiA
leuS
hcaB
rpiB
asnB
ldhA
asnA
ygjG
rfe
hisD
frmB
frmA
hisG
fadE
hisB
hisC
fadD
hisH
hisI
aroA
aroB
aroC
aroD
aroE
aroF
hisS
aroH
aroK
aroL
cysH
cysK
dld
thyA
ybaS
ybaW
gmk
gldA
alsE
manA
rfbB
lpxH
lpxK
lpxL
lpxM
lpxA
lpxB
lpxC
lpxD
mhpC
mhpB
mhpA
mhpF
mhpE
mhpD
glcD
glcE
glcF
fdhF
glcB
putA
rffG
gmd
pck
trxB
dut
panE
lysC
ybhO
ybhA
tdcE
tdcD
tdcG
tdcB
ilvI
gnd
murG
glgA
glgB
glgC
ilvH
mqo
fabZ
glgP
fabD
fabG
fabF
fabA
rfbD
fabB
glgX
fabI
fabH
gpmA
glnA
cpsG
cpsB
gpmM
glnS
ackA
tynA
ackB
cynT
pssA
dadA
cynS
glxR
lpxP
dadX
glxK
kdgK
mtlD
ssuE
chbF
coaE
iscS
nrdA
yneH
uxaA
uxaB
uxaC
proC
gutQ
maeB
rfbC
purK
galE
fumA
fumB
fumC
add
ispD
entD
fdnI
adk
rffM
nudI
amn
thrB
nudC
gadA
gadB
thrC
trpS
coaA
araB
nuoC
araA
nuoF
nuoG
araD
nuoE
nuoJ
nuoK
nuoH
nuoI
nuoN
nuoL
nuoM
proS
fruK
nadE
deoA
phnN
psd
proB
proA
lipA
nuoB
rffD
lipB
rffC
rffA
murA
murB
murC
murD
murE
murF
icd
rffT
nuoA
murQ
cydB
tmk
gabT
tdk
tdh
valS
dcd
ribA
ribC
thiM
ribE
ribD
ribF
ndk
acs
pheT
otsA
ppc
cobT
bioA
bioF
pyrI
bioD
waaA
pps
mngB
dkgA
lldD
pabB
pabA
pyrF
relA
appC
appB
garL
lysS
garK
mraY
fcl
garD
cobS
rfaJ
pykF
pykA
ilvG_1
ilvG_2
garR
nudB
coaD
arnC
arnB
ltaE
gdhA
maoC
lysU
atoB
atoA
atoD
lplA
cyoA
cyoC
cyoB
cyoD
xdhA
xdhB
xdhC
pdxY
aceB
aceA
aceF
aceE
hpt
sdaB
sdaA
lysA
ispE
idnO
rffE
idnK
pyrH
pyrG
idnD
pyrE
pyrD
pyrC
pyrB
pdxH
pdxJ
pdxK
glpQ
nrdF
pdxA
pdxB
pgsA
glpX
glpD
glpA
glpC
glpB
ansA
yghZ
glpK
agp
