# Supplementary material for: MetNetGE: interactive views of biological networks and ontologies
Source: BMC Bioinformatics. 2010 Sep 17;11:469. doi: 10.1186/1471-2105-11-469 (PMC2946353; doi:10.1186/1471-2105-11-469)
Supplement: Additional file 2 — MetNetGE source code. This is the source code of MetNetGE. Please go to MetNetGE.org to find the latest version, dependency packages and tutorials. [file 1471-2105-11-469-S2.ZIP › MetNetGE-1.0.3/SampleData/m3dData/avg_E_coli_v4_Build_2_exps7probes4217.tab]

E_coli_v4_Build_2:genes	dinI_U_N0025	dinP_U_N0025	lexA_U_N0025	lon_U_N0025	luc_U_N0025	mazF_U_N0025	recA_U_N0025
aaeA_b3241_14	7.176	7.256	7.104	7.171	7.240	7.261	7.249
aaeB_b3240_15	7.182	7.372	7.302	7.202	7.330	7.283	7.352
aaeR_b3243_15	7.893	7.959	7.857	7.924	7.841	7.898	7.779
aaeX_b3242_12	6.895	6.947	6.878	6.971	6.843	6.860	6.953
aas_b2836_14	9.149	9.177	9.180	9.220	9.160	9.004	9.213
aat_b0885_14	9.084	8.931	9.012	9.013	9.013	8.952	8.889
abgA_b1338_14	8.018	8.078	8.121	8.029	8.140	7.957	8.072
abgB_b1337_15	7.373	7.491	7.569	7.300	7.430	7.347	7.463
abgR_b1339_15	7.161	7.285	7.339	7.155	7.386	7.099	7.214
abgT_b1336_15	6.328	6.453	6.595	6.550	6.551	6.392	6.517
abrB_b0715_15	8.140	8.084	8.082	8.062	8.076	8.014	8.125
accA_b0185_15	10.21	10.42	10.37	10.39	10.34	10.52	10.42
accB_b3255_15	11.81	11.85	11.80	11.79	11.86	11.58	11.92
accC_b3256_15	10.25	10.34	10.29	10.34	10.36	10.29	10.39
accD_b2316_14	10.27	10.31	10.41	10.36	10.27	10.49	10.26
aceA_b4015_15	8.082	7.915	8.103	7.948	8.109	8.286	7.906
aceB_b4014_15	8.978	8.730	9.149	8.987	9.034	9.263	9.028
aceE_b0114_15	12.80	12.88	12.98	12.78	12.99	12.93	13.02
aceF_b0115_15	12.17	12.26	12.42	12.20	12.40	12.20	12.44
aceK_b4016_15	7.593	7.689	7.715	7.607	7.728	8.400	7.797
ackA_b2296_15	12.54	12.67	12.59	12.48	12.77	12.29	12.89
acnA_b1276_15	8.791	8.766	8.786	8.714	8.750	8.705	8.762
acnB_b0118_15	10.04	10.21	10.40	10.43	10.18	10.13	10.36
acpH_b0404_14	7.473	7.412	7.450	7.374	7.404	7.331	7.537
acpP_b1094_15	13.20	13.17	13.11	13.15	13.14	13.13	13.11
acpS_b2563_15	9.434	9.476	9.414	9.412	9.402	9.242	9.343
acpT_b3475_15	9.303	9.204	9.220	9.151	9.235	9.283	9.288
acrA_b0463_14	10.68	10.64	10.68	10.60	10.60	10.53	10.63
acrB_b0462_14	9.631	9.585	9.688	9.582	9.688	9.505	9.616
acrD_b2470_15	7.810	7.944	8.015	7.876	7.881	7.776	7.812
acrE_b3265_15	6.601	6.741	6.708	6.575	6.742	6.688	6.668
acrF_b3266_15	6.527	6.641	6.497	6.534	6.594	6.628	6.557
acrR_b0464_15	7.430	7.704	7.681	7.848	7.579	7.624	7.598
acs_b4069_14	7.484	7.759	7.914	7.750	7.781	7.664	7.942
actP_b4067_14	7.197	7.331	7.468	7.472	7.305	7.293	7.510
ada_b2213_15	8.399	8.278	8.343	8.320	8.348	8.352	8.369
add_b1623_15	9.978	9.928	9.865	9.878	9.952	9.472	9.889
ade_b3665_15	7.792	7.855	7.931	7.852	7.907	7.930	8.010
adhE_b1241_15	11.64	11.26	11.15	11.11	11.21	9.926	10.81
adhP_b1478_15	7.947	8.058	8.046	7.929	8.034	8.039	8.052
adiA_b4117_14	7.448	7.429	7.421	7.273	7.370	7.331	7.511
adiC_b4115_15	6.291	6.105	6.193	6.105	6.247	5.982	6.291
adiY_b4116_14	7.181	6.890	6.884	6.637	6.915	6.586	6.730
adk_b0474_15	11.04	11.08	11.01	10.94	10.84	10.92	10.94
adrA_b0385_15	7.586	7.633	7.660	7.593	7.552	7.573	7.676
aegA_b2468_15	8.547	8.537	8.585	8.528	8.600	8.534	8.583
aer_b3072_14	8.354	8.327	8.407	8.425	8.350	8.360	8.418
aes_b0476_14	7.659	7.655	7.671	7.577	7.504	7.553	7.698
afuB_b0263_15	7.561	7.618	7.639	7.557	7.647	7.661	7.705
afuC_b0262_15	7.803	7.825	7.809	7.825	7.866	7.807	7.858
agaA_b3135_16	7.985	8.133	8.137	8.042	8.114	8.043	8.192
agaB_b3138_15	5.916	6.065	5.973	5.934	5.995	5.798	6.101
agaC_b3139_14	7.614	7.737	7.717	7.675	7.602	7.594	7.836
agaD_b3140_15	7.087	7.293	7.354	7.275	7.104	7.042	7.386
agaI_b3141_15	6.969	7.071	7.063	6.984	6.939	6.996	7.163
agaR_b3131_15	9.876	9.773	9.821	9.867	9.751	9.763	9.644
agaS_b3136_15	6.824	6.878	6.939	6.952	6.925	6.792	7.046
agaV_b3133_15	7.254	7.404	7.476	7.362	7.448	7.218	7.597
agaW_b3134_13	7.717	7.825	7.867	7.772	7.788	7.756	7.974
agp_b1002_15	9.162	9.284	9.280	9.134	9.173	8.470	9.159
ahpC_b0605_15	11.88	11.89	11.81	11.79	11.77	11.48	11.74
ahpF_b0606_15	10.49	10.45	10.38	10.32	10.41	10.20	10.38
aidB_b4187_15	7.928	7.723	7.678	7.616	7.643	7.881	7.559
ais_b2252_15	6.290	6.321	6.375	6.151	6.385	6.388	6.405
alaS_b2697_14	11.31	11.25	11.32	11.33	11.30	11.17	11.22
alaT_b3853_20	12.02	11.77	11.42	11.61	11.87	12.00	11.45
aldA_b1415_15	8.576	8.974	9.509	9.155	9.056	9.086	9.357
aldB_b3588_14	7.572	7.771	7.707	7.592	7.682	7.571	7.764
alkA_b2068_15	7.921	7.878	7.919	7.863	7.894	7.780	7.847
alkB_b2212_15	7.123	6.903	7.116	7.048	7.076	6.919	6.995
allA_b0505_15	8.262	8.215	8.281	8.210	8.292	8.168	8.256
allB_b0512_15	6.102	6.088	6.273	6.149	6.130	6.039	6.222
allC_b0516_14	8.738	8.626	8.756	8.767	8.589	8.765	8.727
allD_b0517_15	6.006	6.058	6.232	6.033	6.070	5.825	6.213
allR_b0506_15	9.223	9.161	9.277	9.161	9.108	9.069	9.004
allS_b0504_15	7.650	7.710	7.831	7.720	7.738	7.680	7.736
alpA_b2624_15	7.154	7.194	7.280	7.205	7.219	7.095	7.243
alr_b4053_15	8.819	8.895	8.722	8.795	8.832	8.894	8.798
alsA_b4087_14	8.131	8.249	8.299	8.227	8.351	8.289	8.422
alsB_b4088_14	7.748	7.950	7.984	7.914	7.958	7.939	8.144
alsC_b4086_14	7.805	7.931	8.048	7.928	7.875	7.901	8.011
alsE_b4085_14	7.865	8.038	8.023	7.968	8.005	7.993	8.160
alsK_b4084_14	7.484	7.566	7.660	7.617	7.662	7.636	7.694
alx_b3088_15	8.104	8.215	8.105	8.037	8.138	8.508	8.151
amiA_b2435_15	8.821	8.805	8.886	8.901	8.848	8.736	8.727
amiB_b4169_15	9.361	9.396	9.340	9.377	9.319	9.317	9.341
amiC_b2817_15	8.821	8.843	8.839	8.876	8.775	8.944	8.830
amn_b1982_15	8.497	8.299	8.332	8.319	8.333	7.873	8.247
ampC_b4150_14	7.738	7.781	7.931	7.813	7.749	7.732	7.755
ampD_b0110_14	8.736	8.728	8.747	8.578	8.466	7.938	8.661
ampE_b0111_15	8.670	8.793	8.794	8.682	8.546	8.560	8.712
ampG_b0433_14	8.814	8.785	8.767	8.777	8.795	8.705	8.714
ampH_b0376_15	7.983	8.009	8.092	7.997	7.933	7.814	8.170
amtB_b0451_15	7.792	7.794	7.774	7.748	7.744	7.713	7.879
amyA_b1927_15	8.380	8.410	8.438	8.362	8.340	8.431	8.382
anmK_b1640_15	8.687	8.695	8.700	8.675	8.681	8.567	8.703
ansA_b1767_14	9.861	9.804	9.815	9.885	9.959	9.810	9.924
ansB_b2957_15	7.818	7.814	7.909	7.852	7.942	7.823	7.877
ansP_b1453_15	7.400	7.521	7.420	7.424	7.422	7.453	7.557
apaG_b0050_15	9.936	9.804	9.790	9.848	9.642	9.651	9.593
apaH_b0049_14	8.722	8.712	8.679	8.611	8.570	8.152	8.637
apbE_b2214_15	8.661	8.549	8.685	8.623	8.774	9.033	8.796
aphA_b4055_15	9.072	9.205	9.675	9.435	9.590	9.378	9.612
appA_b0980_15	7.609	7.394	7.552	7.509	7.527	7.345	7.437
appB_b0979_15	7.604	7.481	7.600	7.498	7.539	7.472	7.600
appC_b0978_15	8.610	8.608	8.626	8.532	8.557	8.370	8.605
appY_b0564_15	4.533	4.626	4.601	4.558	4.425	4.167	4.667
apt_b0469_15	10.31	10.37	10.46	10.47	10.41	11.06	10.69
aqpZ_b0875_14	7.258	7.254	7.362	7.283	7.239	7.176	7.376
araA_b0062_15	13.00	13.09	13.22	13.09	13.08	12.37	13.01
araB_b0063_14	13.29	13.29	13.44	13.25	13.39	12.74	13.21
araC_b0064_15	8.871	8.965	9.372	9.010	9.327	9.240	9.318
araD_b0061_15	12.12	12.19	12.32	12.21	12.19	11.46	12.15
araE_b2841_15	12.46	12.44	12.67	12.53	12.37	12.37	12.38
araF_b1901_15	10.07	10.31	10.71	10.37	10.37	9.548	10.22
araG_b1900_15	9.571	9.721	10.04	9.713	9.725	9.253	9.681
araH_b4460_28	9.725	9.782	10.11	9.900	9.829	9.491	9.783
araJ_b0396_15	10.28	10.07	10.08	10.16	9.977	10.08	9.734
arcA_b4401_14	10.16	10.19	10.23	10.40	10.22	10.35	10.36
arcB_b3210_15	10.33	10.22	10.19	10.23	10.21	10.14	10.08
argA_b2818_15	7.511	7.563	7.484	7.444	7.428	7.494	7.470
argB_b3959_15	8.450	8.464	8.435	8.383	8.467	8.364	8.503
argC_b3958_15	8.106	7.936	8.024	7.975	8.124	7.972	8.122
argD_b3359_15	8.139	8.232	8.326	8.187	8.379	8.405	8.374
argE_b3957_14	9.007	8.996	8.936	8.903	8.951	8.651	8.819
argF_b0273_15	8.625	8.647	8.699	8.639	8.549	8.637	8.611
argG_b3172_15	8.009	8.170	8.124	8.178	8.141	8.071	8.163
argH_b3960_15	8.260	8.334	8.321	8.222	8.335	8.242	8.340
argI_b4254_14	7.861	7.980	7.994	7.849	7.938	7.787	8.069
argK_b2918_14	7.021	7.068	7.208	7.018	7.111	6.991	7.153
argO_b2923_14	7.443	7.274	7.378	7.421	7.450	7.298	7.292
argP_b2916_15	7.518	7.597	7.736	7.679	7.367	7.340	7.583
argQ_b2691_19	10.64	10.58	10.47	10.72	10.56	10.95	10.50
argR_b3237_15	8.581	8.711	8.715	8.648	8.769	9.137	8.881
argS_b1876_15	8.953	8.919	8.871	8.881	9.018	8.728	8.855
argT_b2310_14	7.920	8.121	8.395	8.265	8.126	8.502	8.348
arnA_b2255_14	8.288	8.106	8.219	8.186	8.237	8.457	8.188
arnB_b2253_15	7.074	6.830	7.051	7.037	7.159	6.959	7.087
arnC_b2254_15	7.025	6.899	6.940	6.913	6.982	6.983	6.954
arnT_b2257_15	7.390	7.543	7.579	7.384	7.457	7.382	7.498
aroA_b0908_15	9.361	9.235	9.190	9.272	9.231	8.724	9.158
aroB_b3389_14	10.19	10.22	10.19	10.22	10.32	10.41	10.30
aroC_b2329_14	9.542	9.566	9.563	9.501	9.559	9.392	9.570
aroD_b1693_15	8.094	8.005	8.105	8.023	8.084	7.823	8.080
aroE_b3281_15	8.336	8.385	8.352	8.365	8.375	8.573	8.437
aroF_b2601_14	9.134	9.079	9.134	9.184	9.186	9.451	9.296
aroG_b0754_15	9.323	9.098	9.231	9.311	9.019	9.050	9.246
aroH_b1704_15	7.845	7.971	7.876	7.867	7.962	8.008	7.973
aroK_b3390_14	11.06	11.19	11.13	11.13	11.13	11.31	11.35
aroL_b0388_15	9.271	9.095	9.181	9.187	9.015	9.271	9.130
aroM_b0390_15	7.073	6.923	6.981	7.008	6.807	7.761	7.017
aroP_b0112_14	7.809	7.883	7.959	7.947	7.766	7.920	7.933
arpA_b4017_15	5.491	5.643	5.635	5.597	5.718	5.780	5.606
arsB_b3502_15	7.005	6.812	6.992	6.910	7.038	6.865	7.085
arsC_b3503_15	7.923	7.864	8.017	7.982	7.916	7.774	8.083
arsR_b3501_15	8.717	8.660	8.822	8.739	8.645	8.702	8.857
artI_b0863_14	9.620	9.596	9.563	9.585	9.531	9.296	9.696
artJ_b0860_14	8.263	8.237	8.436	8.356	8.398	8.220	8.498
artM_b0861_14	8.497	8.427	8.535	8.417	8.520	8.457	8.584
artP_b0864_15	10.42	10.36	10.34	10.33	10.33	10.21	10.53
artQ_b0862_14	9.134	9.006	9.124	9.026	9.140	8.962	9.214
ascB_b2716_15	7.736	7.770	7.768	7.640	7.769	7.863	7.790
ascF_b2715_15	7.814	7.933	7.919	7.815	7.936	7.947	7.946
ascG_b2714_14	8.302	8.412	8.392	8.402	8.456	8.358	8.411
asd_b3433_14	9.945	9.819	9.888	9.877	9.789	9.861	9.876
aslA_b3801_14	7.240	7.182	7.165	7.098	7.159	7.323	7.248
aslB_b3800_15	6.819	6.819	6.957	6.869	6.848	7.270	6.965
asmA_b2064_15	8.665	8.540	8.564	8.674	8.531	8.660	8.503
asnA_b3744_15	8.740	8.768	8.822	8.767	8.754	8.729	8.880
asnB_b0674_14	7.997	8.045	7.983	8.068	7.847	7.890	8.071
asnC_b3743_14	8.476	8.482	8.480	8.447	8.399	8.429	8.471
asnS_b0930_14	9.482	9.450	9.430	9.492	9.496	9.548	9.436
asnT_b1977_20	12.32	12.27	12.26	12.49	12.30	12.33	12.41
aspA_b4139_15	10.53	10.67	10.95	10.65	10.80	10.53	10.75
aspC_b0928_14	10.28	10.28	10.30	10.28	10.19	9.329	10.10
aspS_b1866_15	11.19	11.08	11.05	11.01	11.20	10.86	11.08
aspT_b3760_14	11.55	11.63	11.49	11.69	11.76	11.71	11.76
asr_b1597_15	8.389	8.373	8.379	8.276	8.495	8.187	8.387
astA_b1747_14	8.336	8.434	8.429	8.297	8.399	8.313	8.453
astB_b1745_15	7.792	7.845	7.793	7.757	7.854	7.742	7.910
astC_b1748_14	8.131	8.256	8.274	8.198	8.182	8.103	8.205
astD_b1746_14	7.819	7.855	7.898	7.796	7.876	7.732	7.884
astE_b1744_15	6.808	6.876	6.854	6.695	6.832	6.703	7.011
atoA_b2222_14	7.754	7.947	7.885	7.754	7.848	7.739	7.944
atoB_b2224_15	7.516	7.623	7.602	7.542	7.664	7.606	7.671
atoC_b2220_15	7.444	7.516	7.562	7.384	7.587	7.214	7.411
atoD_b2221_15	7.038	7.178	7.168	7.038	7.152	7.070	7.189
atoE_b2223_15	6.900	6.954	6.952	6.897	6.901	6.932	6.961
atoS_b2219_14	7.715	7.801	7.776	7.599	7.931	7.315	7.579
atpA_b3734_14	11.58	11.46	11.56	11.52	11.79	11.78	11.76
atpB_b3738_14	11.90	11.92	12.07	12.02	12.02	12.05	12.07
atpC_b3731_15	11.14	11.14	11.14	11.11	11.26	11.47	11.25
atpD_b3732_15	10.95	11.00	11.03	10.96	11.13	10.97	11.11
atpE_b3737_14	12.43	12.48	12.56	12.54	12.53	12.80	12.62
atpF_b3736_14	12.72	12.73	12.77	12.71	12.81	13.02	12.84
atpG_b3733_15	12.01	12.10	12.10	12.08	12.17	12.11	12.18
atpH_b3735_14	12.50	12.57	12.64	12.55	12.69	12.95	12.71
atpI_b3739_15	10.44	10.44	10.62	10.62	10.60	11.06	10.71
avtA_b3572_15	9.422	9.410	9.357	9.298	9.373	9.506	9.396
azoR_b1412_14	8.500	8.520	8.552	8.493	8.494	8.272	8.500
bacA_b3057_14	8.191	8.292	8.229	8.241	8.272	8.522	8.367
baeR_b2079_15	8.950	8.914	8.792	8.763	8.797	8.647	8.690
baeS_b2078_15	8.338	8.327	8.345	8.293	8.385	8.075	8.425
barA_b2786_15	8.437	8.477	8.365	8.396	8.384	8.174	8.256
basR_b4113_14	8.657	8.710	8.696	8.675	8.666	8.283	8.555
basS_b4112_14	8.575	8.571	8.618	8.593	8.552	8.462	8.578
bax_b3570_13	9.329	9.215	9.271	9.373	9.254	9.811	9.439
bcp_b2480_15	10.44	10.44	10.32	10.39	10.24	9.853	10.20
bcr_b2182_15	7.834	7.859	7.814	7.732	7.741	8.151	7.778
bcsA_b3533_14	8.394	8.446	8.567	8.508	8.371	8.335	8.530
bcsB_b3532_15	8.458	8.365	8.527	8.506	8.370	8.294	8.623
bcsC_b3530_14	8.227	8.322	8.280	8.256	8.082	8.103	8.188
bcsE_b3536_15	9.148	8.847	9.048	9.094	9.060	8.817	9.002
bcsF_b3537_15	8.546	8.256	8.407	8.416	8.435	8.206	8.408
bcsG_b3538_15	7.938	7.808	7.925	7.862	7.812	7.680	7.807
bcsZ_b3531_14	8.019	8.077	8.132	8.126	7.975	7.920	8.122
bdm_b1481_12	7.074	6.863	6.967	6.930	7.140	6.639	6.907
betA_b0311_14	9.136	9.237	9.250	9.323	9.221	9.315	9.283
betB_b0312_14	9.478	9.551	9.657	9.702	9.535	9.726	9.563
betI_b0313_15	9.347	9.533	9.628	9.660	9.455	9.604	9.521
betT_b0314_15	8.875	8.893	8.964	8.996	8.801	9.097	8.945
bfd_b3337_15	9.283	9.449	9.634	9.573	9.494	9.377	9.539
bfr_b3336_14	8.475	8.403	8.294	8.250	7.990	7.759	7.922
bglA_b2901_15	9.884	9.851	9.702	9.733	9.781	9.386	9.679
bglB_b3721_15	6.067	6.062	6.081	6.022	6.053	5.969	6.140
bglF_b3722_14	6.922	6.948	7.011	6.958	6.996	6.944	6.949
bglG_b3723_14	6.387	6.470	6.506	6.413	6.648	6.530	6.381
bglH_b3720_14	6.008	5.974	6.038	6.069	6.024	6.074	6.108
bglJ_b4366_15	6.672	6.737	6.834	6.901	6.753	6.931	6.919
bglX_b2132_15	8.601	8.375	8.528	8.488	8.509	8.345	8.466
bhsA_b1112_15	8.699	8.742	8.533	8.587	8.576	8.580	8.385
bioA_b0774_15	8.348	8.356	8.384	8.342	8.380	8.310	8.467
bioC_b0777_3	8.372	8.404	8.569	8.377	8.333	8.252	8.619
bioD_b0778_9	8.504	8.561	8.549	8.441	8.566	8.459	8.520
bioF_b0776_14	7.160	7.284	7.334	7.131	7.332	7.131	7.335
bioH_b3412_15	9.131	9.089	9.088	9.068	9.075	9.158	9.078
birA_b3973_15	9.140	9.260	9.186	9.131	9.170	9.961	9.138
bisC_b3551_23	8.021	8.004	7.950	7.889	7.956	7.888	7.998
blc_b4149_15	8.288	8.282	8.180	8.155	7.876	8.089	8.011
blr_b4409_5	8.062	7.730	7.813	8.139	7.911	8.287	7.887
bolA_b0435_14	8.600	8.677	8.615	8.681	8.563	8.478	8.514
borD_b0557_14	9.061	9.074	9.091	9.113	9.053	9.404	9.175
brnQ_b0401_15	8.762	8.846	8.776	8.758	8.829	8.984	9.020
bssR_b0836_15	6.825	6.722	6.858	6.703	6.892	6.581	6.854
bssS_b1060_15	10.24	9.810	10.01	10.15	10.15	11.41	9.808
btuB_b3966_14	8.869	9.048	8.889	8.999	9.001	8.773	8.994
btuC_b1711_15	8.416	8.324	8.408	8.333	8.282	8.244	8.326
btuD_b1709_15	8.876	8.845	8.817	8.765	8.849	8.651	8.753
btuE_b1710_14	9.089	9.028	8.986	8.998	9.006	8.865	8.840
btuF_b0158_14	9.077	8.971	9.073	8.955	8.962	8.754	8.815
btuR_b1270_15	8.746	8.687	8.788	8.751	8.772	8.703	8.765
cadA_b4131_15	8.380	8.128	7.995	7.968	7.969	7.836	7.866
cadB_b4132_14	7.751	7.501	7.431	7.374	7.367	7.436	7.402
cadC_b4133_14	5.987	5.868	6.147	5.952	5.905	5.751	5.952
caiA_b0039_15	7.778	7.688	7.596	7.566	7.642	7.658	7.743
caiB_b0038_14	8.082	7.924	7.863	7.823	7.830	7.888	7.952
caiC_b0037_15	7.576	7.552	7.579	7.548	7.430	7.505	7.581
caiD_b0036_14	8.943	8.990	9.020	8.938	9.029	8.909	9.060
caiE_b0035_15	8.135	8.129	8.231	8.133	8.146	8.200	8.258
caiF_b0034_13	8.049	7.883	8.081	7.854	7.959	7.719	7.818
caiT_b0040_15	7.592	7.587	7.635	7.533	7.540	7.620	7.664
can_b0126_14	10.82	11.01	11.00	11.03	10.80	10.81	10.92
carA_b0032_15	9.391	8.948	8.994	8.768	8.898	8.449	8.324
carB_b0033_15	9.635	9.317	9.305	9.142	9.332	8.956	8.970
cbl_b1987_15	7.226	7.209	7.241	7.182	7.186	7.226	7.198
cbpA_b1000_15	9.646	9.521	9.584	9.439	9.578	9.009	9.376
cbpM_b0999_14	8.280	8.362	8.347	8.314	8.341	8.222	8.320
cbrA_b3690_15	7.114	7.175	7.193	7.059	7.138	7.187	7.182
cbrB_b3716_15	7.310	7.223	7.246	7.240	7.056	7.453	7.266
cbrC_b3717_15	7.698	7.621	7.665	7.628	7.471	8.019	7.577
cca_b3056_15	9.146	9.162	9.080	9.119	9.110	8.850	9.108
ccmA_b2201_14	8.561	8.585	8.717	8.601	8.547	8.593	8.581
ccmB_b2200_14	8.360	8.436	8.369	8.376	8.299	8.350	8.411
ccmC_b2199_15	8.401	8.515	8.407	8.394	8.424	8.381	8.457
ccmD_b2198_14	7.454	7.586	7.492	7.455	7.589	7.440	7.494
ccmE_b2197_14	7.825	7.844	7.813	7.767	7.818	7.735	7.755
ccmF_b2196_14	8.041	8.137	8.124	8.040	8.158	8.040	8.062
ccmG_b2195_14	8.055	8.119	8.121	8.057	8.183	8.107	8.124
ccmH_b2194_14	8.025	8.062	7.991	7.923	8.079	7.916	7.980
cdaR_b0162_15	8.112	8.171	8.259	8.193	8.270	8.071	8.195
cdd_b2143_15	8.857	8.852	8.956	8.988	9.115	9.291	9.720
cdh_b3918_15	8.320	8.444	8.447	8.458	8.467	8.563	8.389
cdsA_b0175_30	9.467	9.543	9.555	9.587	9.477	9.844	9.676
cedA_b1731_14	7.327	7.230	7.384	7.319	7.368	7.351	7.236
cfa_b1661_15	9.147	9.036	8.897	9.035	9.202	9.070	8.848
chaA_b1216_14	7.964	7.778	7.932	7.890	7.984	8.203	7.814
chaB_b1217_15	8.892	8.930	8.945	8.779	8.993	9.133	9.097
chaC_b1218_15	8.287	8.174	8.314	8.228	8.253	8.472	8.228
chbA_b1736_15	8.087	8.199	8.185	8.118	8.188	8.258	8.281
chbB_b1738_15	8.751	8.849	8.882	8.918	8.944	9.038	9.015
chbC_b1737_15	6.939	6.995	7.147	6.980	7.118	7.091	7.277
chbF_b1734_15	7.536	7.332	7.585	7.412	7.427	7.527	7.450
chbG_b1733_15	7.282	7.202	7.263	7.155	7.260	7.334	7.301
chbR_b1735_15	7.065	7.134	7.146	7.201	7.141	7.306	7.234
cheA_b1888_15	7.589	7.677	7.705	7.593	7.746	7.635	7.696
cheB_b1883_14	7.441	7.465	7.443	7.484	7.616	7.412	7.591
cheR_b1884_14	7.488	7.574	7.523	7.551	7.591	7.400	7.673
cheW_b1887_14	7.784	7.914	7.972	7.870	7.980	7.765	7.965
cheY_b1882_14	8.326	8.301	8.417	8.425	8.360	8.218	8.452
cheZ_b1881_15	7.401	7.493	7.419	7.332	7.511	7.510	7.507
chiA_b3338_14	7.374	7.325	7.382	7.319	7.272	7.403	7.354
cho_b1741_15	8.940	9.039	8.877	8.951	9.081	8.708	8.859
chpA_b2782_15	9.304	9.432	9.161	9.247	9.284	13.00	9.081
chpB_b4225_15	8.958	8.858	8.993	8.935	9.125	9.097	8.966
chpR_b2783_15	9.704	9.695	9.562	9.711	9.647	11.52	9.504
chpS_b4224_14	8.287	8.272	8.336	8.267	8.333	8.409	8.281
cirA_b2155_14	8.622	8.924	8.948	8.935	8.830	8.951	9.142
citC_b0618_15	6.412	6.600	6.575	6.512	6.445	6.442	6.591
citD_b0617_13	7.655	7.613	7.730	7.582	7.602	7.546	7.658
citE_b0616_14	7.109	7.199	7.198	7.113	7.135	7.030	7.215
citF_b0615_14	8.061	8.110	8.165	8.028	8.014	8.018	8.081
citG_b0613_14	7.453	7.443	7.458	7.229	7.394	7.416	7.508
citT_b0612_14	7.435	7.345	7.379	7.381	7.494	7.360	7.538
citX_b0614_13	7.627	7.644	7.712	7.600	7.568	7.605	7.717
clcA_b0155_15	9.161	8.983	9.033	9.011	8.932	9.069	8.913
clcB_b1592_15	7.227	7.291	7.309	7.270	7.303	7.238	7.359
cld_b2027_14	9.476	9.402	9.534	9.590	9.524	9.889	9.566
clpA_b0882_15	9.327	9.428	9.437	9.338	9.464	9.504	9.429
clpB_b2592_14	9.045	9.302	9.093	8.876	9.774	9.796	8.969
clpP_b0437_15	10.47	10.46	10.42	10.42	10.52	10.57	10.42
clpS_b0881_15	10.16	10.20	10.04	10.00	10.10	10.06	9.897
clpX_b0438_15	10.52	10.55	10.48	10.48	10.57	10.97	10.56
cls_b1249_13	8.367	8.203	8.324	8.382	8.248	8.350	8.348
cmk_b0910_15	10.40	10.43	10.42	10.37	10.38	10.53	10.44
cmoA_b1870_15	8.805	8.741	8.752	8.718	8.828	8.957	8.743
cmoB_b1871_15	8.208	8.168	8.230	8.180	8.338	8.314	8.251
cmr_b0842_15	8.030	7.970	8.102	8.064	8.181	8.590	8.145
cmtA_b2933_14	7.323	7.506	7.530	7.483	7.424	7.485	7.427
cmtB_b2934_14	5.610	5.731	5.750	5.776	5.643	5.733	5.777
cnu_b1625_15	8.856	8.543	8.743	8.712	8.783	9.844	8.832
coaA_b3974_15	8.695	8.823	8.891	8.897	8.832	9.316	8.983
coaD_b3634_15	9.055	9.144	9.116	9.137	8.968	9.238	9.113
coaE_b0103_15	9.421	9.314	9.288	9.311	9.155	9.165	9.231
cobB_b1120_15	9.077	9.039	8.981	8.988	9.005	8.854	8.996
cobC_b0638_14	8.075	8.018	7.995	7.995	7.993	7.632	7.930
cobS_b1992_14	9.617	9.449	9.588	9.591	9.596	9.652	9.594
cobT_b1991_14	8.992	8.786	8.989	8.942	8.956	8.945	8.964
cobU_b1993_15	8.045	7.953	8.116	8.090	8.039	8.205	8.049
codA_b0337_15	9.708	8.972	8.891	8.984	8.817	8.042	8.761
codB_b0336_14	9.067	8.271	8.104	8.175	8.084	7.033	7.541
cof_b0446_15	8.802	8.786	8.792	8.780	8.732	8.544	8.719
copA_b0484_15	7.726	7.531	7.764	7.623	7.596	7.340	7.668
corA_b3816_15	8.396	8.629	8.538	8.534	8.577	9.414	8.838
cpdA_b3032_14	9.679	9.652	9.643	9.600	9.721	9.301	9.505
cpdB_b4213_14	8.459	8.417	8.505	8.442	8.345	8.059	8.578
cpsB_b2049_14	8.178	8.309	8.199	8.196	8.272	8.220	8.275
cpsG_b2048_15	9.120	9.273	9.188	9.189	9.244	9.127	9.270
cpxA_b3911_14	9.025	8.979	8.952	8.969	9.002	8.800	8.994
cpxP_b4484_25	9.135	9.215	9.163	9.190	8.829	9.544	8.717
cpxR_b3912_14	10.08	10.00	9.980	9.934	10.06	9.737	9.974
crcB_b0624_14	8.623	8.447	8.514	8.425	8.501	8.257	8.326
creA_b4397_15	8.823	8.809	8.929	8.880	8.740	8.957	8.960
creB_b4398_15	8.829	8.658	8.800	8.791	8.664	8.861	8.834
creC_b4399_15	7.729	7.687	7.817	7.774	7.736	7.524	7.874
creD_b4400_15	7.569	7.485	7.527	7.582	7.461	7.529	7.624
crl_b0240_15	10.73	10.72	10.85	10.90	10.73	10.88	10.77
crp_b3357_15	11.49	11.57	11.61	11.54	11.54	11.53	11.54
crr_b2417_15	10.73	10.77	10.77	10.72	10.73	10.80	10.79
csdA_b2810_15	9.077	9.120	9.061	9.065	9.090	9.326	8.950
csdE_b2811_15	8.828	8.794	8.778	8.719	8.763	9.312	8.715
csgA_b1042_15	7.505	7.642	7.626	7.469	7.540	7.469	7.592
csgB_b1041_15	6.749	6.907	6.893	6.796	6.806	6.729	6.922
csgC_b1043_15	5.340	5.674	5.583	5.375	5.515	5.482	5.684
csgD_b1040_14	6.265	6.270	6.401	6.324	6.235	6.401	6.462
csgE_b1039_14	5.657	5.856	5.748	5.683	5.758	5.736	5.886
csgF_b1038_15	6.511	6.410	6.411	6.396	6.602	6.537	6.668
csgG_b1037_14	7.101	7.107	7.159	7.106	7.093	7.167	7.247
csiD_b2659_14	7.677	7.814	7.767	7.696	7.698	7.581	7.707
csiE_b2535_15	8.305	8.300	8.709	8.516	8.486	8.072	8.440
csiR_b2664_15	9.093	9.121	9.099	9.011	9.035	9.069	9.062
cspA_b3556_14	12.50	12.41	12.44	12.45	12.50	12.43	12.43
cspB_b1557_14	7.690	7.344	7.355	7.598	7.475	7.583	7.136
cspC_b1823_14	12.71	12.63	12.81	12.75	12.60	12.24	12.64
cspD_b0880_15	8.800	8.942	9.250	9.090	8.885	8.908	8.981
cspE_b0623_15	12.20	12.29	12.51	12.44	12.33	12.51	12.49
cspF_b1558_15	7.879	7.705	7.617	8.034	7.574	8.168	7.392
cspG_b0990_15	11.44	10.93	11.03	11.25	11.30	11.35	10.88
cspH_b0989_15	8.602	8.241	8.105	8.850	8.140	9.060	7.815
cspI_b1552_14	7.408	7.171	7.328	7.477	7.364	7.045	7.281
csrA_b2696_15	10.92	10.77	10.86	10.94	10.80	10.91	10.74
csrB_b4408_12	13.45	13.29	13.13	13.13	13.19	13.14	12.86
csrC_b4457_6	12.35	12.45	12.21	12.27	12.25	12.27	12.07
csrD_b3252_14	8.061	8.086	8.153	8.226	8.071	8.041	8.153
cstA_b0598_15	9.316	9.429	9.776	9.525	9.414	9.408	9.603
cueO_b0123_15	8.512	8.411	8.589	8.404	8.508	8.279	8.422
cueR_b0487_15	8.511	8.515	8.530	8.533	8.506	8.336	8.560
cusA_b0575_15	7.599	7.682	7.819	7.677	7.709	7.610	7.688
cusB_b0574_15	8.136	8.198	8.218	8.128	8.295	8.203	8.284
cusC_b0572_15	6.414	6.502	6.583	6.421	6.569	6.398	6.576
cusF_b0573_15	6.853	6.842	6.954	6.891	6.905	6.766	6.934
cusR_b0571_14	8.369	8.400	8.371	8.371	8.471	8.440	8.395
cusS_b0570_14	8.651	8.628	8.694	8.615	8.619	8.490	8.708
cutA_b4137_13	9.840	9.656	9.638	9.703	9.446	9.560	9.524
cutC_b1874_28	8.214	8.170	8.118	8.159	8.278	8.172	8.214
cvpA_b2313_14	9.327	8.913	8.873	8.958	8.522	8.717	8.529
cvrA_b1191_26	8.162	7.965	8.049	8.070	8.027	8.024	7.826
cyaA_b3806_15	8.392	7.883	7.823	8.116	7.922	7.807	7.531
cyaY_b3807_15	9.615	9.730	9.726	9.754	9.662	9.905	9.747
cybB_b1418_15	10.02	9.813	10.01	10.08	9.931	9.983	9.925
cybC_b4236_20	8.642	8.726	8.572	8.647	8.663	8.682	8.636
cycA_b4208_15	8.061	8.236	8.250	8.281	8.261	8.741	8.420
cydA_b0733_15	11.84	11.30	11.37	11.23	11.56	10.91	11.10
cydB_b0734_15	11.92	11.52	11.51	11.40	11.59	10.94	11.31
cydC_b0886_14	9.178	9.024	9.027	9.012	8.994	8.778	8.877
cydD_b0887_14	8.359	8.255	8.188	8.130	8.230	8.092	8.086
cynR_b0338_19	7.638	7.565	7.641	7.548	7.605	7.377	7.831
cynS_b0340_15	6.223	6.270	6.215	6.149	6.345	6.065	6.441
cynT_b0339_15	7.422	7.488	7.451	7.391	7.381	7.313	7.540
cynX_b0341_15	7.807	7.838	7.790	7.837	7.821	7.743	8.020
cyoA_b0432_14	11.98	12.03	12.27	12.16	12.28	12.42	12.36
cyoB_b0431_14	12.17	12.13	12.40	12.32	12.23	12.48	12.40
cyoC_b0430_15	11.44	11.58	11.80	11.79	11.65	11.85	11.83
cyoD_b0429_14	11.45	11.66	11.83	11.82	11.60	11.94	11.83
cyoE_b0428_14	10.17	10.41	10.51	10.56	10.33	10.67	10.59
cysA_b2422_14	8.424	8.668	8.560	8.484	8.626	8.537	8.633
cysB_b1275_15	7.900	7.753	7.881	7.883	7.872	7.608	7.850
cysC_b2750_15	7.512	7.682	7.605	7.525	7.661	7.634	7.686
cysD_b2752_15	8.199	8.361	8.336	8.153	8.232	8.301	8.456
cysE_b3607_15	10.37	10.39	10.42	10.36	10.31	10.46	10.40
cysG_b3368_15	8.387	8.369	8.392	8.360	8.390	8.254	8.461
cysH_b2762_15	8.109	8.239	8.198	8.226	8.248	8.094	8.354
cysI_b2763_14	8.474	8.456	8.567	8.580	8.503	8.461	8.688
cysJ_b2764_14	8.652	8.745	8.787	8.744	8.663	8.606	8.833
cysK_b2414_15	9.577	9.487	9.433	9.357	9.443	9.032	9.540
cysM_b2421_15	8.398	8.397	8.511	8.448	8.480	8.401	8.529
cysN_b2751_15	7.892	8.094	8.030	8.023	8.089	8.048	8.119
cysP_b2425_15	8.436	8.449	8.500	8.471	8.526	8.446	8.539
cysQ_b4214_15	8.545	8.505	8.669	8.614	8.445	8.330	8.578
cysS_b0526_15	9.843	9.973	9.790	9.811	9.873	9.859	9.861
cysU_b2424_14	7.952	8.029	8.034	7.953	7.981	8.019	8.089
cysW_b2423_28	7.907	7.972	8.009	7.993	8.024	8.010	8.115
cysZ_b2413_15	8.021	7.997	7.908	7.933	7.975	7.999	7.877
cytR_b3934_14	9.838	9.968	10.09	9.961	10.15	10.09	10.24
dacA_b0632_14	9.449	9.512	9.271	9.302	9.273	9.300	9.319
dacB_b3182_15	8.008	8.103	8.026	8.151	8.156	7.904	8.140
dacC_b0839_15	8.786	8.457	8.564	8.591	8.530	8.333	8.527
dacD_b2010_14	7.917	7.888	7.844	7.828	7.828	7.861	7.808
dadA_b1189_15	9.242	9.534	9.843	9.602	9.531	9.476	9.624
dadX_b1190_15	8.922	9.077	9.192	9.096	9.066	9.026	9.114
dam_b3387_15	9.694	9.726	9.571	9.570	9.658	9.863	9.500
damX_b3388_14	10.26	10.16	10.12	10.17	10.29	10.52	10.24
dapA_b2478_14	11.71	11.69	11.59	11.61	11.54	11.50	11.50
dapB_b0031_15	9.723	9.773	9.878	9.805	9.739	9.314	9.758
dapD_b0166_14	10.21	10.18	10.12	10.18	10.06	9.705	10.10
dapE_b2472_15	8.720	8.666	8.806	8.771	8.828	8.664	8.728
dapF_b3809_14	10.73	10.61	10.69	10.65	10.69	10.61	10.63
dbpA_b1343_15	8.368	8.393	8.472	8.359	8.473	8.289	8.411
dcd_b2065_14	9.282	9.217	9.374	9.240	9.275	9.344	9.312
dcm_b1961_14	8.326	8.307	8.240	8.304	8.350	8.235	8.351
dcp_b1538_14	8.468	8.335	8.398	8.385	8.391	7.865	8.380
dcrB_b3472_15	10.93	10.92	10.95	10.91	10.90	10.76	10.83
dctA_b3528_15	9.152	9.819	10.50	10.07	9.961	10.56	10.39
dctR_b3507_15	5.990	5.946	6.066	5.919	5.797	5.845	5.850
dcuA_b4138_14	9.958	9.893	10.05	9.988	9.763	10.01	9.994
dcuB_b4123_14	8.490	8.661	8.555	8.463	8.692	8.723	8.620
dcuC_b0621_15	7.741	7.679	7.799	7.739	7.807	7.700	7.774
dcuD_b3227_15	6.976	7.110	7.040	6.944	7.036	6.980	7.015
dcuR_b4124_14	7.733	7.728	7.811	7.747	7.821	7.811	7.824
dcuS_b4125_15	8.749	8.819	8.850	8.881	8.867	9.004	8.816
dcyD_b1919_14	8.915	8.916	8.941	8.869	8.935	8.836	8.993
ddlA_b0381_14	9.696	9.699	9.645	9.660	9.567	9.180	9.646
ddlB_b0092_15	10.46	10.44	10.49	10.39	10.40	10.21	10.35
ddpA_b1487_15	6.938	6.982	7.035	6.971	7.019	6.923	6.969
ddpB_b1486_15	7.844	7.943	7.968	7.845	7.867	7.739	7.920
ddpC_b1485_14	7.076	7.182	7.181	7.128	7.133	7.038	7.121
ddpD_b1484_14	7.106	7.170	7.232	7.119	7.175	7.037	7.129
ddpF_b1483_15	7.640	7.653	7.720	7.640	7.711	7.612	7.683
ddpX_b1488_14	7.286	7.377	7.678	7.404	7.393	7.356	7.439
deaD_b3162_14	10.04	10.17	9.993	10.00	10.22	10.60	10.26
dedA_b2317_14	9.305	9.302	9.210	9.168	9.275	9.300	9.081
dedD_b2314_14	10.06	10.09	10.07	10.04	10.03	10.08	10.05
def_b3287_15	11.49	11.46	11.41	11.39	11.47	11.42	11.42
degP_b0161_15	8.962	8.946	8.969	8.907	8.967	8.681	8.883
degQ_b3234_15	8.722	8.766	8.728	8.605	8.722	8.821	8.725
degS_b3235_15	8.550	8.613	8.560	8.483	8.498	8.791	8.512
deoA_b4382_15	9.612	9.791	9.900	9.716	10.09	10.03	10.58
deoB_b4383_15	10.66	10.71	10.69	10.59	10.98	10.48	11.03
deoC_b4381_15	9.802	9.946	10.07	9.958	10.34	10.59	10.79
deoD_b4384_15	11.61	11.81	11.72	11.76	11.82	11.48	11.90
deoR_b0840_15	8.663	8.504	8.498	8.655	8.525	8.600	8.468
der_b2511_15	8.809	8.849	8.784	8.813	8.824	8.999	8.816
dfp_b3639_14	10.48	10.66	10.46	10.50	10.52	10.45	10.52
dgkA_b4042_15	9.349	9.390	9.365	9.477	9.354	9.624	9.381
dgoD_b4478_14	7.429	7.421	7.528	7.511	7.581	7.429	7.525
dgoK_b3693_14	6.900	6.885	6.971	6.796	7.004	6.981	6.975
dgoR_b4479_29	8.392	8.432	8.550	8.447	8.537	8.461	8.598
dgoT_b3691_15	7.061	7.135	7.205	7.135	7.145	7.236	7.217
dgsA_b1594_14	8.090	8.150	8.179	8.158	8.247	8.451	8.169
dgt_b0160_15	7.910	7.658	7.887	7.826	7.662	7.431	7.687
dhaK_b1200_15	10.14	10.37	10.68	10.46	10.39	10.77	10.52
dhaL_b1199_14	10.13	10.37	10.61	10.38	10.41	10.33	10.50
dhaM_b1198_15	9.360	9.527	9.735	9.633	9.509	9.491	9.639
dhaR_b1201_15	7.402	7.305	7.361	7.497	7.386	7.322	7.367
diaA_b3149_15	9.498	9.537	9.530	9.524	9.461	9.488	9.455
dicA_b1570_15	10.15	10.06	10.11	10.11	10.02	10.02	9.971
dicB_b1575_15	5.486	5.440	5.638	5.469	5.508	5.507	5.505
dicC_b1569_15	7.016	6.957	7.152	7.095	6.993	6.906	7.133
dicF_b1574_15	7.758	7.862	7.784	7.869	7.968	7.818	7.932
dinB_b0231_15	8.896	12.36	8.668	8.902	8.798	8.748	8.523
dinD_b3645_15	8.564	8.825	8.481	8.721	8.811	8.482	8.577
dinF_b4044_15	10.01	10.10	9.667	10.01	10.10	10.30	9.904
dinG_b0799_15	9.279	9.333	9.096	9.198	9.224	9.258	9.219
dinI_b1061_14	12.47	10.67	10.01	10.58	10.48	10.70	10.35
dinJ_b0226_15	10.47	10.33	10.30	10.44	10.20	10.07	10.05
dinQ_b4613_4	8.521	8.498	8.247	8.726	8.658	8.307	8.292
dipZ_b4136_14	8.413	8.373	8.369	8.355	8.201	7.900	8.321
djlA_b0055_15	9.470	9.409	9.482	9.466	9.343	9.480	9.331
djlB_b0646_15	6.654	6.656	6.707	6.490	6.717	6.792	6.772
djlC_b0649_15	6.824	6.787	6.871	6.719	6.757	6.927	6.852
dkgA_b3012_25	8.996	9.004	8.833	8.816	8.822	8.598	8.820
dkgB_b0207_15	7.902	7.955	7.851	7.913	7.653	9.502	7.892
dksA_b0145_15	10.59	10.76	11.10	10.81	10.84	10.96	11.08
dld_b2133_15	8.556	8.489	8.587	8.400	8.436	7.847	8.373
dmsA_b0894_21	7.889	7.960	7.924	7.847	7.936	7.902	7.934
dmsB_b0895_15	7.583	7.547	7.574	7.526	7.526	7.589	7.537
dmsC_b0896_15	7.973	7.988	8.094	7.959	8.052	7.951	7.946
dmsD_b1591_15	8.463	8.519	8.486	8.385	8.448	8.320	8.422
dnaA_b3702_14	9.985	10.16	10.08	10.06	10.06	10.53	10.22
dnaB_b4052_15	10.59	10.64	10.46	10.51	10.59	10.27	10.50
dnaC_b4361_15	8.633	8.610	8.432	8.474	8.403	8.485	8.552
dnaE_b0184_15	10.95	11.10	10.89	10.99	10.78	11.09	10.91
dnaG_b3066_15	10.58	10.46	10.51	10.52	10.35	10.92	10.47
dnaJ_b0015_15	10.27	10.61	10.68	10.51	10.81	11.30	10.87
dnaK_b0014_15	11.46	12.00	11.96	11.80	12.23	12.13	12.08
dnaN_b3701_15	10.24	10.29	10.21	10.30	10.25	10.86	10.34
dnaQ_b0215_15	8.601	8.503	8.496	8.524	8.350	8.447	8.452
dnaT_b4362_14	9.740	9.760	9.625	9.644	9.717	9.753	9.713
dnaX_b0470_15	9.775	9.820	9.810	9.826	9.838	10.03	9.786
dos_b1489_14	6.757	6.595	6.765	6.613	6.735	6.753	6.651
dpiA_b0620_15	8.357	8.373	8.308	8.303	8.216	8.477	8.237
dpiB_b0619_14	6.858	6.914	6.931	6.827	6.893	7.049	6.838
dppA_b3544_14	8.248	8.499	8.747	8.569	8.454	8.738	8.826
dppB_b3543_14	8.174	8.309	8.293	8.197	8.197	8.351	8.308
dppC_b3542_14	7.987	8.120	8.177	7.988	8.079	8.163	8.267
dppD_b3541_14	8.110	8.401	8.515	8.383	8.217	8.667	8.652
dppF_b3540_15	7.348	7.437	7.594	7.542	7.383	7.550	7.769
dps_b0812_15	10.96	10.58	10.55	10.40	10.41	9.682	10.13
dsbA_b3860_15	10.59	10.53	10.43	10.40	10.35	10.85	10.37
dsbB_b1185_15	8.812	8.958	8.932	8.945	8.894	9.439	9.007
dsbC_b2893_15	10.02	10.14	9.981	9.899	9.921	9.435	9.929
dsbG_b0604_15	8.429	8.368	8.357	8.395	8.164	7.783	8.397
dsdA_b2366_15	7.055	7.156	6.993	6.967	6.994	6.957	6.989
dsdC_b2364_15	6.812	6.865	6.957	6.873	6.918	6.859	6.893
dsdX_b2365_15	7.195	7.213	7.281	7.317	7.139	6.945	7.001
dsrA_b1954_15	4.830	4.740	4.801	4.596	4.839	5.046	4.727
dsrB_b1952_14	8.798	8.822	8.807	8.736	8.808	8.630	8.684
dtd_b3887_14	10.01	9.994	10.07	9.992	10.03	9.661	9.914
dusA_b4049_14	9.039	9.135	9.048	9.062	9.097	9.196	9.130
dusB_b3260_15	11.16	11.30	11.11	11.12	11.24	11.57	11.24
dusC_b2140_15	8.549	8.656	8.646	8.635	8.638	8.836	8.770
dut_b3640_15	9.524	9.696	9.594	9.532	9.645	9.472	9.660
dxr_b0173_15	9.118	9.147	8.982	9.019	8.931	8.634	9.152
dxs_b0420_15	9.097	9.248	9.191	9.138	9.094	8.944	9.093
eaeH_b0297_14	8.184	8.327	8.298	8.235	8.212	7.861	8.349
eamA_b1533_20	7.970	7.775	7.907	7.943	7.808	8.102	7.849
eamB_b2578_15	7.655	7.738	7.774	7.756	7.764	7.738	7.626
ebgA_b3076_14	7.605	7.649	7.684	7.608	7.707	7.511	7.735
ebgC_b3077_15	6.743	6.957	6.978	6.860	6.857	6.811	7.154
ebgR_b3075_15	8.416	8.320	8.378	8.430	8.453	8.269	8.376
ecnA_b4410_5	8.093	8.178	8.133	8.245	8.185	8.381	8.252
ecnB_b4411_5	9.086	9.026	8.910	9.098	9.012	9.137	8.978
eco_b2209_15	11.23	11.12	11.18	11.17	11.13	10.71	11.02
ecpD_b0140_15	6.456	6.507	6.509	6.350	6.448	6.310	6.599
eda_b1850_15	10.42	10.38	10.40	10.39	10.52	10.22	10.44
edd_b1851_15	10.91	10.92	10.90	10.90	10.99	10.75	10.95
efp_b4147_15	11.26	11.31	11.33	11.35	11.32	11.34	11.32
elaA_b2267_14	8.907	8.826	8.801	8.774	8.737	8.434	8.660
elaB_b2266_14	9.767	9.587	9.439	9.427	9.219	8.863	9.159
elaD_b2269_15	6.493	6.676	6.662	6.448	6.599	6.464	6.554
elbA_b1160_14	5.360	5.553	5.445	5.306	5.174	5.457	5.608
elbB_b3209_14	9.439	9.349	9.396	9.352	9.322	9.457	9.314
emrA_b2685_15	8.292	8.238	8.280	8.220	8.218	8.225	8.201
emrB_b2686_15	8.053	8.001	8.031	8.036	8.011	7.893	8.070
emrD_b3673_15	9.235	9.258	9.341	9.267	9.255	9.749	9.404
emrE_b0543_15	6.942	6.961	6.986	6.933	6.855	7.131	7.012
emrK_b2368_14	5.983	6.106	6.172	5.939	6.060	5.985	6.127
emrY_b2367_14	5.711	5.691	5.793	5.665	5.648	5.745	5.769
emtA_b1193_15	8.274	8.201	8.361	8.356	8.303	8.368	8.415
endA_b2945_15	7.002	7.136	6.959	7.032	7.100	7.217	7.154
eno_b2779_46	12.76	12.66	12.54	12.55	12.57	11.66	12.40
entA_b0596_15	7.705	8.061	8.049	8.026	7.972	8.085	8.381
entB_b0595_15	8.249	8.439	8.462	8.435	8.368	8.438	8.751
entC_b0593_15	8.194	8.368	8.445	8.437	8.352	8.442	8.756
entD_b0583_15	6.561	6.839	6.805	6.795	6.656	6.893	7.101
entE_b0594_15	8.054	8.491	8.457	8.499	8.262	8.537	8.766
entF_b0586_15	7.628	7.742	7.807	7.769	7.753	7.861	7.931
entS_b0591_15	8.662	8.922	8.947	8.954	8.718	8.988	9.237
envC_b3613_15	9.389	9.358	9.304	9.385	9.408	9.507	9.402
envR_b3264_15	5.108	5.377	5.222	5.194	5.200	5.787	5.245
envY_b0566_15	5.709	5.825	5.835	5.740	5.790	5.445	5.892
envZ_b3404_15	9.604	9.491	9.672	9.610	9.482	9.566	9.516
epd_b2927_14	11.17	10.91	10.89	11.00	10.92	10.84	10.45
eptA_b4114_14	7.037	6.755	6.925	6.780	6.776	6.859	6.917
eptB_b3546_15	7.935	7.932	7.869	7.733	7.795	8.030	7.750
era_b2566_14	8.698	8.741	8.639	8.714	8.742	8.907	8.699
erfK_b1990_14	7.845	7.761	7.795	7.678	7.872	7.554	7.705
essD_b0554_15	6.454	6.174	6.136	6.083	6.238	6.421	6.233
essQ_b1556_10	8.121	8.162	8.045	7.955	8.059	7.955	8.105
etk_b0981_14	7.800	7.724	7.799	7.703	7.700	7.782	7.885
etp_b0982_14	8.009	7.883	7.958	7.870	7.975	7.956	8.056
eutA_b2451_14	7.290	7.381	7.355	7.254	7.389	7.337	7.403
eutB_b2441_14	8.709	8.722	8.666	8.632	8.684	8.643	8.625
eutC_b2440_14	8.631	8.577	8.503	8.407	8.622	8.373	8.585
eutD_b2458_14	8.158	8.282	8.268	8.243	8.315	8.098	8.298
eutE_b2455_14	7.212	7.356	7.273	7.224	7.353	7.150	7.330
eutG_b2453_14	7.576	7.742	7.646	7.585	7.743	7.576	7.623
eutH_b2452_14	8.054	8.279	8.311	8.217	8.237	8.161	8.364
eutJ_b2454_14	7.694	7.843	7.752	7.657	7.767	7.722	7.848
eutK_b2438_14	8.342	8.362	8.400	8.343	8.314	8.223	8.350
eutL_b2439_14	8.069	7.991	7.987	7.992	8.036	7.855	8.010
eutM_b2457_14	8.312	8.504	8.425	8.417	8.442	8.384	8.492
eutN_b2456_15	7.782	7.915	7.883	7.823	7.923	7.878	7.908
eutP_b2461_13	7.169	7.332	7.469	7.313	7.475	7.204	7.349
eutQ_b2460_14	7.530	7.595	7.649	7.563	7.645	7.538	7.646
eutR_b2437_15	8.063	8.082	8.153	8.086	8.034	8.054	8.054
eutS_b2462_13	7.652	7.717	7.832	7.756	7.793	7.583	7.838
eutT_b2459_14	7.697	7.751	7.741	7.667	7.787	7.711	7.843
evgA_b2369_15	9.428	9.044	9.180	9.222	9.207	8.559	8.918
evgS_b2370_15	6.285	6.117	6.112	6.341	6.290	5.784	6.206
exbB_b3006_14	9.109	9.577	9.676	9.727	9.434	9.833	9.989
exbD_b3005_15	8.487	8.815	8.988	9.033	8.660	9.127	9.272
exoX_b1844_15	8.680	8.627	8.626	8.643	8.743	8.461	8.705
exuR_b3094_15	9.588	9.621	9.612	9.571	9.677	9.453	9.549
exuT_b3093_15	7.721	7.728	7.761	7.646	7.730	7.724	7.671
fabA_b0954_14	10.44	10.78	10.83	10.84	10.60	10.97	11.01
fabB_b2323_14	11.88	11.92	11.96	11.90	11.97	12.03	11.99
fabD_b1092_15	11.39	11.35	11.26	11.20	11.28	11.49	11.24
fabF_b1095_15	9.282	9.288	9.259	9.312	9.254	9.553	9.325
fabG_b1093_15	12.46	12.45	12.43	12.44	12.40	12.27	12.41
fabH_b1091_15	11.75	11.82	11.71	11.66	11.72	11.98	11.78
fabI_b1288_15	10.70	10.69	10.69	10.71	10.76	10.56	10.71
fabR_b3963_15	10.18	10.25	10.35	10.18	10.30	10.15	10.12
fabZ_b0180_15	11.21	11.29	11.23	11.25	11.12	11.35	11.26
fadA_b3845_14	7.790	8.047	8.062	7.969	8.037	8.076	8.126
fadB_b3846_15	7.775	7.962	8.124	7.971	7.992	8.053	8.113
fadD_b1805_15	8.196	8.373	8.373	8.405	8.265	8.673	8.565
fadE_b0221_15	8.473	8.443	8.497	8.405	8.454	8.607	8.588
fadH_b3081_15	8.383	8.518	8.536	8.379	8.403	8.409	8.512
fadI_b2342_15	7.968	8.251	8.419	8.190	8.332	8.106	8.348
fadJ_b2341_15	8.610	8.819	8.968	8.800	8.861	8.800	8.894
fadK_b1701_15	7.574	7.770	7.588	7.550	7.686	7.619	7.761
fadL_b2344_15	9.703	9.954	9.505	9.702	9.723	9.889	9.701
fadR_b1187_15	9.333	9.316	9.369	9.282	9.446	9.332	9.310
fbaA_b2925_15	11.30	11.07	10.96	10.94	11.08	9.606	10.73
fbaB_b2097_15	9.264	8.997	9.064	9.024	8.904	8.280	8.730
fbp_b4232_14	10.14	10.27	10.18	10.21	10.20	10.41	10.36
fcl_b2052_15	7.854	7.910	7.968	7.887	7.926	7.758	7.927
fdhD_b3895_15	8.648	8.675	8.510	8.587	8.682	8.716	8.579
fdhE_b3891_15	10.05	10.11	10.07	10.11	10.24	10.16	10.19
fdhF_b4079_14	7.555	7.575	7.679	7.590	7.593	7.688	7.590
fdnG_b1474_15	7.505	7.563	7.568	7.551	7.560	7.485	7.624
fdnH_b1475_15	8.249	8.392	8.355	8.253	8.422	8.259	8.463
fdnI_b1476_15	7.221	7.131	7.262	7.215	7.226	7.129	7.262
fdoG_b3894_15	12.02	12.05	12.14	12.10	12.22	12.06	12.26
fdoH_b3893_15	11.35	11.40	11.48	11.48	11.56	11.32	11.64
fdoI_b3892_15	11.18	11.20	11.21	11.24	11.37	11.08	11.35
fdrA_b0518_15	8.639	8.555	8.664	8.597	8.556	8.373	8.719
fdx_b2525_14	11.50	11.70	11.66	11.72	11.50	11.59	11.57
feaB_b1385_15	8.106	8.037	8.136	8.072	8.033	8.191	8.124
feaR_b1384_15	6.488	6.555	6.780	6.696	6.577	6.538	6.614
fecA_b4291_14	9.096	9.210	9.254	9.304	9.205	9.079	9.678
fecB_b4290_14	9.145	9.214	9.457	9.456	9.129	9.131	9.689
fecC_b4289_15	8.360	8.402	8.604	8.510	8.607	8.399	8.868
fecD_b4288_14	8.419	8.503	8.572	8.556	8.473	8.347	8.780
fecE_b4287_14	8.526	8.601	8.668	8.748	8.499	8.506	8.805
fecI_b4293_14	8.479	8.795	8.733	8.834	8.538	8.583	8.921
fecR_b4292_14	8.531	8.607	8.613	8.673	8.627	8.487	8.791
feoA_b3408_15	8.822	8.943	9.206	9.099	8.929	8.933	9.301
feoB_b3409_15	7.689	7.728	7.912	7.773	7.805	7.695	7.921
feoC_b3410_15	9.264	9.243	9.455	9.329	9.372	9.375	9.451
fepA_b0584_14	8.919	9.185	9.220	9.190	8.921	9.201	9.451
fepB_b0592_14	7.299	7.409	7.410	7.384	7.341	7.319	7.624
fepC_b0588_14	8.414	8.467	8.587	8.580	8.527	8.589	8.659
fepD_b0590_14	8.426	8.448	8.566	8.591	8.501	8.601	8.750
fepE_b0587_15	6.892	7.043	7.173	6.982	7.005	6.903	7.098
fepG_b0589_14	8.365	8.430	8.567	8.479	8.473	8.425	8.627
fes_b0585_15	8.450	8.671	8.840	8.749	8.639	8.769	9.011
ffh_b2610_15	10.73	10.80	10.65	10.72	10.65	10.79	10.57
ffs_b0455_14	11.29	11.42	11.34	11.52	11.62	11.52	11.73
fhlA_b2731_15	8.371	8.333	8.452	8.377	8.296	8.341	8.396
fhuA_b0150_15	9.063	9.397	9.509	9.478	9.100	9.404	9.645
fhuB_b0153_15	8.073	8.184	8.213	8.204	7.982	8.163	8.119
fhuC_b0151_15	9.082	9.401	9.519	9.490	9.272	9.525	9.519
fhuD_b0152_14	8.062	8.169	8.243	8.198	8.081	8.270	8.252
fhuE_b1102_14	7.484	7.437	7.476	7.401	7.543	7.394	7.535
fhuF_b4367_14	8.799	9.529	9.574	9.802	9.005	9.497	9.694
fic_b3361_14	8.118	8.120	7.949	7.935	7.848	8.289	7.844
fieF_b3915_15	9.864	9.800	9.737	9.823	9.810	9.935	9.817
fimA_b4314_14	9.809	9.619	9.534	9.659	9.803	9.243	9.343
fimB_b4312_15	6.959	7.142	6.915	7.106	7.096	7.087	7.256
fimC_b4316_15	8.427	8.188	8.099	8.193	8.269	8.137	8.056
fimD_b4317_15	7.269	7.261	7.215	7.213	7.321	7.224	7.192
fimE_b4313_15	7.339	7.573	7.446	7.520	7.477	7.414	7.535
fimF_b4318_15	7.233	7.197	7.156	7.190	7.294	7.115	7.038
fimG_b4319_15	7.858	7.826	7.726	7.792	7.866	7.720	7.759
fimH_b4320_15	7.412	7.442	7.289	7.314	7.378	7.485	7.243
fimI_b4315_15	8.222	8.172	8.107	8.135	8.449	8.131	8.106
fimZ_b0535_15	5.066	5.101	5.131	5.093	5.099	5.116	5.224
fis_b3261_15	11.35	11.51	11.29	11.32	11.48	11.87	11.39
fiu_b0805_14	7.557	7.795	8.017	7.908	7.851	8.055	8.414
fixA_b0041_15	7.130	7.116	7.138	7.006	6.972	6.876	7.221
fixB_b0042_15	8.296	8.237	8.367	8.183	8.178	7.981	8.327
fixC_b0043_15	7.845	7.772	7.887	7.642	7.687	7.552	7.904
fixX_b0044_15	7.723	7.717	7.758	7.537	7.603	7.388	7.833
fklB_b4207_15	10.62	10.80	10.75	10.77	10.60	10.41	10.76
fkpA_b3347_15	10.29	10.46	10.50	10.55	10.35	9.977	10.49
fkpB_b0028_15	9.956	10.04	10.06	9.988	9.985	10.04	10.01
fldA_b0684_14	10.85	10.81	10.73	10.76	10.72	10.71	10.78
fldB_b2895_15	9.605	9.675	9.566	9.625	9.524	9.715	9.381
flgA_b1072_15	8.237	8.310	8.433	8.381	8.313	8.316	8.426
flgB_b1073_15	7.284	7.438	7.489	7.505	7.281	7.525	7.617
flgC_b1074_15	8.293	8.343	8.428	8.432	8.234	8.370	8.482
flgD_b1075_15	8.409	8.502	8.705	8.675	8.384	8.614	8.783
flgE_b1076_15	7.694	7.842	7.922	7.936	7.683	7.767	7.918
flgF_b1077_15	8.565	8.694	8.718	8.635	8.537	8.638	8.667
flgG_b1078_15	8.006	8.045	8.116	8.024	8.070	8.079	8.112
flgH_b1079_15	7.017	7.160	7.143	7.173	7.034	7.156	7.277
flgI_b1080_15	7.451	7.653	7.613	7.515	7.382	7.517	7.601
flgJ_b1081_15	7.777	7.856	7.962	7.842	7.789	7.842	7.839
flgK_b1082_15	7.384	7.535	7.502	7.363	7.349	7.352	7.484
flgL_b1083_15	7.996	7.969	8.041	7.961	7.989	7.823	8.002
flgM_b1071_14	8.312	8.363	8.462	8.397	8.308	8.212	8.386
flgN_b1070_15	7.908	7.926	7.997	8.006	7.860	7.903	8.001
flhA_b1879_14	7.673	7.649	7.691	7.629	7.751	7.642	7.743
flhB_b1880_14	7.851	7.935	7.968	7.909	7.989	8.007	7.989
flhC_b1891_15	8.006	8.096	8.227	8.234	8.198	8.469	8.225
flhD_b1892_14	8.123	8.094	8.368	8.310	8.436	8.593	8.344
flhE_b1878_14	7.755	7.772	7.805	7.728	7.763	7.729	7.841
fliA_b1922_15	6.915	7.061	7.197	7.227	6.929	7.208	7.386
fliC_b1923_14	7.475	7.468	7.456	7.479	7.462	7.539	7.415
fliD_b1924_15	6.509	6.614	6.655	6.612	6.600	6.561	6.678
fliE_b1937_15	8.182	8.322	8.432	8.322	8.259	8.380	8.379
fliF_b1938_15	9.603	9.632	9.760	9.694	9.620	9.561	9.703
fliG_b1939_14	8.567	8.589	8.778	8.723	8.628	8.532	8.687
fliH_b1940_15	7.543	7.595	7.707	7.689	7.547	7.483	7.678
fliI_b1941_15	8.128	8.150	8.332	8.267	8.164	8.054	8.344
fliJ_b1942_13	8.031	7.955	8.136	8.033	8.028	7.985	8.105
fliK_b1943_15	6.978	7.013	7.166	7.045	7.004	6.843	7.030
fliL_b1944_15	7.716	7.777	8.059	8.046	7.593	8.180	8.061
fliM_b1945_14	7.165	7.258	7.422	7.321	7.149	7.294	7.328
fliN_b1946_15	7.408	7.443	7.666	7.575	7.420	7.687	7.690
fliO_b1947_30	7.076	6.928	7.131	7.128	7.067	7.166	7.103
fliP_b1948_15	6.957	6.973	7.148	7.078	7.032	7.080	7.182
fliQ_b1949_15	6.803	6.778	6.974	6.908	6.866	6.822	6.907
fliR_b1950_15	6.207	6.077	6.278	6.311	6.236	5.975	6.197
fliS_b1925_15	7.766	7.846	7.952	7.920	8.001	7.995	7.929
fliT_b1926_15	7.804	7.753	7.720	7.667	7.743	7.858	7.847
fliY_b1920_14	9.254	9.200	9.281	9.266	9.235	9.167	9.344
fliZ_b1921_15	6.542	6.498	6.592	6.685	6.459	6.621	6.688
flk_b2321_15	8.389	8.424	8.288	8.316	8.307	8.411	8.239
flu_b2000_15	7.630	7.725	7.806	7.875	7.755	7.706	7.736
flxA_b1566_15	7.776	7.924	7.928	7.817	7.807	7.737	7.792
fmt_b3288_15	10.33	10.30	10.29	10.24	10.47	10.50	10.24
fnr_b1334_14	8.516	8.591	8.658	8.479	8.487	8.503	8.701
focA_b0904_14	11.04	10.97	10.91	10.81	10.92	10.71	10.84
focB_b2492_15	7.641	7.746	7.758	7.571	7.717	7.691	7.642
folA_b0048_15	9.664	9.693	9.827	9.681	9.577	9.725	9.835
folB_b3058_15	9.246	9.363	9.287	9.311	9.278	9.528	9.396
folC_b2315_15	9.804	9.751	9.773	9.738	9.761	9.675	9.665
folD_b0529_14	10.07	9.916	9.866	9.800	9.804	9.565	9.649
folE_b2153_14	10.22	10.17	10.06	10.07	10.12	9.964	9.973
folK_b0142_15	8.201	8.209	8.255	8.235	8.057	7.845	8.240
folM_b1606_15	7.880	7.792	7.902	7.904	7.865	7.612	7.910
folP_b3177_15	9.723	9.651	9.719	9.784	9.608	10.06	9.632
folX_b2303_15	9.877	9.895	9.859	9.880	9.880	9.450	9.883
fpr_b3924_14	9.173	9.232	9.183	9.058	9.209	9.146	9.049
frc_b2374_14	6.567	6.637	6.591	6.567	6.646	6.423	6.622
frdA_b4154_15	9.615	9.767	9.909	9.788	9.944	9.411	9.842
frdB_b4153_14	9.272	9.516	9.658	9.489	9.582	9.039	9.550
frdC_b4152_14	7.518	7.709	7.797	7.681	7.673	7.474	7.727
frdD_b4151_15	8.800	9.048	9.136	9.004	8.927	8.884	9.059
fre_b3844_15	10.67	10.62	10.69	10.66	10.67	10.76	10.49
frlA_b3370_15	6.487	6.474	6.467	6.366	6.559	6.356	6.612
frlB_b3371_14	7.835	7.882	7.928	7.915	7.900	7.698	7.934
frlC_b4474_42	7.528	7.575	7.586	7.540	7.609	7.464	7.690
frlD_b3374_15	8.174	8.270	8.307	8.138	8.252	8.125	8.302
frlR_b3375_15	8.701	8.682	8.660	8.703	8.616	8.684	8.481
frmA_b0356_14	10.72	10.56	10.64	10.58	10.67	10.52	10.55
frmB_b0355_15	8.361	8.388	8.450	8.560	8.293	8.300	8.436
frmR_b0357_14	10.78	10.71	10.78	10.67	10.84	10.69	10.70
frr_b0172_15	10.74	10.68	10.69	10.56	10.51	10.18	10.66
frsA_b0239_15	8.859	8.772	8.731	8.717	8.783	8.737	8.533
fruA_b2167_14	9.388	9.367	9.455	9.426	9.405	9.454	9.666
fruB_b2169_15	8.869	8.672	8.873	8.705	8.867	8.478	8.859
fruK_b2168_15	8.721	8.551	8.766	8.663	8.705	8.350	8.882
fruR_b0080_15	8.532	8.400	8.632	8.457	8.541	8.173	8.464
frvA_b3900_14	7.894	8.002	7.959	7.762	7.928	7.895	7.994
frvB_b3899_14	7.548	7.638	7.578	7.576	7.644	7.523	7.620
frvR_b3897_14	8.310	8.481	8.442	8.314	8.496	8.285	8.421
frvX_b3898_14	7.545	7.709	7.637	7.622	7.655	7.692	7.655
frwB_b3950_15	6.688	6.823	6.828	6.701	6.723	6.759	6.783
frwC_b3949_15	8.367	8.521	8.620	8.496	8.602	8.577	8.629
frwD_b3953_15	7.532	7.600	7.582	7.491	7.527	7.534	7.586
fryA_b2383_15	7.769	7.872	7.904	7.869	7.852	7.846	7.912
fryB_b2387_14	7.552	7.702	7.714	7.619	7.492	7.525	7.699
fryC_b2386_15	7.969	8.038	8.140	8.100	7.907	7.945	8.225
fsaA_b0825_15	8.516	8.547	8.658	8.547	8.617	8.394	8.598
fsaB_b3946_14	8.037	8.149	8.084	8.051	8.056	7.508	8.029
fsr_b0479_14	7.460	7.483	7.448	7.473	7.485	7.379	7.527
ftnA_b1905_15	11.85	11.40	11.46	11.38	11.41	10.42	11.04
ftnB_b1902_15	8.714	8.495	8.787	8.537	8.716	9.133	8.454
ftsA_b0094_15	10.96	10.98	10.97	10.94	10.95	10.81	10.85
ftsB_b2748_15	10.42	10.35	10.35	10.37	10.40	10.39	10.33
ftsE_b3463_15	10.35	10.36	10.37	10.31	10.31	10.47	10.43
ftsI_b0084_15	9.368	9.315	9.498	9.563	9.365	9.577	9.272
ftsK_b0890_15	10.60	10.64	10.37	10.54	10.57	10.23	10.41
ftsL_b0083_15	10.62	10.53	10.69	10.70	10.55	10.83	10.60
ftsN_b3933_15	9.688	9.746	9.698	9.696	9.802	10.24	9.885
ftsQ_b0093_14	10.76	10.75	10.75	10.76	10.69	10.61	10.61
ftsW_b0089_14	9.717	9.589	9.719	9.723	9.511	9.671	9.674
ftsX_b3462_14	9.686	9.687	9.620	9.664	9.650	9.904	9.602
ftsY_b3464_14	10.85	10.84	10.84	10.77	10.83	10.82	10.90
ftsZ_b0095_15	11.26	11.24	11.18	11.17	11.23	10.92	11.10
fucA_b2800_15	7.088	7.244	7.280	7.221	7.120	7.101	7.295
fucI_b2802_15	8.207	8.361	8.390	8.342	8.192	7.987	8.435
fucK_b2803_15	8.434	8.448	8.533	8.443	8.246	8.350	8.512
fucO_b2799_14	7.756	7.895	7.920	7.859	7.923	7.712	7.961
fucP_b2801_15	6.694	6.848	7.013	6.864	6.815	6.911	6.973
fucR_b2805_15	9.069	9.050	9.247	9.161	9.178	8.749	8.919
fucU_b2804_15	8.450	8.412	8.560	8.523	8.365	8.374	8.432
fumA_b1612_14	9.160	9.550	9.772	9.632	9.461	9.316	9.793
fumB_b4122_14	7.337	7.373	7.290	7.278	7.457	7.321	7.442
fumC_b1611_15	7.760	7.886	8.045	7.966	7.885	7.828	7.947
fur_b0683_14	10.85	10.74	10.77	10.77	10.72	10.58	10.79
fusA_b3340_15	13.52	13.51	13.49	13.46	13.55	13.22	13.51
fxsA_b4140_20	7.868	8.219	8.366	8.320	8.559	9.731	8.496
gabD_b2661_15	8.003	7.971	8.023	7.967	7.955	7.947	7.958
gabP_b2663_15	6.614	6.596	6.743	6.571	6.604	6.570	6.627
gabT_b2662_15	7.937	7.921	7.981	7.863	7.938	7.731	7.871
gadA_b3517_15	8.465	8.378	8.093	7.066	7.276	6.917	7.491
gadB_b1493_11	8.548	7.787	8.082	6.691	7.231	5.774	7.477
gadC_b1492_15	7.875	7.563	7.753	7.212	7.448	6.813	7.465
gadE_b3512_15	6.550	6.425	6.331	5.908	6.096	5.732	6.071
gadW_b3515_14	7.522	7.040	7.232	7.206	6.887	6.839	6.757
gadX_b3516_15	8.623	8.116	8.197	8.260	7.927	7.926	7.658
gadY_b4452_6	7.304	7.134	7.308	7.388	7.400	7.315	7.345
galE_b0759_14	11.29	11.51	11.58	11.34	11.57	11.07	11.43
galF_b2042_14	10.35	10.37	10.32	10.28	10.37	10.53	10.34
galK_b0757_14	11.15	11.31	11.42	11.27	11.28	10.71	11.36
galM_b0756_15	10.37	10.55	10.56	10.53	10.43	10.09	10.45
galP_b2943_15	10.33	10.37	10.45	10.22	10.76	10.11	10.59
galR_b2837_15	9.060	8.960	9.092	9.097	9.094	8.831	8.983
galS_b2151_14	8.258	8.489	8.703	8.468	8.466	8.415	8.478
galT_b0758_14	10.23	10.43	10.55	10.22	10.50	9.460	10.34
galU_b1236_15	10.20	9.976	10.11	10.12	9.955	9.836	9.949
gapA_b1779_51	13.21	13.14	13.13	13.11	13.11	12.38	12.96
garD_b3128_15	8.121	8.233	8.202	8.161	8.285	8.228	8.258
garK_b3124_15	8.707	8.784	8.757	8.747	8.756	8.713	8.765
garL_b3126_15	7.744	7.838	7.819	7.666	7.908	7.776	7.784
garP_b3127_15	6.713	6.906	6.889	6.731	6.948	6.869	7.104
garR_b3125_15	8.710	8.820	8.697	8.664	8.754	8.655	8.781
gatA_b2094_15	12.12	11.88	12.16	12.00	11.91	11.06	11.95
gatB_b2093_14	12.34	12.24	12.41	12.34	12.08	12.07	12.28
gatC_b2092_14	11.10	11.02	11.15	11.07	10.83	10.29	11.07
gatD_b2091_15	10.28	10.28	10.43	10.38	10.16	9.888	10.32
gatY_b2096_15	12.26	12.14	12.33	12.23	12.28	11.56	12.17
gatZ_b2095_14	12.82	12.65	12.85	12.75	12.68	11.70	12.69
gcd_b0124_14	9.060	8.938	8.840	8.860	9.069	8.848	8.761
gcl_b0507_15	7.326	7.409	7.501	7.288	7.467	7.315	7.443
gcvA_b2808_14	8.408	8.308	8.423	8.453	8.471	8.611	8.451
gcvB_b4443_12	12.62	12.57	12.48	12.58	12.51	12.70	12.28
gcvH_b2904_15	12.49	12.17	12.17	12.11	12.01	10.81	11.68
gcvP_b2903_14	9.424	9.404	9.299	9.312	9.244	8.566	9.011
gcvR_b2479_15	10.05	10.12	10.06	10.05	9.936	9.607	9.922
gcvT_b2905_14	11.26	11.00	11.05	11.02	10.92	9.738	10.50
gdhA_b1761_15	9.154	9.124	9.227	9.203	9.167	9.072	9.338
gfcA_b0987_15	8.521	8.476	8.452	8.469	8.471	9.076	8.520
gfcB_b0986_15	7.921	7.703	7.849	7.786	7.845	7.937	7.973
gfcC_b0985_14	6.900	6.860	6.945	6.826	6.924	6.872	7.035
gfcD_b0984_15	7.083	6.963	7.046	7.046	7.038	6.956	7.118
gfcE_b0983_14	8.092	7.877	8.010	7.968	8.042	7.972	8.013
ggt_b3447_15	8.524	8.550	8.508	8.417	8.450	8.364	8.483
ghrA_b1033_15	9.597	9.499	9.539	9.545	9.468	9.197	9.537
ghrB_b3553_15	9.283	9.394	9.229	9.220	9.288	8.949	9.316
gidB_b3740_15	9.018	9.055	9.023	8.949	9.102	9.399	9.106
glcA_b2975_15	7.428	7.495	7.420	7.425	7.558	7.399	7.472
glcB_b2976_15	7.442	7.643	7.514	7.482	7.450	7.147	7.562
glcC_b2980_15	7.294	7.546	7.911	7.737	7.773	7.820	7.637
glcD_b2979_14	7.376	7.467	7.506	7.392	7.519	7.393	7.562
glcF_b4467_15	8.185	8.229	8.189	8.109	8.107	8.063	8.184
glcG_b2977_14	9.389	9.527	9.341	9.329	9.423	9.182	9.450
gldA_b3945_14	8.432	8.451	8.462	8.380	8.440	8.022	8.385
glf_b2036_15	9.495	9.423	9.361	9.426	9.418	9.260	9.329
glgA_b3429_15	9.094	9.011	8.901	8.771	8.804	8.434	8.779
glgB_b3432_14	9.394	9.238	9.265	9.154	9.042	8.455	9.104
glgC_b3430_15	9.331	9.285	9.054	9.035	9.113	8.840	9.085
glgP_b3428_14	8.200	8.198	8.184	8.140	8.118	8.021	8.104
glgS_b3049_15	8.782	8.684	8.717	8.539	8.615	8.629	8.358
glgX_b3431_14	9.362	9.437	9.405	9.298	9.265	9.147	9.344
glk_b2388_14	9.450	9.495	9.530	9.464	9.441	8.911	9.377
glmM_b3176_14	10.26	10.36	10.45	10.38	10.38	10.50	10.42
glmS_b3729_15	10.78	10.66	10.48	10.57	10.58	10.66	10.43
glmU_b3730_15	11.97	11.95	11.79	11.81	11.85	12.11	11.71
glnA_b3870_15	10.42	10.21	10.27	10.32	9.880	9.334	9.956
glnB_b2553_14	8.483	8.516	8.460	8.536	8.436	8.559	8.399
glnD_b0167_14	8.947	8.938	8.886	8.808	8.782	8.654	8.905
glnE_b3053_15	8.978	9.065	8.927	8.960	8.974	8.710	9.014
glnG_b3868_15	9.618	9.595	9.573	9.586	9.466	9.279	9.508
glnH_b0811_15	11.38	11.15	11.15	11.03	10.88	10.06	10.72
glnK_b0450_15	7.610	7.596	7.675	7.533	7.644	7.627	7.750
glnL_b3869_14	9.259	9.114	9.173	9.178	8.970	8.824	9.103
glnP_b0810_15	9.895	9.790	9.780	9.649	9.643	9.003	9.486
glnQ_b0809_14	10.53	10.31	10.24	10.21	10.10	9.410	9.845
glnS_b0680_15	10.31	10.15	10.22	10.16	10.27	9.772	10.23
glnU_b0670_9	11.41	11.27	11.24	11.44	11.49	11.96	11.59
gloA_b1651_15	10.15	9.988	10.01	10.03	9.987	9.595	9.956
gloB_b0212_15	7.558	7.468	7.487	7.443	7.216	6.877	7.314
glpA_b2241_15	9.750	9.820	10.00	9.614	9.582	8.748	9.394
glpB_b2242_14	9.605	9.638	9.851	9.527	9.464	8.464	9.248
glpC_b2243_15	9.121	9.188	9.396	9.186	8.995	8.236	8.840
glpD_b3426_15	10.35	10.24	10.49	10.18	10.21	9.153	9.866
glpE_b3425_15	9.192	9.102	9.257	9.247	9.227	9.442	9.251
glpF_b3927_15	11.01	11.26	11.73	11.22	11.24	10.20	11.05
glpG_b3424_14	10.08	10.01	10.07	10.05	10.05	10.08	10.10
glpK_b3926_15	10.61	10.91	11.20	10.82	10.62	9.585	10.63
glpQ_b2239_15	10.68	10.86	11.33	10.77	10.50	9.589	10.35
glpR_b3423_14	8.924	8.973	8.972	8.953	9.059	9.136	9.049
glpT_b2240_14	11.41	11.49	11.85	11.33	11.33	10.07	11.10
glpX_b3925_15	9.340	9.560	9.666	9.425	9.485	9.337	9.422
gltA_b0720_15	9.288	9.766	10.02	10.03	9.625	9.854	10.34
gltB_b3212_15	9.550	9.516	9.404	9.495	9.309	8.905	9.282
gltD_b3213_15	9.665	9.661	9.590	9.613	9.488	9.223	9.520
gltF_b3214_15	7.215	7.349	7.468	7.403	7.304	7.223	7.351
gltI_b0655_14	8.853	8.972	9.081	9.006	8.851	9.032	8.922
gltJ_b0654_15	8.495	8.574	8.597	8.540	8.517	8.657	8.572
gltK_b0653_15	7.585	7.680	7.719	7.662	7.555	7.816	7.625
gltL_b0652_14	8.353	8.421	8.495	8.387	8.288	8.453	8.395
gltP_b4077_15	8.531	8.606	8.681	8.704	8.609	8.754	8.806
gltS_b3653_14	8.499	8.410	8.449	8.474	8.565	8.694	8.597
gltT_b3969_33	13.43	13.24	13.19	13.24	13.30	13.31	13.08
gltX_b2400_14	10.24	10.24	10.20	10.16	10.26	10.01	10.16
glvC_b3683_29	7.220	7.319	7.301	7.221	7.207	7.381	7.309
glvG_b4556_30	7.470	7.522	7.531	7.438	7.520	7.560	7.567
glxK_b0514_15	8.105	8.041	8.064	8.032	8.065	8.040	8.105
glxR_b0509_15	8.147	8.150	8.259	8.136	8.224	8.162	8.189
glyA_b2551_15	10.50	10.53	10.24	10.18	10.26	9.770	10.04
glyQ_b3560_15	11.05	10.89	10.94	10.79	11.04	10.74	11.14
glyS_b3559_14	11.05	11.03	11.06	10.99	11.09	10.99	11.09
glyT_b3978_15	12.21	12.27	12.31	12.34	12.29	12.34	12.41
gmd_b2053_14	8.427	8.477	8.521	8.487	8.403	8.281	8.480
gmhB_b0200_15	10.80	10.80	10.77	10.78	10.69	10.56	10.62
gmk_b3648_15	10.78	10.64	10.61	10.67	10.62	11.04	10.55
gmm_b2051_14	7.486	7.517	7.575	7.459	7.508	7.374	7.505
gmr_b1285_14	6.562	6.420	6.427	6.599	6.494	6.472	6.478
gnd_b2029_46	11.52	11.33	11.38	11.32	11.38	10.88	11.33
gnsA_b4517_9	9.710	9.585	9.592	9.737	9.733	9.435	9.784
gnsB_b1550_14	8.035	8.104	8.110	8.275	7.937	7.649	8.220
gntK_b3437_17	8.556	8.680	8.756	8.805	8.916	9.378	9.060
gntP_b4321_15	8.037	8.253	8.379	8.215	8.215	8.147	8.322
gntR_b3438_15	9.390	9.428	9.348	9.426	9.424	9.131	9.339
gntT_b3415_15	8.469	8.618	8.767	8.693	8.757	8.627	8.921
gntU_b4476_28	7.969	8.058	8.122	8.086	8.109	8.463	8.319
gntX_b3413_15	10.05	10.08	9.989	9.935	9.919	9.828	9.904
gntY_b3414_15	11.42	11.63	11.66	11.62	11.62	11.57	11.62
gor_b3500_15	10.35	10.40	10.35	10.32	10.25	10.12	10.37
gph_b3385_15	10.70	10.70	10.55	10.60	10.61	10.40	10.43
gpmA_b0755_14	10.70	10.68	10.76	10.77	10.62	10.15	10.70
gpmM_b3612_15	10.61	10.39	10.34	10.31	10.40	9.578	10.06
gpp_b3779_13	8.883	8.757	8.710	8.819	8.876	8.712	8.787
gpsA_b3608_14	10.90	10.88	10.94	10.84	10.95	10.96	11.02
gpt_b0238_15	10.18	10.08	10.08	10.00	10.13	10.29	9.994
greA_b3181_15	9.747	9.903	9.984	9.907	9.918	9.858	10.04
greB_b3406_14	9.264	9.258	9.215	9.182	9.173	9.383	9.147
groL_b4143_15	10.82	11.21	11.05	10.91	11.35	11.38	11.13
groS_b4142_15	12.78	13.12	13.02	12.94	13.26	13.00	13.02
grpE_b2614_15	10.55	10.77	10.79	10.81	10.89	11.57	10.75
grxA_b0849_15	8.662	8.673	8.599	8.593	8.592	8.530	8.501
grxB_b1064_14	9.864	9.751	9.654	9.692	9.525	8.998	9.420
grxC_b3610_14	11.54	11.61	11.64	11.53	11.54	11.14	11.53
grxD_b1654_14	10.96	10.90	10.90	10.89	10.89	10.61	10.81
gshA_b2688_15	11.24	11.12	11.18	11.16	11.10	10.95	11.13
gshB_b2947_15	10.36	10.42	10.33	10.29	10.33	10.41	10.35
gsiA_b0829_15	8.468	8.337	8.341	8.329	8.231	8.049	8.367
gsiB_b0830_15	8.318	8.294	8.238	8.244	8.206	8.066	8.185
gsiC_b0831_15	7.982	7.932	7.904	7.924	7.767	7.746	7.921
gsiD_b0832_15	8.008	8.030	8.034	7.965	7.935	7.826	8.020
gsk_b0477_15	8.243	8.198	8.133	8.272	8.221	8.159	8.271
gsp_b2988_15	8.218	8.046	8.029	7.982	8.060	7.448	7.938
gspA_b3323_15	7.583	7.619	7.534	7.544	7.568	7.693	7.679
gspB_b3322_14	8.368	8.331	8.340	8.319	8.407	8.571	8.472
gspC_b3324_14	6.817	6.764	6.803	6.841	6.891	6.974	6.883
gspD_b3325_15	6.782	6.869	6.875	6.789	6.838	6.883	6.887
gspE_b3326_14	7.663	7.817	7.804	7.698	7.717	7.574	7.807
gspF_b3327_15	6.849	6.890	7.012	6.797	6.951	6.880	7.021
gspG_b3328_15	7.187	7.310	7.192	7.246	7.189	7.151	7.314
gspH_b3329_14	7.972	8.015	8.121	7.991	8.055	7.907	8.095
gspI_b3330_13	7.081	7.128	7.201	7.045	7.122	7.101	7.251
gspJ_b3331_14	7.088	7.162	7.227	7.098	7.023	7.062	7.246
gspK_b3332_15	6.926	6.848	6.886	6.863	6.888	6.769	6.841
gspL_b3333_14	7.142	7.046	7.113	7.109	7.078	6.945	7.134
gspM_b3334_15	6.630	6.666	6.703	6.673	6.754	6.462	6.627
gspO_b3335_15	7.255	7.352	7.465	7.404	7.420	7.315	7.479
gst_b1635_15	8.786	8.594	8.721	8.698	8.677	8.542	8.600
guaA_b2507_14	10.62	10.28	10.08	10.11	10.24	9.592	9.769
guaB_b2508_14	11.80	11.26	10.99	11.06	11.29	10.66	10.56
guaC_b0104_15	9.467	9.515	9.515	9.297	9.306	9.015	9.454
guaD_b2883_15	6.548	6.554	6.638	6.623	6.695	6.318	6.598
gudD_b2787_14	8.020	8.085	7.983	7.915	8.090	8.036	8.081
gudP_b2789_14	7.308	7.469	7.446	7.266	7.413	7.325	7.472
gudX_b2788_15	7.481	7.577	7.492	7.477	7.533	7.560	7.662
gutM_b2706_15	7.839	7.591	7.910	7.772	7.921	7.224	7.628
gutQ_b2708_21	9.094	9.142	9.189	9.065	9.140	9.054	9.053
gyrA_b2231_14	9.863	10.01	9.901	9.915	9.945	9.789	9.950
gyrB_b3699_15	10.09	10.22	10.00	10.10	10.12	10.25	10.09
hcaB_b2541_15	7.701	7.724	7.759	7.699	7.814	7.709	7.683
hcaC_b2540_14	8.362	8.458	8.507	8.368	8.464	8.382	8.375
hcaD_b2542_15	8.119	8.116	8.164	8.121	8.146	8.102	8.006
hcaE_b2538_14	7.857	7.744	7.828	7.769	7.664	7.919	7.804
hcaF_b2539_15	8.254	8.322	8.193	8.099	8.279	8.223	8.117
hcaR_b2537_14	7.746	7.869	8.279	7.947	7.912	7.912	7.923
hcaT_b2536_14	8.257	8.384	8.474	8.339	8.195	8.463	8.422
hchA_b1967_15	8.267	8.185	8.247	8.122	8.158	8.102	8.170
hcp_b0873_14	7.344	7.305	7.402	7.319	7.414	7.061	7.502
hcr_b0872_15	7.902	7.945	7.955	7.844	7.946	7.848	7.993
hda_b2496_15	8.782	8.644	8.613	8.751	8.605	8.716	8.316
hdeA_b3510_15	10.86	10.65	10.52	9.765	10.18	9.493	10.12
hdeB_b3509_14	10.35	10.11	9.980	9.122	9.563	9.438	9.468
hdeD_b3511_15	8.528	8.489	8.389	7.977	8.166	8.191	8.230
hdfR_b4480_25	8.019	7.771	7.914	7.961	7.926	8.305	7.832
hdhA_b1619_15	8.698	8.265	8.455	8.532	8.458	7.832	8.360
helD_b0962_15	8.895	8.856	8.749	8.756	8.764	8.646	8.725
hemA_b1210_15	10.10	9.944	9.780	9.947	9.969	10.27	9.687
hemB_b0369_15	9.561	9.599	9.496	9.507	9.435	9.330	9.488
hemC_b3805_12	10.40	10.29	10.31	10.25	10.32	10.03	10.18
hemD_b3804_14	10.62	10.44	10.54	10.47	10.55	10.34	10.43
hemE_b3997_15	10.38	10.32	10.13	10.18	10.21	10.16	10.11
hemF_b2436_15	8.430	8.389	8.394	8.396	8.480	8.418	8.360
hemG_b3850_15	9.476	9.485	9.345	9.406	9.423	9.298	9.332
hemH_b0475_15	9.357	9.182	9.208	9.251	9.054	9.048	9.133
hemL_b0154_14	9.877	9.855	9.832	9.782	9.719	9.872	9.658
hemN_b3867_15	8.801	8.769	8.726	8.728	8.695	8.619	8.664
hemX_b3803_14	10.14	10.00	10.07	10.03	10.07	9.870	10.06
hemY_b3802_15	9.218	9.135	9.253	9.152	9.160	8.938	9.149
hepA_b0059_15	10.41	10.61	10.31	10.29	10.43	10.54	10.33
hflB_b3178_15	10.42	10.49	10.52	10.54	10.52	11.13	10.56
hflC_b4175_15	10.20	10.14	10.17	10.15	10.12	10.20	10.14
hflD_b1132_14	10.09	9.904	9.818	9.857	9.963	10.03	9.690
hflK_b4174_15	11.07	11.07	11.11	11.01	10.96	10.97	11.05
hflX_b4173_15	11.35	11.37	11.36	11.29	11.25	11.29	11.30
hfq_b4172_14	11.83	11.82	11.82	11.76	11.72	11.69	11.80
hha_b0460_15	10.48	10.09	10.41	10.48	10.29	10.56	10.21
hinT_b1103_15	9.333	9.201	9.258	9.282	9.317	9.209	9.208
hipA_b1507_15	8.128	8.013	7.995	8.105	8.000	7.968	8.038
hipB_b1508_14	8.631	8.604	8.677	8.693	8.590	8.451	8.745
hisA_b2024_14	9.026	8.938	9.089	8.960	9.011	8.688	9.054
hisB_b2022_15	8.249	8.188	8.232	8.247	8.191	7.947	8.278
hisC_b2021_14	8.571	8.553	8.677	8.672	8.604	8.296	8.816
hisD_b2020_14	8.302	8.363	8.464	8.357	8.324	8.109	8.495
hisF_b2025_15	9.432	9.374	9.392	9.401	9.346	8.808	9.419
hisG_b2019_15	9.222	9.360	9.423	9.393	9.305	9.149	9.435
hisH_b2023_14	8.980	8.927	9.041	8.935	8.913	8.658	9.010
hisI_b2026_15	8.129	8.129	8.209	8.167	8.158	7.957	8.164
hisJ_b2309_14	9.308	9.336	9.509	9.479	9.331	9.010	9.417
hisL_b2018_13	8.305	7.879	8.161	8.369	8.079	7.575	8.026
hisM_b2307_14	7.712	7.737	7.827	7.773	7.848	7.869	7.862
hisP_b2306_14	9.022	9.163	9.094	9.027	9.150	9.204	9.140
hisQ_b2308_15	7.373	7.426	7.527	7.393	7.479	7.526	7.638
hisS_b2514_14	10.68	10.70	10.64	10.65	10.62	10.65	10.53
hlyE_b1182_14	5.907	5.980	5.956	5.926	5.925	5.907	6.006
hmp_b2552_15	8.074	8.119	8.120	8.039	8.164	7.942	8.136
hns_b1237_14	12.52	12.22	12.66	12.65	12.58	12.43	12.60
hofB_b0107_14	6.842	6.914	6.820	6.750	6.703	6.403	6.936
hofC_b0106_15	7.632	7.681	7.752	7.503	7.524	7.129	7.826
hofM_b3395_15	8.079	8.137	8.199	8.075	8.151	8.091	8.429
hofN_b3394_15	8.050	8.164	8.196	8.020	8.211	8.103	8.189
hofO_b3393_13	7.189	7.200	7.141	7.155	7.307	7.174	7.194
hofP_b3392_13	6.950	7.061	7.078	6.998	7.045	7.029	7.098
hofQ_b3391_14	8.152	8.245	8.212	8.121	8.255	8.271	8.352
hokA_b4455_5	4.349	4.290	4.642	4.510	4.470	4.505	4.503
hokB_b4428_9	8.042	8.004	8.011	8.091	8.052	8.010	8.116
hokD_b1562_14	7.587	7.618	7.599	7.524	7.505	7.656	7.463
hokE_b4415_6	7.608	7.681	7.563	7.568	7.529	7.657	7.599
holA_b0640_15	9.560	9.372	9.358	9.336	9.406	8.949	9.396
holB_b1099_15	8.266	8.242	8.161	8.113	8.121	8.213	8.084
holC_b4259_14	10.17	10.14	10.10	10.07	10.16	10.28	10.08
holD_b4372_14	10.17	10.11	9.919	9.993	10.10	10.02	10.03
holE_b1842_15	8.766	8.822	8.830	8.877	8.749	8.885	8.880
hpf_b3203_15	10.43	10.41	10.34	10.31	10.35	10.07	10.28
hpt_b0125_15	10.57	10.53	10.49	10.49	10.49	10.50	10.39
hrpA_b1413_18	9.249	9.237	9.291	9.236	9.281	9.003	9.265
hrpB_b0148_15	9.194	9.367	9.212	9.331	9.159	9.319	9.237
hscA_b2526_15	11.23	11.40	11.38	11.44	11.27	11.06	11.31
hscB_b2527_15	10.50	10.67	10.61	10.70	10.50	10.49	10.57
hscC_b0650_14	8.118	8.209	8.295	8.156	8.232	8.285	8.324
hsdM_b4349_15	9.759	9.845	9.766	9.765	9.843	9.573	9.867
hsdR_b4350_14	8.295	8.355	8.356	8.413	8.407	8.154	8.362
hsdS_b4348_15	8.266	8.274	8.170	8.277	8.311	7.752	8.245
hslJ_b1379_14	8.629	8.624	8.625	8.585	8.716	9.039	8.805
hslO_b3401_15	9.222	9.420	9.360	9.309	9.559	10.21	9.520
hslR_b3400_15	10.19	10.67	10.54	10.37	10.78	11.49	10.76
hslU_b3931_14	10.12	10.53	10.42	10.29	10.86	10.86	10.58
hslV_b3932_15	10.84	11.44	11.22	11.10	11.61	11.62	11.37
hspQ_b0966_13	9.746	9.870	9.934	9.740	9.878	10.12	9.853
hsrA_b3754_14	7.228	6.970	6.961	7.114	6.957	7.087	6.812
htpG_b0473_15	9.447	9.687	9.654	9.556	9.969	9.913	9.619
htpX_b1829_15	9.422	9.467	9.488	9.404	9.348	10.14	9.303
htrE_b0139_14	6.155	6.146	6.296	6.074	6.100	5.750	6.321
htrG_b3055_15	8.884	8.947	9.035	8.972	9.007	8.659	9.232
htrL_b3618_14	7.914	7.701	7.681	8.067	7.786	7.649	7.710
hupA_b4000_15	11.73	11.82	12.01	11.94	11.89	11.67	11.95
hupB_b0440_15	10.76	10.89	10.93	10.98	10.65	10.97	10.92
hyaA_b0972_15	8.076	7.932	8.044	7.850	7.973	7.855	7.967
hyaB_b0973_15	8.100	7.975	8.075	7.983	7.973	7.858	8.086
hyaC_b0974_15	7.677	7.613	7.593	7.606	7.603	7.446	7.609
hyaD_b0975_15	8.044	7.984	7.928	7.910	7.988	7.876	7.966
hyaE_b0976_14	7.815	7.714	7.724	7.660	7.658	7.628	7.698
hyaF_b0977_15	7.447	7.500	7.489	7.281	7.341	7.230	7.476
hybA_b2996_14	9.674	9.616	9.639	9.556	9.817	9.305	9.573
hybB_b2995_14	8.753	8.658	8.628	8.567	8.799	8.138	8.592
hybC_b2994_15	8.395	8.287	8.296	8.326	8.383	8.105	8.259
hybD_b2993_15	9.033	8.933	9.031	9.023	8.914	8.997	9.019
hybE_b2992_14	8.367	8.305	8.423	8.304	8.188	8.347	8.337
hybF_b2991_15	8.129	8.123	8.175	8.150	8.074	7.994	8.092
hybG_b2990_14	8.209	8.135	8.169	8.122	7.962	8.010	8.065
hybO_b2997_14	8.826	8.720	8.857	8.620	8.969	8.613	8.800
hycA_b2725_14	7.364	7.445	7.400	7.310	7.420	7.241	7.370
hycB_b2724_14	8.083	8.070	8.061	8.035	8.163	7.977	8.197
hycC_b2723_14	7.415	7.509	7.466	7.380	7.561	7.352	7.510
hycD_b2722_14	8.294	8.384	8.301	8.283	8.350	8.316	8.355
hycE_b2721_14	8.189	8.260	8.221	8.121	8.277	8.128	8.238
hycF_b2720_15	7.638	7.721	7.639	7.622	7.693	7.625	7.736
hycG_b2719_14	8.028	8.115	8.119	8.077	8.164	8.078	8.204
hycH_b2718_14	8.001	8.139	8.051	8.003	8.085	8.131	8.175
hycI_b2717_15	8.454	8.558	8.469	8.492	8.588	8.602	8.430
hydN_b2713_14	7.792	7.940	7.927	7.795	7.978	8.058	7.973
hyfA_b2481_15	7.085	7.180	7.138	7.064	7.211	7.042	7.108
hyfB_b2482_14	7.258	7.225	7.258	7.064	7.273	7.227	7.331
hyfC_b2483_15	6.117	6.197	6.227	6.073	6.166	6.110	6.163
hyfD_b2484_15	8.371	8.563	8.476	8.451	8.594	8.463	8.565
hyfE_b2485_15	7.720	7.784	7.737	7.721	7.823	7.762	7.842
hyfF_b2486_14	7.618	7.688	7.714	7.614	7.726	7.655	7.758
hyfG_b2487_15	7.444	7.557	7.540	7.446	7.557	7.401	7.647
hyfH_b2488_14	7.439	7.449	7.487	7.432	7.489	7.284	7.503
hyfI_b2489_14	8.364	8.566	8.584	8.459	8.536	8.453	8.567
hyfJ_b2490_14	7.841	7.975	7.893	7.890	7.975	7.851	7.964
hyfR_b2491_19	7.424	7.531	7.458	7.385	7.567	7.414	7.524
hyi_b0508_15	7.235	7.325	7.334	7.256	7.292	7.219	7.366
hypA_b2726_15	8.346	8.419	8.389	8.408	8.321	8.352	8.425
hypB_b2727_14	8.013	8.066	8.161	8.071	8.168	7.892	8.210
hypC_b2728_15	8.562	8.692	8.732	8.614	8.633	8.507	8.744
hypD_b2729_15	8.633	8.565	8.634	8.597	8.534	8.573	8.656
hypE_b2730_15	9.094	9.064	9.182	9.146	9.059	9.005	9.189
hypF_b2712_15	8.434	8.551	8.600	8.456	8.556	8.500	8.522
hyuA_b2873_15	7.036	7.224	7.138	7.103	7.196	7.137	7.163
iaaA_b0828_14	8.779	8.663	8.589	8.590	8.517	8.311	8.597
iadA_b4328_15	8.500	8.517	8.544	8.526	8.560	8.378	8.623
iap_b2753_15	7.817	7.782	7.762	7.759	7.837	7.959	7.810
ibpA_b3687_15	9.114	10.15	9.918	9.401	10.78	12.24	9.868
ibpB_b3686_15	8.485	9.361	9.096	8.571	9.999	11.83	9.084
icd_b1136_15	11.40	11.59	11.75	11.80	11.60	11.12	11.89
icdC_b4519_2	5.623	5.654	5.711	5.804	5.739	5.473	5.892
iclR_b4018_15	8.913	8.733	8.820	8.818	8.860	9.026	8.793
idi_b2889_15	8.503	8.411	8.533	8.416	8.517	8.499	8.400
idnD_b4267_14	7.477	7.667	7.634	7.567	7.657	7.549	7.627
idnK_b4268_15	6.387	6.357	6.325	6.324	6.332	6.226	6.266
idnO_b4266_14	7.888	7.996	7.983	7.833	7.890	7.826	7.920
idnR_b4264_14	7.264	7.250	7.400	7.213	7.310	7.272	7.280
idnT_b4265_14	8.733	8.691	8.785	8.748	8.791	8.806	8.826
ihfA_b1712_15	10.71	10.59	10.62	10.63	10.42	10.60	10.46
ihfB_b0912_15	10.50	10.35	10.39	10.40	10.28	10.39	10.39
ileS_b0026_15	10.77	10.77	10.81	10.72	10.81	10.66	10.70
ileT_b3852_16	10.95	10.51	10.50	10.52	10.76	11.01	10.33
ilvA_b3772_15	8.069	8.240	8.142	8.183	8.219	9.196	8.406
ilvB_b3671_15	8.487	9.134	9.484	9.347	9.149	9.613	9.925
ilvC_b3774_15	8.368	9.323	9.670	9.422	9.349	10.41	10.58
ilvD_b3771_18	8.727	8.751	8.837	8.738	8.836	9.614	9.000
ilvE_b3770_15	9.341	9.349	9.515	9.400	9.408	10.02	9.570
ilvG_b4488_14	8.532	8.737	9.016	9.010	8.834	9.652	9.375
ilvH_b0078_15	7.575	7.475	7.589	7.450	7.430	7.168	7.639
ilvI_b0077_15	7.841	7.715	7.840	7.700	7.634	7.242	7.915
ilvL_b3766_15	9.590	9.656	9.976	9.994	9.975	10.26	10.23
ilvM_b3769_15	8.562	8.714	8.724	8.732	8.704	9.292	8.888
ilvN_b3670_15	8.137	8.767	9.144	8.968	8.667	9.364	9.656
ilvY_b3773_14	9.351	9.244	9.223	9.269	9.412	9.552	9.247
imp_b0054_14	9.270	9.090	9.251	9.175	8.922	8.672	8.974
inaA_b2237_14	8.814	8.856	9.015	8.890	8.821	9.079	8.863
infA_b0884_14	11.82	11.84	11.71	11.77	11.68	11.83	11.68
infB_b3168_14	11.01	11.01	11.08	10.98	11.07	11.49	11.22
infC_b1718_14	13.24	13.23	13.27	13.31	13.25	13.19	13.20
insA_b4294_9	9.237	9.058	9.086	9.203	9.128	9.044	9.053
insB_b4576_7	7.253	7.320	7.250	7.305	7.332	7.311	7.355
insD_b1578_1	9.238	9.111	9.242	9.195	9.210	9.288	9.256
insG_b4278_15	8.078	7.990	7.949	8.011	7.978	8.110	8.010
insH_b1370_15	7.957	7.974	7.993	7.931	7.970	7.867	7.776
insJ_b3557_14	7.683	7.739	7.738	7.722	7.819	8.178	7.848
insK_b3558_15	5.559	5.615	5.687	5.681	5.687	6.009	5.784
insM_b4561_15	7.791	7.686	7.681	7.747	7.774	7.527	7.631
intA_b2622_15	7.984	7.924	7.866	7.987	7.901	7.667	7.642
intB_b4271_21	7.806	7.729	7.618	7.641	7.847	8.751	7.763
intD_b0537_15	7.621	7.603	7.664	7.599	7.535	7.980	7.519
intE_b1140_15	5.411	5.579	5.453	5.639	5.625	5.559	5.724
intF_b0281_15	7.785	7.453	7.632	7.606	7.627	7.276	7.486
intG_b1936_9	6.257	6.346	6.434	6.332	6.348	6.239	6.391
intQ_b1579_15	6.518	6.551	6.686	6.643	6.548	6.518	6.555
intR_b1345_14	8.007	7.913	7.921	7.945	7.788	7.868	7.979
intS_b2349_15	7.314	7.266	7.401	7.369	7.167	7.222	7.278
intZ_b2442_15	8.078	7.938	7.965	8.045	8.008	8.070	7.949
iraP_b0382_15	9.260	8.648	8.913	9.121	8.661	9.000	8.502
iscA_b2528_14	11.93	12.12	12.15	12.23	11.99	11.91	12.12
iscR_b2531_14	10.78	11.09	11.11	11.23	10.84	10.89	11.11
iscS_b2530_14	10.89	11.06	11.14	11.22	10.95	10.72	11.13
iscU_b2529_15	11.71	11.83	11.87	11.92	11.74	11.63	11.83
iscX_b2524_14	11.09	11.23	11.15	11.29	11.02	11.28	11.09
ispA_b0421_15	9.704	9.838	9.837	9.763	9.741	9.564	9.813
ispB_b3187_15	10.69	10.71	10.63	10.68	10.61	10.79	10.49
ispD_b2747_14	10.12	10.16	10.09	10.09	10.13	10.06	10.08
ispE_b1208_14	10.32	10.20	10.10	10.17	10.08	9.945	9.945
ispF_b2746_14	9.968	9.998	9.896	9.904	10.00	9.847	9.824
ispG_b2515_15	9.735	9.692	9.633	9.654	9.688	9.686	9.614
ispH_b0029_15	9.279	9.274	9.261	9.360	9.249	9.345	9.256
ispU_b0174_15	9.608	9.596	9.630	9.635	9.372	9.489	9.651
isrA_b4426_12	7.195	7.483	7.218	7.222	7.285	7.282	7.377
isrB_b4434_6	8.921	8.273	7.996	8.559	8.291	8.662	7.400
isrC_b4435_7	3.303	3.265	3.276	3.416	3.312	3.392	3.261
istR_b4616_5	7.433	7.292	7.319	7.447	7.482	7.587	7.490
ivbL_b3672_15	11.05	11.10	11.48	11.31	11.30	11.46	11.67
ivy_b0220_15	9.657	9.564	9.562	9.403	9.291	9.710	9.525
katE_b1732_15	8.277	8.218	8.254	8.126	8.101	7.992	8.161
katG_b3942_15	9.364	9.301	9.396	9.351	9.169	9.186	9.418
kbaY_b3137_15	8.187	8.306	8.322	8.179	8.269	8.167	8.332
kbaZ_b3132_14	7.775	7.948	7.836	7.859	7.860	7.795	8.009
kbl_b3617_14	11.09	11.10	11.12	10.93	11.11	10.93	11.08
kch_b1250_15	8.164	7.825	7.976	8.071	7.927	7.787	7.840
kdgK_b3526_15	9.125	9.161	9.246	9.169	9.261	9.127	9.320
kdgR_b1827_14	8.616	8.440	8.721	8.651	8.596	8.567	8.518
kdgT_b3909_15	7.419	7.442	7.365	7.410	7.430	7.328	7.468
kdpA_b0698_15	7.737	7.809	7.842	7.728	7.721	7.669	7.781
kdpB_b0697_14	6.712	6.756	6.899	6.680	6.815	6.603	6.843
kdpC_b0696_14	8.550	8.562	8.641	8.545	8.533	8.550	8.578
kdpD_b0695_15	8.351	8.313	8.275	8.310	8.261	8.284	8.256
kdpE_b0694_15	8.585	8.597	8.630	8.581	8.554	8.571	8.612
kdpF_b4513_6	7.711	7.836	7.705	7.660	7.706	7.922	7.903
kdsA_b1215_15	10.46	10.37	10.28	10.22	10.30	10.24	10.06
kdsB_b0918_15	9.974	10.03	9.958	9.965	9.924	9.742	9.964
kdsC_b3198_14	10.25	10.25	10.20	10.15	10.27	10.40	10.25
kdsD_b3197_15	9.925	9.800	9.654	9.823	9.860	9.824	9.776
kduD_b2842_15	7.866	7.871	8.111	8.022	7.820	7.899	8.057
kduI_b2843_15	7.830	7.860	8.133	8.053	7.896	8.050	8.195
kefA_b0465_15	8.917	8.951	8.893	8.966	8.834	8.757	8.795
kefB_b3350_15	8.983	9.052	8.993	8.984	9.039	9.027	8.948
kefC_b0047_15	8.859	8.733	8.815	8.668	8.586	8.284	8.828
kefF_b0046_14	7.277	7.304	7.354	7.197	7.194	7.024	7.452
kefG_b3351_14	8.796	8.861	8.875	8.817	8.899	8.948	8.922
kgtP_b2587_15	10.27	10.32	10.54	10.64	10.46	11.19	10.57
kilR_b1352_14	5.795	5.840	6.031	5.834	5.843	5.695	5.995
kptA_b4331_15	8.046	7.837	7.949	7.965	7.951	7.753	7.862
ksgA_b0051_14	10.18	10.13	10.14	10.06	10.03	10.02	9.981
kup_b3747_24	8.149	8.136	8.240	8.237	8.129	8.264	8.268
lacA_b0342_15	5.673	5.718	5.925	5.785	5.798	5.619	5.952
lacI_b0345_15	8.265	8.368	8.367	8.262	8.171	8.198	8.245
lacY_b0343_15	7.025	7.081	7.188	7.080	7.136	7.105	7.325
lacZ_b0344_15	8.221	8.343	8.458	8.314	8.280	8.161	8.464
lafU_b0230_15	7.863	7.883	7.883	7.831	7.780	7.989	7.762
lamB_b4036_15	10.52	11.80	12.20	12.14	11.26	11.59	12.58
lar_b1348_15	6.544	6.583	6.662	6.471	6.433	6.534	6.677
ldcA_b1192_14	8.426	8.260	8.307	8.333	8.355	8.040	8.182
ldcC_b0186_15	8.209	8.219	8.165	8.166	7.858	7.991	7.947
ldhA_b1380_15	9.881	9.886	9.882	9.821	10.11	10.39	10.14
ldrD_b4453_5	6.852	6.956	6.883	6.919	7.022	6.987	7.093
lepA_b2569_14	9.080	9.074	9.110	9.180	9.157	9.145	9.169
lepB_b2568_14	9.597	9.598	9.591	9.585	9.556	9.615	9.562
leuA_b0074_15	8.102	8.040	8.189	7.899	7.900	7.754	8.308
leuB_b0073_14	7.986	7.902	8.091	7.879	7.812	7.690	8.063
leuC_b0072_15	8.564	8.412	8.527	8.478	8.336	8.170	8.649
leuD_b0071_15	7.530	7.419	7.479	7.358	7.255	7.245	7.598
leuE_b1798_14	6.633	6.187	6.568	6.480	6.600	7.097	6.531
leuL_b0075_14	6.567	6.741	6.690	6.685	6.502	5.894	6.727
leuO_b0076_15	7.014	6.938	7.037	7.016	6.845	6.507	7.139
leuP_b4369_16	11.88	11.80	11.61	11.95	12.02	12.16	11.89
leuS_b0642_14	10.70	10.57	10.60	10.55	10.69	10.36	10.59
lexA_b4043_15	11.35	11.59	12.76	11.49	11.41	11.27	11.26
lfhA_b0229_15	8.366	8.308	8.402	8.321	8.182	8.357	8.270
lgt_b2828_14	10.03	10.09	9.871	9.927	9.990	10.08	9.961
lhr_b1653_15	8.016	7.957	8.070	7.985	8.147	7.800	7.989
ligA_b2411_14	9.410	9.439	9.466	9.408	9.450	9.632	9.457
ligB_b3647_14	6.518	6.734	6.725	6.588	6.563	6.678	6.558
ligT_b0147_15	8.907	8.967	8.909	8.902	8.935	8.871	8.922
lipA_b0628_15	9.933	9.822	9.765	9.783	9.922	9.999	9.928
lipB_b0630_22	8.737	8.749	8.586	8.690	8.683	9.128	8.623
lit_b1139_15	6.093	6.067	6.195	6.329	6.111	5.788	6.180
livF_b3454_15	8.095	8.164	8.239	8.143	8.251	8.141	8.430
livG_b3455_14	8.068	8.154	8.245	8.137	8.280	8.241	8.376
livH_b3457_14	8.994	9.052	9.092	8.994	9.079	8.939	9.104
livJ_b3460_14	8.954	9.075	9.154	9.207	9.095	9.391	9.308
livK_b3458_14	8.513	8.576	8.594	8.540	8.597	8.595	8.735
livM_b3456_14	7.458	7.588	7.568	7.576	7.739	7.562	7.754
lldD_b3605_15	8.819	9.190	9.317	9.338	9.075	9.188	9.362
lldP_b3603_15	7.506	8.157	8.739	8.492	8.215	8.265	8.662
lldR_b3604_15	7.600	8.167	8.428	8.395	8.013	8.234	8.372
lnt_b0657_15	8.694	8.875	8.784	8.747	8.767	8.891	8.732
lolA_b0891_15	10.37	10.43	10.23	10.31	10.27	10.24	10.26
lolB_b1209_15	9.443	9.266	9.230	9.269	9.249	8.881	9.177
lolC_b1116_15	9.123	9.058	9.029	9.071	9.060	9.075	8.946
lolD_b1117_15	9.576	9.473	9.513	9.481	9.537	9.550	9.423
lolE_b1118_15	9.170	9.068	9.092	9.148	9.083	8.938	8.938
lon_b0439_15	10.65	10.83	10.78	11.85	10.88	11.45	10.79
lpcA_b0222_15	10.21	10.24	10.26	10.22	10.13	10.19	10.23
lpd_b0116_15	11.96	12.10	12.16	12.09	12.11	11.96	12.15
lplA_b4386_15	8.665	8.608	8.609	8.638	8.586	8.696	8.634
lplT_b2835_14	8.238	8.374	8.350	8.401	8.355	8.451	8.370
lpp_b1677_51	12.80	12.72	12.84	12.84	12.81	12.56	12.78
lptA_b3200_15	9.980	9.952	9.881	9.820	9.967	9.714	9.900
lptB_b3201_15	10.38	10.44	10.28	10.26	10.36	10.16	10.36
lpxA_b0181_15	9.692	9.707	9.675	9.622	9.694	9.638	9.689
lpxB_b0182_14	9.922	9.929	9.893	9.961	9.961	9.952	9.971
lpxC_b0096_15	10.39	10.37	10.42	10.36	10.37	10.47	10.29
lpxD_b0179_15	11.21	11.34	11.22	11.24	11.20	11.27	11.28
lpxH_b0524_14	9.437	9.343	9.332	9.390	9.312	9.204	9.452
lpxK_b0915_15	8.936	8.822	8.789	8.880	8.910	8.972	8.842
lpxL_b1054_14	9.332	9.184	9.276	9.245	9.241	9.350	9.243
lpxM_b1855_14	9.172	9.248	9.289	9.282	9.216	9.565	9.236
lpxP_b2378_15	9.507	9.236	9.031	9.123	9.301	9.018	8.867
lrhA_b2289_15	8.692	8.544	8.740	8.596	8.821	8.903	8.620
lrp_b0889_15	9.660	9.631	9.844	9.815	9.692	9.364	9.832
lspA_b0027_15	10.84	10.90	10.92	10.87	10.81	10.66	10.82
lsrA_b1513_14	6.917	6.951	7.126	6.976	7.039	6.860	7.229
lsrB_b1516_15	7.331	7.442	7.517	7.341	7.390	7.257	7.380
lsrC_b1514_15	8.482	8.535	8.532	8.450	8.516	8.443	8.561
lsrD_b1515_15	7.103	7.187	7.328	7.168	7.258	7.044	7.241
lsrF_b1517_15	8.496	8.614	8.560	8.554	8.507	8.305	8.491
lsrG_b1518_14	6.570	6.620	6.573	6.632	6.619	6.443	6.629
lsrK_b1511_14	7.826	7.863	8.033	7.965	7.948	7.983	8.081
lsrR_b1512_14	8.278	8.423	8.580	8.487	8.556	8.401	8.600
ltaE_b0870_14	9.729	9.594	9.688	9.651	9.666	9.412	9.715
luxS_b2687_15	10.20	10.18	10.15	10.16	10.07	9.857	10.05
lysA_b2838_14	7.834	7.970	7.989	7.876	7.866	7.885	8.016
lysC_b4024_15	7.666	7.653	7.711	7.682	7.653	7.420	7.780
lysP_b2156_14	8.787	8.849	8.846	8.882	9.065	8.962	9.009
lysQ_b0749_30	12.88	12.80	12.61	12.89	12.72	13.39	12.77
lysR_b2839_15	8.069	8.219	8.226	8.169	8.070	8.025	8.088
lysS_b2890_15	10.04	10.01	10.05	10.00	10.08	9.991	10.18
lysU_b4129_14	11.15	10.88	10.73	10.72	10.84	10.34	10.56
lyx_b3580_14	7.039	7.186	7.158	7.020	7.144	7.029	7.179
maa_b0459_15	8.441	8.500	8.873	8.701	8.694	8.946	8.886
macA_b0878_14	8.666	8.779	8.813	8.720	8.770	8.661	8.815
macB_b0879_15	8.347	8.446	8.392	8.410	8.574	8.953	8.448
maeA_b1479_15	10.08	10.07	10.15	10.06	10.11	9.795	10.13
maeB_b2463_14	9.133	9.285	9.566	9.543	9.190	9.169	9.656
mak_b0394_14	8.809	8.756	8.816	8.750	8.674	8.684	8.778
malE_b4034_14	10.91	11.93	12.37	12.31	11.61	11.73	12.66
malF_b4033_14	8.669	9.802	10.27	10.05	9.582	10.25	10.79
malG_b4032_15	8.257	9.220	9.671	9.539	8.904	9.781	10.28
malI_b1620_14	7.866	7.821	7.903	7.937	8.087	7.933	7.999
malK_b4035_15	9.490	11.10	11.76	11.49	10.83	11.77	12.20
malM_b4037_15	9.603	10.83	11.22	11.10	10.32	11.26	11.94
malP_b3417_14	9.909	10.83	11.20	11.21	10.41	10.81	11.68
malQ_b3416_14	9.251	10.05	10.44	10.44	9.587	10.12	10.90
malS_b3571_15	7.688	7.969	8.171	8.105	7.758	7.859	8.214
malT_b3418_15	8.193	8.251	8.568	8.460	8.377	8.440	8.380
malX_b1621_15	7.528	7.628	7.895	7.615	7.863	7.551	7.864
malY_b1622_15	6.938	6.951	7.070	6.962	7.103	7.044	7.128
malZ_b0403_15	8.375	8.372	8.448	8.403	8.160	8.384	8.452
manA_b1613_15	9.542	9.416	9.500	9.498	9.442	9.000	9.401
manX_b1817_15	10.61	10.45	10.70	10.47	10.62	10.24	10.93
manY_b1818_15	10.79	10.77	11.02	10.76	10.78	10.04	11.38
manZ_b1819_15	9.543	9.665	9.886	9.642	9.617	9.320	10.15
maoC_b1387_14	7.683	7.693	7.734	7.596	7.696	7.627	7.697
map_b0168_62	10.69	10.74	10.71	10.74	10.61	10.50	10.76
marA_b1531_14	9.249	8.972	9.039	8.976	9.053	9.362	8.988
marB_b1532_15	7.405	7.437	7.477	7.446	7.393	7.392	7.435
marC_b1529_15	7.724	7.723	7.726	7.680	7.638	7.697	7.648
marR_b1530_19	8.656	8.575	8.594	8.566	8.598	8.816	8.645
matA_b0294_15	5.849	5.895	5.811	5.801	5.935	5.494	5.994
matB_b0293_14	6.888	6.863	6.904	6.815	6.713	6.618	6.968
matC_b0292_14	7.084	7.177	7.211	7.088	7.027	6.941	7.295
mazG_b2781_15	9.609	9.585	9.472	9.495	9.429	11.03	9.390
mcrA_b1159_15	6.314	6.227	6.307	6.351	6.254	6.188	6.469
mcrB_b4346_15	9.103	8.771	8.881	9.004	8.988	8.409	8.724
mcrC_b4345_14	5.876	5.853	5.647	5.904	5.949	5.334	5.762
mdaB_b3028_15	9.170	9.206	9.196	9.156	8.986	8.967	9.178
mdh_b3236_54	10.67	10.83	11.12	11.08	10.81	10.75	11.04
mdlA_b0448_14	7.763	7.747	7.778	7.724	7.721	7.764	7.772
mdlB_b0449_15	8.394	8.252	8.375	8.282	8.302	8.223	8.303
mdoB_b4359_18	9.467	9.419	9.500	9.558	9.409	9.413	9.449
mdoC_b1047_14	7.769	7.864	7.959	7.851	7.776	7.956	7.929
mdoD_b1424_15	8.192	8.193	8.309	8.199	8.189	7.914	8.253
mdoG_b1048_14	10.91	10.75	10.80	10.77	10.92	10.62	10.73
mdoH_b1049_15	9.099	8.929	9.086	8.953	9.172	8.959	8.992
mdtA_b2074_15	7.780	7.781	7.692	7.666	7.788	7.737	7.729
mdtB_b2075_15	7.566	7.670	7.502	7.466	7.519	7.502	7.525
mdtC_b2076_15	7.554	7.612	7.541	7.516	7.669	7.423	7.680
mdtD_b2077_15	7.060	7.059	7.016	6.939	6.941	6.968	7.086
mdtE_b3513_15	8.157	8.149	7.976	7.839	7.975	7.675	7.942
mdtF_b3514_15	7.467	7.444	7.351	7.328	7.364	7.441	7.442
mdtG_b1053_13	7.261	7.089	7.032	6.960	7.050	7.168	7.012
mdtH_b1065_14	8.177	8.078	8.104	8.165	8.197	8.093	8.215
mdtI_b1599_13	8.024	7.949	8.073	7.939	7.931	8.155	7.888
mdtJ_b1600_13	9.073	8.723	8.900	8.820	8.823	9.243	8.684
mdtK_b1663_15	8.413	8.356	8.371	8.423	8.408	9.168	8.466
mdtL_b3710_14	7.762	7.730	7.817	7.845	7.722	7.918	7.953
mdtM_b4337_15	7.234	7.271	7.235	7.346	7.321	7.374	7.290
mdtN_b4082_14	7.411	7.478	7.535	7.376	7.544	7.428	7.572
mdtO_b4081_28	8.709	8.745	8.814	8.733	8.797	8.757	8.836
mdtP_b4080_15	8.011	8.013	8.050	8.004	8.097	7.971	8.125
melA_b4119_15	7.946	7.913	7.916	7.858	7.993	7.846	7.841
melB_b4120_15	6.192	6.158	6.203	6.145	6.184	6.403	6.186
melR_b4118_14	7.456	7.487	7.631	7.414	7.753	7.441	7.539
menA_b3930_14	8.678	8.787	8.767	8.735	8.939	9.174	8.963
menB_b2262_14	10.04	9.954	9.833	9.748	10.03	9.675	9.798
menC_b2261_14	10.16	10.11	9.938	9.908	10.18	9.792	9.954
menD_b2264_14	8.990	9.024	8.994	8.923	9.015	8.867	8.976
menE_b2260_14	8.967	8.943	8.841	8.821	9.045	8.791	8.819
menF_b2265_27	9.782	9.564	9.432	9.459	9.410	9.198	9.356
mepA_b2328_14	8.507	8.499	8.425	8.418	8.539	8.257	8.469
metA_b4013_15	7.521	7.521	7.524	7.467	7.477	9.116	7.458
metB_b3939_15	9.139	9.177	9.140	9.102	9.206	9.313	9.256
metC_b3008_15	8.020	7.927	7.976	7.969	8.009	7.729	7.920
metE_b3829_15	8.761	8.605	8.713	8.672	8.582	8.365	8.692
metF_b3941_15	8.171	8.177	8.257	8.218	8.173	8.249	8.288
metG_b2114_15	10.56	10.54	10.42	10.39	10.65	10.48	10.49
metH_b4019_15	8.659	8.732	8.738	8.678	8.737	8.717	8.767
metI_b0198_14	9.105	8.972	9.183	9.014	9.232	9.043	9.177
metJ_b3938_15	10.50	10.38	10.47	10.48	10.45	10.66	10.37
metK_b2942_15	9.738	9.740	9.757	9.732	9.874	9.690	9.791
metL_b3940_15	9.005	9.093	9.122	9.048	8.936	9.095	9.131
metN_b0199_14	9.047	8.989	9.178	9.047	9.201	9.059	9.181
metQ_b0197_15	10.01	10.09	10.18	10.03	10.13	10.06	10.13
metR_b3828_14	8.439	8.303	8.465	8.451	8.355	8.341	8.549
metT_b0673_16	11.35	11.06	10.98	11.32	11.30	11.89	11.23
mfd_b1114_15	9.236	9.257	9.223	9.297	9.312	9.160	9.137
mglA_b2149_14	7.605	8.755	9.411	8.866	8.421	8.523	8.886
mglB_b2150_14	9.675	10.82	11.50	10.84	10.78	10.85	11.00
mglC_b2148_14	8.523	9.110	9.442	9.208	8.897	9.291	9.348
mgrB_b1826_14	10.25	10.07	10.26	10.39	10.08	10.38	10.03
mgsA_b0963_15	10.65	10.82	11.00	10.86	10.75	10.15	10.69
mgtA_b4242_15	8.909	8.960	9.049	9.113	8.979	9.644	9.312
mhpA_b0347_15	8.542	8.578	8.649	8.518	8.528	8.539	8.591
mhpB_b0348_14	7.614	7.758	7.766	7.665	7.670	7.638	7.719
mhpC_b0349_15	7.636	7.602	7.745	7.636	7.608	7.416	7.645
mhpD_b0350_14	7.921	7.835	7.942	7.875	7.822	7.753	7.875
mhpE_b0352_15	9.019	9.053	9.062	9.035	8.917	8.975	8.984
mhpF_b0351_15	7.455	7.547	7.508	7.429	7.375	7.413	7.483
mhpR_b0346_15	8.838	8.866	8.985	8.924	8.920	8.931	8.926
mhpT_b0353_14	7.840	7.893	7.949	7.909	7.750	7.866	7.910
miaA_b4171_15	11.97	12.03	12.00	11.93	11.98	12.19	11.98
miaB_b0661_15	9.717	9.797	9.692	9.683	9.776	9.955	9.642
micA_b4442_6	6.211	6.246	5.933	6.060	6.263	5.616	6.189
micC_b4427_8	5.041	5.271	5.207	5.165	5.153	5.233	5.198
micF_b4439_3	6.666	6.964	6.700	6.879	6.607	7.058	6.754
minC_b1176_15	10.21	9.965	10.32	10.19	10.15	10.35	10.11
minD_b1175_14	10.04	9.894	10.24	10.09	9.935	9.689	10.03
minE_b1174_15	9.740	9.540	9.874	9.783	9.771	9.405	9.740
mioC_b3742_15	10.11	9.935	10.14	10.17	10.01	10.46	10.18
mipA_b1782_14	11.37	11.46	11.47	11.42	11.46	11.35	11.46
mlrA_b2127_15	7.262	7.262	7.451	7.391	7.248	7.171	7.364
mltA_b2813_14	8.982	9.087	9.009	9.036	8.977	9.209	9.020
mltB_b2701_15	9.403	9.578	9.541	9.399	9.476	9.351	9.438
mltC_b2963_15	9.064	9.180	9.051	9.196	9.028	9.377	9.147
mltD_b0211_15	9.263	9.159	9.238	9.202	9.113	9.138	9.182
mmuM_b0261_15	8.964	9.047	9.126	8.949	9.062	8.774	9.048
mmuP_b0260_14	8.017	8.010	8.074	8.000	7.863	7.734	8.117
mngA_b0731_15	7.902	7.981	7.999	7.900	8.013	7.949	7.985
mngB_b0732_15	7.106	7.143	7.186	7.058	7.096	7.105	7.196
mngR_b0730_15	7.872	7.761	7.761	7.752	7.742	7.794	7.958
mnmA_b1133_14	10.43	10.31	10.20	10.16	10.36	10.11	10.23
mnmC_b2324_15	8.881	8.898	8.903	8.825	8.848	8.663	8.814
mnmE_b3706_15	10.17	10.26	10.16	10.15	10.11	10.51	10.26
mnmG_b3741_14	9.619	9.793	9.635	9.634	9.733	10.23	9.851
mntH_b2392_15	7.270	7.379	7.431	7.528	7.312	7.925	7.414
mntR_b0817_14	9.383	9.331	9.381	9.318	9.363	9.536	9.348
moaA_b0781_15	9.357	9.427	9.420	9.333	9.339	9.420	9.418
moaB_b0782_15	9.608	9.574	9.639	9.668	9.426	9.645	9.521
moaC_b0783_14	9.838	9.935	9.904	9.893	9.855	9.906	9.855
moaD_b0784_15	9.992	9.996	10.02	10.00	9.920	10.02	9.907
moaE_b0785_15	8.917	8.913	8.962	8.958	8.880	8.984	8.956
mobA_b3857_14	7.922	8.065	7.959	7.946	8.034	8.095	7.975
mobB_b3856_15	8.320	8.376	8.287	8.230	8.308	8.661	8.293
modA_b0763_15	8.408	8.366	8.414	8.419	8.427	8.355	8.455
modB_b0764_15	8.454	8.292	8.528	8.408	8.319	8.329	8.502
modC_b0765_15	8.349	8.193	8.334	8.160	8.294	8.270	8.342
modE_b0761_14	8.270	8.220	8.313	8.186	8.286	8.020	8.259
modF_b0760_15	7.736	7.813	7.817	7.850	7.779	7.776	7.948
moeA_b0827_14	9.851	9.662	9.448	9.535	9.563	9.219	9.394
moeB_b0826_15	9.045	8.887	8.851	8.858	8.918	8.699	8.896
mog_b0009_15	9.816	9.846	9.885	9.824	9.753	9.558	9.835
mokB_b1420_5	7.650	7.272	7.794	7.768	7.651	7.684	7.680
mokC_b0018_6	6.747	6.509	6.840	6.489	6.602	6.593	6.578
motA_b1890_14	6.988	6.997	7.128	7.054	7.148	7.137	7.111
motB_b1889_14	7.184	7.355	7.310	7.245	7.326	7.229	7.276
mpaA_b1326_14	8.239	8.054	8.123	8.157	8.033	7.818	7.983
mpl_b4233_15	10.06	10.14	10.02	10.13	10.14	10.16	10.08
mppA_b1329_15	8.192	8.238	8.626	8.635	8.566	8.663	8.548
mprA_b2684_15	10.70	10.49	10.43	10.48	10.40	10.13	10.27
mqo_b2210_15	8.933	9.296	9.447	9.455	9.276	9.776	9.668
mqsR_b3022_14	7.236	7.117	7.268	7.344	7.193	6.995	7.246
mraW_b0082_15	9.883	9.812	10.05	10.06	9.810	10.21	9.954
mraY_b0087_15	9.075	8.935	9.036	9.047	9.006	8.791	8.950
mraZ_b0081_15	10.91	10.82	10.96	10.99	10.79	11.08	10.86
mrcA_b3396_15	9.370	9.411	9.464	9.409	9.484	9.560	9.487
mrcB_b0149_15	9.090	9.080	9.164	9.144	9.100	9.093	9.115
mrdA_b0635_14	9.211	9.256	9.238	9.307	9.212	9.339	9.317
mrdB_b0634_15	9.673	9.608	9.577	9.539	9.575	9.529	9.508
mreB_b3251_15	11.41	11.44	11.42	11.40	11.29	11.58	11.54
mreC_b3250_15	9.721	9.699	9.804	9.787	9.703	9.850	9.822
mreD_b3249_14	9.397	9.352	9.396	9.404	9.287	9.502	9.408
mrp_b2113_14	10.14	10.17	10.08	10.08	10.14	9.696	10.11
mrr_b4351_15	9.210	9.347	9.343	9.384	9.157	9.475	9.191
msbA_b0914_14	9.469	9.450	9.453	9.493	9.491	9.795	9.532
mscL_b3291_15	9.880	9.772	9.870	9.870	9.689	9.766	9.741
mscS_b2924_15	10.03	9.741	9.461	9.645	9.578	9.372	9.170
msrA_b4219_15	8.100	7.877	7.936	7.857	7.819	7.685	7.846
msrB_b1778_14	9.566	9.657	9.858	9.804	9.711	9.689	9.678
msyB_b1051_15	10.26	10.02	9.989	10.04	9.663	9.800	9.798
mtfA_b1976_15	8.108	8.013	8.350	8.181	8.198	7.726	7.909
mtgA_b3208_14	8.376	8.348	8.257	8.239	8.299	8.339	8.167
mtlA_b3599_15	8.948	8.983	9.034	8.863	8.778	8.805	8.966
mtlD_b3600_15	8.726	8.637	8.782	8.747	8.549	8.917	8.814
mtlR_b3601_15	8.419	8.270	8.362	8.509	8.179	8.699	8.520
mtn_b0159_14	10.52	10.41	10.45	10.39	10.47	10.15	10.28
mtr_b3161_14	8.124	8.145	8.121	8.104	8.214	8.262	8.222
mug_b3068_15	9.084	8.805	9.019	9.067	8.906	8.624	8.890
mukB_b0924_15	9.474	9.531	9.433	9.382	9.445	9.294	9.460
mukE_b0923_15	10.48	10.57	10.48	10.47	10.43	10.54	10.44
mukF_b0922_15	9.731	9.727	9.760	9.776	9.676	9.502	9.669
murA_b3189_14	10.00	10.15	10.10	10.10	10.07	9.995	10.14
murB_b3972_15	9.119	9.223	9.049	8.965	9.162	9.028	8.985
murC_b0091_14	9.993	10.03	10.10	10.06	10.02	9.847	9.990
murD_b0088_15	9.896	9.879	9.950	9.903	9.803	9.824	9.807
murE_b0085_15	10.71	10.67	10.74	10.75	10.65	10.65	10.62
murF_b0086_14	9.284	9.335	9.396	9.404	9.315	9.206	9.215
murG_b0090_15	9.837	9.751	9.779	9.767	9.723	9.685	9.735
murI_b3967_15	9.781	9.840	9.542	9.718	9.650	9.415	9.539
murP_b2429_14	8.165	8.117	8.362	8.248	8.191	8.203	8.539
murQ_b2428_15	9.262	9.429	9.904	9.549	9.632	9.789	10.24
mutH_b2831_15	8.249	8.311	8.323	8.309	8.289	8.399	8.266
mutL_b4170_14	8.398	8.353	8.354	8.286	8.331	8.371	8.368
mutM_b3635_15	8.590	8.845	8.820	8.739	8.816	9.238	8.909
mutS_b2733_15	9.025	9.068	9.107	9.020	9.124	8.726	8.966
mutT_b0099_15	8.518	8.542	8.505	8.462	8.410	8.518	8.586
mutY_b2961_15	9.585	9.747	9.692	9.743	9.683	10.06	9.800
nac_b1988_14	6.789	6.838	6.931	6.766	6.824	6.708	6.743
nadA_b0750_15	8.138	8.071	8.110	8.041	8.017	7.949	7.995
nadB_b2574_15	7.510	7.514	7.609	7.581	7.454	7.515	7.580
nadC_b0109_14	8.445	8.366	8.343	8.320	8.187	7.496	8.199
nadD_b0639_14	9.642	9.535	9.539	9.496	9.527	9.197	9.493
nadE_b1740_15	10.14	10.11	10.09	10.04	9.939	9.436	10.07
nadK_b2615_15	8.306	8.171	8.326	8.265	8.130	7.935	8.192
nadR_b4390_15	9.580	9.641	9.601	9.641	9.493	9.421	9.550
nagA_b0677_15	9.769	9.636	9.635	9.571	9.678	9.241	9.513
nagB_b0678_15	8.688	8.642	8.828	8.616	8.825	8.337	8.689
nagC_b0676_14	9.740	9.658	9.592	9.608	9.578	9.546	9.556
nagD_b0675_14	9.724	9.637	9.619	9.648	9.603	9.661	9.615
nagE_b0679_15	8.841	8.912	9.029	8.967	8.985	8.934	9.124
nagK_b1119_15	9.540	9.334	9.426	9.377	9.445	9.266	9.281
nagZ_b1107_14	9.849	9.833	9.793	9.798	9.801	9.654	9.756
nanA_b3225_15	7.841	8.040	8.137	7.998	7.981	7.813	8.069
nanC_b4311_13	6.223	6.400	6.364	6.327	6.344	6.248	6.442
nanE_b3223_13	8.997	9.155	9.182	9.104	9.109	8.977	9.229
nanK_b3222_14	7.961	8.038	8.104	8.031	8.035	7.899	8.111
nanR_b3226_15	8.827	8.860	8.930	8.894	8.808	8.502	8.674
nanT_b3224_15	7.737	8.058	7.992	7.818	7.946	7.806	7.949
napA_b2206_14	8.653	8.657	8.701	8.642	8.739	8.314	8.712
napB_b2203_15	7.287	7.353	7.364	7.235	7.167	7.096	7.372
napC_b2202_14	8.447	8.399	8.481	8.459	8.293	8.330	8.406
napD_b2207_15	7.907	7.858	7.994	7.797	7.892	7.746	7.897
napF_b2208_14	7.140	7.001	7.223	7.006	7.210	6.931	7.149
napG_b2205_15	8.544	8.522	8.550	8.509	8.322	8.390	8.526
napH_b2204_14	8.589	8.584	8.680	8.614	8.540	8.504	8.733
narG_b1224_14	7.931	8.043	8.008	7.862	7.979	7.855	8.008
narH_b1225_14	7.956	8.005	8.038	7.930	7.995	7.835	7.982
narI_b1227_15	7.575	7.622	7.723	7.557	7.680	7.464	7.677
narJ_b1226_15	8.572	8.636	8.695	8.529	8.629	8.480	8.567
narK_b1223_15	7.803	7.865	7.916	7.789	7.864	7.711	7.858
narL_b1221_14	10.02	9.887	9.734	9.773	9.885	9.706	9.520
narP_b2193_15	9.108	9.067	9.087	9.111	9.147	9.321	9.070
narQ_b2469_15	7.346	7.361	7.273	7.198	7.406	7.090	7.263
narU_b1469_15	7.755	7.720	7.821	7.684	7.861	7.819	7.870
narV_b1465_14	7.064	7.050	7.207	7.082	7.227	6.939	7.174
narW_b1466_15	8.804	8.757	8.862	8.708	8.744	8.559	8.846
narX_b1222_14	8.711	8.715	8.606	8.570	8.670	8.825	8.552
narY_b1467_15	7.803	7.767	7.916	7.805	7.808	7.551	7.809
narZ_b1468_14	8.283	8.097	8.236	8.158	8.321	8.016	8.213
ndh_b1109_15	11.32	11.16	11.10	11.06	11.29	10.80	11.35
ndk_b2518_15	10.59	11.20	11.50	11.42	11.32	11.78	11.75
nei_b0714_15	8.289	8.388	8.216	8.208	8.212	8.278	8.232
nemA_b1650_15	7.993	7.917	7.994	7.993	8.071	7.695	7.996
nepI_b3662_15	7.424	7.566	7.467	7.613	7.539	7.970	7.617
nfi_b3998_15	9.518	9.470	9.424	9.445	9.420	9.550	9.420
nfo_b2159_15	9.302	9.326	9.253	9.134	9.301	9.134	9.297
nfrA_b0568_14	8.165	8.124	8.116	8.064	8.106	7.874	8.125
nfrB_b0569_14	7.130	7.084	7.094	7.025	7.133	6.922	7.041
nfsA_b0851_15	10.16	10.06	10.15	10.00	10.09	10.01	10.16
nfsB_b0578_15	10.32	10.37	10.42	10.33	10.12	10.05	10.25
nhaA_b0019_15	9.309	9.228	9.324	9.220	9.159	9.776	9.225
nhaB_b1186_15	8.804	8.765	8.937	8.822	8.928	8.813	8.856
nhaR_b0020_15	9.067	8.884	9.028	8.976	8.761	9.479	8.762
nhoA_b1463_15	7.745	7.901	7.880	7.909	7.833	7.817	7.888
nikA_b3476_15	7.488	7.651	7.668	7.500	7.615	7.676	7.646
nikB_b3477_14	8.505	8.715	8.731	8.604	8.647	8.455	8.745
nikC_b3478_15	8.138	8.229	8.210	8.147	8.120	8.163	8.258
nikD_b3479_14	8.005	8.067	8.073	7.991	8.039	7.993	8.071
nikE_b3480_15	7.679	7.790	7.767	7.649	7.787	7.764	7.810
nikR_b3481_15	8.253	8.296	8.388	8.225	8.250	8.265	8.358
ninE_b0548_14	7.151	7.223	7.247	7.131	7.204	7.117	7.166
nirB_b3365_15	7.962	8.037	8.093	8.020	7.991	7.951	8.061
nirC_b3367_28	7.627	7.567	7.648	7.617	7.582	7.528	7.666
nirD_b3366_15	8.120	8.136	8.259	8.130	8.123	8.006	8.284
nlpA_b3661_15	7.162	6.986	7.332	7.377	7.182	7.251	7.242
nlpB_b2477_14	10.24	10.25	10.17	10.20	10.13	10.32	10.06
nlpC_b1708_14	7.990	7.822	7.918	7.935	7.909	7.779	7.778
nlpD_b2742_14	11.54	11.30	11.39	11.37	11.29	11.22	11.12
nlpE_b0192_15	8.485	8.490	8.447	8.456	8.282	8.411	8.353
nlpI_b3163_14	11.71	11.65	11.53	11.57	11.62	11.83	11.54
norR_b2709_14	8.234	8.242	8.228	8.203	8.221	8.267	8.110
norV_b2710_14	7.738	7.912	7.849	7.753	7.808	7.842	7.886
norW_b2711_15	8.010	8.136	8.082	8.047	8.111	8.111	8.169
npr_b3206_14	9.064	9.212	8.898	9.102	9.086	9.013	9.062
nrdA_b2234_15	10.32	10.80	10.10	10.12	10.31	10.02	10.11
nrdB_b2235_15	9.902	10.42	9.678	9.646	9.797	9.424	9.600
nrdD_b4238_15	8.941	9.061	9.035	9.027	9.102	9.083	9.063
nrdE_b2675_15	7.200	7.277	7.415	7.390	7.373	7.568	7.690
nrdF_b2676_15	7.143	7.332	7.397	7.362	7.294	7.455	7.605
nrdG_b4237_14	8.070	8.160	8.166	8.258	8.178	8.262	8.132
nrdH_b2673_14	7.784	7.791	8.098	8.047	7.980	8.125	8.545
nrdI_b2674_14	7.295	7.463	7.783	7.727	7.660	8.014	8.217
nrdR_b0413_15	10.42	10.31	10.31	10.28	10.28	10.04	10.33
nrfA_b4070_15	8.153	8.131	8.279	8.118	8.245	8.088	8.304
nrfB_b4071_14	6.804	6.870	6.972	6.891	6.831	6.946	6.987
nrfC_b4072_15	8.293	8.293	8.353	8.261	8.347	8.244	8.409
nrfD_b4073_15	8.232	8.238	8.316	8.293	8.276	8.230	8.256
nrfE_b4074_15	7.485	7.535	7.543	7.544	7.528	7.592	7.648
nrfF_b4075_15	7.544	7.546	7.593	7.542	7.504	7.552	7.513
nrfG_b4076_15	7.362	7.446	7.524	7.451	7.335	7.426	7.489
nsrR_b4178_15	10.00	9.764	9.856	10.01	9.651	9.510	9.763
nth_b1633_15	8.050	8.036	8.116	8.055	8.069	8.059	8.099
nudB_b1865_15	10.98	10.94	10.90	10.84	10.89	10.62	10.84
nudC_b3996_15	8.503	8.516	8.491	8.441	8.407	8.537	8.486
nudE_b3397_15	8.461	8.532	8.562	8.688	8.477	9.014	8.555
nudF_b3034_15	9.329	9.334	9.219	9.306	9.259	9.049	9.248
nudG_b1759_15	8.225	8.222	8.293	8.249	8.224	8.195	8.304
nudH_b2830_14	10.80	10.78	10.61	10.72	10.65	10.69	10.52
nudI_b2251_15	9.021	8.819	9.099	9.058	9.061	8.988	8.999
nudJ_b1134_14	9.264	9.071	9.136	9.037	9.155	8.905	9.058
nudK_b2467_14	8.574	8.513	8.474	8.467	8.449	8.195	8.367
nudL_b1813_15	8.276	8.278	8.288	8.277	8.267	8.090	8.263
nuoA_b2288_14	11.32	11.42	11.47	11.37	11.45	11.55	11.38
nuoB_b2287_14	11.67	11.77	11.96	11.85	11.88	11.75	11.84
nuoC_b2286_15	11.77	11.89	12.03	11.93	11.91	11.52	11.91
nuoE_b2285_14	11.84	11.95	12.04	11.95	11.96	11.60	11.97
nuoF_b2284_14	11.28	11.35	11.42	11.36	11.36	11.05	11.40
nuoG_b2283_14	11.43	11.45	11.53	11.54	11.53	11.14	11.53
nuoH_b2282_14	11.50	11.50	11.52	11.53	11.47	11.15	11.55
nuoI_b2281_14	11.18	11.24	11.26	11.21	11.21	10.92	11.27
nuoJ_b2280_15	10.83	10.87	10.92	10.90	10.88	10.44	11.01
nuoK_b2279_14	10.86	10.91	10.93	10.92	10.93	10.39	10.98
nuoL_b2278_14	11.15	11.15	11.15	11.22	11.14	10.48	11.25
nuoM_b2277_15	10.26	10.28	10.45	10.36	10.00	9.718	10.39
nuoN_b2276_29	10.74	10.70	10.74	10.71	10.68	10.24	10.73
nupC_b2393_15	9.471	9.576	9.660	9.580	9.861	10.01	9.968
nupG_b2964_15	8.035	8.560	8.729	8.395	8.831	8.964	9.293
nupX_b2161_15	7.299	7.248	7.442	7.213	7.390	7.313	7.298
nusA_b3169_14	12.20	12.21	12.28	12.17	12.31	12.28	12.37
nusB_b0416_15	10.77	10.76	10.57	10.59	10.80	10.69	10.71
nusG_b3982_15	11.15	11.35	11.28	11.26	11.24	12.15	11.50
obgE_b3183_15	9.880	9.925	9.950	9.949	10.03	10.35	10.15
ogrK_b2082_15	8.436	8.495	8.499	8.444	8.415	8.566	8.496
ogt_b1335_15	6.849	6.979	6.948	6.860	6.829	6.741	6.870
ompA_b0957_14	12.77	12.59	12.65	12.50	12.77	11.93	12.61
ompC_b2215_15	13.01	12.94	12.94	12.94	12.94	12.04	12.84
ompF_b0929_15	11.59	11.90	12.24	12.22	11.93	11.46	12.12
ompG_b1319_15	7.665	7.589	7.713	7.727	7.695	7.471	7.717
ompL_b3875_15	5.633	5.682	5.644	5.429	5.796	5.473	5.764
ompN_b1377_15	6.592	6.743	6.675	6.626	6.657	6.523	6.653
ompR_b3405_14	9.689	9.572	9.707	9.669	9.769	9.581	9.648
ompT_b0565_14	10.39	9.811	10.31	10.28	10.14	9.168	10.56
ompW_b1256_15	7.192	7.382	7.490	7.325	7.284	7.158	7.493
ompX_b0814_15	12.60	12.47	12.49	12.35	12.42	12.05	12.32
omrA_b4444_3	5.325	5.224	5.557	5.477	5.589	5.395	5.283
omrB_b4445_3	7.352	7.633	7.279	7.363	7.050	7.345	7.447
oppA_b1243_15	10.85	10.61	10.90	10.89	10.79	10.77	10.86
oppB_b1244_15	10.10	9.955	10.07	10.22	10.18	10.19	10.27
oppC_b1245_15	10.78	10.60	10.77	10.79	10.70	10.55	10.72
oppD_b1246_15	10.87	10.70	10.80	10.84	10.88	10.75	10.78
oppF_b1247_15	9.431	9.222	9.444	9.423	9.460	9.085	9.330
orn_b4162_15	9.391	9.509	9.397	9.438	9.485	9.339	9.363
osmB_b1283_15	8.867	8.421	8.576	8.385	8.512	8.307	8.382
osmC_b1482_15	8.858	8.864	8.698	8.707	8.674	8.453	8.483
osmE_b1739_14	9.056	8.862	8.787	8.751	8.676	8.161	8.541
osmF_b2131_14	8.981	8.845	8.903	8.851	8.824	8.698	8.922
osmY_b4376_15	9.389	9.275	9.265	9.221	9.047	9.206	9.022
otsA_b1896_14	7.591	7.635	7.578	7.656	7.383	7.459	7.418
otsB_b1897_14	9.059	8.965	9.026	8.990	8.848	8.866	8.808
oxc_b2373_15	7.056	7.278	7.173	7.012	7.204	7.154	7.258
oxyR_b3961_15	8.947	8.903	8.931	8.960	9.069	8.930	8.954
oxyS_b4458_12	7.058	7.176	7.150	7.237	7.269	7.240	7.317
paaA_b1388_15	7.091	7.290	7.418	7.291	7.293	7.200	7.498
paaB_b1389_15	7.280	7.363	7.499	7.394	7.250	7.393	7.521
paaC_b1390_15	7.772	7.877	7.928	7.789	7.816	7.668	7.936
paaD_b1391_15	7.480	7.637	7.869	7.606	7.650	7.557	7.887
paaE_b1392_15	7.635	7.603	7.775	7.637	7.640	7.648	7.806
paaF_b1393_15	6.965	7.042	7.152	7.044	7.112	7.037	7.156
paaG_b1394_15	7.414	7.504	7.652	7.574	7.535	7.495	7.745
paaH_b1395_14	6.844	6.923	6.917	7.013	6.880	6.850	7.101
paaI_b1396_15	6.641	6.685	6.787	6.767	6.695	6.642	6.907
paaJ_b1397_15	8.296	8.331	8.428	8.347	8.414	8.309	8.520
paaK_b1398_15	7.134	7.289	7.447	7.328	7.310	7.276	7.426
paaX_b1399_14	7.662	7.530	7.856	7.795	7.698	7.623	7.748
paaY_b1400_15	7.985	8.008	8.090	8.134	8.118	8.084	8.185
pabA_b3360_14	8.142	8.212	8.099	8.192	8.142	8.320	8.095
pabB_b1812_15	8.620	8.656	8.647	8.541	8.593	8.541	8.649
pabC_b1096_15	8.758	8.744	8.750	8.783	8.774	9.129	8.686
pagB_b4023_14	9.676	9.594	9.631	9.668	9.603	9.560	9.536
pagP_b0622_15	8.059	7.946	7.977	7.846	7.973	7.891	7.914
pal_b0741_15	11.17	10.98	11.07	11.08	11.06	10.67	10.97
panB_b0134_15	10.24	10.12	10.22	10.13	10.14	9.811	10.25
panC_b0133_14	9.709	9.708	9.618	9.718	9.500	9.298	9.652
panD_b0131_14	9.969	9.966	10.01	10.11	9.899	10.14	10.01
panE_b0425_14	9.365	9.262	9.341	9.251	9.236	9.158	9.143
panF_b3258_15	8.336	8.502	8.452	8.364	8.486	8.474	8.547
parC_b3019_14	9.680	9.662	9.657	9.655	9.687	9.793	9.767
parE_b3030_14	9.450	9.583	9.575	9.648	9.516	9.469	9.528
pbpC_b2519_15	8.803	8.831	8.877	8.804	8.834	8.719	8.827
pbpG_b2134_15	8.925	8.890	9.041	8.971	8.854	8.811	8.864
pck_b3403_15	10.40	10.51	10.49	10.49	10.34	9.928	10.45
pcm_b2743_14	9.828	9.815	9.760	9.681	9.802	9.695	9.656
pcnB_b0143_18	10.49	10.53	10.56	10.60	10.55	10.66	10.63
pdhR_b0113_15	9.464	9.538	9.524	9.521	9.402	9.937	9.584
pdxA_b0052_15	9.873	9.813	9.814	9.799	9.620	9.634	9.643
pdxB_b2320_14	9.201	9.180	9.126	9.123	9.183	9.355	9.093
pdxH_b1638_14	9.760	9.641	9.580	9.539	9.506	9.024	9.403
pdxJ_b2564_14	9.500	9.454	9.421	9.441	9.490	9.334	9.376
pdxK_b2418_15	8.513	8.434	8.422	8.538	8.465	8.118	8.421
pdxY_b1636_14	9.445	9.481	9.462	9.443	9.402	8.995	9.275
pepA_b4260_15	9.648	9.647	9.608	9.648	9.717	9.510	9.655
pepB_b2523_14	10.41	10.54	10.49	10.48	10.47	10.38	10.44
pepD_b0237_15	10.52	10.46	10.43	10.40	10.31	9.755	10.39
pepE_b4021_14	8.557	8.682	8.710	8.525	8.661	8.537	8.762
pepN_b0932_15	9.689	9.787	9.792	9.704	9.750	9.425	9.701
pepP_b2908_14	10.76	10.69	10.58	10.64	10.69	10.44	10.54
pepQ_b3847_15	10.05	10.05	10.05	9.920	10.12	9.747	10.06
pepT_b1127_15	8.127	7.980	8.201	8.134	8.082	8.033	8.098
perR_b0254_14	7.527	7.488	7.567	7.529	7.335	7.157	7.581
pfkA_b3916_15	10.92	10.71	10.57	10.63	10.61	10.16	10.30
pfkB_b1723_15	10.01	9.734	9.721	9.682	9.676	9.107	9.668
pflA_b0902_15	9.793	9.634	9.517	9.479	9.519	9.073	9.299
pflB_b0903_14	11.06	10.95	10.85	10.68	10.81	9.653	10.69
pflC_b3952_15	8.620	8.674	8.755	8.700	8.720	8.719	8.692
pflD_b3951_14	7.119	7.155	7.221	7.089	7.169	7.018	7.229
pgaA_b1024_14	6.748	6.597	6.766	6.829	6.641	6.940	6.886
pgaB_b1023_14	5.759	5.486	5.739	5.775	5.620	5.723	5.758
pgaC_b1022_14	7.320	7.067	7.210	7.304	7.273	7.207	7.231
pgaD_b1021_15	7.360	7.233	7.364	7.477	7.326	7.270	7.452
pgi_b4025_15	11.02	10.83	10.76	10.73	10.65	9.886	10.65
pgk_b2926_14	12.19	11.98	11.81	11.77	11.95	10.81	11.50
pgl_b0767_15	9.008	8.933	8.837	8.751	8.700	8.318	8.922
pgm_b0688_15	9.069	9.060	9.076	9.035	9.183	8.694	9.080
pgpA_b0418_15	8.832	8.756	8.716	8.790	8.713	8.717	8.626
pgpB_b1278_15	8.938	8.908	8.896	8.917	8.926	8.738	8.771
pgsA_b1912_14	8.658	8.529	8.675	8.669	8.723	8.480	8.526
pheA_b2599_15	7.400	7.459	7.436	7.452	7.572	7.563	7.622
pheL_b2598_9	5.870	5.551	5.728	5.769	5.501	6.093	6.066
pheM_b1715_8	8.067	7.816	7.783	8.002	7.615	7.768	7.839
pheP_b0576_15	7.884	7.964	7.956	8.014	7.995	8.255	8.131
pheS_b1714_15	10.44	10.35	10.48	10.31	10.50	10.33	10.50
pheT_b1713_14	11.42	11.47	11.50	11.40	11.38	11.39	11.49
pheU_b4134_9	8.927	8.877	8.578	9.188	8.901	9.699	8.950
phnC_b4106_15	8.011	8.018	8.036	7.948	8.143	8.043	8.154
phnD_b4105_15	7.998	8.197	8.229	8.135	8.226	8.023	8.361
phnF_b4102_14	7.410	7.576	7.587	7.493	7.492	7.347	7.594
phnG_b4101_14	8.617	8.661	8.696	8.701	8.591	8.460	8.762
phnH_b4100_14	8.451	8.437	8.482	8.483	8.422	8.293	8.553
phnI_b4099_14	8.657	8.733	8.716	8.713	8.665	8.547	8.805
phnJ_b4098_14	8.585	8.737	8.773	8.716	8.590	8.679	8.824
phnK_b4097_14	8.330	8.398	8.454	8.397	8.416	8.339	8.485
phnL_b4096_14	7.852	7.979	7.963	7.834	7.861	7.906	7.999
phnM_b4095_15	8.390	8.267	8.264	8.325	8.427	8.264	8.446
phnN_b4094_14	8.010	7.985	7.989	8.026	8.086	7.988	8.128
phnO_b4093_14	8.108	8.048	8.050	8.043	8.110	8.034	8.087
phnP_b4092_15	7.751	7.758	7.661	7.726	7.682	7.838	7.712
phoA_b0383_15	7.940	7.793	7.852	7.900	7.865	7.708	7.782
phoB_b0399_15	8.633	8.681	8.726	8.690	8.675	8.805	8.478
phoE_b0241_14	7.079	7.153	7.150	6.996	7.155	6.909	7.119
phoH_b1020_15	6.642	6.652	6.736	6.708	6.619	6.667	6.702
phoP_b1130_14	10.34	9.997	10.18	10.19	10.18	10.18	10.10
phoQ_b1129_14	8.545	8.324	8.437	8.486	8.455	8.597	8.379
phoR_b0400_15	7.632	7.619	7.624	7.660	7.624	7.733	7.513
phoU_b3724_15	8.439	8.343	8.446	8.482	8.379	8.172	8.110
php_b3379_14	6.350	6.429	6.531	6.400	6.491	6.491	6.517
phr_b0708_15	9.064	8.888	8.890	8.950	8.887	8.757	8.818
pinE_b1158_15	8.542	8.554	8.511	8.527	8.456	8.438	8.629
pinH_b2648_19	5.931	5.935	5.881	5.883	5.934	5.912	5.948
pitA_b3493_15	10.09	10.19	10.17	10.12	10.15	10.70	10.17
pitB_b2987_14	7.234	7.273	7.388	7.236	7.292	7.236	7.460
pldA_b3821_15	9.104	9.042	9.173	9.114	9.211	9.086	9.179
pldB_b3825_14	9.848	9.849	9.781	9.745	9.732	9.905	9.712
plsB_b4041_15	8.814	8.784	8.868	8.801	8.772	8.650	8.795
plsC_b3018_15	9.226	9.212	9.158	9.110	9.238	9.323	9.265
plsX_b1090_21	10.25	10.20	10.06	10.07	10.17	10.53	10.16
pmbA_b4235_15	9.405	9.415	9.314	9.291	9.444	9.246	9.401
pmrD_b2259_14	9.345	9.355	9.391	9.419	9.459	9.502	9.331
pncA_b1768_15	9.218	9.199	9.185	9.166	9.350	9.304	9.242
pncB_b0931_15	9.416	9.317	9.347	9.296	9.365	9.507	9.289
pnp_b3164_14	11.46	11.52	11.40	11.47	11.48	11.71	11.60
pntA_b1603_15	10.22	10.03	10.25	10.10	10.16	9.630	10.16
pntB_b1602_14	8.910	8.927	8.972	8.941	8.809	8.677	8.833
pnuC_b0751_15	7.915	7.704	7.840	7.689	7.817	7.653	7.728
polA_b3863_15	9.867	9.889	9.917	9.831	9.920	9.584	9.881
polB_b0060_14	8.978	9.136	8.828	9.021	8.879	8.734	8.757
potA_b1126_15	10.01	10.01	9.974	10.01	10.12	10.33	10.16
potB_b1125_15	8.676	8.674	8.624	8.701	8.675	8.744	8.771
potC_b1124_15	10.48	10.32	10.42	10.41	10.41	10.19	10.43
potD_b1123_15	10.77	10.66	10.68	10.66	10.68	10.23	10.66
potE_b0692_15	6.592	6.701	6.682	6.683	6.718	6.679	6.812
potF_b0854_15	7.833	7.954	7.976	7.984	7.903	7.980	8.042
potG_b0855_15	7.705	7.698	7.742	7.620	7.726	7.738	7.781
potH_b0856_15	7.906	7.947	7.946	7.943	7.929	7.867	7.951
potI_b0857_15	7.773	7.827	7.832	7.775	7.778	7.703	7.811
poxA_b4155_15	8.150	8.274	8.286	8.243	8.252	8.493	8.382
poxB_b0871_15	8.702	8.664	8.583	8.498	8.499	8.222	8.578
ppa_b4226_15	11.47	11.45	11.40	11.49	11.44	11.29	11.35
ppc_b3956_15	9.496	9.252	9.265	9.368	9.281	8.786	9.184
ppdA_b2826_15	6.931	7.100	7.134	7.047	7.163	7.126	7.178
ppdB_b2825_15	8.280	8.359	8.235	8.178	8.311	8.400	8.335
ppdC_b2823_15	7.840	7.972	7.772	7.716	7.879	7.766	7.780
ppdD_b0108_14	7.414	7.408	7.517	7.358	7.350	7.220	7.586
pphA_b1838_14	7.304	7.276	7.383	7.272	7.412	7.290	7.339
pphB_b2734_15	6.479	6.558	6.634	6.653	6.653	6.475	6.534
ppiA_b3363_15	9.471	9.478	9.505	9.487	9.328	9.411	9.492
ppiB_b0525_14	11.34	11.36	11.30	11.38	11.26	10.77	11.32
ppiC_b3775_14	9.346	9.456	9.408	9.404	9.465	9.414	9.493
ppiD_b0441_15	10.08	10.12	10.09	10.06	10.02	9.925	10.13
ppk_b2501_15	9.332	9.111	9.189	9.215	8.968	8.657	9.015
pppA_b2972_14	8.259	8.280	8.241	8.201	8.282	8.552	8.299
pps_b1702_14	8.281	8.535	8.583	8.434	8.563	8.759	8.849
pptA_b1461_15	6.843	6.518	6.743	6.773	6.722	6.142	6.617
ppx_b2502_15	9.032	9.090	9.228	9.097	8.998	8.755	9.063
pqiA_b0950_15	8.561	8.547	8.418	8.432	8.596	8.574	8.512
pqiB_b0951_15	8.916	8.853	8.777	8.731	8.861	8.666	8.747
pqqL_b1494_14	6.170	6.074	6.154	6.182	6.178	6.087	6.201
prc_b1830_15	9.491	9.443	9.466	9.581	9.443	9.527	9.387
prfA_b1211_15	10.11	9.892	9.759	9.863	9.862	9.667	9.616
prfC_b4375_15	9.943	10.10	9.999	10.11	10.10	10.26	10.10
prfH_b0236_15	7.616	7.586	7.587	7.548	7.565	7.708	7.614
priA_b3935_14	7.918	8.025	7.910	7.860	7.875	7.929	7.886
priB_b4201_15	12.73	12.76	12.80	12.68	12.87	12.92	12.94
priC_b0467_14	9.475	9.421	9.426	9.428	9.323	9.584	9.292
prkB_b3355_15	8.719	8.641	8.678	8.634	8.661	8.428	8.560
prlC_b3498_14	8.366	8.524	8.630	8.405	8.565	8.498	8.631
prmA_b3259_15	9.010	9.107	9.030	8.978	9.186	9.059	9.086
prmB_b2330_15	10.22	10.05	10.06	9.954	10.12	9.513	10.00
prmC_b1212_14	8.546	8.414	8.339	8.409	8.472	8.419	8.327
proA_b0243_15	8.585	8.733	8.833	8.628	8.669	8.510	8.786
proB_b0242_15	9.605	9.398	9.624	9.540	9.634	9.475	9.618
proC_b0386_15	9.280	9.209	9.249	9.216	9.284	9.299	9.224
proK_b3545_15	8.433	8.392	8.420	8.533	8.502	8.642	8.601
proP_b4111_15	10.28	9.938	9.699	9.970	9.865	10.58	9.661
proQ_b1831_28	11.37	11.28	11.34	11.32	11.37	11.20	11.30
proS_b0194_15	10.19	10.16	10.18	10.14	10.16	9.972	10.04
proV_b2677_15	9.614	9.589	9.797	9.826	9.658	10.00	9.985
proW_b2678_15	9.775	9.687	9.891	9.998	9.896	10.05	10.18
proX_b2679_15	9.490	9.528	9.828	9.826	9.649	9.770	10.07
proY_b0402_15	8.605	8.784	8.612	8.568	8.515	8.789	8.684
prpB_b0331_15	7.823	7.845	7.956	7.831	7.864	7.708	8.015
prpC_b0333_15	7.580	7.555	7.693	7.611	7.573	7.385	7.740
prpD_b0334_15	6.857	6.775	7.025	6.834	6.786	6.569	6.791
prpE_b0335_15	8.078	8.068	8.146	8.016	7.942	7.768	8.198
prpR_b0330_15	7.437	7.573	7.509	7.540	7.345	7.395	7.651
prs_b1207_14	10.43	10.22	10.17	10.17	10.24	10.29	10.10
psd_b4160_15	10.30	10.38	10.30	10.28	10.35	10.46	10.44
psiE_b4030_15	7.350	7.335	7.315	7.234	7.130	6.982	7.261
psiF_b0384_15	7.463	7.395	7.327	7.392	7.291	7.054	7.266
pspA_b1304_15	8.951	8.819	8.788	8.797	8.791	8.417	8.603
pspB_b1305_14	8.935	8.886	8.912	8.903	8.925	8.817	8.819
pspC_b1306_15	8.162	8.074	8.109	8.125	8.017	8.223	8.033
pspD_b1307_15	8.980	8.912	9.066	8.927	8.880	9.037	8.861
pspE_b1308_15	9.767	9.708	9.755	9.810	9.745	9.135	9.480
pspF_b1303_15	8.321	8.207	8.291	8.228	8.236	7.962	8.192
pspG_b4050_11	8.278	8.457	8.383	8.450	8.373	8.478	8.486
psrD_b4418_12	11.25	11.18	11.09	11.32	11.21	11.30	11.21
psrN_b4448_10	7.638	7.637	7.743	7.784	7.775	8.184	7.783
psrO_b4449_14	6.115	6.332	6.256	6.268	6.276	6.278	6.283
pssA_b2585_15	9.476	9.580	9.668	9.614	9.658	9.978	9.878
pstA_b3726_15	9.604	9.622	9.574	9.653	9.677	9.524	9.405
pstB_b3725_14	10.32	10.30	10.25	10.37	10.31	9.844	9.864
pstC_b3727_15	8.969	8.848	8.913	8.979	9.047	8.824	8.498
pstS_b3728_14	9.722	9.844	9.787	9.890	9.766	9.807	9.384
pta_b2297_15	10.06	10.14	10.10	9.983	10.35	9.646	10.36
pth_b1204_14	9.180	9.203	9.195	9.193	9.195	9.392	9.273
ptrA_b2821_14	9.249	9.288	9.186	9.204	9.156	8.971	9.155
ptrB_b1845_14	6.469	6.527	6.451	6.485	6.501	6.410	6.594
ptsA_b3947_16	7.479	7.628	7.650	7.503	7.644	7.259	7.640
ptsG_b1101_15	9.472	9.604	10.09	9.956	9.659	10.40	11.02
ptsH_b2415_15	12.21	12.15	12.18	12.11	12.10	12.09	12.37
ptsI_b2416_15	11.92	11.90	11.84	11.84	11.86	11.58	12.00
ptsN_b3204_15	10.71	10.69	10.53	10.55	10.66	10.58	10.55
ptsP_b2829_15	9.041	8.988	8.895	8.962	8.962	8.986	8.876
purA_b4177_15	10.72	10.73	10.66	10.66	10.69	10.54	10.74
purB_b1131_14	10.05	9.747	9.584	9.658	9.741	9.368	9.416
purC_b2476_14	10.08	9.569	9.456	9.516	9.452	8.935	9.033
purD_b4005_14	8.908	8.692	8.551	8.626	8.628	8.321	8.464
purE_b0523_14	9.581	9.290	9.195	9.269	9.169	8.899	9.037
purF_b2312_14	8.670	8.248	8.265	8.433	8.132	7.943	8.008
purH_b4006_15	9.654	9.079	8.940	8.983	8.981	8.562	8.743
purK_b0522_14	9.294	8.961	8.919	8.990	8.869	8.654	8.770
purL_b2557_14	8.713	8.089	7.928	8.134	7.992	7.566	7.663
purM_b2499_15	9.079	8.621	8.592	8.652	8.355	8.052	8.087
purN_b2500_15	9.245	8.719	8.902	9.044	8.667	8.458	8.826
purR_b1658_15	9.088	8.980	9.067	8.990	9.007	8.903	9.050
purT_b1849_15	8.404	8.121	7.987	7.990	7.915	7.797	7.762
purU_b1232_15	8.911	8.882	8.916	8.871	8.951	8.925	8.925
putA_b1014_14	8.883	9.132	9.194	9.028	8.968	8.897	9.112
putP_b1015_15	8.586	8.687	8.996	8.916	8.731	8.890	8.936
puuA_b1297_15	8.292	8.353	8.385	8.349	8.395	8.652	8.376
puuB_b1301_15	8.467	8.602	8.535	8.511	8.496	8.336	8.453
puuC_b1300_15	8.170	8.395	8.298	8.283	8.294	8.263	8.353
puuD_b1298_15	8.072	8.177	8.289	8.233	8.233	8.325	8.112
puuE_b1302_15	8.708	8.787	8.783	8.746	8.837	8.670	8.766
puuP_b1296_14	7.007	7.126	7.143	7.084	7.142	7.071	7.146
puuR_b1299_15	8.155	8.206	8.326	8.244	8.242	8.550	8.258
pykA_b1854_15	9.557	9.581	9.786	9.692	9.723	9.366	9.753
pykF_b1676_15	11.41	11.10	10.99	10.99	10.98	10.13	10.66
pyrB_b4245_14	9.627	9.245	9.004	9.072	9.019	8.581	8.747
pyrC_b1062_15	9.542	9.153	9.121	9.171	9.122	8.498	8.814
pyrD_b0945_15	9.176	8.954	8.852	8.822	8.828	8.909	8.664
pyrE_b3642_14	7.941	8.030	8.000	8.003	8.011	7.997	8.040
pyrF_b1281_14	8.621	8.717	8.507	8.627	8.688	8.945	8.576
pyrG_b2780_14	11.08	10.94	10.87	10.73	10.96	10.56	10.65
pyrH_b0171_15	11.14	11.12	11.09	10.94	11.04	10.70	11.03
pyrI_b4244_14	9.623	8.894	8.608	8.738	8.461	8.254	8.300
pyrL_b4246_14	6.736	6.850	6.523	6.488	6.540	6.337	6.332
qmcA_b0489_14	8.605	8.517	8.557	8.498	8.511	8.541	8.544
qor_b4051_14	8.862	8.867	8.702	8.666	8.650	8.334	8.585
qseB_b3025_14	8.719	8.825	8.828	8.854	8.879	8.561	8.852
qseC_b3026_15	8.496	8.500	8.518	8.524	8.384	8.392	8.573
queA_b0405_15	10.26	10.28	10.20	10.26	10.17	10.39	10.35
queC_b0444_15	9.017	9.090	9.016	9.049	8.830	8.840	8.996
queF_b2794_15	8.614	8.668	8.577	8.560	8.595	8.628	8.455
racC_b1351_15	5.393	5.467	5.597	5.412	5.491	5.287	5.464
racR_b1356_15	9.796	9.481	9.354	9.723	9.454	9.503	9.117
radA_b4389_15	9.898	9.967	9.980	9.861	10.01	9.920	9.967
raiA_b2597_15	12.43	12.55	12.48	12.43	12.47	11.96	12.35
rarA_b0892_15	9.406	9.423	9.154	9.344	9.285	9.110	9.249
rarD_b3819_14	8.146	8.199	8.297	8.221	8.406	8.589	8.471
ravA_b3746_14	8.917	8.722	8.924	8.839	8.739	8.606	8.809
rbbA_b3486_15	8.241	8.109	7.995	8.064	8.209	7.851	8.086
rbfA_b3167_14	10.08	10.09	10.09	10.07	10.05	10.38	10.14
rbn_b2268_15	8.494	8.505	8.458	8.489	8.595	8.391	8.457
rbsA_b3749_15	8.960	9.535	10.03	9.493	10.27	10.01	10.17
rbsB_b3751_15	11.26	11.88	12.20	11.76	11.96	12.02	12.30
rbsC_b3750_15	9.452	10.08	10.50	10.01	10.49	10.41	10.63
rbsD_b3748_15	10.64	11.54	11.94	11.47	12.04	11.92	12.18
rbsK_b3752_15	10.19	10.66	10.94	10.65	10.86	10.98	11.06
rbsR_b3753_15	8.831	9.180	9.374	9.223	9.080	9.364	9.328
rcnA_b2106_15	6.855	6.921	6.958	6.951	6.872	6.846	7.040
rcnR_b2105_15	9.524	9.360	9.509	9.494	9.489	9.352	9.513
rcsA_b1951_15	5.413	5.334	5.521	5.458	5.483	5.397	5.531
rcsB_b2217_15	10.32	10.23	10.18	10.27	10.18	10.14	10.16
rcsC_b2218_16	8.180	8.173	8.231	8.103	8.173	8.200	8.141
rcsD_b2216_15	10.20	10.10	10.09	10.10	10.06	9.612	9.975
rcsF_b0196_14	10.20	10.15	10.13	10.14	10.12	10.30	10.02
rdgB_b2954_14	10.00	9.896	9.988	9.965	9.834	9.998	10.00
rdgC_b0393_15	9.816	9.941	9.904	9.874	9.748	9.818	9.845
rdlA_b4420_2	8.671	8.410	8.167	8.417	8.357	8.703	7.990
rdlD_b4454_2	7.735	7.797	7.840	7.860	7.877	8.170	7.787
rdoA_b3859_15	10.32	10.30	10.17	10.21	10.19	10.82	10.21
recA_b2699_15	11.66	12.03	11.31	11.80	11.83	11.47	13.21
recB_b2820_15	8.570	8.509	8.380	8.399	8.429	8.178	8.268
recC_b2822_14	8.255	8.322	8.204	8.166	8.150	7.854	8.101
recD_b2819_15	8.563	8.592	8.524	8.520	8.535	8.297	8.504
recE_b1350_14	7.127	7.026	7.164	7.031	7.048	7.065	7.111
recF_b3700_15	9.512	9.630	9.544	9.524	9.641	9.997	9.601
recG_b3652_15	8.593	8.608	8.496	8.595	8.565	8.413	8.444
recJ_b2892_14	9.200	9.242	9.111	9.087	9.162	9.130	9.218
recN_b2616_14	9.503	9.895	9.154	9.647	9.679	9.478	9.632
recO_b2565_15	8.892	8.863	8.913	8.814	8.826	8.783	8.822
recQ_b3822_14	8.874	8.881	8.818	8.913	8.812	9.050	8.734
recR_b0472_15	9.955	9.989	9.992	9.890	10.02	9.995	9.891
recT_b1349_15	7.437	7.594	7.562	7.475	7.535	7.399	7.543
recX_b2698_14	8.908	9.260	8.591	8.955	9.081	9.603	8.886
relA_b2784_15	9.110	9.038	9.072	9.060	9.143	8.860	8.915
relB_b1564_14	8.989	8.847	8.941	8.974	8.800	8.608	8.692
relE_b1563_15	8.443	8.271	8.265	8.293	8.117	8.285	8.117
rem_b1561_14	7.444	7.500	7.525	7.504	7.475	7.547	7.421
rep_b3778_15	9.104	9.167	9.114	9.121	9.121	9.556	9.135
rfaB_b3628_14	9.021	9.068	9.005	9.067	8.899	9.312	9.052
rfaC_b3621_15	9.664	9.724	9.675	9.628	9.706	9.607	9.680
rfaD_b3619_15	11.40	11.33	11.30	11.29	11.37	11.29	11.26
rfaE_b3052_15	9.179	9.184	9.067	9.086	9.113	9.249	9.066
rfaF_b3620_15	10.53	10.38	10.28	10.28	10.42	10.32	10.32
rfaG_b3631_14	9.723	9.734	9.765	9.753	9.734	9.857	9.800
rfaH_b3842_14	7.918	7.947	7.813	7.875	7.878	8.328	7.834
rfaI_b3627_15	8.779	8.962	8.785	8.861	8.792	8.650	8.873
rfaJ_b3626_15	8.880	8.999	8.811	9.001	8.935	8.597	8.971
rfaL_b3622_15	9.023	8.969	8.889	8.937	8.766	8.410	8.806
rfaP_b3630_14	9.280	9.268	9.244	9.235	9.112	9.075	9.238
rfaQ_b3632_14	9.706	9.652	9.695	9.698	9.589	9.881	9.784
rfaS_b3629_14	7.554	7.534	7.442	7.531	7.553	7.601	7.346
rfaY_b3625_15	9.136	9.273	9.153	9.201	9.194	8.933	9.206
rfaZ_b3624_14	7.478	7.564	7.360	7.472	7.354	7.471	7.460
rfbA_b2039_15	11.15	11.03	11.05	11.06	11.11	11.31	11.03
rfbB_b2041_14	10.16	10.08	10.10	10.12	10.13	10.27	10.19
rfbC_b2038_15	9.852	9.724	9.751	9.733	9.723	9.821	9.720
rfbD_b2040_14	9.808	9.875	9.858	9.771	9.903	9.736	9.831
rfbX_b2037_15	9.743	9.633	9.660	9.593	9.689	9.786	9.629
rfc_b2035_15	8.925	8.807	8.748	8.761	8.823	8.858	8.739
rfe_b3784_15	9.248	9.166	9.372	9.277	9.247	9.765	9.429
rffA_b3791_15	8.916	8.881	8.831	8.792	8.855	8.834	8.900
rffC_b3790_29	8.855	8.793	8.762	8.748	8.878	8.761	8.797
rffD_b3787_15	10.07	9.950	10.12	10.12	9.877	10.19	10.09
[truncated: 2,218 more rows]
