# Supplementary material for: MetNetGE: interactive views of biological networks and ontologies
Source: BMC Bioinformatics. 2010 Sep 17;11:469. doi: 10.1186/1471-2105-11-469 (PMC2946353; doi:10.1186/1471-2105-11-469)
Supplement: Additional file 2 — MetNetGE source code. This is the source code of MetNetGE. Please go to MetNetGE.org to find the latest version, dependency packages and tutorials. [file 1471-2105-11-469-S2.ZIP › MetNetGE-1.0.3/SampleData/m3dData/DifferentailExpressedGenes.txt]

dinI
codB
gadB
yeaR
codA
pyrI
ydiH
isrB
purL
iraP
ompT
purH
yneM
guaB
cydA
purN
purC
cspG
cyaA
gadX
