# Supplementary material for: MetNetGE: interactive views of biological networks and ontologies
Source: BMC Bioinformatics. 2010 Sep 17;11:469. doi: 10.1186/1471-2105-11-469 (PMC2946353; doi:10.1186/1471-2105-11-469)
Supplement: Additional file 2 — MetNetGE source code. This is the source code of MetNetGE. Please go to MetNetGE.org to find the latest version, dependency packages and tutorials. [file 1471-2105-11-469-S2.ZIP › MetNetGE-1.0.3/SampleData/m3dData/expression_rma_2experi_suh.txt]

	carbonSourceForaging_r1	carbonSourceForaging_r2	ik_L2_T2.5_r1	ik_L2_T3_r1	ik_L2_T3.5_r1	ik_L2_T4_r1	ik_L2_T4.5_r1	ik_L2_T5_r1	ik_L2_T5.5_r1	ik_L2_T6_r1	ik_L2_T8_r1	ik_H2_T2.5_r1	ik_H2_T3_r1	ik_H2_T3.5_r1	ik_H2_T4_r1	ik_H2_T4.5_r1	ik_H2_T5_r1	ik_H2_T5.5_r1	ik_H2_T6_r1	ik_H2_T8_r1
gfcA	9.132750	8.697700	8.380520	8.601810	8.507260	8.550890	8.523810	8.754400	8.523560	8.426950	8.567290	8.583430	8.488450	8.568660	8.521590	8.715660	8.403900	8.433790	8.561700	8.890920
gfcB	8.339150	7.872860	7.674010	7.808780	7.657090	7.430350	7.646020	7.563070	7.762590	7.642140	7.819730	7.796160	7.573930	7.612900	7.554660	7.863670	7.620670	7.685630	7.863780	7.856390
gfcC	7.206860	7.052550	6.780000	6.972590	6.841480	5.691050	6.843180	6.694210	6.823290	6.786670	7.088650	6.864400	6.975830	6.906380	6.750730	6.868250	6.814460	6.857370	6.808750	7.014580
gfcD	7.396760	7.222390	6.866540	7.161020	7.055280	6.993170	7.074220	6.936960	7.196440	7.137730	7.239040	7.007840	7.068840	7.042090	7.070320	7.189600	7.034700	7.133830	7.109630	7.252770
gfcE	8.038050	8.203280	7.769400	7.975430	7.881140	8.078010	8.082940	7.878460	8.106990	8.093580	8.020380	7.880560	7.915700	8.036990	7.863130	8.142450	7.879660	7.976890	8.114990	8.004890
etp	8.342190	8.214680	7.883100	7.969810	7.893470	7.956690	7.986890	7.783210	8.035660	7.994160	8.165480	7.958270	7.928710	7.961770	7.978860	7.940890	7.892230	7.926190	8.063550	8.073750
etk	8.172170	8.012230	7.773060	8.012360	7.824680	7.763420	7.756190	7.801910	7.908230	7.934300	8.201590	7.813230	7.854460	7.815460	7.750170	7.921060	7.959540	8.079170	8.129370	8.362170
appA	8.119750	8.198360	7.335610	7.621800	7.400940	7.332490	7.483050	7.722590	8.830570	9.074720	7.860000	7.518650	7.521960	7.529370	7.669770	8.116310	8.881780	8.804080	8.831400	8.390120
yccB	8.256250	8.669120	7.822200	7.740140	7.720370	8.083740	8.097760	8.962940	10.078200	10.729700	8.520130	7.866960	7.732430	8.054250	8.580570	9.355640	10.610000	10.160700	10.600600	9.785530
yacG	8.034790	8.126840	7.920500	8.597300	8.634200	8.668750	8.696050	8.598690	9.281110	8.884140	8.004820	8.452320	8.700090	8.645960	8.817860	9.189350	8.925050	8.874900	8.963770	8.780100
appB	8.034430	8.030610	7.361660	7.611130	7.486730	7.241060	7.560640	7.674910	8.841590	9.052110	7.842310	7.462530	7.393980	7.513760	7.772270	8.374540	8.861200	8.716660	8.857440	8.388130
appC	8.934680	8.803600	8.236950	8.362500	8.370470	8.227650	8.506530	8.787960	9.975800	9.961590	8.657840	8.402300	8.220250	8.385890	8.545660	9.535320	9.748600	9.700830	9.608510	9.156520
hyaF	7.899330	7.766670	7.163830	7.590310	7.353620	7.119060	7.468840	7.490300	7.423540	7.432180	7.672360	7.410990	7.318950	7.348100	7.257050	7.651130	7.259610	7.487870	7.541700	7.741370
hyaE	7.949800	7.968160	7.426830	7.671660	7.645920	7.450430	7.835350	7.479910	7.666320	7.623020	8.049850	7.730120	7.680630	7.670360	7.561100	7.653790	7.489480	7.716480	7.749790	7.981330
hyaD	8.288200	8.179400	7.732700	7.899400	7.788410	7.637860	7.957390	8.065710	8.021510	7.947480	8.166050	7.910650	7.950970	7.902850	7.695330	8.038940	7.871890	8.011480	8.033330	8.254940
hyaC	7.994220	8.100380	7.183110	7.498530	7.589590	7.324180	7.502580	7.216070	7.526290	7.592160	7.517900	7.556810	7.427330	7.498050	7.438240	7.643900	7.545900	7.532650	7.690840	7.767610
hyaB	8.827360	8.634640	7.943450	8.160550	8.126470	7.833630	8.300950	7.844310	8.030230	7.944290	8.164270	8.131660	7.980890	8.159480	7.996660	8.145640	7.954330	8.096240	8.113330	8.215120
hyaA	8.475360	8.353630	7.712400	7.839430	7.671080	7.638420	7.988970	7.594890	8.036390	7.979680	8.123190	7.866300	7.823150	7.883570	7.750010	7.979590	7.944200	7.681730	7.728120	8.132390
serT	9.034600	9.674530	8.360890	7.671400	8.603460	7.213060	7.002110	7.272360	8.192070	8.657940	8.561160	8.375810	8.326520	7.670570	8.028080	8.038680	8.777600	8.310340	9.266530	8.070220
yccA	10.655800	11.165200	10.988800	10.941900	10.746700	10.850500	10.623700	10.556100	11.058600	10.556000	11.180300	10.612300	10.424500	10.599600	10.656000	10.905800	10.792800	10.179800	9.822810	9.127360
mutT	8.521580	8.196510	8.310310	8.908630	8.740560	8.521410	8.521910	8.047690	8.215030	7.936880	8.052520	8.631650	8.583500	8.236570	8.350690	8.479830	7.890820	7.942840	7.958680	8.232070
yccK	8.278760	8.587140	9.031730	8.962140	8.872250	8.750640	8.660610	8.135030	8.558030	8.440590	8.128480	8.855590	8.903430	8.832940	8.626200	8.875640	8.513670	8.484850	8.302580	8.853980
yccX	8.888300	8.805360	8.686840	8.542560	8.523970	8.486220	8.682770	8.181510	8.911770	9.176410	9.249740	8.817250	8.780780	8.765440	8.742060	8.815820	9.302310	9.442490	9.191820	9.506640
yccW	8.828360	8.523340	9.928750	9.871520	9.897360	9.487730	9.869770	8.669800	8.708430	8.200540	8.705850	9.737670	9.580680	9.930890	9.407210	9.024540	8.230260	7.968130	7.830070	7.757210
hspQ	9.734300	9.750100	10.214400	10.297700	9.828580	10.000200	10.008500	9.694990	9.838890	9.890550	10.172500	9.787090	9.922710	9.729110	9.954000	9.900690	10.108600	9.573790	10.180300	10.323800
yccU	8.678340	8.147000	8.538730	8.616500	8.436740	8.656810	8.941970	8.618120	8.965620	8.741720	8.980930	8.525010	8.313360	8.881810	9.016630	9.271800	9.161560	8.764840	8.624560	9.024200
yccT	8.035080	7.910540	7.723770	7.655380	7.329860	7.566070	7.587290	7.370180	7.509480	7.749990	7.950090	7.664390	7.765530	7.569890	7.287280	7.475090	7.609630	7.632660	7.706820	7.979710
mgsA	10.731100	10.340900	9.664710	9.796850	9.632940	10.265000	10.401000	10.164800	10.864800	11.130800	11.245700	9.762370	9.597140	10.148300	10.726300	10.535200	11.404200	11.146300	11.120400	11.094600
helD	8.692600	8.947770	8.659340	8.797560	8.682640	8.680950	8.965270	8.792290	9.537240	9.482580	9.524300	8.627440	8.691150	8.789010	9.249510	9.419690	9.611670	9.557890	9.556240	9.582740
yccF	7.731780	8.118970	9.042610	8.982450	8.969430	8.782950	8.849380	7.472870	7.774690	7.589040	8.267910	8.946240	8.694860	8.894870	8.398650	8.052800	7.711790	7.598760	7.298960	7.412220
yccS	7.476370	7.288720	7.879900	8.026940	7.783660	7.707490	7.645460	7.025910	7.193520	7.054800	7.774070	7.719620	7.362170	7.703510	7.654070	7.280270	7.043110	7.195720	7.096550	7.179410
secA	8.874800	8.516100	9.285850	9.985130	9.948870	10.147200	9.738600	9.104740	9.785050	9.811860	9.150600	9.705540	9.608970	9.826910	9.935010	9.730340	9.744680	9.793500	9.960640	10.652100
sxy	7.881700	7.978860	7.977400	7.857410	7.861040	7.470330	7.937970	7.656570	8.260960	7.849490	8.418020	7.740880	7.777310	7.910350	7.807440	8.201380	8.360930	8.599550	8.362360	8.676970
sulA	8.275120	8.787520	8.276770	8.532820	8.399240	8.398730	8.627680	8.403080	9.228410	9.168000	8.308930	8.127780	8.046370	8.896280	9.169520	9.164850	9.551930	9.392340	9.244000	9.081840
ompA	12.917700	13.176500	12.747700	12.993400	12.736400	13.191800	13.101500	13.070400	13.223000	12.783300	12.673000	12.630600	12.964300	13.017000	13.383100	13.141700	12.979400	12.419300	12.308800	12.241800
ycbG	8.833440	9.051920	8.554960	8.812870	8.732170	8.760360	8.906070	9.053540	9.238890	9.623310	9.387000	8.721800	8.682090	9.039350	9.212030	9.222190	9.719260	9.899720	10.527000	10.964600
ycbZ	9.106020	9.235870	9.451460	9.624060	9.586000	9.371600	9.520080	8.857760	9.392950	9.368210	8.896490	9.437790	9.227490	9.615130	9.498590	9.432770	9.320860	9.449820	9.106780	8.436880
fabA	10.264400	10.590200	11.205300	11.464700	11.358700	11.232300	10.932800	9.683590	9.766370	9.645080	10.101500	11.201200	11.189800	10.878000	10.508700	10.024600	9.837570	9.778640	9.684030	8.825900
rmf	13.149300	12.232200	7.376560	7.783680	7.638940	8.389800	8.157700	10.096100	10.568800	12.730200	13.793600	7.736090	7.840710	7.998120	9.260960	10.089300	12.238300	12.763100	13.324900	13.429500
ymbA	8.268520	8.216480	8.691870	9.093070	8.781770	8.794930	8.509010	8.389970	8.508280	8.356730	8.705420	8.751190	8.700890	8.778410	8.875270	8.699280	8.495510	8.432120	8.610360	8.787670
pqiB	7.853010	8.539830	8.893930	9.266510	9.231560	8.929270	8.932870	8.743510	8.720740	8.581560	8.243840	8.926150	8.984610	9.171210	9.005530	8.779250	8.467380	8.520540	8.755430	8.674250
pqiA	7.843840	7.775560	8.613170	8.934600	8.960280	8.436850	8.360370	7.943700	8.509710	8.438970	8.058490	8.725260	8.469600	8.570500	8.277870	8.351450	8.307600	8.503390	8.363920	8.489630
secM	9.124900	9.813430	9.689210	9.996810	9.958960	9.944490	9.699670	9.153670	10.036200	9.907510	8.799680	9.603400	9.421030	9.477810	9.620200	10.000900	9.998050	9.824420	10.113600	10.093700
uup	8.817140	8.557800	9.336310	9.483480	9.596690	9.114120	9.256320	8.986720	9.581580	9.239670	9.361820	9.454750	9.248230	9.545450	9.207200	9.267050	9.288390	9.303690	9.487830	9.738670
rlmL	8.408850	8.172140	9.257790	9.287980	9.414210	7.680590	9.043120	8.171940	8.585970	8.122640	8.351280	9.351690	9.117530	9.333870	8.629940	8.574940	8.067280	8.115770	8.068850	8.218040
ycbX	9.066120	8.995470	8.809770	9.103770	9.181650	8.794200	8.957430	8.264190	8.483950	8.525990	9.203940	9.021290	8.853080	8.929510	8.734800	8.420200	8.568960	8.734210	8.672430	8.193300
ycbW	9.044720	9.074360	8.199260	8.647630	8.463800	8.318760	8.820240	8.574930	8.869150	8.904290	9.432440	8.406370	8.383300	9.001710	8.772000	9.118480	9.135290	9.119870	9.361760	9.470470
pyrD	10.260200	9.360490	9.416090	9.577640	9.467490	9.040070	9.865420	8.963760	7.995740	7.501390	8.085920	9.476280	8.969310	9.212430	9.025660	9.218830	7.547290	7.829130	7.766330	8.074320
ycbF	7.787330	7.618060	7.142640	7.268930	7.323020	7.058080	7.258060	7.166920	7.302860	7.299860	7.537180	7.364530	7.278760	7.240080	7.178150	7.382670	7.168540	7.405760	7.316360	7.634600
ycbV	7.904300	7.736530	7.136350	7.453110	7.345900	7.245200	7.519110	7.056640	7.469350	7.561740	8.056510	7.379310	7.327270	7.413340	7.319710	7.509070	7.498100	7.623150	7.712020	7.838150
ycbU	7.595550	7.297580	6.842180	6.949650	6.934150	6.765780	6.915610	6.928220	7.061880	7.031080	7.044010	6.984940	6.961810	6.941410	6.831630	6.985370	6.909380	7.205690	7.188520	7.427390
ycbT	7.623970	7.707850	7.136880	7.403320	7.228810	6.904130	7.255060	7.196050	7.093250	7.060640	7.493320	7.327490	7.092800	7.222860	7.121770	7.276410	7.026740	7.185560	7.242070	7.506590
ycbS	7.605400	7.399880	7.329850	7.540880	7.498940	7.281950	7.536920	7.362750	7.192900	7.306890	7.749130	7.723590	7.509900	7.625870	7.310640	7.403760	7.131850	7.287840	7.400190	7.818090
lpxC	10.379000	10.696000	9.802560	10.438000	10.530100	10.389200	10.385200	10.172500	10.830600	10.911200	10.716600	10.107300	10.227900	10.400200	10.681900	10.920100	10.977400	10.814500	11.249800	11.165100
ycbR	6.846540	6.597490	6.394850	6.505820	6.497180	6.298310	6.616750	6.386500	6.422920	6.078980	6.803680	6.703970	6.520460	6.487250	6.407730	6.325690	6.124020	6.416650	6.433930	6.645230
ycbQ	7.063840	6.890860	6.655750	6.744940	6.893620	6.521140	6.906420	6.777270	6.872240	6.641530	7.113840	6.947770	6.566980	6.770170	6.621670	6.962850	6.654400	6.808850	6.657220	7.018790
ssuE	8.135490	8.070560	7.227650	7.504370	7.447960	7.326730	7.609140	7.536480	7.742670	7.891990	8.149920	7.541580	7.465200	7.423740	7.437960	7.523010	7.919850	7.702720	7.588100	7.660170
ssuA	7.378550	7.511920	6.460940	6.797610	6.701250	6.439810	6.782800	6.386510	7.114670	7.241850	7.685450	6.802200	6.591640	6.679000	6.665770	6.710160	7.322200	6.984450	6.781240	6.995120
ssuD	8.481710	8.502900	7.901590	7.900040	7.995040	7.725800	8.222540	7.470150	7.977580	8.015040	8.709300	7.882910	8.074300	8.062340	7.911250	7.996840	7.942430	7.916980	7.603410	8.160490
ssuC	8.428950	8.312520	7.857710	8.039410	7.744030	7.926330	7.888990	7.396690	7.860630	8.190190	8.493810	7.998040	7.950310	8.007800	7.898600	7.781250	8.107090	7.911690	7.616790	7.817020
ssuB	8.060340	8.114240	7.738980	7.877110	7.699690	7.854270	7.775920	7.858580	8.109850	8.327960	8.744510	7.726270	7.955350	7.763720	7.833480	8.026650	8.099700	8.251840	8.047040	8.315890
pepN	9.676630	9.646980	9.464840	9.410710	9.468810	9.857310	9.826810	9.291530	10.438500	10.353900	10.547300	9.388550	9.343230	9.530680	10.256900	10.095800	10.538800	10.135300	10.055500	10.214700
pncB	9.456690	8.998300	9.330530	9.306510	9.141510	9.215510	9.230030	8.303950	9.226700	9.091040	8.838670	9.260450	9.133820	9.181600	9.079750	9.441710	9.153780	9.307610	9.116550	8.656110
asnS	9.614010	9.386030	9.425360	9.589160	9.672720	9.595000	9.898770	8.694690	9.178150	9.216140	9.451110	9.410970	9.496860	9.856540	9.739590	9.338640	9.335380	9.342000	9.241510	9.172570
ftsZ	11.201200	10.889500	10.390300	11.037000	11.070400	11.228200	11.436100	9.760730	11.267600	11.402600	11.167100	10.507900	10.477900	11.176800	11.338400	11.200400	11.370300	11.208100	11.264000	10.473800
ompF	14.512900	14.599700	9.832410	10.028300	10.031200	9.916940	10.242500	8.391600	8.497710	8.056250	12.880100	9.872280	9.689810	10.392100	9.547850	8.649000	8.135830	8.023440	8.079950	7.914300
aspC	11.371900	11.694300	9.575160	9.737870	9.401840	10.224200	10.163400	10.084000	10.658000	10.643700	9.984330	9.467470	9.637440	9.890250	10.398900	10.694100	10.821100	10.595100	10.537800	9.607850
ycbL	9.825850	9.473030	9.435250	9.589430	9.295540	9.609350	9.748500	9.110930	10.200100	10.555300	10.225200	9.286830	9.186600	9.429800	9.684420	10.029300	10.365100	10.618000	10.379800	10.665200
ycbK	10.790000	10.123300	9.596350	9.810260	9.594240	9.891840	9.876070	9.416590	10.310200	10.562000	10.954300	9.510990	9.581620	9.527450	9.664490	9.905520	10.625500	10.555300	10.627000	10.523100
ycbB	8.737440	8.591840	8.300990	8.507650	8.254580	8.441250	8.652190	8.480880	8.995240	9.161620	9.016740	8.380430	8.426570	8.471060	8.798020	9.067500	9.378450	9.098870	9.150560	9.273510
mukB	9.073910	9.148260	9.506130	9.745740	9.439730	9.940530	9.542860	8.782700	9.111980	8.744020	9.532010	9.464050	9.333230	9.460780	9.431240	9.152360	8.773970	8.925960	8.786680	8.878870
mukE	9.713200	9.981370	10.678400	10.763700	10.537800	10.927700	10.619700	9.789630	10.023100	9.604850	10.274300	10.504000	10.516700	10.517100	10.349100	10.064000	9.944300	9.861800	9.702140	9.542110
mukF	9.237070	9.594690	9.866680	10.006200	9.887900	9.794780	9.803140	8.640590	9.032040	8.863150	9.204470	9.815210	9.640190	9.753330	9.362210	9.199280	9.087000	8.912070	8.752020	8.758450
smtA	10.251300	9.799060	10.371800	10.474900	10.233000	10.217000	9.798770	9.052090	9.718350	9.905080	9.835190	10.216600	10.066000	10.084500	9.731030	9.889120	10.163600	9.998920	9.896040	9.182190
ycbC	8.329830	8.486960	8.186220	8.285330	8.140490	8.133810	8.291320	7.939830	8.166320	8.286540	8.738580	8.265620	8.031350	8.276540	8.141080	8.314260	8.142600	8.254990	8.301230	8.313090
ftsA	10.664000	10.039600	10.699200	10.716200	10.734300	10.838100	10.769500	9.927740	10.719400	10.721300	10.811900	10.491800	10.444800	10.557400	10.695600	10.646300	10.852200	10.663400	10.642300	10.793900
ycbJ	7.625570	7.741180	7.144000	7.281280	7.205520	7.312820	7.437940	7.694770	7.917470	7.887300	10.906400	7.291210	7.356450	7.793640	7.832230	7.543450	7.965960	8.092390	8.067580	8.286920
kdsB	9.454790	9.013530	9.537470	9.806460	9.693000	9.472400	9.794740	9.322830	10.447000	10.392500	9.010980	9.716130	9.530820	9.741910	9.726060	10.263200	10.546700	10.548100	10.428000	10.503100
ycaR	10.098000	10.403800	10.834600	11.111400	10.893400	10.846800	11.023500	11.300700	11.899400	12.041100	10.512800	11.010900	11.075200	11.101700	11.155100	11.661200	12.083000	11.951900	12.099000	11.949500
ycaQ	7.538010	7.615150	7.181970	7.397570	7.308330	7.108920	7.149760	7.123340	7.403380	7.496850	7.678190	7.373170	7.299570	7.211230	7.420470	7.312600	7.522450	7.569970	7.496720	7.577050
lpxK	8.518730	8.399250	8.930990	9.302850	9.165270	9.014230	8.720970	8.351820	8.301750	8.224640	8.946950	9.096180	8.987500	8.992380	8.769370	8.469300	8.195330	8.276130	8.307530	8.411030
msbA	9.011150	8.634310	9.765020	10.196200	10.118200	9.615790	9.408930	8.533810	8.851050	8.780030	9.425090	9.858220	9.615910	9.883110	9.540560	8.988490	8.824170	8.909320	8.788070	8.109490
ycaI	7.460310	7.498760	7.197780	7.372290	7.243830	7.104330	7.226280	7.296640	7.299940	7.206610	7.797710	7.302130	7.099670	7.251550	7.306370	7.380490	7.337690	7.377470	7.393730	7.427580
ihfB	11.729800	11.271100	10.474700	10.734600	10.739800	9.981130	10.463400	10.127200	10.861900	11.063400	9.920390	10.593400	10.453500	10.682300	10.978400	10.697800	11.220600	11.053900	11.069800	11.069000
rpsA	12.401600	12.762800	12.713900	12.881800	12.940400	12.619200	12.918600	11.618900	11.312300	11.114600	11.765900	12.803300	12.871500	13.131900	12.862800	11.581400	10.897700	11.131200	11.420300	12.021100
cmk	9.797170	10.336300	10.817100	11.072100	11.180800	10.802600	10.668000	10.133400	9.986930	9.376460	9.091310	10.916800	10.687200	10.790300	10.293700	10.683600	9.470410	9.479450	9.442720	9.208540
ftsQ	9.727990	10.485900	10.781900	10.840800	10.824200	10.686600	10.388700	9.674140	10.208700	10.307300	10.429900	10.524100	10.523900	10.318800	10.192800	10.272400	10.426400	10.343600	10.361200	10.451300
ycaL	7.287880	7.543040	6.992040	7.198730	7.090130	7.021940	7.236910	6.835320	6.988900	6.959220	7.598560	7.121110	6.878170	6.956950	7.067280	7.029070	7.046520	7.060920	7.171810	7.234100
aroA	9.834070	10.553000	8.955020	9.044250	9.154140	10.338700	9.752190	8.279120	9.311350	10.027600	8.845210	9.101480	8.982900	9.374220	9.888300	9.152530	10.331700	10.197500	10.130500	8.867080
serC	10.578600	9.788720	8.535210	8.854540	8.807120	10.009100	9.518090	9.160860	9.885810	10.737200	8.325160	8.691180	8.558360	9.042040	10.099000	9.551830	10.677200	10.663700	10.443800	8.930230
ycaP	8.292240	8.547500	7.442720	7.862770	7.690040	7.441180	7.766370	7.560340	8.321450	8.462000	8.491500	7.653120	7.557230	7.774590	7.747010	7.981860	8.236950	8.425950	8.396410	8.358420
ycaO	8.072280	8.190270	8.575150	8.842480	8.952980	8.265810	8.640150	7.158170	7.275450	7.256340	7.757630	8.862540	8.525340	9.115450	8.340940	7.310600	7.142390	7.202680	7.380250	7.688250
focA	10.283900	9.627350	9.895260	10.102300	10.450200	11.019800	10.980000	10.878600	10.156800	10.119500	10.136800	11.027300	10.513400	11.430100	11.293500	10.745400	9.841210	9.898310	9.726940	10.346500
pflB	10.497300	10.141700	9.503910	9.713320	9.760140	10.190100	10.353800	10.854600	10.654900	10.382600	10.619800	9.880350	9.591060	10.055800	10.949100	10.448200	10.306500	10.018800	10.222900	10.095000
pflA	8.898510	8.768150	8.618040	8.963880	9.059960	9.467920	9.664800	9.821490	10.516600	10.121500	9.012390	9.003060	8.778300	9.549120	9.910010	10.293000	10.468700	10.238600	10.432100	11.437200
ycaK	6.959800	6.728090	6.359210	6.720980	6.866780	6.400060	6.857080	6.296830	6.615220	6.652950	7.025060	6.591110	6.469690	6.879070	6.637460	6.744540	6.325080	6.689530	6.456860	6.548930
ycaN	7.543460	7.456990	6.618430	7.017110	6.999310	6.684990	7.222520	6.642090	6.989420	6.891490	6.935080	6.960680	6.705530	7.175950	6.938250	7.084260	6.910370	7.214790	7.120290	7.384480
ddlB	9.859490	9.306880	10.370500	10.551600	10.322300	10.673000	10.153900	9.469320	9.932200	9.933760	10.499000	10.053500	10.273600	10.360200	10.352900	9.890110	9.916270	9.795640	9.812270	9.917950
ycaM	6.797600	7.003630	6.066410	6.467560	6.396870	6.146270	6.497620	5.462910	6.226930	6.576900	6.804560	6.495310	6.266700	6.347760	6.250770	6.380700	6.341400	6.387920	6.219760	6.923170
ycaD	8.903900	8.754960	8.315400	8.343900	8.223740	8.377250	8.237910	8.223980	8.960940	9.036990	8.700800	8.315330	8.190740	8.394190	8.588500	9.044590	9.013610	8.848700	8.939810	9.345550
ycaC	8.799510	8.492340	7.931730	7.844810	7.729220	7.622090	7.866990	7.574180	8.152690	8.371260	8.758630	8.091550	7.946690	7.882070	7.844610	7.934780	7.966650	8.295520	8.205310	8.511170
dmsC	8.460880	8.229030	7.843790	7.933120	7.753890	7.881720	8.032610	7.229440	7.933180	8.054000	8.270600	7.991590	7.849830	7.873800	7.799100	7.967180	7.884430	7.894130	7.891570	8.146880
dmsB	7.869530	7.709770	7.460490	7.613970	7.487760	7.881820	7.624570	7.641280	7.723790	8.101610	8.402890	7.626640	7.689110	7.668820	7.785960	7.757780	7.916720	7.798460	7.870390	7.905040
dmsA	8.087910	7.918190	7.895930	7.889990	7.881530	8.025290	8.191710	7.837980	7.956260	7.949840	8.683630	8.172730	8.008010	8.403800	8.034260	7.965790	7.923890	8.026270	7.907480	8.181450
serS	10.087600	9.684780	9.740830	9.616600	9.467480	10.249400	9.821290	9.203820	9.501710	9.252950	9.339810	9.525530	9.458230	9.809690	10.222500	9.589380	9.596370	9.142930	9.204900	8.943080
rarA	8.603300	8.124080	9.363860	9.354740	9.184930	9.767230	8.996530	7.811240	8.342930	8.718650	8.838100	9.110230	9.023210	8.894640	8.795450	8.430990	8.774780	8.752100	8.525770	8.346010
lolA	9.993390	9.405830	10.182900	10.306200	10.071800	10.791800	10.086100	9.528120	10.141700	10.559900	10.078800	10.030900	9.928940	10.025100	10.156000	9.963330	10.609900	10.335600	10.337800	9.704160
ftsK	9.735330	10.084900	10.500200	10.480400	10.299600	10.603600	10.172800	9.196420	9.917550	9.961890	10.479500	10.257100	10.127900	10.202000	10.214300	9.882930	10.186300	10.021900	10.033000	9.851750
murC	9.536980	9.386820	9.890340	9.989330	9.899640	10.011200	9.883190	8.746710	9.419280	9.279060	9.832940	9.762210	9.726100	9.872290	9.642390	9.475520	9.306510	9.360080	9.250800	9.246670
mog	9.092650	9.519550	8.848890	9.785480	9.542700	9.625750	9.746130	9.519950	10.199300	10.283900	9.707610	9.265520	9.464680	9.646230	9.848300	10.066400	10.034500	10.164900	10.449500	10.402100
lrp	11.159700	11.416800	9.448790	9.706410	9.598320	10.529400	9.932510	9.126580	9.981880	10.453600	10.504100	9.470310	9.555110	9.583080	10.343400	9.713580	11.014900	10.523000	10.081000	9.505890
trxB	9.877340	10.049900	10.303900	10.359200	10.273800	10.381400	10.671900	10.449500	10.578900	9.944060	9.891410	10.372200	10.234400	10.501700	10.475900	10.942000	10.168000	9.945980	9.808010	9.214640
cydD	7.691860	8.045340	8.166300	8.177740	8.110140	8.086390	8.214770	7.597570	7.984150	7.746090	8.238900	8.131470	7.757550	8.321590	8.205800	7.984580	8.124560	7.958730	7.956950	8.326350
cydC	8.590130	8.856190	8.876640	8.994850	8.885400	8.962150	8.971190	8.449290	9.073620	8.957970	9.393620	8.884020	8.787460	8.902090	8.987650	8.928690	9.107420	9.102040	9.028720	9.065990
aat	8.643170	8.705110	8.647410	8.819540	8.715120	8.626780	8.672700	8.300270	8.728470	8.953580	8.941450	8.764490	8.672500	8.584090	8.557150	8.702540	8.982740	9.052550	9.201190	9.248720
infA	10.658200	10.997600	11.901000	12.237300	12.080300	11.789600	11.615900	12.188300	12.258200	11.821000	9.198160	11.991400	12.230100	11.670700	11.277900	12.450100	12.052000	11.698700	11.795700	12.414200
clpA	10.454400	10.546900	9.106320	9.331970	9.122340	10.155800	9.643980	9.690550	10.200100	11.083300	11.407400	9.337140	9.180200	9.319750	9.948760	9.966180	11.255400	11.483600	11.550900	11.606400
clpS	10.480300	10.619600	9.551470	9.792280	9.720980	10.402200	10.181500	10.371600	11.080800	11.677100	10.977400	9.625760	9.595960	10.494100	10.887800	10.674900	11.867900	11.917100	11.827500	11.899100
cspD	11.653400	11.531700	7.456700	7.711260	7.609240	7.792380	8.165290	8.209120	9.120860	10.021600	12.479800	7.634650	7.835430	7.754360	8.345190	8.809680	10.136700	10.201000	10.335500	9.989330
murG	9.201420	9.276020	9.758340	9.789620	9.760620	9.724280	9.627510	8.969410	9.293840	9.375750	9.677290	9.764060	9.767270	9.623910	9.465060	9.358840	9.316300	9.405240	9.441800	9.447570
macB	8.589160	8.598860	7.997730	8.248410	8.033020	8.535920	7.952850	8.287360	8.438640	8.590690	8.550770	8.198280	8.159360	8.043710	8.237740	8.436290	8.893250	8.595080	8.670200	9.107300
macA	8.978700	8.907340	8.494900	8.701050	8.574500	8.745780	8.323450	8.579940	8.769410	9.226750	8.902930	8.671580	8.748460	8.595440	8.675710	8.785220	9.306630	9.106840	9.072630	8.833620
ybjX	9.773900	9.019820	10.276700	10.628500	10.484100	10.878200	10.584500	10.304400	9.937900	9.050880	10.802000	10.355700	10.381300	10.435400	10.352900	10.313200	9.635960	9.065390	9.034230	7.795760
ybjD	8.556430	8.665700	8.173100	8.311960	8.213710	8.105980	8.235140	8.346420	8.440300	8.549840	8.801370	8.422550	8.306820	8.322730	8.467180	8.489950	8.632670	8.596030	8.485530	8.524210
aqpZ	7.870540	7.713940	7.400790	7.425320	7.223950	6.948180	7.331730	7.335810	7.274460	7.417140	7.588250	7.524340	7.449400	7.437230	7.320370	7.496020	7.357760	7.416500	7.571730	7.733660
ybjE	7.170520	7.357100	6.914460	6.932340	6.985690	6.634010	6.999430	6.468410	6.599540	6.519810	6.716570	7.013950	6.741950	6.931460	6.695170	6.676010	6.417600	6.615740	6.423030	6.711900
hcp	7.925150	8.027010	7.350820	7.589570	7.325180	7.168110	7.639040	7.199690	7.484820	7.507620	7.888240	7.553440	7.290830	7.675350	7.754290	7.392550	7.394820	7.606320	7.741050	8.310130
hcr	8.691210	8.470470	7.946590	8.006260	7.976110	7.855450	8.230000	8.072820	8.135310	8.111080	8.378970	8.149680	8.139680	8.067440	8.051180	8.066760	7.987490	8.041260	8.181440	8.535050
poxB	8.930640	9.160710	8.096120	8.453280	8.368360	8.189940	8.429890	8.399400	8.916820	9.103140	8.890080	8.320580	8.417740	8.411170	8.455990	8.948870	8.979330	9.163360	9.551880	9.697480
ltaE	9.233500	9.626720	9.037420	9.282870	9.304400	9.350660	9.579900	9.227840	9.701770	9.838870	9.689110	9.220810	9.154100	9.408890	9.576790	9.635010	9.841270	9.947240	9.754230	9.422530
ftsW	8.580550	9.027140	9.572110	9.912900	9.631700	10.030600	9.252860	7.739610	8.718020	8.707870	9.094480	9.504030	9.461670	9.174850	9.129710	8.875910	8.874310	8.828410	8.768850	8.626220
ybjT	9.224960	8.858220	8.342450	8.557170	8.696960	8.769640	9.017660	8.714080	9.082980	9.133600	9.474390	8.539570	8.423840	8.788420	8.951630	8.984060	9.027380	9.171650	8.990230	8.716380
ybjS	8.396770	8.114180	8.094590	8.503610	8.328480	8.185890	8.242910	7.520630	7.857160	7.685550	8.317050	8.218060	8.171440	7.980600	7.976940	7.962720	7.860440	7.835740	7.912000	7.701190
amiD	8.681210	8.481980	8.454680	8.582870	8.670560	8.373930	8.663250	8.717660	9.020000	9.142320	9.095760	8.818490	8.559400	8.702430	8.638590	8.994670	9.201540	9.523950	9.585630	9.884410
ybjQ	9.435040	9.156470	9.100800	9.336900	9.385470	9.371700	9.653410	9.814500	10.698000	10.968800	9.579120	9.371950	9.163630	9.647070	9.831110	10.213200	10.842700	11.192900	11.211500	11.191100
ybjP	9.021620	8.768050	8.008470	8.221520	8.185530	8.719500	8.835650	9.117610	9.351620	9.398080	9.026890	8.341150	8.118500	8.561900	9.121700	9.219280	9.631740	9.497570	9.497580	8.966480
artP	10.061200	10.616000	10.519700	11.002600	11.061300	10.984500	10.789800	9.219660	9.500140	9.648870	9.459950	10.804900	10.744800	10.821100	9.932420	9.460260	9.591110	9.717630	9.617040	9.303270
artI	9.660820	10.056900	9.529760	9.976330	10.057700	9.834510	10.001800	8.948060	9.054990	9.044580	9.673120	9.913780	9.622480	10.202300	9.679110	8.986380	9.171410	9.242670	9.140620	8.699610
artQ	9.297330	8.524220	8.775580	9.570700	9.627330	9.285760	9.037340	7.070900	8.086860	8.365410	8.418820	9.250610	9.138900	9.441410	8.611680	8.005750	8.315170	8.298130	8.193620	7.731300
artM	8.285110	8.552530	8.862390	9.022630	8.959950	8.515030	8.370910	7.447600	7.766460	7.645670	8.249680	8.727130	8.592760	8.807410	8.138470	7.632730	7.836790	7.804520	7.428970	7.588300
artJ	10.125900	10.507300	8.531420	8.673040	8.541830	8.354790	8.402750	7.711460	8.122360	8.117640	8.392200	8.518720	8.330130	8.581860	8.214300	7.998650	8.166740	8.155940	8.034150	8.211470
murD	9.373880	9.295550	9.417590	10.032800	9.766250	10.261700	9.698250	8.766560	9.486690	9.663480	9.989130	9.454600	9.660540	9.665080	9.695730	9.486350	9.705580	9.580450	9.797440	9.697880
rumB	8.053000	7.840650	8.488480	8.536150	8.487560	8.384270	8.256160	7.073360	7.831280	7.772420	8.190300	8.456310	8.268970	8.344740	7.993630	7.912140	7.772230	7.688340	7.820570	8.032330
ybjO	8.020860	7.982710	7.879900	8.060720	7.842660	7.579080	7.778870	7.119930	7.554820	7.479110	7.833160	7.949100	7.822380	7.731400	7.514820	7.860550	7.489750	7.432440	7.461340	7.538300
potI	8.474310	8.776720	7.755860	7.831050	7.637660	7.673110	7.765340	7.401340	7.698370	7.933070	8.080820	7.617560	7.745450	7.823800	7.780280	7.747600	7.776000	7.603580	7.767100	7.895930
potH	8.205170	8.594200	7.666760	7.924600	7.689040	7.793990	7.754460	7.432630	7.714070	7.812110	8.114780	7.684570	7.875420	7.923700	7.789800	7.768480	7.741270	7.586720	7.636560	7.761000
potG	8.396380	8.493020	7.748750	7.805790	7.521720	7.772550	7.837890	7.587600	7.644880	7.555540	8.034550	7.800540	7.724350	7.852280	7.706750	7.723490	7.473580	7.464770	7.705530	7.958150
potF	9.314820	10.012600	8.023930	8.302250	7.950380	8.278530	8.351160	8.098350	8.229320	8.365840	8.327290	8.115910	8.062050	8.284190	8.362710	8.312010	8.200840	8.159490	8.435100	8.254090
ybjN	9.173870	8.457770	9.119520	9.301550	8.992070	9.450440	9.314450	9.111660	9.675220	9.567420	8.576760	9.044420	8.908520	9.227660	9.780260	9.715760	9.971000	9.557190	9.498060	9.551120
rimK	9.474830	9.512400	10.009100	10.130900	9.901630	9.851320	9.847700	9.836990	10.070000	9.696410	9.555640	10.067300	10.037300	9.749680	9.768480	10.176700	9.875980	9.653800	9.616290	9.801910
nfsA	9.378630	9.071250	10.896700	10.855300	10.773800	10.703600	10.780800	10.821100	11.109200	10.430000	10.212400	10.832200	10.712400	10.640200	10.798100	11.107200	10.843700	10.459800	10.202700	10.048900
ybjC	8.912700	9.716580	10.991400	11.009900	10.830400	10.771300	10.861800	10.880100	11.255400	10.691900	9.425060	10.781500	10.605300	10.775700	10.914900	11.247600	11.113800	10.631300	10.513200	9.999940
mraY	8.536750	8.013750	8.789040	9.329460	8.903910	9.682460	8.888790	7.755470	8.392330	8.480090	8.895690	8.734090	9.006150	8.947830	8.975780	8.559530	8.626230	8.307020	8.362670	8.189380
grxA	8.329290	8.159000	8.760770	9.070990	8.835610	8.688690	8.921930	9.411470	10.370500	10.354500	9.106630	8.612400	8.760470	8.866400	9.093760	10.178200	10.676400	10.787200	11.292600	12.962500
ybjM	7.338590	7.108700	7.120590	7.335490	7.053900	7.086380	7.111630	7.264360	7.381780	7.516950	7.336310	7.111090	7.104740	7.119230	7.152670	7.442540	7.663510	7.313950	7.464920	8.156580
ybjL	8.682260	8.606960	8.426070	8.534310	8.405310	8.316530	8.476800	7.979060	8.403910	8.321070	8.598340	8.481220	8.575980	8.509630	8.381010	8.416260	8.235360	8.250460	8.424900	8.181280
rybB	6.115920	5.922780	6.162070	5.958790	5.949680	5.850230	6.138400	6.237860	7.927490	8.668950	7.757180	5.885680	5.582780	6.095050	6.120170	6.918190	8.624920	8.802440	9.475580	9.366420
ybjK	7.759790	7.779710	7.497160	7.629870	7.680180	7.405380	7.611620	7.070050	7.497890	7.418660	8.462460	7.702870	7.574060	7.656680	7.593380	7.318230	7.410950	7.614820	7.471660	7.178680
ybjJ	8.896870	8.741450	8.612020	8.878230	8.674230	8.802080	8.711980	8.125280	8.205540	8.315710	8.748720	8.628600	8.706930	8.689660	8.546460	8.309060	8.287420	8.344850	8.226270	8.159350
ybjI	7.756690	7.981030	7.716720	8.222870	8.092140	8.144180	7.962520	7.481330	7.700610	7.977200	8.911260	7.962520	7.725090	7.903270	8.271720	7.724960	8.047000	8.027680	7.739590	7.774630
ybjH	8.209320	8.202870	7.924820	8.305790	8.036850	8.097280	7.749660	7.727360	7.889100	8.174520	8.015480	8.047220	8.039600	7.955050	8.039360	7.856910	8.066130	8.061850	8.051870	7.981580
cmr	7.619290	7.675690	8.316060	8.970860	8.672810	8.308810	7.778850	7.643000	7.508060	7.588500	8.109620	8.448220	8.264900	8.512180	7.687510	7.639130	7.375980	7.539910	7.338000	7.328980
ybjG	8.964960	9.047790	9.475910	9.799550	9.635390	9.611430	9.213060	9.327430	9.380430	9.114110	10.103700	9.577120	9.627470	9.452510	9.109360	9.703410	9.223800	9.173900	9.032030	8.316450
murF	9.245050	9.106660	9.251520	9.657490	9.454300	9.829700	9.511370	8.665880	9.034750	8.862250	9.556680	9.336820	9.384870	9.458110	9.564350	9.196980	9.111100	8.770580	8.986230	8.815190
deoR	8.424530	8.057020	8.191260	8.740760	8.453670	8.552350	8.329750	8.256960	8.273110	8.345840	8.586110	8.319170	8.437940	8.271510	8.291610	8.487590	8.433820	8.281460	8.334260	8.183540
dacC	8.782450	8.393730	8.129490	8.394660	8.320560	8.557720	8.401460	8.632420	10.006600	10.363100	9.894190	8.189410	8.089610	8.511630	8.873070	9.363900	10.137600	10.615000	10.338100	9.177240
yliJ	9.454990	9.932120	8.371930	8.609470	8.613430	8.698600	8.817030	8.856010	9.242870	9.629460	9.935830	8.669630	8.511530	8.922520	9.061700	9.051000	9.622300	9.699380	9.525610	9.232190
yliI	9.010300	9.132800	8.488480	8.633770	8.504000	8.473940	8.626390	8.836600	8.685820	8.776330	9.011390	8.658040	8.797920	8.577990	8.537410	8.713150	8.605840	8.800290	8.756640	9.318220
bssR	7.600580	7.361430	6.916720	7.141640	6.819490	7.036100	7.607060	7.657480	7.588760	7.958850	11.085400	7.242410	6.920060	7.828530	8.307850	7.838370	7.643040	8.389600	8.949150	10.082500
yliG	8.461890	8.770740	8.848300	9.076760	8.914750	8.569440	8.741460	8.212780	8.184660	8.062840	8.864030	9.037440	8.883240	9.062720	8.557260	8.340270	7.946240	8.223880	8.192180	8.603980
yliF	7.870490	7.846700	7.609310	7.963960	7.945420	8.074910	8.182320	7.657600	7.747490	7.531230	7.780560	7.932700	7.584400	7.930310	8.441770	8.172170	7.517750	7.558730	7.545590	7.494710
yliE	7.764570	7.628260	7.183690	7.515280	7.397570	7.431320	7.559710	7.345900	7.119420	6.811880	7.222280	7.591170	7.382750	7.344550	7.981590	7.953440	6.864510	7.049470	6.898490	7.118190
gsiD	8.916470	9.176000	7.797470	8.111460	8.003780	8.344300	8.144020	8.064840	8.493840	8.634470	8.603440	7.921000	8.081460	8.119790	8.748580	8.563890	8.742610	8.582070	8.384180	8.158710
gsiC	8.532240	9.322780	7.340650	7.710530	7.641120	8.282810	7.839480	8.276050	8.559310	8.900620	9.178500	7.585060	7.548720	7.628760	9.019650	8.665290	9.142540	9.131150	8.469080	7.865040
murE	9.750500	9.462470	10.551900	10.675400	10.577400	11.006500	10.882300	9.945980	10.403800	10.346600	10.753300	10.595900	10.726700	10.801300	10.453500	10.584600	10.497800	10.562100	10.343300	10.363500
gsiB	9.179060	9.554230	8.069320	8.155850	8.059680	8.520710	8.342770	8.799930	9.308800	9.491230	9.954810	8.289950	8.120250	8.124530	9.212260	9.127270	9.540750	9.518440	9.121830	8.958710
gsiA	9.234670	9.975950	7.788050	7.935800	8.025610	8.408380	8.499470	9.442820	10.390900	9.776250	9.656370	7.949000	7.744520	8.108220	9.737860	9.491890	10.099600	9.805010	9.246160	8.553610
iaaA	9.319050	9.867750	7.815780	8.210140	8.301110	8.447320	8.695750	9.604020	10.929700	10.518600	9.827560	8.072490	8.025140	8.319250	9.582410	9.601210	10.706800	10.743800	10.195600	9.464420
moeA	8.682750	8.688080	8.618250	8.972720	8.962860	8.897230	9.393030	9.483740	10.039800	10.158300	9.064330	8.958840	8.892910	9.198990	9.406580	9.814060	9.882800	10.025200	10.059200	9.411930
moeB	8.653110	8.677250	8.113950	8.576930	8.669960	8.429380	8.806120	8.286550	9.179390	9.138660	8.609770	8.565250	8.323090	8.634230	8.672150	8.990100	8.987780	9.217910	9.314060	8.758880
fsaA	8.501710	8.676700	8.243840	8.290020	8.141300	7.999940	8.406080	7.877860	8.379950	8.180920	8.918250	8.266490	8.105920	8.400280	8.318300	8.351160	8.232560	8.103430	7.957430	8.349720
ybiY	7.593240	7.740320	7.150360	7.079380	6.888250	7.049180	6.896650	6.959620	7.107980	7.136770	7.291540	7.087720	7.283730	7.100580	7.023690	7.093120	7.090790	6.876960	6.915960	7.401660
ybiW	8.741560	9.144530	8.622320	8.602410	8.371570	8.360100	8.521130	8.353500	8.521470	8.712030	8.805710	8.541800	8.635330	8.493470	8.458600	8.548500	8.575740	8.564340	8.545830	8.854890
ybiV	8.443620	8.415640	8.645520	8.898620	8.804400	8.999210	8.992560	8.032560	9.915350	10.169400	7.665740	8.473640	8.610890	8.847240	8.971490	9.776980	10.274200	10.394400	10.160000	9.267730
ybiU	7.451900	7.639940	7.096280	7.306540	7.163600	7.802940	7.402790	7.735250	8.710180	9.483620	7.553480	7.201100	7.312720	7.267030	7.737420	8.313480	9.588460	9.191400	9.510150	8.882760
ftsI	9.136900	9.544770	9.301640	9.650400	9.466640	9.385370	9.134990	8.578360	9.027840	9.026810	9.454480	9.372290	9.472290	9.406910	9.205220	9.098260	9.179290	8.915830	9.179240	8.868290
ybiT	9.383650	9.214140	10.081300	10.062800	10.085500	9.808470	9.722730	8.491350	9.048770	8.999700	9.221820	9.907380	9.833460	10.281400	9.768040	9.268510	8.921180	8.976340	8.847250	8.460760
ybiS	9.712930	9.170610	10.059000	10.264100	9.828920	10.194100	9.841060	8.766950	9.380370	9.601640	8.890400	9.915310	9.836870	9.868390	9.640030	9.760820	9.783780	9.659250	9.789620	9.061590
ybiR	8.493530	8.651230	8.190310	8.487820	8.101310	8.199960	8.224490	7.358920	8.127870	7.952520	8.241440	8.008090	7.974180	8.239790	8.075970	8.123600	7.972640	7.862430	8.142320	8.194010
mntR	9.397440	9.289090	9.551570	9.685140	9.496820	9.183510	9.554380	9.560540	10.632000	10.613600	9.847170	9.503300	9.439680	9.421060	9.508750	10.525700	10.624000	10.602100	10.635400	10.280800
rybA	8.106730	7.896740	7.747950	8.147990	8.277670	7.748510	8.774270	8.204760	8.684680	9.058730	7.173410	7.500540	7.367680	9.275640	9.464880	8.838090	9.456840	9.383540	9.256040	10.069000
yliL	7.382770	7.586510	6.985520	7.130540	6.742770	6.697870	7.137550	6.677460	7.074520	7.118470	7.626590	7.020310	7.181830	7.154400	6.868390	7.100180	6.970230	7.022100	7.192070	7.494870
ybiP	6.816760	6.590230	7.002790	7.309970	7.179410	6.992370	6.999300	6.563770	6.594790	6.503040	6.711210	7.194790	6.960340	7.201370	6.893930	6.820110	6.576410	6.514470	6.589540	6.778040
ompX	10.408700	10.151300	12.466600	12.719100	12.648300	12.855400	12.940400	12.950300	13.310500	12.706200	10.960400	12.517900	12.610800	12.858500	13.248200	13.323000	13.045600	12.541100	12.170000	11.804100
rhtA	8.526960	8.432490	8.679730	8.822190	8.592400	8.561420	8.462400	7.995860	7.925260	8.009890	8.444240	8.648690	8.660200	8.505150	8.283490	8.013440	8.025490	7.869550	8.127460	8.321060
dps	10.169900	10.419600	8.885270	9.212840	8.971970	10.053000	9.938220	11.256100	12.481300	13.035400	11.503100	8.823790	8.732330	9.628560	11.154400	12.131900	13.073800	12.889400	13.166300	13.181900
ftsL	9.566210	9.987330	10.157500	10.621200	10.430400	10.310800	10.268200	9.505890	10.263000	10.361000	10.798700	10.266800	10.422500	10.341800	10.309400	10.240100	10.515000	10.412500	10.436900	10.597700
glnH	12.627600	12.233600	10.528700	10.706500	10.569000	10.951000	11.494900	11.454200	11.897500	10.876400	12.794500	10.607400	10.471100	10.376800	11.739400	12.652800	10.865600	10.595300	10.505900	10.938100
glnP	10.727500	10.180000	9.482930	9.878160	9.526660	9.826980	9.959010	9.954550	10.259100	9.406670	10.647000	9.559590	9.502840	9.312470	10.313700	11.122300	9.347840	9.114410	9.181420	9.024570
glnQ	10.694200	10.487500	9.847850	10.153500	9.949670	10.023600	10.564000	10.508500	10.470000	9.600170	11.153500	10.026200	10.176300	9.744080	10.734200	11.303100	9.501860	9.389640	9.391710	9.678600
ybiO	7.895730	8.071150	7.712200	7.937950	7.697510	7.527270	7.795890	7.567450	7.552570	7.618740	8.186660	7.729450	7.848440	7.814500	7.619260	7.760300	7.591820	7.785270	7.866710	7.892800
rlmF	8.656080	8.704610	9.292930	9.242950	9.267840	9.023520	8.860160	8.141290	8.316560	8.234440	8.869440	9.376460	9.010220	9.070050	8.520640	8.497970	8.206510	8.267940	8.284770	8.457470
mcbA	8.260360	7.955320	7.931810	8.110760	7.880080	7.950550	7.944380	8.122640	8.239390	8.192960	8.549880	8.209070	7.905480	8.132030	8.142700	8.365050	8.190300	8.354340	8.519210	8.585080
fiu	7.850520	8.228420	7.945650	8.155010	8.015450	7.437700	8.232550	7.476160	7.423330	7.400840	7.890200	8.264930	7.852770	7.911350	8.282540	7.729620	7.289460	7.475000	7.620930	7.849100
ybiX	8.166060	7.652500	7.585960	8.095120	7.865500	7.715650	8.103990	7.778480	7.692050	7.770390	7.669800	8.212360	7.842640	7.801450	8.111910	7.760110	7.738180	7.681940	7.980580	8.496210
ybiI	8.074040	8.135000	7.353650	7.635870	7.468430	7.343580	7.521280	7.140000	7.491510	7.452090	7.629190	7.658630	7.402360	7.491620	7.715150	7.562420	7.491820	7.447290	7.643750	7.603520
ybiJ	8.623950	8.702310	8.582900	8.849480	8.580740	8.514770	8.723730	9.313180	10.300600	10.712600	8.644910	8.629080	8.646130	8.889560	9.047450	9.850060	10.613000	10.330700	10.926200	10.863000
mraW	9.719040	9.336060	9.785960	10.304800	9.991140	10.054600	9.875670	9.138560	9.820620	9.793880	10.083300	9.921590	10.018700	9.953210	9.969970	9.705400	10.138800	9.923740	9.945050	10.013200
ybiC	10.154100	10.852400	8.515880	8.907560	8.784380	9.243080	9.165820	10.059900	10.654400	11.276000	10.093700	8.775070	8.762560	9.032420	9.679780	10.251300	11.259700	11.452100	11.092100	10.807500
ybiB	8.731260	9.169400	8.550510	8.873410	8.871130	9.086170	9.049890	9.245410	9.791670	10.004200	9.899130	8.881810	8.694420	8.969960	9.248280	9.560630	9.979070	9.984540	10.023800	9.679530
dinG	8.428400	8.228710	8.448900	8.757840	8.764170	8.432370	8.355500	8.143980	8.606380	8.640930	8.768510	8.619520	8.431900	8.702790	8.463350	8.530970	8.673920	8.743240	8.845640	9.049550
ybiA	7.531650	7.808500	6.716090	7.183860	7.031140	6.925230	7.100870	7.081940	7.304500	7.414570	8.020250	7.115740	7.050840	7.037680	7.336500	7.310820	7.488120	7.520480	7.398330	7.547220
rhlE	8.570280	8.714550	9.051530	9.340110	9.446500	8.911330	8.908530	8.049150	8.010420	8.151480	8.124110	9.166090	9.070700	9.208320	8.553230	8.213540	8.094190	8.212070	8.204640	8.290680
ybiH	8.072150	7.729870	7.413220	7.533030	7.350220	7.263170	7.927410	7.927290	8.467070	8.234170	8.798800	7.213670	7.449690	7.923410	8.227510	8.042650	8.450050	8.100410	8.221900	8.164580
ybhG	9.228070	9.126850	8.686990	8.878360	8.776420	8.735220	9.191640	9.354770	10.376000	10.506900	11.170600	8.815020	8.596330	8.958700	9.287370	9.853550	10.618000	10.576000	10.465000	10.259300
ybhF	7.940680	7.778100	7.594390	7.869770	7.887890	8.190280	8.279740	8.131280	8.775870	9.212530	9.351430	7.992370	7.913400	7.969600	8.241190	8.484060	9.345200	9.422370	9.186180	9.023940
ybhS	8.828740	9.125760	8.270570	8.433710	8.448260	8.522080	8.606230	8.280420	8.744990	8.831400	8.781530	8.451960	8.349600	8.562830	8.421750	8.532040	8.897570	8.918910	8.944780	8.897460
ybhR	7.674320	7.909050	6.906590	7.489810	7.352840	7.730060	7.707410	7.332030	7.730130	8.100760	8.341220	7.379850	7.308970	7.417150	7.642040	7.705940	8.337310	8.101410	8.290210	8.139080
mraZ	10.688600	9.540850	10.790100	11.161600	11.083500	10.657200	10.590300	9.936320	10.602600	10.522000	10.580200	10.922700	10.985000	10.663700	10.492800	10.623600	10.731900	10.706400	10.695400	10.479100
talB	12.155600	11.643800	10.238500	11.574700	11.378500	11.724900	11.674000	11.523800	12.379500	12.475600	11.474300	10.859500	11.376000	11.798700	12.026900	12.389700	12.468900	12.701400	12.532100	11.644700
ybhQ	8.624290	8.776560	7.704180	8.349470	8.263570	8.107150	8.284470	7.718220	8.267050	8.393050	9.556310	8.095150	7.990300	8.116450	8.051340	8.099200	8.360420	8.649740	8.521960	8.138850
ybhP	8.905750	8.657660	7.754920	8.146080	8.056310	7.895440	8.262560	7.716660	8.142080	8.096320	8.290360	8.225500	8.012610	8.203980	8.071190	8.086810	8.002030	8.185460	8.190880	8.396550
ybhO	8.349370	8.106880	7.581950	7.757150	7.559320	7.421850	7.630740	7.023740	7.694870	7.674020	8.143250	7.617690	7.759560	7.678030	7.620220	7.676140	7.655630	7.696270	7.375150	8.012540
ybhN	7.141810	6.930000	6.362430	6.550010	6.419480	6.394960	6.468950	5.934600	6.444860	6.677680	6.772110	6.541980	6.384270	6.196870	6.596230	6.382580	6.491380	6.488830	6.527770	6.714030
ybhM	6.979820	6.753800	6.632860	6.726540	6.488990	6.338610	6.547380	5.863730	6.413430	6.642960	6.927670	6.579250	6.580860	6.413850	6.424430	6.580180	6.611510	6.438850	6.442150	7.010510
ybhL	9.151820	8.712530	8.905770	9.213410	9.109750	9.384410	9.528340	9.495070	10.971800	11.072800	10.061800	9.033850	8.828720	9.646610	10.119500	10.508500	10.980800	11.084200	10.890600	11.071100
moaE	8.981000	8.860560	8.928260	9.008550	8.757710	8.641690	8.966970	8.779580	9.738080	10.728000	8.951280	8.919670	8.829130	8.757510	8.930650	9.339190	10.348600	10.342300	10.659600	10.042600
moaD	10.104500	9.743120	10.030200	9.903270	9.846960	9.675440	9.850590	10.021400	11.005000	11.601000	9.907300	10.004500	9.885290	9.837580	9.929550	10.603100	11.399000	11.635300	11.795100	11.371400
moaC	10.144300	9.975890	10.038600	10.145500	9.839500	9.860960	9.916370	10.118000	11.424300	12.198800	9.759890	9.987790	9.907450	9.922410	10.120100	10.943100	12.043700	12.144900	12.346600	11.886700
moaB	9.851430	9.432600	9.915620	9.877470	9.601010	9.546500	9.898800	10.121800	11.964300	12.656400	9.556820	9.707780	9.193090	9.827300	10.274900	11.485500	12.537900	12.800500	12.603800	12.232400
fruR	8.333640	9.061410	7.774080	8.510930	8.253530	8.417180	8.178820	7.715920	8.444810	8.324240	9.056340	8.075020	8.236300	8.278260	8.391280	8.360570	8.572380	8.400240	8.414070	7.862380
moaA	9.294010	9.046990	9.662430	9.723140	9.409270	9.314220	9.430000	9.003310	10.665000	11.033100	8.759650	9.547900	9.210230	9.306320	9.351040	10.341400	10.965300	10.933700	11.124600	10.513400
ybhK	8.736870	8.399460	8.503220	8.789830	8.533550	8.693970	8.777750	8.521680	8.888450	8.850920	8.794520	8.552660	8.540350	8.651880	8.667700	8.838420	8.888490	8.829250	8.803760	8.720670
uvrB	9.005350	9.065040	8.863070	9.148900	9.027100	9.033150	9.252500	9.401640	9.925680	10.416200	9.961590	8.977970	9.221210	9.316160	9.395770	9.962700	10.274800	10.523800	10.763500	11.616000
ybhU	4.160220	3.845820	3.986560	3.938690	3.943530	3.551980	4.150930	3.630630	4.180580	3.521930	4.387670	4.091510	3.674790	3.775810	3.879960	3.980840	3.733470	3.842190	3.424630	4.312490
bioD	9.017240	8.840010	7.742530	7.766070	7.578170	7.659000	7.695920	7.514730	7.641930	7.846120	7.926380	7.745180	7.799160	7.627040	7.696280	7.625370	7.795790	7.879980	7.926560	7.798780
bioC	8.782720	8.532450	7.655470	7.811630	7.641770	7.550370	7.756620	7.514220	7.759380	7.610260	8.055980	7.761510	7.734030	7.694430	7.641170	7.733340	7.621250	7.698950	7.814320	7.950220
bioF	8.157010	8.484840	7.015970	7.369220	6.999830	7.249330	7.348420	6.923930	7.001630	7.074110	7.617450	7.192650	7.157490	7.229200	7.134740	7.122670	7.124220	6.986960	7.195260	7.390110
bioB	10.099400	9.732810	7.928340	8.036130	7.916750	8.139290	8.050700	7.982490	7.929280	8.023740	8.172950	7.969570	7.988940	8.039470	8.088440	7.984270	8.101230	7.930590	7.986810	7.916440
bioA	9.003230	9.053680	8.392430	8.520500	8.301100	8.134430	8.429300	8.094830	8.320240	8.147230	8.629450	8.453630	8.471440	8.425010	8.273660	8.423230	8.139850	8.303680	8.368880	8.545240
ybhB	8.758300	8.602120	8.311110	8.510270	8.400470	8.531100	8.762690	8.882610	9.609650	9.783840	8.335940	8.497220	8.404180	8.543180	9.026910	9.384930	9.997480	9.844940	9.502780	9.042070
ilvH	9.063280	9.299980	6.837580	7.559340	7.265470	7.648500	7.443650	7.399030	7.773900	8.125000	7.889750	7.309340	7.553880	7.546980	7.826790	7.637880	7.863820	8.110130	7.880610	8.007320
ybhC	10.070100	9.629860	9.492280	9.966720	9.811030	9.626180	9.776330	8.673330	8.986650	8.921670	8.624920	9.665270	9.536100	9.745390	9.548420	9.177330	8.775180	8.849740	9.032220	8.587730
ybhJ	7.701560	7.816820	7.503060	7.714140	7.528210	7.463320	7.489070	7.437310	7.387720	7.389000	8.041390	7.689080	7.771840	7.702700	7.493560	7.536350	7.306980	7.339410	7.504380	7.693660
ybhI	6.972430	6.782970	6.331900	6.624620	6.285090	6.484630	6.291250	6.504180	6.371490	6.652950	6.820340	6.563260	6.517460	6.457120	6.341870	6.354630	6.538170	6.476100	6.422970	6.617850
ybhH	6.620890	6.584480	6.068670	6.354310	5.996460	6.107260	6.008860	6.142400	6.164990	5.966450	6.797520	6.387820	6.196660	6.136060	6.110320	6.331260	6.030900	6.093530	6.247530	6.454280
ybhD	7.001190	6.418890	6.513780	6.769070	6.531440	6.624230	6.377710	6.670040	6.637580	6.850240	7.034760	6.726120	6.759380	6.590310	6.617260	6.734500	6.907060	6.869000	6.983330	7.007280
pgl	8.575390	9.469640	8.522360	8.781260	8.632450	9.545110	8.966930	8.973840	9.007400	8.839330	8.713620	8.528160	8.530270	8.846590	9.364850	8.999750	8.994330	8.720100	8.678740	8.270540
ybhA	9.455170	9.477940	9.423840	9.902410	9.709780	9.619390	9.705300	9.635630	9.677570	9.242630	9.280020	9.787990	9.540220	9.602110	9.812110	10.045700	9.252280	9.286110	9.324820	8.822480
modC	9.013660	9.379170	7.785030	8.274040	8.196800	8.095600	8.059360	8.110480	8.371870	8.206150	9.420500	8.072760	8.096920	8.050290	8.223940	8.349290	8.248240	8.323220	8.183420	8.177800
modB	9.172240	9.653080	7.976500	8.281470	8.150050	8.306650	8.133610	8.221280	8.783940	8.573890	10.142400	8.158800	8.138840	8.159540	8.318700	8.515720	8.622190	8.611360	8.405710	8.257780
modA	9.416450	10.148600	8.013350	8.528320	8.378270	8.324150	8.257610	8.397460	8.979820	8.766350	11.793000	8.399970	8.331610	8.410970	8.466640	8.822800	8.700990	8.765020	8.579420	8.658660
ilvI	10.669500	9.529420	7.152120	7.689760	7.442200	7.971410	7.594640	7.683670	8.255310	8.421370	7.996450	7.704220	7.606250	7.805910	8.243550	8.074830	8.643840	8.408740	8.510710	8.207750
ybhT	8.857790	9.084700	8.578100	9.080950	9.181190	8.852320	8.548770	9.245340	9.939240	9.803750	8.609730	8.966590	8.680380	8.781660	8.987200	9.921260	9.773600	9.828840	9.931080	10.119500
modE	7.978940	8.221920	8.034370	8.263480	8.283220	8.194560	8.282040	7.488810	7.914010	8.102120	8.285750	8.134060	7.917130	8.223550	8.321600	7.919630	8.161810	8.281230	8.217820	7.829330
modF	8.410940	8.761370	7.300410	7.627830	7.642780	7.663890	7.851180	7.714430	8.312100	8.373820	8.205170	7.520890	7.697640	7.610070	7.836770	7.819420	8.664960	8.763660	8.406410	8.275540
galE	9.481970	9.101410	9.229520	9.304600	9.379090	9.468450	9.800490	9.280180	9.596410	9.495830	9.787690	9.327900	9.269760	9.601400	9.626560	9.471760	9.320710	9.490760	9.418250	9.548440
galT	8.189450	8.850310	8.004340	8.341110	8.223240	8.568680	8.524670	7.945780	8.077500	8.116990	8.213210	8.010520	8.080470	8.110160	8.375180	7.897830	8.135600	7.888250	8.094050	7.905740
galK	10.698400	10.089500	9.093420	9.415390	9.381310	9.784180	9.822200	9.096460	9.304830	9.077480	9.833700	9.337230	9.126440	9.365740	9.453470	9.180800	9.259180	9.113120	9.103880	8.589330
galM	10.045000	9.729230	8.856790	9.073250	9.029750	9.816570	9.596170	8.981400	9.374460	9.142090	9.378990	8.899290	9.086570	9.128790	9.548270	9.121340	9.507610	9.123850	8.831680	8.468860
gpmA	10.755100	11.120600	10.171100	10.600200	10.664300	11.199300	11.390700	11.160400	10.741100	10.937300	11.784800	10.560900	10.658000	11.040100	11.654900	10.856300	10.793500	10.979100	10.829100	11.180600
aroG	10.856800	10.204100	8.543110	9.069920	9.194290	9.806020	9.645560	9.279770	9.997610	10.044400	9.443200	8.906320	8.952320	9.355840	9.717000	9.784010	10.402100	10.233800	10.099500	9.333330
ybgS	8.435420	8.231150	7.611070	7.811550	7.905050	7.554410	8.049920	7.389300	8.463990	8.673670	8.744580	7.824460	7.709400	7.764460	7.789150	8.285260	8.591070	8.598950	8.336700	8.441950
leuO	7.234360	7.913090	6.609540	7.040950	6.708540	7.039800	6.707780	6.838870	6.988610	7.080220	7.344110	6.939950	7.167670	6.865520	7.008400	6.865250	6.994690	6.964130	6.890510	7.060370
zitB	8.018920	8.312200	7.785880	7.946160	7.727030	7.662490	8.126600	7.813760	8.573930	8.444710	8.267620	7.737230	7.742680	7.918030	8.308540	8.270270	8.660060	8.388340	8.352260	8.393320
pnuC	9.208710	8.754130	7.461270	7.577050	7.429990	7.391880	7.684850	7.115760	8.122820	7.997200	7.913990	7.465030	7.470160	7.451820	7.701090	7.979310	8.114420	7.948290	7.740190	7.690330
nadA	9.121210	9.637980	7.706170	7.922870	7.662420	7.696020	7.964830	7.550860	8.472190	8.099950	7.876510	7.497080	7.688570	7.762530	8.081580	8.213980	8.330800	8.119080	8.043140	7.824260
leuL	8.655860	9.642780	5.458120	6.391920	5.876160	6.747590	6.333660	6.979690	7.457770	7.183360	6.538000	6.149020	6.212790	6.955870	7.438220	7.137470	7.629840	7.008110	7.089690	5.887150
ybgF	11.641700	10.941000	11.006400	11.137100	11.103400	11.306500	11.239300	10.999800	11.214400	10.608900	10.779400	10.751700	10.819800	10.985800	11.299700	11.394200	10.847000	10.611400	10.462300	10.503000
pal	11.534700	12.051100	10.999900	11.143200	10.999700	11.472400	11.466400	10.752100	11.366700	10.874700	10.481400	10.806100	10.827800	11.302200	11.539900	11.459100	10.889400	10.687400	10.596200	10.318400
tolB	10.177100	10.899200	10.498700	10.640200	10.447600	11.041600	10.976400	10.710700	10.972800	10.569300	10.413900	10.396600	10.432900	10.837400	11.072900	11.169000	10.561400	10.396200	10.273600	10.094500
tolA	9.176770	9.594760	9.807230	9.868960	9.801170	10.026700	9.638700	9.313500	9.826570	9.506550	9.268320	9.622640	9.431320	9.599600	9.531500	9.848150	9.584870	9.556430	9.645100	9.764110
tolR	9.502610	9.669810	9.975040	10.114100	9.937320	10.129200	10.044600	9.150200	9.896800	9.590210	9.165790	9.701140	9.587380	9.709770	9.648840	9.920520	9.603140	9.616880	9.694590	9.796620
tolQ	9.412430	9.465290	9.773230	10.215800	9.875760	10.174800	9.964560	8.811210	10.094100	9.954730	9.307500	9.617930	9.609920	9.618270	9.419830	10.064200	9.983160	9.809130	10.169300	9.609690
ybgC	10.198900	10.014100	9.875580	10.012200	9.770040	9.679680	9.306330	8.888230	10.319300	10.228600	8.354400	9.739690	9.758210	8.981660	8.863420	10.239500	10.564900	10.341100	10.524000	10.071500
ybgE	9.183460	8.706170	8.956330	9.457080	9.189490	8.889590	9.014960	8.327640	9.215740	10.008700	9.465270	9.183110	9.133970	9.016640	9.168680	9.212320	10.063100	9.913400	10.164100	10.916000
ybgT	8.739550	9.431610	9.765960	9.419360	9.609360	8.908300	9.519760	9.153020	10.048900	10.439500	10.495100	9.859080	9.441100	9.434170	9.500600	9.562970	10.364500	10.828300	10.660700	11.930100
cydB	10.336000	9.929530	10.574600	10.566100	10.487200	10.158300	10.647200	10.010600	11.162200	11.355600	11.840200	10.658800	10.398800	10.548400	10.675400	10.793500	11.575100	11.495800	11.410200	12.319800
leuA	11.766100	11.019400	7.366550	8.222300	7.949130	8.553860	8.400630	8.122970	8.386320	8.494090	8.624530	7.952460	8.254510	8.395360	8.345290	8.208090	8.440680	8.636560	8.656350	8.620620
cydA	10.028600	9.502920	10.435800	10.519600	10.168500	10.040500	10.503000	9.806720	10.798500	10.988100	11.462600	10.490500	10.156400	10.276100	10.556100	10.557700	11.232400	10.730200	10.963200	11.172400
mngB	7.385800	7.310850	6.904510	7.250590	6.815860	7.000740	7.070770	7.070790	7.321420	7.362820	7.578930	7.039440	7.013630	7.033710	7.149620	7.221240	7.295380	7.239260	7.439290	8.091430
mngA	8.601400	8.461210	8.021480	8.119850	7.745190	7.887900	7.913460	8.021540	7.760930	7.928160	8.409650	8.136860	8.126080	8.062390	7.862070	7.813360	7.791690	7.840240	8.006040	8.201290
mngR	7.993160	8.227050	7.717950	8.125210	7.824890	7.649040	7.792390	7.325810	7.600040	7.473940	7.922800	7.941570	7.743180	7.789860	7.675720	7.631460	7.669840	7.578390	7.816590	8.122240
sucD	11.622100	11.422300	8.788050	9.281500	9.094880	10.340900	10.594500	9.916940	9.798480	9.738030	11.906000	9.118320	9.295110	9.662210	10.685100	9.655800	9.889470	9.632390	9.618890	9.345160
sucC	13.017400	12.521300	10.403700	10.793500	10.943900	12.184400	12.366900	12.034600	11.674800	11.332900	13.463600	10.819300	10.908200	11.698100	12.319900	11.663500	11.457600	11.275300	11.077000	10.920000
sucB	12.929600	12.059300	9.902660	10.349700	10.310600	11.873900	12.209600	11.863600	11.508900	11.017500	13.065500	10.323600	10.177400	11.423200	12.255200	11.579000	11.067300	10.755100	10.538600	10.171000
sucA	11.716900	10.807600	9.389230	9.708620	9.811470	11.060500	11.277400	10.998600	10.729800	10.425500	11.926800	9.532290	9.471730	10.505200	11.609300	10.619700	10.499400	10.033000	9.928850	9.386130
sdhB	11.214600	10.182300	8.508770	9.121170	9.007720	9.067560	9.773090	9.388050	9.266500	9.008930	11.076100	8.730270	8.926820	9.353370	10.025200	9.171340	9.062530	8.795540	8.721750	8.521510
sdhA	12.262500	11.538100	9.396210	10.279300	10.190200	10.517700	11.639500	11.002800	10.519500	10.105300	12.452400	9.698680	10.327300	11.049900	11.493000	10.582300	10.072200	9.864040	9.703910	9.414470
leuB	11.834000	10.817300	7.502040	7.985050	8.013540	8.447460	8.210670	7.737910	8.033840	8.140580	8.327820	7.970870	7.934780	8.270250	8.095420	8.059120	8.007260	8.120370	8.170390	8.183100
sdhD	12.111300	11.046100	9.232800	10.097700	10.284500	10.209100	10.946800	10.463200	10.064300	9.716660	10.913300	9.328720	9.715170	10.573500	11.057600	10.250100	9.747650	9.635710	9.394010	8.591480
sdhC	12.374700	11.308000	8.971380	9.848170	9.917580	9.781700	11.022100	9.920830	9.836890	8.838710	10.212100	8.932570	9.382830	10.177700	10.762500	10.202300	9.122030	9.197210	9.001140	7.507940
gltA	11.845000	11.120000	7.978880	8.851940	8.667320	9.515370	9.764640	9.921340	10.626600	10.849800	11.911600	8.081840	8.574240	9.226640	10.388700	9.857490	11.076800	11.143800	11.076200	9.701600
ybgD	7.341980	7.103050	6.538570	6.900000	6.703890	6.777750	6.773390	6.762650	6.565300	6.722230	6.871900	6.797560	6.894230	6.752040	6.717040	6.632020	6.551500	6.766930	6.596790	6.875930
ybgQ	8.193190	8.067600	7.411600	7.648290	7.519470	7.379140	7.619120	7.472570	7.512230	7.525370	7.920600	7.632420	7.520600	7.510570	7.512920	7.605730	7.335330	7.482610	7.619610	7.917990
ybgP	7.197350	7.382760	6.953870	7.000400	6.748430	6.793230	6.857840	6.675360	6.641500	6.620490	6.640300	6.929530	6.939350	6.759610	6.702400	6.815540	6.622410	6.633320	6.782370	6.911100
ybgO	6.331410	6.602490	5.602970	5.969440	5.618070	5.827070	6.086580	5.957170	5.909080	6.146140	6.039880	5.874130	6.040010	5.622520	5.814970	5.848270	5.890900	6.076510	6.253120	6.384330
abrB	8.313020	8.293070	7.596760	8.024740	7.975620	8.144580	8.335770	8.129070	8.039590	7.962480	8.445220	8.167820	7.875450	8.381610	8.416110	8.272620	8.094980	7.946000	7.944820	8.062500
nei	8.136040	8.371130	7.981430	8.383480	8.323490	9.297780	8.762670	8.357550	8.548440	8.351650	8.056420	8.062640	8.233870	8.413830	8.501870	8.759530	8.552240	8.403390	8.258080	8.420950
ybgL	9.382710	9.625860	8.678160	9.020730	9.093420	9.739740	9.414050	9.251000	9.314310	9.277890	9.172400	8.949630	9.092310	9.096140	9.295910	9.496900	9.724950	9.530700	9.417390	9.363100
leuC	10.799100	11.592600	7.857180	8.408740	8.373010	8.526980	8.668970	8.200570	8.451600	8.552740	8.959860	8.311060	8.455710	8.574260	8.544560	8.430710	8.404380	8.581110	8.651050	8.574980
ybgK	8.606430	9.119830	7.954720	8.482720	8.653580	9.406050	9.218850	8.419190	9.159380	9.393770	9.518570	8.240410	8.242740	8.619540	9.118050	9.145600	9.754960	9.695790	9.335650	8.752440
ybgJ	8.800380	8.684540	7.726290	8.203550	7.977320	8.873870	8.564070	8.151060	8.822840	9.006580	8.816280	7.940930	7.838630	8.091000	8.694700	8.482620	9.502670	9.021180	8.959750	8.375690
ybgI	10.468400	10.024800	9.293180	9.456760	9.312170	10.289400	9.899030	9.074870	10.374900	10.437500	9.961580	9.162770	9.253560	9.643410	10.101600	9.907550	10.712200	10.329900	9.911030	9.504570
ybgH	7.822070	7.920950	7.627810	7.780750	7.698040	7.373290	7.698030	7.183550	7.569930	7.483720	7.881170	7.714850	7.719040	7.669180	7.521570	7.573300	7.441140	7.432540	7.450040	7.661610
phr	8.810480	8.854720	8.556200	8.563520	8.552640	8.599030	8.428630	8.352760	8.666640	8.664480	9.251580	8.445710	8.613980	8.501760	8.423380	8.364720	8.704750	8.693630	8.622800	8.946070
ybgA	8.142680	8.015520	7.757460	7.673810	7.626690	7.695200	7.707930	7.112460	7.836120	7.863780	7.898820	7.679830	7.748220	7.740950	7.717850	7.852550	7.875500	7.680180	7.827760	8.058270
ybfL	3.984960	3.854540	3.468710	3.974500	3.554280	4.195700	3.390230	4.914780	4.322290	4.804920	4.356630	3.368940	4.458020	4.236080	3.952980	4.333510	4.767760	3.858220	4.244450	4.123610
ybfQ	5.351180	5.858530	6.092110	6.306250	6.112570	6.390270	6.307000	7.231290	6.665240	6.723090	6.451800	6.104150	6.790070	6.261880	6.194590	6.351470	6.371480	6.305490	6.269110	6.374940
ybfC	7.136020	7.102750	6.294630	6.598190	6.269030	6.295960	6.516810	6.231850	6.826330	6.354510	6.799560	6.407830	6.425850	6.355700	6.410490	6.953580	6.431100	6.517240	6.603140	6.582220
leuD	9.632930	10.609500	6.668130	7.379910	7.270720	7.720430	7.390740	7.533730	7.393040	7.682700	7.799080	7.165170	7.435180	7.533860	7.547520	7.327870	7.549740	7.707100	7.745290	7.683250
ybfO	6.963750	6.963560	6.769650	6.961430	6.639100	6.777520	6.886350	6.790630	7.026030	6.839610	7.061280	6.856570	6.752780	6.693540	6.782890	7.078270	6.917410	6.771600	6.993530	7.154520
ybfB	5.214580	5.719220	4.734690	5.149970	5.028190	5.197540	5.042390	4.868270	5.339650	5.280060	5.678940	5.002680	5.099710	4.969780	5.061570	5.483130	5.023810	5.089100	4.988660	5.366310
rhsC	7.807630	8.325220	7.417560	7.810050	7.482250	7.195520	8.007610	7.155220	7.732020	7.294050	8.542260	7.623930	7.455960	7.628850	7.567410	7.765000	7.250680	7.384970	7.713000	8.040640
ybfA	9.004080	8.797030	8.087270	8.394410	8.278290	8.563440	9.043220	9.103910	9.946420	9.939990	10.343900	8.466160	8.486890	8.948600	9.277570	9.761670	9.941030	9.946250	9.950430	11.482100
kdpF	7.653680	8.259430	7.587170	7.614480	7.672520	7.644110	7.871890	8.732670	10.762100	10.420200	8.139110	7.748340	8.001190	7.832060	7.779040	9.793210	10.207300	10.426100	9.827170	9.333130
kdpA	8.531700	8.394360	7.819500	8.038660	7.640390	7.974850	7.990400	8.101900	9.839630	9.758510	8.253590	7.949410	8.091330	7.960650	8.004920	8.956730	9.689670	9.369710	9.410120	8.801800
kdpB	7.512880	7.458560	6.750240	6.811580	6.628370	6.696260	6.888130	6.500460	8.770310	8.786550	7.004760	6.974310	6.705130	6.717150	6.604160	7.623560	8.772690	8.370890	8.384060	7.811750
kdpC	8.633730	8.717620	8.317870	8.577380	8.336790	8.354300	8.688680	8.536820	9.929650	9.959420	8.703600	8.638530	8.726800	8.551730	8.504160	9.133470	9.883720	9.895820	9.726190	9.711480
kdpD	8.316350	8.407910	7.987850	8.188930	8.118700	8.238220	8.387620	8.358150	8.980890	9.112000	9.003860	8.271250	8.409250	8.290770	8.190030	8.649300	8.988050	8.978590	9.017330	9.438990
kdpE	9.120360	9.127650	8.825200	9.094200	8.867710	8.981510	8.858150	8.513490	8.916540	9.013340	8.861310	8.839830	9.067960	8.616310	8.609730	8.760180	9.029980	8.796890	8.936550	8.831180
setA	9.267240	8.978470	7.735030	8.442440	8.495590	8.400370	8.440150	8.350890	8.815510	8.542080	8.606950	8.396940	8.504000	8.508820	8.443420	8.595150	8.532650	8.870140	8.852930	8.787720
yaaJ	8.088940	7.824410	8.139030	7.174690	7.219540	7.421650	7.140440	7.103850	7.303920	7.446300	7.300440	7.036770	7.284670	7.569930	7.454390	7.213670	7.178350	7.239960	7.282690	7.301390
ybfK	5.915990	5.474060	5.912140	5.827730	5.758020	5.846060	6.140090	6.852310	5.700630	5.733510	6.533240	6.137670	6.596880	5.912620	5.833750	5.828870	5.654750	5.872140	5.987990	6.280050
speF	7.848750	7.883870	7.295620	7.492800	7.226110	7.197840	7.642170	6.895620	7.320190	7.241130	7.670230	7.465000	7.306920	7.440580	7.290500	7.538530	7.208160	7.348590	7.421960	7.660540
potE	6.816410	7.046450	6.521030	6.709800	6.542610	6.488400	6.650650	6.510230	6.702970	6.672860	7.319180	6.690460	6.709110	6.622590	6.575420	6.698020	6.986380	6.720360	6.985430	6.965280
ybfI	6.931190	6.414390	6.818490	6.777750	6.645680	6.957870	6.605790	8.176510	6.499580	6.916060	6.901210	6.951400	7.339490	6.644520	6.629000	6.391990	6.660740	6.564370	6.781880	6.946980
ybfG	7.310720	7.044890	6.908740	7.172140	6.870610	7.007820	6.941750	7.042190	6.820780	7.025310	7.218080	7.058570	7.043660	6.913220	6.877350	6.839500	6.807570	6.880000	7.075720	7.189960
ybfP	7.254300	7.443090	7.045560	7.325820	7.077820	7.359780	7.083560	7.010760	6.880350	6.919520	7.316890	7.192870	7.159030	7.208620	6.975200	7.156490	6.864510	6.883260	6.878770	7.134250
pgm	9.087590	9.327220	9.495800	9.646020	9.524150	9.424820	9.351630	8.737810	9.401070	9.727000	8.893090	9.504880	9.163470	9.500910	9.478760	9.184790	9.691650	9.779930	9.925910	9.144030
seqA	9.240820	9.898880	10.521000	10.851100	10.715100	10.811200	10.461500	9.498140	10.502400	10.411800	9.839410	10.626500	10.506200	10.633200	10.234200	10.478300	10.666500	10.759000	10.411300	10.249000
ybfF	7.604320	8.347360	7.753110	8.081070	8.042770	7.780710	7.772570	7.592880	7.806330	7.575030	7.948030	7.930970	7.634240	7.892780	7.952420	8.000420	7.672030	7.841560	7.713550	7.569470
ybfE	8.101310	9.033450	10.142200	10.406900	10.261100	9.971090	8.992660	8.616540	8.743320	8.843050	8.987230	9.959470	9.905170	9.200450	8.835140	9.132050	8.970080	8.894110	8.940650	8.701820
sgrS	7.403000	7.501670	7.656830	7.764980	7.778560	7.666940	7.831170	8.229470	7.671700	7.636340	7.898700	7.535410	7.601040	8.021060	8.010670	7.934450	7.646030	7.560090	8.056860	8.140160
fldA	11.067000	10.136800	11.110300	11.432000	11.305500	11.459800	11.089300	11.104000	11.093300	10.537400	9.673170	11.267300	11.126800	11.103600	10.887800	11.537300	10.977900	10.739600	10.552200	8.667800
uof	11.000000	11.003900	10.851900	10.813700	10.869300	10.923400	10.987400	10.029000	10.647100	10.251600	9.281790	10.995100	10.456900	10.493200	10.722700	10.920100	10.747100	10.316200	10.641000	10.391700
fur	10.607100	11.138100	10.688600	11.125000	11.051200	11.218200	10.776200	10.859600	10.911800	10.683200	9.887000	10.968100	10.865400	10.805700	10.798100	11.099100	10.923900	10.900000	10.819900	11.141600
ybfN	7.678710	7.792100	7.116900	7.307680	7.182090	7.194690	7.326430	7.335820	7.345130	7.190490	7.591640	7.384150	7.271380	7.219590	7.219660	7.194210	7.095910	7.308610	7.414460	7.641340
ybfM	8.099250	8.276340	7.464080	7.720640	7.508050	7.472320	7.615880	7.379940	7.480660	7.368800	7.856870	7.721760	7.591830	7.544370	7.469060	7.538650	7.338230	7.420880	7.475610	7.744400
glnS	9.719720	10.214300	10.175200	10.419700	10.386000	10.224500	10.200800	10.148400	10.010500	9.240570	9.292680	10.106000	10.125900	10.380400	10.408500	10.081300	9.315970	9.076950	9.017580	8.657640
nagE	9.592690	9.363550	8.606520	8.956270	8.931710	8.819000	9.097540	8.778970	8.632370	8.820440	9.451710	8.838080	8.769230	8.926980	8.952330	8.710270	8.678470	8.673010	8.599600	8.632510
nagB	8.715390	8.449110	8.492560	8.505560	8.274840	8.298580	8.663850	8.686440	9.070660	8.710470	8.220750	8.149560	7.743530	8.312030	9.045960	9.049880	8.753380	8.638220	8.498400	8.049870
nagA	9.201400	9.576390	9.255240	9.255350	9.257070	9.295890	9.700880	9.447870	9.840320	9.562720	9.567230	9.180640	8.999430	9.453690	9.551140	9.636020	9.638170	9.766470	9.464120	9.444790
nagC	9.480210	9.076750	9.129030	9.440140	9.548300	9.645550	9.672680	9.311260	9.511390	9.148220	9.441400	9.373290	9.286890	9.614480	9.525270	9.629200	9.358820	9.325840	8.927120	9.082050
sgrR	9.120590	8.954700	8.186390	8.059460	8.573710	8.683570	9.109950	8.516350	9.479370	9.436010	9.029700	8.578260	8.646140	8.716090	9.003520	9.331850	9.424360	9.532240	9.667650	9.417910
nagD	9.886550	9.739140	9.520090	9.895610	9.740870	10.203400	10.009300	9.585440	9.503230	9.248100	9.053830	9.593830	9.677670	9.686260	9.844390	9.749310	9.449790	9.139250	9.243830	8.231090
asnB	8.929320	8.461940	7.600220	8.045640	7.923580	8.495250	8.297680	7.760940	8.746340	9.070190	8.820150	8.011090	7.763570	7.955620	8.575120	8.401190	9.350380	9.314710	8.995760	8.349210
leuW	11.836100	11.692000	12.776100	12.538900	12.657200	12.294800	11.401600	11.562400	11.166300	11.146500	11.251200	12.782200	12.610500	11.522700	11.193200	11.905600	11.475700	11.098500	11.493500	10.532600
ubiF	9.098330	8.785820	8.436910	8.801460	8.589820	8.733400	8.833390	8.526290	9.212340	9.291970	9.176460	8.595200	8.443930	8.807210	9.017520	9.085850	8.976660	9.252970	9.002970	9.095570
tbpA	9.852170	9.603470	8.751920	9.255540	9.109720	8.928150	9.028220	8.737820	8.960950	8.987580	9.250350	9.200580	9.118220	8.918770	8.900550	8.900990	8.874550	8.899660	9.219840	9.495000
miaB	9.339740	9.139490	10.042000	10.220500	9.968910	10.164500	10.139900	9.102640	9.309080	9.737280	9.294410	9.944620	9.978220	10.217500	9.886000	9.733960	9.659270	9.541710	9.819560	9.282900
ybeZ	10.103600	9.852590	9.695980	9.899700	9.699320	10.568600	10.362400	10.059100	10.326800	10.129000	9.556750	9.431020	9.594530	9.601860	9.988260	10.263600	10.381900	9.914560	9.896210	9.918600
ybeY	10.218600	9.943480	9.842640	10.083900	9.904520	10.671500	10.495300	10.296800	10.479800	10.275500	9.719860	9.632430	9.814900	9.608900	10.149300	10.420300	10.372700	9.881710	9.855110	9.978180
ybeX	9.834010	9.700020	9.681870	10.137900	9.929730	10.594000	10.290000	9.513400	9.622330	9.129220	9.128610	9.543690	9.698060	9.312570	9.531810	9.924880	9.640910	9.291890	9.138210	9.347850
lnt	8.644410	9.062500	8.909180	9.200680	8.996320	9.220230	8.978180	8.158710	8.480010	8.497360	8.858070	8.908130	9.063680	8.932160	8.853980	8.590670	8.562480	8.298910	8.515310	8.599020
gltI	10.751500	10.253300	8.656370	8.922930	8.613540	9.190320	9.281160	9.202580	10.064900	10.468700	10.222100	8.627420	8.601200	8.916270	9.616760	10.029500	10.762900	10.503500	10.649200	11.189500
gltJ	9.258730	9.053540	8.564130	8.598490	8.346390	8.310200	8.757180	8.024770	8.642420	8.493310	9.055760	8.479470	8.377340	8.460750	8.432240	8.768310	8.625870	8.641650	8.739680	8.934190
gltK	8.848020	8.414170	7.942000	8.180990	7.782820	8.209650	8.099820	7.465960	8.251180	8.223560	8.028950	7.670650	7.761330	7.979220	8.270820	8.315860	8.508210	8.136690	8.226470	8.202580
gltL	9.035290	9.023520	8.388110	8.487380	8.297230	8.650000	8.638000	8.198490	8.643820	8.712420	8.970910	8.353430	8.391370	8.462810	8.737030	8.719320	8.868450	8.674900	8.738580	8.842890
thiP	8.859190	8.463960	7.936140	8.647270	8.561370	8.614560	8.507150	7.812400	7.914290	8.109430	8.137270	8.418360	8.437790	8.476390	8.363590	8.026070	7.848270	7.906310	7.985420	7.712220
rihA	8.756390	9.244570	7.885130	8.153060	7.995440	8.346470	8.904510	7.748960	8.136020	7.942100	9.466450	7.928910	8.020690	8.192760	8.319580	8.260030	8.097840	7.837840	7.871790	7.780060
hscC	8.190750	7.949050	7.755250	8.082700	7.908440	7.942720	8.153860	7.950740	7.953660	7.915820	8.381300	8.092040	8.048960	8.015640	7.835450	8.049300	7.912340	7.979130	8.086590	8.207040
djlC	7.100200	7.214180	7.012790	7.150720	6.658430	6.907660	6.919100	6.731430	6.919070	7.153500	7.522000	6.975690	7.147820	6.872800	6.916400	6.817990	7.311440	6.982600	7.314680	7.158700
ybeU	7.750730	7.309200	7.017650	7.124890	6.836740	7.112560	7.108220	6.986850	6.944630	7.034180	7.605380	7.210540	7.260060	7.173020	7.029790	7.028160	7.003500	7.004530	7.109560	7.355920
ybeT	6.454960	6.769620	6.186720	6.487960	6.084260	6.346790	6.406590	6.294580	6.253240	6.222330	6.672990	6.581180	6.443220	6.194500	6.240330	6.389690	6.277210	6.131030	6.418760	6.581730
djlB	6.842320	6.889360	6.614130	6.642920	6.433680	6.455160	6.537710	6.554240	6.393420	6.794740	7.047620	6.686690	6.907820	6.703880	6.592170	6.565410	6.366460	6.459210	6.797550	6.990200
ybeR	6.666800	6.457500	5.514150	5.949580	5.459700	5.665530	5.600010	5.578640	5.621100	5.732820	6.082490	5.751850	5.962550	5.542720	5.588520	5.650830	5.594210	5.672160	5.861380	5.970140
ybeQ	7.095860	6.806160	6.107810	6.661110	6.345850	6.408790	6.399750	6.623940	6.334820	6.426660	7.055870	6.570380	6.531330	6.309540	6.362480	6.467650	6.510260	6.369400	6.567200	6.689650
ybeL	9.262530	9.156290	8.478340	8.843240	8.572060	8.914330	8.818670	9.244350	9.605940	9.588760	11.005800	8.607480	8.638170	8.860140	9.123010	9.161480	9.751190	9.488840	9.362130	9.375160
leuS	9.921730	10.436000	10.625700	10.891200	10.756600	10.799400	10.517600	10.547500	10.690500	10.751000	10.679200	10.704100	10.698400	10.858400	10.996600	10.699400	10.639600	10.686800	10.670500	10.532700
thiQ	8.719640	8.679140	7.978860	8.452770	8.422680	8.293660	8.605650	8.208020	8.354470	8.237810	8.682590	8.368100	8.473890	8.515540	8.413160	8.489600	8.184480	8.365670	8.373920	8.630750
rlpB	10.017000	8.992780	10.348900	10.699800	10.482800	10.724000	10.154300	9.629930	9.770340	9.908310	9.706630	10.311600	10.251600	10.364200	10.561400	9.897460	10.025400	9.688300	9.990850	9.898520
holA	9.487900	8.133510	9.275080	9.683530	9.583320	9.870350	9.091780	8.653980	9.202960	9.533400	9.430090	9.404970	9.071030	9.136440	9.063770	9.099200	9.403900	9.470880	9.530470	8.990870
nadD	9.296730	9.336310	9.426690	9.819440	9.635510	9.790990	9.451040	9.219900	9.503000	9.678380	9.605310	9.569430	9.488870	9.636190	9.413790	9.456220	9.617060	9.717100	9.656110	9.399540
cobC	7.878330	7.686840	7.691540	8.216260	8.081130	8.336180	7.681810	7.430990	7.553100	7.608920	7.645010	7.918870	7.725910	7.731790	7.861560	7.561870	7.664740	7.640850	7.766220	7.437110
ybeB	9.987510	9.647400	11.281900	11.409400	11.327500	11.180700	10.548800	9.223080	9.126870	8.999730	9.462150	11.201700	11.004700	10.745400	9.861820	9.917030	9.315310	9.105800	9.058550	8.513740
ybeA	9.795150	9.962170	11.040700	11.353800	11.049600	11.140900	10.361900	9.703420	9.346130	9.224510	9.889190	10.951400	11.188800	10.485600	9.797080	9.915680	9.401120	9.303850	9.163370	9.473770
mrdA	8.772200	8.994500	9.468960	9.593240	9.635740	9.222210	8.893960	8.545430	8.267440	8.010250	8.606550	9.519880	9.379860	9.420130	8.939160	8.465400	7.984360	7.981010	8.167460	8.059610
mrdB	8.174600	8.845000	9.211690	9.699750	9.667750	9.588820	9.251710	8.836420	9.056190	8.627800	8.760840	9.509030	9.436290	9.541560	9.293820	9.112960	8.558590	8.575590	8.367320	7.855250
rlpA	9.958320	9.460800	9.412000	9.688690	9.520680	9.565880	9.510690	9.170220	9.342450	9.003370	8.903210	9.353340	9.273500	9.357140	9.432850	9.389410	9.343250	8.974390	8.897070	8.436500
dacA	10.053300	9.585630	9.665580	9.925780	9.843160	10.080900	9.904050	9.160640	9.266200	9.125580	8.378720	9.625100	9.529640	9.719790	9.708830	9.506990	9.135110	8.922760	8.879570	7.881840
yabI	9.402570	9.294980	8.350680	9.133420	9.080570	8.752400	9.058240	8.226490	9.118690	9.035850	9.032940	8.742490	8.924450	8.901540	8.875990	9.029430	9.011220	9.357280	9.152570	9.364590
ybeD	9.112020	8.811910	9.478030	9.631350	9.692970	10.288500	9.984050	9.002180	9.075940	9.262190	8.798650	9.451930	9.357710	8.852080	9.225910	9.422560	9.487240	9.058120	9.334460	9.432670
lipB	8.491870	8.290790	8.614270	8.993730	8.875010	8.840680	8.972140	8.627150	8.442810	8.374420	7.892230	8.824830	8.707480	8.413970	8.503400	8.981210	8.510500	8.590070	8.728790	8.033900
ybeF	6.569350	6.355030	6.465740	7.082140	7.028370	6.683940	6.636940	6.505020	6.288960	6.436960	6.216390	6.708680	6.889910	6.376480	6.350010	6.395670	6.251150	6.295420	6.345520	6.541490
lipA	10.155600	9.789120	9.584020	9.954800	10.155700	10.106800	10.311800	9.948290	10.458400	10.523400	9.265220	9.947550	10.021100	10.220200	10.587900	10.271600	10.547300	10.315100	10.684700	10.305400
tatE	9.024030	8.954580	8.187590	8.725980	8.841730	8.918840	9.069820	9.282840	9.770130	9.872750	8.621170	8.689640	8.627830	8.750380	9.317060	9.693780	9.825800	9.757150	10.055700	10.140300
ybeM	8.680680	8.755280	8.226210	8.334500	8.242630	8.212220	8.305430	7.822560	8.559570	8.810860	8.823480	8.359620	8.393800	8.296370	8.273760	8.376890	8.787010	8.889270	8.841610	8.986020
crcB	8.415120	8.545710	8.361460	8.537390	8.483560	8.484540	8.714180	8.246270	9.414920	9.456070	7.971970	8.422300	8.373500	8.801210	8.891030	9.326240	9.519310	9.452570	9.374490	9.736210
cspE	12.122700	12.276600	11.914700	11.867100	12.080200	11.888900	12.263800	10.873400	10.674100	9.673160	11.585600	11.774700	11.963100	11.784300	11.619600	11.340500	10.103500	9.657940	9.389060	9.554290
pagP	7.628030	7.653650	7.625570	7.772680	7.533560	7.532100	7.660730	7.301190	7.401220	7.647430	8.450260	7.642170	7.809590	7.614470	7.480860	7.577390	7.475600	7.460000	7.506320	7.637260
dcuC	8.169960	8.217020	7.539880	7.803640	7.428270	7.672550	7.637380	7.247860	7.500330	7.840080	8.546210	7.585540	7.883330	7.815220	7.563790	7.538160	7.787300	7.590050	7.705460	7.685050
araC	8.446460	8.206710	6.350150	7.156410	7.106810	7.025260	7.250890	6.225260	7.381470	7.201110	8.677370	6.820990	6.611400	7.026420	7.179010	7.334400	7.460000	7.212350	7.228070	7.089880
dpiA	8.265860	8.122760	8.233860	8.403550	8.206360	8.419230	8.244850	7.872140	8.753160	8.857340	8.159540	8.169870	8.297160	8.048290	8.122190	8.746290	8.772140	8.874410	8.736110	8.876220
dpiB	7.409110	7.641240	7.102470	7.160250	6.785100	7.016260	6.992150	6.489210	6.961190	7.024960	7.286620	7.028520	6.943370	6.920260	6.897370	7.085220	6.962480	7.089270	7.239460	7.188740
citC	7.357250	7.674280	6.817820	6.691490	6.458260	6.634930	6.818940	6.327650	6.476920	6.663930	6.961680	6.669570	6.734550	6.677440	6.576150	6.614880	6.570470	6.419860	6.669640	6.918570
citD	8.050490	8.185090	7.737510	7.796790	7.491150	7.485320	7.820130	7.400540	7.536220	7.525090	8.153010	7.853020	7.705210	7.747200	7.537320	7.738400	7.438530	7.582510	7.710790	8.110990
citE	7.766710	7.897110	7.355540	7.346890	7.117430	7.251420	7.382980	7.256010	7.180090	7.314170	7.370380	7.359890	7.502970	7.442880	7.223670	7.238540	7.130610	7.037010	7.314190	7.396590
citF	8.572690	8.603790	8.049390	8.166540	7.921860	8.016600	8.165440	7.881450	7.936570	7.992500	8.270390	8.112030	8.322160	8.171830	7.934870	8.140740	7.918160	7.913860	8.080620	8.332320
citX	8.100030	8.303080	7.452790	7.628730	7.347600	7.606460	7.668470	7.446440	7.421830	7.788350	7.981600	7.598770	7.766090	7.577600	7.556120	7.460460	7.681410	7.451910	7.678230	7.870610
citG	7.742590	7.551500	7.480580	7.493810	7.223750	7.205930	7.477680	7.335840	7.332170	7.251400	7.839710	7.564760	7.594910	7.381390	7.258490	7.362770	7.192200	7.386210	7.447880	7.691970
citT	7.899760	7.896750	7.258980	7.447420	7.227730	7.249500	7.451010	6.858560	7.176130	7.307980	7.683720	7.461680	7.509520	7.446330	7.281430	7.156960	7.185520	7.316270	7.376220	7.355220
rna	8.173970	8.434810	8.751710	9.234520	8.957550	8.968790	8.973490	8.480720	8.961340	8.414170	8.540780	9.017780	8.818150	9.151100	9.157570	9.000420	8.914640	8.633570	8.514310	8.006350
araB	9.086510	8.712140	8.073470	8.101840	8.105050	8.148240	8.436880	7.680640	8.023320	8.165000	8.522930	8.150870	8.229600	8.232430	8.166500	8.151770	8.063350	8.044660	8.202150	8.162140
rnk	9.626160	9.159020	8.729220	9.130680	8.988470	8.832760	8.912130	7.971660	8.017870	7.961770	8.930180	8.957250	8.863060	8.830060	8.520900	8.010320	7.955020	8.042510	8.168550	8.102170
ybdR	8.098960	7.935460	7.334560	7.721590	7.497950	7.569560	7.764090	7.558750	7.846330	7.714040	8.126920	7.677670	7.600930	7.679510	7.663780	7.812920	7.738440	7.959420	7.897820	8.457890
uspG	8.977910	8.619520	7.940370	8.257720	8.087160	8.905530	8.726070	9.433140	11.106000	11.387600	10.427600	8.235810	8.193380	9.109240	9.794860	10.468200	11.192200	11.354900	11.649800	12.111700
ahpF	9.912810	9.939430	10.295900	10.292400	10.270000	10.616600	10.196000	10.148300	11.222900	12.475500	10.651400	10.078100	10.089300	10.531500	11.186200	10.750600	12.261900	12.478100	12.605900	12.611600
ahpC	11.556100	11.945600	11.761600	12.157700	11.976100	12.586300	12.022000	12.383500	13.009600	13.775000	12.876200	11.856300	11.932600	12.279400	12.582800	12.808000	13.746200	13.893700	13.906900	14.044000
dsbG	8.392710	7.519730	8.121930	8.475360	8.452570	8.734980	8.355150	8.034860	8.367570	8.099020	8.301770	8.277480	8.191160	8.448330	8.602150	8.373430	8.208980	8.198280	8.058230	7.702200
ybdO	4.821650	5.836690	4.523800	4.580360	4.493790	4.642020	4.658500	4.552050	4.678630	4.726090	5.027010	4.643590	4.493100	4.481420	4.638000	4.695490	4.714210	4.752370	4.409320	4.835170
ybdN	6.663610	6.942560	6.384610	6.691820	6.502260	6.622580	6.543970	6.627380	6.620540	6.556670	6.865180	6.595670	6.449980	6.576140	6.621310	6.818580	6.548220	6.842090	6.809070	6.720810
ybdM	7.981300	8.045970	7.448920	7.892430	7.774680	7.802400	7.907170	7.936900	8.098420	8.374180	8.114840	7.893260	7.914990	7.884190	7.957780	8.169790	8.150150	8.262560	8.334120	8.381470
ybdL	7.603490	8.271490	6.878240	7.142380	6.751390	6.965780	6.987820	7.057140	7.846230	7.779240	7.210380	6.976190	7.059660	6.982240	7.268700	7.244750	8.056150	7.851260	7.722730	7.544280
araA	8.531700	8.465850	7.650850	7.890830	7.717470	7.968230	8.000340	7.461710	7.758720	7.974520	8.497950	7.771990	7.949080	7.900310	7.814920	7.765610	7.880070	7.802670	8.107900	7.956520
ybdH	9.772110	9.343200	7.912320	8.307070	8.108940	8.093450	7.892450	8.463300	8.739310	8.817320	8.268940	8.180950	8.340100	8.274770	8.347250	8.582840	9.014910	8.619590	8.676220	8.999230
ybdD	10.579100	10.070800	8.170370	8.051450	8.053500	8.009590	8.261200	8.932190	8.990450	9.125140	11.750000	8.274240	8.151890	8.175530	8.537680	8.711400	9.122270	9.486380	9.180220	9.516380
cstA	11.569300	12.151700	8.685170	8.961750	8.800610	8.855340	9.150490	9.193400	9.287070	9.437440	12.693100	8.965400	9.013000	9.112120	9.105970	9.336260	9.461480	9.410350	9.662780	9.801580
ybdB	9.295250	9.145710	8.736900	9.034340	9.057950	8.653310	9.316900	8.742530	8.672490	8.689790	8.630030	9.180010	8.955180	8.759980	8.949570	8.611910	8.604500	8.763660	9.152930	9.993760
entA	8.371000	8.186010	8.079200	8.465190	8.176190	7.798280	8.536000	7.763140	7.883790	7.816080	7.853040	8.505600	7.874740	7.949930	8.035250	7.883030	7.740660	7.941360	8.121250	8.786350
entB	9.033780	8.814610	8.484260	9.039320	8.786040	8.361180	9.347050	7.949650	8.239750	8.156260	7.950160	9.071500	8.435480	8.550850	8.751100	8.270520	8.058530	8.243360	8.425780	9.129590
entE	8.858820	8.705200	8.423230	8.781970	8.777520	8.188170	9.285000	8.069610	8.040760	8.215540	8.373660	9.131720	8.538410	8.415120	8.694770	8.206800	7.944260	8.240100	8.565540	9.385790
entC	8.911800	8.541910	8.408550	8.591970	8.716450	8.238120	9.266440	7.726860	7.795830	7.898190	7.739820	8.945170	8.416020	8.550450	8.552090	8.077870	7.576020	7.974910	8.321620	9.255970
fepB	8.140880	7.858550	7.136800	7.621080	7.752270	7.372740	7.889420	6.976830	7.082830	7.154670	7.388330	7.739060	7.399450	7.545710	7.515570	7.505040	7.166810	7.306580	7.642930	8.095990
entS	9.244990	9.345450	8.640810	9.229240	9.351640	8.719640	9.530140	8.371110	8.484250	8.599390	8.500560	9.354050	9.173160	9.052570	9.025690	8.776690	8.398470	8.551750	9.007550	9.457660
araD	8.991930	9.555850	8.388250	8.446890	8.265200	8.516720	8.634230	8.210160	8.404670	8.629110	9.030210	8.316710	8.777160	8.535150	8.456210	8.289860	8.371050	8.445840	8.564200	8.537190
yaaA	9.093920	8.751440	8.575490	8.906410	8.829370	8.843620	9.156840	8.506750	9.186670	8.536330	8.605840	8.629620	8.644350	9.191580	9.157320	9.271930	8.648630	9.082800	8.713830	8.717380
fepD	8.740020	8.673350	8.337190	8.769190	8.926350	8.589690	8.969560	7.759910	8.166990	8.540480	8.368180	8.955920	8.891970	8.763710	8.767860	8.416890	8.228810	8.484200	8.839820	9.198530
fepG	8.591110	8.618350	8.630300	8.769280	8.681590	8.302260	8.610360	7.828690	8.104270	8.178110	8.428240	8.852260	8.587240	8.440720	8.494190	8.291110	8.042790	8.091710	8.233720	8.695930
fepC	8.729980	8.417580	8.610780	8.730140	8.714010	8.412130	8.903600	7.963190	8.151580	8.197010	8.707350	8.802740	8.686940	8.478310	8.408610	8.324760	8.024620	8.096160	8.262990	8.743370
fepE	7.353120	7.425340	6.918040	6.977140	6.860360	7.099010	7.077550	6.972780	6.839310	6.965780	7.345660	6.983500	7.140490	6.877920	6.886740	6.948900	6.842040	6.814570	6.918930	7.060400
entF	8.100750	8.059330	7.829730	8.031310	7.863210	7.699950	8.612270	7.393670	7.371410	7.546770	7.789680	8.036770	7.861750	7.752430	8.152720	7.629180	7.397830	7.388220	7.704730	8.303070
ybdZ	7.789250	7.956480	8.341920	8.242820	8.177450	7.681490	8.710250	7.751270	7.658410	7.582300	7.537470	8.699570	7.914370	8.102180	8.333320	7.890010	7.260340	7.983740	8.548890	9.378960
fes	8.906880	8.495720	8.657260	8.899310	8.847800	8.378480	9.405990	8.153760	8.314740	8.441790	8.877240	9.009720	8.817460	8.880170	8.971160	8.468980	8.213550	8.513120	8.901220	9.375790
fepA	9.321300	9.238390	9.014190	9.176780	9.024710	8.869690	9.640950	8.760150	8.739870	8.803520	9.087530	9.433370	9.040070	9.095530	9.242030	8.959640	8.687140	8.875010	9.127620	10.146200
entD	7.065240	7.019570	6.618710	6.776970	6.442680	6.340060	6.771590	6.236700	6.357840	6.491540	6.987420	6.872250	6.537990	6.479950	6.457370	6.458530	6.423920	6.420770	6.793500	7.301180
polB	8.555030	8.618930	7.993510	8.143020	8.115080	8.090740	7.976890	7.481490	8.068900	8.059650	8.083740	7.952980	7.911820	7.707730	7.903520	8.066670	8.157390	8.037480	8.252910	8.302340
hokE	7.511710	7.347010	7.602060	7.568260	7.508320	7.579470	7.657540	7.813970	7.623960	7.741360	7.797820	7.692310	7.633270	7.768270	7.650560	7.668640	7.677040	7.885530	7.699040	8.009730
ybdK	8.279520	7.997170	7.491530	7.620210	7.188820	7.412290	7.622570	7.560270	7.403370	7.605940	7.966090	7.559150	7.582010	7.529440	7.421340	7.606950	7.482960	7.530050	7.641200	7.755010
ybdJ	7.223070	7.799190	7.012080	7.560980	7.207840	7.203630	7.180070	5.743280	6.682360	6.628730	6.969850	6.906490	6.948170	7.104650	7.092170	6.642700	6.967240	6.436250	6.866950	6.312380
ybdF	8.967220	8.625860	8.328830	8.658310	8.272600	8.486830	8.708370	8.472050	9.626620	9.877440	8.700000	8.349490	8.404460	8.642890	8.887840	9.049570	9.768180	9.830510	9.900110	9.470300
nfsB	10.358000	9.870460	10.253000	10.405700	10.338900	10.626100	10.957600	10.605700	11.362500	10.952800	10.397900	10.344200	10.190100	10.589700	10.919500	11.179900	11.191100	11.153100	10.845400	10.797800
ybdG	7.116390	6.973440	7.259490	7.531050	7.272030	7.483690	7.214490	6.846290	7.216090	6.629740	7.061450	7.185740	6.960670	7.373540	7.593780	7.370170	7.192720	7.135730	7.163100	7.020590
pheP	8.226450	7.936170	8.078220	8.207080	8.009580	7.893210	8.005810	6.906550	7.410320	7.531170	7.921720	8.065860	8.054770	7.999820	7.757590	7.486320	7.394740	7.349090	7.524400	7.518340
cusA	8.041270	8.164920	7.553900	7.624530	7.380720	7.647460	7.749040	7.410360	7.420480	7.589560	7.893960	7.678690	7.759790	7.541730	7.467480	7.648870	7.490540	7.451730	7.595730	7.740040
cusB	8.684970	8.811460	8.086220	8.255870	8.076470	8.075570	8.302320	8.004600	8.189430	8.188190	8.527630	8.263260	8.096770	8.352070	8.105050	8.223940	8.081720	8.212920	8.256650	8.347540
cusF	8.496200	9.043290	6.901740	7.076290	6.918380	6.978430	6.898520	7.009850	6.867610	7.043020	7.238800	7.104260	6.999740	7.017820	7.069670	6.924180	6.966970	6.994230	7.230960	7.136020
hepA	9.298630	9.388800	10.587600	10.679400	10.488300	10.212800	9.997920	8.326410	8.597470	8.809500	9.215860	10.343500	10.450200	10.872000	9.655820	8.660680	8.709430	8.628880	8.894660	8.940830
cusC	7.722950	8.276510	6.330750	6.464180	6.372440	6.661870	6.432330	6.487370	6.646300	6.581380	6.678150	6.348950	6.662270	6.471570	6.664820	6.604500	6.459040	6.413180	6.685090	6.823850
cusR	8.718600	8.919580	8.489590	8.617610	8.411240	8.404630	8.637260	7.926370	8.291290	8.316820	8.830680	8.476010	8.319160	8.329250	8.153390	8.497890	8.267430	8.399370	8.473010	8.576280
cusS	9.071220	9.087280	8.386080	8.722610	8.447420	8.737010	8.504110	8.591160	8.646770	8.612040	8.913540	8.616540	8.647880	8.593530	8.750970	8.681010	8.655700	8.541000	8.676520	8.662050
nfrB	7.578190	7.362490	7.003960	7.354100	7.095310	7.027670	6.971390	6.728890	7.149730	6.991910	7.393830	7.244930	7.078780	7.168970	7.052190	7.305810	7.288240	7.109470	7.375180	7.447620
nfrA	8.365890	8.329380	7.881000	8.174290	7.984550	7.843420	7.957680	8.074730	8.263140	8.096980	8.588790	8.149990	8.062990	8.141280	8.103160	8.262440	8.080510	8.219290	8.286850	8.662470
ybcH	7.122000	7.652230	7.281250	7.429900	7.318010	7.378120	7.132690	7.122280	7.326500	7.229960	7.625720	7.417480	7.235040	7.332010	7.335780	7.311750	7.292440	7.201730	7.382920	7.470760
envY	6.676220	5.931010	5.615370	5.589370	5.545350	5.513630	5.769370	5.609110	5.975170	5.812890	6.038800	5.930590	5.432960	5.695400	5.551550	5.886240	5.945300	6.206660	5.932570	5.785170
pauD	6.481020	6.321040	7.296260	7.030960	6.827220	5.612430	6.817990	6.095360	6.782360	6.208400	7.427800	7.072250	6.802950	6.559260	6.013830	6.677890	6.096320	6.774340	7.075200	7.429740
ompT	12.996800	13.051200	11.121100	11.671700	11.612400	12.426100	12.240100	12.193900	12.052900	11.464400	12.823100	11.467900	11.459200	12.087600	12.633000	12.075300	11.633200	11.108500	10.759000	8.994470
appY	5.388840	4.806710	4.219930	4.297480	4.676790	4.164850	4.693620	4.584650	4.962860	4.551220	4.686820	4.662410	4.531130	4.449410	4.508030	5.378630	4.322130	4.307070	4.584430	4.296470
rluA	8.452670	8.383460	9.250240	9.526610	9.198450	8.919200	9.005160	7.706920	7.967180	7.996750	8.371220	9.224420	9.236860	9.638990	8.636230	7.974400	7.926790	7.932310	8.079200	8.291860
tfaX	6.130530	6.501530	5.286610	5.384510	4.980390	5.374070	5.457900	5.646080	5.396680	5.510600	5.432410	5.400260	5.483390	5.401490	5.146900	5.053550	5.407650	5.524070	5.521750	5.580400
ybcY	5.732170	5.633240	5.038660	5.316520	5.163760	5.029520	5.370850	5.248350	5.190610	5.171750	5.341520	5.168810	5.289020	5.175850	5.085670	5.263660	5.098160	5.323720	5.388380	5.423750
tfaD	6.591390	6.974750	6.361160	6.412850	6.243730	6.748470	6.402650	7.027340	6.424960	6.640380	6.823140	6.390440	6.742540	6.336620	6.119420	6.388930	6.334620	6.449300	6.444480	6.810490
aaaD	9.255180	9.704410	8.574480	8.799880	8.813850	8.826470	8.900530	9.125250	8.855620	8.976860	9.314990	8.856410	8.953160	9.087650	8.981070	9.022400	8.770080	8.808810	9.153120	9.332450
ylcI	5.717660	5.661660	5.842930	5.986540	5.783820	5.597210	5.695210	6.008950	5.710580	5.780510	6.174740	6.064990	5.753290	5.874730	5.897580	5.761720	5.755960	5.822250	6.050420	6.053970
ybcW	7.237900	7.045210	7.188300	7.515610	7.519680	7.180010	7.122130	7.360740	6.938850	7.204150	6.993060	7.457170	7.347010	7.314870	7.395970	7.228140	7.019390	7.062080	7.187160	7.258500
ybcV	5.225180	5.068620	5.549640	5.569680	5.703150	5.287900	5.024430	5.286840	4.619910	5.062610	4.916590	5.739470	5.553140	5.244660	4.713660	4.527170	4.371560	4.606650	4.773030	4.606400
borD	9.118560	9.529810	9.896200	10.206400	10.379700	9.799370	9.402110	7.772790	6.823200	6.880060	8.531350	9.935700	9.978580	9.806570	8.609120	7.525240	6.678840	6.492910	6.414660	6.680530
yabP	8.433090	8.966400	8.909940	9.418250	9.200910	9.404520	9.012780	8.059370	9.386300	9.689850	8.460100	8.920570	8.820260	8.837960	8.978480	9.055410	9.331900	9.309470	9.356170	8.940210
rzpD	6.271830	6.660440	7.248180	6.856570	7.181600	7.335640	6.891510	7.740680	6.971210	7.344520	6.971390	6.997530	7.393340	7.094450	6.719850	6.812630	7.178720	7.514440	7.512640	7.731840
arrD	7.976240	7.844160	7.184130	7.462470	7.405010	7.013360	7.543760	7.155240	7.316300	7.330910	7.628490	7.470510	7.233030	7.377410	7.167210	7.420750	7.144840	7.295330	7.467410	7.455720
essD	6.137480	6.389270	5.815100	6.182300	6.147830	5.915980	5.998750	5.911210	5.803490	6.138730	5.962410	5.992080	6.133420	6.068920	5.808190	5.813240	5.808940	5.868930	5.785740	6.157100
nmpC	12.157300	11.816900	8.132160	8.844410	8.964560	7.926310	9.834100	5.733900	5.297620	5.706140	9.442040	8.819860	8.452900	8.968970	7.393300	5.396370	5.354380	5.447810	5.400610	5.349940
quuD	7.296640	7.433400	6.573160	6.855160	6.821930	6.683020	6.905530	6.579400	6.728540	6.825530	6.983330	6.788840	6.997950	6.718540	6.800110	6.746430	6.702890	6.617200	6.888350	6.997900
ylcG	6.980620	7.125310	6.900630	6.785920	6.942940	6.446700	6.988840	6.976060	6.680600	6.643290	6.853140	7.013060	6.661010	6.794690	6.636010	6.806310	6.846330	6.614420	6.601390	6.778250
rusA	8.366540	8.231900	7.363680	7.686080	7.725280	7.519970	7.780540	7.565860	7.540440	7.743970	8.160800	7.664320	8.012370	7.813360	7.632470	7.601460	7.599760	7.382680	7.664970	7.718140
ybcO	9.098070	9.358040	8.511430	8.556690	8.420370	8.574990	8.566100	8.168620	8.430460	8.792330	8.965320	8.448470	8.682190	8.559350	8.486290	8.461750	8.505490	8.382560	8.422670	8.504300
ninE	7.571090	7.275030	7.169950	7.282540	7.063460	7.299670	7.128450	7.188330	7.071950	7.215930	7.649870	7.238800	7.594690	7.058600	7.008930	7.033630	7.007370	7.021240	7.154540	7.488500
djlA	9.336120	9.223150	9.047150	9.565040	9.157390	9.416030	9.513580	8.899090	9.304070	9.305700	9.157940	9.143260	9.479780	9.370860	9.240040	9.450890	9.250360	9.037760	9.351920	9.428560
ybcN	6.866870	7.124710	6.849910	6.780320	6.650000	6.500420	6.767790	6.318310	6.555190	6.392320	7.310100	6.800520	6.674520	6.656830	6.446400	6.682550	6.309500	6.438810	6.551440	6.743500
ylcH	5.398710	5.611160	5.733700	5.958530	5.644200	5.733120	5.441620	6.020390	5.635770	5.575620	5.291520	5.483720	5.327970	5.871490	5.527910	5.714760	5.684850	5.576610	5.421920	5.501750
ybcM	6.852080	6.698210	6.476860	6.609140	6.428490	6.479240	6.553160	6.301690	6.829690	6.967430	6.921090	6.479640	6.437580	6.460100	6.764220	6.816160	6.916430	6.902010	6.994530	7.055570
ybcL	6.886810	6.574660	5.997360	6.311510	6.184790	6.200570	6.383550	5.568560	6.042270	5.936930	6.532040	6.072800	6.006940	6.085550	6.125760	6.073730	6.071170	6.193650	6.187210	6.225770
ybcK	4.651740	5.197110	4.603180	4.688480	4.530320	4.715510	4.718000	4.471260	4.630120	4.732330	5.179020	4.656280	4.946970	4.709300	4.505350	4.636640	4.530060	4.533350	4.693230	4.924730
emrE	7.238530	7.463720	7.314730	7.313580	6.950610	6.988010	7.150190	6.475910	7.334820	6.877450	6.959910	7.166470	6.928380	6.975150	6.887210	7.488000	7.027740	6.946460	7.085440	7.216270
renD	7.636010	7.947770	8.348880	8.351680	8.314590	7.978020	8.536690	8.585670	8.249890	7.896890	8.677480	8.467210	8.371940	8.331230	7.987780	8.472770	7.931010	8.247430	8.155040	8.778770
peaD	8.446860	7.985210	8.513090	8.511330	8.374930	8.328730	8.454190	8.300100	8.246260	8.329570	9.131870	8.515060	8.614440	8.491160	8.222820	8.435310	8.132680	8.208160	8.599150	8.996560
imp	9.524510	8.929900	8.867870	9.667990	9.228620	9.895660	9.416300	7.917490	9.513360	9.572500	9.017970	8.863990	8.831840	9.271880	9.650120	9.354400	9.868620	9.350120	9.732810	9.195060
exoD	7.569660	8.018740	7.478600	7.660880	7.685240	8.526010	7.814870	8.954640	8.009980	8.682490	7.912460	7.740510	8.797590	8.070120	7.951810	7.922960	8.411110	8.197500	8.341290	8.721730
intD	8.079100	7.773010	7.316630	7.584040	7.528940	7.377940	7.297830	6.809420	7.645490	7.787870	7.835750	7.249060	7.407280	7.198220	7.492960	7.705770	8.122580	7.905580	8.076420	7.913660
argU	9.517320	9.934280	9.941630	9.702750	9.911170	8.987450	8.575210	9.162570	9.381810	10.010000	10.072500	9.840010	9.819060	9.081890	8.878490	9.144740	9.679690	9.606880	10.347400	10.557300
fimZ	5.304130	5.632540	4.959360	5.014750	5.119190	5.101380	5.093330	4.986340	4.884910	5.016480	5.673110	5.074070	5.542870	4.992210	4.916410	4.804970	5.055980	4.840370	5.284940	5.352760
sfmF	7.979440	8.064210	7.421310	7.437080	7.335890	7.618040	7.666950	7.624710	7.521410	7.689910	7.765900	7.611080	7.807670	7.677010	7.530340	7.434020	7.611360	7.514510	7.634370	7.875720
sfmH	7.438670	7.436170	6.980870	6.983290	6.745780	6.975410	6.973390	6.909780	6.665650	6.927660	7.336450	7.083820	7.158490	7.195150	6.915950	6.895950	6.849330	6.831720	7.014610	7.212180
sfmD	6.760780	6.628620	6.501390	6.562660	6.336850	5.907980	6.600930	5.839560	6.247710	6.125030	6.775780	6.563790	6.427910	6.435310	6.151320	6.400060	6.120630	6.245830	6.447010	6.655580
sfmC	5.560690	5.721080	5.337550	5.172890	5.295180	5.163320	5.471570	5.159370	5.217290	5.241780	5.900470	5.413330	5.435130	5.248040	5.194790	5.358490	5.131320	5.199620	5.239560	5.620940
sfmA	6.880470	7.099790	6.597110	6.785460	6.655300	6.674470	6.808350	6.341680	6.469080	6.476760	6.944270	6.921150	6.750010	6.761900	6.524120	6.551190	6.497160	6.466450	6.495550	6.966690
surA	10.346300	9.760180	10.236900	11.012100	10.678100	11.367700	10.895300	9.718420	10.390600	10.320100	10.942300	10.413800	10.772800	10.891800	10.905500	10.577400	10.504600	10.122100	10.236800	9.808480
folD	9.660790	10.001900	9.782890	9.902490	9.882270	9.566140	10.208000	9.651860	10.102200	9.865080	9.116270	9.793050	9.673880	10.046500	10.096600	10.183900	9.969460	9.946540	9.880230	9.606670
ybcJ	8.922520	8.775070	8.448430	8.832180	8.613830	8.579280	8.714410	8.506760	8.978840	9.141240	9.018280	8.670210	8.693320	8.768610	8.746610	8.857180	9.131070	9.291060	9.521060	9.512860
ybcI	7.878950	8.054760	7.547040	7.660040	7.605500	7.606050	7.471560	7.478900	7.461780	7.740750	7.788650	7.704760	7.864460	7.681970	7.506440	7.467880	7.645330	7.560400	7.515550	7.862500
cysS	8.999860	9.064130	9.566720	10.142100	9.944550	10.105900	9.515030	9.294820	8.968170	8.897360	9.255130	9.865800	10.021200	10.158300	9.897380	9.291600	8.953340	8.925120	8.787070	8.782020
ppiB	11.546600	11.075700	11.348700	11.635800	11.545700	11.685600	11.336100	11.779100	11.602100	11.400100	10.665700	11.439600	11.601600	11.577900	11.773000	11.772200	11.460400	11.330100	11.229800	10.420200
lpxH	9.118190	9.056060	9.550210	9.936250	9.849320	9.764000	9.049840	9.198370	8.861330	8.617780	9.133590	9.574280	9.554290	9.445030	9.215700	9.233960	8.532710	8.564290	8.729930	8.833610
purE	9.807820	9.429020	9.094230	9.313300	9.222850	8.989290	9.594580	8.514410	8.891880	11.160000	8.626120	9.281110	9.226480	9.087700	8.861230	8.880890	9.505890	11.097200	10.391800	8.564010
purK	9.783300	9.709270	8.508730	8.999630	9.017000	8.705870	9.290130	8.473260	8.663980	10.593200	8.558930	8.835790	8.898810	8.929050	8.905520	8.556700	9.037790	10.492700	10.087300	8.245750
ybcF	8.579920	8.727230	8.152480	8.319680	8.213560	8.006000	8.371060	8.208140	8.340870	8.297150	8.656620	8.308200	8.400460	8.399880	8.146180	8.377000	8.058540	8.324820	8.335400	8.414500
ylbF	8.103050	8.149030	7.572730	7.657080	7.443790	7.571270	7.466520	7.570940	7.550960	7.638120	7.780680	7.571760	7.708250	7.673480	7.533630	7.630340	7.578170	7.519260	7.657800	7.715700
pdxA	9.014670	9.574070	9.567500	10.223000	10.010200	10.566600	10.077600	8.800600	9.517340	9.020920	9.228170	9.856250	9.915240	9.965590	9.955450	9.782730	9.278070	9.012250	9.064620	8.706370
ylbE	8.053100	7.940740	7.721040	7.686830	7.679730	7.703390	7.820250	7.776220	7.680360	7.738790	8.013320	7.787230	7.801950	7.826870	7.678590	7.773300	7.586390	7.741360	7.705040	7.952330
fdrA	8.991590	9.033550	8.523650	8.584360	8.455050	8.304990	8.717740	8.319880	8.527780	8.269100	8.701180	8.561170	8.555180	8.674970	8.386520	8.669650	8.234310	8.319620	8.496420	8.988940
allD	6.933240	6.526230	5.752280	5.989900	5.879100	6.117680	6.005520	6.001230	5.885500	6.182910	6.340600	6.011890	6.078390	6.088080	5.873540	6.045010	5.912500	5.834820	5.832110	6.065520
allC	9.064760	8.842250	8.400390	8.583920	8.635890	8.646000	8.559800	8.479320	8.631410	8.825950	8.603700	8.639390	8.578980	8.534560	8.652050	8.496150	8.704940	8.823960	8.953250	8.912640
ylbA	7.578510	7.056170	6.565730	6.790660	6.845840	6.970960	7.008210	6.950870	7.071600	7.555900	7.144080	6.821560	6.894780	6.937180	7.249600	7.161980	7.376300	7.588240	7.372050	7.430810
glxK	8.798750	8.688200	8.178360	8.180470	8.155410	7.960560	8.388920	8.212840	8.181750	8.144430	8.658100	8.392440	8.194630	8.105300	8.134750	8.194910	8.138750	8.244700	8.262330	8.537230
ybbY	7.357110	7.273880	6.642720	6.882700	6.796420	6.525350	6.849200	6.300670	6.630330	6.610350	7.006710	6.761470	6.612190	6.789730	6.696310	6.830920	6.643730	6.658040	6.729060	6.951010
allB	6.839760	6.531000	5.818620	6.047880	5.992240	6.099190	6.113090	5.883800	6.166820	6.376810	6.443140	6.146750	6.103030	6.051000	6.001140	6.233820	6.281930	6.521470	6.659220	6.782410
ybbW	7.859240	7.754610	6.894140	7.079020	7.160790	6.813690	7.155680	6.762770	6.981770	6.946430	7.220190	7.094390	7.136470	7.108280	6.934960	7.137560	6.905960	6.875880	7.018400	7.106610
glxR	8.414230	8.176430	8.064610	7.987840	7.849000	7.745970	8.115510	7.557360	7.966450	7.918100	8.494330	8.059770	7.996210	7.912660	7.799790	8.002910	7.727440	7.838670	7.879310	8.231040
ksgA	9.323580	9.891840	9.684610	10.345700	10.027400	10.595500	10.170400	9.133590	10.047300	9.651840	9.175490	9.937440	10.007700	10.063400	10.149700	10.171400	10.060300	9.749550	9.795360	9.093890
hyi	7.496290	7.489570	7.133960	7.230540	7.104310	7.062070	7.236770	6.772940	7.024790	7.147390	7.577560	7.217470	7.183350	7.207760	6.908500	7.029330	6.958230	7.022800	7.185410	7.364320
gcl	7.591250	7.502260	7.357090	7.339170	7.314740	7.347000	7.525030	7.530950	7.354070	7.388530	7.748720	7.381620	7.572640	7.457810	7.298960	7.399210	7.395590	7.349980	7.450370	7.879850
allR	9.064240	8.873160	8.563660	8.834700	8.667330	9.395000	9.212540	8.605560	9.368430	9.460100	9.054840	8.566120	8.436220	8.822890	9.487130	9.235090	9.822990	9.374920	9.434850	9.139190
allA	8.507930	8.470220	8.269160	8.296870	8.044340	8.113200	8.322330	7.935120	8.314940	8.257310	8.620300	8.172050	8.257540	8.111720	8.197660	8.252410	8.357710	8.231550	8.399420	8.475920
allS	7.906340	7.877390	7.395450	7.570290	7.400100	7.575260	7.763010	7.395040	7.531260	7.624190	7.841620	7.513190	7.804860	7.588520	7.421210	7.527890	7.524000	7.396530	7.678700	7.546450
ybbB	8.622360	8.934290	9.093220	9.232570	8.876910	9.180740	9.107340	9.125620	9.586190	9.198360	9.191390	8.992980	8.957510	9.276270	9.198310	9.664710	9.236150	9.234930	9.288600	9.278350
ylbG	7.071490	7.326320	6.856260	7.154820	6.816960	6.974050	7.111820	6.634090	7.483980	7.372350	7.315070	6.735230	6.976270	7.114620	7.290730	7.152100	7.724030	7.258010	7.314700	7.130710
ylbI	9.409730	10.206200	9.898570	9.649960	9.718860	9.299040	9.713970	10.033400	9.744530	9.743800	10.406300	9.943550	9.893260	9.809180	9.704410	9.729810	9.552410	9.546010	9.732100	10.390200
ybbD	7.344670	7.445240	6.890490	7.057790	6.876410	7.118180	6.957310	7.032430	7.086620	7.244410	7.267660	6.885740	7.356780	7.109940	7.041010	6.935950	7.015370	7.041150	7.172530	7.070410
ylbH	6.213110	5.850600	5.668150	6.016210	5.736050	5.807410	5.754380	5.585240	5.660030	5.515120	5.974540	5.805750	5.794420	5.564800	5.726860	5.773010	5.572490	5.577270	5.703890	5.657650
apaG	9.308240	10.008000	9.212740	10.200500	9.917040	10.386600	9.954420	9.170430	9.852610	9.696550	9.304700	9.425050	9.555130	9.847560	10.024500	9.928420	9.918100	9.744390	9.867140	9.116790
yaaX	8.781530	8.939460	7.529180	8.153240	8.135000	8.608270	8.381750	7.849070	8.207570	8.043190	8.055470	7.883500	8.063370	7.917940	8.261570	8.225920	8.017030	8.273290	8.150580	8.172760
ybbC	6.549100	6.228970	6.208430	6.349580	6.286110	6.233140	6.465060	5.850590	6.073010	6.135890	6.648630	6.283520	6.031600	6.282300	6.303500	6.279570	6.075500	6.320110	6.165950	6.256630
rhsD	6.428770	5.909150	5.892950	6.036850	5.994280	5.966680	5.853550	5.412770	5.684390	5.822900	5.971020	5.619480	5.864270	5.769480	6.056330	6.091110	5.875740	5.996600	5.705550	5.583760
ybbP	9.104390	8.859990	8.478350	8.874920	8.509540	8.744170	8.780290	8.280280	8.506530	8.741240	9.123830	8.573500	8.677330	8.735000	8.670820	8.638840	8.573630	8.532010	8.729930	8.625580
ybbA	8.884350	8.787030	8.289850	8.562030	8.428270	8.590650	8.544370	8.445440	8.533600	8.788960	9.051860	8.383830	8.514720	8.455800	8.452260	8.509600	8.858500	8.579010	8.706690	8.321060
tesA	9.525120	9.735790	8.822720	9.235070	8.974660	9.214810	9.116700	8.157750	9.068960	9.300000	9.167940	8.893530	8.667580	8.936180	8.956290	8.920400	9.645150	9.580220	9.498110	8.829380
ybbO	9.199690	9.260050	9.360730	9.657070	9.447680	10.205800	9.620540	8.940350	9.375530	9.428910	9.384780	9.335440	9.377320	9.381180	9.409420	9.271640	9.639310	9.522120	9.582800	9.356240
ybbN	9.935030	9.920510	9.943740	10.253500	10.059700	11.208300	10.628600	10.758300	10.700200	10.353600	9.973560	9.977760	10.310200	10.079400	10.678700	10.749600	10.810000	10.447900	10.397500	10.194600
ybbM	8.028860	7.683570	7.532100	7.954480	7.698540	7.996810	7.892270	7.773290	8.699260	8.742590	7.815530	7.913140	7.613550	7.945240	8.241250	8.258980	8.919910	8.512850	8.803570	8.253850
ybbL	7.727550	7.432400	7.252530	7.676300	7.596240	7.791730	7.627400	7.940350	8.431820	8.083540	7.417560	7.406660	7.335840	8.022810	8.320110	8.316760	8.288870	8.024070	7.960220	7.618590
qmcA	8.585720	8.501790	8.098130	8.369320	8.224230	8.292120	8.165880	8.724870	9.263230	9.436300	9.462770	8.278010	8.284700	8.518510	8.684850	8.976300	9.267920	9.611700	9.590400	10.572900
apaH	8.319810	8.728220	7.657210	8.497880	8.184050	8.902020	8.066690	7.819670	8.283420	8.191130	8.184850	8.183840	8.118100	8.379660	8.498640	8.425430	8.327540	8.244880	8.122460	8.312310
ybbJ	9.443320	9.419430	8.723840	8.976180	8.806900	8.845780	8.569480	9.087220	9.140250	9.399710	9.524130	8.821930	8.998910	8.938250	8.927850	9.155190	9.377270	9.259120	9.544060	10.255500
cueR	8.925120	9.281600	8.110470	8.443790	8.300330	8.384570	8.390400	8.863530	9.223530	9.412390	9.173840	8.487360	8.150290	8.649870	8.808060	8.867270	9.647450	9.342210	9.444690	9.244110
ybaT	8.118800	7.950920	7.432770	7.790180	7.642260	7.705240	7.442480	7.939960	8.202300	8.361980	8.228680	7.680500	7.899850	7.783360	7.695590	7.995840	8.451410	8.092860	7.957070	8.136150
ybaS	8.715910	8.559580	7.799850	8.246080	8.088420	8.045830	7.921620	8.506290	8.991260	9.017420	8.790290	8.160690	8.286070	8.072400	8.234840	8.669080	9.337850	8.954970	8.790860	8.547630
copA	7.952950	8.646400	7.488280	7.732910	7.523310	7.931710	7.676420	7.995220	8.959030	9.238780	7.994420	7.447220	7.527100	7.602810	8.327380	8.540600	9.323970	8.876410	9.123540	8.665660
ybaQ	8.576400	8.649830	8.375500	8.753170	8.595140	8.671400	8.958920	8.900540	9.395270	9.409720	8.948620	8.590020	8.432160	9.035170	9.333440	8.989480	9.446400	9.437240	9.298330	9.064540
ybaP	8.860050	9.120780	8.705550	8.805270	8.908120	8.534310	9.179410	9.486230	9.848260	10.071600	9.286170	8.833270	8.598830	9.225730	9.637080	9.527310	10.178600	9.969410	10.033500	9.954300
sroB	8.676900	9.128800	6.468890	6.333070	6.632410	5.653200	6.456610	6.441650	6.614860	6.992730	8.124200	6.681270	6.250680	6.561890	6.429250	6.618980	6.787000	6.797490	7.632040	7.569700
ybaK	8.959930	9.081270	8.865870	9.058630	9.072340	9.288430	9.432750	9.632200	9.858330	9.841720	8.720040	9.183730	9.281970	9.162010	9.541830	9.941860	9.791300	9.873190	9.884710	9.729100
ushA	9.565360	9.845580	8.644870	9.145420	9.189000	9.204880	9.331830	9.555640	9.714600	10.089100	10.094500	9.096350	9.370190	9.294590	9.407710	9.593480	9.939300	9.986680	10.128300	9.986170
folA	9.710900	9.406420	9.485340	10.291500	9.977700	10.158600	9.673370	9.460700	9.535370	9.249600	9.747190	10.002400	9.878660	9.815030	9.690160	10.068000	9.379780	9.267530	9.042900	8.487290
fsr	7.944530	7.519410	7.203790	7.417700	7.351340	7.358940	7.647840	7.318630	7.512230	7.220120	7.567570	7.394170	7.319230	7.431010	7.383290	7.617270	7.290370	7.486790	7.287020	7.635090
ybaL	9.544820	9.701110	9.332810	9.608030	9.579750	9.283330	9.329960	9.160270	8.953660	8.786690	9.540930	9.503790	9.566730	9.524220	8.965290	9.046770	8.792590	8.886450	8.879310	9.067600
gsk	7.756540	8.221820	8.318300	8.854060	8.510120	8.626730	8.439710	7.109790	7.083570	7.189010	8.045930	8.462890	8.322670	8.622260	8.476170	7.791740	7.155250	7.281710	7.153720	6.968380
aes	7.808410	7.684890	7.266770	7.449940	7.498630	7.365060	7.711160	7.547860	7.387750	7.557080	7.924010	7.443190	7.494000	7.414190	7.326720	7.400100	7.437310	7.543140	7.629540	7.767350
hemH	9.075030	8.924570	8.749220	9.177890	9.263390	9.063450	9.080970	8.868480	8.767670	8.587250	8.795180	9.034230	9.162960	9.174890	8.989090	8.893060	8.562930	8.651390	8.661030	8.648620
adk	11.313900	10.932400	10.969500	11.602600	11.646200	12.010200	12.015700	11.583900	11.171300	9.893640	10.028500	11.225300	11.501000	11.739100	11.914900	11.924400	10.315700	9.907330	10.038200	9.216690
htpG	9.046890	8.973400	9.206510	9.581190	9.369280	10.168800	9.956830	9.074030	9.791270	9.708270	9.382640	9.065350	9.255480	8.741170	9.570220	9.862520	10.234900	9.260980	9.560290	9.881460
recR	9.764410	10.354500	10.602300	10.587400	10.337200	10.557900	10.253900	9.655780	9.909790	10.011800	8.858980	10.275600	10.429600	10.345500	10.235300	9.904480	9.941950	9.643750	9.777010	9.407940
ybaB	10.280200	9.582690	11.002800	11.002200	10.898800	10.968000	10.847000	10.027000	10.641600	10.787700	9.675090	10.750600	10.760200	10.879100	10.825000	10.620900	10.690800	10.529400	10.493400	9.974180
dnaX	9.525810	9.119640	10.295900	10.363100	10.267500	10.032000	9.835370	8.991710	9.650460	9.959440	9.300580	10.107400	10.000900	9.819670	9.594280	9.636230	9.800850	9.943590	9.645300	9.789800
kefC	9.141550	9.055490	7.941700	8.828000	8.449790	9.049560	8.439230	8.832690	9.005230	8.996960	8.998860	8.531590	8.794400	8.615760	9.034460	9.038150	8.981030	8.969560	8.719390	8.825980
apt	10.531200	9.990470	11.573000	11.505300	11.516300	11.077100	10.855400	8.893040	9.082190	9.209190	9.398040	11.331000	11.329000	10.684400	10.089400	9.697470	9.303850	9.430030	9.436660	8.926060
ybaN	8.589320	9.006240	9.477780	9.773120	9.858430	9.402240	9.714410	8.167130	8.589730	9.283000	8.080220	9.707600	9.525140	9.531030	9.303010	9.139380	9.068900	9.463620	9.676760	9.184280
priC	9.452260	9.320600	9.410490	9.318400	9.072980	9.264840	9.294340	9.257990	10.126200	10.019700	9.508750	9.382690	9.406820	9.207790	9.396880	9.848540	10.100600	10.156800	10.046200	9.772370
ybaM	9.113450	9.093760	8.652120	8.689770	8.404790	8.590750	8.566580	8.622390	9.381450	9.447690	9.000970	8.759470	8.747080	8.530920	8.644870	9.124580	9.618250	9.480390	9.494460	9.453200
kefA	8.823270	8.913950	8.701920	8.885990	8.719100	8.774190	8.938970	8.265900	8.740820	8.932340	8.965660	8.709800	8.815890	8.989240	9.006070	8.890920	8.914050	8.797460	8.983940	8.960030
acrR	7.415780	7.916450	7.731030	8.016930	7.713420	7.344600	7.506880	6.508800	6.774940	6.825130	8.404020	7.599920	7.275190	7.860570	7.246220	6.691870	6.754980	6.600770	6.753640	6.827950
acrA	10.461900	9.892540	11.410900	11.596500	11.245600	11.420400	11.270500	9.657740	9.942530	9.869790	10.705800	11.123500	10.880100	11.078000	10.656800	10.235100	9.976070	9.972880	10.020400	9.831010
acrB	9.584960	9.358520	10.230300	10.453700	10.143800	10.048100	10.044700	8.578620	8.723990	8.834500	9.929950	10.149600	10.092700	10.060000	9.784200	8.910590	8.845110	8.645740	8.675740	8.707950
tomB	7.834640	8.323010	9.132910	9.500330	9.338660	8.765570	8.811770	8.516740	9.539220	9.382990	9.115690	8.998550	8.606360	8.918760	9.145340	9.596600	9.729810	9.890160	10.033200	10.020900
hha	9.130720	9.423130	10.174900	10.658000	10.301800	10.369200	10.138700	9.836920	10.504300	10.421400	9.957180	10.192000	10.231700	10.309600	10.523500	10.700500	10.820300	10.649000	10.964400	10.934300
kefF	8.131310	7.638290	6.811010	7.434970	7.099530	7.313280	7.119670	6.859220	7.555710	7.308230	7.496110	7.199350	7.214110	7.266240	7.437390	7.612340	7.409470	7.363540	7.293620	7.336450
maa	7.986340	7.831950	7.997330	8.624490	8.388530	8.007730	8.200790	6.966030	7.614230	7.815490	8.075910	8.321660	8.192420	7.889570	7.472150	7.744780	7.882570	7.909130	8.304360	8.618320
ylaC	9.690150	9.169880	10.406300	11.075700	10.817900	11.082000	10.800900	10.156100	10.524000	10.196100	10.461700	10.610100	10.782600	10.690400	10.222300	11.023400	10.295800	10.297400	10.451100	10.338900
ylaB	7.197600	6.862990	6.961880	7.653520	7.539830	7.180240	7.240270	6.869100	7.422180	6.948260	7.230000	7.302780	7.039230	7.454070	7.313290	7.441670	7.210900	7.396720	7.384310	7.326230
ybaA	8.072690	8.433240	7.742020	8.185730	8.014890	7.885800	7.728740	7.979770	7.538400	8.104300	7.908150	8.134240	8.405580	7.728010	7.781920	7.658770	7.844610	7.701070	8.015310	8.138400
ffs	12.003600	11.105500	11.765400	12.075400	12.214800	12.108900	12.209500	13.308100	12.803400	13.516200	13.505200	12.309600	12.545000	12.491900	12.502400	12.722600	13.303700	13.143400	13.848800	13.609000
ybaZ	8.399210	8.475320	7.548860	7.753530	7.557440	7.573540	7.824790	7.771830	8.082470	8.243390	8.184890	7.651800	7.852120	7.803690	8.108840	7.959170	8.630400	8.131780	8.367580	8.242140
ybaY	8.177910	8.233850	7.584470	8.086540	7.798510	8.027250	7.860820	8.131280	8.413230	8.678650	8.029810	7.979110	7.861550	7.951650	8.272120	8.425350	8.728190	8.571200	8.781890	8.416610
tesB	7.665120	8.242490	8.115460	8.469180	8.299590	8.438100	7.825230	7.952100	8.356140	8.326850	8.064720	8.287020	8.222740	8.272300	8.507080	8.430150	8.379060	8.403780	8.428180	7.759270
amtB	8.234980	8.408880	7.551570	7.942840	7.656410	7.604490	7.442300	7.682030	7.784170	7.855800	8.236880	7.801950	7.809950	7.804500	7.820730	8.498100	7.962730	7.788150	7.976530	8.198080
glnK	7.935060	7.821190	7.390250	7.875510	7.815200	7.606830	7.592120	7.877850	7.721000	7.538320	7.912690	7.696320	7.928110	7.628370	7.601040	9.749520	7.419680	7.618750	7.516580	8.017310
yaaU	8.522090	8.059020	6.932650	7.508690	7.156130	7.492760	7.440120	7.424200	7.578170	7.709340	7.806060	7.366820	7.563360	7.581400	7.485260	7.485720	7.647320	7.695690	7.590950	7.821980
mdlB	8.713070	8.608600	8.367330	8.730110	8.463210	8.468660	8.180070	8.440990	8.398000	8.452520	8.491360	8.524220	8.481850	8.444550	8.444410	8.456240	8.454820	8.375780	8.445370	8.683660
mdlA	7.844150	8.031450	7.761710	8.186600	7.972430	7.757810	7.647240	7.576150	7.482680	7.575660	7.833340	7.943750	7.919530	7.777450	7.713740	7.618270	7.418080	7.674850	7.606400	7.806260
ybaO	7.813430	8.009960	8.202600	8.737040	8.558620	8.632860	8.187370	8.260710	8.441700	8.294980	8.444590	8.291810	8.307040	8.276080	8.331620	8.532420	8.260270	8.284740	8.422210	8.464550
yjtD	8.338220	8.356290	8.901080	9.036210	8.964280	9.239760	8.725650	8.686460	9.081980	8.976450	8.485710	8.755840	8.807470	8.816010	9.134910	8.992390	9.067070	8.920540	8.937490	8.525050
yjjY	7.294540	7.032520	7.249990	7.339920	7.456820	7.249410	7.142760	7.344020	8.084720	7.870160	6.523670	7.182230	7.019770	7.117450	7.558840	7.694570	8.249190	7.988770	8.097870	7.318600
arcA	10.162200	10.114800	10.027500	10.193100	10.261000	10.497400	10.467500	10.169300	10.506100	10.661900	10.389500	10.412600	10.332400	10.469100	10.721800	10.686100	10.681100	10.848300	10.742400	9.993910
creD	7.732390	7.720810	7.617630	7.450560	7.590210	7.635880	7.212240	7.514940	7.412570	7.419050	7.619030	7.544280	7.746110	7.504850	7.572240	7.397670	7.551160	7.306820	7.567880	7.881170
creC	7.905050	8.031460	8.157860	8.020670	7.836580	7.717330	7.614440	7.417090	7.705670	7.324890	7.947680	7.847580	7.878540	7.736380	7.779550	7.682300	7.808630	7.568910	7.698240	7.624790
creB	8.173560	8.034010	8.805600	8.558190	8.697300	8.446530	8.808250	8.518090	8.705850	8.274130	9.015390	8.694090	8.630110	8.510850	8.663370	8.711860	8.667220	8.623950	8.438900	8.533230
creA	8.410790	8.221300	8.715750	8.532880	8.775810	9.037590	8.866600	8.392050	8.810040	8.430550	8.859990	8.699460	8.609340	8.756050	9.100830	8.730700	9.128980	8.822800	8.492030	8.082690
cof	8.545920	8.808220	8.201310	8.647160	8.497440	8.800960	8.702610	8.496670	8.889550	9.174040	8.810890	8.372700	8.434340	8.701130	8.872330	8.842000	9.274320	9.152700	9.272250	9.215370
rob	8.944810	8.422210	9.639470	9.345470	9.442430	9.137930	9.588450	10.235900	10.057100	9.719240	10.117300	9.357600	9.342530	10.104800	10.297400	9.787650	9.945230	9.910030	9.885560	10.445100
ytjC	8.945830	9.181500	9.635070	9.632760	9.487550	9.385370	9.421790	9.019720	8.837020	8.788660	9.409170	9.500320	9.587870	9.293020	9.132090	8.868370	8.879070	8.686600	8.807670	8.956070
yjjX	8.587720	8.530850	9.181250	9.009160	9.087440	8.895530	9.120650	8.954510	9.129590	8.721090	8.736040	9.098320	9.077420	9.146500	9.006190	9.211120	8.999910	9.125240	8.988400	9.111270
trpR	8.939870	9.076080	9.646220	9.476590	9.447280	9.060480	9.293810	9.424920	9.137770	9.045380	9.176910	9.541160	9.504480	9.131990	9.229830	9.316350	9.030730	9.226020	9.234340	9.353960
slt	7.700800	8.169750	8.442920	8.444230	8.310150	8.604920	8.616550	8.580840	9.037570	8.808260	9.301330	8.364410	8.151060	8.378150	8.776170	8.846600	8.999180	9.053920	8.700200	8.869990
yjjK	9.858220	9.760540	10.592900	10.335900	10.362300	10.134600	10.301000	10.108600	9.639870	9.303210	9.930830	10.274100	10.252200	10.400400	10.075600	9.783830	9.416590	9.459550	9.427790	9.827190
nadR	8.996190	8.912940	9.522080	9.534490	9.474940	10.106800	9.695540	9.602510	9.297080	9.218710	9.892620	9.339190	9.432750	9.676480	9.840310	9.330280	9.219480	9.365110	9.233850	9.305130
radA	9.324030	9.333030	10.048000	9.970730	9.967420	10.297500	10.054800	9.742610	9.535120	9.474610	10.019500	9.977590	9.864060	10.002500	10.075200	9.530430	9.462390	9.430970	9.363960	9.390850
serB	9.031590	9.194640	10.080900	9.917720	9.966270	10.118400	9.979690	9.365470	9.243740	9.058690	9.659300	9.981910	9.948360	9.800610	9.697070	9.268830	9.066440	9.027830	8.943460	9.156850
ytjB	8.660520	8.767240	9.490770	9.369150	9.352510	9.257680	9.400770	9.229640	9.295550	9.160900	9.181970	9.250860	9.193410	9.273220	9.269790	9.134050	9.358630	9.197220	9.152110	8.457990
ybaE	8.342490	8.728530	7.536950	7.978890	7.906670	7.759110	7.902940	7.873320	7.895010	7.929720	9.037700	7.883040	8.017960	7.957810	7.955960	7.843880	7.812410	8.028860	7.965930	8.223170
lplA	8.370800	8.566770	8.652240	8.644820	8.691740	8.641060	8.844380	8.694730	8.772050	8.479890	8.958830	8.579110	8.481350	8.641430	8.805340	8.693960	8.648700	8.579650	8.671060	8.578990
yjjJ	7.740920	7.790250	8.418760	8.229270	8.363420	7.877820	8.228410	8.030830	8.220810	7.900740	8.291540	8.240570	8.162390	8.153640	8.160960	7.907990	8.208680	8.247840	8.064030	8.024310
deoD	10.153700	9.598380	11.568000	11.586400	11.508400	11.689500	11.346300	10.147000	9.769960	9.747170	9.553090	11.425700	11.332400	11.454000	11.003700	9.890320	9.890860	9.588400	9.894430	9.408360
deoB	9.354000	8.722530	10.964900	10.971200	10.711400	11.018600	10.306800	9.548210	9.867760	10.049600	9.106240	10.544500	10.456700	10.532900	9.756550	9.649420	10.082200	9.981420	10.266600	10.290700
deoA	8.460860	8.450350	8.791740	8.829970	8.744700	8.967040	9.559860	8.639990	8.680330	8.874570	9.060630	8.774560	8.829530	9.117270	8.967250	8.545880	8.925910	8.857020	8.972910	9.110530
deoC	8.418380	8.242410	9.029710	8.952700	8.962390	9.025080	9.825470	9.069190	9.028640	9.095040	9.304480	9.268250	8.970860	9.440250	9.285530	8.938790	9.085350	9.202370	9.176750	9.455020
yjjI	7.344240	7.669840	7.544650	7.574960	7.538700	7.391300	7.677650	7.721340	7.406500	7.259740	8.480960	7.831060	7.809070	7.837990	7.591650	7.368060	7.271690	7.407670	7.422520	7.825600
yjjW	8.980810	8.596810	8.742440	8.662550	8.751020	8.659860	8.957130	9.020140	8.804960	8.570780	9.254110	8.807070	8.922870	8.829110	8.669480	8.807570	8.492580	8.649420	8.620320	9.129610
yjjV	8.989790	8.917910	8.925060	8.831450	8.793040	9.027030	9.176950	9.246080	9.505770	9.485550	9.485590	8.983560	8.895750	8.980730	9.211370	9.448530	9.928710	9.777420	9.483600	9.139160
yjjU	9.151000	9.296090	9.109240	9.063820	9.071690	9.691130	9.682090	9.809250	10.490900	11.056400	10.030300	9.211250	9.201620	9.435380	10.087500	10.246600	11.209600	11.034900	10.423800	9.333340
queC	8.770210	9.030100	8.699600	9.207870	9.081950	9.200870	9.406010	8.618120	8.782370	9.289680	8.965900	8.959780	9.050190	9.065350	9.219300	9.086040	9.218400	9.600940	9.384580	8.861270
ytjA	7.434780	8.073300	7.919090	7.729940	7.985950	8.567120	7.938540	8.863160	9.203030	9.403380	8.362040	7.786820	7.515830	8.153180	8.706250	9.017520	9.052980	9.288380	8.978870	7.470770
osmY	8.689040	9.027260	8.815910	8.866190	8.856600	9.138760	8.930910	9.682630	10.195900	10.243700	9.088230	8.788860	8.758100	8.887740	9.252790	9.852550	10.321000	10.315800	10.028600	8.864460
prfC	9.341830	9.130140	10.526700	10.326200	10.560600	10.094300	10.352900	9.468670	10.014100	9.482270	9.079420	10.491800	10.260800	10.592100	10.346500	9.860880	9.444290	9.142990	9.179970	9.046710
yjjG	7.982900	8.024780	8.870980	9.098350	8.869870	8.876250	8.730330	8.193310	8.589620	8.762980	7.682630	8.893620	8.642850	8.847230	8.535910	8.787090	8.631290	8.787690	8.866750	8.815840
rimI	9.309270	9.556460	10.967600	10.943500	10.915600	10.715500	10.710900	10.308900	10.190300	10.001500	9.458100	10.837000	10.790900	10.583900	10.144000	10.692100	9.998070	10.275000	10.165600	9.747960
holD	9.604920	9.193940	10.641800	10.850700	10.651800	10.658200	10.268500	9.777960	9.616810	9.718700	8.994870	10.421400	10.447700	9.991990	9.806460	10.255800	9.837880	9.753330	10.048000	9.256760
rsmC	8.972360	8.889660	9.770230	9.669070	9.658020	9.369260	9.426520	9.013940	8.902020	8.856330	8.918980	9.584680	9.457630	9.396840	9.004010	9.070110	8.860240	8.979830	9.052130	9.134960
leuP	11.795400	11.327400	11.834400	11.783500	11.759000	11.232000	10.839200	11.567000	11.018400	11.630000	12.137500	12.055200	11.749700	11.371300	11.317300	11.656000	11.614100	11.943800	12.156500	11.764600
ybaW	8.406570	8.303810	7.720400	8.098630	7.930650	7.705980	7.749410	7.406650	7.613240	7.528800	8.157560	7.913490	7.577410	7.747260	7.714800	7.670500	7.445380	7.630570	7.813300	7.812990
yjjZ	6.454130	6.543310	6.585840	6.441970	6.468690	6.468370	6.998420	6.906190	6.450840	6.736410	6.367750	6.549330	6.947440	7.099270	7.697880	6.501940	6.448910	6.720560	7.056760	8.329430
fhuF	10.004500	9.315610	9.721360	9.924990	10.202000	9.495260	10.624300	9.315550	8.623320	10.673400	7.861870	10.479000	10.091700	10.650700	10.999800	10.306700	9.912410	11.389800	11.787000	11.678600
bglJ	6.974160	7.243080	7.001200	6.878190	7.427170	7.212620	6.834720	7.479140	6.601950	6.960800	6.844470	7.455040	7.325820	7.204780	7.129300	7.081160	6.901940	7.462390	7.100940	7.652400
yjjQ	5.870320	5.843410	5.653830	5.514140	5.551420	5.896150	5.499460	6.119380	5.378770	5.811300	5.931700	5.636960	6.035900	5.761640	5.808260	5.603650	5.776390	5.585380	5.571710	5.742040
yjjP	7.032460	7.374890	6.828950	6.764600	6.786800	6.707190	7.043370	7.137270	6.674280	6.914690	7.401010	6.804130	7.036930	7.283870	7.074950	6.873780	6.784060	6.935690	6.861920	6.876480
yjjB	7.615450	7.603450	7.325160	7.404510	7.313420	7.591180	7.511230	7.634730	7.419590	7.694960	7.632300	7.408460	7.681930	7.657260	7.604550	7.436170	7.571580	7.557660	7.575480	7.568710
dnaT	9.407070	9.578820	9.891980	9.711640	9.783870	9.446950	9.444670	9.088770	9.306900	9.448270	9.603410	9.751630	9.778180	9.520810	9.152540	9.566680	9.508390	9.757320	9.841840	9.798630
dnaC	8.160600	8.000750	9.060290	8.750810	8.863810	8.810820	8.091540	7.894470	8.344610	8.404760	8.058100	8.736320	8.702190	8.548960	8.374110	8.409040	8.714840	8.479780	8.754420	8.243890
yjjA	8.731580	8.661130	9.644320	9.554950	9.433500	9.467310	8.996250	9.030480	9.050830	9.060290	9.016020	9.449390	9.453670	9.014640	9.057950	9.029240	9.312210	9.268610	9.512790	9.348350
mdoB	9.072940	8.990040	10.364100	10.165100	10.174600	9.950530	9.725980	9.258160	8.946120	8.810380	10.226000	10.037900	10.002600	9.934840	9.703810	8.944310	8.984100	8.899720	8.892970	8.395520
ybaV	8.777640	8.586710	8.294680	8.543430	8.523410	8.424800	8.352240	8.232470	8.233470	8.447410	9.015770	8.548160	8.578000	8.476570	8.200580	8.311780	8.213880	8.539550	8.543330	8.793450
yjjN	8.063490	8.575790	8.176920	7.894480	7.996790	8.185450	8.213380	8.636710	8.361140	8.071460	8.649150	8.162030	8.518920	8.251460	8.292140	8.359220	8.147020	8.344800	8.355900	8.668990
yjjM	7.847720	7.559200	6.447470	6.265230	6.124780	6.945920	6.969960	7.687520	6.704680	6.778070	7.965900	6.204140	6.710870	7.060470	7.445930	6.594780	6.764030	6.304490	6.372150	6.231040
yjjL	7.489390	7.610370	7.295140	7.280920	7.250880	7.338760	7.045530	7.355380	7.252680	6.994220	7.191760	7.163210	7.481570	7.093850	7.405940	7.203180	7.312800	7.187800	7.275530	7.255880
tsr	11.572100	11.345500	8.807960	8.620530	8.714020	8.680660	8.871550	9.122810	8.864380	8.691340	9.354480	8.942360	9.204120	8.893560	8.813220	8.759380	8.675510	8.806350	8.847970	9.306220
yjiY	7.321190	7.378280	7.573660	7.815080	7.958130	8.878190	10.153400	8.452690	8.910560	8.265770	7.543050	7.838900	8.088530	9.064830	9.509630	8.589240	8.863940	8.279810	7.933990	7.353210
yjiX	9.470730	9.449240	9.245940	9.019700	9.148390	9.322380	9.801900	9.821280	9.698990	9.333590	8.583820	9.000000	9.072330	9.482220	9.617210	9.405650	9.748520	9.264120	9.246880	8.414000
yjiA	9.158760	9.024410	8.482580	8.420440	8.368370	8.696350	9.216390	8.854310	8.915090	8.603400	8.232540	8.381930	8.417460	8.932360	8.913410	8.649910	8.824470	8.597530	8.246480	7.827540
mrr	8.592290	8.891960	8.932940	9.014600	8.883930	9.100010	9.101100	10.079200	10.199200	10.083200	9.121870	8.945540	9.032640	9.390690	9.848960	9.695560	10.296700	10.090300	10.042100	10.250700
hsdR	8.278660	8.073980	8.327080	8.349270	8.310910	8.753110	8.322550	8.500840	9.303850	9.328430	8.564220	8.155660	8.146900	8.076880	8.586990	8.762010	9.627410	9.558490	9.530860	9.197510
hsdM	8.886040	9.076960	9.881300	9.872670	9.911810	10.287700	9.969920	9.554330	9.319460	9.356510	9.240830	9.759490	9.782550	9.918060	9.969740	9.314690	9.458910	9.376380	9.359290	9.462940
ppiD	9.676950	9.528620	9.752270	10.111400	10.135000	10.057700	10.164100	9.317320	9.380350	9.425860	10.026000	9.969010	10.013600	10.161900	9.967000	9.432300	9.390430	9.549560	9.410030	9.430100
hsdS	7.466180	7.296890	8.502790	8.675120	8.718710	8.939580	8.547860	7.364030	7.310090	7.396070	7.101000	8.336750	8.205030	8.469360	8.771900	7.163750	7.560780	7.436060	7.189920	6.866470
symR	8.799290	8.751350	8.948870	8.787770	8.944580	8.518280	8.139360	9.146570	8.382310	8.313270	8.164260	9.059270	9.172300	8.217020	8.176190	8.846760	8.254510	8.212400	8.237930	8.596480
symE	7.624560	8.055150	8.003230	8.097780	7.888550	7.889520	7.747750	7.969930	7.746650	7.711470	7.672530	7.829610	7.997320	7.681770	7.812220	7.625660	7.880150	7.721000	7.824290	7.823130
mcrB	6.941710	7.518050	8.084120	8.299370	8.442150	8.757370	8.921470	9.008310	8.561470	8.251140	7.595800	7.985920	8.201400	8.254860	8.940640	8.529790	8.021570	8.285570	8.313750	8.587030
mcrC	5.697540	5.604200	5.630700	5.897110	6.001980	6.128770	6.090990	6.300440	5.381140	5.616580	5.338490	5.741970	5.797670	5.585990	6.226220	5.566940	5.482290	5.142930	5.007230	5.106370
yjiV	7.315250	7.209910	7.177600	7.106600	7.215980	7.225240	7.236530	7.416670	7.050050	7.195630	7.556720	7.177760	7.324700	7.192150	7.158950	7.182870	7.241250	7.335640	7.225230	7.465460
yjiT	7.887640	8.130850	7.577320	7.733410	7.833020	8.112510	8.218560	8.449540	7.974910	7.983560	8.890270	7.820430	7.891920	7.880530	8.299810	8.225500	8.086710	8.014700	7.856990	7.848960
yjiS	8.034690	7.612300	7.643380	7.584450	7.551240	7.585720	7.625270	8.010340	7.526070	7.464120	7.720400	7.739300	7.837200	7.598230	7.583660	7.426170	7.408970	7.465750	7.557400	7.782890
yjiR	7.872720	7.713200	7.624570	7.681930	7.585290	7.488970	7.566140	7.788480	7.729090	7.511400	7.857870	7.698410	7.649890	7.623500	7.730830	7.668450	7.849470	7.864900	7.764120	7.824850
yjiP	8.550930	8.364920	8.116400	7.846210	7.983230	8.017840	8.024840	8.241090	8.081490	7.963340	8.190590	7.976320	8.177330	8.099130	8.147490	8.023970	8.053240	8.105140	8.004330	8.031900
hupB	11.594500	11.652800	10.057600	10.455500	10.389300	10.771000	10.952100	10.393000	10.207200	10.181500	11.592700	10.364200	10.495200	10.719800	10.998000	10.641400	10.225100	10.273100	10.137800	9.596550
fixX	8.429590	8.557850	7.294030	7.996530	7.441960	7.905640	7.772080	7.858470	7.827810	8.213360	8.104440	7.794830	8.018950	7.776240	7.790040	7.849950	7.938960	8.074950	8.133820	8.107820
mdtM	7.639960	7.493560	7.201470	7.080950	7.170890	7.399720	7.249550	7.418570	7.368770	7.518960	7.413890	7.413220	7.302210	7.309480	7.238390	7.205650	7.540130	7.695210	7.664160	7.555980
yjiN	8.144120	8.153100	7.897230	8.019820	7.996440	8.345600	8.039740	8.383960	8.027400	8.408480	8.152200	8.067490	8.392900	8.071340	8.062810	7.945180	8.166850	8.144090	8.003340	8.069870
yjiM	8.333660	8.075480	7.912410	7.786800	7.750330	8.006470	7.936740	8.334710	7.750840	7.923500	9.466230	8.066410	8.119950	8.031340	7.959960	7.838390	7.650890	7.806800	7.727080	8.251560
yjiL	8.229450	7.914190	7.732620	7.609980	7.715870	7.561410	7.850460	7.796790	7.582140	7.478650	8.157900	7.832520	7.674950	7.695790	7.553910	7.733280	7.395030	7.601080	7.504190	7.885550
yjiK	6.988880	6.918710	6.727470	6.792200	6.835650	7.166100	6.805080	7.555070	6.725370	6.994670	7.013190	6.981530	7.151700	6.896810	7.023290	6.942340	6.794220	6.775890	6.797810	6.897880
yjiJ	6.952780	7.173130	6.626100	6.687910	6.551820	6.817950	6.788060	6.989260	6.634900	6.985830	6.894820	6.778180	6.982940	6.601070	6.731300	6.640410	6.815220	6.885160	6.900730	7.100030
kptA	8.202290	8.250380	7.753980	7.712840	7.687590	7.786930	8.022660	8.321920	8.283040	8.554350	8.675380	7.925000	8.112000	8.150560	8.277970	8.147390	8.595070	8.482190	8.436950	8.146820
yjiH	7.567940	7.760140	7.260850	7.233470	7.308770	7.286160	7.272620	7.487370	7.176780	7.260130	7.427440	7.480730	7.650310	7.444560	7.306320	7.214710	7.087770	7.214000	7.132840	7.293320
yjiG	8.094520	8.294790	7.964260	7.851460	7.923920	7.852320	7.978060	7.870180	7.816090	7.945050	7.791670	7.945800	7.887310	7.852890	7.988170	7.995270	7.881170	7.953250	7.772880	7.836540
iadA	8.487300	8.378450	8.657840	8.751980	8.735180	8.745370	8.896330	8.758400	8.847420	8.729320	8.327490	8.715910	8.764450	8.734400	9.012050	8.877320	8.753810	8.771650	8.703490	8.520110
lon	10.119800	9.674670	10.225100	10.646900	10.610600	11.535400	11.222300	11.002900	10.724900	10.408100	9.828050	10.334700	10.491000	10.131600	10.896200	10.801800	10.653500	10.153900	10.166200	10.093400
yjiE	7.959130	7.969090	7.904860	7.909640	7.746260	7.791530	7.814480	7.840410	8.102870	8.206510	7.669110	7.798880	7.964220	7.895000	8.121080	8.086320	8.164080	8.346330	8.422770	8.278840
yjiD	6.784480	6.867210	6.513960	6.393050	6.373390	6.840980	6.332370	7.080450	7.867920	8.240860	6.942260	6.490440	6.704030	6.721160	7.256140	7.813260	8.853220	8.247490	8.309980	7.068210
yjiC	6.670530	7.023030	7.115700	6.869030	6.846820	7.233130	6.955680	7.441710	6.921060	6.699520	7.261600	7.010030	7.396760	6.880870	7.019450	6.933420	6.839060	6.995720	6.815850	7.185530
uxuR	8.271260	8.375200	8.743140	8.500890	8.497390	8.463640	8.632770	8.793370	8.638150	8.314580	8.913390	8.598050	8.715770	8.634760	8.659990	8.635060	8.631480	8.521490	8.733990	9.148830
uxuB	9.208770	8.944140	9.301260	9.059020	9.007070	8.978520	9.245030	9.080450	8.856250	8.621750	9.417100	9.054940	9.163040	9.043590	9.079960	8.882490	8.819320	8.694230	9.040080	10.070600
uxuA	8.615060	8.320650	8.782200	8.614810	8.611830	8.717840	9.035000	8.589540	8.467180	8.562800	9.233250	8.628070	8.608260	8.559350	8.652230	8.300770	8.462260	8.885220	9.138060	10.499800
gntP	8.723780	8.490970	8.236780	8.116890	7.913200	8.167390	8.242010	8.343020	7.939000	7.961280	8.662790	8.116820	8.460970	8.084430	8.015660	7.784230	7.926940	7.956420	8.081130	8.261090
fimH	7.962030	7.649960	7.141210	7.238000	7.173480	7.365210	7.330770	7.858700	7.872820	7.641680	7.370150	7.219090	7.560450	7.479620	7.776260	7.636970	7.634450	7.754730	7.695070	7.578810
fimG	7.915110	7.927520	7.387980	7.315040	7.147640	7.458790	7.865190	7.960200	8.208530	7.986330	7.483020	7.540090	7.683590	7.640840	8.040700	8.098970	8.100090	8.042720	8.056620	7.606880
fimF	7.198690	7.445930	6.851940	6.410150	6.506010	6.914050	7.278730	7.377090	7.524920	7.140600	7.351020	6.906870	7.303900	7.137170	7.520480	7.421010	7.367080	7.342630	7.173660	7.196680
clpX	9.537970	9.767030	9.658950	10.143500	10.251600	10.888200	10.475700	10.139600	10.317900	10.220600	10.004400	10.106700	10.230100	10.228400	10.490200	10.412000	10.413800	10.399700	10.319400	10.159300
fimD	7.329750	7.484510	7.174320	7.017710	6.986220	7.065260	7.255370	7.412930	7.204650	7.020790	7.614210	7.159420	7.394570	7.199950	7.475180	7.219600	7.002260	6.925800	7.177540	7.271970
fimC	8.110120	7.839790	6.585970	6.617270	6.603270	6.826760	8.112630	7.873990	8.208040	7.498580	7.329950	7.248540	7.368900	7.613960	7.886800	8.434930	7.836440	7.731660	7.628110	7.010860
fimI	8.492400	8.766830	7.057960	6.774390	6.907730	6.896240	8.105380	7.842950	8.361680	7.655760	7.647660	7.479120	7.467160	7.702550	8.201970	8.445920	8.234740	8.036130	7.929280	7.818940
fimA	11.567700	11.704000	7.740410	7.874510	7.960030	8.185230	10.284700	10.843600	10.440600	9.943470	10.280100	9.352570	9.146240	9.933380	10.797700	10.512500	10.338300	9.792010	9.781230	8.716560
fimE	7.448450	7.901010	7.375100	7.378620	7.446860	7.423710	7.531310	7.834110	7.378540	7.470310	7.739400	7.372570	7.666280	7.558770	7.408580	7.398260	7.369870	7.462640	7.425800	7.624510
fimB	6.495810	6.647970	6.566570	6.654450	6.874860	8.253290	7.151930	6.130810	6.199220	5.674720	6.874860	6.836220	6.661660	6.993800	7.390190	6.425210	6.261480	5.945070	5.810860	6.179620
nanC	6.282510	6.524870	6.389720	6.341420	6.557570	6.331160	6.475620	6.564460	6.156590	6.087730	6.773070	6.541440	6.587330	6.276320	6.058940	6.279190	6.082460	6.257680	6.198820	6.510330
nanM	5.978960	6.058520	6.052930	5.894220	6.193190	5.947890	6.288700	6.283570	5.919640	5.750850	6.153710	6.151000	6.255210	6.027240	5.896300	5.907230	5.763550	5.798110	5.754410	5.900060
yjhS	6.434280	6.661550	6.480220	6.482650	6.534890	6.593910	6.599530	6.740880	6.478030	6.310810	6.782440	6.669370	6.883450	6.517970	6.410180	6.536800	6.369430	6.385260	6.373310	6.827860
yjhR	6.507400	6.739860	6.875500	6.883470	6.882280	6.800790	6.452790	7.038720	6.333980	6.554350	6.925250	6.890540	7.031020	6.646450	6.477080	6.402680	6.436280	6.498750	6.641150	6.663940
clpP	9.516040	10.270400	9.786240	10.181900	10.345300	10.888700	10.646900	10.316500	10.976900	10.842700	9.652970	10.124600	10.040100	10.283800	10.616800	10.650100	10.987800	10.609200	10.804700	10.262200
yjhX	7.158490	7.321530	6.967170	6.904600	6.914340	6.754370	6.632590	7.073950	6.656680	6.539330	7.723940	6.827350	7.125500	6.490030	6.643450	6.452880	6.582570	6.378790	6.596790	6.567390
yjhQ	8.062940	7.955460	7.745440	7.799130	7.809590	7.743160	8.046510	7.944070	7.926910	7.799450	8.478840	7.905490	8.088210	7.870010	7.623190	7.872510	7.838970	7.842120	7.659460	7.891380
yjhP	8.473090	8.209340	8.192000	8.160970	8.276160	8.141620	8.282770	8.576900	8.335700	8.143520	8.903240	8.214710	8.503610	8.291560	8.107030	8.316530	8.104150	8.263230	8.181740	8.476900
yjhY	8.432670	8.031670	7.495410	7.379920	7.505180	8.021040	7.970120	8.790510	9.693380	10.464400	9.094610	7.276140	7.411950	7.953180	8.594780	9.029910	10.270200	10.855400	10.623300	10.406300
sgcX	7.757640	7.778300	7.280700	7.192880	7.182950	7.268480	7.248310	7.517320	7.293730	7.265280	7.938990	7.308080	7.520640	7.266810	7.117210	7.155330	7.252370	7.328340	7.363120	7.510590
sgcB	6.325650	6.390080	6.001430	5.884080	5.593980	6.388570	6.210970	6.379700	5.821850	5.997360	6.770090	5.778260	6.388960	6.083280	6.167890	5.791590	5.972060	5.887840	5.965600	6.453860
sgcC	8.457370	7.954020	7.825510	7.886060	7.892520	7.953780	7.901770	8.005450	7.869810	7.861650	8.249200	8.042900	8.235330	8.030610	7.916570	7.960990	7.807760	7.901020	7.820910	8.116970
sgcQ	7.390430	7.862270	7.369140	7.294310	7.274300	7.160050	7.471900	7.489920	7.389540	7.325970	7.601280	7.317090	7.559120	7.279590	7.279390	7.411290	7.295640	7.292830	7.330950	7.488780
ryjB	7.944700	8.120860	8.108530	8.090760	8.095860	8.107290	8.090370	8.479610	8.292330	8.225470	8.210140	8.141050	8.278730	8.486360	8.514730	8.149150	8.495450	8.152910	8.305270	7.735950
tig	10.938200	10.589600	11.384400	11.490500	11.276000	11.278400	11.387600	9.657420	10.072000	9.613790	9.927740	11.166600	11.293000	11.442000	11.333900	10.333300	9.714610	9.404950	9.370870	8.959990
sgcA	8.173730	8.163220	8.014860	7.894100	7.840340	7.989350	7.980250	8.019370	8.054050	8.063700	8.224710	8.049870	8.169630	8.024610	7.929870	8.013720	8.257380	8.001640	8.162220	8.197390
sgcE	7.748960	7.994470	7.393880	7.312380	7.412960	7.492760	7.476670	7.466870	7.451720	7.326750	7.621860	7.551470	7.584780	7.320370	7.431020	7.405520	7.382130	7.302430	7.375440	7.636660
sgcR	6.437180	6.742810	6.258580	6.405800	6.353210	6.474120	6.361090	7.000270	6.438790	6.480680	6.418390	6.398070	6.603850	6.365870	6.219360	6.299740	6.347730	6.399720	6.284180	6.306570
yjhI	6.855580	6.790470	6.029630	6.091870	6.281920	6.485590	6.295990	6.730270	6.178760	6.307780	7.053140	6.142600	6.301470	6.155600	6.252900	5.981190	6.095930	6.221950	6.165040	6.366590
yjhH	8.178930	8.120770	7.604270	7.344610	7.534680	7.449700	7.730020	7.614230	7.308850	7.497390	7.883760	7.519110	7.515070	7.508900	7.335600	7.314480	7.242150	7.409220	7.349200	7.538030
yjhG	7.663900	7.528890	7.328930	7.247880	7.409830	7.321290	7.501080	7.399020	7.182650	7.245100	7.861160	7.486060	7.529290	7.506150	7.438650	7.370610	7.294920	7.440280	7.343720	7.518540
yjhF	7.094990	7.157760	6.818780	6.736460	6.702950	6.537840	6.803780	6.726120	6.461180	6.656850	6.610610	6.887350	6.654390	6.595150	6.676730	6.542610	6.635290	6.645310	6.483090	6.693810
yjhU	8.271880	8.072190	8.622430	8.697100	8.824380	8.472430	8.727820	8.603820	8.834580	9.036940	8.455740	8.596370	8.435790	9.054910	9.259670	8.874410	9.066350	9.203870	9.340990	9.258150
insB	7.280900	7.664590	7.466680	7.463940	7.523520	7.552180	7.194040	7.745860	7.424850	7.571660	7.350060	7.470300	7.659840	7.247210	7.283370	7.491390	7.609570	7.631590	7.794550	7.500910
insA	8.702570	9.185300	9.005930	9.040970	9.021400	8.739690	9.067470	8.884570	9.180030	9.305550	9.344440	9.113960	8.840090	9.090160	9.287050	9.050870	9.512970	9.302990	9.211320	9.204390
bolA	8.375420	8.856550	8.136290	8.276210	8.174800	8.489550	8.380980	7.614020	8.266570	8.436210	8.430890	8.016380	7.956090	8.242770	8.369840	8.088380	8.672860	8.321330	8.426190	7.881050
fecI	8.523520	8.647040	9.194150	9.274320	9.358680	9.219900	9.692550	8.861540	8.143680	8.298390	7.767740	9.553500	9.409760	9.481510	9.787610	8.755990	8.207050	8.453230	8.599290	8.731160
fecR	8.572740	8.875720	8.870750	8.819600	8.958310	8.690930	9.219580	8.419500	8.119890	8.157220	8.225720	9.138040	8.834220	8.837830	8.877730	8.473370	8.125490	8.403750	8.380400	8.646140
fecA	8.352430	8.307650	10.822000	10.884200	10.843500	10.833800	10.537700	10.015500	9.188660	8.963920	7.978390	10.653200	10.156800	10.242800	11.188700	10.311000	9.009820	8.986170	8.541380	8.280680
fecB	7.974650	8.365660	10.767400	10.723800	10.386000	10.432700	9.964010	10.192500	9.684840	8.973800	8.253270	10.513200	10.143000	9.828460	10.859100	10.153500	9.223130	8.987830	8.712240	8.314490
fecC	8.167210	8.423020	10.055500	9.862850	9.736850	9.465580	9.007470	8.699710	8.542300	8.057970	8.216900	9.801350	9.388420	8.975460	9.330730	8.672590	8.381140	8.077210	8.228420	8.144880
fecD	8.105340	8.542440	9.710720	9.430480	9.358270	9.027870	8.962880	8.946910	8.658160	7.929040	8.259580	9.511730	9.396010	9.075110	9.100530	8.693130	8.299480	8.186490	7.878090	7.986400
fecE	7.665890	7.861810	10.005600	9.777650	9.790940	9.346080	9.277530	9.585740	8.854470	8.276660	8.374240	9.849010	9.489700	9.268710	9.623650	9.023780	8.465060	8.325200	8.346980	8.243120
yjhV	7.375810	7.604020	7.388170	7.314990	7.183730	7.442700	7.198130	7.983460	7.308260	7.181920	7.431080	7.493000	7.757230	7.482480	7.314160	7.367380	7.427800	7.292090	7.401610	7.748050
insM	7.359290	7.284910	7.494400	7.465730	7.292510	7.443230	7.724210	8.046640	7.852130	7.830200	7.714350	7.440440	7.718180	7.865980	7.961880	7.602980	7.659050	7.979720	7.718720	8.037960
yajG	11.029600	10.344900	11.057100	11.190400	11.005800	10.976300	10.791700	8.990770	9.251920	8.443730	9.283050	10.739700	10.805700	10.211400	9.738690	9.669430	9.093240	8.457720	8.614460	7.856010
insO	7.371240	7.175100	7.601270	7.676480	7.643970	7.577040	7.258350	7.949880	7.342010	7.193910	7.307460	7.614330	7.932520	7.424600	7.330820	7.453150	7.260190	7.521420	7.337720	7.601480
yjhE	5.640600	5.823760	5.932410	5.656570	5.843680	5.859160	5.314660	5.861230	5.548420	5.608900	5.298910	5.829930	5.922170	5.472930	5.583400	5.686690	5.564510	5.574700	5.256160	5.424070
yjhD	7.305620	7.153250	7.404340	7.396550	7.446980	7.397580	7.075590	7.735310	7.080920	7.285250	7.627290	7.295730	7.808880	7.001300	7.082450	7.242060	7.321960	7.390540	7.413810	7.488640
ythA	3.986150	3.994650	3.946320	4.430160	3.887680	4.728440	3.260410	4.593170	3.163160	4.349010	3.539970	3.942970	4.589290	3.842490	3.726910	3.293600	3.761110	3.685950	3.797130	3.213650
yjhC	7.285620	7.627920	7.518510	7.455730	7.640930	7.684190	7.459060	7.827870	7.023080	7.070870	8.978770	7.431550	7.618330	7.360750	7.428710	7.014210	6.954520	6.846540	6.712330	6.702970
yjhB	6.315030	5.688500	5.510110	5.650630	5.693380	6.212200	5.928420	6.176740	5.503840	5.839500	6.317310	5.584320	5.727820	5.679770	5.982030	5.522130	5.724380	5.723260	5.391620	5.565530
insG	7.764460	7.958700	8.003000	8.228400	8.094600	8.419690	8.424700	8.639040	8.641600	8.754590	8.279660	8.084010	8.159840	7.847860	8.479180	8.343230	8.845830	8.877040	8.890010	8.643540
yjgZ	7.439420	8.012590	7.752540	7.660430	7.614610	7.609260	7.862000	7.914180	7.579680	7.586900	8.111130	7.697860	7.979400	7.844210	7.648040	7.760020	7.497150	7.558130	7.663080	8.091380
yjgX	7.100500	7.410700	7.381890	7.414340	7.436770	7.370210	7.397650	7.830090	7.529100	7.409990	7.386020	7.350930	7.582750	7.534210	7.453140	7.375260	7.551250	7.538000	7.484040	7.886290
ampG	9.086110	8.947670	8.870950	9.150570	8.959940	8.670230	8.942630	7.821940	8.508100	8.276760	8.812660	8.820160	8.741030	8.775870	8.754320	8.606740	8.184750	8.158830	8.349120	8.395880
intB	7.731910	7.811270	8.089050	8.085370	8.245460	7.732210	7.658370	7.757930	7.804610	7.701000	7.957830	8.156690	7.841730	7.949390	7.686630	7.653690	7.897090	7.970700	7.909890	8.137500
leuX	8.630950	9.168440	8.748590	8.657930	8.654740	7.932860	7.936900	8.085330	8.196320	8.816280	8.496180	8.577930	8.518880	8.222450	7.873760	8.172100	8.397330	8.074130	9.463380	8.970270
yjgB	8.452650	8.113720	7.775740	7.760420	7.902600	8.255950	8.045450	8.514600	8.122780	8.152030	8.139500	8.038090	8.301420	7.999790	8.119610	7.944900	7.997410	8.288750	8.228060	8.448750
idnK	6.453360	6.624360	6.212630	6.192270	6.282430	6.230850	6.427140	6.604350	6.340660	6.284900	6.841640	6.376990	6.217090	6.241410	6.107950	6.119400	6.215790	6.422000	6.150800	6.355030
idnD	7.469220	7.621200	7.252800	7.251850	7.321810	7.542190	7.513510	7.911650	7.208350	7.450780	8.036980	7.436230	7.785490	7.525120	7.373420	7.220130	7.184580	7.314260	7.358050	7.700370
idnO	7.902760	8.292700	7.984130	8.026460	7.967170	8.128780	8.128910	8.325040	7.962540	8.117960	8.555300	8.174800	8.325970	8.126830	7.993760	8.019740	7.857190	8.050510	8.149220	8.354970
idnT	8.987300	9.258370	8.648100	8.749030	8.780040	8.826230	8.895130	8.717660	8.797470	8.778120	8.918180	8.761710	8.920590	8.764330	8.743130	8.723130	8.883090	8.954160	8.843360	8.781910
idnR	7.805150	7.944980	7.448410	7.423430	7.467330	7.308310	7.532850	7.429170	7.749750	7.665050	7.618610	7.681670	7.475990	7.384060	7.531500	7.557900	7.921070	7.982480	7.805970	7.812590
yjgR	8.537390	8.602610	8.136570	8.207390	8.306510	8.391580	8.534290	9.057230	8.915930	9.227330	8.855610	8.320320	8.573740	8.483880	8.724380	8.713090	8.858790	9.271320	8.945080	8.977940
cyoA	11.655900	12.058600	12.617300	12.769300	12.722700	12.744500	13.043100	12.445800	12.748300	12.172800	12.016100	12.367600	12.531000	12.846100	12.868500	12.905400	12.157200	11.994200	12.000100	11.257900
yjgQ	7.940300	8.222640	8.469600	8.565610	8.542850	8.336190	8.330540	7.813040	7.921370	8.291220	7.730320	8.533170	8.163960	8.224210	8.198250	7.745580	8.296310	8.387400	8.530890	8.336590
yjgP	8.496730	8.353340	9.413540	9.296180	9.476470	9.049230	9.225060	8.405400	9.056730	9.013190	8.481840	9.351680	9.150770	9.037880	8.872510	8.785600	9.031100	9.263610	8.982830	8.820850
pepA	9.403680	10.254200	10.286200	10.219000	10.113000	10.524500	10.123900	9.537990	9.546190	9.701660	9.461420	9.943400	9.809840	9.959380	9.965020	9.367280	9.732290	9.573930	9.679040	8.837760
holC	9.534440	9.100140	10.162900	10.196900	10.245600	10.457000	10.174000	9.571810	9.592540	9.698270	9.648280	10.132100	10.066600	9.857590	9.804100	9.635450	9.579030	9.700710	9.622720	9.319770
valS	10.152100	10.130300	10.912300	10.762900	11.093100	10.972000	11.244900	10.820400	10.481500	10.331900	10.409600	11.017500	10.857200	11.216900	11.147900	10.475600	10.121100	10.365800	10.221500	10.757500
yjgN	5.907500	6.081230	5.878090	5.728370	5.937850	5.928540	5.716090	6.005900	5.763920	5.820300	5.987670	5.980980	6.101190	5.968940	5.642650	5.728370	5.584940	5.951150	5.525380	5.959500
yjgM	8.541580	8.500660	8.231410	8.188470	8.259020	8.099060	8.481610	8.484510	8.485350	8.268660	8.163350	8.297400	8.263590	8.304250	8.373050	8.536140	8.325040	8.594680	8.425520	8.452890
rraB	10.422500	10.781000	11.273300	11.299500	11.346000	11.394000	11.419400	11.884200	11.864100	12.239000	10.908500	11.246800	11.177400	11.448900	11.650100	11.896300	12.037300	12.323700	12.153400	11.896700
argI	9.993410	9.539590	7.904680	8.017780	8.011460	8.009240	8.092510	8.118490	7.806530	7.907150	7.991080	8.080990	8.334910	8.143260	7.854430	7.930050	7.731210	7.814910	7.842970	7.914250
yjgL	3.870090	4.224480	3.817310	3.476290	4.184190	3.880890	3.965110	3.957450	3.883300	3.726520	4.409750	4.172070	3.805810	3.812800	3.843540	4.247040	3.649610	4.107410	3.589210	3.685050
cyoB	11.506700	11.877300	12.179400	12.403200	12.431800	12.490800	12.811700	11.966200	12.406800	11.699900	12.215200	12.093000	12.167200	12.620000	12.644300	12.412700	11.719600	11.672600	11.506100	11.360600
yjgK	7.975030	7.884460	7.755060	7.840650	7.950920	8.485650	8.361680	8.371610	7.938090	7.900200	8.670440	7.881390	8.024350	8.424380	8.864940	8.091970	8.065700	8.161770	7.658280	7.777460
yjgJ	7.890160	7.646610	8.170780	8.104070	8.088500	8.570700	7.989850	7.597040	7.467480	7.489490	7.864920	8.000940	7.685850	7.946640	8.124140	7.645350	7.506510	7.670140	7.624100	7.307660
yjgI	8.222390	8.559190	8.654140	8.509890	8.496260	8.344440	8.462680	8.610580	8.325330	8.041440	8.769260	8.626560	8.814850	8.469660	8.407620	8.615740	8.372590	8.216110	8.432320	8.744910
yjgH	7.355150	7.270740	7.499410	7.507380	7.511180	7.773690	7.210150	8.177580	7.731850	7.706640	7.553580	7.472810	8.097290	7.497460	7.720400	7.672400	8.180370	7.970210	7.968670	7.976000
pyrL	9.499560	9.101320	7.453450	7.755360	7.636550	6.443470	6.915870	7.605170	8.230300	5.476180	5.420220	7.240530	6.298950	6.161430	6.641820	9.069740	6.297660	5.895320	6.192670	6.093750
pyrB	13.333400	12.804000	9.166590	9.054260	8.924690	8.964610	9.753260	13.374000	13.441100	10.931500	8.748100	9.109620	9.109360	9.246460	10.266500	13.478200	12.584400	10.544600	9.553150	8.554450
pyrI	12.784100	12.310800	8.622050	8.460210	8.370270	8.234620	10.437100	13.364400	13.474800	11.060400	7.936200	8.599280	8.504550	8.730100	10.077400	13.568300	12.577600	10.422000	9.008840	7.664000
yjgF	11.840000	12.063600	11.442900	11.277700	11.256200	11.276000	11.531500	12.910400	13.049500	11.332100	11.805400	11.311500	11.014300	11.275700	11.405500	13.042300	12.178300	11.183300	10.743700	10.047400
mgtA	7.698380	7.855310	9.725890	9.474300	9.637540	9.029560	9.082730	8.461460	10.612700	12.145600	12.759600	9.657080	9.442750	9.658330	9.788270	9.239440	11.724500	11.927400	12.304400	11.296500
treR	8.607890	8.583380	8.376010	8.298600	8.204190	8.102720	8.361590	8.176530	8.669260	8.588780	8.164260	8.314460	8.221230	7.972660	8.276390	8.388950	8.793070	8.758790	9.069240	9.492250
cyoC	10.964900	11.453700	11.457600	11.764400	11.334300	11.696500	12.020900	11.220800	11.388100	10.715300	11.323700	11.381200	11.395400	11.974300	12.042000	11.464200	10.756500	10.619900	10.574700	10.190700
fixC	8.131590	8.569870	7.269400	7.803820	7.569010	7.968460	7.865530	8.013940	7.907880	8.142820	8.029700	7.690090	8.009080	7.754080	7.658470	7.801830	7.959640	8.025160	8.123190	7.997570
treB	8.374930	8.390500	9.759010	9.753310	9.639360	8.556920	10.298700	8.085050	8.008530	7.962210	8.466410	9.527820	9.398350	9.151230	8.576130	7.958990	7.946700	8.078700	8.116310	8.440660
treC	8.296780	7.982490	8.704260	8.769780	8.736470	8.000730	9.109020	7.919460	7.716830	7.488990	8.209880	8.668550	8.578890	7.943590	7.921150	7.798040	7.436630	7.598730	7.785580	8.222070
nrdD	7.942730	8.264120	8.474720	8.221310	8.468250	8.462460	8.414040	8.245990	7.837630	7.785810	8.678380	8.859410	8.448020	8.450450	8.257700	7.819310	7.793400	7.676180	7.968270	8.292810
nrdG	7.396210	7.602210	7.642520	7.610160	7.786640	7.566030	7.693090	7.777780	7.337820	7.144050	7.480010	7.934110	7.800290	7.614510	7.379670	7.538910	7.115810	7.303960	7.263640	7.578390
cybC	8.213480	8.125120	8.945780	8.989120	8.921190	8.854190	8.487280	8.729140	8.911450	8.917520	8.056820	8.840850	8.885610	8.414030	8.688640	8.631500	9.122140	8.756380	8.983450	8.662390
pmbA	8.954060	9.014580	9.674900	9.539310	9.457260	9.624260	9.528850	9.652480	9.995950	9.326360	9.261290	9.523830	9.479850	9.523250	9.958200	9.601880	9.966940	9.649680	9.713970	9.223430
yjgA	9.100010	9.115300	10.620600	10.832500	10.715400	10.528100	10.076700	9.558030	9.540850	9.789660	9.419010	10.588900	10.437900	10.234500	9.882350	9.512310	9.724650	9.866640	9.898650	10.278000
mpl	9.370470	9.361720	10.025500	9.923470	9.965240	9.756590	10.124900	10.334100	10.069100	9.750260	9.956090	10.075500	10.172900	10.054800	9.988800	10.151800	9.811130	9.977470	9.987140	10.294900
fbp	10.147000	9.724890	10.155600	10.059700	10.067900	10.479900	10.617800	11.012500	10.825600	10.355700	10.139700	10.225500	10.243300	10.452600	10.698400	10.704800	10.397800	10.340800	10.283100	9.314860
yjfF	7.329030	7.407430	7.265020	7.198130	7.306390	7.264850	7.319850	7.544180	7.467040	7.445420	7.765850	7.391120	7.309680	7.296210	7.317580	7.402860	7.373210	7.604420	7.773860	7.893090
cyoD	12.021800	11.488400	11.946300	12.284700	12.051200	12.291100	12.460100	11.571900	11.996700	11.352300	11.936600	11.877000	11.880700	12.343600	12.529100	11.993500	11.380400	11.063900	11.259300	10.800000
ytfT	8.366010	8.518640	8.375760	8.323210	8.382820	8.420280	8.368390	8.709600	8.275320	8.387770	8.788010	8.510780	8.703670	8.395790	8.301400	8.235450	8.160240	8.331240	8.335590	8.632250
ytfR	8.207740	8.309160	7.828960	7.851830	7.825830	8.229290	7.866400	8.272450	7.913860	7.963250	8.189720	7.900310	8.308950	7.987520	7.900850	7.740150	7.934050	7.898720	7.953530	8.118000
ytfQ	8.663960	8.513510	7.508530	7.676680	7.742410	7.956560	7.796900	8.029680	7.927730	8.325650	9.189480	7.749040	7.856250	7.681020	7.742820	7.682450	8.131830	8.536310	8.544330	8.495760
ppa	10.862500	11.047500	11.225300	11.271600	11.361400	11.083600	11.434700	11.138900	10.089900	9.523150	9.371380	11.334500	11.466400	11.340700	11.576500	10.472000	9.625910	9.518210	9.352630	8.450350
chpB	9.101250	8.987870	8.712920	8.821170	8.822950	8.804210	8.977630	9.308000	9.540930	10.089600	9.841570	8.832120	8.957110	9.013000	9.008830	9.128410	9.945340	10.212400	10.431500	10.728400
chpS	7.737620	7.931330	7.893690	7.947770	8.183280	7.916730	8.414740	8.336790	8.888500	9.615370	9.277600	8.080580	7.982000	8.313620	8.319470	8.574150	9.627750	9.764000	9.979980	10.106300
ytfP	9.724200	9.633660	9.257330	9.450500	9.237850	9.230000	8.383240	8.725970	8.705450	8.651220	8.216070	9.105930	9.001010	8.511180	8.727380	8.691830	8.985420	8.871500	8.741720	8.435150
ytfN	9.476430	9.220320	9.285070	9.569340	9.535810	9.501340	9.074630	8.935590	8.904090	8.977800	9.120900	9.372520	9.271090	8.997050	9.087440	9.041620	9.123390	9.251100	8.999830	8.628210
ytfM	8.291350	8.210430	8.702900	8.801760	8.871240	8.712140	8.940670	8.633630	8.507650	8.593360	8.498480	8.739150	8.682200	8.736830	8.857970	8.614050	8.672020	8.533260	8.303010	8.398930
msrA	8.620210	7.789070	7.928940	7.870210	7.899550	8.715050	8.245900	8.419930	8.873710	9.608580	9.274850	7.767820	7.589620	8.088150	8.874770	8.516490	9.955760	9.866680	9.510230	7.957550
cyoE	9.996020	9.875440	10.091400	10.389300	10.117900	10.138200	10.608200	9.760840	10.191300	9.697530	10.209600	10.176700	10.312200	10.621400	10.599300	10.230900	9.682510	9.632760	9.505830	9.510040
ytfL	7.943880	8.296580	8.625720	8.675220	8.660270	8.399640	8.347150	7.895370	7.950890	8.256120	7.775750	8.439790	8.567460	8.206070	8.031740	8.148850	8.211030	8.319550	8.472280	8.553610
ytfK	7.692240	7.643300	7.523370	7.939430	7.829490	8.497860	7.827780	8.274900	8.307000	9.539420	9.358690	7.376260	7.591440	7.291530	8.377630	8.221850	9.349330	9.332370	9.788440	9.675470
ytfJ	8.969220	8.683620	8.310190	8.465050	8.512220	8.449210	8.254200	7.975740	7.428220	7.700840	9.222550	8.192000	8.474380	8.058790	7.947710	7.662890	7.667220	7.531590	7.773390	7.654190
ytfI	5.233770	5.443570	5.109820	5.121590	5.129970	6.165420	5.369360	6.002060	5.135110	5.753010	5.258670	5.388820	6.221520	5.203600	5.335830	5.215120	5.420880	5.504560	5.306290	5.495770
cysQ	8.903910	8.667810	8.548620	8.499070	8.586390	8.471800	8.462370	8.454720	8.543040	8.085450	8.483350	8.570920	8.552840	8.586870	8.821930	8.559820	8.617330	8.325750	8.429720	8.605930
cpdB	8.242800	8.432640	8.125230	8.014290	7.972270	8.210190	8.348230	7.921400	7.973560	7.571660	8.812680	8.031590	8.056730	8.227210	8.357580	8.099200	7.801910	7.761080	7.861590	7.874710
ytfH	8.960790	9.287300	9.104290	8.948670	8.851680	8.791680	8.868280	9.123710	9.049280	8.704000	9.166230	8.834380	9.114930	8.773300	8.882530	8.938890	9.006270	8.979850	9.258000	9.885050
ytfG	8.170970	8.353280	8.682000	8.311140	8.217060	8.463750	8.360250	8.540960	8.367470	8.386640	8.699230	8.271990	8.464150	8.241310	8.564390	8.251070	8.623890	8.450610	8.659860	8.976200
ytfF	8.211310	8.061820	8.187020	8.304840	8.028390	8.301100	8.255770	8.496170	8.383600	8.226480	7.981630	8.138590	8.583620	8.245890	8.183040	8.319200	8.587900	8.362130	8.455530	8.394220
ytfE	7.528070	7.585550	7.694970	7.450550	7.547040	7.863890	7.876210	8.418350	8.675920	8.913710	7.603560	7.741330	7.807110	7.924690	8.310890	8.442320	9.108090	9.238030	9.435280	11.917800
yajR	8.728890	8.986620	8.717690	8.860420	8.706300	8.654170	8.936640	8.729860	9.030300	8.588050	8.794610	8.682230	8.953640	8.908480	8.795440	9.131010	8.641130	8.650750	8.699710	9.004380
cycA	9.506430	9.164650	8.815810	8.992170	8.863570	8.855180	8.435010	8.489240	8.392370	8.529890	8.428120	8.586580	8.836550	8.444580	8.622850	8.238010	9.025320	8.779950	8.857150	8.999290
fklB	10.073100	9.856590	10.829500	10.688900	10.633800	10.887500	10.835500	10.808000	9.935010	9.269870	10.001500	10.546500	10.754900	10.574900	10.835800	10.278300	9.437440	9.148870	8.934150	8.514610
ytfB	9.547800	9.402460	9.472290	9.441750	9.349190	9.331990	9.872570	9.898150	9.932930	9.688720	9.939280	9.429790	9.501650	9.825120	9.936010	9.736820	9.793810	9.613480	9.621520	9.730110
ytfA	6.373640	5.811330	6.243500	6.103460	6.190120	6.146290	6.112570	6.608520	5.965060	6.068800	5.900150	5.882760	6.558990	5.989900	5.963250	5.826480	5.697100	5.806690	5.808320	5.991150
yjfZ	5.949290	6.029740	6.714220	6.751870	6.505260	6.549290	6.085190	6.156210	5.998140	5.929440	5.834470	6.497520	6.595620	6.226980	6.275700	5.903800	5.960490	6.063590	5.880460	6.039560
rplI	10.367300	10.345100	11.317500	11.554200	11.299600	10.852500	11.210300	9.452440	9.505720	8.706710	9.558700	11.312400	11.500100	10.846700	11.027400	9.626240	9.025350	8.653930	8.751090	8.645300
rpsR	12.552800	12.074100	13.121100	13.062100	13.000600	12.639900	12.881200	11.384700	11.115400	10.078800	11.425000	13.071700	12.948600	12.932600	12.635000	11.349700	10.240600	9.751980	9.783800	9.798930
priB	12.804000	12.410900	13.175800	13.226800	13.207600	12.970100	13.116700	11.672300	11.372200	10.395700	11.390300	13.159600	13.194500	13.194900	12.851900	11.534900	10.489100	9.993290	10.140200	9.894350
rpsF	11.985400	12.585600	13.233800	13.247000	13.158100	12.929100	12.983800	11.636300	11.293200	10.106500	11.491500	13.170600	13.168200	13.090100	12.741800	11.575600	10.279000	9.639400	9.903930	9.464270
yjfY	7.182320	6.922110	7.113770	6.934770	7.086470	6.983810	7.140790	7.476970	7.246490	7.091200	7.362540	7.107080	7.398840	6.942650	7.038480	7.129920	7.194000	7.486170	7.537270	8.021570
yajQ	10.126200	10.063700	10.173000	10.490800	10.082200	10.473600	10.575200	10.321700	10.513300	10.772800	10.207800	10.185000	10.422300	10.358200	10.846000	10.758700	10.735000	10.552100	10.932600	10.799400
ulaF	7.794290	7.784380	7.785590	7.858440	7.868600	7.910930	8.048440	8.049480	7.880330	7.692160	8.128060	7.896760	8.091620	7.929790	7.766460	7.806040	7.605560	7.834590	7.782320	8.003590
ulaE	7.804360	8.271110	7.918490	8.016460	7.889030	8.043680	8.057320	8.347220	8.020500	7.995950	8.354600	8.007530	8.260650	7.975370	7.918220	7.903560	7.977440	7.944640	8.190690	8.427690
ulaD	7.851210	8.133620	7.939730	7.978980	7.883850	7.921820	8.143180	8.277780	7.978340	7.925300	8.335510	7.962810	8.148620	7.998020	7.898850	7.987560	7.882170	7.936510	7.808290	8.108280
ulaC	7.889630	8.267180	7.774630	7.931480	7.949090	7.944900	8.094520	8.192910	7.836910	7.719170	8.138480	7.918940	8.115980	7.810800	7.888460	7.918370	7.733820	7.733210	7.860610	8.176200
ulaB	8.021710	8.160060	8.137880	8.026600	8.048010	8.370720	8.268380	8.351800	8.064020	8.143120	8.400180	8.111580	8.524870	7.920610	8.065770	7.975420	7.936650	8.022210	7.981690	8.124360
ulaA	7.254300	7.670640	7.151890	7.081430	7.144150	6.862080	7.172930	7.142970	7.126330	6.944180	7.350440	7.273580	7.221450	7.060940	6.938270	7.180400	6.891410	6.864600	7.043980	7.309520
ulaG	7.543210	7.878850	7.442730	7.500580	7.465530	7.491520	7.585500	7.709560	7.579050	7.324530	7.858050	7.486990	7.740480	7.301650	7.425740	7.324590	7.341250	7.536960	7.524030	7.812080
ulaR	7.593710	7.517140	8.038960	8.165620	8.023910	7.843300	8.350610	8.151990	7.908850	7.544290	8.063170	8.052000	8.316150	8.304520	8.180710	7.760190	7.629460	7.729130	7.520720	7.509420
yjfP	8.458290	8.282700	7.848340	8.040790	7.912400	8.193870	8.224440	8.412970	8.349550	8.278620	8.211270	7.862370	8.120400	7.954190	8.359690	7.964170	8.517400	8.318040	8.128570	8.020820
yjfO	8.286370	8.383190	8.001610	7.908570	8.028600	8.088430	8.186500	8.977740	8.597250	8.775840	11.371400	8.138900	8.262050	8.237560	8.181890	8.135920	8.775590	9.001230	8.797660	8.817190
panE	8.308840	8.828210	9.221490	9.460870	9.256050	9.470570	9.588760	9.118350	10.379200	10.374600	9.277680	9.082200	9.092690	9.566710	9.923600	10.135100	10.713200	10.399900	10.574500	10.419400
yjfN	8.412980	8.200060	8.212390	8.247360	8.265880	8.027400	8.487100	8.413820	8.368310	8.207690	9.959950	8.399890	8.458200	8.306200	8.138060	8.276470	8.107990	8.336960	8.238770	8.761300
aidB	7.827360	7.734150	7.471200	7.808960	7.644130	7.560530	7.702180	8.141620	8.422820	8.433160	7.853710	7.734920	7.747450	7.613150	7.777400	7.978240	8.690780	8.588310	8.373160	8.236520
yjfC	7.689590	8.087260	7.684500	7.741300	7.836380	7.684510	7.856960	8.017110	7.654430	7.702610	8.090840	7.946610	8.164570	7.971570	7.649990	7.891830	7.539310	7.589050	7.550260	7.970920
yjfM	7.019250	7.235310	6.980640	6.981000	7.033380	7.300650	7.074450	7.309060	6.809340	7.034090	7.087610	7.132640	7.364690	7.031070	6.852130	6.885420	6.833620	6.849290	6.745140	6.951370
yjfL	6.776140	7.178600	6.392270	6.620090	6.496730	6.746690	6.473540	6.481720	6.248520	6.522470	6.483680	6.513220	6.693770	6.700680	6.468850	6.299980	6.449410	6.429790	6.510020	6.525130
yjfK	6.999430	7.593040	6.995410	7.301230	7.172910	7.173450	7.231210	7.590540	7.080930	7.287910	7.647030	7.192690	7.614980	7.216000	7.018000	7.071700	6.991600	6.994000	7.137810	7.651350
yjfJ	7.710640	8.050240	7.563990	7.552270	7.440580	7.427900	7.422880	7.738680	7.192510	7.324740	7.563250	7.515780	7.760350	7.359690	7.322940	7.383540	7.114860	7.217140	7.321630	7.467980
yjfI	5.629010	5.771810	5.709400	6.219310	6.102790	6.016370	6.242440	6.020260	5.857330	5.848390	5.763350	5.843200	5.922430	5.796530	5.842630	5.934800	5.685240	6.095570	6.197730	6.102080
rlmB	7.882280	8.090330	8.165710	8.099990	8.145870	8.130850	8.172030	7.444160	7.330720	7.573570	7.667450	8.089250	8.140140	7.948880	7.819820	7.551910	7.533580	7.748330	7.587050	7.718480
rnr	9.457960	9.603680	9.557680	9.564720	9.730060	9.485350	9.574150	9.547260	9.485790	10.038000	9.825440	9.587200	9.708160	9.542800	9.525890	9.619940	9.912690	10.175500	10.043200	10.469400
yajL	8.782240	8.311370	8.244710	8.562600	8.290470	8.605680	8.643510	8.189860	9.011350	8.919810	8.627170	8.353240	8.355250	8.488220	8.832440	8.931810	9.147850	8.994760	9.028750	9.093180
nsrR	8.601440	8.382940	9.406760	9.361940	9.445730	9.091690	9.073470	8.751250	9.242880	8.653330	9.009820	9.288490	9.016610	9.515720	9.336240	8.987100	9.180200	8.856350	9.019640	9.133070
purA	10.012500	9.936810	10.620100	10.525500	10.576700	10.537100	10.420900	10.623200	10.141700	11.033300	11.090200	10.550400	10.745700	11.119800	11.007300	10.296300	10.777700	11.361500	11.539700	10.759400
yjeT	7.914560	7.801710	8.839890	8.626580	8.790950	8.986990	8.010930	8.146370	7.917660	7.876620	7.727540	8.526580	8.763500	8.353080	8.128490	7.978620	8.154550	8.001840	7.848320	7.963960
hflC	10.067800	9.819860	10.463100	10.410700	10.163700	10.697400	10.158900	10.261200	9.760740	8.735330	9.793170	10.188900	10.350100	10.123300	10.366200	9.910840	9.640170	8.952620	8.907780	9.052560
hflK	10.158700	10.386400	11.152300	10.901600	11.051700	11.520800	10.824000	10.399600	10.315000	9.437730	10.158500	10.872200	10.566800	10.859000	10.750200	10.665400	9.993130	9.762390	9.607540	9.845780
hflX	10.032300	10.633500	11.584200	11.469300	11.417400	12.003400	11.378800	11.401800	11.069000	10.562800	11.109100	11.231300	11.243700	11.075000	11.175900	11.285900	11.058800	10.875700	10.690700	10.867900
hfq	11.324200	11.250300	12.039400	11.900900	11.896500	12.167500	10.878900	11.921700	12.035800	11.434600	11.314400	11.908800	11.645900	11.706900	11.763600	11.969500	11.889400	11.912200	11.539200	11.646700
miaA	12.020700	12.107900	12.170700	12.012000	11.936400	12.555200	12.141300	12.050900	12.108900	11.523200	11.779600	11.931400	11.854600	11.772900	11.924300	11.963000	12.233100	11.828300	11.492500	11.721400
mutL	8.088060	7.763600	9.036220	9.012770	8.693130	8.724730	8.339020	7.952570	8.062320	7.875220	8.399510	8.513980	8.034840	8.054840	8.208060	8.119090	8.137280	7.984790	8.158260	8.198510
amiB	8.990330	8.633750	9.735790	9.640000	9.550910	9.532570	9.471180	9.275920	9.571590	9.516810	8.368630	9.515680	9.416080	9.203060	9.405470	9.387480	9.547180	9.597040	9.676870	9.830440
thiI	9.262560	8.956750	10.251900	10.450600	10.388800	10.244100	10.343100	9.139300	9.358690	9.632410	9.078550	10.231900	9.922220	10.473400	10.246300	9.781650	9.551330	9.602340	9.908000	9.263220
yjeE	8.329550	8.341750	9.376450	9.380240	9.238350	9.244110	9.049750	8.773660	9.177950	9.195990	8.747660	9.331050	9.349540	8.694280	8.688530	9.135400	9.284490	9.466000	9.376610	9.647990
yjeF	9.529460	9.459640	9.745620	9.702560	9.653350	9.518030	9.636730	9.753290	10.074800	10.106000	9.491290	9.837620	9.581290	8.780580	9.463470	9.828150	10.029400	10.273600	10.240300	10.355300
yjeS	7.488020	7.384930	8.437860	8.527990	8.478250	8.229590	8.206880	8.477310	8.562500	8.284530	8.024850	8.416410	8.414940	8.230440	8.172470	8.526490	8.290380	8.428360	8.528840	8.846270
orn	9.003380	9.086270	9.752170	9.630700	9.590560	9.438960	9.570490	9.879910	9.676400	9.744480	9.477600	9.611660	9.655410	9.536960	9.627970	9.632100	9.552170	9.801000	9.855120	9.720350
rsgA	9.720170	9.498070	10.692400	10.528700	10.714300	10.427600	10.545200	10.082400	10.395300	10.375600	9.921980	10.525200	10.395800	10.483000	10.212000	10.307600	10.411100	10.617600	10.512500	10.283600
psd	9.470070	9.141000	10.819300	10.716000	10.827900	10.732600	10.589200	10.221300	10.762600	10.938900	10.420600	10.606100	10.710900	10.574700	10.341200	10.489200	10.884300	11.045100	10.946600	10.653700
yjeP	8.562460	8.693030	9.066730	9.123270	8.903540	9.240380	8.961240	8.648720	8.518560	8.261850	8.972400	8.954720	8.745950	8.881910	8.783440	8.550430	8.410940	8.484940	8.498730	8.262780
xseB	10.228200	10.629100	10.805800	11.180300	11.018600	11.107400	11.127600	10.252800	10.633800	10.520400	10.944300	10.964700	11.118300	10.907300	10.603200	11.109400	10.517800	10.559800	10.694800	10.395000
yjeO	6.957310	7.141440	7.322320	7.458160	7.429590	7.378730	7.213290	7.027340	7.199640	7.203860	7.283760	7.405170	7.622460	7.336510	7.222780	7.174170	7.257270	7.257300	7.261680	7.450680
yjeN	7.306190	7.687500	7.677780	7.680970	7.847410	7.556250	7.646500	7.796970	7.534260	7.615390	7.954080	7.913070	7.909870	7.745380	7.495360	7.490300	7.571690	7.673090	7.627210	8.118660
yjeM	8.215810	7.831300	8.631590	8.754520	8.723850	8.438240	8.343340	8.298340	8.413880	8.587430	8.260430	8.678720	8.856020	8.697960	8.537680	8.192820	8.550800	8.412430	8.566220	8.432280
poxA	7.662150	7.466560	8.665080	8.657190	8.565630	8.343960	8.385120	7.750750	7.727020	7.544780	7.889130	8.809520	8.897250	8.344380	7.787140	7.521820	7.473800	7.654860	7.745210	7.946030
frdA	9.608540	9.946260	9.188040	9.088400	9.269640	9.410600	9.748150	9.398400	9.282980	8.722730	10.560800	9.600670	9.492020	9.948780	9.696630	9.221620	8.857190	8.958120	8.892330	9.308440
frdB	10.314900	10.043200	8.820180	8.856410	8.878780	9.074330	9.465480	9.298050	9.054210	8.805580	10.127200	9.182210	9.139360	9.250710	9.265830	8.912610	8.884670	8.981440	8.923660	9.171060
frdC	8.567960	8.196140	7.158600	7.179310	7.262660	7.136970	7.719710	7.096300	7.229560	6.647820	8.254320	7.393350	7.324290	7.443900	7.357110	7.207420	6.828730	7.077910	7.053810	7.342760
frdD	9.631050	9.359700	8.193730	8.205020	8.300590	8.460940	8.796570	8.668730	8.380830	8.422390	9.122330	8.437470	8.607570	8.581690	8.612970	8.147270	8.237750	8.261100	8.304920	8.316500
ampC	7.587460	7.489820	8.106710	8.130530	8.087300	8.217260	8.348310	8.231440	7.610070	7.277190	7.773940	8.086810	8.189690	8.201650	8.253780	7.820260	7.258660	7.298530	7.193510	7.231030
blc	8.290650	7.924250	7.700530	7.646160	7.463160	7.632450	7.834650	7.890170	8.075780	7.928490	8.113640	7.657190	7.858620	7.739160	7.661200	7.669770	7.925600	7.914630	7.998930	8.105380
ispA	9.163870	10.002500	9.863760	10.193500	9.923560	10.167700	10.008900	9.180210	9.710090	9.454590	9.406320	9.881820	9.697120	9.744960	9.733420	9.849810	9.732260	9.614500	9.595190	8.887240
sugE	8.682950	8.500860	8.602990	8.672800	8.756020	8.225120	8.606160	8.466720	8.475540	8.261500	8.630840	8.809230	8.591020	8.648180	8.367750	8.578250	8.188530	8.579860	8.518890	8.705350
ecnB	8.692870	8.171670	9.233490	9.220210	9.221030	8.827250	8.681370	8.676060	8.620830	8.835160	8.394760	9.192710	9.317380	9.092750	8.585640	8.405720	8.758310	8.733270	8.956660	8.319450
ecnA	7.551570	7.617680	9.281100	8.818200	9.107130	7.916120	7.758160	7.566980	8.124170	7.702340	7.185260	9.074430	8.757320	8.256660	7.593240	8.135900	8.012890	7.611720	7.912820	7.432020
efp	10.583400	10.289800	11.794800	11.889500	11.895800	11.435400	11.483100	11.509600	11.481200	10.196900	9.588290	11.729800	11.737800	11.396900	11.367300	11.573900	10.514100	10.437600	10.261800	9.011300
yjeK	8.761230	9.042050	9.383850	9.443170	9.497040	9.143760	9.243320	8.919890	8.817150	8.789100	9.008850	9.179080	9.222430	9.203620	8.996590	8.899580	8.736360	8.794590	8.692550	8.235500
yjeJ	7.038350	6.960910	7.113570	7.112050	7.286790	7.371100	7.189420	7.558540	6.765150	6.895520	7.006220	7.215590	7.691220	7.093940	6.872490	6.954080	6.704410	6.772000	6.696610	6.921600
yjeI	10.278800	10.798000	9.457220	9.546960	9.449790	9.983050	10.035400	9.909720	10.268900	10.718600	10.835900	9.613260	9.446620	10.004300	10.380100	10.002200	10.556200	10.772700	10.579100	10.011400
groL	10.607800	10.567300	10.782900	10.920900	10.724800	11.741800	11.803500	11.606100	11.404800	11.763600	11.461200	10.661600	10.775300	10.144200	11.284200	11.638200	11.909300	11.675800	11.882200	12.120900
groS	12.466900	12.200000	12.411300	12.528300	12.508800	13.426300	13.300100	13.195000	13.029000	13.238100	11.836800	12.312500	12.500800	11.635500	12.774800	13.329000	13.261700	13.352300	13.238700	13.398100
yjeH	8.907140	8.707670	7.936140	8.011120	8.145570	8.143060	8.155430	8.358160	8.384630	8.606930	8.057990	8.088560	8.358650	8.079810	8.167990	8.166470	8.661600	8.650310	8.777340	8.510440
dxs	8.722130	8.776090	9.096430	9.300060	9.128050	9.311940	9.143910	8.834210	8.845410	8.716650	9.273970	8.958670	9.009790	9.173990	9.384130	9.116130	8.785210	8.632750	8.550400	8.572010
fixB	8.954110	9.088560	7.765470	8.407850	8.060870	8.281020	8.338570	8.047180	8.252310	8.484760	8.617070	8.358050	8.271840	8.263260	8.354810	8.335760	8.283220	8.440810	8.497010	8.545590
fxsA	7.579100	7.786790	7.375080	7.435280	7.529990	8.252760	7.837570	7.354750	7.444360	7.073980	8.117170	7.478780	7.492940	6.997760	7.125500	7.734540	7.377310	7.588900	7.226830	8.141420
aspA	10.270600	10.096000	8.760120	9.007000	8.898750	9.112020	9.385080	8.494340	8.450960	8.156300	11.693300	9.271150	9.111060	9.928130	9.842870	8.442540	8.781310	8.235280	8.659910	8.694240
dcuA	9.909240	9.865900	9.607390	9.445770	9.444010	9.579450	9.341570	9.226690	9.607020	8.885370	10.433100	9.489940	9.546480	9.431290	9.616700	9.336030	9.579310	9.268810	9.303690	9.252830
cutA	9.235320	9.010660	9.274270	9.165600	9.227880	9.693180	9.361810	8.917910	9.612870	10.319000	9.274000	9.171230	9.011960	9.466490	9.481110	9.381320	10.449900	10.913800	11.135100	11.245700
dipZ	8.454160	7.767170	8.200590	8.073130	8.068020	8.443970	8.103790	8.209340	8.002530	7.850010	8.354620	8.105610	8.008620	8.116690	8.422400	8.197210	8.085270	8.254580	8.448200	8.779130
yjdC	9.245570	9.472910	9.294800	9.149890	9.103380	9.690510	9.346980	9.963970	10.249000	10.072100	9.481830	9.143550	9.340930	9.164270	9.844810	10.014400	10.492900	10.494000	10.536000	10.429400
yjdQ	7.057360	6.981550	7.253010	7.181010	7.056500	7.148930	7.237570	7.402780	7.157920	7.201430	6.893860	6.922570	7.533890	7.121730	7.079490	6.852400	6.927800	6.629860	6.964600	7.366820
cadC	5.475450	5.531810	6.116570	5.958510	5.864920	5.945390	5.531580	6.069480	5.646760	4.963310	5.789530	5.900620	6.515630	5.821700	6.102030	5.872740	5.328840	5.430010	5.694910	5.755340
cadB	7.178520	7.374920	7.083750	7.092030	6.981960	7.133440	7.800740	9.578640	8.010170	7.262070	7.311700	7.215130	7.640030	7.258110	10.678100	8.877190	7.672400	7.164590	7.069710	7.427970
yajO	8.949600	8.870970	8.503550	8.751800	8.513150	8.721340	8.584110	8.512790	8.705670	8.728710	9.667880	8.630400	8.740990	8.595990	8.717650	8.645850	8.661930	8.723790	8.781130	8.903360
cadA	7.657510	7.747730	7.805140	7.633500	7.583230	7.818430	8.472670	10.956100	9.739760	8.441600	7.690970	7.767450	8.109850	7.763500	10.907800	10.229000	9.029100	8.165040	7.984830	7.741520
yjdL	8.312010	8.501550	8.558100	8.589170	8.453390	8.867470	8.702730	9.420440	8.888310	8.653530	8.513290	8.469230	8.723440	8.434140	10.315500	9.181550	8.946500	8.699760	8.836470	8.803840
lysU	7.490820	7.460460	9.738170	9.779600	9.685960	10.723300	9.806170	11.270900	12.029900	12.350100	10.115400	9.451770	9.712660	9.679100	11.044800	11.620400	12.485800	12.474400	12.432800	12.061500
yjdO	4.956790	4.842640	4.759690	5.078820	4.645180	5.110310	5.213240	4.966470	5.207020	4.920430	4.928940	5.114450	4.891900	5.567630	5.450500	5.212630	4.960440	5.111140	5.667990	5.529420
yjdK	5.455500	5.129150	5.057110	5.077490	5.084240	5.935650	6.427420	6.472320	5.981380	6.109430	5.850010	5.678700	5.989810	7.918950	7.927270	6.003860	5.907460	6.207600	6.575480	6.817010
yjdJ	8.166030	7.758640	8.098750	7.963640	7.972000	8.495510	8.308280	8.906360	9.201420	9.836730	8.521440	8.152510	8.261300	8.035060	8.488890	8.939910	9.657360	9.799910	10.044500	9.634630
yjdI	8.400130	8.344320	7.919830	7.992260	7.981590	8.272050	8.259220	9.027470	9.124460	9.662180	8.119540	8.039350	8.259810	8.015240	8.558970	8.756140	9.451230	9.701990	9.942260	9.695780
dcuS	8.655550	8.606490	8.782520	8.671690	8.659720	8.364170	8.723220	8.590710	8.640790	7.986290	8.968170	8.696050	8.588060	8.607160	8.541830	8.666810	8.197000	8.244400	8.308190	8.465740
dcuR	8.266520	7.953740	8.000200	7.998170	8.007030	7.692650	8.082020	8.128180	8.049760	7.610090	7.942650	7.894740	8.001360	7.886520	7.948010	8.084570	7.921100	7.735180	7.890580	7.841200
dcuB	8.587750	8.791460	8.802870	8.723060	8.712940	8.864310	8.934530	8.765190	8.557420	8.314230	8.749040	8.945070	9.008600	9.073770	8.816620	8.615380	8.331070	8.342310	8.365520	8.371700
pgpA	8.477030	8.695650	8.412230	8.826850	8.540670	8.571640	8.425090	8.521280	8.913970	9.036580	8.715810	8.659350	8.748140	8.744120	8.749380	8.781350	9.087920	8.960140	9.026420	9.168010
fumB	7.267800	7.446580	7.699890	7.596840	7.542560	7.619300	7.639680	7.843030	7.529150	7.203850	7.831550	7.708460	7.741530	7.574930	7.480590	7.468200	7.235960	7.161470	7.296370	7.351440
yjdF	7.760960	8.103100	7.697580	7.777660	7.984350	7.779140	8.039270	8.091810	7.958460	7.754900	8.154670	7.867120	8.157710	8.161050	7.893710	7.835790	7.672810	7.857190	7.799760	8.536790
melB	5.830970	5.969740	5.964950	6.307720	6.270210	6.459030	6.021150	6.726120	6.403320	6.509930	6.437550	6.181680	6.534870	6.132560	6.191550	6.115340	6.447180	6.466880	6.632230	6.583180
melA	7.738130	8.079050	7.561400	7.634260	7.632580	7.734510	7.581400	7.799880	7.635100	7.773760	8.692290	7.682330	7.835110	7.692080	7.560590	7.581320	7.764010	7.678430	7.866010	7.846290
melR	7.439610	7.126430	6.823930	6.588690	6.833760	6.846080	7.199580	7.287240	6.857260	6.414590	8.519880	6.956160	7.160540	7.201440	7.144350	6.732200	6.431270	6.774310	6.499620	6.921040
adiA	7.596780	7.248460	7.255220	7.294920	7.286640	7.706060	7.458820	8.411670	9.252190	9.613540	7.667590	7.340370	7.913450	7.455040	7.527370	8.355250	9.555970	9.248520	9.129230	8.431670
adiY	6.276370	6.353330	6.181130	6.490320	6.265330	6.689900	6.653110	7.714840	7.759290	7.276220	6.333080	6.472940	6.670960	7.364980	7.778300	7.547890	6.744640	6.950460	6.971830	7.634880
adiC	6.643740	6.825290	6.183630	6.421900	6.339590	6.458390	6.213680	6.957560	7.088460	6.678390	6.222820	6.475120	6.761470	6.495280	6.641020	6.751470	6.920850	6.666390	6.748190	6.562770
eptA	8.339180	8.735350	6.926550	7.003410	7.064580	7.405630	7.113670	7.295280	6.787190	6.983210	7.309890	7.222970	7.248910	7.052980	7.216560	6.803830	6.929150	6.919460	6.979890	7.218960
basR	9.095050	8.596050	8.210010	8.119470	8.138370	8.373210	8.254050	8.349070	8.046710	8.029410	8.310720	8.248280	8.336000	8.181240	8.105550	7.856090	8.074460	8.192790	8.139880	7.953420
thiL	8.669450	8.642340	8.786910	9.206830	9.007870	8.994050	8.589120	8.519390	8.892270	8.858110	8.822130	8.915370	8.826870	8.888940	9.033510	9.045590	8.944000	8.831060	8.971580	9.181940
basS	8.989960	8.770120	8.455950	8.452060	8.472080	8.319110	8.595370	8.571370	8.365500	8.311660	8.715910	8.405740	8.563160	8.452240	8.289260	8.231760	8.294160	8.476930	8.456540	8.743560
proP	9.585100	9.616520	10.727700	10.937100	11.042500	11.300200	10.775600	11.210900	11.754600	11.170600	9.532490	10.529300	10.582800	11.282300	11.857100	11.366300	11.417300	10.968300	10.392300	9.630180
yjcZ	10.155700	9.921270	8.066610	7.969940	8.084050	7.933500	8.119870	8.442380	7.932180	8.111220	8.341460	8.157420	8.504200	8.182020	7.857450	7.900420	7.828490	7.893350	7.913690	8.171730
yjdA	10.863000	10.687800	6.762890	7.069320	7.086140	7.204340	6.946100	7.447620	6.619480	7.102140	7.927270	6.913250	7.530580	7.217120	7.022030	6.686280	6.934820	6.852800	6.841450	6.888050
yjdM	9.671320	9.471400	10.863800	10.898100	10.910100	10.815800	10.745600	9.452390	9.761430	10.387000	9.825430	10.981400	10.810600	10.922100	10.601700	9.595620	10.119900	10.319200	10.382400	9.939600
yjdN	7.736980	7.996100	7.089550	7.107840	7.077260	7.483070	7.127510	7.533730	7.191450	7.534140	7.236650	7.246800	7.688100	7.317480	7.222300	7.110750	7.318710	7.628660	7.565810	7.599140
phnC	8.382300	8.635580	8.156280	8.057860	8.028750	8.133620	8.079720	8.329730	7.896710	7.968740	8.629790	8.196740	8.373830	7.867820	8.045640	8.020400	7.820830	8.027340	7.939400	8.168700
phnD	8.410850	8.949880	8.178470	8.205600	8.303740	8.144510	8.262930	8.478980	7.944180	8.079260	8.789410	8.489560	8.525460	8.291740	8.079940	8.189290	7.914340	8.134750	8.102040	8.402170
phnE	8.214610	8.662050	7.770540	7.699330	7.705550	7.837380	7.915120	7.990040	7.518190	7.713990	7.870530	7.785610	8.186370	7.828410	7.714610	7.701810	7.670810	7.584910	7.663150	7.804690
phnF	7.750040	8.171680	7.452980	7.465860	7.381310	7.638250	7.576960	7.400530	7.501100	7.271670	7.828520	7.407760	7.879360	7.529450	7.455110	7.512950	7.409650	7.384620	7.523330	7.744270
nusB	10.570700	10.095600	10.779700	11.156600	11.229500	11.250200	10.577600	10.994200	10.934700	10.752400	9.785240	11.066100	11.005000	10.834800	10.905400	11.075200	10.922000	10.727500	11.057300	11.129000
phnG	9.333780	8.890590	8.979780	8.788210	8.741920	8.843010	8.807670	8.803420	8.707740	8.410550	9.143180	8.853180	9.267300	8.832180	8.656390	8.612190	8.672850	8.481960	8.746630	8.904090
phnH	9.020810	8.798670	8.847000	8.505340	8.534270	8.546520	8.441760	8.751220	8.454160	8.115200	9.090700	8.776140	8.852880	8.503290	8.484380	8.471320	8.441250	8.428120	8.565920	8.684550
phnI	9.108340	8.639830	8.848590	8.655340	8.718170	8.607870	8.490300	9.023560	8.632680	8.449710	9.357090	8.760000	9.106790	8.799360	8.637570	8.673640	8.491050	8.576790	8.684230	8.998850
phnJ	9.350240	8.783030	8.858710	8.653960	8.635560	8.780630	8.745280	9.272470	8.716740	8.774530	9.622870	8.831000	9.219550	8.826910	8.865610	8.774770	8.859090	8.765050	8.870360	9.177820
phnK	8.815760	8.641400	8.439190	8.326620	8.377560	8.311990	8.408570	8.643760	8.443230	7.999090	8.837050	8.394800	8.699980	8.363270	8.380420	8.442350	8.252810	8.338400	8.320020	8.684010
phnL	8.558160	8.050800	8.183490	7.974070	7.982210	7.762780	8.053950	8.105700	8.073360	7.766910	8.308340	8.120350	8.193710	7.964020	7.914210	7.958770	7.906320	7.841350	8.137630	8.175450
phnM	8.750690	8.525160	8.486780	8.361650	8.304660	8.360490	8.541700	8.447580	8.377580	8.040730	8.706480	8.412480	8.664580	8.438650	8.327280	8.375350	8.161600	8.166930	8.351920	8.486000
phnN	8.121560	8.040240	8.003110	7.822840	7.883640	7.940840	8.030760	8.147610	8.005850	7.988230	8.314820	7.958110	8.398920	8.060450	8.044010	7.880320	7.952770	8.039210	8.069710	8.233200
phnO	7.938150	7.881770	8.142070	7.926750	7.828090	8.055250	8.122340	8.259880	8.156950	8.028430	8.146680	7.941310	8.232810	7.871790	7.948310	8.034320	8.045370	8.085220	8.056360	7.932680
phnP	7.310170	7.622090	7.626780	7.633660	7.553330	7.677330	7.712860	7.616640	7.726240	7.562880	7.764350	7.532310	7.688380	7.549560	7.562270	7.636890	7.601460	7.777590	7.733680	7.794910
ribE	10.528000	10.071900	10.753900	11.299600	11.143900	11.273000	10.352500	11.088900	10.899900	10.772300	9.933430	10.982100	11.239900	10.742000	10.800500	11.197800	10.681400	10.706200	10.679100	11.047800
rpiB	8.737630	8.824620	8.251080	8.244390	8.202310	8.252630	8.290590	8.474660	8.276130	8.205920	9.067300	8.276720	8.574020	8.012580	8.222670	8.009750	8.365010	8.210480	8.241420	8.189510
rpiR	8.537510	8.857400	8.393670	8.479100	8.414440	8.475070	8.978930	8.301490	8.309630	8.345570	9.363530	8.368740	8.596540	8.606620	8.462840	8.278500	8.602780	8.493080	8.544070	8.460640
alsB	8.407840	8.043610	7.948570	7.946940	7.941270	8.078340	8.020860	8.436580	7.880670	7.867810	8.852250	7.990840	8.436020	8.001190	7.827880	7.963450	7.784680	7.735750	7.834760	8.257650
alsA	8.617260	8.126460	8.254160	8.253100	8.279210	8.228170	8.420990	8.699830	8.356000	8.312800	8.536550	8.305030	8.638120	8.401220	8.122410	8.196320	8.004980	8.249440	8.332760	8.396760
alsC	8.495590	8.148220	7.872070	7.904460	7.850150	7.807390	7.926370	7.958150	7.758010	7.716060	8.365370	7.982600	8.133390	7.857550	7.702570	7.656350	7.606840	7.646980	7.831470	8.096750
alsE	8.127810	7.798250	7.753170	7.838800	7.822230	8.152700	7.942080	8.208550	7.909070	7.782980	8.257230	7.878040	8.280520	7.822470	7.739650	7.748950	7.759410	7.791590	7.888910	7.969440
alsK	8.288420	8.231630	7.812000	7.698680	7.951130	8.004830	7.925730	8.191380	7.917480	7.929950	7.982360	7.884820	8.148610	7.745870	7.781090	7.712510	7.985240	7.845400	8.016240	7.896090
yjcS	8.646100	9.000670	8.646010	8.645270	8.576250	8.815510	8.726760	9.057950	8.623220	8.545870	8.705480	8.803760	9.091440	8.913580	8.616130	8.497900	8.357920	8.619670	8.587060	8.865650
ytcA	6.846440	6.820390	6.908450	6.656850	6.607770	7.350540	6.790500	7.775010	6.849880	7.714370	6.552170	6.859240	7.707010	7.328570	7.145520	6.626250	7.317120	7.143500	7.063040	7.304280
ribD	9.993950	9.438580	10.125500	10.493500	10.437200	10.449200	9.976100	10.527800	11.176400	11.434600	10.170900	10.224700	10.314100	10.143400	10.332900	10.866200	11.275700	11.302600	11.448100	11.567700
mdtN	7.827510	7.667680	7.608470	7.644760	7.655030	7.649920	7.707300	7.764220	7.575150	7.539910	7.892410	7.678400	7.730580	7.755270	7.572380	7.657870	7.448930	7.452990	7.593260	7.890330
mdtO	9.096230	8.687530	8.756350	8.653670	8.815910	8.599580	8.787920	8.793820	8.562030	8.613630	8.839260	8.851650	8.931260	8.777860	8.690800	8.689360	8.417100	8.555950	8.533160	8.843200
mdtP	8.142490	8.618120	8.312090	8.225220	8.149140	8.140290	8.239710	8.330990	8.118290	7.892350	8.356200	8.355250	8.426130	8.233060	8.019470	8.172780	7.851900	7.930920	8.069830	8.512100
fdhF	7.541420	7.977300	7.682130	7.753020	7.717480	7.702750	7.600890	7.791320	7.519230	7.495160	7.970620	7.790870	8.086810	7.589050	7.524510	7.432540	7.371110	7.472240	7.604330	7.669900
yjcO	8.123030	8.182410	7.439900	7.576980	7.504830	7.533470	7.761060	8.023550	8.113640	8.059280	8.517720	7.635500	7.830640	7.650490	7.895500	8.003360	8.098980	8.188870	8.057330	8.361830
gltP	8.239770	8.388450	9.017380	9.158640	9.016120	8.953800	8.728600	8.284120	8.162670	8.266760	8.634640	8.883560	8.996260	8.847560	8.701460	8.009970	8.568050	8.503920	8.243780	8.100050
nrfG	7.907650	8.015480	7.573520	7.675280	7.630050	7.745300	7.706260	7.921120	7.381030	7.626560	7.494940	7.742590	8.014810	7.790120	7.646540	7.512890	7.550210	7.491380	7.540880	7.491460
nrfF	8.021740	7.785590	7.301390	7.497650	7.521420	7.537050	7.576530	7.758070	7.534790	7.493940	7.670660	7.523090	7.695380	7.518420	7.417840	7.523300	7.404450	7.586720	7.691380	7.735830
nrfE	8.125240	7.945830	7.583110	7.603930	7.614260	7.578500	7.532820	7.691400	7.271140	7.394940	7.663920	7.757190	7.959900	7.570390	7.404360	7.497760	7.516200	7.402080	7.457540	7.662550
nrfD	9.056040	8.905900	8.189130	8.191080	8.222740	8.184470	8.298830	8.402080	8.067310	8.204670	8.652710	8.274710	8.510210	8.442120	8.087980	8.361840	8.029180	8.073030	8.114330	8.439920
nrdR	9.445040	10.039000	9.848710	10.224900	10.189400	10.175900	9.808450	9.950370	10.197400	10.124000	10.210600	10.127900	10.100900	10.241400	10.191600	10.249500	10.162800	10.268500	10.124600	10.447400
nrfC	8.574120	8.370690	8.207860	8.341650	8.296880	8.155640	8.345810	8.585120	8.175570	8.338360	8.831090	8.461500	8.738850	8.431940	8.307560	8.192390	8.240550	8.207640	8.227270	8.412640
nrfB	7.566770	7.346920	6.895580	6.948630	6.954840	7.190900	6.995510	7.195040	6.882600	6.965360	7.635050	6.897360	7.309960	7.015820	6.962380	6.863700	6.820010	6.830840	6.970970	6.899550
nrfA	8.664330	8.369740	8.252860	8.119730	8.111890	8.204450	8.323030	8.664340	8.205410	8.161430	9.245320	8.096620	8.623590	8.286470	8.233530	8.060740	8.059600	8.260950	8.254200	8.201080
acs	9.693500	10.543100	7.607070	7.600420	7.607450	7.605040	7.869720	7.744130	7.244640	7.606830	9.044860	7.727890	7.762540	7.614880	7.587810	7.471600	7.573230	7.773350	7.671470	7.767800
yjcH	10.532600	10.012400	6.604660	6.579360	6.613780	6.985900	6.723430	6.843530	6.458660	6.441480	7.502470	6.646850	6.982860	6.585370	6.414920	6.478350	6.214370	6.611950	6.655020	6.521950
actP	9.101930	9.473490	7.364280	7.148340	7.260940	7.505460	7.263990	7.437700	6.873120	7.472620	8.372050	7.393090	7.713410	7.205620	7.194540	7.141480	7.097560	7.132980	7.159200	6.909030
yjcF	5.381670	5.182120	4.582260	4.682660	4.566710	4.899930	4.492240	4.634300	4.344100	4.425580	4.993390	4.677020	5.156140	4.675730	4.636590	4.388880	4.426280	4.481700	4.781640	4.844350
yjcE	8.391200	8.343710	8.637200	8.652220	8.498000	9.302360	8.776020	9.107570	9.226400	8.406970	9.198550	8.425960	8.851950	8.678800	9.490000	8.820660	9.371130	8.603460	8.667060	8.765020
yjcD	9.232040	9.568830	8.802860	8.835530	8.708650	8.568970	9.235710	8.689830	8.372930	8.565510	8.585720	8.802550	8.949260	8.827610	8.932370	8.366520	8.520500	8.917750	8.707470	8.364670
ryjA	8.012830	8.540780	7.817280	7.951530	7.958090	7.757200	7.931270	8.703160	9.040210	9.786090	9.693510	8.154370	7.970990	8.038760	8.495680	8.815260	9.313370	9.401480	10.496000	10.562600
yajI	7.267660	7.102480	6.555880	6.976670	6.782900	6.887280	7.015770	7.157780	7.414790	7.093950	7.240530	6.896430	6.963430	7.068380	6.960030	7.402700	7.102830	7.142030	7.194660	6.822240
soxR	7.465360	7.631550	7.893880	7.849920	7.843800	8.099260	7.367800	8.513350	8.443800	8.508690	8.042040	7.979660	8.307260	8.105480	8.146340	8.476440	8.473240	9.077320	9.629870	11.324200
soxS	8.594460	8.049070	9.012270	9.018590	8.499640	8.818520	8.540390	9.293520	9.459270	9.376250	8.520320	8.214980	8.627430	8.884280	9.126460	9.304400	9.370650	9.649150	10.277100	9.406530
yjcC	7.776710	7.652810	7.615770	7.837980	7.662330	8.053940	7.760930	8.148430	7.755830	7.612130	8.416100	7.766100	8.229390	7.921180	8.066630	7.969040	7.707420	7.694330	7.727960	8.073470
yjcB	7.760080	7.560570	8.427160	8.545380	8.267400	8.544570	7.667220	9.536760	10.591600	10.608600	7.506670	8.245850	8.250990	8.204580	8.630180	10.436300	11.031600	10.739500	11.365900	11.575400
ssb	9.625730	9.845690	10.592200	10.449000	10.446200	10.140500	10.275000	10.047800	9.983530	9.614440	9.572540	10.544400	10.318600	10.354000	9.990320	10.046900	9.792300	9.826160	9.634580	9.583130
uvrA	8.899260	9.143810	9.286840	8.956520	9.156690	8.852810	9.431150	9.548320	9.598610	9.120170	9.164380	9.326000	9.279750	9.279180	9.172700	9.549810	9.229560	9.516330	9.235930	9.987300
yjbR	8.790530	8.404830	8.507580	8.548740	8.592270	8.721630	9.001150	9.541160	10.690900	10.909500	9.574930	8.428660	8.706470	8.823020	9.463170	9.952340	10.953100	10.853400	10.715900	10.147100
yjbQ	8.327530	8.870090	8.616240	8.471900	8.425680	8.955720	9.334960	10.148300	10.863600	10.977400	10.062900	8.452240	8.530240	9.216550	9.798220	10.271200	11.226800	10.995600	10.906300	10.500600
aphA	8.232350	8.232620	7.724900	7.520930	7.800750	8.000780	8.308960	8.199100	8.232080	8.288850	10.194300	7.707260	8.137930	8.014520	8.266720	7.834680	8.352040	8.488780	8.278210	7.813360
yjbS	3.308160	3.345570	4.130030	3.881740	4.020600	5.310590	4.071360	5.822350	3.838580	4.561220	4.648610	3.874960	5.187240	4.181270	4.307090	3.647170	4.124300	4.365040	3.924670	4.475140
tsx	10.493700	10.144600	9.983510	10.195800	10.195300	9.560490	10.836300	8.672680	8.807880	8.530890	9.837770	10.284500	9.997340	10.415200	9.824990	9.126910	8.381750	8.637710	8.324830	8.340580
tyrB	9.300900	9.310130	8.417880	8.560540	8.474300	9.152550	8.839740	9.134880	9.568880	9.186460	8.554370	8.381000	8.950820	8.674860	9.400290	8.994620	9.623750	9.458290	8.879460	8.256080
alr	8.612840	8.065500	8.743530	8.716770	8.762560	8.517080	8.792050	8.814930	8.743320	8.407870	8.668770	8.876010	8.863530	8.728010	8.550020	8.798410	8.608950	8.573700	8.532190	8.396830
dnaB	10.022600	9.782520	10.842000	10.844100	10.838600	10.558700	10.925600	10.646400	10.334700	10.118800	10.256300	10.642800	10.703300	10.997200	10.819700	10.600500	10.228000	10.174700	10.072900	9.337670
qor	8.791310	8.867960	8.163410	8.021330	8.163140	8.748900	8.441890	9.138150	9.168660	9.364050	9.669380	8.106820	8.468100	8.448320	9.233430	8.751530	9.704790	9.336210	9.414400	8.695280
pspG	8.653620	8.612260	8.570590	8.636610	8.638850	8.526820	8.554110	8.756650	8.357760	8.305510	8.567650	8.549610	8.805760	8.538860	8.280470	8.417140	8.155960	8.145690	8.263930	8.433670
dusA	8.581110	8.458860	9.462020	9.446640	9.504090	8.975660	9.144030	8.170970	7.811110	7.670300	8.474950	9.363540	9.233480	9.117950	8.316310	8.172820	7.741800	7.752150	8.011110	8.017650
yjbM	5.188330	5.403670	5.113740	5.373940	5.364610	5.766610	5.261260	6.194270	5.371340	5.409840	5.485020	5.495980	6.084410	5.599630	5.156150	5.159270	5.245040	5.344670	5.150580	5.241370
yjbL	4.888520	5.063820	5.283030	5.136230	5.058900	4.878010	5.113560	5.094220	4.965290	4.766670	5.321260	5.357570	5.512660	5.117940	4.676130	4.893110	4.611960	4.796170	5.013690	5.218130
zur	7.664700	7.587530	8.346410	8.484970	8.380950	8.648720	8.487990	9.099330	8.754340	8.438470	8.600030	8.334780	8.371170	8.909110	8.856260	8.634620	8.556710	8.479660	8.676360	8.546770
yjbJ	7.746230	7.848340	8.419330	8.708070	8.614330	8.475370	8.153390	8.488950	8.718960	8.825410	8.210070	8.462290	8.461710	8.298600	8.304760	8.442870	8.758250	8.915880	9.120230	9.292700
yajD	9.462140	9.161000	8.536200	8.990780	9.117220	8.792590	8.877580	8.562160	8.880220	8.350790	9.011030	8.797200	8.733490	9.240520	8.949560	8.555090	8.486150	8.496860	8.466890	8.254550
fixA	7.813590	8.057150	6.800540	7.229330	7.061640	7.172390	7.211950	6.868120	7.247110	7.082860	7.257220	7.190220	7.083800	7.267270	7.122760	7.299870	7.065790	7.101040	7.091980	7.244980
dinF	8.422470	8.312980	9.255490	9.116480	9.166090	8.916660	8.647190	8.882220	8.868400	8.557850	8.256050	9.240040	9.111940	8.756920	8.646720	8.616330	8.466760	8.551420	8.487170	8.664980
lexA	9.705020	9.253400	10.012200	9.923050	10.151600	9.471910	9.981830	9.673490	9.540200	9.275010	9.158040	10.166700	9.891750	10.118200	9.777150	9.538200	9.156270	9.296330	9.322180	9.508450
dgkA	9.525080	9.051530	9.622880	9.663000	9.516970	9.587590	9.431760	9.575380	9.612230	9.434150	9.051010	9.501360	9.568350	9.375670	9.296040	9.548940	9.376630	9.422350	9.449730	8.912860
plsB	8.900270	8.826070	9.377060	9.345930	9.095680	9.098020	9.280560	9.263600	9.176350	8.928970	9.298600	9.196130	9.095610	9.237780	9.276460	8.969250	8.966870	9.122220	9.035340	8.775970
ubiA	8.339850	8.526500	8.866810	9.254570	9.062460	9.048140	9.280660	9.030110	9.229930	9.096260	8.976110	8.932050	8.998530	8.954850	9.020490	8.987290	9.107450	9.256390	9.129150	8.761880
ubiC	10.183800	9.954380	10.271900	10.375000	10.367800	10.091000	10.447300	9.881760	9.993740	9.901940	10.527400	10.021200	10.045800	10.354900	10.244600	10.072100	10.032600	10.229300	9.933820	9.612330
yjbI	4.917160	5.399720	4.708030	5.035900	5.036580	5.248640	4.886310	5.557540	4.867430	4.805110	5.076410	4.968420	5.126910	5.111980	4.796540	4.718300	4.793570	4.777430	4.897060	4.906610
malM	9.534050	9.564350	8.390490	8.538430	8.489040	8.717560	8.797820	8.604740	8.638530	8.517800	9.152180	8.311910	8.646120	8.500890	8.536770	8.643920	8.479740	8.663220	8.568570	8.925980
lamB	10.731100	10.315100	8.746390	8.791150	8.751310	8.958600	9.059700	9.094080	8.817260	8.794340	9.360910	8.702800	8.953670	8.587780	8.646390	8.834520	8.809210	8.819810	8.837650	8.822230
malK	9.359110	9.746440	7.418910	7.544800	7.512930	7.834500	9.346720	7.706320	7.142970	7.593780	11.400000	7.567710	7.939130	7.733680	7.521340	7.239980	7.339930	7.218530	7.490410	7.447040
secF	9.898650	9.301810	9.669720	10.165300	10.213100	9.921610	9.807790	7.757120	8.794420	8.572980	8.594430	9.717270	9.344980	9.822440	9.664310	8.567850	8.777410	8.526240	8.570610	8.013500
malE	10.395400	10.211900	8.560140	8.628570	8.828100	9.218430	10.132800	8.661280	8.280670	8.310810	12.393600	8.663930	9.007560	8.788600	8.815160	8.627770	8.267020	8.309820	8.420980	8.469570
malF	8.803050	8.875480	7.989420	7.902130	8.000180	8.088180	8.639350	8.151050	7.702420	7.856670	9.815860	8.249720	8.334840	8.149090	7.977570	7.953100	7.661030	7.668300	7.668080	7.810860
malG	8.328920	8.291680	7.380280	7.595700	7.587130	7.819650	8.317470	7.674140	7.285340	7.773980	9.631510	7.507880	7.887280	7.675420	7.637860	7.375600	7.576700	7.518600	7.523170	7.297070
xylE	7.949120	8.305380	7.322900	7.573560	7.533670	7.729750	7.618520	7.843430	7.456800	7.752720	7.810900	7.485600	8.006500	7.601530	7.517200	7.430200	7.532470	7.729910	7.716290	7.772430
psiE	7.608920	7.626010	6.870140	7.174460	6.998660	7.137600	7.274810	7.292690	7.793440	8.289680	7.088990	6.976940	7.327400	7.522930	7.854180	7.580080	8.553710	8.701880	8.632270	8.158220
yjbT	6.931990	6.709730	6.287050	6.299330	6.576310	6.867710	6.729840	7.347080	7.137530	7.038960	6.505510	6.538760	7.106660	6.813090	6.885260	6.842970	6.867100	7.358320	7.227190	7.572620
yjbH	7.566160	7.858250	7.551870	7.500320	7.432070	7.608240	7.387900	7.651150	7.369250	7.044870	7.765640	7.482090	7.845500	7.557430	7.427930	7.539950	7.389020	7.196030	7.557000	7.565200
yjbG	7.813860	8.252190	8.269160	7.951520	8.023590	7.781320	7.882470	8.061070	7.953580	7.495140	8.730890	8.278630	8.335390	8.045890	7.958200	8.048970	7.803180	7.777690	7.980020	8.365670
yjbF	8.527680	8.867780	8.552530	8.406090	8.259350	8.507020	7.827290	8.793080	8.502410	8.243860	8.823030	8.499670	8.707940	8.503450	8.437290	8.439400	8.429030	8.369230	8.403120	8.791840
yjbE	8.405680	8.465790	8.529890	8.414500	8.284540	8.254300	8.323050	8.530780	8.418450	8.028780	8.741190	8.487440	8.560150	8.448440	8.410800	8.496150	8.323450	8.278540	8.405100	8.625020
secD	9.621910	9.238810	9.456580	10.044300	10.100700	9.802810	9.605130	7.720890	8.380990	8.419070	9.009390	9.640980	9.417840	9.902590	9.524850	8.501540	8.392740	8.392580	8.286500	7.866640
pgi	9.012270	9.847880	10.700600	10.645100	10.628000	10.824900	10.886600	11.217700	11.633300	11.718100	10.881300	10.634400	10.514100	10.852500	11.342100	11.186900	11.756000	11.855400	11.800800	11.366900
lysC	7.945110	8.303700	7.342210	7.240450	7.319260	7.334310	7.309470	7.157320	8.674080	8.309450	8.083100	7.285950	7.268960	7.319730	7.580380	8.043060	9.002350	8.827110	8.403070	7.362120
pagB	9.424930	9.352610	9.333050	9.273390	9.309680	9.413620	9.567760	9.869510	9.775210	9.830670	9.528860	9.338170	9.244140	9.799950	9.904450	9.637720	9.863820	9.999190	9.962610	10.032800
rluF	8.499940	8.310950	8.947890	9.015090	8.814550	8.997690	8.934620	8.334960	8.585620	8.478440	8.554520	8.774810	8.751180	8.761880	8.620900	8.566010	8.680620	8.666940	8.443700	8.111500
pepE	8.636400	8.659450	7.930480	7.888840	7.943930	8.333970	8.637130	8.569810	8.154020	7.884850	9.089770	8.325780	8.448100	8.817490	8.561200	8.389340	7.668940	7.793280	7.751940	8.001280
yjbB	7.755970	8.185160	7.784250	7.784490	7.509550	7.802160	7.820560	7.619470	7.673900	7.589330	8.201600	7.683470	7.860290	7.716400	7.729950	7.628920	7.702260	7.687790	7.674460	7.740160
metH	8.875720	8.731640	8.539630	8.540330	8.415360	8.795130	8.665840	9.124290	8.492410	8.534980	9.294790	8.233410	8.857810	8.548370	8.638540	8.471980	8.578680	8.605130	8.586380	8.404150
iclR	8.354840	8.175170	9.177720	9.103190	9.026820	8.968260	8.981660	9.321930	9.517110	9.375260	9.641410	9.160190	8.998940	8.908470	9.297350	9.284280	9.519230	9.255660	8.980820	8.551990
arpA	5.540720	5.656200	5.530450	5.859580	5.753400	5.821590	5.478810	5.895960	5.327690	5.528380	5.733950	5.644010	6.116360	5.761560	5.296170	5.383340	5.375020	5.280070	5.605560	5.654190
aceK	8.486630	8.668530	7.878030	7.849440	7.690000	7.909780	7.812540	8.203090	7.650180	7.846470	9.173990	7.715940	8.144880	7.815870	7.779030	7.722380	7.642960	7.601440	7.914790	7.920360
yajC	11.692500	11.016600	10.837600	11.194800	11.248000	11.051000	11.069300	9.829690	10.245600	10.073800	10.521800	11.199500	11.046600	11.117900	10.631100	10.413900	10.184500	10.370200	10.179400	9.599260
aceA	11.803500	12.321800	7.510200	7.360310	7.388320	7.771050	7.561710	7.496680	7.786990	8.311050	11.950300	7.503070	7.402480	7.320360	7.512170	7.729170	8.405560	8.093260	8.171300	7.682660
aceB	11.244400	11.944700	7.745620	7.751810	7.707320	8.016230	8.299290	8.439200	9.121000	9.542930	12.233800	7.892650	7.906650	7.862840	8.609610	8.760150	9.537340	9.537340	9.159920	8.659040
metA	9.147930	9.350470	7.382350	7.453350	7.376890	7.419450	7.434620	8.054120	9.000670	8.430460	7.454000	7.437810	7.438630	7.496320	7.622840	8.539870	9.055230	8.006930	7.901670	7.687950
yjaB	8.048550	7.684650	8.077800	8.167900	8.122250	8.017660	8.206600	8.281580	8.250360	7.982210	8.346980	8.233390	8.033120	8.268100	8.034560	8.332900	8.046690	8.003890	8.156380	8.469510
yjaA	7.151030	6.830350	7.689510	7.906810	7.796430	7.057490	6.695920	7.001910	6.456460	6.537540	6.622320	7.482280	7.397500	6.622360	6.368510	6.594570	6.360610	6.202200	6.540220	6.504350
purH	9.578700	9.226650	8.946540	8.964720	8.946450	8.682170	9.936380	8.732150	8.864820	10.388900	8.393460	8.903210	8.750260	8.980340	9.409490	8.681680	8.985120	10.128100	9.760430	8.327580
tgt	11.094900	10.078800	10.435400	10.513200	10.629800	10.450700	10.218800	8.801770	9.305700	9.104300	9.680280	10.533000	10.242800	10.473100	10.040200	9.369310	9.122720	9.162200	9.086690	8.673620
purD	9.146400	9.266350	8.548130	8.603980	8.533090	8.414750	9.126180	8.763740	8.481790	9.185960	8.896560	8.552310	8.668060	8.669530	8.732780	8.594840	8.422700	9.090170	9.044130	8.575880
zraR	8.879890	9.055810	8.820010	8.915080	8.797240	8.864780	8.926490	9.138480	9.029450	8.836010	9.243720	8.916890	9.120240	8.981050	8.909430	8.948740	8.851270	9.081120	9.005960	9.204370
zraS	7.588270	7.854010	7.443030	7.617310	7.480070	7.761400	7.796610	7.650920	7.739920	7.690160	7.929730	7.419210	7.647770	7.809710	7.852090	7.587140	7.833180	7.653420	7.884320	7.614110
zraP	7.842070	7.978590	7.529730	7.354130	7.342300	7.633290	7.675970	8.183370	7.630890	7.739220	7.933530	7.550870	7.864020	7.563530	7.448440	7.527950	7.564680	7.781260	7.928310	8.822480
yjaH	8.283110	8.414850	8.989300	9.069390	9.000110	8.826920	8.974760	8.420570	8.282630	8.288170	8.595500	9.043160	8.922090	8.927590	8.625560	8.267640	8.434930	8.757650	8.534070	8.565820
hupA	12.507400	12.715900	12.010300	12.287900	11.777100	12.673100	12.223800	12.455600	11.832700	11.705300	10.732200	11.902600	12.234200	11.905100	12.589400	11.991000	12.017700	11.294900	11.262700	9.830050
yjaG	8.560310	8.349250	9.642210	9.678450	9.775070	9.679190	9.703800	9.471960	9.161060	8.777780	8.190150	9.681750	9.515900	9.419740	9.394770	9.280350	8.785940	8.887860	8.661320	8.211510
nfi	8.257410	8.757410	9.517400	9.364580	9.497790	9.459930	9.513570	9.503630	9.356330	8.989400	8.875320	9.490240	9.176780	9.286940	9.286510	9.322380	9.056430	9.194780	9.017510	8.921470
hemE	9.694920	9.357310	10.098300	10.158800	10.135900	10.301400	10.209700	9.942520	9.889240	9.494630	9.802250	10.116000	10.066000	10.123300	10.197700	9.900680	9.773360	9.701250	9.406910	9.031270
nudC	8.514640	8.429890	8.672330	8.683810	8.700080	8.678330	8.626960	8.706920	8.625470	8.464170	8.585880	8.717820	8.578320	8.582170	8.616180	8.623390	8.450430	8.406700	8.365770	7.886150
queA	8.698000	9.374130	10.630100	10.810000	10.749000	10.670000	10.503800	8.363420	8.761920	9.266230	9.277850	10.557100	10.614000	10.486700	9.770890	9.151860	9.095280	9.439800	9.316100	8.559310
rsd	10.054700	9.408850	8.166330	8.329890	8.218270	8.382470	8.520800	8.402580	9.396510	10.029100	9.577120	8.049890	7.996850	8.329980	8.639660	8.887190	10.296500	10.488300	10.022700	8.616360
thiC	10.487100	9.482670	7.523370	7.577650	7.356910	7.932710	7.415020	7.634550	7.352270	7.896900	7.583830	7.519460	7.650280	7.475060	7.510310	7.516860	7.964190	7.833360	7.844760	7.495190
thiE	10.177800	9.444680	8.282640	8.312150	8.221760	8.177240	8.386930	8.174080	8.111950	8.080270	8.488990	8.345810	8.306700	8.332300	8.222440	8.400030	8.192150	8.240100	8.318340	8.462860
thiF	9.639770	9.061420	7.994270	7.839010	7.762120	7.709430	7.913770	7.768000	7.793840	7.727570	8.061350	7.888090	7.817550	7.898010	7.828300	7.848080	7.827380	8.050670	7.994410	8.001080
thiS	10.923900	11.283200	8.581900	8.562470	8.394120	8.615360	8.319940	8.913010	8.555220	8.708890	8.420320	8.439560	8.620070	8.360440	8.401170	8.463060	8.778360	8.706790	8.843420	8.698120
thiG	10.449500	9.923770	8.699450	8.609440	8.582420	8.621450	8.677320	8.912270	8.597670	8.746730	8.991990	8.692900	8.876090	8.701470	8.616930	8.737360	8.661490	8.763430	8.742050	8.960310
thiH	9.953410	9.269730	7.116450	7.368450	7.122550	7.531430	7.304480	7.277440	7.029890	7.323890	7.280310	7.082920	7.373700	7.279630	7.315810	7.321180	7.325800	7.265960	7.464120	7.189410
yjaZ	7.102750	7.401640	7.493930	7.576130	7.495600	7.340550	6.789080	7.478810	7.158640	6.943680	6.942120	7.348460	7.471920	7.312060	7.239230	7.283760	7.296150	7.132360	7.392050	7.380860
rpoC	9.355820	9.621320	10.430000	10.092000	10.187000	9.668790	9.930140	9.712750	9.705470	9.297290	9.791010	10.144100	10.287800	10.339700	10.214600	9.583770	9.604060	9.535740	9.631100	9.568640
rpoB	11.456000	10.854500	12.387700	12.278200	12.334600	12.160600	11.703400	11.463300	11.733100	11.387300	11.522400	12.226100	11.786000	12.590600	12.261300	11.529400	11.509800	11.492200	11.453000	11.133600
acpH	8.217270	8.306100	7.267000	7.761080	7.552320	7.322190	7.652030	7.231070	7.452590	7.456360	7.645320	7.518410	7.466500	7.508130	7.411420	7.673590	7.469060	7.553010	7.693400	7.898460
rplL	12.743600	12.695300	13.223200	13.185700	13.198900	12.774400	12.877300	12.321300	12.526500	11.969500	11.121400	13.158700	13.225500	13.194000	12.953500	12.683500	12.249400	12.546100	12.131200	11.905100
rplJ	13.159000	13.042800	13.725800	13.724500	13.661100	13.245600	13.533100	12.530300	12.574500	11.771900	10.494000	13.614500	13.732000	13.760100	13.514900	12.709000	12.086900	12.006600	12.029900	11.102500
rplA	13.075800	13.038600	13.702000	13.590700	13.713200	13.364100	13.473900	12.931800	13.019800	11.972300	11.101000	13.612600	13.591400	13.721800	13.549400	13.130900	11.966500	11.930000	11.965000	12.154200
rplK	12.982700	13.150100	13.819300	13.700800	13.693900	13.566200	13.649300	13.015300	13.221500	12.247900	11.221800	13.670000	13.616400	13.798300	13.607800	13.275900	12.277400	12.216000	12.355500	12.579000
nusG	10.935300	10.629200	12.055500	12.048900	11.898500	11.816600	11.693000	10.374400	10.522600	10.198000	10.311800	12.020600	11.890200	11.850300	11.342400	10.719600	10.304100	10.309500	10.103800	10.017600
secE	11.011400	10.445200	11.883500	11.907500	11.914400	11.644000	11.291900	9.964950	10.255100	9.976060	9.705120	11.828000	11.554700	11.464800	11.024600	10.452600	10.041000	10.121700	9.699430	9.543130
thrT	12.382900	12.032800	13.327300	13.084500	12.945200	13.092400	12.634300	12.567200	12.718800	12.243000	11.224700	12.994900	12.704500	12.685900	12.782800	12.720800	12.169400	11.672900	12.162900	10.692400
glyT	11.309400	11.208000	12.895900	12.482500	12.582900	12.211100	12.313500	12.183900	12.185400	12.062300	11.902900	12.722800	12.511300	12.262200	12.238000	12.299400	11.339100	11.266800	12.071200	10.413600
tyrU	11.513200	11.943200	12.950000	12.878600	12.675800	12.485900	11.495100	11.721900	11.473500	11.910700	11.936800	12.780500	12.696500	11.803000	11.871400	11.754600	11.933800	11.703800	12.265700	11.382900
malZ	8.807580	8.556750	8.054560	8.476900	8.353210	8.533680	8.540070	8.238880	8.424450	8.443570	8.889780	8.290930	8.473510	8.465050	8.359210	8.437450	8.350540	8.369380	8.471630	8.657940
thrU	13.205700	12.634200	13.741300	13.734200	13.609600	13.582400	12.851000	13.117600	12.891800	13.234700	13.102000	13.591200	13.376200	12.868000	12.970700	13.097700	12.630800	12.777400	13.396600	12.137900
coaA	8.401720	8.170730	9.244990	9.301500	9.104750	8.801180	9.094880	8.048970	8.103510	7.936610	8.345110	9.180710	9.053990	8.963850	8.796810	8.284870	8.080860	8.262440	7.942530	7.380460
birA	8.723470	8.876060	9.593780	9.449880	9.521160	9.352720	9.450280	9.343570	9.086730	8.859100	8.979450	9.304340	9.304620	9.373710	9.346350	9.073140	8.790860	8.976660	9.008920	9.045770
murB	8.285440	8.593110	9.459570	9.548140	9.456510	9.437170	9.175400	9.198540	9.598750	9.435440	8.364140	9.206650	9.107250	9.069310	9.204290	9.476910	9.485380	9.432140	9.581090	8.865300
murI	8.897360	8.461230	9.748470	9.742930	9.759060	9.379350	9.913460	9.875950	9.827110	9.622190	9.105020	9.737470	9.691160	9.825910	9.690960	9.910160	9.513700	9.693370	9.727860	10.604700
btuB	8.505510	8.416380	8.340330	8.666850	8.696780	8.728700	8.659760	8.125110	8.435190	7.949040	8.348480	8.157530	8.419670	8.796530	8.838610	8.483800	8.115210	8.040070	8.176770	8.074370
proY	8.985410	8.852970	8.536470	9.051990	8.958650	8.674650	8.841420	8.168090	8.388940	8.351510	8.538200	8.846490	8.860490	8.945710	8.833580	8.428470	8.390170	8.419400	8.475510	8.472940
trmA	8.813030	8.353140	9.756910	9.788480	9.744970	9.539860	9.415960	8.660880	8.203630	7.949540	8.171060	9.716590	9.574810	9.576280	8.904940	8.534690	8.122150	7.844100	8.139060	7.952510
yijD	8.668080	9.170310	8.710480	8.915620	8.940920	9.086000	9.130690	9.149820	9.547950	9.535230	9.534070	8.794450	8.794600	8.957510	9.211180	9.137920	9.783230	9.772080	9.486200	8.742000
fabR	10.049100	10.424300	9.890370	9.869470	9.950880	9.835820	10.419700	10.087100	10.620200	10.283800	10.728700	9.843370	9.861970	10.380500	10.192400	10.343000	10.512600	10.576400	10.391300	9.860930
sthA	10.064500	9.344290	9.110870	9.484610	9.401030	9.319340	9.766430	10.056900	10.012400	9.204180	9.889230	8.724730	9.082400	9.634330	10.188700	10.096900	9.591880	9.284430	9.170040	7.777210
oxyR	8.615780	8.504670	9.121810	9.023840	8.969400	8.981290	9.135570	9.201480	9.140660	8.905650	9.104950	9.050540	8.992920	9.042520	9.059520	8.968910	8.922680	8.995870	8.860540	8.589550
oxyS	6.486240	6.055480	7.805320	7.438790	7.722530	7.585700	6.843570	7.503060	7.378020	7.592860	5.811420	7.596690	7.553620	7.391790	6.993680	7.226220	7.449940	7.632490	7.742610	8.863450
argH	9.131000	9.204880	8.354040	8.396320	8.304270	8.547450	8.395220	8.617920	8.216690	8.215440	8.508100	8.462480	8.550870	8.358520	8.332170	8.170460	8.221870	8.196050	8.269800	8.594880
argB	9.851830	10.549100	8.540610	8.732470	8.711650	8.903760	8.786410	8.475010	8.357450	8.492180	8.442180	8.533340	8.682730	8.778810	8.646990	8.220330	8.604930	8.593730	8.298580	8.127690
argC	9.493060	10.208700	8.103760	8.346960	8.323770	8.408760	8.266630	8.163440	7.937160	7.948240	8.201740	8.252130	8.351060	8.510040	8.034320	7.706830	8.073420	7.851870	7.862640	7.948170
argE	9.167620	9.554800	8.759610	8.844700	8.744920	9.465390	9.035340	8.836320	9.215620	9.516830	9.152060	8.814620	8.752750	8.840920	9.081600	8.715210	9.737100	9.610190	9.355410	8.843910
brnQ	9.110840	8.986680	8.850780	9.622550	9.682170	9.485940	9.295590	8.166420	8.615810	8.626140	8.250840	9.212380	9.286960	9.154710	9.282810	8.574860	8.634760	8.537510	8.765840	8.501570
ppc	9.513200	9.762190	9.046620	8.970600	8.955630	9.946260	9.745000	9.386330	10.506800	10.563100	9.667660	8.980000	8.918770	9.348610	10.238000	9.682190	10.966400	10.571100	10.039000	8.934960
yijP	9.469370	9.719470	9.187030	9.271920	8.900440	9.532030	9.517070	9.473710	9.065360	8.694910	7.838140	8.861370	8.718500	9.347780	9.919000	9.173420	8.827200	8.456670	8.631100	8.134650
yijO	8.043450	8.033820	7.091910	7.243560	7.200090	7.024800	7.348890	7.486610	7.757720	7.428740	7.432550	7.335250	7.331620	7.627070	7.547370	7.573380	7.774480	7.659290	7.577560	7.140120
frwD	7.372490	7.472630	7.451730	7.490820	7.402330	7.233620	7.622110	7.724880	7.391050	7.407120	8.099850	7.616730	7.698290	7.634480	7.378490	7.525430	7.218820	7.435820	7.500430	7.933440
pflC	8.864440	9.410880	8.607790	8.623960	8.677770	8.573430	8.702300	8.876480	8.613180	8.731680	8.996230	8.652500	8.765340	8.736770	8.584030	8.678360	8.551090	8.649640	8.731490	8.944130
pflD	7.361770	7.567180	7.105790	7.131020	7.027960	7.078300	7.287180	7.274500	7.109860	7.077330	7.458710	7.284550	7.253670	7.054880	6.988100	7.024090	6.954940	7.086770	7.140270	7.369110
frwB	7.077800	7.022030	6.664600	6.871350	6.712820	6.782530	6.770750	7.098790	6.476620	6.650020	7.279930	6.885540	6.993090	6.793930	6.719760	6.529530	6.481930	6.559030	6.523530	6.631650
frwC	8.630460	8.934370	8.368140	8.535090	8.530740	8.422620	8.645650	8.673160	8.324460	8.396890	8.872190	8.601820	8.757670	8.608480	8.359350	8.448950	8.165080	8.247710	8.323470	8.770800
ptsA	7.517080	7.678390	7.063890	7.205100	7.174270	7.269500	7.380250	7.394670	7.072690	7.292520	7.747190	7.191630	7.633410	7.419060	7.211490	7.201270	7.171170	7.336910	7.347450	7.444870
fsaB	7.624160	7.525910	7.383760	7.363660	7.291080	7.435200	7.695040	7.777710	7.511340	7.656370	7.944810	7.542870	7.769440	7.461320	7.510960	7.614580	7.536740	7.762020	7.681130	7.623980
phoR	7.770840	7.478160	7.271060	7.452010	7.295430	7.180710	7.262050	6.571500	7.211260	7.459370	8.025290	7.378510	7.291730	6.955170	7.111710	7.294190	7.312460	7.314590	7.547920	7.958030
caiT	8.301040	8.467250	7.106010	7.810140	7.559890	7.819300	7.591870	7.468180	7.571960	7.841640	7.564670	7.475890	7.804670	7.776210	7.726570	7.519430	7.688280	7.715090	7.719580	7.605950
thrC	10.292000	10.734600	8.355370	9.830860	9.421610	10.884800	10.303900	8.237570	8.446300	8.960340	8.999140	8.892100	9.556350	9.683550	10.486100	8.633170	8.969460	8.837990	8.704780	8.211430
gldA	8.397550	8.796280	7.800450	8.133700	7.998060	8.422910	8.267700	8.710280	8.166240	8.474820	9.442520	8.059750	8.619380	8.501240	8.770590	8.202710	8.305820	8.469970	8.360440	8.404030
yijF	8.128300	8.091630	7.962990	7.840440	7.865130	8.160220	7.672840	7.982920	7.855250	7.918310	8.083090	7.923670	8.186040	7.956650	7.904000	7.956650	8.017050	7.686610	8.009180	8.093680
yijE	8.984230	8.928470	8.588030	8.600390	8.506480	8.756340	8.339100	8.814540	8.614130	8.427450	8.662670	8.511000	8.825470	8.584340	8.703610	8.588660	8.671120	8.415380	8.466200	8.711790
katG	9.302060	9.457180	9.368050	9.303250	9.170380	10.018000	9.193990	9.704900	9.311130	9.571100	10.677600	9.192500	8.823340	9.324660	9.994780	9.263480	9.705320	9.484720	9.672790	9.783470
metF	10.176800	10.715700	8.160120	8.052170	8.088930	8.248770	7.864660	8.750440	9.589550	8.553560	8.129520	8.164890	8.536610	8.285430	8.248520	9.035090	9.381560	8.497560	8.093980	8.220470
metL	8.832160	9.005730	9.243970	9.057190	9.112400	8.897870	9.164280	9.109980	9.075020	8.612830	9.172750	9.226380	9.231040	9.224690	9.071060	9.066100	8.805850	8.884250	8.817300	9.173080
metB	9.341160	10.024500	9.364080	9.261160	9.256320	9.192190	9.178140	8.914590	9.140180	8.934500	8.512510	9.303340	9.229800	9.169170	9.156680	9.123170	9.177520	8.958310	8.845780	8.704300
metJ	9.953640	10.152000	10.637100	10.560100	10.566500	10.109900	10.202300	10.724200	10.736800	9.896420	9.635050	10.679300	10.699400	10.252400	10.125300	10.921700	10.296100	9.970460	9.689850	10.545000
yiiX	8.783110	8.738390	8.859120	8.747170	8.741650	8.490600	8.454520	8.545630	8.677880	8.283640	8.771970	8.860710	8.902280	8.375880	8.237110	8.668040	8.323220	8.435500	8.404760	8.865480
rpmE	11.902000	12.166300	12.153600	12.442100	12.055000	12.153800	11.729000	11.867300	11.070500	11.134700	8.534320	12.222400	12.442700	12.133300	12.238000	11.252000	11.373400	10.552500	10.715300	9.699520
phoB	8.733650	8.354470	8.530940	8.469850	8.418960	8.312560	8.469600	7.756540	8.575320	8.563310	9.218160	8.464910	8.253770	8.157840	8.175500	8.412090	8.434200	8.651600	8.749830	9.759130
priA	7.921880	8.090400	8.091270	8.292360	7.985040	8.258680	8.024650	8.311560	8.018900	7.718180	7.895430	8.089650	8.258250	7.981110	8.082680	8.167140	7.759910	7.671630	7.828300	7.901610
cytR	8.900260	9.094180	9.140120	8.929770	8.988600	8.850130	9.484610	8.625060	8.948490	8.622330	9.693090	9.042100	8.853380	9.037580	8.896920	8.758480	8.709940	8.741920	8.624070	8.410470
ftsN	9.217850	8.885390	10.278000	10.064600	10.014200	9.909630	10.066900	9.470780	9.811430	9.675250	9.060870	9.905010	9.889470	9.589980	9.541590	9.734020	10.212100	9.693850	9.835810	9.540120
hslV	9.671760	9.093090	10.897900	10.931500	10.800200	11.953700	11.551800	11.173500	10.975600	10.817900	8.878720	10.736300	10.671300	10.030400	10.696400	11.053900	11.121200	10.809700	10.799900	10.264900
hslU	9.389710	9.010810	10.125200	10.326600	10.229300	11.069200	10.979800	10.364700	10.242600	9.994230	9.130160	10.024700	10.123100	9.782840	10.294400	10.136600	10.257000	10.063600	9.841120	9.470720
menA	8.481450	8.462560	9.186390	9.277990	9.176010	9.215500	8.994630	8.559860	8.233880	8.365960	8.561110	8.837230	9.002410	8.804820	8.711070	8.480320	8.309420	8.334790	8.344050	8.532870
rraA	10.562600	10.318400	10.056300	9.911710	10.093700	9.907980	10.232000	10.562700	10.391800	10.244900	10.750900	10.274900	10.052500	10.559000	10.484600	10.274700	10.380900	10.515700	10.231500	10.268000
yiiU	9.793610	10.019000	10.304600	10.329400	10.273300	10.463200	10.441500	10.823500	10.858900	11.160800	9.819870	10.097100	10.263800	10.360600	10.814100	10.573600	11.340500	11.099500	11.290200	11.268700
glpF	12.289800	12.874200	8.059200	8.188490	8.217320	8.029640	7.933110	8.076090	7.381870	7.462290	8.640030	8.116270	8.219550	7.922130	7.611370	7.516150	7.345720	7.346810	7.287280	7.501050
glpK	12.400400	11.861100	8.730980	8.827120	8.729950	8.704550	8.716360	8.748700	8.471910	8.380640	9.182610	8.774010	8.943730	8.621560	8.618470	8.463020	8.281500	8.384430	8.389900	8.721100
sbcD	8.542490	8.983640	8.946190	9.057460	8.932040	8.887720	8.937100	8.458810	9.025030	9.127510	8.602590	8.791600	8.645320	8.963330	8.985930	9.082540	8.966740	8.879700	9.074010	8.143860
glpX	9.497410	9.415230	9.392880	9.403720	9.405980	9.220740	9.406630	9.133410	8.873820	8.504140	8.910490	9.508560	9.333440	9.421250	9.159260	9.092570	8.581250	8.585330	8.671670	8.657390
fpr	8.874510	9.121910	9.042270	9.136860	9.054890	9.368720	9.587720	11.114700	11.542300	11.355900	9.612580	9.069300	9.038020	9.614170	10.261700	10.942600	11.658400	11.405900	11.780900	11.201400
uspD	7.784710	7.827190	7.509310	7.485170	7.618530	8.334750	8.423940	9.168540	9.215790	9.076620	9.014150	7.705250	7.831040	8.449530	9.247790	9.120260	9.155800	9.281470	9.099000	9.874960
yiiS	8.310780	8.113450	7.861980	7.894080	7.960080	8.188260	8.713140	8.896910	9.259770	9.031200	8.688580	8.121150	8.062010	8.755010	9.113950	9.069410	9.135150	9.279640	9.061200	9.741990
yiiR	7.804200	7.929480	7.816950	7.927980	7.847910	7.782160	7.564410	7.736020	7.615180	7.651210	7.615060	7.896320	7.841000	7.754260	7.552040	7.567530	7.634390	7.753280	7.675480	7.746970
yiiQ	7.904540	7.999290	8.507660	8.667560	8.551420	8.501020	8.873470	8.523000	8.396640	8.035970	8.280780	8.545480	8.459510	8.653890	8.612670	8.542030	7.877320	8.124420	7.878650	8.306700
tpiA	9.765700	9.618220	9.968350	10.077100	9.875340	10.454700	10.568800	10.829600	10.557700	10.388200	10.514000	10.071000	9.929400	10.443600	10.829200	10.488300	10.392700	10.433800	10.346900	9.462300
cdh	7.838420	7.829840	8.710060	8.829500	8.826020	8.706750	8.807760	8.166600	7.815720	7.922310	7.918460	8.820450	8.568430	8.728810	8.580050	8.055000	8.018050	8.109590	7.813670	7.596660
sbp	9.491470	9.589930	8.405230	8.560320	8.543630	8.627900	8.360080	9.378170	9.673060	9.842950	10.426900	8.440630	8.674870	8.422780	9.045960	8.727360	10.046000	9.606570	8.989330	8.699350
pfkA	10.028700	9.728330	10.244100	10.199100	10.264700	10.319500	10.614400	10.602400	10.615900	10.756500	10.152000	10.472600	10.136000	10.824000	11.007400	10.533700	10.631000	10.700400	10.453800	9.920160
sbcC	8.220830	8.384630	8.421950	8.434270	8.432230	8.466340	8.589200	8.007890	7.939010	8.082390	8.808940	8.358810	8.452760	8.574920	8.264840	8.047370	7.886960	7.862660	7.959240	8.186900
fieF	9.855210	9.579420	9.602540	9.488630	9.734180	9.708200	9.747730	9.645180	9.720430	9.713140	9.377730	9.558330	9.619110	9.734040	9.740880	9.733010	9.902090	9.950830	9.740120	9.468480
cpxP	9.037980	9.545320	9.684480	9.558430	9.279480	9.230340	8.399850	8.118580	8.035600	8.538190	10.772300	8.862720	8.611460	7.939830	7.819830	7.911420	8.535720	8.436690	8.425120	8.220120
cpxR	9.783220	9.079280	10.241400	10.072600	10.072100	10.519300	10.344300	10.126100	10.602000	10.945400	10.537100	9.990570	9.849380	10.030700	10.334900	10.382100	11.028600	11.049700	11.004300	10.727900
cpxA	8.827570	8.867630	9.029430	9.029620	9.061770	9.167670	9.151180	8.920280	8.993310	8.990520	9.423560	8.933440	8.964630	8.916440	9.093220	9.061000	9.052590	9.251830	9.024570	9.024690
yiiM	8.367570	8.409660	8.083080	8.224030	8.175320	8.219710	8.355270	8.601520	8.357980	8.333720	8.091050	8.243720	8.316410	8.341240	8.483590	8.514320	8.429200	8.519710	8.252290	8.116780
kdgT	7.696470	7.347690	7.329080	7.498270	7.606120	7.497060	7.446790	7.426640	6.983100	7.495150	7.464570	7.486710	7.966080	7.506790	7.329080	7.186340	7.123690	7.194010	7.185100	7.362970
sodA	12.063300	11.994900	12.030100	12.250100	11.879500	12.626900	12.095600	12.520100	12.466200	12.667000	10.732200	11.849100	12.095000	12.083000	12.531800	12.521500	12.689400	12.345400	12.856300	11.852000
rhaT	7.362080	7.442210	7.233940	7.115220	7.121210	7.382730	6.998040	7.545390	7.149030	7.275510	7.604680	7.240590	7.532170	7.361750	7.198240	7.151420	7.258170	7.310750	7.274490	7.234050
rhaR	7.227790	7.152350	7.221040	7.189990	7.078460	7.612970	6.934550	7.884270	7.072210	7.338310	7.575770	7.295900	7.368080	7.257230	7.267570	7.077340	7.270970	7.088740	7.323590	7.336770
rhaS	7.686900	7.468580	7.308670	7.134190	7.105230	7.249870	7.029700	7.510670	7.268700	7.146850	7.612710	7.307000	7.540970	7.302610	7.269910	7.308670	7.237420	7.169400	7.232750	7.401580
araJ	8.703160	8.719260	8.237970	8.402060	8.210030	8.252180	8.246670	7.835850	8.233000	8.263180	8.411820	8.171490	8.252100	8.306670	8.302600	8.159830	8.318380	8.205940	8.325060	8.283360
rhaB	8.260880	8.235900	8.142550	7.988880	8.013700	8.084690	8.044530	8.196600	7.972100	7.721280	8.220470	8.199980	8.278600	8.020170	7.992100	8.076720	7.949790	7.879010	7.949150	8.071980
rhaA	7.965470	8.289110	8.079780	7.910090	7.943520	8.140750	7.931690	8.360830	7.835090	7.775250	8.403250	8.121680	8.263170	8.015290	7.976510	7.908960	7.837310	7.761590	8.024320	8.369240
rhaD	7.865920	8.307800	7.900100	7.826500	7.727400	7.926260	7.820550	8.142660	7.750140	7.651090	8.158130	7.974970	8.155820	7.892440	7.863520	7.681530	7.756570	7.793100	7.763120	8.167940
rhaM	7.479610	7.121260	7.263780	7.291900	7.185130	7.385770	7.335110	7.477990	7.075920	7.092180	7.659620	7.295750	7.525450	7.306410	7.107230	7.074560	7.112760	7.189560	7.252280	7.460800
frvA	8.608470	8.095360	8.123490	8.086330	8.203460	8.062780	8.130880	8.529050	8.151990	8.106710	8.332910	8.205300	8.501810	8.288560	8.090490	8.037180	7.976270	7.924640	8.104740	8.311770
frvB	8.177340	7.799090	7.777950	7.630910	7.593740	8.059850	7.751150	8.302290	7.473560	7.635360	7.663710	7.676220	8.088950	7.713910	7.551930	7.667320	7.416080	7.349960	7.379980	7.729850
frvX	7.162030	7.392540	7.777870	7.688300	7.615440	7.902740	7.643470	8.201870	7.790800	7.888240	8.016700	7.774510	8.110360	7.823090	7.717070	7.720320	7.787760	7.903680	7.792820	8.019070
frvR	8.706330	8.097240	8.365560	8.376070	8.423910	8.412890	8.533490	8.947060	8.329990	8.211870	8.509930	8.437640	8.856330	8.498710	8.229690	8.520160	8.075570	8.159090	8.359350	8.769920
yiiG	5.915720	6.182950	6.074210	6.304510	6.388020	6.661970	6.357840	7.055720	5.936820	6.179730	6.106590	6.349110	6.924280	6.296110	6.027360	6.086170	5.966810	6.074550	6.020890	6.270340
fdhD	8.240970	8.408450	8.637200	8.644110	8.696770	8.826280	8.781300	9.109380	9.216690	8.878220	8.409710	8.671020	8.832610	8.756870	8.766650	9.053510	9.228550	9.022480	8.974750	8.492390
mak	8.985620	8.779600	8.611840	8.725740	8.473410	8.781020	8.958460	8.653830	9.062290	8.896550	9.191680	8.684600	8.848930	8.892660	8.905790	8.919750	8.990920	8.915880	8.851900	8.875140
fdoG	8.288540	8.435820	11.992900	12.053100	12.135000	11.070000	10.746100	10.507400	10.467000	10.542300	10.658800	11.827700	11.270200	10.886800	10.351100	10.461300	10.579400	10.458200	10.296500	10.416300
fdoH	8.869440	8.467590	11.514300	11.489300	11.502500	10.540200	10.330600	9.916540	10.081500	10.012000	10.123900	11.528300	10.797600	10.444200	9.809800	10.021000	10.056100	10.060400	9.928360	10.232900
fdoI	8.345920	8.362030	11.111800	11.290600	11.370500	10.553000	10.045800	9.600770	9.866450	9.889750	9.537990	11.260200	10.520600	10.118400	9.755810	9.881230	9.724560	9.669380	9.673240	9.597850
fdhE	9.017350	9.042350	9.946970	10.129100	10.157000	9.597160	9.656950	9.463810	9.165480	9.009580	9.556740	10.102600	9.879380	9.395290	9.442220	9.295490	9.325630	9.098430	9.149080	9.250140
yiiF	7.231630	7.323240	6.749590	6.880900	6.974200	7.144370	6.980300	7.330010	7.256990	7.240420	7.413030	7.112140	7.258160	7.108960	6.998870	7.004210	7.257960	7.380190	7.398800	7.330990
yiiE	6.795190	7.067780	7.363920	7.346340	7.365420	7.230030	7.541380	7.507810	7.067820	7.073500	7.481570	7.555560	7.622900	7.525820	7.027310	7.089280	6.949930	7.242110	7.134210	7.504030
yiiD	9.121080	8.938860	8.880150	8.815410	8.795600	9.204200	8.971970	8.996710	8.965170	8.772430	9.102190	9.092160	8.839430	8.847280	8.964350	8.946100	8.989150	8.891900	8.856370	8.864770
dtd	9.891200	9.505240	9.857650	9.926510	9.812170	10.699400	10.178100	10.243800	10.403900	10.386700	10.326800	9.852690	9.700890	9.774440	10.334400	10.173400	10.719700	10.473800	10.305000	9.803170
yihY	8.385010	7.879880	7.638770	7.927440	8.051640	8.352910	8.228740	8.081550	8.285890	8.213060	8.559980	7.706070	7.750640	8.022390	8.444530	8.012090	8.337330	7.927510	7.896600	7.425460
yihX	9.633690	9.323480	9.168630	9.302170	9.147020	9.478940	9.269390	9.308730	9.628570	9.800530	10.420500	9.135130	9.200380	9.417760	9.805860	9.129110	10.105800	9.696470	9.575470	8.951050
rdgC	9.571750	9.568460	10.171600	10.147500	10.179900	9.964680	10.272200	9.628910	9.980090	9.523720	9.904890	10.063100	10.106900	10.206600	9.976180	10.108600	9.454870	9.356650	9.457450	9.718380
yihW	8.500240	8.752130	8.868140	8.982170	8.985650	8.927910	9.041320	8.637870	8.322780	8.292590	8.842450	8.979260	8.963740	8.891980	8.623840	8.486050	8.296300	8.436940	8.360360	8.621920
yihV	8.021710	8.251430	8.037670	7.905890	7.837810	7.738390	8.028370	8.316400	7.934480	7.862400	8.393570	8.167620	8.100420	7.963670	7.809450	7.827930	7.715460	7.937540	7.886970	8.427140
yihU	7.945480	7.609210	7.290510	7.544080	7.330680	7.371300	7.585460	7.612780	7.451030	7.361010	7.734040	7.612810	7.623730	7.500820	7.264400	7.308620	7.122790	7.240580	7.333890	7.607560
yihT	7.885910	7.546650	7.229460	7.403320	7.273930	7.441240	7.465260	7.617300	7.260110	7.351920	7.589240	7.323040	7.541300	7.354310	7.206550	7.264770	7.057570	7.217020	7.296620	7.544210
yihS	7.667530	7.473600	7.295830	7.270760	7.171570	7.218240	7.281110	7.474470	7.034810	7.205260	7.615530	7.377250	7.384620	7.169840	7.051260	7.045870	6.965580	7.070690	7.041570	7.388900
yihR	7.516820	7.172500	6.799660	7.109540	6.816860	6.808270	6.929320	6.974030	6.733980	6.852740	7.157540	7.204430	7.140940	7.043660	6.731190	6.785710	6.710870	6.931380	6.715410	7.176440
yihQ	8.654250	8.446470	8.103860	8.112130	8.028370	8.023630	8.235490	8.394870	7.960130	8.090670	8.398650	8.136950	8.529310	8.179430	8.011410	8.184500	7.920380	7.950020	7.942650	8.321080
yihP	8.266330	8.313250	7.962330	7.933810	7.958250	7.917850	8.064860	8.149160	7.467160	7.745800	7.846480	8.015740	8.118430	7.941670	7.786290	7.515310	7.636260	7.576270	7.649840	7.938330
yihO	6.236030	6.096010	6.022360	6.122590	5.954910	5.857810	6.117810	5.746120	5.686220	5.916050	6.395580	6.209420	6.143010	6.209370	5.822230	5.858580	5.689980	5.682490	5.798050	6.056660
ompL	5.996070	5.537090	5.577350	5.495940	5.600760	6.109260	5.788720	5.866860	5.379700	5.626030	5.678600	5.690660	6.262530	5.773450	5.463460	5.579410	5.328030	5.714420	5.439990	5.814080
ykiA	7.865870	8.015490	7.526040	7.568790	7.406380	7.616770	7.373730	7.323160	7.625500	7.723120	7.862210	7.464540	7.780200	7.555860	7.429210	7.413400	7.744610	7.674380	7.741960	7.373170
yihN	6.869860	6.642150	6.509830	6.637430	6.643290	6.427430	6.683170	6.715840	6.287110	6.340640	6.710030	6.821580	6.905770	6.645560	6.503950	6.484240	6.261840	6.400240	6.457370	6.603030
yihM	7.414260	7.324090	6.626470	6.865930	6.907570	6.951860	7.144440	7.201190	6.387500	6.676880	7.308800	6.912440	7.245590	6.875470	6.735390	6.579520	6.473380	6.710680	6.647670	6.755100
yihL	7.676360	7.585570	7.579040	7.520740	7.521510	7.080490	7.658810	6.975000	7.103280	7.035240	7.424830	7.609560	7.587650	7.673600	7.193470	7.133780	7.004110	7.154680	7.152350	7.398220
typA	9.889540	10.101500	11.530500	11.587600	11.446300	11.126700	10.946000	11.207100	10.429100	9.559230	9.331440	11.367400	11.318900	11.545200	11.388100	11.014400	9.593940	9.232930	9.428720	9.494560
glnA	9.439290	9.351350	9.968760	9.923960	9.893310	9.948050	10.253500	10.943800	9.987970	8.322090	10.162300	9.812110	9.794570	9.752290	10.887600	11.276400	8.603420	8.420730	8.370720	8.888790
glnL	8.752430	8.556610	9.346170	9.260550	9.201250	9.219810	9.223560	9.694170	9.034050	8.142860	8.976080	9.210780	9.288730	9.199950	9.782550	10.059800	8.293160	8.182650	8.279670	8.740100
glnG	8.979670	9.268200	9.441820	9.271650	9.293980	9.201240	9.546760	9.832730	9.385810	8.881060	9.783780	9.393790	9.538460	9.285010	9.596850	10.045300	8.943510	9.092450	8.991860	9.396040
hemN	7.978130	7.959120	8.750010	8.805970	8.783430	9.094510	8.735000	8.910820	9.114520	8.364910	8.580000	8.671510	8.591180	8.776490	9.047760	9.022150	8.930600	8.786590	8.743340	8.417080
yihI	9.184430	8.971620	9.994090	9.928200	9.970180	9.447010	9.826780	9.834210	9.716460	9.550950	9.319430	10.017500	9.843850	9.756830	9.448280	9.644410	9.813190	9.664480	9.655070	9.594890
csrC	12.686600	12.846200	12.090000	12.277700	12.297400	12.757800	12.687100	13.593900	13.657000	13.933000	14.151700	12.148300	12.357300	12.721700	13.119500	13.553300	13.857600	13.600000	13.695100	13.651100
yaiE	9.779920	9.728800	9.404500	9.582520	9.329480	10.406900	9.886130	9.596510	9.528230	9.391260	9.765690	9.069360	9.181690	10.048700	10.364600	9.356290	9.796460	9.187570	9.014740	8.503880
yihA	9.683350	9.571820	10.377000	10.292900	10.332700	10.027900	10.348200	10.161200	9.827870	9.280540	9.907240	10.350800	10.284200	10.513900	10.189600	9.986630	9.405530	9.470480	9.388920	9.816210
spf	8.816260	8.522380	9.488410	8.600030	10.053700	8.395010	8.793860	10.552500	10.576000	10.626200	7.208780	10.181700	9.788260	9.941860	9.941660	10.489400	10.590900	10.780300	10.793200	10.183600
polA	9.126580	8.999750	9.811530	9.687770	9.705000	9.685510	9.936790	9.645200	9.803130	9.264140	10.273700	9.695790	9.590160	9.834340	9.943030	9.476020	9.639050	9.462040	9.199800	8.971880
yihG	6.757370	6.894680	7.891460	7.879100	8.103620	8.027630	7.489440	7.195870	6.375620	6.721180	6.814020	7.927910	7.678640	7.530800	6.765730	6.478000	6.585260	6.453130	6.302620	6.363650
yihF	7.351410	7.499630	7.555740	7.612020	7.638460	7.788370	7.420280	8.283820	7.197950	7.351000	7.403680	7.500060	8.034390	7.601750	7.473370	7.191900	7.138300	7.063240	7.253880	7.538930
dsbA	9.854080	9.764370	10.708800	10.596900	10.587800	10.717100	10.721300	10.386400	10.118700	9.541500	10.595800	10.523000	10.331800	10.371500	10.570500	10.210100	9.638650	9.761840	9.235110	8.861340
rdoA	9.399020	9.121070	10.813000	10.766300	10.716000	10.804000	10.346200	9.861530	9.525250	9.418380	9.962770	10.618800	10.469800	10.042600	9.862610	9.865570	9.594980	9.530740	9.443520	9.077090
yihD	9.266220	9.152050	10.004300	10.113900	10.162800	10.921700	10.645500	10.111400	9.593960	9.849530	11.082500	10.186800	9.914730	10.300600	10.777200	9.775960	9.826700	9.944800	9.860390	9.843220
mobA	7.924380	7.582610	7.936980	8.032960	7.918370	7.878750	8.101140	8.216770	8.583840	8.479330	8.129260	7.878730	8.090480	8.254920	8.313350	8.217490	8.697960	8.512730	8.311940	8.319220
mobB	8.317480	8.136870	8.156260	8.371010	8.331000	8.450980	8.417580	8.997240	8.667020	8.731970	8.505260	8.251210	8.574740	8.408520	8.632420	8.405310	8.669210	8.589340	8.557540	8.699980
aroM	7.405630	7.057240	7.318600	7.609750	7.520520	7.314900	7.027420	5.658220	6.017000	6.418940	6.571450	7.338540	7.307350	6.960490	6.241320	6.338990	6.534930	6.378130	6.754210	6.721800
rrfA	13.512500	12.341500	13.357800	13.716900	13.190000	13.933300	13.162000	14.130000	13.699700	14.028800	14.180000	13.203500	13.656200	13.304800	13.870600	13.309200	13.810500	13.494000	14.117400	13.596100
rrlA	14.294300	14.017500	14.235200	14.002100	14.179300	14.180100	14.327000	14.428000	14.433500	14.278300	14.405000	14.270000	14.248100	14.399600	14.326000	14.431200	14.119100	14.330000	14.164500	14.309700
hemG	9.028040	8.744340	9.554550	9.678590	9.625660	9.638400	9.644710	9.586550	9.627170	9.595530	8.843600	9.507860	9.529310	9.533040	9.681870	9.489870	9.880760	9.817500	9.705200	9.355150
trkH	9.061270	8.569710	10.043300	9.932180	10.012100	10.121400	9.871580	9.668280	9.670790	9.763020	9.444000	9.925120	9.798370	9.862330	9.966330	9.689210	9.856190	9.691280	9.674270	9.398220
yigZ	8.618400	8.450670	9.351480	9.326250	9.461130	9.486420	9.337260	9.247930	9.219200	9.122350	8.872130	9.288100	9.189530	9.119620	9.120140	9.154560	9.313490	9.376940	9.184340	9.242990
pepQ	9.701980	9.270990	9.911560	9.934670	9.962060	10.288600	10.200900	10.128200	10.345000	10.364600	9.992670	9.819780	9.811060	9.981330	10.295200	10.108900	10.608200	10.499700	10.384800	9.943990
fadB	8.512580	8.810200	7.965310	7.874620	7.739980	8.010230	8.211010	8.093940	7.562550	7.865410	8.960440	7.978250	8.123350	7.907930	7.837850	7.756360	7.679800	7.839250	7.767080	7.983180
yaiA	9.564170	8.980910	8.498220	9.070810	8.712280	8.772610	8.216560	7.833240	8.816710	8.906020	8.212570	8.469290	8.414100	8.034200	8.313660	8.710800	9.188460	8.894410	9.249080	9.071050
caiA	8.117580	7.859650	7.173010	7.300610	7.523050	7.525780	7.694080	7.413490	7.527760	7.354670	7.709680	7.534970	7.585650	7.642350	7.529460	7.743180	7.410200	7.540750	7.526370	7.732250
fadA	8.883790	8.854340	7.760750	7.891990	7.802200	7.856150	8.114100	8.093760	7.681970	7.676910	8.634530	7.902830	8.073250	7.839330	7.725050	7.829850	7.568760	7.731910	7.660010	7.981620
fre	10.101700	9.584670	10.543800	10.632900	10.647200	10.477800	10.600700	11.353700	11.480800	11.255300	10.676900	10.546500	10.642400	10.568300	10.819200	11.204400	11.260000	11.415400	11.441600	11.648000
ubiD	9.493800	9.081480	10.393300	10.423300	10.469600	10.370000	10.263100	10.621300	10.946300	10.897200	10.698300	10.359200	10.335000	10.577500	10.574600	10.641600	10.849100	11.026700	11.053500	11.567400
rfaH	8.038870	8.211240	8.609670	8.767180	8.676730	8.332400	7.888320	7.419050	7.592210	7.446240	7.522000	8.613100	8.292640	7.554280	7.199060	7.632090	7.554120	7.623300	7.686150	7.889900
tatD	8.393090	8.242400	8.910170	9.010740	8.956530	8.911560	8.637720	9.676580	9.049640	8.635150	9.081690	8.910340	8.839840	8.713200	8.542610	9.321350	8.521560	8.590320	8.637040	8.675340
tatC	9.216680	9.451560	9.650650	9.844140	9.768760	9.728560	9.355290	9.507020	9.317950	9.039850	9.068470	9.518860	9.503340	9.259920	8.987440	9.436350	8.955420	8.956640	8.861440	8.726070
tatB	9.374310	9.920310	10.695400	10.650300	10.835800	10.567900	10.351600	10.130800	10.413600	10.280700	10.134300	10.709500	10.560600	10.421900	10.105300	10.450800	10.172900	10.409700	10.265900	10.225800
tatA	9.546510	10.120600	9.959030	10.148800	10.143700	10.367000	9.932580	9.654980	9.706580	9.663690	9.179010	9.865270	9.545590	10.069600	9.806770	9.913930	9.636740	9.416810	9.720400	8.885670
ubiB	9.111740	9.498580	10.089100	10.150500	10.245700	10.232200	9.927020	9.372190	8.846820	8.749240	9.422580	10.084300	9.912200	10.093600	9.648610	9.122020	8.657850	8.655000	8.525650	8.428350
yigP	9.651700	9.317530	10.349400	10.331000	10.424900	10.196000	10.370000	10.109300	10.513900	10.723700	9.778260	10.281700	10.269400	10.172100	10.071100	10.393000	10.684200	10.851600	10.772700	10.425800
aroL	10.017100	9.652430	8.948450	9.216090	9.135630	9.056180	8.891060	8.396630	9.174890	9.034700	8.684650	8.920510	8.960620	8.664630	8.747090	9.201110	9.357950	9.293240	9.292470	9.479180
ubiE	9.822100	8.925700	10.555000	10.358700	10.521800	10.285600	10.489900	9.838620	9.971940	9.894660	9.565770	10.299800	9.904470	10.362400	10.204800	10.310800	10.037500	10.149600	9.897310	9.360470
rmuC	8.532170	8.658350	8.664760	8.682540	8.754730	8.617340	8.757310	8.207050	8.309100	8.342380	9.249770	8.709630	8.521950	8.695520	8.505650	8.332160	8.448640	8.482070	8.478150	8.402310
udp	9.002850	8.611300	9.207080	9.250450	9.619010	9.963740	10.833500	9.795270	9.375820	9.514890	10.389000	9.586250	9.663260	10.775800	10.489600	9.505980	9.332890	9.646860	9.262490	8.663680
ysgA	8.435590	8.871770	8.082010	8.049860	7.848620	8.114870	7.849550	7.894960	7.941190	8.160400	8.432380	7.895910	8.222700	7.997850	8.092170	7.902680	8.070510	7.669780	8.074900	7.925970
metE	11.344100	11.995500	8.525380	8.545130	8.356180	8.571680	8.384070	8.996630	10.610600	11.130000	8.494240	8.519200	8.699810	8.371710	8.711530	9.712880	11.632600	10.494700	9.388940	8.448960
metR	8.714110	8.600500	8.460720	8.436900	8.327450	8.335330	8.397910	8.666040	8.958680	8.576850	8.752140	8.565720	8.679530	8.429980	8.372670	8.835370	8.817920	8.498190	8.522860	8.586640
yigM	8.208160	8.552890	8.172820	8.123560	8.059310	8.267440	7.961710	8.517180	8.040130	8.186670	8.188730	8.148960	8.598280	8.195090	8.082940	8.023800	8.110950	7.845080	8.012110	8.228830
yigL	8.765630	8.431350	9.501760	9.409400	9.436100	9.653690	9.543500	9.992440	9.689590	9.531280	8.582090	9.222060	9.227650	9.274690	9.490600	9.832930	9.729930	9.423610	9.628000	8.791200
pldB	9.009490	9.099290	9.597850	9.504980	9.491000	9.511100	9.486090	9.725220	9.634680	9.331090	8.785560	9.593050	9.310590	9.327240	9.441400	9.847040	9.606570	9.441130	9.594550	9.837970
rhtB	8.341100	8.347710	7.831320	7.736360	7.780510	8.135290	7.965240	8.430860	8.246470	8.290990	7.817510	7.851790	8.126440	8.207250	8.302270	8.116860	8.245010	8.279610	8.285510	8.245320
yaiI	8.385230	8.474820	8.387880	8.618700	8.451740	8.457330	8.569210	8.037860	8.636710	8.649700	8.689470	8.467810	8.441080	8.401620	8.401860	8.711810	8.684260	8.687460	8.772600	9.001870
rhtC	8.493140	8.295430	8.269400	8.200210	8.307300	8.310520	8.367580	8.671010	8.741470	8.810800	8.159070	8.314670	8.526140	8.432200	8.423260	8.481480	9.024530	8.931960	8.792190	8.410080
recQ	8.453020	8.283550	8.988440	9.071930	8.949120	9.018500	8.909400	9.051550	8.657090	8.247190	9.050520	9.018510	9.065340	8.962850	8.876280	9.015480	8.141830	8.186520	8.298320	8.067390
pldA	8.601600	8.553690	9.423250	9.170220	9.403850	8.876610	9.242010	8.682090	8.698700	8.316670	8.596570	9.219890	8.984380	8.991570	8.813370	9.059170	8.434640	8.550450	8.468590	8.604210
yigI	8.387520	8.260100	8.480880	8.771350	8.534330	8.509630	8.621800	8.652900	9.501340	10.017000	7.693110	8.059920	8.350820	8.302140	8.523220	9.427570	10.141400	10.113200	10.560900	9.265970
rarD	8.201920	8.676440	8.766010	8.671140	8.646950	8.604020	8.588990	8.358030	8.016530	8.101790	8.076920	8.477660	8.597540	8.704270	8.329020	7.968670	8.014340	7.864690	7.801410	8.255440
yigG	5.168220	4.748970	5.445350	5.335120	5.584940	6.012740	5.131500	5.850310	4.853180	5.519580	5.309990	5.458940	5.580220	5.351310	5.061310	4.678720	5.152350	4.826650	4.811110	5.308630
yigF	4.933790	4.845690	5.350430	5.268370	5.622760	5.135010	5.141040	5.030190	4.779580	4.880600	5.498240	5.400590	5.604600	5.119000	4.967890	4.930520	4.747690	5.116140	5.056830	5.185770
corA	8.675270	8.663670	9.619570	9.289460	9.360100	8.822560	8.924750	8.257790	9.541560	10.338400	8.644860	9.392990	8.957200	8.862420	9.156870	8.681680	10.119700	9.986860	10.288600	9.146960
yigE	7.306640	7.067520	7.248540	7.104360	7.230480	7.219330	7.334170	7.545640	7.051850	7.074770	7.139380	7.453050	7.586700	7.271450	7.032500	7.226430	6.949980	6.954480	6.951430	7.456890
uvrD	8.586010	8.746240	9.009570	8.982790	9.029850	8.953660	9.100090	8.944920	8.809900	8.726020	9.151750	9.105180	9.208670	9.164200	8.974850	8.902700	8.704980	8.771970	8.887680	9.089240
proC	9.210750	9.378000	9.065320	9.297870	9.088410	9.422510	9.604590	9.348000	9.766740	9.808940	9.911740	9.173930	9.295700	9.434100	9.783250	9.658050	9.659720	9.925970	10.002800	9.825060
yigB	8.994300	9.078910	9.616620	9.634390	9.612930	10.260500	9.676760	9.142460	8.947600	8.796450	8.702390	9.455190	9.410700	9.278700	9.352550	9.170360	9.142150	8.996040	8.753400	8.524010
xerC	9.449940	9.908910	10.171100	10.146400	10.102800	10.578800	10.377900	10.066000	10.241300	10.026000	9.641130	10.045300	9.931720	9.955910	10.149500	10.235200	10.357700	10.040000	9.937540	9.829690
yigA	9.118990	9.369480	9.678640	9.835720	9.750460	10.181900	9.852770	9.546750	9.894140	9.608310	9.249330	9.728510	9.546240	9.640000	9.752140	9.733790	9.911640	9.695670	9.671420	9.321270
dapF	9.617090	10.154100	10.495900	10.564700	10.478000	10.759900	10.576900	10.557400	10.782000	10.615500	10.281100	10.473400	10.466000	10.422100	10.517900	10.544300	10.993200	10.813500	10.630100	10.463000
yifL	9.093560	9.787590	10.434600	10.070400	10.191900	10.267800	10.505700	11.090600	11.028700	10.759300	10.794100	10.316500	10.178300	10.660900	10.705200	10.559900	10.942400	10.751700	10.548200	10.194900
cyaY	9.398930	9.319740	10.041100	10.124500	10.036400	9.828890	9.860650	9.875620	9.438770	9.084160	9.343420	10.051500	10.125000	9.933120	9.618870	9.691310	9.103910	9.200280	9.137260	9.368250
cyaA	7.667810	7.239700	8.006990	8.121060	8.010330	8.527680	8.529630	9.529220	10.807200	11.085100	8.305550	7.868200	7.566440	8.389900	9.497390	10.180100	11.167300	11.146600	11.358000	10.957100
hemC	9.587230	9.328100	10.029000	9.886950	9.864580	10.016300	10.245900	10.233600	10.545700	10.493900	9.999290	9.950560	9.827120	10.218500	10.244400	10.136300	10.779700	10.690100	10.486600	9.885350
hemD	9.924080	9.512850	10.404400	10.397000	10.339300	10.416900	10.282800	10.100800	10.092000	9.823870	9.961460	10.293400	10.363100	10.186800	10.136600	9.975840	9.914480	9.932980	9.765810	9.673560
hemX	10.004600	9.643050	10.168200	10.299100	10.192400	10.603300	10.112500	9.607170	9.665310	9.463370	9.803160	10.097200	9.947940	10.015800	10.076300	9.769630	9.647520	9.449360	9.510110	9.164890
adrA	7.994520	8.054520	7.470510	7.726900	7.620150	7.639770	7.701570	7.538260	7.865890	7.662830	8.183790	7.657840	7.641390	7.674350	7.697070	7.770580	7.675280	7.816420	7.809090	8.074310
hemY	8.973210	8.936430	9.303230	9.474450	9.260790	9.974340	9.404130	8.783910	8.856820	9.043620	8.922990	9.238760	9.104150	9.182190	9.358550	8.907090	9.018610	8.812780	8.906490	8.857200
glmZ	9.640930	10.003700	10.779000	10.808800	10.760500	10.644000	10.157200	10.848300	10.668700	11.137500	9.036950	10.805800	10.704300	10.441000	10.836400	10.605400	11.362200	10.615600	11.455300	10.136500
aslA	7.185970	7.401920	7.055020	7.068840	7.167360	7.278250	7.173790	7.778010	7.190580	7.335180	7.575560	7.287240	7.649810	7.324700	7.229780	7.129810	7.112550	7.395760	7.210190	7.627750
aslB	7.073240	7.203060	6.703920	6.953050	6.753140	7.064340	6.814600	6.877360	6.711570	6.750520	6.992400	6.832890	7.194510	6.915620	6.730280	6.665900	6.751300	6.744390	6.659780	6.830170
proM	8.771950	8.423870	9.700780	9.482570	9.956300	8.926590	9.002210	9.796810	9.941700	10.198700	10.802600	9.830630	9.860250	9.593690	9.449580	9.870570	9.637950	10.101800	10.465200	10.611000
hisR	12.829400	12.592700	13.072500	13.019200	13.020700	13.067400	12.882800	13.783100	13.755700	13.998200	13.951400	13.083500	13.031900	13.211300	13.402300	13.630700	13.811700	13.831900	14.080100	13.823500
argX	10.234700	9.716530	11.231700	11.025500	11.011400	9.872580	9.208060	9.391960	9.128360	8.921410	9.233360	11.043400	10.917000	9.461260	8.760830	9.930790	9.004240	9.142720	9.289730	8.616490
yifK	9.389990	9.814740	10.541500	10.580600	10.562300	10.652300	10.204900	9.971760	9.421160	9.440600	9.350810	10.228100	10.145300	10.152600	10.380200	9.591130	9.561610	9.588740	9.243570	9.153800
rffM	8.525090	8.520910	8.884520	8.924250	9.091510	8.844360	8.869510	8.116370	8.209650	8.157900	8.006560	8.864590	8.833590	8.571770	8.386320	8.432230	8.176490	8.373330	8.214720	8.430570
psiF	8.124200	7.642530	6.977150	7.227960	6.989180	7.153110	7.204270	7.258570	7.717650	8.223730	10.529100	7.406110	7.089830	7.141540	7.270010	7.371440	8.228920	8.389200	8.407530	8.414670
wzyE	8.565600	8.553410	9.086820	9.141790	9.252670	9.054570	8.891180	8.533170	8.331160	8.101490	8.316810	9.153520	9.203770	9.000290	8.738120	8.567410	8.282240	8.426970	8.231170	8.434780
wzxE	8.159750	7.996800	9.204930	9.205260	9.505350	9.202550	8.960590	8.383000	8.813180	8.907360	7.660170	9.266100	9.181800	8.814260	8.724870	8.865160	8.905780	9.076660	8.829760	8.801880
rffA	8.557210	8.464280	9.153080	9.141510	9.404770	9.323790	9.291740	8.783460	9.044250	8.844530	8.111680	9.231480	9.033430	9.129410	9.217230	9.061320	9.005710	9.059780	8.895930	8.789650
rffC	8.330050	8.355960	9.309580	9.199410	9.342130	9.335140	8.878720	8.503790	8.419180	8.176040	7.933020	9.077650	9.147710	8.918380	9.030120	8.539790	8.270860	8.067500	8.137370	8.205340
rffH	8.791390	9.018300	10.231400	10.227600	10.231000	10.203900	9.718130	9.419390	9.312270	9.134790	9.422090	10.076700	10.123200	9.947470	9.972270	9.491280	9.062460	9.047720	9.122450	9.390230
rffG	8.921100	8.650400	10.506900	10.522000	10.377900	10.496400	10.003600	9.629590	9.434950	9.258140	9.126590	10.262100	10.364200	10.324800	10.109900	9.593650	9.152890	9.031240	8.942900	9.090310
rffD	9.118330	9.097190	10.522400	10.567200	10.394800	10.674900	10.125100	9.897810	9.652670	9.290930	9.049410	10.381100	10.395800	10.356100	10.188600	9.718890	9.410100	9.239110	8.949330	8.951230
rffE	9.192110	9.004980	10.726700	10.702000	10.610400	10.864100	10.428400	9.885490	9.460070	9.048970	9.228890	10.534900	10.362600	10.460400	10.295400	9.765000	9.307500	9.004300	9.000130	8.823020
wzzE	9.041910	8.761670	10.872600	10.528900	10.723800	10.422400	10.136100	9.438690	9.357690	8.950870	9.023660	10.535200	10.365500	10.253900	9.905070	9.587650	9.165350	9.079100	8.756660	8.601040
phoA	8.174240	7.864280	7.387980	7.738600	7.594380	7.834030	7.768440	7.644750	7.776840	8.068480	11.347400	7.563980	7.666300	7.668750	7.846720	7.630900	7.967900	7.829350	8.016830	8.407240
rfe	8.487550	8.101240	9.838770	9.773830	9.952090	9.707940	9.406350	8.259820	8.516150	8.204940	8.172920	9.499000	9.223520	9.667020	9.250620	8.800870	8.450990	8.291970	7.998130	7.692410
rho	10.098800	10.211500	11.088200	11.097200	11.043100	10.984900	11.170900	9.862370	9.985720	9.545040	9.705950	10.982700	10.884600	10.880000	10.818300	10.318000	9.963420	10.004600	9.595140	8.728820
trxA	10.985200	11.412300	11.957600	11.972700	11.523300	11.886100	11.566600	11.813200	11.582400	11.573900	10.270100	11.525400	11.837100	11.457700	12.090900	11.545200	12.042500	11.170800	11.366700	10.347900
rhlB	9.557450	9.686860	10.888000	10.711100	10.730000	10.743200	10.720900	10.115300	10.240600	9.922430	9.771680	10.555800	10.546300	10.641300	10.475500	10.226300	10.155500	10.037500	9.868520	9.426330
gpp	8.403060	8.055210	8.839410	8.902300	8.742530	8.994810	8.947000	8.530190	8.534740	8.317140	8.559350	8.901930	8.890690	8.858230	8.786430	8.729860	8.481660	8.535160	8.489960	8.497690
rep	8.407610	8.803110	9.482030	9.528950	9.473540	9.413700	9.287940	9.359940	8.965950	8.939470	9.400420	9.524670	9.457120	9.544650	9.239720	9.035550	9.019780	9.090980	9.013870	9.187440
yifN	7.192260	7.182210	7.100330	7.208320	7.165040	7.418870	7.221010	8.117090	8.305600	8.204210	6.828000	6.857120	7.059370	7.594780	7.967150	7.835860	8.582740	8.032110	8.208070	7.866020
ppiC	8.758540	9.129680	9.484620	9.750930	9.269760	9.509160	9.388380	9.768240	9.342410	9.024660	8.185500	9.421890	9.700900	9.397560	9.436170	9.428870	9.220380	8.902260	9.168730	9.234860
ilvC	11.506500	11.601200	7.683760	7.956730	7.976490	8.412580	8.376760	9.034210	8.879800	9.194330	8.305070	7.860260	8.310980	8.244520	8.941210	8.449900	9.826480	9.514540	9.586370	9.469940
ilvY	8.580360	9.017270	9.255930	9.229580	9.272820	9.002180	9.252260	9.527530	9.360100	9.095070	9.407030	9.334200	9.403790	9.362000	9.136650	9.214050	9.156460	9.321870	9.248270	9.698420
iraP	9.888700	9.862810	7.719000	8.020690	8.030670	8.548110	9.003260	9.273240	10.277800	11.200500	10.395100	7.927940	8.299280	8.840030	9.622920	9.829370	11.006300	10.819400	10.553200	8.876660
ilvA	8.938590	9.178660	8.596420	8.732660	8.651560	9.157190	8.606230	8.511200	8.247570	8.375180	8.458690	8.526960	8.789360	8.519390	8.565630	8.294310	8.687680	8.450220	8.525770	8.424150
ilvD	9.142030	9.371040	8.960000	9.101100	9.108670	9.863090	8.989890	8.990980	9.131940	9.137000	9.074510	8.985320	9.023430	8.966480	9.096880	8.858380	9.526260	9.392590	9.195930	8.975790
ilvE	9.701540	10.245200	9.318710	9.270300	9.392540	9.849070	9.409310	9.555260	9.764780	9.845670	9.495500	9.241090	9.377100	9.450850	9.480560	9.372460	10.228900	10.218800	9.896780	9.452280
ilvM	9.685360	9.137950	8.927910	8.920570	8.848870	9.218670	8.688360	8.657930	8.727950	9.106120	8.404610	8.680710	8.748410	8.862290	8.706300	8.600640	9.153800	9.159110	9.208290	8.750830
ilvG	10.567000	10.768600	9.330590	9.327430	9.204780	9.223100	8.841540	8.770110	8.691600	8.940690	9.105760	9.210570	9.174380	9.162890	9.051670	8.231630	9.291010	9.059240	8.821010	8.022230
ilvL	12.222100	12.435900	9.864500	9.568040	10.043400	9.761610	10.021400	11.013000	10.701900	10.430000	9.116890	9.992980	9.759390	10.480800	10.746100	10.452900	11.023100	10.544100	10.193700	8.974150
yifB	7.484560	7.230610	7.129930	7.211230	7.364940	7.518970	7.107410	7.855190	7.343240	7.325770	7.186010	7.288850	7.602590	7.217070	7.098290	7.193910	7.187730	7.197530	7.153070	7.427570
yifE	11.107100	10.774700	10.497600	10.179800	10.558500	9.905160	10.353800	10.266200	9.856840	9.111900	8.642480	10.496800	10.362500	10.550000	10.167600	10.302100	9.214240	9.085250	8.955310	9.097680
hdfR	7.760550	8.016540	7.635090	7.568030	7.754920	7.749260	8.141960	8.083880	8.607570	8.290540	8.028550	7.629730	7.509390	8.038360	8.678340	8.284360	8.791720	8.908600	8.390070	8.034870
trpT	10.112800	9.591440	10.043400	10.484100	10.359500	9.661730	8.943450	9.438000	10.404000	11.524000	10.498400	10.265900	10.031800	9.587590	9.754560	9.738420	11.128200	11.130900	12.143100	11.309100
ddlA	8.276670	8.293040	9.304420	9.729570	9.564410	9.994630	9.694810	9.085640	9.183350	9.279710	9.036010	9.516960	9.645170	9.876900	10.005600	9.343570	9.235850	9.185420	9.032430	8.112670
rrsC	14.408900	14.571000	14.546100	14.499300	14.512700	14.512200	14.620800	14.600900	14.650100	14.540200	14.546900	14.519000	14.534600	14.588000	14.599400	14.654500	14.597800	14.611800	14.527000	14.560800
yieP	7.502430	7.938920	8.483230	8.480980	8.463930	8.943190	9.318550	10.165000	10.530300	10.067800	8.841690	8.498170	8.368080	9.589330	10.159800	10.324900	10.464800	10.148900	9.640290	9.294160
hsrA	6.705260	6.642590	6.321850	6.458430	6.598220	6.692760	6.635660	7.055490	7.402170	7.243920	6.871390	6.360160	6.721260	6.786050	6.777080	6.907810	7.405620	7.393030	7.170540	6.926830
rbsR	8.567700	8.541490	8.122450	8.422080	8.494520	8.385210	8.614180	8.424450	8.144200	8.319650	8.997240	8.334010	8.444330	8.613370	7.980390	8.117040	8.123090	8.355060	8.044960	8.162370
rbsK	9.739520	9.284050	9.269370	9.436120	9.466900	8.997120	9.756110	9.339820	9.633180	9.839200	10.108600	9.471900	9.509790	9.452860	9.184310	9.249850	9.956280	10.107000	9.884600	9.623690
rbsB	12.379200	11.911900	10.278900	10.578500	10.562200	10.316500	10.966800	10.003100	9.697130	10.140200	13.114100	10.329300	10.464700	10.353900	10.204200	9.688760	9.840360	9.977730	9.978590	10.568600
yaiZ	8.867030	8.315790	7.837660	7.807570	7.980130	7.833550	7.849140	7.982790	8.025080	8.059170	10.351600	7.962030	8.154790	8.246950	8.075300	8.021780	7.968060	8.015480	8.064820	8.023610
rbsC	9.386140	9.032480	8.867020	8.929520	9.264720	8.315770	9.501260	7.676080	7.133050	7.444950	10.672200	9.054830	8.978680	8.830650	8.066600	7.382850	7.416120	7.339070	7.473380	7.084460
rbsA	8.925350	8.716160	8.335940	8.411450	8.805600	7.937220	8.863730	7.733510	7.170200	7.432870	9.783660	8.758090	8.743350	8.622000	7.876650	7.363580	7.267590	7.616320	7.315540	7.686820
rbsD	11.946500	11.474300	10.704500	10.924900	10.944300	10.640200	10.807700	9.677590	9.276660	9.457140	12.607700	10.934900	10.949600	10.997100	10.143000	9.263980	9.474230	8.938680	9.496690	8.964810
kup	7.550710	7.632400	8.566020	8.432380	8.446820	8.356620	8.290320	7.950730	7.751550	7.707110	7.761550	8.457060	8.222240	8.470690	8.362660	7.864430	7.772670	7.509470	7.627610	7.767620
ravA	8.225170	8.175230	8.577010	8.402470	8.407630	8.673690	8.717650	8.403420	8.485300	8.493670	9.224860	8.555600	8.608040	8.918760	8.959850	8.536080	8.561650	8.428090	8.320530	8.349700
viaA	8.247350	8.323530	8.390020	8.417200	8.404910	8.458770	8.455740	8.464520	8.402430	8.500310	8.837170	8.386330	8.379070	8.596980	8.631780	8.454900	8.404820	8.371250	8.281420	8.500540
asnA	8.600660	8.732070	9.588720	9.314790	9.124860	8.780890	8.783960	8.973470	8.739780	8.603840	9.927430	9.084010	9.132920	8.988890	9.100940	8.749490	8.631450	8.545290	8.763530	9.365540
asnC	7.514460	7.440760	8.871980	8.696480	8.694500	8.473140	8.612670	9.309050	10.346500	10.298900	8.089900	8.722400	8.662430	8.739780	8.959880	9.553840	10.558400	10.348700	10.438100	10.059700
mioC	10.128700	10.006900	10.676300	10.788500	10.622000	10.807500	10.249400	8.930030	9.211980	9.881810	9.421900	10.522300	10.640500	10.015400	9.405040	9.908730	10.084000	10.148500	10.256300	9.493910
mnmG	9.489850	9.422770	10.557500	10.490100	10.546600	10.485600	9.992880	9.440350	9.359830	9.298080	9.385630	10.393500	10.449500	10.412700	9.961570	9.465310	9.256580	9.400580	9.443300	9.887150
yaiY	7.673630	7.485740	6.947460	7.016020	7.098170	7.181460	6.727610	7.374810	7.650350	7.640660	7.787930	7.160010	7.317290	7.135310	7.397870	7.530830	7.632400	7.435310	7.680040	7.623660
caiB	7.959340	8.142820	7.139040	7.769540	7.727610	7.996220	7.883490	7.696390	7.830450	7.743580	7.571740	7.582440	7.715300	7.594330	7.776370	7.994700	7.739070	7.847640	7.870880	7.832160
gidB	8.271760	8.066420	9.622030	9.640260	9.722740	9.403560	8.965230	8.658930	8.117520	7.860380	7.809610	9.293550	9.344010	8.949340	8.533020	8.477440	7.888790	8.015410	8.161990	8.436980
atpI	10.593700	10.771200	11.289400	11.268200	11.195000	10.939500	10.615500	10.105700	10.292400	9.856520	10.415000	11.176800	11.177900	10.531400	10.013100	10.579500	9.967920	9.969240	9.864160	9.070830
atpB	12.092400	11.596800	12.152700	12.023500	12.093000	11.898100	11.871200	11.386300	11.734900	10.898900	11.058000	12.092800	11.615000	11.903600	11.669400	11.727900	11.120300	11.194500	10.792800	9.297670
atpE	12.580900	12.160100	12.775100	12.729500	12.630100	12.577000	12.787500	12.590900	12.574300	11.987400	11.951900	12.748000	12.697900	12.776700	12.673200	12.698600	12.039300	11.979700	11.705400	10.121000
atpF	12.747700	12.262300	12.820800	12.793800	12.762400	12.674400	12.908300	12.627100	12.666300	12.111500	11.697400	12.806300	12.743000	12.788300	12.708600	12.535000	12.093700	12.043400	11.909900	10.493900
atpH	12.688500	12.989900	12.881100	12.762300	12.894200	12.751300	13.102900	12.466000	12.773500	11.946500	11.673100	12.849000	12.668000	12.953700	12.778100	12.679500	12.111700	12.168800	11.789800	10.488800
atpA	11.627000	10.995400	11.914500	11.843000	11.890500	11.649900	12.037200	11.515000	11.607000	11.082500	11.074800	11.816700	11.722500	12.079100	12.000400	11.258300	11.033300	10.922400	10.733800	9.774350
atpG	11.815100	11.402900	12.248700	12.215700	12.205200	11.902500	12.409500	11.762300	12.082000	11.536600	11.715800	12.152500	11.930600	12.352600	12.337700	11.812200	11.591900	11.516700	11.330300	10.260100
atpD	10.849000	10.661900	11.124600	10.914400	11.052500	10.561600	11.137300	10.460400	10.722600	10.313700	11.020900	11.007500	10.650200	11.279000	11.204700	10.338900	10.466700	10.162600	10.145000	8.941610
atpC	10.938300	10.869400	11.346900	11.475700	11.326200	10.943000	11.344000	11.223600	11.192200	10.981500	11.504400	11.386600	11.516300	11.449800	11.562600	10.929000	11.078400	10.505000	10.881900	10.063200
yaiW	8.490700	8.915160	8.477350	8.773220	8.727630	8.858400	8.558150	8.498900	9.118800	8.970240	8.977080	8.544650	8.628620	8.731310	8.837420	8.941580	9.040200	9.354200	9.138350	9.238140
glmU	9.959040	10.385000	11.471800	11.769600	11.940600	12.178000	11.791400	11.168900	11.164200	10.973500	10.922400	11.843600	11.904400	11.848300	11.209400	10.962700	11.091700	10.854100	10.817700	10.552500
glmS	9.655470	9.966810	10.185200	10.425000	10.831900	11.084800	10.716700	10.576200	10.176300	9.898310	10.382600	10.723200	10.680300	11.071800	10.609900	10.084300	9.950080	9.949340	9.882710	9.630660
pstS	10.326500	9.919710	9.226880	9.042340	9.096380	9.439860	8.943310	8.921650	9.179150	9.603300	11.064300	9.311660	9.047140	8.855170	8.698740	9.087910	9.606180	10.025400	10.373600	12.017600
pstC	8.504480	7.993740	8.664640	8.662820	8.557560	9.512130	8.365620	8.047220	8.021620	8.336570	9.202260	8.527410	8.642120	8.423650	8.061470	7.869150	8.163540	8.188490	8.491930	9.555160
pstA	9.457050	9.042530	9.325210	9.345170	9.400960	10.209500	9.136700	8.907960	9.221980	9.263300	9.955250	9.403770	9.372710	9.293730	9.060850	8.953640	9.196790	9.362040	9.611150	10.911800
pstB	10.715700	10.140400	10.028000	10.266700	10.073600	11.491000	9.774700	9.604390	10.260400	10.758700	11.632700	9.844570	9.851580	9.698420	9.810200	9.711600	10.714800	10.779600	11.193300	12.106100
phoU	8.558700	8.467400	8.267810	8.623270	8.483680	9.287260	7.925880	7.385040	8.064760	8.095440	9.760920	8.146660	8.186280	7.968290	8.112670	7.860910	8.273420	8.182680	8.458610	9.328490
bglG	6.324950	6.605550	6.201710	6.273190	6.432660	6.911890	6.453580	6.912540	6.244850	6.582300	6.551880	6.417730	6.698040	6.380980	6.277300	6.233070	6.300850	6.387450	6.194500	6.786900
bglF	7.082160	7.328980	6.843280	6.952550	7.012150	6.970950	7.054530	7.257490	6.953800	6.821100	7.231290	7.082490	7.254390	7.162050	6.843680	6.900690	6.804950	7.021750	6.943060	7.188860
bglB	6.217060	6.245180	5.776170	5.880640	6.062300	6.483450	6.067550	6.144030	5.897140	5.853240	6.240270	5.917890	6.402820	6.099100	5.876160	5.864290	5.862680	6.073270	5.840200	6.224600
sbmA	7.480940	8.152230	7.123330	7.652610	7.491590	7.660480	6.989430	6.911530	7.697250	7.741510	7.263370	7.253400	7.192810	7.342540	7.505080	7.497200	7.793690	7.629000	7.683370	7.258720
bglH	6.488960	6.860380	5.990890	5.938520	6.098380	6.100730	6.252300	6.057580	5.927460	5.816500	6.125460	6.254850	6.315880	6.200850	5.811900	6.107340	5.715070	5.912720	5.703510	6.109450
yieL	7.441240	7.696850	7.257750	7.291440	7.396810	7.378130	7.511610	7.469430	7.474480	7.255970	7.499280	7.406120	7.489690	7.505290	7.206160	7.447800	7.213000	7.462310	7.220620	7.591310
yieK	7.712950	7.822990	7.665650	7.589340	7.556310	7.572470	7.685890	7.606620	7.554270	7.360900	7.899790	7.629520	7.791920	7.652620	7.520380	7.557720	7.325190	7.352760	7.480770	7.745480
cbrC	7.342940	7.449790	7.304720	7.378460	7.416910	7.551370	7.368020	7.879430	7.523890	7.696470	7.633480	7.405480	7.933400	7.687800	7.535240	7.647200	7.646900	7.584520	7.512140	7.665500
cbrB	7.761160	7.623970	7.108070	7.185580	7.436490	7.637380	7.261280	7.521600	7.352250	7.471190	6.957930	7.080980	7.526920	7.196960	7.147580	7.407620	7.264840	7.428560	7.120550	6.822420
yieH	8.511790	8.104140	8.219450	8.316450	8.368390	8.534920	8.488570	8.183290	8.293660	8.467540	7.646390	8.199410	8.301850	8.070840	8.193760	8.173330	8.501010	8.756420	8.476940	7.982130
yieG	9.756260	9.378080	9.431200	9.573860	9.428860	8.712530	9.704850	8.229760	8.189930	8.919880	7.606900	9.474960	9.492500	9.187710	9.210580	8.389060	8.447220	8.964320	8.757680	7.857730
yieF	8.017150	7.698690	7.605960	7.901150	7.951280	8.300740	8.190880	8.976510	8.967720	9.308760	7.790880	7.790600	7.983720	8.037800	8.667750	9.100930	9.649800	9.495110	9.265270	8.841350
yieE	8.509370	8.442140	8.536850	8.882080	8.809310	9.198060	9.177090	9.659650	10.724800	11.089900	8.758320	8.684980	8.945980	9.093370	9.790880	10.074800	11.439900	10.864400	11.254900	10.328000
yidZ	7.588540	7.571080	8.124830	8.100180	8.040930	8.066670	7.565580	7.995720	7.568750	7.523200	7.985500	7.894830	8.152560	7.969050	7.735800	7.795020	7.733810	7.483220	7.568770	7.727820
ampH	8.596080	7.997410	7.762790	8.247870	8.186060	8.101390	8.030750	8.087770	8.833180	8.986360	8.889170	7.889090	8.178290	8.136700	8.413590	8.618780	9.004590	9.093510	9.049440	8.826520
mdtL	7.975940	7.905340	7.957790	7.857730	7.893270	8.052170	7.643290	7.925590	7.407950	7.799720	7.864540	7.863160	8.330430	7.928940	7.685750	7.582120	7.728660	7.220020	7.550020	7.639830
tnaB	7.275950	7.518310	7.104710	7.043800	7.055460	7.236940	6.986270	7.231830	6.978860	7.119880	10.909400	7.126610	7.449290	7.241370	7.055620	7.054070	7.072210	7.117890	7.050110	7.147400
tnaA	8.696960	8.051880	7.098620	6.880620	6.910250	7.182440	6.743380	7.330130	6.648370	7.181660	13.714700	7.236980	7.634130	6.839930	6.981830	7.088730	6.900250	6.638240	6.990880	7.151260
tnaC	8.974250	8.456720	5.739240	5.828260	5.546720	6.824350	6.947540	6.770950	5.232640	5.588440	13.852500	5.790620	6.654670	6.573390	6.008170	5.311860	5.372230	4.817560	4.848190	5.658050
mnmE	9.584620	9.523370	10.553600	10.555600	10.491400	10.467200	10.407300	10.165800	9.863270	9.622930	9.477700	10.506600	10.533900	10.640600	10.171500	10.127300	9.588160	9.701040	9.781720	10.030200
yidC	9.165590	9.233740	10.762800	10.581100	10.685700	10.293400	10.290500	8.795210	8.764470	8.566530	8.702920	10.580800	10.405800	10.663500	10.204700	9.027430	8.666870	8.601310	8.356980	7.442550
yidD	9.903050	11.030500	12.879500	12.849400	12.908500	12.772300	12.150800	11.159800	10.582000	10.622500	9.958560	12.846400	12.717600	12.188200	11.297200	11.117700	10.301900	10.530200	10.045800	8.279150
rnpA	10.877000	10.068900	12.520800	12.571400	12.434700	12.261500	11.440000	10.248300	10.528500	10.193100	9.830670	12.448200	12.317300	11.518900	10.879600	10.990300	10.293800	10.473700	9.842230	8.591980
rpmH	11.197800	10.749100	12.619800	12.594600	12.523800	12.367500	11.754100	10.649400	10.616000	10.458100	10.166500	12.427000	12.479000	11.753600	11.249000	11.034600	10.554400	10.556500	10.378600	8.987730
dnaA	9.047200	9.305690	10.444700	10.316400	10.321900	10.323500	10.050900	9.628480	9.593210	9.527590	9.609540	10.381200	10.257700	10.151100	9.911970	9.910570	9.437250	9.600510	9.470780	9.715740
yaiV	6.316760	6.525060	5.483300	5.709700	5.476430	5.917220	5.603550	6.060880	5.773220	5.971120	5.990050	5.616340	6.020520	5.811340	5.690790	5.649820	5.513150	5.819560	5.720640	6.073010
dnaN	9.620250	9.086450	10.630000	10.677600	10.482600	10.891500	10.236400	9.825070	9.516200	9.381670	9.311410	10.481900	10.538200	10.320000	10.185400	9.810910	9.517910	9.380480	9.564540	9.189050
recF	8.704380	8.667700	9.838890	9.778210	9.890630	9.811910	9.687530	9.057580	9.069560	8.387040	8.733820	9.841120	9.715140	9.693930	9.343050	9.225940	8.378290	8.581530	8.486740	8.802410
gyrB	8.759770	8.955200	9.839530	9.901400	9.859140	9.760750	9.890280	10.133200	9.696740	9.423750	9.577160	9.705010	10.010700	9.850310	9.946420	9.558060	9.398880	9.155100	9.416810	9.903100
yidB	9.033080	9.214720	9.231460	9.487150	9.155970	9.264430	9.105380	8.814700	8.632970	8.422970	8.758920	9.289500	9.287020	9.075980	8.835130	9.043730	8.544540	8.576330	8.499010	8.700370
yidA	8.715080	8.541760	9.044040	9.202550	9.192250	9.548000	9.327310	9.431420	9.223510	8.848980	8.933080	9.059790	9.198560	9.365510	9.629230	9.104690	9.034640	8.985910	8.796790	8.685260
yidX	6.917330	6.950810	6.572990	6.967900	6.899550	6.989670	6.602660	6.993790	6.912280	7.033130	6.685980	6.731720	7.060320	6.588230	6.473680	6.902140	6.955210	6.929180	7.272240	6.933650
dgoR	8.534550	8.732980	8.535430	8.631860	8.616460	8.681990	8.695780	8.751500	8.872090	8.638560	9.123330	8.551560	8.686350	8.585310	8.687370	8.604480	8.955390	8.844440	8.978760	8.972760
dgoK	7.242290	7.604240	7.165160	7.081390	7.010920	7.118210	7.177330	7.381030	7.019540	6.837350	7.726440	7.179200	7.361940	7.183010	7.039420	7.085110	6.975750	6.880830	6.946720	7.327350
dgoD	7.706510	7.580540	7.307320	7.454370	7.381300	7.654340	7.522730	7.820220	7.463210	7.546690	8.097900	7.478400	7.879410	7.545660	7.398630	7.456070	7.513500	7.508010	7.515560	7.760250
dgoT	7.429870	7.336900	7.035850	7.098010	7.049340	7.421650	7.256420	7.535060	7.173120	7.329040	7.146530	7.130250	7.558730	7.378790	7.123860	7.122480	7.219430	7.025900	7.055720	7.193290
cbrA	7.326070	7.519420	7.143680	7.268930	7.193430	7.493690	7.353730	7.492130	7.402930	7.265180	7.423200	7.327840	7.542940	7.368630	7.324670	7.130400	7.307020	7.251660	7.278660	7.515920
yidR	7.801980	7.945840	7.824120	7.953760	7.925930	8.165330	8.053730	8.179600	8.246990	8.061440	8.271660	7.954930	8.137840	8.044860	7.967480	8.267480	8.228560	8.299520	8.270790	8.267980
yidQ	9.348240	8.619050	8.528410	8.657200	8.707550	8.809010	9.164880	9.659130	10.395500	10.597100	10.047200	8.621580	8.712590	9.174610	9.667920	10.063400	10.677800	10.743000	10.706500	10.317600
ibpA	8.511860	8.841300	9.198880	9.068130	9.011570	10.002000	8.800210	9.007900	9.291660	9.174870	8.981350	8.879030	9.007290	7.813560	8.352080	9.036640	9.774830	9.464440	9.661120	10.408700
ibpB	7.842330	7.817690	7.818040	7.874010	7.890650	8.082510	7.602530	7.861780	7.879840	7.908870	7.676160	7.723100	7.887520	7.375190	7.357290	7.919640	8.266740	8.338110	8.408920	8.974220
yidE	7.930050	8.042540	8.015080	8.173600	8.152760	8.003770	8.210920	8.334560	8.381280	8.447760	8.397650	8.067210	8.269030	8.194110	8.132630	8.105090	8.410070	8.436500	8.254050	8.012300
yidP	7.715550	7.770610	7.362470	7.376420	7.373490	7.596690	7.456160	7.989570	7.492860	7.471290	7.637850	7.414430	7.914770	7.489590	7.321650	7.232400	7.394260	7.375080	7.363280	7.473420
glvC	7.734770	7.505740	7.328900	7.291290	7.400830	7.662860	7.442800	7.825610	7.300200	7.453860	7.581600	7.337930	7.760350	7.438090	7.202640	7.395250	7.248200	7.400270	7.149010	7.516270
glvG	7.683240	7.538920	7.466400	7.503140	7.475410	7.579530	7.473760	7.793620	7.380330	7.344690	7.432180	7.475220	7.800670	7.585780	7.473610	7.385840	7.245230	7.399670	7.341750	7.605300
yidL	7.592530	7.858150	7.290940	7.257880	7.460710	7.351230	7.429750	7.775840	7.551750	7.542460	7.498400	7.574470	7.714730	7.589270	7.421330	7.547260	7.303240	7.531570	7.463500	7.385580
yidK	8.405310	8.245500	7.724320	7.935900	7.722750	8.132660	7.833010	8.216170	7.627450	7.960670	7.685300	7.823770	8.204470	7.846860	7.704510	7.735070	7.695690	7.627980	7.686790	7.742580
yidJ	7.845260	7.739020	7.199650	7.356610	7.305630	7.925440	7.175980	7.885660	7.422280	7.580760	7.314420	7.337070	7.930660	7.521170	7.322750	7.429370	7.534140	7.625710	7.589850	7.509280
yidI	7.496930	7.445070	7.144340	7.178170	7.329000	7.508680	7.331700	7.518290	6.981120	7.320660	7.110790	7.299360	7.680630	7.570840	7.375500	7.370120	7.376580	7.298260	7.273470	7.299970
yidH	8.479490	8.469130	7.718710	8.047920	8.023890	8.294140	8.023540	8.058140	8.190650	8.451850	8.137490	8.100490	8.332110	8.120840	8.297990	8.232090	8.415190	8.268510	8.395450	8.336130
yidG	6.622660	6.670280	6.171200	6.042870	5.927410	6.392350	6.021100	6.466590	6.504300	6.372440	6.254710	6.137590	6.608150	6.452830	6.498940	6.520360	6.522190	6.316060	6.358880	6.282630
yidF	8.408620	8.057880	8.189990	8.002930	7.872550	7.952670	7.872390	8.098400	7.970510	7.883880	8.385350	8.109720	8.390460	8.373590	8.077560	8.098190	7.813280	7.768310	7.935550	8.076570
emrD	8.973970	8.829880	9.594550	9.469380	9.447110	9.351490	9.379130	9.735630	9.691230	9.301940	9.806820	9.561390	9.647030	9.481920	9.547880	9.987410	9.300330	9.127980	9.310990	9.398840
tisB	7.424610	7.214030	7.014340	6.821410	6.888820	6.845310	6.260590	6.237210	6.104900	6.171880	7.551410	7.085870	6.855910	6.561340	6.624630	6.018700	6.191680	6.057510	6.223580	5.921270
istR	7.384580	7.544610	7.840920	7.596610	7.655200	7.448330	7.728550	7.995820	7.363060	7.480500	7.600520	7.795750	7.739070	7.660270	7.455700	7.466830	7.412840	7.745370	7.785990	7.755340
yaiT	6.466090	6.951200	5.843550	6.245260	6.268670	6.194230	6.194170	6.161470	6.082690	6.208190	6.138810	5.997410	6.311520	6.319280	6.301490	6.247380	6.094480	6.209230	6.202000	6.213410
ivbL	12.397300	11.988900	10.791100	10.771000	10.915800	10.478000	10.518100	10.823300	10.333400	10.055700	11.531100	10.739500	10.836200	10.575800	10.240700	10.450800	10.442500	9.923020	9.903090	8.696130
ilvB	9.880420	10.313800	8.956140	8.898440	8.971460	8.602820	8.493930	8.039330	7.984640	7.976540	8.970900	8.824150	8.976270	8.697390	8.094790	8.038780	7.995390	8.018740	7.937360	8.113000
ilvN	9.909520	9.535470	8.374180	8.428960	8.692360	8.144350	8.326940	7.597620	7.466760	7.400840	8.853460	8.475800	8.444350	8.348880	7.553240	7.494970	7.488250	7.698110	7.358810	7.628880
uhpA	9.383350	9.289180	9.226110	9.090380	9.178360	9.082230	9.148140	9.528480	10.006500	10.027900	9.359570	9.171940	9.510070	8.997290	9.481730	9.756420	10.027200	9.901110	10.116900	10.069900
uhpB	8.479500	8.083630	8.419190	8.424560	8.395860	8.204130	8.373220	8.445500	8.295630	7.915800	8.744900	8.432340	8.672610	8.349670	8.227010	8.429270	8.077350	8.199850	8.262090	8.694110
uhpC	8.796440	8.548300	8.688220	8.796640	8.764750	8.836420	8.655950	8.966990	8.589740	8.439550	8.649970	8.790080	9.006860	8.748550	8.609870	8.566770	8.615480	8.491180	8.382790	8.693140
uhpT	9.221830	9.108530	7.772040	7.621430	7.657780	7.951320	7.870780	8.162730	7.598660	7.795980	7.874060	7.684990	8.209370	7.728140	7.694910	7.573040	7.606070	7.524910	7.598400	7.765570
ade	7.971420	7.755070	8.018660	7.944180	7.966280	7.771160	7.941850	7.899400	7.618290	7.503200	8.096270	8.012640	8.137020	8.020610	7.706260	7.652820	7.302420	7.513820	7.583480	7.819640
yicO	7.867450	8.163000	7.917580	7.852510	7.763010	8.021160	7.929510	8.253010	7.884670	7.814290	8.051580	7.926610	8.303990	8.056510	7.791990	7.748850	7.667320	7.831060	7.627100	8.103420
yicN	7.488540	7.828110	7.799820	7.920520	7.852030	7.805840	7.734240	7.764060	7.799620	7.424200	7.624530	7.903330	7.792860	7.866040	7.782870	7.748970	7.782270	7.534790	7.677310	8.000460
hemB	9.256090	9.016500	9.264790	9.716860	9.685290	9.399040	9.704900	9.919280	10.147400	9.836730	9.370980	9.702770	9.727830	9.887620	9.916840	10.170200	9.919790	9.729330	9.756440	10.144200
nepI	7.366100	7.381770	8.059820	8.054250	8.382260	7.724420	7.911000	7.892880	7.791160	7.620500	7.194810	8.105540	8.170370	8.412600	7.935070	7.719140	7.604560	7.767890	7.512910	7.742980
yicS	6.057840	6.145500	6.707580	6.535990	6.666650	6.889420	6.646670	7.367140	6.536640	6.434880	6.559300	6.703920	7.080840	6.885550	6.688730	6.530860	6.492880	6.715950	6.606700	6.584230
nlpA	9.369850	9.543100	7.257970	7.191680	7.325340	7.444590	7.465080	8.763450	9.322870	9.972150	7.986730	7.264750	7.641350	7.593800	8.648920	8.651470	10.512800	10.002100	9.513850	8.078980
yicL	7.832670	7.818470	8.069420	8.091050	8.073510	8.005720	8.158470	8.211400	8.139690	7.653090	7.870260	8.081870	8.128930	8.332270	8.157940	8.096100	7.921440	7.959740	7.734750	7.925540
setC	6.848670	7.048590	6.699300	6.897780	6.843500	7.347480	6.752830	7.462360	6.700080	7.011470	6.811390	6.785170	7.316840	7.074190	6.830450	6.630660	6.893280	6.628260	6.793760	6.973690
yicT	6.322610	6.787150	6.183410	5.906430	5.941850	5.536700	5.812650	5.444410	5.723890	5.715510	5.702690	6.087070	5.830610	5.862490	5.812480	5.665250	6.021510	5.745150	5.945080	5.419420
selC	9.149930	8.713050	9.145700	8.907500	8.919650	8.595840	8.747520	9.052290	8.697080	8.852080	9.118920	8.840090	8.761990	8.842430	8.705810	8.701230	8.381700	8.749590	9.104590	9.190520
yicJ	7.714880	7.719390	7.830790	7.645230	7.739370	7.679250	7.767300	8.014180	7.776680	7.433920	7.690320	7.791830	8.084390	7.928380	7.609780	7.558130	7.403700	7.617990	7.549170	7.701260
yicI	7.884460	7.852080	7.773260	7.779290	7.753770	7.908540	7.749640	8.131460	7.835010	7.660600	7.722750	7.784640	8.080390	7.762270	7.702680	7.651840	7.820960	7.746710	7.814920	7.804240
yicH	8.214370	8.154370	7.704910	7.974370	7.778350	8.091390	8.199110	8.227050	8.731050	8.344770	8.390090	7.694560	8.028570	7.985210	8.578440	8.133830	9.009340	8.709130	8.446160	7.699030
tauD	8.247500	8.591830	7.558480	7.990950	7.957280	7.890390	7.998560	8.167200	8.082780	9.477260	8.555390	7.952690	8.277010	8.124640	7.860180	8.087980	9.097030	9.021870	8.669650	8.536360
yicE	8.649390	9.044400	8.115250	8.174710	8.186830	8.018860	9.061940	8.191530	7.808650	8.641220	7.742180	8.156050	8.344760	8.371180	8.187920	7.903810	7.993460	8.653200	8.081210	7.928170
gltS	8.479250	8.294370	8.451560	8.543060	8.507240	8.318370	8.343340	8.691150	8.738140	8.670440	9.011750	8.541510	8.667200	8.494040	8.459900	8.432970	8.792910	8.806400	8.777860	8.823860
recG	8.183260	8.333630	8.550910	8.694500	8.734680	8.600390	8.608300	8.522050	8.158180	8.051990	8.222390	8.656830	8.859220	8.513100	8.562250	8.248840	7.971380	7.828430	7.821580	7.863910
trmH	9.297160	9.055110	10.394400	10.411300	10.357800	10.273800	10.065200	9.490530	9.084560	8.631760	8.868430	10.314200	10.014500	10.225700	9.744220	9.550060	8.818580	8.784100	8.685660	8.346360
spoT	8.935070	9.394480	10.741200	10.793500	10.786800	10.682300	9.959700	9.832590	9.348880	8.847920	9.200600	10.573500	10.371600	10.221900	10.077500	9.572260	9.137560	8.953190	8.843810	8.268860
rpoZ	10.460300	11.095800	12.105400	12.162200	12.197400	12.011600	11.414500	11.168100	11.075300	10.937100	10.330300	12.016900	12.031700	11.714700	11.436700	11.207900	11.061200	10.856400	10.956200	10.465800
gmk	9.849350	9.469340	11.202500	11.127300	11.185200	10.794400	10.683000	10.278400	10.710700	10.107100	9.625690	11.147800	10.840000	10.752900	10.297000	10.825500	10.325200	10.741100	10.377500	10.761600
ligB	7.107570	7.171640	6.551400	6.819950	6.778250	6.859810	6.790140	6.978470	6.745060	6.721770	6.841470	6.731850	7.027540	6.642570	6.551540	6.700240	6.671280	6.559620	6.714200	6.869450
yicG	6.830320	6.929440	7.760390	7.877640	8.098930	8.825520	8.210390	8.416160	8.332400	7.747880	6.910980	8.008840	7.950880	8.119390	8.032270	8.648170	7.887540	7.748520	7.183010	6.984780
dinD	7.588390	7.479760	7.249500	7.497770	7.573690	7.465090	7.408740	7.697510	7.435580	7.320910	7.970140	7.461720	7.725460	7.572760	7.455290	7.302850	7.244520	7.189110	7.172760	7.651450
tauC	8.925370	8.866210	8.208240	8.441520	8.265330	8.219360	8.398510	8.313380	8.391970	9.378180	8.689690	8.385600	8.488560	8.408140	8.325980	8.505160	8.899480	8.951370	8.627640	8.700550
caiC	8.098420	8.040980	6.617610	7.613060	7.463040	7.643430	7.580000	7.587120	7.613040	7.461220	7.449500	7.450010	7.604000	7.731010	7.692820	7.781340	7.313900	7.474380	7.469840	7.684390
yicC	9.210600	9.179850	9.834590	9.850350	9.841240	9.837590	9.911160	10.074400	9.839160	9.709550	9.116260	9.838530	9.797440	9.990300	9.937940	9.930950	9.713910	9.789490	9.730480	9.724240
rph	8.977320	8.823430	10.015900	10.025000	10.101800	9.665320	9.624050	9.129260	8.440890	8.102030	8.810430	10.063700	9.756710	9.516040	8.921420	9.183420	8.211490	8.200550	8.097060	8.355860
pyrE	8.016910	8.234320	8.005190	8.053160	8.112540	7.954350	8.080150	8.557620	7.723670	7.886630	8.163190	8.196180	8.446050	8.105480	7.911640	8.069660	7.654220	7.801080	7.772650	8.028000
slmA	9.732170	9.444260	10.517300	10.506500	10.547300	10.349800	10.229700	9.249080	8.933380	8.884170	9.199560	10.468600	10.455600	9.911620	9.666320	9.434500	8.974620	9.018630	8.741280	8.819180
dut	9.629250	9.118890	10.198600	10.080400	10.344300	10.063700	10.048700	8.589430	8.079510	8.293140	8.824340	10.188800	10.098000	9.793970	9.434470	9.083250	8.537380	8.356700	8.469460	7.535470
dfp	10.312800	9.859320	10.862300	10.798600	10.958500	10.864400	10.884500	9.282630	9.094920	9.635770	9.470100	10.873200	10.546100	10.721100	10.332800	10.034700	9.751580	9.764820	9.668090	8.558700
yicR	7.911030	8.038400	8.058440	7.782820	7.817920	7.752990	7.823660	7.573810	7.763850	7.579130	8.156060	7.960340	7.950160	7.790720	7.861090	7.782520	7.533810	7.581120	7.604190	7.637040
rpmB	13.126700	13.316900	13.242500	13.377800	13.260400	13.383500	12.894500	12.774400	12.604300	12.302200	11.028900	13.263900	13.305100	13.207500	13.080100	12.840000	12.487400	12.230500	12.171900	12.204100
rpmG	12.962000	13.137100	12.651000	12.831000	12.764700	12.927300	12.212400	11.936900	11.401500	11.540500	9.194650	12.621300	12.774300	12.580200	12.749300	11.986000	12.001100	10.665400	11.435500	10.432300
mutM	8.156690	8.505060	8.930230	8.910410	8.804970	9.009880	8.552740	8.970170	8.435500	8.358210	8.327890	8.853570	9.091680	8.577990	8.443080	8.654560	8.305040	8.263290	8.265850	8.831570
tauB	8.699410	8.717930	7.981760	8.102150	8.198050	7.882230	8.267110	8.054460	8.730630	10.790200	8.477250	8.100260	8.109510	8.298880	8.027900	8.318010	9.894010	10.209700	9.236010	8.596700
coaD	8.792630	8.969240	9.356050	9.185970	9.251810	9.033550	9.192000	9.167050	8.848560	8.685840	9.211080	9.309230	9.376800	9.394680	9.148860	9.041420	8.562830	8.701850	8.693880	8.698800
waaA	9.215310	8.921470	10.137600	10.032200	9.912080	9.802080	9.747040	9.569780	9.417650	9.204660	9.323830	9.888590	9.840500	9.794380	9.643150	9.512860	9.182040	9.039630	9.216710	8.755110
rfaQ	8.072380	8.639070	10.242100	10.059300	10.098700	9.998970	9.657860	8.642540	9.268120	9.165070	8.707880	9.983090	9.785480	9.845910	9.533870	9.149130	9.458050	9.360420	9.297930	9.314430
rfaG	8.504270	8.417030	10.077800	9.932000	9.990090	9.827600	9.746080	8.908560	9.326180	9.242780	9.112420	9.951970	9.870350	9.885250	9.713290	9.204930	9.249590	9.418220	9.225540	9.529960
rfaP	7.439710	7.191820	9.220130	9.208450	9.428690	9.046970	9.038840	7.702050	8.577410	8.174830	7.941680	9.280210	9.139440	9.251350	8.835980	8.281750	8.277920	8.603060	8.113510	8.647230
rfaS	6.048780	6.482050	8.018590	8.096260	8.058930	8.018080	7.565530	6.306110	6.878350	6.487810	6.381200	7.706890	7.514500	7.639650	7.703480	6.941730	6.881700	7.101690	6.474520	6.570650
rfaB	7.526350	6.951590	8.981550	9.022070	9.097530	8.885780	8.588620	7.550810	8.234700	8.108590	7.699770	8.887450	8.622150	8.878590	8.654790	7.924560	8.159060	8.218870	7.864810	7.958420
rfaI	7.651600	7.361180	9.006130	8.995460	9.201340	9.066660	8.714770	7.698150	8.675170	8.389900	7.791100	8.955770	8.679430	8.861240	8.951890	8.239640	8.524630	8.858060	8.338000	8.507270
rfaJ	7.126740	7.028520	8.875010	8.913100	9.166140	9.056100	8.666010	7.292160	8.017330	7.711520	7.163740	8.813200	8.310720	8.758930	8.620830	7.632740	7.782720	8.068590	7.512640	7.645920
rfaY	7.312500	7.858670	9.352790	9.468670	9.476340	9.560920	9.208440	8.095410	8.597340	8.345540	7.868330	9.367800	9.159110	9.220870	9.091780	8.473410	8.384570	8.591630	8.300030	8.080750
tauA	8.592370	8.500180	7.672920	8.060260	7.862460	7.693490	8.042320	8.006070	8.614540	10.522100	8.362600	8.021250	8.204260	7.975380	7.851140	8.095700	10.082800	9.787200	8.908940	8.318560
rfaZ	5.817360	5.889740	7.842470	8.110670	8.202030	8.238950	7.665890	6.409510	6.772460	6.615670	6.059460	7.871670	7.196100	7.737300	7.600120	6.522970	6.629880	6.836030	6.462240	6.516720
waaU	6.546500	6.400600	8.095730	8.172450	8.528220	8.600240	8.247620	6.900260	7.595420	7.516120	6.774690	8.147330	7.568700	8.474480	8.254930	7.304760	7.411090	7.681750	7.240830	6.591830
rfaL	7.826520	7.663460	8.684900	8.750010	9.248510	8.882170	9.184600	7.775370	7.156280	6.069750	6.365540	8.682890	8.467550	8.880400	8.981090	7.780510	6.487630	6.530860	6.096950	6.203860
rfaC	8.806270	8.734370	9.738800	9.803650	9.816010	9.676130	9.689170	9.159190	8.524580	8.346240	8.528960	9.746230	9.794890	9.637210	9.266620	8.953520	8.311080	8.409630	8.326630	8.828080
rfaF	9.173220	8.481380	10.713900	10.656900	10.703400	10.656900	10.620800	10.021800	9.665560	9.596800	9.468450	10.533400	10.520100	10.564800	10.351000	9.689860	9.612070	9.602210	9.651840	9.711220
rfaD	10.206200	9.337580	11.377700	11.470100	11.313900	11.246200	11.437800	11.522000	11.644100	11.369100	10.560000	11.319800	11.134000	11.499500	11.483900	11.308700	11.280400	11.326700	11.514500	11.409900
htrL	6.475180	7.307790	7.845380	7.901930	8.314210	7.499240	7.482220	6.835260	7.135690	6.893980	6.952450	7.879320	7.820510	7.615440	7.690560	7.257330	7.236300	7.221510	7.186010	7.059550
kbl	8.791200	8.906590	10.915900	10.885400	10.861300	11.281500	11.169600	11.268300	11.085200	10.929900	11.368500	10.886200	10.699400	11.070100	11.119300	11.055700	10.974600	10.832000	10.664200	9.713810
tdh	8.621990	8.597780	9.889070	9.956120	10.042500	10.395300	10.244400	10.300400	10.135800	10.073300	10.696900	9.925220	9.915310	10.117400	10.471300	10.147100	10.218700	9.972050	9.784920	9.128720
yibD	7.266750	7.401480	6.779070	6.651150	6.818130	7.002280	6.723200	7.128490	6.530390	6.636580	6.825830	6.919130	7.198650	6.744460	6.535900	6.457940	6.474080	6.418110	6.453410	6.820520
yaiS	6.444860	6.554500	6.015090	6.079350	6.097030	6.114650	5.875780	6.176050	5.867970	6.048450	5.975630	6.116070	6.332270	5.840700	5.702140	5.903420	5.815540	5.962590	5.958150	5.960930
yibQ	7.704970	7.942450	8.875790	9.078290	8.880210	8.817120	8.671590	8.638010	8.255480	7.786880	7.870720	8.769370	8.375480	8.494190	8.593850	8.499810	7.977240	7.753890	7.891150	7.658880
envC	8.957740	9.099290	9.863350	9.779030	9.808550	9.575450	9.660500	9.504740	9.345620	8.961320	9.157400	9.774690	9.707310	9.617530	9.415100	9.537340	9.062680	9.045950	8.999460	9.093910
gpmM	8.771510	8.713050	10.296000	10.230200	10.332800	10.236600	10.366800	10.348400	10.580200	10.164700	9.763960	10.302600	9.910330	10.366300	10.394600	10.268500	10.211100	10.079300	10.229300	9.502820
yibN	10.192000	10.924300	11.771100	11.761300	11.891900	11.615900	11.769300	10.899100	10.933200	10.489800	10.369400	11.778900	11.672900	11.588800	11.197900	11.117400	10.439700	10.930500	10.469500	10.083900
grxC	11.172900	10.645100	11.767700	11.583500	11.642700	11.761000	11.829300	11.553200	11.856300	11.655600	10.534200	11.553700	11.340300	11.583400	11.761300	11.510700	11.879700	11.745000	11.559900	10.854600
secB	10.688700	10.251500	10.636900	10.565100	10.709800	10.869400	10.814900	10.237300	10.412600	10.144000	10.027900	10.508500	10.273800	10.479800	10.799400	10.251200	10.364400	10.264600	9.976500	9.484840
gpsA	10.216100	10.180700	10.773800	10.896300	10.880300	10.947300	10.993800	10.720300	10.079600	10.006100	10.339400	10.820900	10.938200	10.724900	10.807500	10.440300	10.082500	10.116800	9.955170	9.857840
cysE	10.328500	10.144200	9.986600	10.196000	10.058000	10.294500	10.200500	10.264900	10.661100	10.790100	9.705250	9.910060	10.023400	9.961970	10.239200	10.289600	11.142700	11.031300	11.070400	10.684100
yibK	8.646320	8.477040	8.913150	9.049990	8.985080	8.973450	8.821620	8.869160	8.197970	8.017400	8.011130	9.064590	9.154300	8.768570	8.685150	8.933790	8.126760	8.001130	8.075220	7.830490
lldD	9.200270	9.182850	8.684780	8.883040	8.877330	9.472310	10.049900	9.245810	8.873810	9.114880	9.557280	8.759310	9.070310	9.060390	9.281730	9.007260	8.954070	9.150050	9.178640	8.970910
yaiP	7.224250	7.106920	6.268510	6.838380	6.769050	6.909120	6.791720	6.577490	6.578500	6.980700	6.814070	6.612210	6.936050	6.810410	6.698170	6.589120	6.741000	6.721170	6.869790	6.871460
lldR	7.959180	8.501220	7.650760	7.686490	7.766120	8.422110	8.975010	7.870600	7.674060	7.961400	8.246270	7.534530	7.745850	7.955920	8.136190	7.825500	7.913600	8.062080	7.994670	7.136020
lldP	8.367120	9.040300	7.445730	7.935730	8.056470	7.917310	8.808560	7.802950	7.311510	7.892010	8.413710	7.371360	8.000760	8.103930	8.027000	7.803120	7.797270	8.173850	8.014700	7.312500
yibL	9.360710	9.166410	9.985450	9.910020	9.960840	9.881390	10.234600	10.210400	10.237300	9.756010	9.217930	9.914380	10.062600	10.414700	10.393000	10.312500	9.805110	9.627890	9.580630	9.853070
yibT	7.816010	9.093620	9.768640	9.510260	9.712100	10.309500	10.661800	11.693200	12.077100	12.674300	11.976100	9.863660	9.467630	10.987800	11.264100	11.621100	12.468900	13.076100	12.990300	13.053800
mtlR	8.242090	8.075010	8.574320	8.645440	8.501390	8.571460	7.999970	8.050530	8.026710	8.257450	8.386100	8.477140	8.529110	8.025380	8.215160	8.008680	8.237860	8.400360	8.207340	8.356400
mtlD	8.827340	8.575530	9.455960	9.182870	9.225290	9.116550	8.953710	8.598200	8.957730	9.635690	9.674720	9.119310	9.033800	8.723630	9.268960	8.837830	9.456150	9.445130	9.586070	9.335650
mtlA	9.597820	9.453720	9.332490	9.066450	8.985580	9.144220	9.093160	9.419830	8.898740	9.030310	9.717350	9.162050	9.400960	9.067760	9.186990	8.810390	8.967170	8.826350	8.821030	9.031040
yibI	8.240060	8.343170	8.097480	7.817300	7.802470	8.161950	7.823580	8.504740	8.292150	8.598880	7.903420	8.046060	8.382010	8.115250	8.108570	8.134700	8.692830	8.534300	8.614520	8.371870
yibH	8.165100	8.343760	7.997330	7.955510	8.011380	8.211010	8.076390	8.552760	8.072630	8.367190	8.254600	7.963390	8.527710	8.119830	8.069900	8.046330	8.435670	8.200560	8.268500	8.137470
yibU	3.490300	3.545760	3.972160	3.664980	3.836290	3.959950	4.132470	4.806860	4.334300	3.965940	4.080410	4.151070	4.695280	4.135120	3.845380	4.127740	3.785260	4.075610	3.949980	4.003860
yibV	3.312950	5.179800	3.950820	4.123620	4.125170	6.080220	4.870520	7.027340	4.246690	5.960680	4.043290	4.727930	6.484610	5.150300	4.519940	4.099690	5.287110	4.813530	4.780680	4.428470
yibG	4.451190	4.504840	4.542420	4.512150	4.822000	4.834140	4.724520	4.812370	4.472360	4.320340	4.699310	4.659190	5.060190	4.608720	4.547400	4.757370	4.403250	4.559850	4.257350	4.330740
yibJ	5.691640	5.680990	6.021930	5.874180	5.971000	6.327240	5.848340	6.288390	5.714640	5.634010	5.826680	5.927100	6.470770	5.780570	5.655940	5.686870	5.684620	5.579830	5.356050	5.839850
yibA	5.055870	4.658670	4.980040	5.060730	5.238980	4.923260	4.766450	4.874660	4.972960	4.406190	5.049680	5.081810	5.120320	4.858010	4.666860	4.911750	4.816200	4.751010	4.735610	4.853890
rhsA	6.260320	6.148040	6.146330	6.317240	6.244100	6.890250	6.240500	6.829640	6.494320	6.227600	6.471480	6.247520	6.756630	6.208480	6.331690	6.492560	6.261720	6.304930	6.350770	6.222900
yibF	8.959160	8.778540	9.229400	9.178150	9.050500	9.262850	9.150860	8.890600	8.849300	8.944510	8.894370	9.141310	9.138120	9.106390	8.933250	8.724870	8.946520	9.085350	8.982190	8.701680
selA	8.986370	9.227040	9.916680	9.815510	9.817700	10.151700	10.415700	10.177100	10.198800	10.033400	9.829580	9.756350	9.818890	10.221100	10.246000	10.025100	10.069700	10.042100	10.196300	10.118100
selB	8.177700	8.292750	8.263470	8.329130	8.382590	8.592060	8.740860	8.525640	8.410710	8.176210	8.324720	8.295510	8.607590	8.661820	8.728180	8.419150	8.270870	8.398210	8.317620	8.196540
yiaY	7.818510	8.306680	8.011510	7.908840	7.901620	8.014830	7.966120	8.203430	7.891860	7.737690	8.104580	7.953780	8.251870	8.026920	7.904420	7.947660	7.740470	7.717240	7.818460	8.143750
aldB	8.159430	8.062200	7.755940	7.777120	7.827730	8.045660	7.818230	8.367920	7.707250	7.773060	8.419790	7.811600	8.314640	7.871930	7.676760	7.675560	7.649320	7.760260	7.685860	8.028660
yiaW	6.399620	6.659360	6.234610	6.306400	6.478290	6.475690	6.289300	6.663930	6.188550	6.273070	6.072760	6.268570	6.759400	6.310610	6.277430	6.221180	6.127170	5.910820	6.111940	6.402450
yiaV	7.029920	7.199800	7.193010	7.136950	7.173700	7.205420	7.218290	7.382210	7.071810	6.989970	7.330770	7.250250	7.564330	7.136370	7.140540	6.984070	7.100340	7.000800	7.062870	7.301790
yiaU	7.427380	7.612220	7.761190	7.883770	7.865660	7.854340	8.122940	8.190250	8.001340	7.817280	7.965290	7.844610	7.999040	7.968010	7.825860	8.140880	7.876160	7.830040	7.978440	8.229810
yiaT	6.772770	6.709150	6.893920	6.939960	7.046550	7.203180	6.793060	7.095850	6.796310	6.846940	7.071720	7.005940	7.327520	7.083200	6.789280	6.741250	6.703120	6.732690	6.745850	7.103470
ysaD	7.544330	7.341920	7.245610	7.027640	7.107450	7.548080	7.112740	7.839830	6.867500	7.038410	7.089910	7.295080	7.815100	7.166770	6.947970	6.832470	6.892500	6.761220	6.752940	7.266270
ysaC	5.868530	5.616360	6.217390	6.305960	6.223880	7.274250	6.157550	7.116800	5.954900	6.420000	6.109180	6.235950	7.372560	6.622660	6.333390	5.883410	6.052370	5.528800	5.998540	6.547620
sgbE	7.716380	7.826790	7.875930	7.946650	7.857510	8.240960	7.788610	8.297000	8.009580	7.892560	7.993290	7.879550	8.222200	7.927920	7.962750	7.772020	7.949930	7.979620	7.929900	7.888250
sgbU	7.024120	7.152370	6.945850	6.943160	7.045340	7.287960	7.089650	7.323280	7.156890	7.105760	7.273140	7.044350	7.252110	7.211120	7.071730	7.058420	6.978430	7.068340	7.119050	7.037470
yaiX	8.286370	8.154110	7.239690	7.944680	7.893900	7.782740	7.811640	7.210920	7.844810	7.878230	8.141510	7.877770	7.792500	7.978740	7.851240	7.752410	7.805400	7.820340	7.997380	7.966780
sgbH	8.343010	8.230880	7.881700	7.887240	7.802130	7.959330	7.940700	8.097140	7.882380	7.866430	8.142010	7.926900	8.181460	7.962870	7.842300	7.851360	7.768650	7.707860	7.811540	7.954030
lyx	7.357510	7.571530	7.154850	7.016910	7.089940	7.345420	7.204760	7.592860	7.129330	7.107920	7.432400	7.128380	7.653890	7.332830	7.195000	7.137640	7.185510	7.093120	7.053090	7.286720
yiaO	8.013380	8.369370	8.063120	8.002290	7.844030	7.793970	8.019290	8.210170	7.764950	7.694560	8.352630	8.265320	8.297560	8.105640	7.923200	7.917640	7.625870	7.638290	7.701520	8.065730
yiaN	5.408900	5.770180	5.444250	4.951140	5.207050	5.316700	5.306000	5.335590	5.291720	5.197230	5.308130	5.518760	5.368580	5.218110	5.228900	5.208950	5.295940	5.118810	5.056530	5.432260
yiaM	6.609820	6.405310	6.204080	5.954150	6.121000	6.332390	6.343270	6.754410	6.041370	6.245180	6.212440	6.330280	6.738560	6.377840	6.136090	5.964850	5.946290	6.231310	6.033890	6.147820
yiaL	7.085590	6.994680	6.777130	6.636170	6.650150	6.912740	6.496810	6.864520	6.623270	6.690180	6.720240	6.848140	7.231920	6.885800	6.645700	6.482320	6.392870	6.633700	6.543570	6.875020
yiaK	8.058900	8.077110	7.420170	7.434850	7.274180	7.854940	7.459190	7.825870	7.362160	7.766380	7.552530	7.411000	7.809070	7.407040	7.447450	7.244220	7.524470	7.440760	7.597830	7.597980
yiaJ	8.364620	8.390490	7.997660	8.068840	8.361610	8.272280	8.470640	8.571110	9.176250	9.205620	7.966290	8.200760	8.090810	8.301620	8.561280	8.820530	9.199230	9.323660	9.280340	9.067740
ysaA	7.666010	7.870970	7.365520	7.368860	7.372480	7.839840	7.900320	7.785230	8.022690	8.500760	8.414310	7.511060	7.721700	8.699730	8.566740	7.784890	8.275690	8.486070	8.597570	8.215980
avtA	9.664410	10.006300	9.401610	9.475650	9.523500	9.750560	9.901710	9.314240	9.631100	9.847880	9.073850	9.313160	9.370430	9.727470	9.936920	9.509580	10.075700	9.965500	9.750660	8.950890
yaiO	7.928560	7.845380	7.633370	7.740510	7.585020	7.659680	7.752390	7.462160	7.565000	7.739240	8.216680	7.700370	7.971780	7.714400	7.716430	7.657150	7.629480	7.522340	7.683270	7.889460
malS	8.332780	8.048260	7.637520	7.625940	7.654990	7.783820	7.754430	7.982890	7.579260	7.726850	7.901210	7.579640	8.091320	7.718950	7.566900	7.649190	7.567340	7.637300	7.550670	7.817750
bax	10.196700	10.199100	10.173000	10.498800	10.368100	9.874530	9.309760	8.442350	8.358140	9.125300	9.970130	10.158500	10.263400	9.220000	8.808190	8.384220	9.124400	9.334470	9.448440	9.339820
xylR	7.235240	7.210080	6.640960	6.655820	6.906910	7.162790	6.977280	6.949060	6.794550	6.904890	6.993050	6.938360	7.007190	6.820020	7.042130	6.843990	7.069040	7.015020	6.874590	6.769900
xylH	8.154020	8.233940	7.500230	7.530500	7.591680	7.921020	7.620110	7.797680	7.129080	7.630240	7.910950	7.645930	7.983520	7.605590	7.602600	7.589550	7.397990	7.433490	7.409090	7.471270
xylG	7.659950	7.851510	7.469860	7.398130	7.442710	7.437650	7.499880	7.415750	7.135150	7.454770	7.884010	7.533290	7.573230	7.505710	7.449600	7.402300	7.132210	7.526220	7.438120	7.851730
xylF	7.515260	7.615820	6.847570	7.092140	7.129270	7.445820	7.012930	7.299920	6.920300	7.191100	8.721630	7.112900	7.639010	7.117330	7.028750	7.080130	6.899060	6.969770	7.003610	7.054680
xylA	7.761040	7.869190	7.829050	7.540970	7.670720	7.982850	7.508100	7.938420	7.911880	8.038410	7.958110	7.727180	8.126700	7.671530	7.743360	7.640560	8.044420	7.851950	7.956150	8.117590
xylB	7.696010	7.842690	7.492520	7.376510	7.403560	7.613870	7.439190	7.690220	7.703460	7.505310	8.064500	7.549950	7.641500	7.313530	7.499300	7.743470	7.493510	7.494970	7.519730	7.574470
yiaB	5.927920	5.938320	5.554100	5.633680	5.591000	6.558790	5.434810	6.596780	5.472340	6.267200	5.788850	5.542850	6.281080	6.054330	5.770260	5.394930	6.038330	5.658770	5.739720	5.745110
yiaA	7.157890	7.401700	7.054290	7.074580	6.931530	7.641120	6.687400	8.053800	6.976800	7.385960	7.107530	6.967380	7.995340	7.376350	7.003620	6.922560	7.185860	6.928880	7.083570	7.070020
frmR	9.535860	9.167910	10.929100	10.654700	10.599600	10.339300	10.334100	9.468050	9.908020	9.604400	9.177560	10.570800	10.152500	10.442200	10.193900	9.970520	9.530620	9.593180	9.465570	9.174970
wecH	6.664640	6.497300	6.797430	6.774230	6.859690	7.044810	6.738410	6.973050	6.435310	6.678850	6.976310	6.847980	7.258390	7.021700	6.683270	6.568490	6.562560	6.465140	6.400240	6.598430
ysaB	7.138510	6.809080	7.133450	7.088280	7.146170	7.631730	7.061080	7.924860	6.838780	7.394040	6.979190	7.147440	7.775490	7.457070	7.225040	6.817340	7.212570	6.810080	6.943070	6.690060
glyQ	10.533400	9.767110	11.655600	11.465700	11.529200	11.487000	11.512700	10.386400	10.380200	10.483700	9.950300	11.414500	11.244000	11.624700	11.370300	10.457100	10.459800	10.350500	10.297900	10.048000
glyS	10.334400	10.184200	11.322000	11.310300	11.248500	11.319800	11.353700	10.528700	10.336600	10.446400	10.733600	11.255100	11.303500	11.406700	11.395000	10.249600	10.202300	10.290600	10.150600	10.050500
sokA	3.660170	4.057040	4.085770	3.797710	4.015370	4.114700	3.725160	3.877690	4.189920	3.972470	4.225280	4.145350	3.934490	3.824310	3.829320	3.972900	3.709230	3.779040	3.434000	3.959200
insK	5.697920	5.459250	5.691670	5.941840	6.086750	6.237000	5.478330	5.913420	5.254140	5.308530	5.528390	5.621960	6.237220	5.707760	5.474170	5.457350	5.283880	5.310210	5.442230	5.458360
insJ	7.426540	7.145980	8.139020	8.314340	8.414050	7.887900	7.573490	7.639700	7.277060	7.103290	7.243640	8.006840	8.198000	7.801170	7.224390	7.256670	6.963220	7.221540	7.144460	7.432670
mokA	3.639890	3.398870	4.783470	5.232010	5.373270	5.298330	5.353430	4.989850	4.839340	3.999020	5.615660	4.963680	5.501730	5.180130	4.775640	5.152580	3.974360	4.481550	4.824000	4.913590
cspA	8.973840	9.255680	12.610600	12.760500	12.876700	12.475200	11.706600	9.990300	10.779500	9.759800	9.407110	12.387200	12.572600	12.176100	10.988600	10.970600	10.809300	10.293000	9.828060	11.700900
frmA	9.630390	9.508500	11.144300	11.013800	10.704100	10.731300	10.542400	9.915560	10.028700	9.819070	9.851090	10.621900	10.472900	10.578900	10.502800	10.034200	9.806300	9.609730	9.735200	9.334870
caiD	9.497190	9.572050	8.286570	9.050510	8.881790	8.821130	9.054190	8.677250	8.968910	8.863640	9.066910	8.864640	8.949860	9.017430	8.936470	9.013210	8.847030	8.999590	9.058310	9.243970
yiaG	7.242090	7.638460	7.020410	7.030960	7.085150	7.482500	7.013640	7.703590	7.468920	7.824000	7.496120	6.962290	7.768640	7.176530	7.266380	7.196530	7.587100	7.878920	7.780550	8.069570
yiaF	8.962530	9.280510	10.255400	10.169800	9.953850	10.127700	9.855170	10.188700	10.186200	9.907820	9.002560	10.062000	10.032000	9.893910	9.971220	9.947210	10.083300	9.963900	9.998640	9.911940
ghrB	9.480680	8.739910	8.777840	8.771850	8.903350	9.851300	9.648060	9.804720	9.385480	8.817630	9.416050	8.808550	8.813570	9.284900	10.042500	9.729670	9.189000	8.915590	8.469560	7.903600
yiaD	8.139230	7.893650	9.811840	10.116600	9.613950	9.874890	9.356350	9.064020	8.999880	8.925150	8.060420	9.676350	9.712790	9.589120	9.422270	8.847900	9.043720	8.718870	8.723020	8.618880
bisC	8.085380	7.951690	8.077480	7.974330	7.987120	7.965400	8.147070	7.991290	8.037160	7.842740	7.933580	7.960530	8.002770	8.036300	8.105420	7.939610	7.945470	7.902940	7.841070	7.958100
yiaC	8.280440	8.291440	8.159690	8.277950	8.392730	8.546710	8.461200	8.563710	9.094080	9.833470	8.252200	8.330120	8.437010	8.432200	8.538410	8.649890	9.721710	9.737920	9.920970	9.430630
tag	8.757180	8.573730	8.369010	8.423660	8.320580	8.830800	8.777450	8.724510	9.405490	10.111300	8.490180	8.382050	8.488330	8.600000	8.927500	8.956940	10.065000	10.233900	10.291600	9.898880
yhjY	8.644590	8.846830	7.931100	8.046520	7.976820	8.382190	8.059480	8.818870	8.273140	8.388730	8.597820	8.136260	8.665490	8.196350	8.313790	8.070850	8.403630	8.366430	8.308230	8.482310
yhjX	7.132370	7.305710	6.668690	6.594720	6.928360	8.466900	7.496940	8.168250	8.733700	9.291330	6.860940	6.991820	7.719710	7.933220	8.246910	7.768880	9.251920	9.314750	9.581710	10.878800
eptB	8.150920	8.024840	7.927610	8.035640	7.964350	8.120070	7.847960	7.640400	8.050500	8.153530	8.163280	7.867380	8.039510	7.789380	7.841090	7.778710	8.242810	8.122150	8.350080	8.329830
frmB	7.657530	6.965850	9.431690	9.163990	9.052180	8.667390	8.554530	7.205910	7.981000	7.464800	7.438060	9.078550	8.352990	8.892190	8.385210	8.010930	7.363770	7.561240	7.326600	7.406530
proK	9.354800	8.703510	9.491970	9.396920	9.482660	8.668950	8.657140	9.086070	8.950260	9.265620	9.706480	9.351890	9.091720	8.840620	8.733380	8.950330	8.903170	9.379730	9.622590	9.603840
dppA	12.358900	12.694100	8.152910	8.111980	8.234840	8.515620	8.471740	8.138990	8.202460	8.322060	10.222200	8.089120	8.178670	8.121640	8.224880	8.034110	8.784070	8.531940	8.467670	8.023060
dppB	9.961650	10.531700	8.251470	8.311150	8.214580	8.426960	8.370640	8.319100	8.021340	8.089030	8.528610	8.271220	8.341820	8.205000	8.121070	8.141160	8.158270	8.104070	8.176490	8.204360
dppC	9.768540	9.986610	8.230420	8.249390	8.232630	8.391400	8.213100	8.252790	8.057610	8.035670	8.626660	8.339820	8.350360	8.136470	8.213590	7.914560	8.162230	8.000850	8.194660	8.227760
dppD	10.494100	11.271900	8.425440	8.474860	8.398690	8.953450	8.405600	8.281100	8.040230	8.413650	8.914100	8.410540	8.562760	8.270010	8.354150	8.265310	8.559600	8.486040	8.486910	8.396670
dppF	9.671730	10.165300	7.683560	7.792020	7.767170	8.043460	7.534960	7.505030	7.467550	7.615360	7.975320	7.718820	7.842420	7.531290	7.677310	7.551750	7.904960	7.808020	7.660860	7.452860
yhjV	6.808310	6.658430	7.682430	7.794060	7.994780	7.757720	7.456730	6.831820	6.091870	6.807430	6.505080	7.761510	7.811120	8.024870	7.305220	6.524590	6.552870	6.307550	6.240140	6.042760
rdlD	7.351000	7.480210	8.304340	8.275910	8.203500	8.259240	8.166510	7.906050	7.873150	7.808520	7.724160	7.937040	8.225320	8.655430	8.260920	7.798520	8.151650	7.861010	7.853560	7.593220
ldrD	7.738500	7.844360	7.346710	7.206820	7.244430	7.461770	7.197320	7.425190	7.176580	7.190660	7.333480	7.326230	7.128050	7.218890	7.148670	7.115140	7.028910	7.085770	7.253660	7.349170
bcsG	7.761300	7.896190	7.691760	7.775820	7.757960	8.262860	7.927190	7.811590	7.619300	7.768420	7.177270	7.788280	7.554150	7.891940	8.205790	7.666270	7.792340	7.704750	7.760090	7.554030
yaiL	9.167370	9.420380	9.189700	9.422660	9.080460	9.306070	9.510700	8.944140	9.452670	9.040620	9.465650	9.232940	9.211340	9.379150	9.291160	9.480680	9.150960	9.062220	9.015800	8.549550
bcsF	7.098710	7.881910	8.048850	8.233540	8.368350	8.654440	8.397170	8.441690	9.035790	9.460830	7.132550	8.037430	8.028190	7.983760	8.839280	8.793620	9.452760	9.511390	9.128710	9.037340
bcsE	8.238250	7.747080	8.567410	8.696480	8.809710	8.921560	9.057230	9.028820	9.444450	9.519160	7.815950	8.575420	8.743300	8.749590	9.191860	9.303190	9.745480	9.603500	9.436560	9.222720
yhjR	9.074410	8.735640	8.907160	9.000110	9.018120	8.856110	9.009670	8.999790	8.885440	8.896040	8.006910	8.986490	9.015420	8.958250	9.179540	9.259180	9.177420	9.154240	9.052830	8.563920
yhjQ	8.396540	8.373180	8.599450	8.867760	8.736920	8.797660	8.766290	9.092960	8.895950	9.050730	8.690330	8.653470	8.965340	8.666680	8.853530	8.982540	8.965130	8.820940	8.862650	8.719740
bcsA	8.137810	8.319360	8.555850	8.495960	8.304440	8.598910	8.240520	8.558980	8.207590	8.230980	8.513220	8.504580	8.635850	8.522450	8.450130	8.370970	8.155490	7.974990	8.187640	8.500280
bcsB	8.552990	8.807110	8.658950	8.645920	8.536930	8.817100	8.454620	8.593710	8.396550	8.362590	8.610600	8.581000	8.808520	8.526280	8.657260	8.480320	8.363130	8.107510	8.248190	8.464080
bcsZ	7.815310	7.821960	8.275380	8.101650	8.139460	8.185700	8.290000	8.277990	8.119930	8.154080	8.471430	8.227710	8.410630	8.140630	8.098830	8.093320	7.992180	7.862700	8.041570	8.210740
bcsC	8.442380	8.759870	8.176760	8.087840	7.947520	8.389740	8.264960	8.813520	8.662380	8.748790	8.460140	8.069740	8.568530	8.118680	8.517080	8.615920	8.798770	8.583280	8.750540	8.713940
yhjK	8.730900	8.915920	9.265710	9.245600	9.184840	9.121600	9.183070	9.407130	9.042840	8.912440	9.229120	9.265930	9.341870	9.248480	9.266670	9.202030	8.841730	8.899120	8.821030	9.144650
dctA	11.281300	11.971800	9.010940	9.130170	9.266320	8.743330	9.540260	8.388220	8.016670	8.284190	10.532300	9.024550	9.361270	9.159680	8.588600	8.104100	7.922420	8.016570	8.135480	8.130440
mhpT	8.448000	8.333630	7.801970	8.046730	7.639660	7.831820	7.946900	7.467350	7.955360	8.012700	8.301370	7.794350	7.922770	7.914930	7.846200	7.848150	8.134270	7.913670	8.049410	7.915800
yhjJ	8.808660	8.857640	9.985010	9.889090	9.809480	9.931350	9.796690	9.605900	9.699380	9.874890	9.872970	9.796090	9.942560	9.831840	9.756590	9.844660	9.891780	10.017200	9.830620	9.184580
kdgK	9.236480	8.981950	9.301360	9.216800	9.170150	9.043900	9.479090	9.448860	9.601960	9.222620	9.470000	9.194740	9.400560	9.289070	9.436210	9.538820	9.257350	9.533180	9.401910	9.200160
yhjH	11.949700	11.919400	7.777140	7.709240	7.714470	8.240240	7.833510	8.250630	7.913900	8.057940	8.033120	7.791350	8.484430	7.850810	7.937700	7.841390	7.847620	7.811720	7.713790	7.850750
yhjG	8.015770	8.124840	7.787430	7.716020	7.634540	7.855140	7.826600	8.162730	7.864330	7.909550	8.071160	7.792860	8.270020	7.747150	7.741060	7.677140	7.733320	7.791610	7.876020	7.996850
yhjE	9.513580	9.383490	7.683630	7.573440	7.540890	7.630820	7.704940	7.680930	7.797330	7.494100	7.523410	7.656850	7.639090	7.631680	7.788440	7.582710	7.625560	7.554960	7.566690	7.438820
yhjD	7.203010	7.413720	7.856890	7.754160	7.790090	8.108280	7.932600	7.839400	7.727120	7.597500	7.878920	7.764890	8.031230	7.842650	7.932530	7.395800	7.570020	7.617690	7.298590	7.495670
yhjC	7.955810	7.712250	8.068800	8.070160	7.870450	7.865870	8.019380	8.031950	7.768660	7.697180	8.183300	7.971960	8.241620	8.013110	8.022360	7.572490	7.858770	7.623400	7.556110	7.517530
yhjB	7.522030	7.304810	7.362000	7.461570	7.419260	8.111600	7.723370	8.337410	7.390630	7.897760	7.534900	7.471970	8.254410	7.880430	7.828900	7.412400	7.685040	7.626250	7.665640	7.525180
treF	8.784550	8.208740	8.414260	8.426000	8.464190	8.375900	8.568080	8.727540	8.707240	8.546400	8.666460	8.566330	8.742350	8.518740	8.489010	8.739950	8.502490	8.734730	8.811140	9.193010
yhjA	7.160220	7.302680	7.618390	7.624330	7.726480	8.100290	7.725610	8.198100	7.672410	7.825350	8.015710	7.771540	8.376980	7.832560	7.664470	7.705810	7.618050	7.628220	7.719990	8.129320
mhpE	9.539600	9.307070	8.814410	9.012670	8.523780	8.995470	9.076880	8.569190	8.863020	9.003110	9.189870	8.906580	9.183620	9.069620	8.903850	8.958680	8.917790	8.828240	9.033420	9.160140
gadA	5.522770	5.603190	5.647800	5.545500	5.717420	6.731640	6.021150	8.164050	10.285300	11.088500	6.894760	6.020170	7.086310	6.183900	7.266570	9.300940	11.263100	11.358800	10.361800	9.231580
gadX	6.070720	6.670050	6.744720	6.651000	6.769090	6.927160	7.240310	8.080490	8.864420	8.006530	7.890690	6.897530	7.178010	7.478810	7.751510	8.396150	8.666080	8.121300	7.818030	7.244780
gadY	6.694530	6.711890	6.840080	7.038970	7.167260	7.039170	7.150000	7.400940	7.722660	7.674800	7.716140	6.959910	6.884010	7.531420	7.556790	7.554680	7.715730	7.147270	7.663700	7.225070
gadW	6.457250	6.223910	6.085370	6.236240	6.385660	6.926330	6.923720	7.932070	8.857440	8.627930	6.679100	6.418790	6.498360	6.906220	7.875680	8.520560	8.845760	8.444830	7.833300	6.494640
mdtF	7.626930	7.852820	7.165640	7.400390	7.377460	7.483950	7.393690	7.873700	8.005800	7.615010	7.384920	7.476960	7.979310	7.521250	7.590560	7.836320	7.532370	7.431020	7.379970	7.294240
mdtE	8.079360	8.099380	7.691290	7.704630	7.697520	8.126470	7.915330	8.864560	8.942920	8.279350	7.837430	7.873210	8.497550	7.854320	8.223000	8.783230	8.272030	8.156430	8.018000	7.978270
gadE	6.001700	5.891670	5.214210	5.176710	5.204140	5.771470	5.704720	7.715150	9.134720	9.135670	6.518420	5.675690	5.632580	5.515380	7.223920	8.579770	9.370490	8.877390	8.608140	7.350060
hdeD	7.447030	7.088340	7.131590	7.204820	7.176920	7.592030	7.603360	9.492140	11.190500	11.625700	7.466720	7.371130	7.091870	7.398610	9.181890	10.681900	11.836300	11.349600	10.309300	8.072140
hdeA	7.852390	8.173450	7.626390	7.902060	7.764820	9.221920	9.369580	12.201800	12.683200	12.884900	9.623540	7.816220	8.076030	8.654250	11.406200	12.590800	12.988500	12.611700	12.151400	10.430000
hdeB	6.531660	7.017440	6.617760	6.652270	7.026660	8.065120	8.423990	10.805000	11.662400	11.938900	8.194190	6.930240	7.143510	7.603020	10.600100	11.440800	11.934600	11.762500	11.037200	9.002400
mhpF	7.404620	7.667390	7.116960	7.263250	6.999220	7.496100	7.523940	7.361880	7.532050	7.711030	7.849820	7.307440	7.576060	7.474280	7.395200	7.510540	7.610400	7.620770	7.700850	7.836050
yhiD	6.901450	7.250620	6.547940	6.686770	6.867760	7.313960	6.893760	7.692950	7.710450	8.283690	6.908800	6.853110	7.295950	6.933020	7.342430	7.823450	8.279120	8.048480	7.672690	7.301180
dctR	5.791030	5.835260	5.635960	5.618180	5.726440	6.103100	5.568580	6.432320	6.540580	6.505300	5.937400	5.727330	6.114310	5.618080	5.907610	6.612570	6.762200	6.571620	6.197790	5.807120
slp	6.789540	6.475850	6.610150	6.642460	6.666320	6.694460	6.729940	8.978260	9.896240	9.953870	7.917440	6.796440	6.882140	6.816110	8.068920	9.731070	9.704420	9.709940	9.011190	7.958630
yhiS	4.778160	4.684590	4.408650	4.104310	4.612380	4.606660	4.343020	4.474900	4.217700	4.466010	4.836060	4.660440	5.076940	4.351370	4.318550	4.387030	4.239630	4.383210	4.469850	4.406320
arsC	8.781740	8.247180	7.939180	8.047680	7.981960	8.110970	8.205670	8.262360	7.865550	8.105070	8.084660	8.124660	8.332210	8.125990	8.198920	8.272600	8.066070	8.133760	8.314690	8.278750
arsB	7.367220	7.295680	6.876330	6.862840	7.036950	6.945790	7.162470	6.794630	6.468560	6.815120	6.614720	6.892120	6.958160	7.040870	7.070820	6.985770	6.830190	6.904430	6.953490	6.817640
arsR	8.994300	8.516710	8.730140	8.519890	8.537490	8.533810	8.517810	8.609750	8.522920	8.451860	8.593310	8.606000	8.804240	8.593300	8.589120	8.554780	8.469470	8.185250	8.482160	8.587350
dinQ	8.076290	8.056010	7.308210	7.103630	7.394280	7.071050	7.221310	7.694020	7.159590	7.448700	7.190770	7.499090	7.106060	7.416190	7.405900	7.193360	7.270920	7.346600	7.243010	7.556320
gor	10.025700	10.132000	10.622700	10.484100	10.411800	10.585700	10.315300	10.689100	10.650900	10.718700	10.243200	10.416800	10.589600	10.630500	10.739100	10.584800	10.644200	10.471600	10.610300	10.649500
mhpD	8.022870	8.026380	7.793260	7.900920	7.674360	7.772620	8.053790	7.522090	7.878220	7.875060	8.170890	7.822620	8.007390	7.982570	7.776590	7.980630	7.887370	7.864290	7.917660	8.153050
yhiR	8.384980	8.527360	9.649320	9.547750	9.492880	9.367220	9.332000	8.804610	9.141580	8.930350	8.816580	9.542470	9.317900	9.346880	9.097690	9.038550	8.940500	8.946270	8.887500	9.045970
prlC	8.357800	8.311170	8.755630	8.830960	8.598000	9.259490	8.857540	8.497240	8.604870	8.586420	8.404740	8.590950	8.757960	8.342000	8.773480	8.553480	8.768240	8.486800	8.470450	8.539660
yhiQ	9.175600	9.062300	9.383790	9.326510	9.282440	9.788830	9.351860	9.223690	8.810010	9.046270	8.672140	9.315640	9.623430	9.237440	9.184790	9.010620	9.102170	9.014700	9.087660	9.134980
dtpB	8.523150	8.834470	8.668040	8.729440	8.605400	8.626170	8.660470	8.866370	9.050380	8.976740	9.388150	8.769590	8.863900	8.773430	8.652670	8.945370	9.202650	9.103750	8.925510	8.947220
uspA	12.071700	12.307000	10.506600	10.559100	10.443800	11.944000	11.968400	12.413700	12.876100	12.987400	13.132000	10.593500	10.476500	12.067200	12.624400	12.482800	13.306700	13.134900	12.822700	12.114700
uspB	7.422570	7.626800	6.901060	6.928220	6.963070	7.149620	6.873920	7.470690	7.965680	8.420970	7.567420	7.008070	7.392280	7.005140	7.429910	7.746700	8.458020	8.765190	8.917650	9.116950
pitA	8.937030	9.306640	10.980600	10.846100	10.763700	10.259800	10.158500	9.341500	8.881100	8.596520	9.788110	10.842300	10.650600	10.468900	9.946900	9.168460	8.658520	8.592820	8.598530	8.758890
yhiN	8.700410	8.453100	9.537240	9.423520	9.409100	9.039650	8.813430	8.779980	8.948920	8.738560	8.636300	9.455440	9.269870	9.158990	8.734900	8.757320	8.824800	9.057190	9.077020	9.175660
yhiM	7.224110	7.196510	7.066120	7.079210	7.164720	7.077550	7.066240	7.248140	7.079270	7.288300	7.143800	7.163900	7.369230	7.173690	7.062750	6.928630	7.271090	7.089130	7.109580	7.125240
yhiL	5.536180	5.852960	5.783190	5.716120	5.818150	5.529020	5.706470	5.896700	5.405520	5.250030	6.020050	5.860890	5.959760	5.754290	5.401510	5.459730	5.370220	5.507200	5.466080	5.628290
mhpC	8.034570	7.976870	7.441210	7.495980	7.424490	7.409960	7.788080	7.259370	7.548880	7.634170	7.799060	7.470550	7.634380	7.534410	7.451120	7.536060	7.531200	7.496350	7.723350	7.509040
yhiJ	5.595350	5.575020	5.798890	5.704070	5.835080	5.886720	5.637730	6.151440	5.684440	5.465430	6.031550	5.758790	6.292470	5.702190	5.424560	5.650270	5.392720	5.420990	5.502720	5.810360
yhiI	9.486880	9.089020	8.871480	8.795880	8.720360	8.902350	9.399420	9.749390	10.147100	9.920120	9.614320	8.886740	8.924570	8.896990	9.389760	9.860530	10.318700	9.861590	9.881320	9.512500
rbbA	8.097260	7.889160	7.661590	7.552000	7.659500	8.259920	8.215940	8.434940	8.106050	7.906320	8.729070	7.772760	8.050850	8.021960	8.321310	8.167430	8.050090	7.935980	7.802120	7.909400
yhhJ	8.782810	9.239000	8.408700	8.531310	8.488570	9.025830	8.778200	8.980550	8.527740	8.476780	9.225330	8.539570	8.646450	8.672180	8.882130	8.670260	8.542930	8.487050	8.443730	8.555740
yrhC	7.897320	8.438760	8.250060	8.114340	8.094120	8.455830	8.075690	8.887920	8.329310	8.317840	8.119860	8.287520	8.754220	8.180770	8.100630	8.236160	8.209530	8.088160	8.189740	8.347510
yhhH	6.274300	6.163900	6.489390	6.604250	6.676680	6.547860	6.177020	6.874210	6.638880	6.480430	6.350190	6.637950	6.805820	6.260940	6.263270	6.673410	6.467660	6.261700	6.410130	6.597950
rhsB	6.284670	6.078270	6.155690	6.268470	6.476130	6.537710	5.952990	6.732800	6.315860	6.034030	6.254650	6.450620	6.570220	5.696620	5.964850	6.111480	6.010670	6.068270	6.036120	6.355410
nikR	8.295600	8.609650	8.256340	8.433830	8.395650	8.253990	8.505070	8.433230	8.171700	8.093190	8.130810	8.390670	8.554050	8.332530	8.294560	7.968520	8.134170	8.130250	8.072470	7.976820
nikE	8.226700	7.880840	7.857030	7.793490	7.841110	7.871780	7.933980	8.104790	7.912540	7.871660	7.955720	8.028590	8.064000	7.896160	7.881860	7.820290	7.695210	7.621900	7.713410	7.925000
mhpB	8.062940	7.843800	7.425450	7.629530	7.453010	7.620780	7.782620	7.500430	7.651220	7.698630	8.141300	7.718950	7.864630	7.790840	7.586300	7.785270	7.672100	7.673370	7.850640	8.060450
nikD	8.304820	8.628860	8.245540	8.333850	8.268610	8.359730	8.419380	8.640250	8.437480	8.534660	8.682850	8.454120	8.478040	8.320140	8.385800	8.298510	8.365720	8.341270	8.511370	8.393340
nikC	8.374000	8.634210	8.365480	8.352110	8.324500	8.319970	8.405040	8.497610	8.214540	8.237800	8.736570	8.572330	8.519480	8.350560	8.310260	8.270210	8.066450	8.132250	8.257780	8.635890
nikB	8.877570	9.121420	8.679350	8.656470	8.805350	8.500780	8.767040	8.572240	8.541860	8.450570	9.055240	8.883170	8.865410	8.856240	8.566410	8.494980	8.391670	8.550400	8.579400	8.749370
nikA	7.764980	7.986940	7.459210	7.479050	7.670190	7.626940	7.896240	7.694110	7.530850	7.685610	8.161140	8.029970	7.725620	7.991030	7.775710	7.759650	7.503390	7.552000	7.556570	7.606090
acpT	9.058630	8.600330	9.360200	9.506440	9.476480	9.466580	9.162090	8.477890	9.593570	10.451100	8.185250	9.311790	9.251420	9.040380	8.945030	9.289170	10.299300	10.378500	10.215800	8.904220
yhhT	7.847150	7.731680	7.439630	7.518190	7.720300	7.872930	7.791450	8.176340	8.391370	8.494300	7.658350	7.608330	7.982850	7.788260	7.936240	8.283030	8.035440	8.745870	8.315300	8.350940
yhhS	7.640010	7.668630	7.444320	7.659470	7.631310	7.950930	7.986580	7.922940	7.914830	7.890990	7.361380	7.593710	7.766480	7.907030	8.315900	7.794050	7.827940	7.827790	7.613830	7.725860
dcrB	9.888680	10.350000	10.591700	10.663300	10.465300	10.906700	11.084600	11.247800	10.803900	11.246100	10.725200	10.657500	10.601900	10.843000	11.161300	11.042800	11.205200	11.083700	11.168300	11.142300
yhhQ	7.601020	7.838580	7.346110	7.459860	7.505180	7.121520	7.032820	6.645970	6.578540	6.995610	7.245740	7.533820	7.218830	7.140410	7.036450	7.286490	6.855860	7.211200	7.246020	7.633770
sirA	8.922890	8.743990	9.827670	9.815240	9.981190	9.469830	9.222230	9.632820	9.818170	9.591920	8.955570	10.014100	10.087100	9.154110	9.054500	10.328000	9.782590	9.812160	10.116400	11.603800
mhpA	8.990450	8.624000	8.518070	8.498850	8.342880	8.437460	8.621680	8.464190	8.433550	8.535840	8.866850	8.550030	8.692850	8.562760	8.473120	8.450240	8.456540	8.505220	8.666310	8.729430
zntA	9.032140	8.908470	8.800270	8.867410	8.755130	8.903790	8.913250	8.882660	9.206650	9.969800	10.611100	8.803540	9.055740	8.890310	9.085940	8.892640	9.819690	9.704820	9.848060	9.389840
yhhN	8.765050	8.730950	8.366130	8.216860	8.107330	8.426460	8.105180	8.929040	9.196330	8.944480	8.312050	8.145150	8.415690	8.562470	8.893260	8.880060	9.156910	8.849490	8.619820	8.247350
yhhM	9.453830	9.568590	9.458540	9.291340	9.263080	9.273550	9.462510	9.309120	9.432610	9.453240	9.919240	9.368240	9.238940	9.473170	9.453230	9.448770	9.591260	9.378240	9.498940	9.388510
yhhL	7.876650	7.656560	8.551250	8.384780	8.507930	8.120110	8.266090	8.298990	8.244680	8.237510	8.216710	8.420430	8.698990	8.251330	8.244270	8.177520	8.253350	8.248320	8.137180	8.430420
rsmD	8.667060	8.826540	9.880460	9.838000	9.840190	9.560070	9.474960	9.093670	9.462550	9.403510	9.286940	9.816790	9.649720	9.434260	9.422820	9.319330	9.534900	9.616800	9.449190	9.585150
ftsY	10.081900	9.790860	11.266600	11.069000	11.141700	10.930200	11.121000	10.792000	11.002500	10.816800	10.369600	11.121800	10.884000	11.226300	10.894900	11.089200	10.763800	10.881800	10.856900	11.572300
ftsE	9.386780	9.435430	10.802300	10.434200	10.561900	10.351700	10.511000	10.094300	10.444100	10.393000	10.241700	10.609100	10.309200	10.431300	10.323500	10.400200	10.363000	10.543100	10.594200	10.898400
ftsX	8.994460	9.142560	9.741580	9.579240	9.734820	9.427630	9.431990	9.497940	9.533660	9.497750	9.276940	9.673050	9.746450	9.590380	9.481460	9.515950	9.516640	9.678930	9.360030	9.897460
rpoH	8.769690	8.926090	9.110070	9.131520	9.175210	8.990240	9.220400	9.172830	9.194210	9.234810	9.534490	9.195840	9.334930	9.361240	9.068150	9.193300	9.173430	9.360300	9.427230	10.459600
livJ	12.806100	12.954100	9.411380	9.423440	9.265900	9.138400	9.268710	9.060080	8.931860	8.717240	9.110440	9.156800	9.547800	9.047010	8.996430	8.959440	8.783880	8.900580	8.879960	9.020650
mhpR	9.578630	9.779080	8.779600	8.845470	8.610270	8.852550	9.065150	8.776470	9.189330	9.235120	9.656830	8.854390	8.855240	8.790970	8.955750	9.220300	9.387500	9.419160	9.377430	9.081850
caiE	8.238030	8.145380	7.521150	8.187330	8.009520	8.117430	8.271420	7.917890	8.050170	8.134700	8.126660	7.948360	8.297460	8.147420	7.961890	8.221930	7.886360	8.260230	8.130300	8.396750
yhhK	9.276610	8.793300	9.729290	9.651610	9.466760	9.414090	9.723260	9.943040	9.738790	9.430840	9.406220	9.635680	9.588200	9.697820	9.737520	9.671390	9.779730	9.584330	9.490270	9.358200
livK	10.841400	11.401800	8.705040	8.621060	8.448380	8.518670	8.624790	8.565180	8.429750	8.285490	8.730850	8.551190	8.856820	8.479970	8.496830	8.325900	8.328360	8.468950	8.478030	8.603670
livH	10.044500	10.645100	8.979520	8.919380	8.858350	8.910980	8.934760	9.028220	8.740050	8.747110	9.295700	8.975130	9.185790	8.929580	8.751760	8.833930	8.635130	8.867830	8.806370	9.117040
livM	9.401150	9.614560	8.002720	7.938300	7.958980	8.001610	7.932710	7.867320	7.439450	7.413910	7.740700	7.908900	7.996700	7.875030	7.708710	7.584330	7.391000	7.204090	7.410270	7.832270
livG	10.424800	11.015100	8.761290	8.694530	8.712330	8.653440	8.675310	8.597860	8.095780	8.152810	8.482330	8.654410	8.848040	8.592160	8.415660	8.318980	8.090020	8.169410	8.225450	8.431840
livF	9.758610	9.710900	8.238570	8.343760	8.246690	8.325510	8.364660	8.521890	8.087010	8.047440	8.428770	8.257270	8.553130	8.280010	8.137430	8.103690	7.906760	7.995480	8.106740	8.362550
ugpB	8.291740	8.247740	8.011850	8.006820	7.966510	8.012650	8.234030	8.397970	8.021070	7.988850	9.651500	8.134930	8.330210	7.981820	7.987810	8.006450	8.047970	8.097820	8.163640	8.332400
ugpA	8.267360	8.417040	7.882700	7.883370	7.815580	7.888210	7.862470	8.175270	7.588200	7.812770	8.069090	7.863460	8.331790	7.945150	7.689300	7.636770	7.698080	7.568300	7.679270	7.857980
ugpE	8.293110	8.253190	7.547680	7.729980	7.723260	8.392090	7.876640	8.142130	7.637690	7.969200	8.427980	7.724880	8.152070	7.855890	7.867150	7.551060	7.860430	7.820140	7.777600	7.811450
ugpC	8.996690	9.020240	8.919530	8.841690	8.885180	8.817510	9.199450	9.102140	9.194610	9.046330	9.187370	9.025290	9.022840	8.996430	8.921140	9.140720	8.958140	9.263470	9.207850	9.457680
lacI	8.081540	8.314530	7.930670	8.287380	8.057960	8.115150	8.486370	8.198200	8.525210	8.828100	8.325820	7.999320	7.979750	8.255350	8.466330	8.823800	9.024010	8.458720	8.751930	8.097870
ugpQ	9.252450	8.941460	8.969270	8.959230	8.933710	9.360360	9.176570	9.407940	9.770100	9.878990	9.636250	9.043720	9.239180	9.159490	9.343940	9.462030	9.816720	9.969680	10.077200	10.362300
yhhA	8.589570	8.468460	8.146930	7.953810	8.008270	8.303330	8.691120	9.376890	10.073700	10.870700	9.224400	8.171270	8.370130	8.659630	9.012360	9.653280	10.672500	10.696100	11.245200	11.418200
ggt	9.017400	8.625500	8.632910	8.555190	8.573370	8.619140	8.735270	8.886180	8.469980	8.453260	8.898870	8.692990	8.885930	8.674790	8.524220	8.472500	8.299170	8.411760	8.471020	8.884380
yrhB	7.191040	7.623300	7.172670	7.272870	7.363950	7.211080	7.062590	7.238970	7.034770	6.967970	7.174370	7.330390	7.319950	7.198460	6.997540	7.061160	6.860110	6.834040	6.907500	7.207180
yrhD	3.463210	3.627610	4.188680	3.914250	3.883640	3.794620	4.209840	4.592120	3.681800	3.773570	4.154310	4.039210	4.330210	4.283020	3.707880	3.750200	3.745410	3.745520	3.872220	4.085230
yrhA	5.043510	5.170940	4.793500	4.830180	5.080420	5.421490	4.822630	5.593730	4.936570	5.109880	5.110290	5.043670	5.685410	5.395910	5.047000	4.767470	4.910840	5.093880	5.056680	5.098040
yhhZ	4.909870	4.667550	4.765920	4.511560	4.527980	4.985570	4.737820	4.983000	4.315840	4.572460	5.012600	4.852430	5.050510	4.749500	4.808390	4.472070	4.615700	4.636590	4.818200	4.878240
yhhY	7.875780	7.716830	7.337050	7.358740	7.340090	7.464170	7.716800	7.543970	7.725120	7.412690	7.837550	7.351270	7.376240	7.843200	7.924690	7.463060	7.723490	7.498890	7.450460	7.466680
lacZ	8.618530	8.668700	8.124180	8.339020	8.127710	8.143200	8.281290	8.110720	8.168750	8.249840	8.504040	8.394150	8.419970	8.311400	8.154380	8.211950	8.157510	8.119860	8.312650	8.406020
ryhB	7.906010	7.787120	8.140220	7.871960	8.284900	7.877370	8.217480	8.036750	7.830490	7.881720	8.250540	8.421690	8.290530	8.148860	8.222850	7.856140	7.562950	8.020270	8.269720	9.533730
yhhX	8.527550	8.385750	8.883610	8.902330	8.885410	9.740010	9.588710	9.441420	9.757550	9.810770	9.102550	8.864320	8.815520	9.110020	9.894040	9.473990	9.983160	9.923400	9.687020	9.070940
yhhW	8.447030	8.457590	8.250190	8.294140	8.356580	8.395600	8.496430	8.720300	9.147760	9.545580	8.752900	8.344510	8.430570	8.386890	8.576750	8.783140	9.465540	9.843720	9.839330	9.899130
gntR	9.475750	9.427100	9.366930	9.427860	9.390600	9.425940	9.534120	9.351120	9.135120	9.121540	9.545000	9.460780	9.487830	9.528410	9.390980	9.462160	9.344840	9.339460	9.259570	9.116850
gntK	8.288660	8.208520	8.105690	8.333130	8.426440	8.469980	8.970340	8.273120	7.921970	8.272830	9.811100	8.354850	8.740880	8.642310	8.490510	8.079420	8.114000	8.399120	8.334750	8.169130
gntU	8.285640	7.878730	7.752690	7.811290	7.706800	7.903560	7.883270	7.778500	7.422170	7.695530	7.878860	7.874330	8.219580	7.871760	7.741340	7.651080	7.540330	7.410120	7.538380	7.686300
yhgN	7.589130	7.533950	8.020480	7.950570	7.869100	7.830250	7.787480	7.785790	7.873470	7.764910	7.672800	7.986060	7.720040	7.789730	7.796550	7.949400	7.670120	7.559250	7.804870	7.750950
asd	11.496500	10.729500	9.766870	9.553900	9.567460	10.590800	10.191100	10.522900	11.348400	11.580300	10.590900	9.560280	9.600900	9.878040	10.679200	10.709500	11.935600	11.742800	11.363300	10.896000
glgB	9.525860	10.228200	8.734530	8.761230	8.562030	10.018900	8.982410	9.486040	10.277700	10.981700	10.152100	8.459970	8.724770	8.742900	9.666870	10.086000	11.286500	10.974800	11.121300	10.447300
glgX	9.368280	9.897860	8.515280	8.485260	8.444550	9.798170	8.925880	9.008650	9.971690	10.383500	10.126200	8.381450	8.470430	8.683620	9.307590	9.660020	10.760600	10.969800	10.664000	10.341600
lacY	7.501480	7.692540	6.628630	7.116210	6.855990	7.393520	6.989840	7.064560	7.231280	7.471660	7.243260	6.932420	7.277330	7.192080	7.192180	6.859190	7.257640	7.177010	7.287600	7.055570
glgC	9.477480	10.024600	8.517520	8.683830	8.652870	9.794260	8.903330	9.370210	9.849980	10.735900	9.995010	8.509260	8.698730	8.557500	9.308250	9.593750	10.913800	10.725800	10.947300	10.259100
glgA	9.040020	8.549510	8.066280	8.159200	8.073170	9.557460	8.582360	9.082740	9.634130	10.437300	9.966640	7.979710	8.097600	8.193500	9.001260	9.444060	10.496500	10.840300	10.473200	10.447700
glgP	8.733090	8.460870	7.813710	7.692310	7.613260	8.521420	7.968100	8.328560	8.421650	9.025160	8.510130	7.763470	8.206560	7.690210	8.131650	8.319600	9.088200	9.375710	9.227910	8.906690
yzgL	7.693230	7.585010	7.627870	7.593280	7.493820	7.732780	7.286510	7.728810	7.746160	8.082740	7.593460	7.550790	7.874120	7.546160	7.501410	7.658310	8.190500	8.315730	8.027920	8.100750
glpD	11.213600	11.252400	8.183300	8.293240	8.214550	7.828790	8.119940	8.432710	8.073910	7.835650	8.153700	8.368690	8.652780	8.044160	8.265810	8.146230	7.887580	7.862370	7.948110	8.128840
glpE	9.087290	9.172800	9.877160	9.931090	9.747870	9.335500	9.174870	9.116800	9.289980	8.688010	8.795290	9.747140	9.745160	9.068850	9.098590	9.384330	9.158260	8.891520	8.900810	8.447180
glpG	9.371370	9.098120	10.388200	10.319500	10.259000	10.372400	10.242000	9.793050	9.609300	9.300780	9.307230	10.247900	10.373600	9.884990	9.794930	9.647000	9.440510	9.212800	9.197510	8.679490
glpR	8.138190	8.283650	9.160170	9.118100	9.015930	9.107220	9.244070	9.163480	8.963010	8.662240	9.166230	9.145870	9.138340	9.105530	9.223200	8.967360	8.779290	8.750410	8.733390	8.774400
rtcR	7.787240	8.013560	7.795330	7.813420	7.725760	7.767460	7.733050	8.012140	7.758710	7.687650	8.046100	7.868250	8.109690	7.781180	7.692980	7.778510	7.580050	7.656300	7.726140	8.064110
rtcB	8.358400	8.723280	8.442180	8.400230	8.406270	8.484990	8.358920	8.843860	8.532880	8.502200	8.765020	8.363140	8.802460	8.429910	8.342460	8.416400	8.387730	8.561270	8.533360	8.544290
lacA	6.018050	6.459550	5.554760	5.956960	5.611930	5.962080	5.683410	5.763830	5.892180	5.927030	5.929510	6.025370	5.908610	5.820390	5.833120	5.987830	5.957520	5.915480	6.015090	5.816940
rtcA	8.404380	8.457470	8.519430	8.445140	8.430420	8.291140	8.516200	8.631600	8.577430	8.549370	8.838930	8.617150	8.738940	8.462930	8.369770	8.446190	8.551060	8.657180	8.623500	8.759650
malT	8.670460	8.680150	7.942920	8.147010	8.201540	7.795570	8.343870	7.463260	7.849130	7.760770	9.324830	8.239760	8.207290	7.854800	7.841700	7.530020	8.057000	7.902960	7.960330	7.691720
malP	7.995260	8.217510	8.215940	8.488960	8.706480	10.442000	9.819620	8.092230	8.182640	8.334710	10.298600	8.552980	8.672840	8.879130	9.031210	7.920840	8.209210	8.314740	8.122470	7.770830
malQ	8.698230	8.765360	8.573530	8.688590	8.751570	9.979830	9.203820	8.741120	8.397580	8.395890	9.518750	8.741450	8.888620	8.693700	8.724680	8.259380	8.290480	8.308820	8.422260	8.455540
gntT	8.678340	8.648780	7.985570	8.259440	8.210420	8.416470	8.398170	8.395070	7.935760	8.438030	8.590740	8.278490	8.701370	8.320720	8.131570	7.886770	8.186220	8.169970	8.186860	8.329780
nfuA	10.832000	10.685300	11.418500	11.150300	11.211700	11.183800	11.752400	12.153700	12.866000	12.436600	9.767620	10.815200	10.921000	11.212300	11.732300	12.388200	12.806200	12.606400	12.335900	12.270300
gntX	8.902410	9.394890	10.037400	10.026500	10.054600	10.249200	10.142300	9.663540	9.845310	9.574660	8.713710	9.849420	9.613340	9.986950	10.211800	9.854790	9.993700	9.468210	9.476150	8.629920
bioH	8.759530	8.801170	9.068750	9.133330	9.172890	9.056560	9.155760	9.328710	9.057250	8.836830	8.822740	9.104520	9.304520	9.270770	9.101220	8.934620	8.889940	8.822080	8.734130	8.476760
yhgA	7.239340	7.283700	6.773830	6.932230	7.167940	7.108970	7.235040	7.226640	7.409880	7.379890	7.202380	7.116930	7.285870	7.211550	7.290060	7.290440	7.372280	7.477200	7.561840	7.382530
feoC	9.270050	9.597830	9.365580	9.399170	9.543670	9.236950	9.697000	9.517320	9.752830	10.092200	9.448230	9.734620	9.523120	9.525160	9.877490	9.732230	9.490590	10.068500	10.224900	11.069900
cynX	8.613610	8.652800	7.794240	8.120970	7.865650	8.221290	7.736340	7.623300	7.742090	8.031370	7.947340	8.087230	8.063770	8.074920	7.964600	7.719500	7.953010	7.862740	7.991440	7.883720
feoB	8.037440	7.953570	7.780710	8.062930	8.029260	7.888780	8.445480	7.738430	8.030860	8.802750	7.703860	8.296550	7.912880	8.022360	8.478850	8.256200	8.260790	8.571790	8.751250	9.278180
feoA	9.150880	8.682220	9.037150	9.103830	9.286640	10.463800	11.031100	10.489100	9.719330	10.866600	7.719790	10.049400	9.591080	11.371100	11.867400	10.530600	10.297500	10.508600	10.599700	11.363300
yhgF	8.880900	9.624220	10.270800	10.327500	10.263200	10.780300	10.715500	10.705700	10.206500	9.914800	9.637130	10.196300	10.357400	10.383300	10.822200	10.441800	9.870920	9.882260	9.749900	9.506980
greB	8.732080	8.433800	9.314050	9.339090	9.568490	9.350420	9.363260	9.324590	9.898170	10.045700	8.538700	9.336610	9.254120	9.155500	9.391520	9.767050	10.309100	10.256100	10.076500	9.824800
ompR	8.533080	9.191960	9.480760	9.396380	9.646490	9.500380	9.873950	9.270020	9.727260	9.822280	9.107030	9.504200	9.336610	9.400370	9.568390	9.814080	9.944890	9.844520	9.740960	9.647300
envZ	9.149940	9.022160	9.736450	9.772460	9.673530	9.911540	9.565100	9.475110	9.431050	9.373760	9.337710	9.660060	9.712190	9.534850	9.860810	9.501790	9.462410	9.008220	9.165310	9.331160
pck	10.942500	10.459300	10.206400	10.361900	9.948460	10.350000	9.929490	9.763120	9.297960	9.078770	11.584600	9.971140	10.229000	10.049700	9.958310	9.387920	9.057350	8.770220	8.872410	8.712430
yhgE	7.675300	7.712890	7.978550	7.914590	7.930940	7.895250	7.856420	8.163180	7.933420	8.029860	8.275160	7.791570	8.051150	7.927100	8.027610	7.784070	7.912130	7.900110	7.825980	7.902220
hslO	8.610840	8.548600	9.454630	9.323930	9.427210	9.729200	9.463520	8.657870	8.625930	8.558830	8.263150	9.149340	9.468870	8.984230	9.044140	8.887040	8.699460	8.490660	8.539300	9.002820
hslR	9.717340	9.345320	10.893300	10.838800	10.724700	11.470100	10.604200	9.964900	9.985350	9.950260	9.113620	10.557600	10.521300	9.964720	10.036900	10.064500	10.129000	9.803160	9.983910	10.392200
cynS	6.515640	6.987560	6.298720	6.393960	6.436490	6.693540	6.193300	6.363640	6.332240	6.442730	6.597810	6.471300	6.643180	6.678750	6.723580	6.398580	6.564090	6.688680	6.950510	6.598360
yrfG	9.274760	8.552940	10.861300	10.736100	10.588200	11.134200	10.397900	9.792650	10.007700	9.621970	9.253450	10.578500	10.331500	9.889500	9.782570	9.970030	9.870390	9.631420	9.741990	9.866110
yrfF	8.159340	7.943620	8.333860	8.398740	8.100290	8.329130	8.022340	8.039820	7.468210	7.555150	8.015110	7.998730	8.204400	7.887500	8.393480	7.535470	7.660090	7.271630	7.368660	7.509970
nudE	8.267530	8.183580	8.759320	8.990140	8.883010	8.453050	8.594600	8.265970	8.094920	7.957070	8.052090	8.563530	8.721850	8.430750	8.398820	8.454320	8.287900	8.400590	8.447260	8.141320
mrcA	9.202880	8.985360	9.624570	9.724510	9.542820	9.377630	9.434640	9.368370	9.054160	8.796350	9.527410	9.505060	9.743140	9.522300	9.428240	9.247890	8.821930	8.729540	8.868560	9.412220
hofM	8.246910	8.646290	8.390990	8.174570	8.088750	8.194310	8.251960	8.577430	8.398880	8.413220	8.731300	8.323510	8.685880	8.267680	8.079630	8.379100	8.448910	8.433860	8.558840	8.711910
hofN	8.318990	8.644230	8.331100	8.038370	8.035870	7.981320	8.169270	8.241170	8.303760	7.917130	8.616990	8.167250	8.437070	8.090520	8.095310	8.168960	8.144450	8.159400	8.424600	8.594880
hofO	7.453070	7.924430	7.370650	7.302540	7.311120	7.458280	7.393030	7.762210	7.567220	7.362620	7.509870	7.171230	7.604670	7.280160	7.466240	7.515000	7.356360	7.112970	7.379530	7.733410
hofP	7.142220	7.625260	6.880480	7.086540	6.905230	7.181520	7.175110	7.374020	7.189720	6.891410	7.286590	7.087720	7.487100	7.149190	7.221480	7.206730	6.952900	6.898780	7.180970	7.237480
hofQ	7.898070	8.246910	8.155100	7.977860	8.027310	7.949330	8.261910	8.436680	7.986430	7.968190	8.563080	8.259860	8.410860	8.276540	7.860540	7.917290	7.865970	7.907660	8.048230	8.437280
aroK	10.400500	10.123700	11.708500	11.570500	11.605700	11.369600	11.188800	9.994140	10.235300	10.199600	10.049500	11.647000	11.537000	11.044500	10.464300	10.528300	10.276500	10.401900	10.326400	9.938750
cynT	7.480400	7.686300	7.138660	7.121480	7.152350	7.518130	6.829600	7.577380	7.495930	7.721060	7.501310	7.221210	7.644090	7.376480	7.374480	7.436680	7.478640	7.488850	7.530770	7.596070
aroB	9.419980	9.691650	10.610700	10.494700	10.561000	10.230300	10.181500	9.456060	9.802250	9.504290	9.542130	10.551700	10.325800	10.116200	9.875760	9.876400	9.595170	9.743710	9.700530	10.000100
damX	10.123400	9.879610	11.048300	10.934600	10.891400	10.733200	10.740500	10.427000	10.471100	10.206200	10.172200	10.769500	10.730100	10.701400	10.749700	10.210100	10.274000	10.051700	10.281700	10.274600
dam	9.163950	8.745320	9.968030	9.894320	9.865120	9.878990	9.887000	9.246530	9.521660	9.220750	8.871350	9.771670	9.526920	9.946820	9.752350	9.693330	9.409870	9.383370	9.289800	8.492830
rpe	9.824630	9.366520	10.111000	9.899230	10.051300	10.267400	10.252500	10.144800	10.042700	9.566540	9.478860	9.970040	9.761420	10.218800	10.386300	10.090200	9.869520	9.817870	9.537030	9.214920
gph	9.537260	10.093700	10.620100	10.756400	10.627800	11.167000	10.982000	10.572300	10.685900	10.181500	10.239800	10.656100	10.437400	10.756300	11.078100	10.603200	10.521100	10.338000	10.317800	9.386080
trpS	7.868490	8.684250	9.088300	9.160220	9.206290	9.452190	9.343230	9.372420	9.193440	9.255050	9.260820	9.128660	9.275350	9.476450	9.741570	9.103560	9.432380	9.166620	9.267000	8.917630
yhfZ	8.194210	8.233610	8.433940	8.422200	8.503470	8.105490	8.344960	8.386010	7.793560	7.915130	9.313630	8.529340	8.589970	8.399180	7.909010	7.823380	7.778130	7.850700	7.820950	8.373020
yhfY	7.799980	8.176950	7.650000	7.706740	7.761220	7.747870	7.741780	7.959960	7.483040	7.421360	8.445150	7.836530	8.147280	7.820130	7.562880	7.298700	7.532350	7.424900	7.520620	7.975300
yhfX	7.133680	7.400790	7.270680	7.188180	7.163580	7.127790	7.192980	7.080820	6.887560	6.940610	7.274710	7.101020	7.553470	7.144590	7.139720	6.970760	6.949250	6.801170	7.026780	7.440440
yhfW	7.502140	7.872800	6.943940	7.013060	6.996950	6.800790	7.209150	7.079280	6.995990	6.909230	7.261080	7.162780	7.130580	7.019590	7.011880	6.957610	6.928730	6.710070	6.941540	7.333890
cynR	8.009340	8.122860	7.547780	7.759400	7.766760	7.894380	7.570950	7.784980	7.648960	7.770600	8.080820	7.799750	7.886910	7.753790	7.828170	7.742790	7.685170	7.722130	7.510590	7.659660
php	6.605060	6.670460	6.622950	6.689960	6.731520	6.519140	6.606330	6.561280	6.484180	6.456750	7.001940	6.723040	6.804040	6.646140	6.546980	6.229030	6.561450	6.526130	6.519430	6.852130
yhfU	7.448510	7.534240	7.250890	7.233470	7.420160	7.410140	7.324070	7.818520	7.279450	7.520690	7.293170	7.307230	7.688720	7.452820	7.286430	7.215740	7.339470	7.303780	7.374900	7.494920
yhfT	7.663700	7.846570	7.491480	7.539200	7.562050	7.728470	7.621880	7.586590	7.298050	7.509010	7.575570	7.656430	7.522550	7.682110	7.446260	7.274060	7.393530	7.176910	7.098910	7.286290
yhfS	8.638970	8.816810	8.518810	8.464850	8.542400	8.525070	8.460590	8.739060	8.426300	8.556460	8.760030	8.634440	8.832850	8.521310	8.496070	8.379180	8.391180	8.451230	8.505170	8.754010
frlR	8.615140	8.136730	8.579280	8.584750	8.603600	8.423590	8.732040	8.615100	8.952810	9.009070	8.186390	8.513750	8.585580	8.654420	8.762370	8.590290	8.976810	9.067530	8.970920	8.518760
frlD	8.379490	8.702280	8.201430	8.217950	8.153960	8.058390	8.291630	8.368380	8.075270	8.160390	8.450150	8.245270	8.497740	8.126780	8.149000	8.204190	8.147440	8.217710	8.233120	8.496950
frlC	7.519440	7.878630	7.443830	7.521780	7.436220	7.522900	7.658550	7.821030	7.501210	7.518060	7.688970	7.469560	7.942740	7.517230	7.408380	7.495380	7.412670	7.619630	7.644930	7.819380
frlB	7.879560	8.118750	7.875870	7.882310	7.817720	7.828110	7.964690	7.737320	7.460340	7.609560	7.856100	7.852740	8.087770	7.876930	7.824780	7.558170	7.614110	7.689940	7.731920	7.856260
frlA	7.056360	7.156650	6.482940	6.500840	6.385230	6.474280	6.520940	6.460500	6.235610	6.343280	6.771410	6.543650	6.604680	6.499620	6.480480	6.235130	6.329340	6.492690	6.582980	6.774720
yhfL	7.045940	6.880970	6.690430	6.743510	6.614570	6.897460	6.829260	6.536790	6.198150	6.479920	6.245510	6.600420	6.927370	6.524910	6.722580	6.594110	6.663940	6.659970	6.632200	6.813660
codA	11.216300	10.231200	9.024650	9.100340	9.152620	8.915450	9.779790	9.314170	10.024500	9.769250	8.602590	9.099420	8.900980	9.217680	9.409940	9.755710	9.940240	10.018200	9.649190	8.820020
cysG	8.374900	8.346870	8.444200	8.418940	8.335710	8.209820	8.207480	8.064530	7.941690	7.950870	8.314500	8.369250	8.417800	8.343240	8.308020	8.112240	7.956890	7.903550	8.061610	8.157650
nirC	7.713810	7.441120	7.991860	7.943660	7.835260	7.713550	7.646150	7.725120	7.453170	7.493750	7.647710	7.938250	7.965920	7.946650	7.740190	7.521050	7.400850	7.102410	7.345840	7.528720
nirD	8.233940	7.984880	8.537670	8.372650	8.382120	8.359520	8.253310	8.579360	8.562600	8.716200	8.940690	8.612060	8.634340	8.455640	8.591540	8.510550	8.446520	8.642260	8.977430	9.095260
nirB	8.375650	8.007440	8.475650	8.476880	8.343230	8.415730	8.548560	9.230670	9.077690	9.230780	9.713540	8.838340	8.721210	8.825800	9.130320	9.079210	9.211400	9.322060	9.756710	10.208200
tsgA	7.262700	7.498910	9.699030	9.256790	9.453470	8.771650	8.990580	7.258700	7.248760	7.620000	6.945220	9.239230	9.180100	9.740810	8.852600	7.493570	7.582190	7.644300	7.557160	7.132050
ppiA	9.746160	9.320870	10.177600	10.014700	9.842580	10.040100	9.845990	9.064450	9.735060	9.831680	9.440500	9.598610	9.781240	9.582660	9.460140	9.625060	9.916320	9.832070	9.884470	9.130230
yhfG	7.404740	6.924460	7.761360	7.816680	7.937410	7.493050	7.427020	7.345880	7.918980	7.777370	7.667350	7.643150	7.826640	7.256320	7.441770	7.966100	8.055380	8.231160	8.151370	8.403130
fic	7.616140	7.481810	7.908450	7.851220	7.859380	7.989880	7.767050	7.833170	8.360940	8.493860	8.340870	7.706230	7.943150	7.887670	7.843970	8.201330	8.433200	8.582540	8.514070	8.864360
pabA	7.962980	7.925140	8.612350	8.554730	8.388020	8.352350	8.338320	7.842510	7.843120	7.796180	7.873130	8.528500	8.385360	8.114160	7.963850	8.126030	7.959820	7.994470	7.965690	7.739770
argD	8.981760	8.989380	8.473430	8.605920	8.366880	8.403530	8.349080	8.193690	7.834050	7.847140	8.073800	8.554620	8.452400	8.513080	8.258530	7.778200	7.912890	7.734740	7.830390	8.027860
codB	10.739100	9.619470	7.860790	8.332180	8.071090	8.029150	8.907410	8.375680	8.359780	7.637690	7.040030	8.203930	7.977040	8.292130	8.596440	8.676370	7.648630	7.480400	7.384020	6.995980
caiF	8.173580	8.436220	6.868120	7.521960	7.276660	7.120630	8.019290	7.315680	8.086140	7.387210	8.035680	7.118770	7.060790	7.585370	7.710740	8.437030	7.452570	7.440570	7.554440	7.697110
yhfK	8.736520	8.717900	8.681520	8.920530	8.776600	9.343600	9.301720	9.231160	9.219400	8.561070	9.338240	8.741310	9.003690	9.201110	9.689120	9.292610	8.965690	8.797500	8.406120	8.308620
crp	11.284900	11.327700	10.824000	10.779500	10.781800	11.331400	11.460700	11.685300	11.640500	11.512000	11.483200	10.911100	10.741000	11.491700	11.790100	11.503200	11.735600	11.651600	11.577500	11.296100
yhfA	10.000100	9.954480	9.636500	9.544840	9.630970	9.749720	10.128600	10.414300	10.789800	10.640000	10.108900	9.666000	9.621550	10.011900	10.501600	10.486000	10.937800	10.818800	10.629600	9.952560
prkB	8.875850	8.729920	8.225840	8.491430	8.471100	8.404760	8.978790	8.961960	9.142390	8.914310	9.124260	8.275910	8.480790	8.700470	8.973270	9.030220	9.146290	9.277220	8.973540	8.661050
yheU	8.521190	8.846090	9.294270	9.445680	9.201210	9.558440	9.414550	9.671050	9.460250	8.870230	9.089680	9.187930	9.227570	9.364730	9.573100	9.172800	9.331230	8.790210	8.897090	8.450720
yheT	8.251950	8.673110	9.552380	9.562990	9.329170	9.676320	9.416090	9.131520	8.884240	8.292740	8.647250	9.435720	9.209720	9.421860	9.359420	9.137720	8.488240	8.191550	8.171850	7.872080
yheS	9.449200	9.234240	10.456700	10.496800	10.494800	10.455200	10.531300	10.394500	9.884260	9.530110	10.117300	10.461900	10.468800	10.450000	10.158000	9.960820	9.602420	9.682860	9.688680	9.623770
kefG	8.583170	8.707520	8.872100	8.983450	8.928530	8.728370	9.082190	9.190930	9.757300	9.721010	9.308100	8.930270	9.017890	8.993120	9.144590	9.358860	10.051800	10.141400	9.771270	9.553320
kefB	9.275660	9.153330	8.825670	9.071120	9.114010	9.324490	9.274250	9.384000	9.386350	9.565870	9.569800	8.899110	9.128800	9.072380	9.277070	9.209320	9.909780	9.728770	9.665920	9.513680
yheV	8.270350	8.532070	8.212220	8.148290	8.177380	9.258040	8.809880	9.480780	9.554490	10.521700	8.969400	8.268390	8.313140	8.316450	9.353570	9.515750	10.420600	10.816600	10.492500	10.077200
prpE	8.407750	8.507080	7.691120	8.135400	7.887280	8.065430	8.067370	8.227130	8.091440	8.182240	8.525110	8.025320	8.218900	8.134720	8.045000	8.163250	7.963440	8.046050	8.038060	8.243670
slyD	10.545900	10.873000	11.484700	11.355200	11.418700	11.383400	11.403900	11.190400	11.147800	10.607800	10.305700	11.392800	11.395900	11.265400	11.305300	11.222900	10.921300	10.976200	10.653700	10.275900
slyX	8.216990	8.562660	9.255100	9.472730	9.325530	9.178250	8.936410	9.472080	9.260800	9.372460	8.819320	9.222130	9.433340	9.065800	9.145740	9.230770	9.476750	9.137330	9.411610	8.865340
fkpA	10.253400	9.897360	10.327400	10.515200	10.385400	10.959700	10.609100	10.180400	10.151100	9.695580	9.647430	10.378600	10.431100	10.410400	10.743800	10.141600	9.958520	9.986880	9.725360	9.617290
yheO	8.672940	9.213960	9.512430	9.584960	9.645550	9.666080	9.690250	9.592140	10.409900	10.035300	8.899570	9.383890	9.302490	9.420720	9.727410	10.265600	10.441400	10.285600	10.133300	9.412820
yheN	8.498170	8.958440	9.412180	9.725950	9.724040	9.792370	9.609050	9.752020	10.091000	9.878270	8.764010	9.437780	9.422650	9.375430	9.536000	10.197000	10.178400	10.092100	9.924290	9.406590
yheM	8.746330	8.797070	9.435300	9.541090	9.452790	9.661620	9.347210	9.419960	9.861210	9.654850	8.297040	9.404150	9.373340	9.259000	9.253000	9.845230	10.020800	9.817440	9.645980	9.137270
yheL	8.010220	8.502040	9.714030	9.665050	10.101100	10.426600	9.758360	9.608190	10.328100	10.052400	7.492550	9.696360	9.504400	9.167510	9.327900	10.246500	10.403700	10.280000	10.052400	9.832020
rpsL	13.540200	13.284900	13.212700	13.303800	13.358000	13.216400	13.406800	12.055300	11.989600	11.984100	11.898600	13.223500	13.232800	13.489500	13.120500	12.027100	11.806000	11.905600	11.881200	11.804600
rpsG	13.495000	12.964900	13.329700	13.426900	13.479600	13.364700	13.504400	12.042600	11.951800	11.912400	12.171300	13.285100	13.220000	13.601100	13.214600	11.964900	11.764500	11.837200	11.743100	11.611900
fusA	13.247400	13.640400	13.285200	13.386900	13.469800	13.490000	13.574100	13.037500	12.742000	12.281100	12.814400	13.342600	13.176500	13.536200	13.418500	12.945200	12.275800	12.208500	12.064800	11.351600
prpD	7.956180	7.629870	6.742420	6.969540	6.682270	6.853490	6.807990	7.082020	6.936540	7.049630	7.099510	6.859990	7.017110	6.855200	6.964360	6.935270	6.859240	6.814830	7.050640	6.989310
chiA	7.520900	7.723840	7.145150	7.429020	7.506650	7.474290	7.143720	7.457700	7.324310	7.433130	7.211750	7.303780	7.450060	7.335250	7.462820	7.158350	7.449680	7.211800	7.164720	6.880360
bfd	9.461360	9.292290	9.047840	9.246230	9.356990	9.750400	10.574100	10.369900	9.248740	9.731710	7.566920	9.446320	9.516260	10.524800	10.868600	10.060200	9.380220	9.859090	9.725250	9.854280
bfr	8.332770	8.177300	7.057960	7.517620	7.773080	7.648230	7.833490	7.674010	8.068060	8.270260	8.170960	7.492050	7.401430	7.800330	8.308350	8.078020	8.250900	8.581720	8.450170	8.181130
gspO	7.793690	7.726030	7.426790	7.437860	7.328330	7.466150	7.394320	7.580800	7.226910	7.365130	7.294490	7.473150	7.686220	7.413690	7.505190	7.320400	7.379100	7.367600	7.378510	7.344190
gspM	6.792640	6.920860	6.676020	6.935400	6.900660	6.856320	6.703970	7.084130	6.478440	6.585460	6.434000	6.786010	6.977690	6.760790	6.839560	6.670250	6.609090	6.643350	6.623920	6.479900
gspL	7.404790	7.439410	6.934080	7.087800	7.098640	7.329830	7.052080	6.993990	6.789910	6.929940	6.581090	7.017370	7.271110	7.187030	7.148840	7.013430	6.852790	6.998840	6.946770	6.891830
gspK	7.003380	7.387150	6.689510	6.903920	6.959480	6.760620	6.846260	6.708360	6.610890	6.613450	6.943950	7.063910	7.163720	6.913230	6.860960	6.908330	6.548140	6.867200	6.792420	6.834020
gspJ	7.284850	7.108980	6.986190	7.058670	6.959540	7.276240	6.999860	7.270460	6.795730	7.216050	7.110250	7.253860	7.373530	7.051530	7.133000	6.959370	6.998470	6.804790	7.028640	7.130170
gspI	6.987230	7.263630	7.319250	7.135390	6.999860	7.115000	7.123290	7.148070	7.007910	6.983680	7.525840	7.208290	7.455210	7.055670	7.125530	7.105680	6.980530	6.886110	7.115040	7.236850
prpC	8.513660	8.165490	7.455540	7.816980	7.632950	7.656980	7.802560	7.733750	7.513790	7.855670	7.775140	7.669880	7.906220	7.828250	7.568300	7.661650	7.617400	7.543380	7.710790	7.891460
gspH	7.809120	7.934430	8.134900	7.992030	7.945120	7.923380	7.798820	8.151980	7.953620	7.804100	8.253760	8.104000	8.317460	7.913810	7.980450	7.971990	7.852540	7.637410	7.847070	8.080560
gspG	7.251360	7.435700	7.417910	7.314630	7.267600	7.150430	7.304620	7.622410	7.366170	7.149820	7.691750	7.384960	7.709480	7.318290	7.188790	7.223990	7.131950	7.414150	7.313730	7.454900
gspF	7.298080	7.543060	6.956650	7.122630	7.022260	7.257500	6.940410	7.314700	6.865880	6.979270	7.417410	7.056360	7.420680	6.987720	6.982660	6.793930	7.076140	6.887620	6.923130	6.981320
gspE	7.715140	8.336680	7.783090	7.998720	7.850600	7.823680	7.981840	7.886080	7.904210	7.839470	8.168730	7.896520	7.997950	7.914470	7.923090	7.879430	7.808410	7.800950	7.933860	7.990160
gspD	6.649690	6.866650	6.663890	6.832450	6.781240	6.760780	6.659680	6.755670	6.526230	6.442570	6.875720	6.758250	7.197630	6.759250	6.730220	6.605700	6.517660	6.512680	6.452370	6.904700
gspC	6.148760	6.928500	6.594010	6.848520	6.833470	6.601690	6.857360	6.841380	6.467100	6.320500	6.916700	6.782330	6.986130	6.723330	6.637550	6.613290	6.442010	6.410210	6.481710	6.905060
gspA	7.905780	7.640460	7.603170	7.610050	7.532090	7.780850	7.503020	8.034730	7.665390	7.814600	7.929720	7.583340	7.955140	7.655980	7.599220	7.582760	7.618410	7.765000	7.849890	8.144280
gspB	8.401870	8.458700	8.440840	8.337790	8.432310	8.380620	8.223490	8.588880	8.619710	8.857940	8.456210	8.339490	8.703460	8.207650	8.366130	8.375720	8.709240	8.830890	8.958450	9.498780
rpsJ	13.486700	12.974200	14.161200	14.202300	14.113900	13.955500	13.897700	13.146200	13.253900	12.198700	10.924300	14.026100	13.919400	14.054000	13.967900	13.460600	12.218200	11.215700	11.290900	9.502020
rplC	12.286000	12.884100	13.414900	13.474800	13.384000	13.375000	13.405100	12.639500	12.750300	11.670200	10.272100	13.400300	13.385500	13.555200	13.472700	12.925300	11.670300	10.553500	10.498700	8.591510
prpB	8.484320	8.741830	7.738000	8.052470	7.988710	7.889820	7.965510	7.991670	7.985250	8.034620	8.266830	8.040330	8.169370	7.933500	7.928060	8.050590	7.900910	7.939620	8.063250	8.215560
rplD	12.027200	12.655400	13.670300	13.612300	13.616600	13.347000	13.593000	12.745200	12.983300	11.670100	10.477000	13.614700	13.477800	13.729700	13.535100	13.136700	11.424400	10.762800	10.442700	9.243250
rplW	12.383100	12.708100	13.562000	13.593300	13.638800	13.361700	13.690800	12.796200	13.099000	11.707000	10.465300	13.624200	13.657200	13.778000	13.583900	13.048400	11.525700	10.833000	10.492100	9.152310
rplB	12.078300	12.565000	12.992200	13.060500	13.004000	12.794100	13.039800	11.836000	12.326600	10.993500	9.458180	12.932100	12.950400	13.158400	13.034500	12.360000	10.884900	9.798920	9.702950	8.275730
rpsS	12.402800	12.762100	13.173900	13.195800	13.304100	12.817300	13.293900	11.906300	12.283100	11.196100	9.990940	13.229100	13.164900	13.416400	13.193000	12.336600	11.114400	10.131200	10.028800	8.801430
rplV	12.412400	12.897600	13.391500	13.416800	13.337800	12.876500	13.333500	12.320400	12.633800	11.543900	10.391400	13.301700	13.257700	13.341200	13.222900	12.400200	11.390800	10.374900	10.429700	9.121990
rpsC	12.382700	12.756600	13.092000	13.149600	13.185600	12.791400	13.209100	12.072600	12.311800	11.409700	10.491200	13.120200	13.149200	13.314600	13.115700	12.191200	11.299200	10.446300	10.464200	9.476630
rplP	12.857700	12.431500	13.134300	13.206700	13.304300	12.862300	13.358300	12.105900	12.685800	11.609600	11.051400	13.241200	13.165500	13.492200	13.217300	12.489200	11.438000	10.905800	10.657300	10.255100
rpmC	11.252200	11.628300	12.350000	12.321800	12.491800	11.542500	12.384900	10.564300	11.121400	10.020300	9.207560	12.370900	12.264100	12.606600	12.259500	10.989400	10.250500	9.434190	9.250040	8.528770
rpsQ	12.472800	12.085900	12.809100	12.831700	13.007300	12.210700	12.882000	11.086800	11.642100	11.085700	9.744440	12.850600	12.742200	13.143800	12.795100	11.503800	11.004200	10.334600	10.296300	9.392970
rplN	13.224600	12.840400	13.460400	13.549600	13.559900	13.509400	13.659400	13.163300	12.940000	12.446600	12.460000	13.554100	13.595100	13.672300	13.528600	13.266700	12.403100	12.438500	12.294700	12.339300
prpR	7.882430	7.818950	7.276370	7.632250	7.489190	7.357840	7.489950	7.621510	7.403430	7.551000	7.928450	7.467050	7.643810	7.553700	7.386580	7.482820	7.411730	7.500900	7.563690	7.932500
rplX	12.756700	13.248000	13.245200	13.363600	13.377900	13.349300	13.364300	12.675900	12.598600	12.067700	11.823800	13.340800	13.291600	13.474700	13.333000	12.846500	12.064400	11.811800	11.952800	11.862100
rplE	13.240600	13.565600	13.580300	13.673500	13.627800	13.662900	13.645900	13.090600	12.818700	12.183500	12.257200	13.552600	13.569200	13.680800	13.631000	13.157300	12.377900	12.138700	12.109100	12.093800
rpsN	13.003900	12.624700	13.290900	13.411700	13.325200	13.171500	13.340600	12.552500	12.350100	11.890300	11.443000	13.200500	13.185000	13.407700	13.213400	12.531400	11.858200	11.483300	11.706100	11.577600
rpsH	13.101800	12.467800	13.403500	13.485000	13.426300	13.233900	13.455400	12.509300	12.458300	11.718800	11.491000	13.363200	13.324300	13.532000	13.318000	12.596300	11.645200	11.279100	11.458600	11.483600
rplF	12.427200	13.034700	13.272400	13.448600	13.416800	13.241000	13.488300	12.635000	12.606600	11.961000	11.826800	13.318200	13.265400	13.464000	13.354900	12.765800	11.865900	11.457200	11.634300	11.868700
rplR	12.674400	12.093900	13.294200	13.321800	13.385200	12.863800	13.374800	12.138600	12.383400	11.600900	11.623700	13.307700	13.206900	13.465400	13.179300	12.397800	11.407700	11.009600	11.278800	11.010700
rpsE	12.169300	12.649300	13.021500	13.231500	13.328400	12.798400	13.267100	12.107500	12.146100	11.660600	11.406500	13.211800	13.192200	13.358500	13.030200	12.158700	11.365600	10.985100	11.168600	10.804200
rpmD	11.625500	12.271200	12.640900	12.726900	12.728600	12.039200	12.639700	11.130000	11.304900	10.685700	10.470700	12.618200	12.698900	12.825600	12.544600	11.284200	10.508000	10.154600	10.219500	9.827770
rplO	13.046000	12.837400	13.241200	13.350800	13.348400	12.834900	13.302300	12.271800	12.135000	11.834800	11.897900	13.254100	13.295400	13.390300	13.250600	12.312400	11.610600	11.283500	11.487200	11.365600
secY	13.394000	13.295900	12.980400	13.105800	13.150500	12.888300	13.071300	11.823400	12.433600	12.346500	11.213300	12.976100	12.899400	13.084900	13.074600	12.372200	12.438000	12.007500	12.252100	11.976000
yahO	8.963180	8.357010	5.486160	6.089770	6.037370	6.555240	6.426650	6.748710	7.067470	7.592570	7.389850	6.020950	6.117060	6.270590	6.627160	6.967380	7.403980	7.691380	7.789980	7.299970
rpmJ	13.847700	13.867700	13.523100	13.683100	13.643700	13.425600	13.703800	12.887500	13.299100	13.322700	12.369100	13.570400	13.620500	13.712900	13.564800	13.170900	13.309300	13.167600	13.304100	13.297400
rpsM	13.066800	12.924000	13.270800	13.294700	13.321200	13.183600	13.228900	12.328500	12.552500	12.553900	11.689200	13.250300	13.164300	13.302800	13.114300	12.539500	12.436800	12.295700	12.547700	12.308200
rpsK	13.490200	13.322300	13.561400	13.610000	13.647600	13.351500	13.640100	12.525000	12.808100	12.815000	11.719300	13.552200	13.527900	13.635600	13.445200	12.864000	12.707200	12.661800	12.806900	12.509400
rpsD	12.661200	12.830100	12.729100	12.851700	12.949200	12.760400	13.001000	11.657800	11.784700	12.071800	11.029500	12.815800	12.876700	12.940000	12.828300	12.227000	11.814000	12.101600	11.990400	11.709400
rpoA	13.280100	13.156800	13.260200	13.441600	13.490500	13.124100	13.458900	12.318100	12.742200	12.686300	11.687100	13.386100	13.480600	13.577100	13.441400	12.914400	12.485300	12.468600	12.598200	12.142800
rplQ	12.780800	12.429500	13.033100	12.990600	12.824700	12.367700	12.661000	11.739500	12.139700	11.991900	10.874100	12.822200	12.942600	12.979200	12.782300	11.835700	11.764600	11.485600	11.719100	11.350700
yhdN	8.741540	8.670310	9.063830	9.077450	9.103790	9.430080	8.935830	9.501480	9.705090	9.945400	9.302240	8.960530	9.054270	9.086110	9.342960	9.686690	10.264700	9.992660	10.154700	10.466200
zntR	8.661370	8.782600	8.567690	8.376510	8.370590	8.594440	8.424730	8.869520	9.269050	9.096220	8.543680	8.239680	8.256320	8.389120	8.819840	9.026250	9.596710	9.222010	9.243770	9.596710
yhdL	9.135680	8.784450	7.823000	7.961040	8.200660	8.041230	7.551500	8.304230	8.845550	9.135850	7.877770	7.762580	7.449500	7.785320	8.129670	8.977680	9.384450	9.512200	9.732130	9.561860
mscL	9.385100	9.394320	9.721210	9.766550	9.598120	9.745100	9.816400	9.775910	9.953650	9.823440	8.855150	9.551090	9.218350	9.764900	10.096100	9.866380	9.832140	9.832900	9.581140	9.463780
yahN	8.006830	7.885780	6.934690	7.275090	7.144170	7.122740	7.394760	7.140510	7.001790	7.286250	7.760470	7.289370	7.343690	7.312710	7.189120	7.352890	7.043900	7.371690	7.126010	7.466100
trkA	7.875460	7.599890	8.344410	8.540150	8.467050	8.353630	8.078950	7.668500	7.499780	7.498990	7.783920	8.394360	8.283480	8.238330	8.145100	7.816660	7.459940	7.560660	7.650780	7.618540
rsmB	8.119850	7.884280	9.643390	9.816390	9.437780	9.754400	9.392690	9.409330	9.513690	9.664760	8.422190	9.369460	9.329850	9.419420	9.732210	9.472420	9.567500	9.414770	9.395120	9.092290
fmt	9.276650	8.963450	10.774900	10.660900	10.613200	10.459300	10.296000	9.879380	10.170000	9.945320	9.304820	10.462100	10.322400	10.155400	10.003200	10.256200	10.134700	10.070300	10.038200	9.451420
def	9.865670	10.299700	11.559900	11.625300	11.518800	11.455700	11.149300	11.260700	11.203400	10.927100	10.953200	11.489400	11.495800	11.265800	11.138900	11.354000	11.031400	10.953700	10.875300	11.144500
smf	8.547700	8.273860	8.416070	8.471670	8.489380	8.509820	8.469980	8.792310	8.859630	8.873040	8.980990	8.504470	8.656100	8.523800	8.532190	8.665830	8.899370	9.019140	8.864380	9.123110
smg	10.406000	10.759500	10.101600	10.063100	10.070200	10.221700	10.189000	10.601500	11.307800	11.309100	11.716700	9.971670	9.830360	10.245500	10.623100	10.501300	11.621900	11.575900	11.147200	10.789200
yrdD	9.382070	8.887380	9.914520	9.798830	9.679800	9.917240	9.232620	8.744430	9.966080	10.234500	9.146460	9.512870	9.215190	9.044430	9.397610	9.443190	10.617400	10.428200	10.257500	9.760270
rimN	8.477000	8.982440	10.006100	10.215700	10.055500	10.563500	9.921340	8.916560	9.757760	10.071500	8.534870	9.971010	10.095400	9.648400	9.633970	9.466380	10.339600	10.282600	10.191600	9.779030
aroE	7.844080	7.521550	8.667590	8.870040	8.848260	9.501960	8.701600	8.098230	8.413890	8.751050	7.751440	8.487850	8.375200	8.563510	8.774540	8.212890	9.039050	8.988450	8.948110	8.793900
yrdB	8.315420	7.900430	9.010890	9.155200	9.170380	9.587350	9.004070	8.463110	9.139950	9.443590	8.210520	8.794070	8.820830	9.043820	9.238770	8.755890	9.602500	9.731060	9.724660	9.307320
yahM	6.780620	6.869340	6.501260	6.996620	6.823370	6.325930	6.635830	6.194240	6.352570	6.219610	6.837370	6.910040	6.786000	6.586530	6.410410	6.584550	6.205230	6.503710	6.498760	6.836740
yrdA	9.131760	8.741170	8.879780	9.065470	9.018740	9.891760	9.789660	9.861750	10.066600	9.737680	9.829820	8.895030	9.006360	9.512000	10.286800	9.456800	10.282400	9.864430	9.632380	9.052470
thrV	11.057000	11.332400	11.875200	12.049300	11.694100	11.780700	11.186500	11.819400	11.248400	11.982500	11.565100	11.685700	11.866200	11.524600	12.180000	11.319700	12.084800	11.429300	12.154700	10.535500
yhdZ	7.520290	7.568440	7.313990	7.509940	7.563070	7.656710	7.570600	7.657750	7.787510	7.784480	7.547010	7.530440	7.622830	7.558400	7.471760	7.627510	8.054230	7.947080	7.914960	7.747200
yhdY	7.942820	7.709880	7.362260	7.557650	7.509320	7.754360	7.492740	7.832590	7.769450	7.860150	7.622480	7.485340	7.628890	7.649910	7.671530	7.645200	7.868450	7.753320	7.658430	7.624050
yahL	6.720910	6.352730	5.562890	6.341690	5.975040	6.003970	6.309460	5.837980	5.969190	5.892370	6.536360	5.918210	6.232630	6.121220	5.890870	5.980540	5.668570	5.930310	5.958170	6.243460
yhdX	6.534100	6.452980	6.160060	6.233150	6.135250	6.248720	6.332490	6.410200	6.217150	6.283630	6.100410	6.292750	6.570740	6.263070	6.309840	6.188050	6.383770	6.106330	6.290620	6.114250
yhdW	7.793980	7.845220	7.406170	7.633270	7.538760	7.659720	7.604270	7.760380	7.498180	7.564930	7.836610	7.629900	7.827600	7.696630	7.504130	7.548730	7.470000	7.529160	7.567440	7.929330
yhdV	7.935380	7.698720	7.573670	7.722790	7.863870	7.724770	7.928610	8.015400	8.184870	8.309980	7.593390	7.896890	7.710470	7.788770	7.862680	8.087370	8.177080	8.388940	8.234570	8.717850
acrF	6.915220	6.754830	6.454660	6.623640	6.661720	6.580890	6.314760	6.802520	6.367350	6.430620	6.319950	6.541390	6.843250	6.512300	6.460360	6.326980	6.391840	6.403310	6.382830	6.613580
acrE	7.002020	7.212760	6.683310	6.989320	6.911000	6.717290	6.772370	6.925200	6.631150	6.530540	6.892050	6.879460	6.773100	6.813780	6.681930	6.701180	6.597450	6.397160	6.532560	7.000530
envR	6.051480	5.955860	4.873940	5.347130	5.328280	5.225630	5.277740	5.423600	5.114040	5.096370	5.410110	5.339410	5.476460	5.135900	5.189810	5.125390	4.949610	4.938240	4.986640	5.427230
yhdU	8.737130	8.514250	7.395760	7.669130	7.560990	7.483620	6.873190	7.391160	6.658500	6.776950	7.929810	7.282260	7.587110	7.094620	6.901090	6.622810	6.622040	6.571570	6.635610	6.661150
yhdJ	7.775720	7.688730	7.340970	7.474470	7.473280	7.495360	7.211050	7.274540	7.179920	7.186110	7.442540	7.376880	7.455320	7.443230	7.249410	7.149230	7.118300	7.060150	7.090970	7.304070
fis	11.242800	11.505700	12.274600	12.348900	12.300700	11.573200	11.356700	10.298400	10.266600	10.252600	9.747380	12.240900	12.244400	11.959700	10.908400	10.452100	10.019300	10.068500	10.133000	9.806430
dusB	11.211400	10.933900	12.303100	12.254300	12.238500	11.540600	11.047600	9.779740	9.890850	9.605860	9.345380	12.220100	12.098200	11.713100	10.531900	10.076000	9.468990	9.470670	9.459070	8.792980
yahK	8.806940	8.375900	7.464460	7.949910	7.873770	7.780160	8.065810	7.594810	8.142510	8.267660	8.114980	7.779630	7.856990	7.983280	7.973630	8.059000	8.197270	8.534170	8.497260	8.843580
carB	10.071000	10.414000	8.709420	8.979730	8.831230	8.978480	10.524400	10.681600	10.948600	8.822850	8.931640	8.674320	8.885620	9.196890	9.822770	11.108600	9.054630	8.494200	8.612000	8.334670
prmA	8.801850	8.612530	9.270910	9.274680	9.392060	8.924660	9.032400	8.142240	7.969190	8.225320	8.064520	9.155720	9.149520	9.162430	8.914140	8.207480	8.048570	7.977590	8.112790	7.847960
panF	8.402980	8.606840	9.070700	9.034820	9.032400	8.662410	8.509100	7.617370	7.676870	7.961810	7.751850	8.868980	8.670700	8.698050	8.333930	7.655170	7.781990	7.733240	7.820730	7.578530
yhdT	8.918970	9.032720	9.610730	9.565740	9.722580	9.123240	8.789290	8.173540	8.017290	8.563310	8.106200	9.555970	8.990890	8.584270	8.417520	7.987730	8.336860	8.291980	8.195340	7.830310
accC	9.955800	10.203200	10.932100	11.018600	10.913600	10.673500	10.828500	9.932540	9.406050	9.521190	8.778810	10.849300	10.751100	10.856000	11.122800	9.764540	9.687690	9.440890	9.410860	8.763330
accB	10.896000	11.572300	12.365400	12.377500	12.326600	12.157400	12.355400	11.313000	10.891000	10.990200	10.077700	12.312400	12.239200	12.115300	11.955200	11.257700	11.073600	11.102700	11.015200	9.726380
yhdH	9.690560	9.505890	8.488490	8.611750	8.705630	9.348370	9.218780	9.384180	9.154100	9.429750	9.120540	8.604470	8.607140	9.065150	9.542040	9.241190	9.259120	9.481290	9.461900	8.620590
csrD	7.937680	7.847020	7.918850	7.925160	8.023040	7.655120	7.764730	7.403670	8.039900	8.425850	8.100190	8.012150	7.934070	7.831210	7.825250	8.174730	8.268310	8.622480	8.675900	8.522770
mreB	10.561500	10.773300	11.558100	11.457900	11.404200	11.252900	11.380100	10.966600	10.941200	10.686000	11.061300	11.404500	11.382500	11.419100	11.136900	11.175200	10.707300	10.795600	10.743400	10.496500
mreC	9.262070	9.101570	10.077700	9.981600	9.818710	9.729090	9.357000	9.256100	9.229610	8.859990	9.190110	9.818310	9.831580	9.524630	9.278740	9.319810	8.972420	9.022890	8.869980	8.992670
yahJ	8.259380	8.433120	7.656330	8.044800	7.957280	7.771750	8.192530	7.356420	8.394610	8.584020	8.210070	7.971930	7.835380	7.954570	8.083340	8.417310	8.515070	8.401100	8.722560	8.954900
mreD	8.166480	8.655040	9.649110	9.754300	9.878400	9.688180	8.842960	8.421570	8.635090	8.440480	8.048680	9.542230	9.433350	9.036500	8.891570	8.844060	8.493500	8.359000	8.081300	8.184620
yhdE	9.720160	9.412400	9.593090	9.635580	9.611410	9.665550	9.575380	9.664460	10.196800	9.712010	8.966650	9.496530	9.536100	9.553650	9.726870	10.082800	9.943960	9.916950	9.588020	9.666440
rng	8.932340	8.916230	9.673520	9.588990	9.578760	9.497240	9.592250	9.797520	9.531430	9.146990	9.615290	9.565600	9.537480	9.801370	9.906090	9.455250	9.238950	9.306030	9.121800	9.214990
yhdP	8.093190	8.355670	8.645520	8.679940	8.629210	8.543450	8.494390	8.559700	8.365020	8.230830	8.403240	8.577450	8.636810	8.441820	8.455210	8.514880	8.242660	8.313620	8.160030	8.278140
tldD	8.902770	8.792360	9.977380	9.956930	9.847760	10.544400	9.971710	9.518460	9.353780	9.074840	9.424410	9.800570	9.653610	9.876590	10.127000	9.666190	9.598870	9.421760	9.210440	8.757230
aaeR	7.672630	7.734030	7.918690	7.957490	7.933270	7.885160	7.942060	8.102290	8.603280	8.496560	7.890250	7.969090	7.873270	8.075550	8.330450	8.083220	8.756400	8.767440	8.584330	8.231430
aaeX	7.349780	7.274620	7.146650	7.061960	7.213110	6.935190	6.672390	6.827930	7.109610	6.931970	6.831220	7.001100	7.001380	6.770720	6.911610	7.008860	7.057280	7.053000	7.042610	6.723780
aaeA	7.186750	7.214440	7.226820	7.215070	7.117870	7.283820	7.219070	7.189470	7.307430	6.966020	7.413720	7.188400	7.177530	7.256210	7.251050	7.316410	7.278290	7.374360	7.293010	7.247010
aaeB	7.336540	7.673370	7.439830	7.298750	7.349730	7.282180	7.420260	7.574430	7.248040	6.993160	7.655870	7.522120	7.552290	7.494320	7.471160	7.362460	7.023540	7.237220	7.198870	7.541110
yhcO	7.159120	6.778630	6.632340	6.737900	6.523510	7.197840	6.882000	7.558310	7.057580	7.416860	6.924000	6.439730	7.252360	6.951890	7.201070	6.956630	7.241850	7.258600	7.281340	7.424840
yahI	8.732120	8.538280	8.108360	8.277650	8.097350	8.283850	8.395360	7.755340	8.078810	8.245510	8.468930	8.195420	8.405500	8.214710	8.198360	8.155070	8.234790	8.025930	8.288310	8.245670
yhcN	7.734250	7.473430	11.084900	11.123600	11.143200	11.340100	11.461200	12.937500	13.345600	12.818200	8.459570	10.954500	11.101400	11.378100	12.187300	13.146400	12.907300	12.839100	12.762200	12.665600
argR	8.904500	8.372590	9.597370	9.551640	9.452720	9.239720	9.428120	8.871200	8.671090	8.133470	8.827610	9.282300	9.322090	9.209710	8.993260	8.829190	8.253580	8.375190	8.332120	8.391760
mdh	12.490100	12.852400	9.757460	10.136300	10.139100	11.060100	11.064300	11.341700	11.775700	12.190200	13.363700	9.823690	10.107100	10.578800	11.407600	11.404200	12.024200	12.171800	12.227500	11.755000
degS	8.588610	8.826960	8.765890	8.946740	8.832090	8.847410	8.795520	8.400260	8.497000	8.342670	8.303670	8.678780	8.768120	8.703430	8.766990	8.625240	8.549290	8.599740	8.657610	8.290660
degQ	8.882750	8.880390	8.697670	8.768520	8.701160	8.813540	8.938740	9.058470	8.902030	8.817810	9.157000	8.660340	8.643980	8.736370	9.047760	8.974560	8.960100	8.970100	8.893770	8.914910
yhcB	9.547820	9.834380	9.769860	9.864320	9.893730	10.033600	10.083500	9.951680	10.164400	9.778610	9.534950	9.754580	9.713480	10.305000	10.356900	9.962930	10.151300	9.704880	9.761360	9.394690
yhcM	8.352340	8.577650	8.096950	8.275440	8.255670	8.261170	8.387260	8.494780	8.237170	8.317850	8.509670	8.173160	8.297260	8.311330	8.363190	8.376190	8.318100	8.375600	8.411870	8.330720
rplM	12.691900	12.519600	13.330200	13.440000	13.393700	13.282700	13.229000	12.179000	11.937800	10.883600	10.613900	13.368400	13.363400	13.266200	13.173800	12.282900	11.062700	10.554300	10.492000	9.390890
rpsI	11.650300	11.618200	12.424200	12.474700	12.438200	12.058700	12.214300	10.806800	10.728100	9.970650	9.327050	12.361600	12.339900	12.316400	12.154400	11.045600	10.157200	9.512770	9.757140	8.699120
sspA	9.841430	10.208700	10.955100	10.968100	10.814800	10.883800	10.980100	10.752700	10.614500	10.172400	9.466670	10.920200	10.981200	10.890400	10.722300	10.996900	10.294100	10.148900	10.107900	9.158640
yahG	8.897690	8.934150	8.488750	8.605670	8.340610	8.440560	8.673820	8.120210	8.421310	8.403620	8.847600	8.487140	8.590210	8.432720	8.406950	8.584030	8.418660	8.350300	8.517010	8.618290
sspB	9.868110	10.131900	10.919300	10.941100	10.893100	10.803100	10.919900	10.852400	10.705200	10.183100	9.284430	10.875900	10.746800	10.784000	10.655200	10.958800	10.374300	10.182500	10.214300	9.449550
dcuD	7.619670	7.475850	7.009220	6.842710	7.091640	7.056400	6.915460	7.068290	6.848680	6.980200	7.192200	7.011340	7.088680	7.230040	6.830170	6.945080	6.890370	6.806230	6.707920	6.743210
nanR	8.983500	8.516070	8.837440	9.023470	8.837760	8.769810	9.087400	9.528510	9.161380	8.706370	8.521500	8.671000	8.614090	9.320640	9.506860	8.787390	8.994010	8.671670	8.776130	8.199720
nanA	8.100640	7.966880	7.557230	7.555800	7.513450	7.432570	7.698160	7.469300	7.291060	7.207260	8.908050	7.544910	7.628610	7.488920	7.419750	7.371680	7.109840	7.305070	7.257110	7.587380
nanT	8.330320	8.579000	7.544820	7.868820	7.848260	7.694070	7.837580	7.735790	7.512130	7.761490	8.445150	7.868190	7.895570	7.835800	7.728580	7.702570	7.622840	7.650370	7.669130	7.597000
nanE	9.429180	9.776840	8.888030	8.983100	9.020810	8.948870	9.056000	9.183990	8.841160	9.110340	9.604050	9.027280	9.173880	9.009670	8.952580	8.967120	8.919530	9.020600	9.024030	9.170650
nanK	8.537680	8.497410	7.809690	7.873200	7.809700	7.858130	7.941090	7.949500	7.872800	7.830790	8.347840	7.854510	7.915780	7.830350	7.881630	7.881600	7.830600	8.023060	7.940910	8.046710
yhcH	7.804680	7.719060	7.343500	6.971050	7.395180	7.322990	7.294990	7.316340	7.142300	7.165110	8.043930	7.543030	7.292840	7.215100	7.428580	7.183220	7.176430	7.455580	7.183100	7.721600
yhcG	8.028070	7.583510	7.064850	7.275380	7.239360	7.123930	7.159830	7.589930	7.076950	7.318560	7.539380	7.286200	7.606250	7.272570	7.212800	7.012140	7.258050	7.349040	7.211200	7.445440
yhcF	7.573310	7.663170	7.585710	7.829990	7.833610	7.823450	7.402940	7.659370	7.481940	7.649170	7.223920	7.690090	7.721410	7.299100	7.547840	7.533110	7.731070	7.810600	7.800800	7.989380
yahF	8.523110	8.480930	7.884210	8.016350	7.855230	8.021310	7.963780	7.602300	7.786180	7.947830	8.063720	7.806930	8.185240	7.878710	7.974370	7.695620	7.814960	7.789830	8.015530	7.873290
yhcE	6.981870	6.819550	6.189830	6.255840	6.342210	6.798510	6.387640	7.001060	6.447030	6.593130	6.361000	6.281270	6.581830	6.586940	6.675990	6.505700	6.533150	6.606540	6.455250	6.433820
yhcD	7.879800	7.326360	7.058180	7.315390	7.202230	7.549730	7.086550	7.299180	7.091430	7.238190	7.255220	7.055710	7.588120	7.402510	7.499710	7.273570	7.197460	7.118110	7.253420	7.200100
yhcA	6.244950	6.066220	5.875000	6.062050	5.865340	6.540780	5.780350	6.486030	5.668810	6.040410	6.077830	5.922980	6.596710	5.763560	5.974780	5.678420	5.910770	5.584170	5.857280	5.980000
gltF	7.037000	7.257830	7.283710	7.462190	7.239110	7.370080	7.299790	7.451940	7.126830	7.023680	7.547440	7.483810	7.444130	7.420980	7.380010	7.190230	7.094300	7.127120	6.944290	7.360730
gltD	11.519400	11.198200	9.561390	9.508730	9.474970	11.195200	10.128600	10.612100	10.955400	11.603800	10.036500	9.470460	9.654960	9.986570	11.015400	10.960400	11.967100	11.338200	11.090700	10.029200
gltB	11.602500	10.981100	9.106440	9.280390	9.304150	11.795200	10.411200	10.862700	11.372700	11.994100	10.020500	9.230850	9.264570	10.093300	11.374300	11.251400	12.293200	11.820500	11.435600	9.957500
yhcC	8.909500	8.396620	8.614020	8.527110	8.529570	8.493490	8.715380	8.857830	8.583390	8.574720	9.014800	8.793880	8.961220	8.843840	8.613120	8.466480	8.439270	8.482170	8.496570	8.934400
arcB	9.169140	9.475160	9.551950	9.578250	9.619480	9.894270	10.122900	10.638100	11.138200	11.277800	10.600300	9.633720	9.517630	9.890950	10.501700	10.892500	11.281500	11.433500	11.109500	11.119100
ryhA	7.638720	7.826790	7.390910	7.589660	7.525180	7.161320	7.269760	7.598400	7.718200	7.509950	7.563820	7.387330	7.596840	7.371930	7.443080	7.399110	7.802440	7.753410	7.773090	7.293540
yahE	8.703080	8.874810	8.495470	8.477030	8.431100	8.366260	8.564450	8.390720	8.282000	8.304000	8.811280	8.652240	8.666450	8.540810	8.348740	8.356800	8.184750	8.198110	8.457650	8.522480
elbB	9.087690	9.314880	9.340360	9.207890	9.215360	9.629910	9.611950	9.964260	10.141100	10.158700	9.932830	9.236310	9.337650	9.275720	10.138500	9.896070	10.375300	10.184000	10.039400	9.525460
mtgA	7.806040	7.792120	7.965930	8.037120	7.947390	8.335510	7.896580	8.132370	8.288540	7.988800	8.184690	8.017370	7.857810	7.894940	8.333180	8.417660	8.317680	8.263740	7.995880	7.865870
yrbL	7.843870	8.117690	10.655400	10.804100	10.529000	10.263300	10.251500	10.666300	11.323200	11.042000	11.600900	10.494200	10.531100	10.480100	10.798600	10.694900	11.384200	10.971600	10.904500	10.084700
npr	9.017950	8.971660	9.266170	9.394520	9.357020	9.605010	9.017180	10.025600	10.135300	10.289900	8.846400	9.279900	9.390360	9.196480	9.621950	9.847740	10.460400	10.302800	10.370800	10.063600
yhbJ	9.315960	9.065050	9.379100	9.473110	9.460950	9.691510	9.369050	10.263900	10.956400	11.115100	8.797190	9.315260	9.033370	9.113360	9.989660	10.676900	11.258100	11.280300	11.103500	10.086800
ptsN	9.980010	10.409000	10.725200	10.671500	10.695900	11.007800	10.687600	10.916500	11.525100	11.670200	10.766700	10.602800	10.269300	10.456100	10.717400	11.407000	11.617600	11.940500	11.688500	10.973400
hpf	10.606700	11.038600	10.419200	10.495100	10.395700	10.742400	10.405900	11.038300	11.502700	11.860700	10.900000	10.223500	9.987390	10.213600	10.870000	11.247500	11.731300	12.010900	11.828000	10.543200
rpoN	10.702500	10.423200	10.439800	10.469300	10.263000	10.756000	10.379100	11.016900	11.037900	11.250400	10.980700	10.264700	10.416500	10.406100	10.995900	10.907400	11.399200	11.087300	11.333200	10.196300
lptB	9.919830	10.274800	10.525900	10.527700	10.536100	10.640200	10.319600	10.030900	10.144800	9.769340	9.761440	10.334600	10.213500	10.230300	10.146900	10.028300	9.967970	9.894580	9.929860	9.883690
lptA	9.756030	10.174200	10.456700	10.370800	10.393200	10.435500	10.212300	10.176400	10.201800	10.005300	9.347470	10.255700	10.061000	10.167400	10.136600	10.089500	10.099800	10.098600	10.080700	9.672300
yahD	8.722010	8.443940	8.006330	8.056470	7.985190	8.247300	8.319810	7.953570	8.122540	8.206810	8.643340	8.034910	8.288290	8.234820	8.192990	8.253220	8.106650	8.125090	8.137350	8.394910
yrbK	10.072000	9.440320	10.292700	10.340400	10.217000	10.286500	9.943060	9.788020	10.466600	10.182000	9.261510	9.994840	9.994970	9.736180	9.961180	10.289400	10.266400	10.167900	10.374700	9.992790
kdsC	9.979390	9.607520	10.461700	10.383900	10.399100	10.120700	10.184300	10.293900	11.066000	10.705800	9.825740	10.308400	10.236500	9.870570	9.750920	10.844400	10.908300	10.844700	10.915900	10.610500
kdsD	10.031400	9.460450	10.106300	10.127900	9.961580	9.855190	9.880770	9.853450	10.382400	10.234400	9.718300	10.112700	9.843080	9.638850	9.643810	10.186700	10.272800	10.292400	10.499500	10.049500
yrbG	8.811970	9.181860	9.611030	9.660050	9.733220	9.247270	9.138670	9.232430	9.628580	9.524590	8.868830	9.609090	9.435770	9.246980	9.084330	9.419810	9.624630	9.850010	9.904690	9.803340
yrbF	8.876380	9.076890	10.203200	10.230900	10.236400	10.085600	9.894200	9.423910	10.060800	10.237500	9.770890	10.109900	9.829880	10.000400	9.637900	9.825260	10.412300	10.422300	10.337400	9.674550
yrbE	8.433190	8.700380	9.891950	9.860900	9.968800	10.029500	9.762160	8.868430	9.348500	9.717960	8.967710	9.771840	9.632680	9.771000	9.347610	9.257480	9.705330	9.675950	9.684120	9.357230
yrbD	9.835760	10.168700	11.047500	11.027300	11.031900	11.265700	10.948700	10.225300	10.486000	10.876300	10.656400	10.897600	10.822300	11.034800	10.733300	10.232700	10.592700	10.813100	10.885200	10.704100
yrbC	9.169590	9.998690	10.591500	10.397400	10.354000	10.843400	10.336500	9.892000	10.082200	10.275800	10.452000	10.250400	10.168900	10.365100	10.300200	9.857130	10.153600	10.098800	10.206900	9.956090
yrbB	9.177810	9.390570	10.093800	10.160000	10.174500	10.372600	10.069300	9.542900	9.737320	9.874240	9.872350	10.037300	9.984060	10.085000	9.916200	9.582120	9.741430	9.750800	9.748090	9.428260
yrbA	9.214860	9.951900	10.773100	10.641800	10.762700	10.725300	10.348900	10.206400	10.354200	10.043200	8.656120	10.694000	10.405400	10.234300	9.786870	10.432400	9.858830	10.239100	9.991940	8.803260
yahC	8.504510	8.462780	8.061860	8.159900	7.830160	8.103320	8.140300	7.663370	7.989080	8.000220	8.494450	8.144270	8.157180	8.015940	7.918790	7.904570	7.897950	7.917680	8.114180	8.214830
murA	9.278290	9.462310	10.262400	10.180100	10.243200	10.253300	9.861180	9.526660	9.344700	9.024460	9.262530	10.155200	10.152000	10.038800	9.694830	9.505050	9.061040	9.159970	8.943550	8.909290
sfsB	7.499310	7.325620	7.352170	7.784800	7.708150	7.792910	7.552730	8.022050	8.416970	8.782290	7.144900	7.431610	7.666370	7.364740	7.740110	8.225640	8.864330	8.326810	8.665200	8.046970
ispB	9.526230	9.786400	10.462100	10.480600	10.600200	10.061400	10.484800	9.935490	9.984150	9.665580	9.618380	10.315500	10.248400	10.390400	10.415700	10.240600	10.087700	9.895800	9.544360	9.228600
rplU	13.141600	13.152800	13.263200	13.500900	13.441100	13.465600	13.405800	12.360400	12.205700	12.408400	11.799400	13.427900	13.423900	13.357000	13.255900	12.632700	12.576700	12.450600	12.383100	11.608400
rpmA	10.845600	10.976500	11.703700	11.942100	12.129400	11.610300	11.653900	10.253400	10.209500	10.180500	9.484900	11.963100	11.964200	11.782100	11.428200	10.611100	10.312500	10.074600	10.089800	9.647600
yhbE	9.432210	9.852730	11.041300	10.931500	11.030500	10.480000	9.738730	8.296140	8.661360	8.998330	9.021360	10.892400	10.667600	10.296100	9.567550	8.847680	8.919900	9.060670	8.915950	9.133280
obgE	9.063610	8.776560	9.817890	9.940410	10.049700	9.617730	9.347340	8.480930	8.579320	9.092600	8.883070	9.883620	9.877310	10.032400	9.488390	8.624150	8.887190	9.042660	8.926420	8.900510
dacB	8.121850	8.069200	8.375550	8.397700	8.467750	8.591030	8.533560	7.802060	7.562280	7.857440	7.899650	8.371690	8.251780	8.241150	8.627360	8.024110	7.832270	8.028260	7.841080	7.735830
greA	9.144300	9.096320	10.005200	10.021000	10.213200	10.029600	9.447680	8.113300	8.344860	9.064450	8.360930	10.029600	10.053600	9.581480	9.254120	8.535020	8.890710	9.133000	9.160620	9.031970
yhbY	10.879200	10.982300	11.508800	11.514300	11.464000	10.833200	10.687500	10.333800	10.285300	10.292700	8.878360	11.460900	11.550000	10.805500	10.492100	10.898700	10.292800	10.292500	10.693700	9.494680
yahB	7.980370	7.937680	7.486900	7.701800	7.326850	7.342710	7.577770	6.974330	7.378680	7.388560	7.569780	7.459600	7.509430	7.667680	7.412500	7.369730	7.362690	7.273000	7.487660	7.384280
rrmJ	10.389100	10.552600	11.159300	11.228000	11.032300	11.576800	10.597600	10.586800	10.672300	10.579300	10.982300	10.844600	11.065100	10.478900	10.564100	10.628900	10.897600	10.570200	10.427900	10.755700
hflB	10.276800	10.213300	10.856100	10.590100	10.773900	10.981700	10.555000	10.692900	10.423200	10.205600	10.332400	10.589000	10.531200	10.633700	10.700900	10.593700	10.372200	10.182600	10.083900	10.231300
folP	8.980880	9.496710	10.194900	10.089600	9.958160	10.115700	9.759610	10.309700	9.770290	9.141720	8.800260	9.919130	9.734770	9.888960	9.809420	9.934040	9.246310	9.005120	8.892830	8.608690
glmM	9.261590	9.685820	10.574800	10.400500	10.398500	10.370600	10.224100	10.575400	10.303200	9.951020	9.839060	10.383400	10.378500	10.295000	10.323200	10.254900	10.096400	9.650190	9.690420	9.383640
secG	10.858800	11.017700	11.671300	11.670300	11.529500	11.241300	10.796100	9.918620	10.711900	10.635100	10.315900	11.553400	11.625000	10.458200	9.939980	10.810300	10.927000	10.823100	10.564600	9.856730
leuU	8.215500	7.790870	7.147670	6.895540	7.119010	6.139870	6.987390	6.267450	7.579190	7.443360	8.251050	7.079210	6.450900	6.920090	6.869020	7.354440	7.653980	7.875120	7.998350	7.729520
yhbX	7.457320	7.783630	7.449870	7.535460	7.465530	7.523840	7.467770	7.504010	7.439090	7.625350	7.787700	7.491980	7.610490	7.722860	7.718670	7.453840	7.546190	7.580500	7.567450	7.786470
argG	9.124280	9.945540	8.120770	8.368240	8.033100	8.023650	8.080760	7.778060	7.910200	7.939600	8.088030	8.164540	8.018650	8.157040	8.205100	7.861160	8.018230	7.948570	7.769590	7.844820
metY	10.291900	10.857900	11.273300	11.211300	10.963800	10.831700	9.846920	11.450900	11.234800	12.310400	11.990400	10.980100	11.085500	10.561200	11.435900	10.949100	12.292800	11.772700	12.822200	12.436500
yhbC	10.064900	10.843600	12.102300	12.145600	12.128600	11.898100	11.550100	10.034900	10.705900	10.316600	9.706950	11.864600	11.871400	11.802300	11.257000	10.739900	10.518200	10.304700	10.338700	10.505900
yahA	8.513550	8.443110	8.132500	8.284020	7.936650	8.419380	8.285960	7.511640	7.555480	7.857550	8.103670	8.149890	8.396140	8.491800	7.987280	7.740290	7.677350	7.619080	7.828950	7.780440
nusA	11.583100	11.051900	12.416900	12.492000	12.448200	12.301700	12.292900	10.840500	11.459600	11.251300	10.923400	12.360500	12.350900	12.572100	12.135900	11.323700	11.204400	11.143300	11.066700	11.298400
infB	10.119000	9.606550	11.374500	11.309400	11.375600	10.510900	11.045700	9.059920	10.298800	9.863130	9.846840	11.371900	10.970600	11.428600	10.949900	9.915330	9.798330	9.801010	9.551930	9.624850
rbfA	9.254880	8.809580	10.431600	10.296800	10.212700	9.579570	9.869890	8.575250	9.366260	8.933460	9.079860	10.212400	10.026300	10.232000	9.791950	9.055990	9.014320	9.001520	8.851980	9.048910
truB	8.286400	8.803040	10.524400	10.528300	10.457300	9.795430	10.026100	8.397870	9.120480	8.573250	8.291380	10.407700	10.286200	10.416500	9.975430	8.995180	8.602750	8.469640	8.162830	8.287840
rpsO	10.133300	10.009400	10.760600	10.901300	10.695300	10.331400	10.204200	9.518270	9.118910	8.603190	7.689650	10.737100	10.698100	10.473200	10.419300	9.631010	8.951900	8.523880	8.907180	8.344740
psrO	6.529860	6.288770	6.516490	6.580630	6.401430	6.476530	6.497190	7.055470	6.070360	6.519160	6.175770	6.736400	6.560900	6.536650	6.357740	6.273940	6.392620	6.429070	6.579370	6.452360
pnp	10.947500	10.601700	11.618500	11.654900	11.630900	11.474300	11.150300	11.289100	11.042000	10.438300	10.924700	11.525400	11.472200	11.517800	11.281000	11.139200	10.622100	10.412000	10.368500	10.237600
nlpI	10.550800	10.186900	11.763600	11.852600	11.977300	11.741900	11.105000	10.555200	10.784600	10.409200	10.603300	11.704000	11.627900	11.644900	10.883700	11.129100	10.791900	10.677100	10.588000	11.004400
deaD	9.763430	9.448160	10.878100	10.900600	10.970100	10.314500	10.032900	9.025640	9.241050	9.000210	9.039180	10.798300	10.758200	10.832400	9.977010	9.343280	9.219860	9.085630	9.171350	9.395330
mtr	8.196570	8.224470	7.923790	8.116770	8.251820	8.151500	8.230250	8.130390	8.204620	8.171050	7.920400	8.050200	8.325750	8.174220	8.336050	8.038210	8.175000	8.000820	8.035000	8.017200
betT	8.611340	8.674680	9.040570	9.334330	9.092780	9.079880	9.044500	8.644350	8.900140	9.010400	9.691670	8.957650	9.329740	9.167250	9.244320	8.830570	9.005720	8.966860	9.115120	9.136230
carA	10.884400	11.457200	8.747300	8.883670	8.669920	9.270810	10.954200	11.575100	11.512500	8.767530	8.720290	8.510690	8.551830	9.425220	10.402900	11.963200	8.979640	8.534320	8.584360	8.301700
yhbW	8.881330	9.184340	9.294860	9.301690	9.280780	9.723280	9.355950	9.643960	9.638100	9.178260	9.151410	9.279250	9.302950	9.195780	9.861760	9.502820	9.495880	9.187990	8.926980	8.511240
yhbV	7.429450	7.588660	7.559440	7.595730	7.503360	7.535230	7.675320	7.812220	7.592820	7.324490	7.956610	7.742190	7.812300	7.784800	7.488140	7.563740	7.234670	7.462070	7.391970	7.644680
yhbU	7.953580	8.350920	8.108590	8.165850	8.274910	8.318380	8.425910	8.457480	8.117400	8.105100	8.822230	8.614500	8.551600	9.044230	8.398940	8.428950	8.039630	8.144770	8.124170	8.501730
yhbT	9.684850	9.338410	9.712600	9.769690	9.937130	10.203600	10.304600	10.397200	10.386400	10.183900	11.442100	9.994220	9.959250	10.964500	10.934500	10.353800	10.361400	10.295700	10.071700	9.867930
yhbS	8.931670	9.001080	9.036210	8.983270	8.942520	8.986170	9.045760	9.132820	9.113540	8.917850	9.629250	9.076890	9.137180	9.214750	9.216660	9.074840	9.095660	9.055380	9.004950	9.206960
yhbQ	8.286000	8.568890	8.149550	8.206300	8.223940	8.133820	8.280540	8.590740	8.462220	8.301830	8.285590	8.217480	8.160800	8.520670	8.444310	8.433690	8.439220	8.274760	8.310170	8.402780
yhbP	8.473170	8.635960	8.435760	8.540260	8.591880	8.710850	8.473440	8.592130	8.438010	8.423940	8.840900	8.444990	8.576410	8.433790	8.337570	8.421630	8.512910	8.550380	8.527170	8.494330
yhbO	7.647790	7.700810	7.431340	7.435930	7.542570	7.286850	7.519440	7.533080	7.525040	7.450750	7.568920	7.376340	7.521980	7.434270	7.382260	7.540590	7.474500	7.446030	7.463390	7.483850
yraR	8.586890	8.280320	8.162640	8.258570	8.313060	8.387290	8.453080	8.725970	8.551190	8.499120	8.670450	8.314700	8.575590	8.541550	8.464310	8.624470	8.384010	8.469240	8.413850	8.587690
yraQ	9.381380	9.701400	8.797510	9.035320	9.204000	9.584170	9.820550	10.173900	9.411260	9.006660	8.600340	8.883120	9.666540	9.862320	10.086400	9.647970	8.852010	8.747910	8.872550	8.746340
betI	8.669780	8.789990	9.536260	9.877530	9.794090	9.884850	9.511250	9.030750	9.297710	9.194090	10.278800	9.404490	9.485730	9.528220	9.611270	9.376480	9.318430	9.373670	9.510810	9.231030
yraP	9.631990	9.276510	9.620780	9.756940	9.763790	10.107400	9.946870	9.635070	9.839860	9.628600	9.931220	9.590050	9.540400	9.773460	9.928010	9.808200	9.665930	9.646400	9.325790	8.908050
diaA	9.057740	9.474890	9.799420	9.858050	10.012400	10.296200	9.844670	9.619240	9.907510	9.894210	9.952550	9.715310	9.538660	9.467310	9.927950	9.938160	9.979040	9.800940	9.533600	8.929460
yraN	9.730830	9.347660	9.573240	9.689070	9.743800	9.394880	9.368850	9.665440	9.874200	10.092800	9.639560	9.740090	9.507120	9.363320	9.595760	9.705650	10.003700	10.183500	10.074300	9.884320
yraM	9.708120	9.113600	9.553020	9.559430	9.600630	9.378150	9.633380	9.498480	9.560950	9.605840	9.559580	9.570230	9.418920	9.576890	9.669310	9.457950	9.642000	9.479490	9.483960	9.462380
yraL	8.348260	8.457170	8.571180	8.616360	8.751460	8.400460	8.709080	8.370170	8.276560	8.224150	8.273500	8.686460	8.507170	8.593350	8.432420	8.558760	8.327250	8.431100	8.393750	8.149100
yraK	7.079730	7.237880	6.798240	6.985200	7.060670	6.749720	6.948900	6.978480	6.810910	6.700140	7.032100	6.963180	6.906260	7.007150	7.003930	7.143760	6.774760	6.827210	6.743310	6.906490
yraJ	6.004990	6.171340	5.340870	5.625370	5.531570	5.435160	5.592690	5.459800	5.242390	5.272040	5.817050	5.557490	5.516570	5.300020	5.609960	5.508020	5.260520	5.502760	5.413080	5.560740
yraI	6.682040	6.869090	6.300970	6.488700	6.429140	6.593950	6.470540	6.920470	6.198050	6.385490	6.561120	6.570540	6.951530	6.462320	6.543220	6.390290	6.384040	6.319590	6.341530	6.533180
yraH	6.950740	7.083730	6.984380	7.211850	7.223780	7.344850	7.051080	6.968530	6.759590	6.972620	6.966690	6.960850	7.363530	7.073410	7.042350	6.859970	6.797010	6.920580	6.881770	7.041440
agaI	7.528440	7.122720	7.179240	7.003040	7.114750	7.200410	6.805880	7.326600	7.038710	7.079490	7.383920	7.109400	7.509960	7.249620	7.176140	7.037780	7.226050	6.994970	6.874590	7.299130
betB	8.541640	8.809880	9.648760	9.900490	9.574040	10.396800	9.696710	9.183000	9.462600	9.323980	10.588100	9.458950	9.594990	9.675470	9.979450	9.411110	9.556360	9.432970	9.560940	9.434010
agaD	7.120340	7.490460	7.249590	7.096110	7.015690	7.303190	7.139140	7.283640	7.092570	7.387600	7.392270	7.103020	7.536680	7.206970	7.241260	6.968830	7.149250	6.827160	6.859920	7.079650
agaC	7.912890	8.033380	7.794090	7.767040	7.868980	7.712040	7.592040	7.790830	7.582100	7.828830	7.994830	7.865030	7.969240	7.863020	7.710820	7.703450	7.738620	7.722000	7.648140	7.858650
agaB	6.452410	6.612050	5.955370	6.140580	6.023820	6.043070	6.007550	6.224030	5.958870	6.190890	6.312360	6.167640	6.382800	5.984670	6.171480	5.963760	6.190280	6.088400	6.085250	6.035310
kbaY	8.129860	8.405860	8.059590	8.246470	8.139440	8.358920	8.237680	8.479760	8.230440	8.499410	8.547960	8.299590	8.559170	8.291730	8.205180	8.378640	8.260040	8.218750	8.178420	8.668330
agaS	7.630000	7.089810	7.022930	7.187240	7.029260	7.014020	7.096720	7.134810	6.943360	6.985960	6.924910	6.934450	7.192110	7.094710	7.032770	6.849160	6.921590	6.781520	6.829640	6.875600
agaA	8.310480	8.585500	8.106450	8.143940	8.084420	8.078410	8.110720	8.405520	8.057210	8.295810	8.403850	8.117050	8.428510	8.212110	8.111180	8.057910	8.097510	8.142560	8.141480	8.265850
agaW	7.924500	7.745970	7.853330	7.732320	7.706970	7.630060	7.725060	7.823760	7.666050	7.709630	8.130810	7.867470	7.954820	7.810700	7.776800	7.694650	7.552630	7.586070	7.623960	7.882660
agaV	8.017760	7.713500	7.399220	7.400030	7.311130	7.453510	7.391380	7.485210	7.497840	7.396850	7.881660	7.269790	7.546810	7.213700	7.438720	7.299120	7.396530	7.378810	7.455320	7.623900
kbaZ	8.251500	7.831860	7.831770	7.891450	7.846050	7.594150	7.872110	7.823240	7.770110	7.540670	8.181780	7.961580	7.844440	7.776610	7.765830	7.911300	7.599500	7.741900	7.836120	7.908190
agaR	9.359470	9.262360	9.335190	9.297640	9.321920	9.053280	9.457360	10.140800	10.217400	9.945100	9.459250	9.333720	9.215930	9.728420	9.824230	9.824780	10.217900	10.126700	9.856480	9.669030
betA	9.022660	8.721910	9.262210	9.435280	9.262810	10.146800	9.251960	8.821440	8.711820	8.788150	9.973740	9.127620	9.350210	9.246930	9.410720	8.782060	8.761890	8.660420	8.898370	8.988320
yhaV	8.174920	8.310940	8.098880	8.300260	7.988510	8.318310	8.304100	9.264040	9.728990	9.512260	8.148290	8.135950	8.207900	8.214900	8.876970	9.527800	9.639790	9.866510	10.158600	11.173300
sohA	9.172360	9.022510	8.792680	8.829690	8.620990	8.960510	9.181240	9.948450	10.362500	10.153000	9.332940	8.690630	8.762540	9.070030	9.472180	10.151900	10.077100	10.418500	10.720400	11.791000
garD	8.281330	8.173660	8.127400	8.017340	7.983440	7.806350	8.109590	8.052330	7.934210	7.895130	9.155850	8.167020	8.228480	8.173710	7.953920	7.912730	7.911500	7.992390	8.004320	8.143200
garP	7.308140	7.312200	6.843310	6.921560	6.995270	6.971700	7.004270	7.084780	6.744410	6.934100	7.977750	6.883890	7.160480	7.078670	6.812960	6.886040	6.742900	6.735060	6.699940	6.849050
garL	8.384340	8.242120	7.915940	7.872620	7.883000	8.039530	7.995000	8.214440	7.916280	7.953490	10.192500	7.900440	8.119080	7.907540	7.846880	7.977180	8.072380	8.086540	7.948520	8.088670
garR	9.000270	8.703080	8.485010	8.602230	8.561670	8.674630	8.614020	8.741770	8.687650	8.642450	10.122000	8.438600	8.681110	8.549220	8.624060	8.595360	8.656280	8.620390	8.722140	8.711460
garK	8.686960	8.558540	8.591860	8.710130	8.605550	8.902600	8.704280	8.921180	8.835820	8.870540	9.682930	8.671220	8.933320	8.728020	8.701800	8.714130	8.850270	8.981090	8.891990	8.965480
rnpB	12.955000	13.530400	13.472300	13.386900	13.413300	13.507300	13.342200	13.795800	13.269200	13.604900	13.772200	13.555700	13.538900	13.476100	13.460800	13.413000	13.706200	13.563200	13.663400	13.766900
yhaC	4.265070	3.971020	4.193910	4.215630	4.392060	4.266500	4.205780	4.511110	4.253030	4.316620	4.308350	4.288030	4.432550	4.376490	4.409250	4.242230	4.464630	4.164740	4.073520	4.327190
yhaB	4.882230	5.093530	4.991430	5.039800	5.254330	5.205920	5.143020	5.494520	4.900390	4.882930	5.118470	5.079100	5.628600	5.007150	5.064950	5.238560	4.954270	4.890410	4.770540	5.286940
ykgH	6.624620	6.758510	6.325980	6.592060	6.366870	6.882710	6.378310	6.137120	5.859010	6.202220	6.481390	6.424570	6.536920	6.184800	5.971950	5.966760	6.008120	5.844000	6.334880	6.036440
tdcR	4.773850	4.311940	4.444150	4.129690	4.582370	4.927860	4.096850	4.707970	3.944120	4.577950	4.240330	4.342700	4.706600	4.441010	4.567900	4.359540	4.596030	4.183410	4.075840	4.349420
tdcA	6.895390	7.258540	6.632410	6.675720	6.661980	6.899270	6.554380	7.098330	6.400310	6.759200	8.145360	6.903980	6.952440	6.955030	6.758860	6.593090	6.639530	6.535400	6.551490	6.737950
tdcB	6.836250	6.948160	6.590640	6.506780	6.554070	6.877930	6.736780	7.157300	6.359300	6.726190	8.942640	6.609160	6.886510	6.719750	6.693600	6.598920	6.546860	6.385990	6.381990	6.630330
tdcC	7.434770	7.597900	7.024660	7.333880	7.323700	7.373730	7.515090	7.316890	7.092950	7.209390	7.868650	7.134690	7.263630	7.500400	7.309760	7.261720	7.124440	7.027220	6.877620	7.232170
tdcD	7.287040	7.447320	7.231950	7.419880	7.475270	7.822680	7.517940	7.788600	7.082190	7.461430	8.473290	7.450630	7.851210	7.501410	7.471810	6.963130	7.201510	7.159290	7.170340	7.086330
tdcE	8.128120	8.685790	7.877810	7.859190	7.948530	7.904200	8.026870	8.076290	7.606520	7.766670	8.466490	8.038740	8.196670	8.010270	7.877300	7.744640	7.513280	7.588820	7.647590	7.913990
tdcF	7.855770	7.957430	7.779370	8.011620	7.924310	7.879260	8.053670	7.941350	7.807910	7.813850	8.605510	7.938530	8.076410	8.038060	7.923490	7.896890	7.739880	7.964520	7.830540	7.855790
tdcG	7.282600	7.554030	7.347880	7.271380	7.389420	7.148510	7.383130	7.448920	7.397370	7.233480	7.802290	7.417920	7.443210	7.331620	7.172900	7.325320	7.255550	7.435430	7.254560	7.641860
[truncated: 2,298 more rows]
