# Supplementary material for: MetNetGE: interactive views of biological networks and ontologies
Source: BMC Bioinformatics. 2010 Sep 17;11:469. doi: 10.1186/1471-2105-11-469 (PMC2946353; doi:10.1186/1471-2105-11-469)
Supplement: Additional file 2 — MetNetGE source code. This is the source code of MetNetGE. Please go to MetNetGE.org to find the latest version, dependency packages and tutorials. [file 1471-2105-11-469-S2.ZIP › MetNetGE-1.0.3/SampleData/m3dData/E_coli_v4_Build_2.experiment_descriptions_7]

chip_name	experiment_name	description
dinI_U_N0025_r1	dinI_U_N0025	aeration:assumed_aerobic, ampicillin:0.14mM, arabinose:8.3mM, cell_density:0.3OD600, culture_shaking:3e+02RPM, culture_temperature:37Celsius, culture_type:batch, culture_vessel:96_deep_well_plate, culture_vessel_volume:2ml, culture_volume:1.6ml, experimenter:Wierzbowski J, norfloxacin:7.8e-05mM, note:pBADx53 is a modified pBAD30 vector, has a low copy SC101 origin of replication, does not contain…
dinI_U_N0025_r2	dinI_U_N0025	aeration:assumed_aerobic, ampicillin:0.14mM, arabinose:8.3mM, cell_density:0.3OD600, culture_shaking:3e+02RPM, culture_temperature:37Celsius, culture_type:batch, culture_vessel:96_deep_well_plate, culture_vessel_volume:2ml, culture_volume:1.6ml, experimenter:Wierzbowski J, norfloxacin:7.8e-05mM, note:pBADx53 is a modified pBAD30 vector, has a low copy SC101 origin of replication, does not contain…
dinI_U_N0025_r3	dinI_U_N0025	aeration:assumed_aerobic, ampicillin:0.14mM, arabinose:8.3mM, cell_density:0.3OD600, culture_shaking:3e+02RPM, culture_temperature:37Celsius, culture_type:batch, culture_vessel:96_deep_well_plate, culture_vessel_volume:2ml, culture_volume:1.6ml, experimenter:Wierzbowski J, norfloxacin:7.8e-05mM, note:pBADx53 is a modified pBAD30 vector, has a low copy SC101 origin of replication, does not contain…
dinP_U_N0025_r1	dinP_U_N0025	aeration:assumed_aerobic, ampicillin:0.14mM, arabinose:8.3mM, cell_density:0.3OD600, culture_shaking:3e+02RPM, culture_temperature:37Celsius, culture_type:batch, culture_vessel:96_deep_well_plate, culture_vessel_volume:2ml, culture_volume:1.6ml, experimenter:Wierzbowski J, norfloxacin:7.8e-05mM, note:pBADx53 is a modified pBAD30 vector, has a low copy SC101 origin of replication, does not contain…
dinP_U_N0025_r2	dinP_U_N0025	aeration:assumed_aerobic, ampicillin:0.14mM, arabinose:8.3mM, cell_density:0.3OD600, culture_shaking:3e+02RPM, culture_temperature:37Celsius, culture_type:batch, culture_vessel:96_deep_well_plate, culture_vessel_volume:2ml, culture_volume:1.6ml, experimenter:Wierzbowski J, norfloxacin:7.8e-05mM, note:pBADx53 is a modified pBAD30 vector, has a low copy SC101 origin of replication, does not contain…
dinP_U_N0025_r3	dinP_U_N0025	aeration:assumed_aerobic, ampicillin:0.14mM, arabinose:8.3mM, cell_density:0.3OD600, culture_shaking:3e+02RPM, culture_temperature:37Celsius, culture_type:batch, culture_vessel:96_deep_well_plate, culture_vessel_volume:2ml, culture_volume:1.6ml, experimenter:Wierzbowski J, norfloxacin:7.8e-05mM, note:pBADx53 is a modified pBAD30 vector, has a low copy SC101 origin of replication, does not contain…
lexA_U_N0025_r1	lexA_U_N0025	aeration:assumed_aerobic, ampicillin:0.14mM, arabinose:8.3mM, cell_density:0.3OD600, culture_shaking:3e+02RPM, culture_temperature:37Celsius, culture_type:batch, culture_vessel:96_deep_well_plate, culture_vessel_volume:2ml, culture_volume:1.6ml, experimenter:Wierzbowski J, norfloxacin:7.8e-05mM, note:pBADx53 is a modified pBAD30 vector, has a low copy SC101 origin of replication, does not contain…
lexA_U_N0025_r2	lexA_U_N0025	aeration:assumed_aerobic, ampicillin:0.14mM, arabinose:8.3mM, cell_density:0.3OD600, culture_shaking:3e+02RPM, culture_temperature:37Celsius, culture_type:batch, culture_vessel:96_deep_well_plate, culture_vessel_volume:2ml, culture_volume:1.6ml, experimenter:Wierzbowski J, norfloxacin:7.8e-05mM, note:pBADx53 is a modified pBAD30 vector, has a low copy SC101 origin of replication, does not contain…
lexA_U_N0025_r3	lexA_U_N0025	aeration:assumed_aerobic, ampicillin:0.14mM, arabinose:8.3mM, cell_density:0.3OD600, culture_shaking:3e+02RPM, culture_temperature:37Celsius, culture_type:batch, culture_vessel:96_deep_well_plate, culture_vessel_volume:2ml, culture_volume:1.6ml, experimenter:Wierzbowski J, norfloxacin:7.8e-05mM, note:pBADx53 is a modified pBAD30 vector, has a low copy SC101 origin of replication, does not contain…
lon_U_N0025_r1	lon_U_N0025	aeration:assumed_aerobic, ampicillin:0.14mM, arabinose:8.3mM, cell_density:0.3OD600, culture_shaking:3e+02RPM, culture_temperature:37Celsius, culture_type:batch, culture_vessel:96_deep_well_plate, culture_vessel_volume:2ml, culture_volume:1.6ml, experimenter:Wierzbowski J, norfloxacin:7.8e-05mM, note:pBADx53 is a modified pBAD30 vector, has a low copy SC101 origin of replication, does not contain…
lon_U_N0025_r2	lon_U_N0025	aeration:assumed_aerobic, ampicillin:0.14mM, arabinose:8.3mM, cell_density:0.3OD600, culture_shaking:3e+02RPM, culture_temperature:37Celsius, culture_type:batch, culture_vessel:96_deep_well_plate, culture_vessel_volume:2ml, culture_volume:1.6ml, experimenter:Wierzbowski J, norfloxacin:7.8e-05mM, note:pBADx53 is a modified pBAD30 vector, has a low copy SC101 origin of replication, does not contain…
lon_U_N0025_r3	lon_U_N0025	aeration:assumed_aerobic, ampicillin:0.14mM, arabinose:8.3mM, cell_density:0.3OD600, culture_shaking:3e+02RPM, culture_temperature:37Celsius, culture_type:batch, culture_vessel:96_deep_well_plate, culture_vessel_volume:2ml, culture_volume:1.6ml, experimenter:Wierzbowski J, norfloxacin:7.8e-05mM, note:pBADx53 is a modified pBAD30 vector, has a low copy SC101 origin of replication, does not contain…
luc_U_N0025_r1	luc_U_N0025	aeration:assumed_aerobic, ampicillin:0.14mM, arabinose:8.3mM, cell_density:0.3OD600, culture_shaking:3e+02RPM, culture_temperature:37Celsius, culture_type:batch, culture_vessel:96_deep_well_plate, culture_vessel_volume:2ml, culture_volume:1.6ml, experimenter:Wierzbowski J, norfloxacin:7.8e-05mM, note:pBADx53 is a modified pBAD30 vector, has a low copy SC101 origin of replication, does not contain…
luc_U_N0025_r2	luc_U_N0025	aeration:assumed_aerobic, ampicillin:0.14mM, arabinose:8.3mM, cell_density:0.3OD600, culture_shaking:3e+02RPM, culture_temperature:37Celsius, culture_type:batch, culture_vessel:96_deep_well_plate, culture_vessel_volume:2ml, culture_volume:1.6ml, experimenter:Wierzbowski J, norfloxacin:7.8e-05mM, note:pBADx53 is a modified pBAD30 vector, has a low copy SC101 origin of replication, does not contain…
luc_U_N0025_r3	luc_U_N0025	aeration:assumed_aerobic, ampicillin:0.14mM, arabinose:8.3mM, cell_density:0.3OD600, culture_shaking:3e+02RPM, culture_temperature:37Celsius, culture_type:batch, culture_vessel:96_deep_well_plate, culture_vessel_volume:2ml, culture_volume:1.6ml, experimenter:Wierzbowski J, norfloxacin:7.8e-05mM, note:pBADx53 is a modified pBAD30 vector, has a low copy SC101 origin of replication, does not contain…
mazF_U_N0025_r1	mazF_U_N0025	aeration:assumed_aerobic, ampicillin:0.14mM, arabinose:8.3mM, cell_density:0.3OD600, culture_shaking:3e+02RPM, culture_temperature:37Celsius, culture_type:batch, culture_vessel:96_deep_well_plate, culture_vessel_volume:2ml, culture_volume:1.6ml, experimenter:Wierzbowski J, norfloxacin:7.8e-05mM, note:pBADx53 is a modified pBAD30 vector, has a low copy SC101 origin of replication, does not contain…
mazF_U_N0025_r2	mazF_U_N0025	aeration:assumed_aerobic, ampicillin:0.14mM, arabinose:8.3mM, cell_density:0.3OD600, culture_shaking:3e+02RPM, culture_temperature:37Celsius, culture_type:batch, culture_vessel:96_deep_well_plate, culture_vessel_volume:2ml, culture_volume:1.6ml, experimenter:Wierzbowski J, norfloxacin:7.8e-05mM, note:pBADx53 is a modified pBAD30 vector, has a low copy SC101 origin of replication, does not contain…
mazF_U_N0025_r3	mazF_U_N0025	aeration:assumed_aerobic, ampicillin:0.14mM, arabinose:8.3mM, cell_density:0.3OD600, culture_shaking:3e+02RPM, culture_temperature:37Celsius, culture_type:batch, culture_vessel:96_deep_well_plate, culture_vessel_volume:2ml, culture_volume:1.6ml, experimenter:Wierzbowski J, norfloxacin:7.8e-05mM, note:pBADx53 is a modified pBAD30 vector, has a low copy SC101 origin of replication, does not contain…
recA_U_N0025_r1	recA_U_N0025	aeration:assumed_aerobic, ampicillin:0.14mM, arabinose:8.3mM, cell_density:0.3OD600, culture_shaking:3e+02RPM, culture_temperature:37Celsius, culture_type:batch, culture_vessel:96_deep_well_plate, culture_vessel_volume:2ml, culture_volume:1.6ml, experimenter:Wierzbowski J, norfloxacin:7.8e-05mM, note:pBADx53 is a modified pBAD30 vector, has a low copy SC101 origin of replication, does not contain…
recA_U_N0025_r2	recA_U_N0025	aeration:assumed_aerobic, ampicillin:0.14mM, arabinose:8.3mM, cell_density:0.3OD600, culture_shaking:3e+02RPM, culture_temperature:37Celsius, culture_type:batch, culture_vessel:96_deep_well_plate, culture_vessel_volume:2ml, culture_volume:1.6ml, experimenter:Wierzbowski J, norfloxacin:7.8e-05mM, note:pBADx53 is a modified pBAD30 vector, has a low copy SC101 origin of replication, does not contain…
recA_U_N0025_r3	recA_U_N0025	aeration:assumed_aerobic, ampicillin:0.14mM, arabinose:8.3mM, cell_density:0.3OD600, culture_shaking:3e+02RPM, culture_temperature:37Celsius, culture_type:batch, culture_vessel:96_deep_well_plate, culture_vessel_volume:2ml, culture_volume:1.6ml, experimenter:Wierzbowski J, norfloxacin:7.8e-05mM, note:pBADx53 is a modified pBAD30 vector, has a low copy SC101 origin of replication, does not contain…
