# Supplementary material for: MetNetGE: interactive views of biological networks and ontologies
Source: BMC Bioinformatics. 2010 Sep 17;11:469. doi: 10.1186/1471-2105-11-469 (PMC2946353; doi:10.1186/1471-2105-11-469)
Supplement: Additional file 2 — MetNetGE source code. This is the source code of MetNetGE. Please go to MetNetGE.org to find the latest version, dependency packages and tutorials. [file 1471-2105-11-469-S2.ZIP › MetNetGE-1.0.3/SampleData/m3dData/E_coli_v4_Build_2.experiment_feature_descriptions_7]

experiment_name	feature_name	value	feature_units	feature_type	feature_url
dinI_U_N0025	aeration	assumed_aerobic	-	list
dinI_U_N0025	Ampicillin	0.1431	mM	real	http://en.wikipedia.org/wiki/Ampicillin
dinI_U_N0025	arabinose	8.3261	mM	real	http://en.wikipedia.org/wiki/Arabinose
dinI_U_N0025	cell_density	0.3	OD600	real
dinI_U_N0025	culture_shaking	300	RPM	real
dinI_U_N0025	culture_temperature	37	Celsius	real
dinI_U_N0025	culture_type	batch		list
dinI_U_N0025	culture_vessel	96_deep_well_plate	-	text
dinI_U_N0025	culture_vessel_volume	2	ml	real
dinI_U_N0025	culture_volume	1.6	ml	real
dinI_U_N0025	experimenter	Wierzbowski J		text
dinI_U_N0025	Norfloxacin	7.8289e-05	mM	real	http://en.wikipedia.org/wiki/Norfloxacin
dinI_U_N0025	note	pBADx53 is a modified pBAD30 vector, has a low copy SC101 origin of replication, does not contain araC, and yields low and consistent levels of expression, generally 2-10 fold above native expression levels		text
dinI_U_N0025	peptone	10	mg/mL	real	http://www.thefreedictionary.com/peptone
dinI_U_N0025	perturbation	over_expression		list
dinI_U_N0025	perturbation_gene	dinI		text
dinI_U_N0025	plasmid	pBADx53		text	http://en.wikipedia.org/wiki/Plasmid
dinI_U_N0025	resistant_to	ampicillin		text
dinI_U_N0025	RNA_prep_type	RNeasy	-	text
dinI_U_N0025	RNA_stop_solution	RNAprotect	-	text
dinI_U_N0025	sodium_chloride	171.1	mM	real	http://en.wikipedia.org/wiki/Sodium_chloride
dinI_U_N0025	strain	MG1655_yale	-	text	http://en.wikipedia.org/wiki/Strain_%28biology%29
dinI_U_N0025	structured_metadata	complete		list
dinI_U_N0025	yeast_extract	5	mg/mL	real	http://en.wikipedia.org/wiki/Yeast_extract
dinP_U_N0025	aeration	assumed_aerobic	-	list
dinP_U_N0025	Ampicillin	0.1431	mM	real	http://en.wikipedia.org/wiki/Ampicillin
dinP_U_N0025	arabinose	8.3261	mM	real	http://en.wikipedia.org/wiki/Arabinose
dinP_U_N0025	cell_density	0.3	OD600	real
dinP_U_N0025	culture_shaking	300	RPM	real
dinP_U_N0025	culture_temperature	37	Celsius	real
dinP_U_N0025	culture_type	batch		list
dinP_U_N0025	culture_vessel	96_deep_well_plate	-	text
dinP_U_N0025	culture_vessel_volume	2	ml	real
dinP_U_N0025	culture_volume	1.6	ml	real
dinP_U_N0025	experimenter	Wierzbowski J		text
dinP_U_N0025	Norfloxacin	7.8289e-05	mM	real	http://en.wikipedia.org/wiki/Norfloxacin
dinP_U_N0025	note	pBADx53 is a modified pBAD30 vector, has a low copy SC101 origin of replication, does not contain araC, and yields low and consistent levels of expression, generally 2-10 fold above native expression levels		text
dinP_U_N0025	peptone	10	mg/mL	real	http://www.thefreedictionary.com/peptone
dinP_U_N0025	perturbation	over_expression		list
dinP_U_N0025	perturbation_gene	dinP		text
dinP_U_N0025	plasmid	pBADx53		text	http://en.wikipedia.org/wiki/Plasmid
dinP_U_N0025	resistant_to	ampicillin		text
dinP_U_N0025	RNA_prep_type	RNeasy	-	text
dinP_U_N0025	RNA_stop_solution	RNAprotect	-	text
dinP_U_N0025	sodium_chloride	171.1	mM	real	http://en.wikipedia.org/wiki/Sodium_chloride
dinP_U_N0025	strain	MG1655_yale	-	text	http://en.wikipedia.org/wiki/Strain_%28biology%29
dinP_U_N0025	structured_metadata	complete		list
dinP_U_N0025	yeast_extract	5	mg/mL	real	http://en.wikipedia.org/wiki/Yeast_extract
lexA_U_N0025	aeration	assumed_aerobic	-	list
lexA_U_N0025	Ampicillin	0.1431	mM	real	http://en.wikipedia.org/wiki/Ampicillin
lexA_U_N0025	arabinose	8.3261	mM	real	http://en.wikipedia.org/wiki/Arabinose
lexA_U_N0025	cell_density	0.3	OD600	real
lexA_U_N0025	culture_shaking	300	RPM	real
lexA_U_N0025	culture_temperature	37	Celsius	real
lexA_U_N0025	culture_type	batch		list
lexA_U_N0025	culture_vessel	96_deep_well_plate	-	text
lexA_U_N0025	culture_vessel_volume	2	ml	real
lexA_U_N0025	culture_volume	1.6	ml	real
lexA_U_N0025	experimenter	Wierzbowski J		text
lexA_U_N0025	Norfloxacin	7.8289e-05	mM	real	http://en.wikipedia.org/wiki/Norfloxacin
lexA_U_N0025	note	pBADx53 is a modified pBAD30 vector, has a low copy SC101 origin of replication, does not contain araC, and yields low and consistent levels of expression, generally 2-10 fold above native expression levels		text
lexA_U_N0025	peptone	10	mg/mL	real	http://www.thefreedictionary.com/peptone
lexA_U_N0025	perturbation	over_expression		list
lexA_U_N0025	perturbation_gene	lexA		text
lexA_U_N0025	plasmid	pBADx53		text	http://en.wikipedia.org/wiki/Plasmid
lexA_U_N0025	resistant_to	ampicillin		text
lexA_U_N0025	RNA_prep_type	RNeasy	-	text
lexA_U_N0025	RNA_stop_solution	RNAprotect	-	text
lexA_U_N0025	sodium_chloride	171.1	mM	real	http://en.wikipedia.org/wiki/Sodium_chloride
lexA_U_N0025	strain	MG1655_yale	-	text	http://en.wikipedia.org/wiki/Strain_%28biology%29
lexA_U_N0025	structured_metadata	complete		list
lexA_U_N0025	yeast_extract	5	mg/mL	real	http://en.wikipedia.org/wiki/Yeast_extract
lon_U_N0025	aeration	assumed_aerobic	-	list
lon_U_N0025	Ampicillin	0.1431	mM	real	http://en.wikipedia.org/wiki/Ampicillin
lon_U_N0025	arabinose	8.3261	mM	real	http://en.wikipedia.org/wiki/Arabinose
lon_U_N0025	cell_density	0.3	OD600	real
lon_U_N0025	culture_shaking	300	RPM	real
lon_U_N0025	culture_temperature	37	Celsius	real
lon_U_N0025	culture_type	batch		list
lon_U_N0025	culture_vessel	96_deep_well_plate	-	text
lon_U_N0025	culture_vessel_volume	2	ml	real
lon_U_N0025	culture_volume	1.6	ml	real
lon_U_N0025	experimenter	Wierzbowski J		text
lon_U_N0025	Norfloxacin	7.8289e-05	mM	real	http://en.wikipedia.org/wiki/Norfloxacin
lon_U_N0025	note	pBADx53 is a modified pBAD30 vector, has a low copy SC101 origin of replication, does not contain araC, and yields low and consistent levels of expression, generally 2-10 fold above native expression levels		text
lon_U_N0025	peptone	10	mg/mL	real	http://www.thefreedictionary.com/peptone
lon_U_N0025	perturbation	over_expression		list
lon_U_N0025	perturbation_gene	lon		text
lon_U_N0025	plasmid	pBADx53		text	http://en.wikipedia.org/wiki/Plasmid
lon_U_N0025	resistant_to	ampicillin		text
lon_U_N0025	RNA_prep_type	RNeasy	-	text
lon_U_N0025	RNA_stop_solution	RNAprotect	-	text
lon_U_N0025	sodium_chloride	171.1	mM	real	http://en.wikipedia.org/wiki/Sodium_chloride
lon_U_N0025	strain	MG1655_yale	-	text	http://en.wikipedia.org/wiki/Strain_%28biology%29
lon_U_N0025	structured_metadata	complete		list
lon_U_N0025	yeast_extract	5	mg/mL	real	http://en.wikipedia.org/wiki/Yeast_extract
luc_U_N0025	aeration	assumed_aerobic	-	list
luc_U_N0025	Ampicillin	0.1431	mM	real	http://en.wikipedia.org/wiki/Ampicillin
luc_U_N0025	arabinose	8.3261	mM	real	http://en.wikipedia.org/wiki/Arabinose
luc_U_N0025	cell_density	0.3	OD600	real
luc_U_N0025	culture_shaking	300	RPM	real
luc_U_N0025	culture_temperature	37	Celsius	real
luc_U_N0025	culture_type	batch		list
luc_U_N0025	culture_vessel	96_deep_well_plate	-	text
luc_U_N0025	culture_vessel_volume	2	ml	real
luc_U_N0025	culture_volume	1.6	ml	real
luc_U_N0025	experimenter	Wierzbowski J		text
luc_U_N0025	Norfloxacin	7.8289e-05	mM	real	http://en.wikipedia.org/wiki/Norfloxacin
luc_U_N0025	note	pBADx53 is a modified pBAD30 vector, has a low copy SC101 origin of replication, does not contain araC, and yields low and consistent levels of expression, generally 2-10 fold above native expression levels		text
luc_U_N0025	peptone	10	mg/mL	real	http://www.thefreedictionary.com/peptone
luc_U_N0025	perturbation	over_expression		list
luc_U_N0025	perturbation_gene	luciferase		text
luc_U_N0025	plasmid	pBADx53		text	http://en.wikipedia.org/wiki/Plasmid
luc_U_N0025	resistant_to	ampicillin		text
luc_U_N0025	RNA_prep_type	RNeasy	-	text
luc_U_N0025	RNA_stop_solution	RNAprotect	-	text
luc_U_N0025	sodium_chloride	171.1	mM	real	http://en.wikipedia.org/wiki/Sodium_chloride
luc_U_N0025	strain	MG1655_yale	-	text	http://en.wikipedia.org/wiki/Strain_%28biology%29
luc_U_N0025	structured_metadata	complete		list
luc_U_N0025	yeast_extract	5	mg/mL	real	http://en.wikipedia.org/wiki/Yeast_extract
mazF_U_N0025	aeration	assumed_aerobic	-	list
mazF_U_N0025	Ampicillin	0.1431	mM	real	http://en.wikipedia.org/wiki/Ampicillin
mazF_U_N0025	arabinose	8.3261	mM	real	http://en.wikipedia.org/wiki/Arabinose
mazF_U_N0025	cell_density	0.3	OD600	real
mazF_U_N0025	culture_shaking	300	RPM	real
mazF_U_N0025	culture_temperature	37	Celsius	real
mazF_U_N0025	culture_type	batch		list
mazF_U_N0025	culture_vessel	96_deep_well_plate	-	text
mazF_U_N0025	culture_vessel_volume	2	ml	real
mazF_U_N0025	culture_volume	1.6	ml	real
mazF_U_N0025	experimenter	Wierzbowski J		text
mazF_U_N0025	Norfloxacin	7.8289e-05	mM	real	http://en.wikipedia.org/wiki/Norfloxacin
mazF_U_N0025	note	pBADx53 is a modified pBAD30 vector, has a low copy SC101 origin of replication, does not contain araC, and yields low and consistent levels of expression, generally 2-10 fold above native expression levels		text
mazF_U_N0025	peptone	10	mg/mL	real	http://www.thefreedictionary.com/peptone
mazF_U_N0025	perturbation	over_expression		list
mazF_U_N0025	perturbation_gene	mazF		text
mazF_U_N0025	plasmid	pBADx53		text	http://en.wikipedia.org/wiki/Plasmid
mazF_U_N0025	resistant_to	ampicillin		text
mazF_U_N0025	RNA_prep_type	RNeasy	-	text
mazF_U_N0025	RNA_stop_solution	RNAprotect	-	text
mazF_U_N0025	sodium_chloride	171.1	mM	real	http://en.wikipedia.org/wiki/Sodium_chloride
mazF_U_N0025	strain	MG1655_yale	-	text	http://en.wikipedia.org/wiki/Strain_%28biology%29
mazF_U_N0025	structured_metadata	complete		list
mazF_U_N0025	yeast_extract	5	mg/mL	real	http://en.wikipedia.org/wiki/Yeast_extract
recA_U_N0025	aeration	assumed_aerobic	-	list
recA_U_N0025	Ampicillin	0.1431	mM	real	http://en.wikipedia.org/wiki/Ampicillin
recA_U_N0025	arabinose	8.3261	mM	real	http://en.wikipedia.org/wiki/Arabinose
recA_U_N0025	cell_density	0.3	OD600	real
recA_U_N0025	culture_shaking	300	RPM	real
recA_U_N0025	culture_temperature	37	Celsius	real
recA_U_N0025	culture_type	batch		list
recA_U_N0025	culture_vessel	96_deep_well_plate	-	text
recA_U_N0025	culture_vessel_volume	2	ml	real
recA_U_N0025	culture_volume	1.6	ml	real
recA_U_N0025	experimenter	Wierzbowski J		text
recA_U_N0025	Norfloxacin	7.8289e-05	mM	real	http://en.wikipedia.org/wiki/Norfloxacin
recA_U_N0025	note	pBADx53 is a modified pBAD30 vector, has a low copy SC101 origin of replication, does not contain araC, and yields low and consistent levels of expression, generally 2-10 fold above native expression levels		text
recA_U_N0025	peptone	10	mg/mL	real	http://www.thefreedictionary.com/peptone
recA_U_N0025	perturbation	over_expression		list
recA_U_N0025	perturbation_gene	recA		text
recA_U_N0025	plasmid	pBADx53		text	http://en.wikipedia.org/wiki/Plasmid
recA_U_N0025	resistant_to	ampicillin		text
recA_U_N0025	RNA_prep_type	RNeasy	-	text
recA_U_N0025	RNA_stop_solution	RNAprotect	-	text
recA_U_N0025	sodium_chloride	171.1	mM	real	http://en.wikipedia.org/wiki/Sodium_chloride
recA_U_N0025	strain	MG1655_yale	-	text	http://en.wikipedia.org/wiki/Strain_%28biology%29
recA_U_N0025	structured_metadata	complete		list
recA_U_N0025	yeast_extract	5	mg/mL	real	http://en.wikipedia.org/wiki/Yeast_extract
