# Supplementary material for: MetNetGE: interactive views of biological networks and ontologies
Source: BMC Bioinformatics. 2010 Sep 17;11:469. doi: 10.1186/1471-2105-11-469 (PMC2946353; doi:10.1186/1471-2105-11-469)
Supplement: Additional file 2 — MetNetGE source code. This is the source code of MetNetGE. Please go to MetNetGE.org to find the latest version, dependency packages and tutorials. [file 1471-2105-11-469-S2.ZIP › MetNetGE-1.0.3/SampleData/m3dData/LB_with_glucose_description.txt]

chip_name	experiment_name	description
ik_L2_T2.5_r1	ik_L2_T2.5	aeration:assumed_aerobic, culture_shaking:3e+02 RPM, culture_temperature:37 Celsius, culture_type:batch, culture_vessel:baffled_flask, culture_vessel_volume:1e+03 ml, culture_volume:1.5e+02 ml, experimenter:Keren I, glucose:11 mM, peptone:10 mg/mL, rna_prep_type:RNeasy, rna_stop_solution:RNAprotect, sodium_chloride:1.7e+02 mM, strain:EMG2, structured_metadata:complete, time_point:1.5e+02 minutes,…
ik_L2_T3_r1	ik_L2_T3	aeration:assumed_aerobic, culture_shaking:3e+02 RPM, culture_temperature:37 Celsius, culture_type:batch, culture_vessel:baffled_flask, culture_vessel_volume:1e+03 ml, culture_volume:1.5e+02 ml, experimenter:Keren I, glucose:11 mM, peptone:10 mg/mL, rna_prep_type:RNeasy, rna_stop_solution:RNAprotect, sodium_chloride:1.7e+02 mM, strain:EMG2, structured_metadata:complete, time_point:1.8e+02 minutes,…
ik_L2_T3.5_r1	ik_L2_T3.5	aeration:assumed_aerobic, culture_shaking:3e+02 RPM, culture_temperature:37 Celsius, culture_type:batch, culture_vessel:baffled_flask, culture_vessel_volume:1e+03 ml, culture_volume:1.5e+02 ml, experimenter:Keren I, glucose:11 mM, peptone:10 mg/mL, rna_prep_type:RNeasy, rna_stop_solution:RNAprotect, sodium_chloride:1.7e+02 mM, strain:EMG2, structured_metadata:complete, time_point:2.1e+02 minutes,…
ik_L2_T4_r1	ik_L2_T4	aeration:assumed_aerobic, culture_shaking:3e+02 RPM, culture_temperature:37 Celsius, culture_type:batch, culture_vessel:baffled_flask, culture_vessel_volume:1e+03 ml, culture_volume:1.5e+02 ml, experimenter:Keren I, glucose:11 mM, peptone:10 mg/mL, rna_prep_type:RNeasy, rna_stop_solution:RNAprotect, sodium_chloride:1.7e+02 mM, strain:EMG2, structured_metadata:complete, time_point:2.4e+02 minutes,…
ik_L2_T4.5_r1	ik_L2_T4.5	aeration:assumed_aerobic, culture_shaking:3e+02 RPM, culture_temperature:37 Celsius, culture_type:batch, culture_vessel:baffled_flask, culture_vessel_volume:1e+03 ml, culture_volume:1.5e+02 ml, experimenter:Keren I, glucose:11 mM, peptone:10 mg/mL, rna_prep_type:RNeasy, rna_stop_solution:RNAprotect, sodium_chloride:1.7e+02 mM, strain:EMG2, structured_metadata:complete, time_point:2.7e+02 minutes,…
ik_L2_T5_r1	ik_L2_T5	aeration:assumed_aerobic, culture_shaking:3e+02 RPM, culture_temperature:37 Celsius, culture_type:batch, culture_vessel:baffled_flask, culture_vessel_volume:1e+03 ml, culture_volume:1.5e+02 ml, experimenter:Keren I, glucose:11 mM, peptone:10 mg/mL, rna_prep_type:RNeasy, rna_stop_solution:RNAprotect, sodium_chloride:1.7e+02 mM, strain:EMG2, structured_metadata:complete, time_point:3e+02 minutes, y…
ik_L2_T5.5_r1	ik_L2_T5.5	aeration:assumed_aerobic, culture_shaking:3e+02 RPM, culture_temperature:37 Celsius, culture_type:batch, culture_vessel:baffled_flask, culture_vessel_volume:1e+03 ml, culture_volume:1.5e+02 ml, experimenter:Keren I, glucose:11 mM, peptone:10 mg/mL, rna_prep_type:RNeasy, rna_stop_solution:RNAprotect, sodium_chloride:1.7e+02 mM, strain:EMG2, structured_metadata:complete, time_point:3.3e+02 minutes,…
ik_L2_T6_r1	ik_L2_T6	aeration:assumed_aerobic, culture_shaking:3e+02 RPM, culture_temperature:37 Celsius, culture_type:batch, culture_vessel:baffled_flask, culture_vessel_volume:1e+03 ml, culture_volume:1.5e+02 ml, experimenter:Keren I, glucose:11 mM, peptone:10 mg/mL, rna_prep_type:RNeasy, rna_stop_solution:RNAprotect, sodium_chloride:1.7e+02 mM, strain:EMG2, structured_metadata:complete, time_point:3.6e+02 minutes,…
ik_L2_T8_r1	ik_L2_T8	aeration:assumed_aerobic, culture_shaking:3e+02 RPM, culture_temperature:37 Celsius, culture_type:batch, culture_vessel:baffled_flask, culture_vessel_volume:1e+03 ml, culture_volume:1.5e+02 ml, experimenter:Keren I, glucose:11 mM, peptone:10 mg/mL, rna_prep_type:RNeasy, rna_stop_solution:RNAprotect, sodium_chloride:1.7e+02 mM, strain:EMG2, structured_metadata:complete, time_point:4.8e+02 minutes,…
ik_H2_T2.5_r1	ik_H2_T2.5	aeration:assumed_aerobic, culture_shaking:3e+02 RPM, culture_temperature:37 Celsius, culture_type:batch, culture_vessel:baffled_flask, culture_vessel_volume:1e+03 ml, culture_volume:1.5e+02 ml, experimenter:Keren I, glucose:22 mM, peptone:10 mg/mL, rna_prep_type:RNeasy, rna_stop_solution:RNAprotect, sodium_chloride:1.7e+02 mM, strain:EMG2, structured_metadata:complete, time_point:1.5e+02 minutes,…
ik_H2_T3_r1	ik_H2_T3	aeration:assumed_aerobic, culture_shaking:3e+02 RPM, culture_temperature:37 Celsius, culture_type:batch, culture_vessel:baffled_flask, culture_vessel_volume:1e+03 ml, culture_volume:1.5e+02 ml, experimenter:Keren I, glucose:22 mM, peptone:10 mg/mL, rna_prep_type:RNeasy, rna_stop_solution:RNAprotect, sodium_chloride:1.7e+02 mM, strain:EMG2, structured_metadata:complete, time_point:1.8e+02 minutes,…
ik_H2_T3.5_r1	ik_H2_T3.5	aeration:assumed_aerobic, culture_shaking:3e+02 RPM, culture_temperature:37 Celsius, culture_type:batch, culture_vessel:baffled_flask, culture_vessel_volume:1e+03 ml, culture_volume:1.5e+02 ml, experimenter:Keren I, glucose:22 mM, peptone:10 mg/mL, rna_prep_type:RNeasy, rna_stop_solution:RNAprotect, sodium_chloride:1.7e+02 mM, strain:EMG2, structured_metadata:complete, time_point:2.1e+02 minutes,…
ik_H2_T4_r1	ik_H2_T4	aeration:assumed_aerobic, culture_shaking:3e+02 RPM, culture_temperature:37 Celsius, culture_type:batch, culture_vessel:baffled_flask, culture_vessel_volume:1e+03 ml, culture_volume:1.5e+02 ml, experimenter:Keren I, glucose:22 mM, peptone:10 mg/mL, rna_prep_type:RNeasy, rna_stop_solution:RNAprotect, sodium_chloride:1.7e+02 mM, strain:EMG2, structured_metadata:complete, time_point:2.4e+02 minutes,…
ik_H2_T4.5_r1	ik_H2_T4.5	aeration:assumed_aerobic, culture_shaking:3e+02 RPM, culture_temperature:37 Celsius, culture_type:batch, culture_vessel:baffled_flask, culture_vessel_volume:1e+03 ml, culture_volume:1.5e+02 ml, experimenter:Keren I, glucose:22 mM, peptone:10 mg/mL, rna_prep_type:RNeasy, rna_stop_solution:RNAprotect, sodium_chloride:1.7e+02 mM, strain:EMG2, structured_metadata:complete, time_point:2.7e+02 minutes,…
ik_H2_T5_r1	ik_H2_T5	aeration:assumed_aerobic, culture_shaking:3e+02 RPM, culture_temperature:37 Celsius, culture_type:batch, culture_vessel:baffled_flask, culture_vessel_volume:1e+03 ml, culture_volume:1.5e+02 ml, experimenter:Keren I, glucose:22 mM, peptone:10 mg/mL, rna_prep_type:RNeasy, rna_stop_solution:RNAprotect, sodium_chloride:1.7e+02 mM, strain:EMG2, structured_metadata:complete, time_point:3e+02 minutes, y…
ik_H2_T5.5_r1	ik_H2_T5.5	aeration:assumed_aerobic, culture_shaking:3e+02 RPM, culture_temperature:37 Celsius, culture_type:batch, culture_vessel:baffled_flask, culture_vessel_volume:1e+03 ml, culture_volume:1.5e+02 ml, experimenter:Keren I, glucose:22 mM, peptone:10 mg/mL, rna_prep_type:RNeasy, rna_stop_solution:RNAprotect, sodium_chloride:1.7e+02 mM, strain:EMG2, structured_metadata:complete, time_point:3.3e+02 minutes,…
ik_H2_T6_r1	ik_H2_T6	aeration:assumed_aerobic, culture_shaking:3e+02 RPM, culture_temperature:37 Celsius, culture_type:batch, culture_vessel:baffled_flask, culture_vessel_volume:1e+03 ml, culture_volume:1.5e+02 ml, experimenter:Keren I, glucose:22 mM, peptone:10 mg/mL, rna_prep_type:RNeasy, rna_stop_solution:RNAprotect, sodium_chloride:1.7e+02 mM, strain:EMG2, structured_metadata:complete, time_point:3.6e+02 minutes,…
ik_H2_T8_r1	ik_H2_T8	aeration:assumed_aerobic, culture_shaking:3e+02 RPM, culture_temperature:37 Celsius, culture_type:batch, culture_vessel:baffled_flask, culture_vessel_volume:1e+03 ml, culture_volume:1.5e+02 ml, experimenter:Keren I, glucose:22 mM, peptone:10 mg/mL, rna_prep_type:RNeasy, rna_stop_solution:RNAprotect, sodium_chloride:1.7e+02 mM, strain:EMG2, structured_metadata:complete, time_point:4.8e+02 minutes,…
