# Supplementary material for: MetNetGE: interactive views of biological networks and ontologies
Source: BMC Bioinformatics. 2010 Sep 17;11:469. doi: 10.1186/1471-2105-11-469 (PMC2946353; doi:10.1186/1471-2105-11-469)
Supplement: Additional file 2 — MetNetGE source code. This is the source code of MetNetGE. Please go to MetNetGE.org to find the latest version, dependency packages and tutorials. [file 1471-2105-11-469-S2.ZIP › MetNetGE-1.0.3/SampleData/MetNetDB/3Pathway/ethylene biosynthesis and methionine cycle (Expert User).xml]

<?xml version="1.0" encoding="ISO-8859-1"?>
<!--Produced Sat Jul 05 14:10:42 CDT 2008-->
<graph xmlns="http://www.cs.rpi.edu/XGMML" xmlns:xsi="http://www.w3.org/2001/XMLSchema-instance" xmlns:ns1="http://www.w3.org/1999/xlink" xmlns:dc="http://purl.org/dc/elements/1.1/" xmlns:rdf="http://www.w3.org/1999/02/22-rdf-syntax-ns#" id="1" label="ethylene biosynthesis and methionine cycle (Expert User).xml">
  <att name="networkMetadata">
    <rdf:RDF>
      <rdf:Description about="http://www.cytoscape.org">
        <dc:type>FCModeler Cytoscape XML</dc:type>
        <dc:description>N/A</dc:description>
        <dc:date>Sat Jul 05 14:10:42 CDT 2008</dc:date>
        <dc:identifier>N/A</dc:identifier>
        <dc:title>ethylene biosynthesis and methionine cycle (Expert User).xml</dc:title>
        <dc:source>http://www.cytoscape.org</dc:source>
        <dc:format>Cytoscape-XGMML</dc:format>
      </rdf:Description>
    </rdf:RDF>
  </att>
  <node label="84410" id="84410" name="base">
    <att type="string" name="show" value="AT4G01850" />
    <att type="string" name="molID" value="E84410" />
    <att type="string" name="nodeType" value="gene" />
    <att type="string" name="location" value="nucleus" />
    <att type="string" name="synonyms" value="none" />
    <att type="string" name="comments" value="none" />
    <att type="string" name="references" value="PubMed:16365035" />
  </node>
  <node label="84411" id="84411" name="base">
    <att type="string" name="show" value="AT4G01850-RNA" />
    <att type="string" name="molID" value="E84411" />
    <att type="string" name="nodeType" value="RNA" />
    <att type="string" name="location" value="cytosol" />
    <att type="string" name="synonyms" value="none" />
    <att type="string" name="comments" value="none" />
    <att type="string" name="references" value="PubMed:16365035" />
  </node>
  <node label="2517" id="2517" name="base">
    <att type="string" name="show" value="ACO2" />
    <att type="string" name="molID" value="E2517" />
    <att type="string" name="nodeType" value="gene" />
    <att type="string" name="location" value="nucleus" />
    <att type="string" name="synonyms" value="ACC OXIDASE::ACC OXIDASE 2::ACO2::ATACO2" />
    <att type="string" name="comments" value="none" />
    <att type="string" name="references" value="PubMed:10409511::PubMed:16311726::PubMed:7610162::PubMed:8262380::PubMed:8628251" />
  </node>
  <node label="32517" id="32517" name="base">
    <att type="string" name="show" value="AT1G62380-RNA" />
    <att type="string" name="molID" value="E32517" />
    <att type="string" name="nodeType" value="RNA" />
    <att type="string" name="location" value="cytosol" />
    <att type="string" name="synonyms" value="ACC OXIDASE::ACC OXIDASE 2::ACO2::ATACO2" />
    <att type="string" name="comments" value="none" />
    <att type="string" name="references" value="PubMed:10409511::PubMed:16311726::PubMed:7610162::PubMed:8262380::PubMed:8628251" />
  </node>
  <node label="31309" id="31309" name="base">
    <att type="string" name="show" value="AT1G05010-RNA" />
    <att type="string" name="molID" value="E31309" />
    <att type="string" name="nodeType" value="RNA" />
    <att type="string" name="location" value="cytosol" />
    <att type="string" name="synonyms" value="1-AMINOCYCLOPROPANE-1-CARBOXYLATE OXIDASE::ATEAT1::EAT1::EFE::ETHYLENE-FORMING ENZYME" />
    <att type="string" name="comments" value="none" />
    <att type="string" name="references" value="PubMed:16311726::PubMed:8262380" />
  </node>
  <node label="7960" id="7960" name="base">
    <att type="string" name="show" value="EAT1" />
    <att type="string" name="molID" value="E7960" />
    <att type="string" name="nodeType" value="polypeptide" />
    <att type="string" name="location" value="cytosol" />
    <att type="string" name="synonyms" value="1-AMINOCYCLOPROPANE-1-CARBOXYLATE OXIDASE::ATEAT1::EAT1::EFE::ETHYLENE-FORMING ENZYME::AT1G05010-MONOMER" />
    <att type="string" name="comments" value="none" />
    <att type="string" name="references" value="PubMed:16311726::PubMed:8262380::PubMed:Babula, D, Misztal, L, Jakubowicz, M, Kaczmarek, M, Nowak, W, Sadowski, J (2005)::PubMed:Gomez-Lim, M. A.,Valdes-Lopez, V.,Cruz-Hernandez, A.,Saucedo-Arias, L. J. (1993)" />
  </node>
  <node label="1309" id="1309" name="base">
    <att type="string" name="show" value="AT1G05010" />
    <att type="string" name="molID" value="E1309" />
    <att type="string" name="nodeType" value="gene" />
    <att type="string" name="location" value="nucleus" />
    <att type="string" name="synonyms" value="1-AMINOCYCLOPROPANE-1-CARBOXYLATE OXIDASE::ATEAT1::EAT1::EFE::ETHYLENE-FORMING ENZYME" />
    <att type="string" name="comments" value="none" />
    <att type="string" name="references" value="PubMed:16311726::PubMed:8262380" />
  </node>
  <node label="5234" id="5234" name="base">
    <att type="string" name="show" value="AT4G11280" />
    <att type="string" name="molID" value="E5234" />
    <att type="string" name="nodeType" value="gene" />
    <att type="string" name="location" value="nucleus" />
    <att type="string" name="synonyms" value="1-AMINOCYCLOPROPANE-1-CARBOXYLIC ACID (ACC) SYNTHASE 6::ACC SYNTHASE::ACS6" />
    <att type="string" name="comments" value="none" />
    <att type="string" name="references" value="PubMed:10080689::PubMed:10444084::PubMed:12972669::PubMed:14727113::PubMed:15466221::PubMed:15539472::PubMed:15960614::PubMed:16021335" />
  </node>
  <node label="35234" id="35234" name="base">
    <att type="string" name="show" value="AT4G11280-RNA" />
    <att type="string" name="molID" value="E35234" />
    <att type="string" name="nodeType" value="RNA" />
    <att type="string" name="location" value="cytosol" />
    <att type="string" name="synonyms" value="1-AMINOCYCLOPROPANE-1-CARBOXYLIC ACID (ACC) SYNTHASE 6::ACC SYNTHASE::ACS6" />
    <att type="string" name="comments" value="none" />
    <att type="string" name="references" value="PubMed:10080689::PubMed:10444084::PubMed:12972669::PubMed:14727113::PubMed:15466221::PubMed:15539472::PubMed:15960614::PubMed:16021335" />
  </node>
  <node label="36622" id="36622" name="base">
    <att type="string" name="show" value="AT5G28360-RNA" />
    <att type="string" name="molID" value="E36622" />
    <att type="string" name="nodeType" value="RNA" />
    <att type="string" name="location" value="cytosol" />
    <att type="string" name="synonyms" value="1-AMINOCYCLOPROPANE-1-CARBOXYLATE SYNTHASE::1-AMINOCYCLOPROPANE-1-CARBOXYLATE SYNTHASE LIKE PSEUDOGENE::ACS3" />
    <att type="string" name="comments" value="none" />
    <att type="string" name="references" value="PubMed:12968022::PubMed:8566772" />
  </node>
  <node label="13233" id="13233" name="base">
    <att type="string" name="show" value="ACS3" />
    <att type="string" name="molID" value="E13233" />
    <att type="string" name="nodeType" value="polypeptide" />
    <att type="string" name="location" value="cytosol" />
    <att type="string" name="synonyms" value="1-AMINOCYCLOPROPANE-1-CARBOXYLATE SYNTHASE::1-AMINOCYCLOPROPANE-1-CARBOXYLATE SYNTHASE LIKE PSEUDOGENE::ACS3::AT5G28360::AT5G28360-MONOMER" />
    <att type="string" name="comments" value="none" />
    <att type="string" name="references" value="PubMed:12968022::PubMed:8566772::PubMed:Liang, X.,Oono, Y.,Shen, N. F.,Kohler, C.,Li, K.,Scolnik, P. A.,Theologis, A (1995)::PubMed:Tsuchisaka, A.,Theologis, A. (2004)::PubMed:Tsuchisaka, Atsunari, Theologis, Athanasios (2005)" />
  </node>
  <node label="3143" id="3143" name="base">
    <att type="string" name="show" value="ACS4" />
    <att type="string" name="molID" value="E3143" />
    <att type="string" name="nodeType" value="gene" />
    <att type="string" name="location" value="nucleus" />
    <att type="string" name="synonyms" value="1-aminocyclopropane-1-carboxylate synthase::1-AMINOCYCLOPROPANE-1-CARBOXYLATE SYNTHASE 4::1-aminocyclopropane-1-carboxylate synthase~MONOMER-1503::ACS4" />
    <att type="string" name="comments" value="none" />
    <att type="string" name="references" value="PubMed:14983000::PubMed:15466221::PubMed:15699063::PubMed:7642574" />
  </node>
  <node label="33143" id="33143" name="base">
    <att type="string" name="show" value="AT2G22810-RNA" />
    <att type="string" name="molID" value="E33143" />
    <att type="string" name="nodeType" value="RNA" />
    <att type="string" name="location" value="cytosol" />
    <att type="string" name="synonyms" value="1-aminocyclopropane-1-carboxylate synthase::1-AMINOCYCLOPROPANE-1-CARBOXYLATE SYNTHASE 4::1-aminocyclopropane-1-carboxylate synthase~MONOMER-1503::ACS4" />
    <att type="string" name="comments" value="none" />
    <att type="string" name="references" value="PubMed:14983000::PubMed:15466221::PubMed:15699063::PubMed:7642574" />
  </node>
  <node label="36945" id="36945" name="base">
    <att type="string" name="show" value="AT5G51690-RNA" />
    <att type="string" name="molID" value="E36945" />
    <att type="string" name="nodeType" value="RNA" />
    <att type="string" name="location" value="cytosol" />
    <att type="string" name="synonyms" value="ACC SYNTHASE / 1-AMINOCYCLOPROPANE-1-CARBOXYLATE SYNTHASE::ACS12" />
    <att type="string" name="comments" value="none" />
    <att type="string" name="references" value="PubMed:12968022" />
  </node>
  <node label="13552" id="13552" name="base">
    <att type="string" name="show" value="AT5G51690" />
    <att type="string" name="molID" value="E13552" />
    <att type="string" name="nodeType" value="polypeptide" />
    <att type="string" name="location" value="cytosol" />
    <att type="string" name="synonyms" value="1-aminocyclopropane-1-carboxylate synthase::ACC SYNTHASE / 1-AMINOCYCLOPROPANE-1-CARBOXYLATE SYNTHASE::ACS12::AT5G51690::AT5G51690-MONOMER" />
    <att type="string" name="comments" value="When recombinantly expressed in &lt;i&gt;E. coli&lt;/i&gt;, this enzyme was shown not to have ACS activity |CITS:[12968022]|." />
    <att type="string" name="references" value="PubMed:12968022" />
  </node>
  <node label="6945" id="6945" name="base">
    <att type="string" name="show" value="AT5G51690" />
    <att type="string" name="molID" value="E6945" />
    <att type="string" name="nodeType" value="gene" />
    <att type="string" name="location" value="nucleus" />
    <att type="string" name="synonyms" value="ACC SYNTHASE / 1-AMINOCYCLOPROPANE-1-CARBOXYLATE SYNTHASE::ACS12" />
    <att type="string" name="comments" value="none" />
    <att type="string" name="references" value="PubMed:12968022" />
  </node>
  <node label="32535" id="32535" name="base">
    <att type="string" name="show" value="AT1G62960-RNA" />
    <att type="string" name="molID" value="E32535" />
    <att type="string" name="nodeType" value="RNA" />
    <att type="string" name="location" value="cytosol" />
    <att type="string" name="synonyms" value="1-AMINOCYCLOPROPANE-1-CARBOXYLATE SYNTHASE::ACC SYNTHASE 10::ACS10" />
    <att type="string" name="comments" value="none" />
    <att type="string" name="references" value="PubMed:12968022" />
  </node>
  <node label="167295" id="167295" name="base">
    <att type="string" name="show" value="AT1G62960" />
    <att type="string" name="molID" value="E9179" />
    <att type="string" name="nodeType" value="polypeptide" />
    <att type="string" name="location" value="cytosol" />
    <att type="string" name="synonyms" value="1-AMINOCYCLOPROPANE-1-CARBOXYLATE SYNTHASE::1-aminocyclopropane-1-carboxylate synthase//transaminase::ACC SYNTHASE 10::ACS10::AT1G62960::AT1G62960-MONOMER" />
    <att type="string" name="comments" value="none" />
    <att type="string" name="references" value="PubMed:12968022::PubMed:Tsuchisaka, A.,Theologis, A. (2004)" />
  </node>
  <node label="31198" id="31198" name="base">
    <att type="string" name="show" value="AT1G01480-RNA" />
    <att type="string" name="molID" value="E31198" />
    <att type="string" name="nodeType" value="RNA" />
    <att type="string" name="location" value="cytosol" />
    <att type="string" name="synonyms" value="1-aminocyclopropane-1-carboxylate synthase::1-aminocyclopropane-1-carboxylate synthase~MONOMER-1502::ACC2::ACS2::AT-ACC2::CONCEPT-40003-1::EC 4.4.1.14::S-ADENOSYL-L-METHIONINE METHYLTHIOADENOSINE-LYASE" />
    <att type="string" name="comments" value="none" />
    <att type="string" name="references" value="PubMed:1357670::PubMed:1438312::PubMed:14983000::PubMed:15466221::PubMed:15539472::PubMed:15699063::PubMed:15960614::PubMed:8219282::PubMed:8566772::PubMed:9011084" />
  </node>
  <node label="162530" id="162530" name="base">
    <att type="string" name="show" value="ACS2" />
    <att type="string" name="molID" value="E123916" />
    <att type="string" name="nodeType" value="polypeptide" />
    <att type="string" name="location" value="cytosol" />
    <att type="string" name="synonyms" value="1-aminocyclopropane-1-carboxylate synthase::1-aminocyclopropane-1-carboxylate synthase~MONOMER-1502::ACC2::ACS2::AT-ACC2::CONCEPT-40003-1::EC 4.4.1.14::S-ADENOSYL-L-METHIONINE METHYLTHIOADENOSINE-LYASE" />
    <att type="string" name="comments" value="none" />
    <att type="string" name="references" value="PubMed:1357670::PubMed:1438312::PubMed:14983000::PubMed:15466221::PubMed:15539472::PubMed:15699063::PubMed:15960614::PubMed:8219282::PubMed:8566772::PubMed:9011084::PubMed:Liang, X.,Abel, S.,Keller, J. A.,Shen, N. F.,Theologis, A. (1992)::PubMed:Liang, X.,Shen, N. F.,Keller, J. A.,Theologis, A. (1993)::PubMed:Tsuchisaka, A.,Theologis, A. (2004)::PubMed:Tsuchisaka, Atsunari, Theologis, Athanasios (2005)" />
  </node>
  <node label="31232" id="31232" name="base">
    <att type="string" name="show" value="AT1G02500-RNA" />
    <att type="string" name="molID" value="E31232" />
    <att type="string" name="nodeType" value="RNA" />
    <att type="string" name="location" value="cytosol" />
    <att type="string" name="synonyms" value="AdoMet synthetase::AdoMet synthetase~CPLX-1362::ATP:methionine S-adenosyltransferase::S-adenosylmethionine synthetase::S-adenosylmethionine synthetase~MONOMER-1501::sam-1::SAM1" />
    <att type="string" name="comments" value="none" />
    <att type="string" name="references" value="PubMed:10820326::PubMed:11118604::PubMed:11454228::PubMed:16311726::PubMed:16365035::PubMed:1850833::PubMed:2482229::PubMed:2535470" />
  </node>
  <node label="163862" id="163862" name="base">
    <att type="string" name="show" value="SAM-1" />
    <att type="string" name="molID" value="E123917" />
    <att type="string" name="nodeType" value="polypeptide" />
    <att type="string" name="location" value="cytosol" />
    <att type="string" name="synonyms" value="AdoMet synthetase::AdoMet synthetase~CPLX-1362::ATP:methionine S-adenosyltransferase::S-adenosylmethionine synthetase::S-adenosylmethionine synthetase~MONOMER-1501::sam-1::SAM1" />
    <att type="string" name="comments" value="none" />
    <att type="string" name="references" value="PubMed:  Peleman, J.,Saito, K.,Cottyn, B.,Engler, G.,Seurinck, J.,Van Montagu, M.,Inze, D. (1989)::PubMed:10820326::PubMed:11118604::PubMed:11454228::PubMed:16311726::PubMed:16365035::PubMed:1850833::PubMed:2482229::PubMed:2535470::PubMed:Lindermayr, Christian, Saalbach, Gerhard, Bahnweg, Günther, Durner, Jörg(2005)::PubMed:Peleman, J.,Boerjan, W.,Engler, G.,Seurinck, J.,Botterman, J.,Alliotte, T.,Van Montagu, M.,Inze, D." />
  </node>
  <node label="12246" id="12246" name="base">
    <att type="string" name="show" value="ACS7" />
    <att type="string" name="molID" value="E12246" />
    <att type="string" name="nodeType" value="polypeptide" />
    <att type="string" name="location" value="cytosol" />
    <att type="string" name="synonyms" value="1-AMINOCYCLOPROPANE-1-CARBOXYLATE SYNTHASE::ACS7::AT4G26200::AT4G26200-MONOMER" />
    <att type="string" name="comments" value="none" />
    <att type="string" name="references" value="PubMed:12968022::PubMed:14983000::PubMed:15699063::PubMed:Tsuchisaka, A.,Theologis, A. (2004)::PubMed:Tsuchisaka, Atsunari, Theologis, Athanasios (2005)" />
  </node>
  <node label="163549" id="163549" name="base">
    <att type="string" name="show" value="ACS4" />
    <att type="string" name="molID" value="E123927" />
    <att type="string" name="nodeType" value="polypeptide" />
    <att type="string" name="location" value="cytosol" />
    <att type="string" name="synonyms" value="1-aminocyclopropane-1-carboxylate synthase::1-AMINOCYCLOPROPANE-1-CARBOXYLATE SYNTHASE 4::1-aminocyclopropane-1-carboxylate synthase~MONOMER-1503::ACS4" />
    <att type="string" name="comments" value="none" />
    <att type="string" name="references" value="PubMed:14983000::PubMed:15466221::PubMed:15699063::PubMed:7642574::PubMed:Abel, S.,Nguyen, M. D.,Chow, W.,Theologis, A. (1995)::PubMed:Tsuchisaka, A.,Theologis, A. (2004)::PubMed:Tsuchisaka, Atsunari, Theologis, Athanasios (2005)" />
  </node>
  <node label="165732" id="165732" name="base">
    <att type="string" name="show" value="AT4G08040" />
    <att type="string" name="molID" value="E141781" />
    <att type="string" name="nodeType" value="polypeptide" />
    <att type="string" name="location" value="cytosol" />
    <att type="string" name="synonyms" value="1-aminocyclopropane-1-carboxylate synthase::ACS11::histidinol-phosphate transaminase::tyrosine transaminase::AT4G08040" />
    <att type="string" name="comments" value="none" />
    <att type="string" name="references" value="PubMed:12968022::PubMed:14983000::PubMed:15466221::PubMed:Tsuchisaka, A.,Theologis, A. (2004)::PubMed:Tsuchisaka, Atsunari, Theologis, Athanasios (2005)" />
  </node>
  <node label="167284" id="167284" name="base">
    <att type="string" name="show" value="ACS5" />
    <att type="string" name="molID" value="E13824" />
    <att type="string" name="nodeType" value="polypeptide" />
    <att type="string" name="location" value="cytosol" />
    <att type="string" name="synonyms" value="1-AMINO-1-CYCLOPROPANECARBOXYLATE SYNTHASE::1-AMINOCYCLOPROPANE-1-CARBOXYLATE SYNTHASE::ACC SYNTHASE 5::ACS5::CIN5::CYTOKININ-INSENSITIVE 5::ETHYLENE OVERPRODUCER 2::ETO2::AT5G65800" />
    <att type="string" name="comments" value="none" />
    <att type="string" name="references" value="PubMed:11027700::PubMed:11605960::PubMed:11858262::PubMed:11860212::PubMed:11950988::PubMed:12566591::PubMed:15118728::PubMed:15466221::PubMed:15699063::PubMed:15908600::PubMed:16325963::PubMed:9011084::PubMed:9539813::PubMed:9952448::PubMed:Tsuchisaka, A.,Theologis, A. (2004)::PubMed:Tsuchisaka, Atsunari, Theologis, Athanasios (2005)" />
  </node>
  <node label="167289" id="167289" name="base">
    <att type="string" name="show" value="ACS8" />
    <att type="string" name="molID" value="E12578" />
    <att type="string" name="nodeType" value="polypeptide" />
    <att type="string" name="location" value="cytosol" />
    <att type="string" name="synonyms" value="1-AMINOCYCLOPROPANE-1-CARBOXYLATE SYNTHASE::ACS8::AT4G37770::AT4G37770-MONOMER" />
    <att type="string" name="comments" value="none" />
    <att type="string" name="references" value="PubMed:11884676::PubMed:12972669::PubMed:15466221::PubMed:15960614::PubMed:7642574::PubMed:Tsuchisaka, A.,Theologis, A. (2004)::PubMed:Tsuchisaka, Atsunari, Theologis, Athanasios (2005)" />
  </node>
  <node label="167291" id="167291" name="base">
    <att type="string" name="show" value="ACS6" />
    <att type="string" name="molID" value="E11855" />
    <att type="string" name="nodeType" value="polypeptide" />
    <att type="string" name="location" value="cytosol" />
    <att type="string" name="synonyms" value="1-aminocyclopropane-1-carboxylate synthase::1-AMINOCYCLOPROPANE-1-CARBOXYLIC ACID (ACC) SYNTHASE 6::ACC SYNTHASE::ACS6::AT4G11280::AT4G11280-MONOMER" />
    <att type="string" name="comments" value="none" />
    <att type="string" name="references" value="PubMed:10080689::PubMed:10444084::PubMed:12972669::PubMed:14727113::PubMed:15466221::PubMed:15539472::PubMed:15960614::PubMed:16021335::PubMed:Tsuchisaka, A.,Theologis, A. (2004)::PubMed:Tsuchisaka, Atsunari, Theologis, Athanasios (2005)" />
  </node>
  <node label="167292" id="167292" name="base">
    <att type="string" name="show" value="ACS1" />
    <att type="string" name="molID" value="E11605" />
    <att type="string" name="nodeType" value="polypeptide" />
    <att type="string" name="location" value="cytosol" />
    <att type="string" name="synonyms" value="1-AMINOCYCLOPROPANE-1-CARBOXYLATE SYNTHASE::1-AMINOCYCLOPROPANE-1-CARBOXYLATE SYNTHASE 1::ACC SYNTHASE GENE 1::ACS1::AT-ACS1::AT3G61510" />
    <att type="string" name="comments" value="none" />
    <att type="string" name="references" value="PubMed:12271088::PubMed:7642574::PubMed:8566772::PubMed:9666060::PubMed:Liang, X.,Oono, Y.,Shen, N. F.,Kohler, C.,Li, K.,Scolnik, P. A.,Theologis, A (1995)::PubMed:Rodrigues-Pousada, R. A.,De Rycke, R.,Dedonder, A.,Van Caeneghem, W.,Engler, G.,Van Montagu, M.,Van Der Straeten, D. (1993)::PubMed:Smalle, J.,Haegman, M.,Mertens, J.,Vangronsveld, J.,Montagu, M. van.,Straeten, D. van der. (1999)::PubMed:Tsuchisaka, A.,Theologis, A. (2004)" />
  </node>
  <node label="167293" id="167293" name="base">
    <att type="string" name="show" value="ETO3" />
    <att type="string" name="molID" value="E11276" />
    <att type="string" name="nodeType" value="polypeptide" />
    <att type="string" name="location" value="cytosol" />
    <att type="string" name="synonyms" value="1-AMINOCYCLOPROPANE-1-CARBOXYLATE SYNTHASE::ACS9::ETHFYLENE OVERPRODUCING 3::ETO3::AT3G49700::AT3G49700-MONOMER" />
    <att type="string" name="comments" value="none" />
    <att type="string" name="references" value="PubMed:11605960::PubMed:11858262::PubMed:15466221::PubMed:9952448::PubMed:Tsuchisaka, A.,Theologis, A. (2004)::PubMed:Tsuchisaka, Atsunari, Theologis, Athanasios (2005)" />
  </node>
  <node label="147846" id="147846" name="base">
    <att type="string" name="show" value="1-aminocyclopropane-1-carboxylate synthase~CPLX-1364" />
    <att type="string" name="molID" value="E14251" />
    <att type="string" name="nodeType" value="protein complex" />
    <att type="string" name="location" value="cytosol" />
    <att type="string" name="synonyms" value="1-AMINOCYCLOPROPANE-1-CARBOXYLATE SYNTHASE::ACC synthase::AT1G01480::AT1G62960::AT3G49700::AT3G61510::AT4G26200::AT4G37770::AT5G28360::AT5G65800::1-aminocyclopropane-1-carboxylate synthase~CPLX-1364" />
    <att type="string" name="comments" value="none" />
    <att type="string" name="references" value="PubMed:95370228" />
  </node>
  <node label="9161" id="9161" name="base">
    <att type="string" name="show" value="ACO2" />
    <att type="string" name="molID" value="E9161" />
    <att type="string" name="nodeType" value="polypeptide" />
    <att type="string" name="location" value="cytosol" />
    <att type="string" name="synonyms" value="1-aminocyclopropane-1-carboxylate oxidase::ACC OXIDASE::ACC OXIDASE 2::ACO2::ATACO2" />
    <att type="string" name="comments" value="none" />
    <att type="string" name="references" value="PubMed:10409511::PubMed:16311726::PubMed:7610162::PubMed:8262380::PubMed:8628251::PubMed:Raz, V.,Ecker, J. R.(1999)::PubMed:Yoon Jung Song, Jung Hee Joo, Yun Soo Bae, June Seung Lee, Kyoung Hee Nam (2004)" />
  </node>
  <node label="9727" id="9727" name="base">
    <att type="string" name="show" value="ACO1" />
    <att type="string" name="molID" value="E9727" />
    <att type="string" name="nodeType" value="polypeptide" />
    <att type="string" name="location" value="cytosol" />
    <att type="string" name="synonyms" value="1-AMINOCYCLOPROPANE-1-CARBOXYLATE OXIDASE::ACO1::AT2G19590-MONOMER" />
    <att type="string" name="comments" value="none" />
    <att type="string" name="references" value="PubMed:8628251::PubMed:Bovy, A. G.,Angenent, G. C.,Dons, H. J. M.,Altvorst, A. C. van. (1999)" />
  </node>
  <node label="150469" id="150469" name="base">
    <att type="string" name="show" value="ACC OXIDASE" />
    <att type="string" name="molID" value="E7554" />
    <att type="string" name="nodeType" value="protein complex" />
    <att type="string" name="location" value="cytosol" />
    <att type="string" name="synonyms" value="1-aminocyclopropane-1-carboxylic acid oxidase::ACC OXIDASE::ACO" />
    <att type="string" name="comments" value="none" />
    <att type="string" name="references" value="none" />
  </node>
  <node label="33085" id="33085" name="base">
    <att type="string" name="show" value="AT2G19590-RNA" />
    <att type="string" name="molID" value="E33085" />
    <att type="string" name="nodeType" value="RNA" />
    <att type="string" name="location" value="cytosol" />
    <att type="string" name="synonyms" value="1-AMINOCYCLOPROPANE-1-CARBOXYLATE OXIDASE::ACO1" />
    <att type="string" name="comments" value="none" />
    <att type="string" name="references" value="PubMed:8628251" />
  </node>
  <node label="34982" id="34982" name="base">
    <att type="string" name="show" value="AT3G61510-RNA" />
    <att type="string" name="molID" value="E34982" />
    <att type="string" name="nodeType" value="RNA" />
    <att type="string" name="location" value="cytosol" />
    <att type="string" name="synonyms" value="1-AMINOCYCLOPROPANE-1-CARBOXYLATE SYNTHASE::1-AMINOCYCLOPROPANE-1-CARBOXYLATE SYNTHASE 1::ACC SYNTHASE GENE 1::ACS1::AT-ACS1" />
    <att type="string" name="comments" value="none" />
    <att type="string" name="references" value="PubMed:12271088::PubMed:7642574::PubMed:8566772::PubMed:9666060" />
  </node>
  <node label="37220" id="37220" name="base">
    <att type="string" name="show" value="AT5G65800-RNA" />
    <att type="string" name="molID" value="E37220" />
    <att type="string" name="nodeType" value="RNA" />
    <att type="string" name="location" value="cytosol" />
    <att type="string" name="synonyms" value="1-AMINO-1-CYCLOPROPANECARBOXYLATE SYNTHASE::1-AMINOCYCLOPROPANE-1-CARBOXYLATE SYNTHASE::ACC SYNTHASE 5::ACS5::CIN5::CYTOKININ-INSENSITIVE 5::ETHYLENE OVERPRODUCER 2::ETO2" />
    <att type="string" name="comments" value="none" />
    <att type="string" name="references" value="PubMed:11027700::PubMed:11605960::PubMed:11858262::PubMed:11860212::PubMed:11950988::PubMed:12566591::PubMed:15118728::PubMed:15466221::PubMed:15699063::PubMed:15908600::PubMed:16325963::PubMed:9011084::PubMed:9539813::PubMed:9952448" />
  </node>
  <node label="35631" id="35631" name="base">
    <att type="string" name="show" value="AT4G26200-RNA" />
    <att type="string" name="molID" value="E35631" />
    <att type="string" name="nodeType" value="RNA" />
    <att type="string" name="location" value="cytosol" />
    <att type="string" name="synonyms" value="1-AMINOCYCLOPROPANE-1-CARBOXYLATE SYNTHASE::ACS7" />
    <att type="string" name="comments" value="none" />
    <att type="string" name="references" value="PubMed:12968022::PubMed:14983000::PubMed:15699063" />
  </node>
  <node label="35966" id="35966" name="base">
    <att type="string" name="show" value="AT4G37770-RNA" />
    <att type="string" name="molID" value="E35966" />
    <att type="string" name="nodeType" value="RNA" />
    <att type="string" name="location" value="cytosol" />
    <att type="string" name="synonyms" value="1-AMINOCYCLOPROPANE-1-CARBOXYLATE SYNTHASE::ACS8" />
    <att type="string" name="comments" value="none" />
    <att type="string" name="references" value="PubMed:11884676::PubMed:12972669::PubMed:15466221::PubMed:15960614::PubMed:7642574" />
  </node>
  <node label="34652" id="34652" name="base">
    <att type="string" name="show" value="AT3G49700-RNA" />
    <att type="string" name="molID" value="E34652" />
    <att type="string" name="nodeType" value="RNA" />
    <att type="string" name="location" value="cytosol" />
    <att type="string" name="synonyms" value="1-AMINOCYCLOPROPANE-1-CARBOXYLATE SYNTHASE::ACS9::ETHFYLENE OVERPRODUCING 3::ETO3" />
    <att type="string" name="comments" value="none" />
    <att type="string" name="references" value="PubMed:11605960::PubMed:11858262::PubMed:15466221::PubMed:9952448" />
  </node>
  <node label="86022" id="86022" name="base">
    <att type="string" name="show" value="AT4G08040" />
    <att type="string" name="molID" value="E86020" />
    <att type="string" name="nodeType" value="gene" />
    <att type="string" name="location" value="nucleus" />
    <att type="string" name="synonyms" value="ACS11::AT4G08040" />
    <att type="string" name="comments" value="none" />
    <att type="string" name="references" value="PubMed:12968022::PubMed:14983000::PubMed:15466221" />
  </node>
  <node label="86023" id="86023" name="base">
    <att type="string" name="show" value="AT4G08040-RNA" />
    <att type="string" name="molID" value="E86021" />
    <att type="string" name="nodeType" value="RNA" />
    <att type="string" name="location" value="cytosol" />
    <att type="string" name="synonyms" value="ACS11" />
    <att type="string" name="comments" value="none" />
    <att type="string" name="references" value="PubMed:12968022::PubMed:14983000::PubMed:15466221" />
  </node>
  <node label="2535" id="2535" name="base">
    <att type="string" name="show" value="AT1G62960" />
    <att type="string" name="molID" value="E2535" />
    <att type="string" name="nodeType" value="gene" />
    <att type="string" name="location" value="nucleus" />
    <att type="string" name="synonyms" value="1-AMINOCYCLOPROPANE-1-CARBOXYLATE SYNTHASE::ACC SYNTHASE 10::ACS10" />
    <att type="string" name="comments" value="none" />
    <att type="string" name="references" value="PubMed:12968022" />
  </node>
  <node label="7220" id="7220" name="base">
    <att type="string" name="show" value="ACS5" />
    <att type="string" name="molID" value="E7220" />
    <att type="string" name="nodeType" value="gene" />
    <att type="string" name="location" value="nucleus" />
    <att type="string" name="synonyms" value="1-AMINO-1-CYCLOPROPANECARBOXYLATE SYNTHASE::1-AMINOCYCLOPROPANE-1-CARBOXYLATE SYNTHASE::ACC SYNTHASE 5::ACS5::CIN5::CYTOKININ-INSENSITIVE 5::ETHYLENE OVERPRODUCER 2::ETO2" />
    <att type="string" name="comments" value="none" />
    <att type="string" name="references" value="PubMed:11027700::PubMed:11605960::PubMed:11858262::PubMed:11860212::PubMed:11950988::PubMed:12566591::PubMed:15118728::PubMed:15466221::PubMed:15699063::PubMed:15908600::PubMed:16325963::PubMed:9011084::PubMed:9539813::PubMed:9952448" />
  </node>
  <node label="5966" id="5966" name="base">
    <att type="string" name="show" value="AT4G37770" />
    <att type="string" name="molID" value="E5966" />
    <att type="string" name="nodeType" value="gene" />
    <att type="string" name="location" value="nucleus" />
    <att type="string" name="synonyms" value="1-AMINOCYCLOPROPANE-1-CARBOXYLATE SYNTHASE::ACS8" />
    <att type="string" name="comments" value="none" />
    <att type="string" name="references" value="PubMed:11884676::PubMed:12972669::PubMed:15466221::PubMed:15960614::PubMed:7642574" />
  </node>
  <node label="6622" id="6622" name="base">
    <att type="string" name="show" value="AT5G28360" />
    <att type="string" name="molID" value="E6622" />
    <att type="string" name="nodeType" value="gene" />
    <att type="string" name="location" value="nucleus" />
    <att type="string" name="synonyms" value="1-AMINOCYCLOPROPANE-1-CARBOXYLATE SYNTHASE::1-AMINOCYCLOPROPANE-1-CARBOXYLATE SYNTHASE LIKE PSEUDOGENE::ACS3" />
    <att type="string" name="comments" value="none" />
    <att type="string" name="references" value="PubMed:12968022::PubMed:8566772" />
  </node>
  <node label="1198" id="1198" name="base">
    <att type="string" name="show" value="ACS2" />
    <att type="string" name="molID" value="E1198" />
    <att type="string" name="nodeType" value="gene" />
    <att type="string" name="location" value="nucleus" />
    <att type="string" name="synonyms" value="1-aminocyclopropane-1-carboxylate synthase::1-aminocyclopropane-1-carboxylate synthase~MONOMER-1502::ACC2::ACS2::AT-ACC2::CONCEPT-40003-1::EC 4.4.1.14::S-ADENOSYL-L-METHIONINE METHYLTHIOADENOSINE-LYASE" />
    <att type="string" name="comments" value="none" />
    <att type="string" name="references" value="PubMed:1357670::PubMed:1438312::PubMed:14983000::PubMed:15466221::PubMed:15539472::PubMed:15699063::PubMed:15960614::PubMed:8219282::PubMed:8566772::PubMed:9011084" />
  </node>
  <node label="4982" id="4982" name="base">
    <att type="string" name="show" value="ACS1" />
    <att type="string" name="molID" value="E4982" />
    <att type="string" name="nodeType" value="gene" />
    <att type="string" name="location" value="nucleus" />
    <att type="string" name="synonyms" value="1-AMINOCYCLOPROPANE-1-CARBOXYLATE SYNTHASE::1-AMINOCYCLOPROPANE-1-CARBOXYLATE SYNTHASE 1::ACC SYNTHASE GENE 1::ACS1::AT-ACS1" />
    <att type="string" name="comments" value="none" />
    <att type="string" name="references" value="PubMed:12271088::PubMed:7642574::PubMed:8566772::PubMed:9666060" />
  </node>
  <node label="4652" id="4652" name="base">
    <att type="string" name="show" value="AT3G49700" />
    <att type="string" name="molID" value="E4652" />
    <att type="string" name="nodeType" value="gene" />
    <att type="string" name="location" value="nucleus" />
    <att type="string" name="synonyms" value="1-AMINOCYCLOPROPANE-1-CARBOXYLATE SYNTHASE::ACS9::ETHFYLENE OVERPRODUCING 3::ETO3" />
    <att type="string" name="comments" value="none" />
    <att type="string" name="references" value="PubMed:11605960::PubMed:11858262::PubMed:15466221::PubMed:9952448" />
  </node>
  <node label="5631" id="5631" name="base">
    <att type="string" name="show" value="AT4G26200" />
    <att type="string" name="molID" value="E5631" />
    <att type="string" name="nodeType" value="gene" />
    <att type="string" name="location" value="nucleus" />
    <att type="string" name="synonyms" value="1-AMINOCYCLOPROPANE-1-CARBOXYLATE SYNTHASE::ACS7" />
    <att type="string" name="comments" value="none" />
    <att type="string" name="references" value="PubMed:12968022::PubMed:14983000::PubMed:15699063" />
  </node>
  <node label="3085" id="3085" name="base">
    <att type="string" name="show" value="AT2G19590" />
    <att type="string" name="molID" value="E3085" />
    <att type="string" name="nodeType" value="gene" />
    <att type="string" name="location" value="nucleus" />
    <att type="string" name="synonyms" value="1-AMINOCYCLOPROPANE-1-CARBOXYLATE OXIDASE::ACO1" />
    <att type="string" name="comments" value="none" />
    <att type="string" name="references" value="PubMed:8628251" />
  </node>
  <node label="1232" id="1232" name="base">
    <att type="string" name="show" value="SAM-1" />
    <att type="string" name="molID" value="E1232" />
    <att type="string" name="nodeType" value="gene" />
    <att type="string" name="location" value="nucleus" />
    <att type="string" name="synonyms" value="AdoMet synthetase::AdoMet synthetase~CPLX-1362::ATP:methionine S-adenosyltransferase::S-adenosylmethionine synthetase::S-adenosylmethionine synthetase~MONOMER-1501::sam-1::SAM1" />
    <att type="string" name="comments" value="none" />
    <att type="string" name="references" value="PubMed:10820326::PubMed:11118604::PubMed:11454228::PubMed:16311726::PubMed:16365035::PubMed:1850833::PubMed:2482229::PubMed:2535470" />
  </node>
  <node label="161128" id="161128" name="base">
    <att type="string" name="show" value="SAMS3" />
    <att type="string" name="molID" value="E136869" />
    <att type="string" name="nodeType" value="polypeptide" />
    <att type="string" name="location" value="cytosol" />
    <att type="string" name="synonyms" value="methionine adenosyltransferase::MTO3::S-ADENOSYLMETHIONINE SYNTHETASE::SAMS3::AT3G17390" />
    <att type="string" name="comments" value="none" />
    <att type="string" name="references" value="PubMed:  Peleman, J.,Saito, K.,Cottyn, B.,Engler, G.,Seurinck, J.,Van Montagu, M.,Inze, D. (1989)::PubMed:11844113::PubMed:12087191::PubMed:16365035::PubMed:16574749::PubMed:Lindermayr, Christian, Saalbach, Gerhard, Bahnweg, Günther, Durner, Jörg(2005)" />
  </node>
  <node label="164444" id="164444" name="base">
    <att type="string" name="show" value="SAM2" />
    <att type="string" name="molID" value="E140975" />
    <att type="string" name="nodeType" value="polypeptide" />
    <att type="string" name="location" value="cytosol" />
    <att type="string" name="synonyms" value="methionine adenosyltransferase::AT4G01850::SAM2" />
    <att type="string" name="comments" value="none" />
    <att type="string" name="references" value="PubMed:  Peleman, J.,Saito, K.,Cottyn, B.,Engler, G.,Seurinck, J.,Van Montagu, M.,Inze, D. (1989)::PubMed:16365035::PubMed:Lindermayr, Christian, Saalbach, Gerhard, Bahnweg, Günther, Durner, Jörg(2005)" />
  </node>
  <node label="174785" id="174785" name="base">
    <att type="string" name="show" value="SAM synthetase" />
    <att type="string" name="molID" value="E160634" />
    <att type="string" name="nodeType" value="protein complex" />
    <att type="string" name="location" value="cytosol" />
    <att type="string" name="synonyms" value="At1g02500::At3g17390::At4g01850" />
    <att type="string" name="comments" value="none" />
    <att type="string" name="references" value="none" />
  </node>
  <node label="76199" id="76199" name="base">
    <att type="string" name="show" value="AT3G17390-RNA" />
    <att type="string" name="molID" value="E76197" />
    <att type="string" name="nodeType" value="RNA" />
    <att type="string" name="location" value="cytosol" />
    <att type="string" name="synonyms" value="MTO3::S-ADENOSYLMETHIONINE SYNTHETASE::SAMS3" />
    <att type="string" name="comments" value="none" />
    <att type="string" name="references" value="PubMed:11844113::PubMed:12087191::PubMed:16365035::PubMed:16574749" />
  </node>
  <node label="174796" id="174796" name="base">
    <att type="string" name="show" value="AT3G17390" />
    <att type="string" name="molID" value="E76196" />
    <att type="string" name="nodeType" value="gene" />
    <att type="string" name="location" value="nucleus" />
    <att type="string" name="synonyms" value="MTO3::S-ADENOSYLMETHIONINE SYNTHETASE::SAMS3" />
    <att type="string" name="comments" value="none" />
    <att type="string" name="references" value="PubMed:11844113::PubMed:12087191::PubMed:16365035::PubMed:16574749" />
  </node>
  <node label="174684" id="174684" name="base">
    <att type="string" name="show" value="ACC" />
    <att type="string" name="molID" value="E160628" />
    <att type="string" name="nodeType" value="metabolite" />
    <att type="string" name="location" value="cytosol" />
    <att type="string" name="synonyms" value="1-aminocyclopropane-1-carboxylic acid" />
    <att type="string" name="comments" value="none" />
    <att type="string" name="references" value="none" />
  </node>
  <node label="O2-1" id="O2-1" name="base">
    <att type="string" name="show" value="O2" />
    <att type="string" name="molID" value="E105698" />
    <att type="string" name="nodeType" value="metabolite" />
    <att type="string" name="location" value="cytosol" />
    <att type="string" name="synonyms" value="none" />
    <att type="string" name="comments" value="none" />
    <att type="string" name="references" value="none" />
  </node>
  <node label="483" id="483" name="base">
    <att type="string" name="show" value="cyanide" />
    <att type="string" name="molID" value="E483" />
    <att type="string" name="nodeType" value="metabolite" />
    <att type="string" name="location" value="cytosol" />
    <att type="string" name="synonyms" value="CN-::Cyano::nitridocarbonate(1-)::Prussiate::cyanide" />
    <att type="string" name="comments" value="none" />
    <att type="string" name="references" value="none" />
  </node>
  <node label="CO2-1" id="CO2-1" name="base">
    <att type="string" name="show" value="CO2" />
    <att type="string" name="molID" value="E17209" />
    <att type="string" name="nodeType" value="metabolite" />
    <att type="string" name="location" value="cytosol" />
    <att type="string" name="synonyms" value="none" />
    <att type="string" name="comments" value="none" />
    <att type="string" name="references" value="none" />
  </node>
  <node label="167960" id="167960" name="base">
    <att type="string" name="show" value="ethylene" />
    <att type="string" name="molID" value="E596" />
    <att type="string" name="nodeType" value="metabolite" />
    <att type="string" name="location" value="cytosol" />
    <att type="string" name="synonyms" value="CH2=CH2::elayl::ethene::H2C=CH2::olefiant gas" />
    <att type="string" name="comments" value="none" />
    <att type="string" name="references" value="none" />
  </node>
  <node label="174677" id="174677" name="base">
    <att type="string" name="show" value="S-AdoMet" />
    <att type="string" name="molID" value="E160626" />
    <att type="string" name="nodeType" value="metabolite" />
    <att type="string" name="location" value="cytosol" />
    <att type="string" name="synonyms" value="none" />
    <att type="string" name="comments" value="none" />
    <att type="string" name="references" value="none" />
  </node>
  <node label="122" id="122" name="base">
    <att type="string" name="show" value="MTA" />
    <att type="string" name="molID" value="E122" />
    <att type="string" name="nodeType" value="metabolite" />
    <att type="string" name="location" value="cytosol" />
    <att type="string" name="synonyms" value="5'-deoxy-5'-(methylsulfanyl)adenosine::5'-Deoxy-5'-(methylthio)adenosine::5'-S-Methyl-5'-thioadenosine::5-Methylthioadenosine::9-(5-S-methyl-5-thio-beta-D-ribofuranosyl)-9H-purin-6-amine::Methylthioadenosine::MTA::S-methyl-5-thioadenosine::S-methyl-adenosine::Thiomethyladenosine::5'-&lt;i&gt;S&lt;/i&gt;-methyl-5'-thioadenosine::5'-methylthioadenosine::5'-S-methyl-5'-thioadenosine::&lt;i&gt;S&lt;/i&gt;-methyl-5'-thioadenosine::&lt;i&gt;S&lt;/i&gt;-methyl-adenosine::methylthioadenosine" />
    <att type="string" name="comments" value="none" />
    <att type="string" name="references" value="none" />
  </node>
  <node label="160120" id="160120" name="base">
    <att type="string" name="show" value="5-methylthioribose-1-phosphate" />
    <att type="string" name="molID" value="E152646" />
    <att type="string" name="nodeType" value="metabolite" />
    <att type="string" name="location" value="cytosol" />
    <att type="string" name="synonyms" value="1-phospho-5-S-methylthio-alpha-D-ribofuranoside::1-phospho-5-S-methylthioribose::1-phosphomethylthioribose::1-PMTR::5-methylthio-5-deoxy-D-ribose-1-phosphate::5-methylthio-D-ribose-1-phosphate::5-MTR-1-P::S5-methyl-5-thio-D-ribose-1-phosphate::5-methylthioribose-1-phosphate" />
    <att type="string" name="comments" value="none" />
    <att type="string" name="references" value="none" />
  </node>
  <node label="O2-2" id="O2-2" name="base">
    <att type="string" name="show" value="O2" />
    <att type="string" name="molID" value="E105698" />
    <att type="string" name="nodeType" value="metabolite" />
    <att type="string" name="location" value="cytosol" />
    <att type="string" name="synonyms" value="none" />
    <att type="string" name="comments" value="none" />
    <att type="string" name="references" value="none" />
  </node>
  <node label="170473" id="170473" name="base">
    <att type="string" name="show" value="hydrogenphosphate" />
    <att type="string" name="molID" value="E156579" />
    <att type="string" name="nodeType" value="metabolite" />
    <att type="string" name="location" value="cytosol" />
    <att type="string" name="synonyms" value="HPO4(2-)::HYDROGEN PHOSPHATE::HYDROGEN(TETRAOXIDOPHOSPHATE)(2-)::HYDROGENPHOSPHATE::HYDROGENPHOSPHATE ION::HYDROGENTETRAOXOPHOSPHATE(2-)::HYDROGENTETRAOXOPHOSPHATE(V)::HYDROXIDOTRIOXIDOPHOSPHATE(2-)::INORGANIC PHOSPHATE GROUP::[PO3(OH)](2-)" />
    <att type="string" name="comments" value="none" />
    <att type="string" name="references" value="none" />
  </node>
  <node label="171708" id="171708" name="base">
    <att type="string" name="show" value="formic acid" />
    <att type="string" name="molID" value="E157814" />
    <att type="string" name="nodeType" value="metabolite" />
    <att type="string" name="location" value="cytosol" />
    <att type="string" name="synonyms" value="AMEISENSAEURE::FORMIC ACID::H-COOH::HCOOH::METHANOIC ACID::METHOIC ACID" />
    <att type="string" name="comments" value="none" />
    <att type="string" name="references" value="none" />
  </node>
  <node label="174810" id="174810" name="base">
    <att type="string" name="show" value="KMB" />
    <att type="string" name="molID" value="E160636" />
    <att type="string" name="nodeType" value="metabolite" />
    <att type="string" name="location" value="cytosol" />
    <att type="string" name="synonyms" value="1-keto-4-methylthiobutyric acid" />
    <att type="string" name="comments" value="none" />
    <att type="string" name="references" value="none" />
  </node>
  <node label="155541" id="155541" name="base">
    <att type="string" name="show" value="adenine" />
    <att type="string" name="molID" value="E186" />
    <att type="string" name="nodeType" value="metabolite" />
    <att type="string" name="location" value="cytosol" />
    <att type="string" name="synonyms" value="2-aminopurine::6-Aminopurine::9H-purin-6-amine::A::adenine" />
    <att type="string" name="comments" value="none" />
    <att type="string" name="references" value="none" />
  </node>
  <node label="160119" id="160119" name="base">
    <att type="string" name="show" value="MTR" />
    <att type="string" name="molID" value="E152486" />
    <att type="string" name="nodeType" value="metabolite" />
    <att type="string" name="location" value="cytosol" />
    <att type="string" name="synonyms" value="5-methylthio-D-ribose::MTR::S5-methyl-5-thio-D-ribose::5-methylthioribose" />
    <att type="string" name="comments" value="none" />
    <att type="string" name="references" value="none" />
  </node>
  <node label="155090" id="155090" name="base">
    <att type="string" name="show" value="an amino acid" />
    <att type="string" name="molID" value="E152912" />
    <att type="string" name="nodeType" value="metabolite" />
    <att type="string" name="location" value="cytosol" />
    <att type="string" name="synonyms" value="amino acid::L-amino acid::an amino acid" />
    <att type="string" name="comments" value="none" />
    <att type="string" name="references" value="none" />
  </node>
  <node label="155513" id="155513" name="base">
    <att type="string" name="show" value="L-methionine" />
    <att type="string" name="molID" value="E798" />
    <att type="string" name="nodeType" value="metabolite" />
    <att type="string" name="location" value="cytosol" />
    <att type="string" name="synonyms" value="L-2-Amino-4methylthiobutyric acid::M::met::methionine::L-methionine" />
    <att type="string" name="comments" value="none" />
    <att type="string" name="references" value="none" />
  </node>
  <node label="368845" id="368845" name="base">
    <att type="string" name="show" value="keto acid" />
    <att type="string" name="molID" value="E273963" />
    <att type="string" name="nodeType" value="metabolite" />
    <att type="string" name="location" value="cytosol" />
    <att type="string" name="synonyms" value="none" />
    <att type="string" name="comments" value="none" />
    <att type="string" name="references" value="none" />
  </node>
  <node label="ATP-1" id="ATP-1" name="base">
    <att type="string" name="show" value="ATP" />
    <att type="string" name="molID" value="E240" />
    <att type="string" name="nodeType" value="metabolite" />
    <att type="string" name="location" value="cytosol" />
    <att type="string" name="synonyms" value="none" />
    <att type="string" name="comments" value="none" />
    <att type="string" name="references" value="none" />
  </node>
  <node label="phosphate-1" id="phosphate-1" name="base">
    <att type="string" name="show" value="phosphate" />
    <att type="string" name="molID" value="E939" />
    <att type="string" name="nodeType" value="metabolite" />
    <att type="string" name="location" value="cytosol" />
    <att type="string" name="synonyms" value="none" />
    <att type="string" name="comments" value="none" />
    <att type="string" name="references" value="none" />
  </node>
  <node label="157523" id="157523" name="base">
    <att type="string" name="show" value="Pyrophosphate" />
    <att type="string" name="molID" value="E17207" />
    <att type="string" name="nodeType" value="metabolite" />
    <att type="string" name="location" value="cytosol" />
    <att type="string" name="synonyms" value="1,5-dihydrido-2,4-dihydroxido-2,4-dioxido-1,3,5-trioxy-2,4-diphosphy-[5]catena::Diphosphate::diphosphoric acid::H4P2O7::mu-oxido-bis(dihydroxidooxidophosphorus)::mu-oxido-bis(trioxidophosphate)(4-)::mu-oxo-hexaoxodiphosphate::P2O74-::PP::PPi::Pyrophosphoric acid::[(HO)2P(O)OP(O)(OH)2]::[O3POPO3]4-::diphosphate::Pyrophosphate::pyrophosphoric acid" />
    <att type="string" name="comments" value="none" />
    <att type="string" name="references" value="none" />
  </node>
  <node label="ATP-2" id="ATP-2" name="base">
    <att type="string" name="show" value="ATP" />
    <att type="string" name="molID" value="E240" />
    <att type="string" name="nodeType" value="metabolite" />
    <att type="string" name="location" value="cytosol" />
    <att type="string" name="synonyms" value="none" />
    <att type="string" name="comments" value="none" />
    <att type="string" name="references" value="none" />
  </node>
  <node label="ADP-1" id="ADP-1" name="base">
    <att type="string" name="show" value="ADP" />
    <att type="string" name="molID" value="E191" />
    <att type="string" name="nodeType" value="metabolite" />
    <att type="string" name="location" value="cytosol" />
    <att type="string" name="synonyms" value="none" />
    <att type="string" name="comments" value="none" />
    <att type="string" name="references" value="none" />
  </node>
  <node id="174798" label="174798" name="base">
    <att type="string" name="show" value="R" />
    <att type="string" name="molID" value="174798" />
    <att type="string" name="nodeType" value="Enzymatic reaction" />
    <att type="string" name="location" value="cytosol" />
    <att type="string" name="EC" value="1.14.17.4" />
    <att type="string" name="synonyms" value="none" />
    <att type="string" name="comments" value="none" />
    <att type="string" name="references" value="none" />
  </node>
  <node id="368852" label="368852" name="base">
    <att type="string" name="show" value="R" />
    <att type="string" name="molID" value="368852" />
    <att type="string" name="nodeType" value="Enzymatic reaction" />
    <att type="string" name="location" value="cytosol" />
    <att type="string" name="EC" value="" />
    <att type="string" name="synonyms" value="none" />
    <att type="string" name="comments" value="none" />
    <att type="string" name="references" value="none" />
  </node>
  <node id="174786" label="174786" name="base">
    <att type="string" name="show" value="R" />
    <att type="string" name="molID" value="174786" />
    <att type="string" name="nodeType" value="Composition-OR" />
    <att type="string" name="location" value="cytosol" />
    <att type="string" name="EC" value="null" />
    <att type="string" name="synonyms" value="none" />
    <att type="string" name="comments" value="none" />
    <att type="string" name="references" value="none" />
  </node>
  <node id="174818" label="174818" name="base">
    <att type="string" name="show" value="R" />
    <att type="string" name="molID" value="174818" />
    <att type="string" name="nodeType" value="Enzymatic reaction" />
    <att type="string" name="location" value="cytosol" />
    <att type="string" name="EC" value="" />
    <att type="string" name="synonyms" value="none" />
    <att type="string" name="comments" value="none" />
    <att type="string" name="references" value="none" />
  </node>
  <node id="174816" label="174816" name="base">
    <att type="string" name="show" value="R" />
    <att type="string" name="molID" value="174816" />
    <att type="string" name="nodeType" value="Enzymatic reaction" />
    <att type="string" name="location" value="cytosol" />
    <att type="string" name="EC" value="" />
    <att type="string" name="synonyms" value="none" />
    <att type="string" name="comments" value="none" />
    <att type="string" name="references" value="none" />
  </node>
  <node id="377530" label="377530" name="base">
    <att type="string" name="show" value="R" />
    <att type="string" name="molID" value="377530" />
    <att type="string" name="nodeType" value="Enzymatic reaction" />
    <att type="string" name="location" value="cytosol" />
    <att type="string" name="EC" value="" />
    <att type="string" name="synonyms" value="none" />
    <att type="string" name="comments" value="none" />
    <att type="string" name="references" value="none" />
  </node>
  <node id="174715" label="174715" name="base">
    <att type="string" name="show" value="R" />
    <att type="string" name="molID" value="174715" />
    <att type="string" name="nodeType" value="Composition-OR" />
    <att type="string" name="location" value="cytosol" />
    <att type="string" name="EC" value="1.14.17.4" />
    <att type="string" name="synonyms" value="none" />
    <att type="string" name="comments" value="none" />
    <att type="string" name="references" value="none" />
  </node>
  <node id="174710" label="174710" name="base">
    <att type="string" name="show" value="R" />
    <att type="string" name="molID" value="174710" />
    <att type="string" name="nodeType" value="Composition-OR" />
    <att type="string" name="location" value="cytosol" />
    <att type="string" name="EC" value="null" />
    <att type="string" name="synonyms" value="none" />
    <att type="string" name="comments" value="none" />
    <att type="string" name="references" value="none" />
  </node>
  <node id="377529" label="377529" name="base">
    <att type="string" name="show" value="R" />
    <att type="string" name="molID" value="377529" />
    <att type="string" name="nodeType" value="Enzymatic reaction" />
    <att type="string" name="location" value="not assigned" />
    <att type="string" name="EC" value="2.5.1.6" />
    <att type="string" name="synonyms" value="none" />
    <att type="string" name="comments" value="none" />
    <att type="string" name="references" value="none" />
  </node>
  <node id="174802" label="174802" name="base">
    <att type="string" name="show" value="R" />
    <att type="string" name="molID" value="174802" />
    <att type="string" name="nodeType" value="Enzymatic reaction" />
    <att type="string" name="location" value="not assigned" />
    <att type="string" name="EC" value="1.14.17.4" />
    <att type="string" name="synonyms" value="none" />
    <att type="string" name="comments" value="none" />
    <att type="string" name="references" value="none" />
  </node>
  <edge source="84410" target="84411" id="84410 (84410 (pp) 84411) 84411" label="84410 (84410 (pp) 84411) 84411">
    <att type="string" name="certainty" value="direct evidence and accepted by experts" />
    <att type="string" name="edgeType" value="Transcription" />
    <att type="string" name="directed" value="0" />
  </edge>
  <edge source="2517" target="32517" id="2517 (2517 (pp) 32517) 32517" label="2517 (2517 (pp) 32517) 32517">
    <att type="string" name="certainty" value="direct evidence and accepted by experts" />
    <att type="string" name="edgeType" value="Transcription" />
    <att type="string" name="directed" value="0" />
  </edge>
  <edge source="31309" target="7960" id="31309 (31309 (pp) 7960) 7960" label="31309 (31309 (pp) 7960) 7960">
    <att type="string" name="certainty" value="direct evidence and accepted by experts" />
    <att type="string" name="edgeType" value="Translation" />
    <att type="string" name="directed" value="0" />
  </edge>
  <edge source="1309" target="31309" id="1309 (1309 (pp) 31309) 31309" label="1309 (1309 (pp) 31309) 31309">
    <att type="string" name="certainty" value="direct evidence and accepted by experts" />
    <att type="string" name="edgeType" value="Transcription" />
    <att type="string" name="directed" value="0" />
  </edge>
  <edge source="5234" target="35234" id="5234 (5234 (pp) 35234) 35234" label="5234 (5234 (pp) 35234) 35234">
    <att type="string" name="certainty" value="direct evidence and accepted by experts" />
    <att type="string" name="edgeType" value="Transcription" />
    <att type="string" name="directed" value="0" />
  </edge>
  <edge source="36622" target="13233" id="36622 (36622 (pp) 13233) 13233" label="36622 (36622 (pp) 13233) 13233">
    <att type="string" name="certainty" value="direct evidence and accepted by experts" />
    <att type="string" name="edgeType" value="Translation" />
    <att type="string" name="directed" value="0" />
  </edge>
  <edge source="3143" target="33143" id="3143 (3143 (pp) 33143) 33143" label="3143 (3143 (pp) 33143) 33143">
    <att type="string" name="certainty" value="direct evidence and accepted by experts" />
    <att type="string" name="edgeType" value="Transcription" />
    <att type="string" name="directed" value="0" />
  </edge>
  <edge source="36945" target="13552" id="36945 (36945 (pp) 13552) 13552" label="36945 (36945 (pp) 13552) 13552">
    <att type="string" name="certainty" value="direct evidence and accepted by experts" />
    <att type="string" name="edgeType" value="Translation" />
    <att type="string" name="directed" value="0" />
  </edge>
  <edge source="6945" target="36945" id="6945 (6945 (pp) 36945) 36945" label="6945 (6945 (pp) 36945) 36945">
    <att type="string" name="certainty" value="direct evidence and accepted by experts" />
    <att type="string" name="edgeType" value="Transcription" />
    <att type="string" name="directed" value="0" />
  </edge>
  <edge source="32535" target="167295" id="32535 (32535 (pp) 167295) 167295" label="32535 (32535 (pp) 167295) 167295">
    <att type="string" name="certainty" value="direct evidence and accepted by experts" />
    <att type="string" name="edgeType" value="Translation" />
    <att type="string" name="directed" value="0" />
  </edge>
  <edge source="31198" target="162530" id="31198 (31198 (pp) 162530) 162530" label="31198 (31198 (pp) 162530) 162530">
    <att type="string" name="certainty" value="direct evidence and accepted by experts" />
    <att type="string" name="edgeType" value="Translation" />
    <att type="string" name="directed" value="0" />
  </edge>
  <edge source="31232" target="163862" id="31232 (31232 (pp) 163862) 163862" label="31232 (31232 (pp) 163862) 163862">
    <att type="string" name="certainty" value="direct evidence and accepted by experts" />
    <att type="string" name="edgeType" value="Translation" />
    <att type="string" name="directed" value="0" />
  </edge>
  <edge source="12246" target="174710" id="12246 (12246 (pp) 174710) 174710" label="12246 (12246 (pp) 174710) 174710">
    <att type="string" name="certainty" value="direct evidence and accepted by experts" />
    <att type="string" name="edgeType" value="Composition-OR" />
    <att type="string" name="directed" value="0" />
  </edge>
  <edge source="13233" target="174710" id="13233 (13233 (pp) 174710) 174710" label="13233 (13233 (pp) 174710) 174710">
    <att type="string" name="certainty" value="direct evidence and accepted by experts" />
    <att type="string" name="edgeType" value="Composition-OR" />
    <att type="string" name="directed" value="0" />
  </edge>
  <edge source="13552" target="174710" id="13552 (13552 (pp) 174710) 174710" label="13552 (13552 (pp) 174710) 174710">
    <att type="string" name="certainty" value="direct evidence and accepted by experts" />
    <att type="string" name="edgeType" value="Composition-OR" />
    <att type="string" name="directed" value="0" />
  </edge>
  <edge source="162530" target="174710" id="162530 (162530 (pp) 174710) 174710" label="162530 (162530 (pp) 174710) 174710">
    <att type="string" name="certainty" value="direct evidence and accepted by experts" />
    <att type="string" name="edgeType" value="Composition-OR" />
    <att type="string" name="directed" value="0" />
  </edge>
  <edge source="163549" target="174710" id="163549 (163549 (pp) 174710) 174710" label="163549 (163549 (pp) 174710) 174710">
    <att type="string" name="certainty" value="direct evidence and accepted by experts" />
    <att type="string" name="edgeType" value="Composition-OR" />
    <att type="string" name="directed" value="0" />
  </edge>
  <edge source="165732" target="174710" id="165732 (165732 (pp) 174710) 174710" label="165732 (165732 (pp) 174710) 174710">
    <att type="string" name="certainty" value="direct evidence and accepted by experts" />
    <att type="string" name="edgeType" value="Composition-OR" />
    <att type="string" name="directed" value="0" />
  </edge>
  <edge source="167284" target="174710" id="167284 (167284 (pp) 174710) 174710" label="167284 (167284 (pp) 174710) 174710">
    <att type="string" name="certainty" value="direct evidence and accepted by experts" />
    <att type="string" name="edgeType" value="Composition-OR" />
    <att type="string" name="directed" value="0" />
  </edge>
  <edge source="167289" target="174710" id="167289 (167289 (pp) 174710) 174710" label="167289 (167289 (pp) 174710) 174710">
    <att type="string" name="certainty" value="direct evidence and accepted by experts" />
    <att type="string" name="edgeType" value="Composition-OR" />
    <att type="string" name="directed" value="0" />
  </edge>
  <edge source="167291" target="174710" id="167291 (167291 (pp) 174710) 174710" label="167291 (167291 (pp) 174710) 174710">
    <att type="string" name="certainty" value="direct evidence and accepted by experts" />
    <att type="string" name="edgeType" value="Composition-OR" />
    <att type="string" name="directed" value="0" />
  </edge>
  <edge source="167292" target="174710" id="167292 (167292 (pp) 174710) 174710" label="167292 (167292 (pp) 174710) 174710">
    <att type="string" name="certainty" value="direct evidence and accepted by experts" />
    <att type="string" name="edgeType" value="Composition-OR" />
    <att type="string" name="directed" value="0" />
  </edge>
  <edge source="167293" target="174710" id="167293 (167293 (pp) 174710) 174710" label="167293 (167293 (pp) 174710) 174710">
    <att type="string" name="certainty" value="direct evidence and accepted by experts" />
    <att type="string" name="edgeType" value="Composition-OR" />
    <att type="string" name="directed" value="0" />
  </edge>
  <edge source="167295" target="174710" id="167295 (167295 (pp) 174710) 174710" label="167295 (167295 (pp) 174710) 174710">
    <att type="string" name="certainty" value="direct evidence and accepted by experts" />
    <att type="string" name="edgeType" value="Composition-OR" />
    <att type="string" name="directed" value="0" />
  </edge>
  <edge source="174710" target="147846" id="174710 (174710 (pp) 147846) 147846" label="174710 (174710 (pp) 147846) 147846">
    <att type="string" name="certainty" value="direct evidence and accepted by experts" />
    <att type="string" name="edgeType" value="Composition-OR" />
    <att type="string" name="directed" value="0" />
  </edge>
  <edge source="7960" target="174715" id="7960 (7960 (pp) 174715) 174715" label="7960 (7960 (pp) 174715) 174715">
    <att type="string" name="certainty" value="direct evidence and accepted by experts" />
    <att type="string" name="edgeType" value="Composition-OR" />
    <att type="string" name="directed" value="0" />
  </edge>
  <edge source="9161" target="174715" id="9161 (9161 (pp) 174715) 174715" label="9161 (9161 (pp) 174715) 174715">
    <att type="string" name="certainty" value="direct evidence and accepted by experts" />
    <att type="string" name="edgeType" value="Composition-OR" />
    <att type="string" name="directed" value="0" />
  </edge>
  <edge source="9727" target="174715" id="9727 (9727 (pp) 174715) 174715" label="9727 (9727 (pp) 174715) 174715">
    <att type="string" name="certainty" value="direct evidence and accepted by experts" />
    <att type="string" name="edgeType" value="Composition-OR" />
    <att type="string" name="directed" value="0" />
  </edge>
  <edge source="174715" target="150469" id="174715 (174715 (pp) 150469) 150469" label="174715 (174715 (pp) 150469) 150469">
    <att type="string" name="certainty" value="direct evidence and accepted by experts" />
    <att type="string" name="edgeType" value="Composition-OR" />
    <att type="string" name="directed" value="0" />
  </edge>
  <edge source="32517" target="9161" id="32517 (32517 (pp) 9161) 9161" label="32517 (32517 (pp) 9161) 9161">
    <att type="string" name="certainty" value="direct evidence and accepted by experts" />
    <att type="string" name="edgeType" value="Translation" />
    <att type="string" name="directed" value="0" />
  </edge>
  <edge source="33085" target="9727" id="33085 (33085 (pp) 9727) 9727" label="33085 (33085 (pp) 9727) 9727">
    <att type="string" name="certainty" value="direct evidence and accepted by experts" />
    <att type="string" name="edgeType" value="Translation" />
    <att type="string" name="directed" value="0" />
  </edge>
  <edge source="34982" target="167292" id="34982 (34982 (pp) 167292) 167292" label="34982 (34982 (pp) 167292) 167292">
    <att type="string" name="certainty" value="direct evidence and accepted by experts" />
    <att type="string" name="edgeType" value="Translation" />
    <att type="string" name="directed" value="0" />
  </edge>
  <edge source="33143" target="163549" id="33143 (33143 (pp) 163549) 163549" label="33143 (33143 (pp) 163549) 163549">
    <att type="string" name="certainty" value="direct evidence and accepted by experts" />
    <att type="string" name="edgeType" value="Translation" />
    <att type="string" name="directed" value="0" />
  </edge>
  <edge source="37220" target="167284" id="37220 (37220 (pp) 167284) 167284" label="37220 (37220 (pp) 167284) 167284">
    <att type="string" name="certainty" value="direct evidence and accepted by experts" />
    <att type="string" name="edgeType" value="Translation" />
    <att type="string" name="directed" value="0" />
  </edge>
  <edge source="35234" target="167291" id="35234 (35234 (pp) 167291) 167291" label="35234 (35234 (pp) 167291) 167291">
    <att type="string" name="certainty" value="direct evidence and accepted by experts" />
    <att type="string" name="edgeType" value="Translation" />
    <att type="string" name="directed" value="0" />
  </edge>
  <edge source="35631" target="12246" id="35631 (35631 (pp) 12246) 12246" label="35631 (35631 (pp) 12246) 12246">
    <att type="string" name="certainty" value="direct evidence and accepted by experts" />
    <att type="string" name="edgeType" value="Translation" />
    <att type="string" name="directed" value="0" />
  </edge>
  <edge source="35966" target="167289" id="35966 (35966 (pp) 167289) 167289" label="35966 (35966 (pp) 167289) 167289">
    <att type="string" name="certainty" value="direct evidence and accepted by experts" />
    <att type="string" name="edgeType" value="Translation" />
    <att type="string" name="directed" value="0" />
  </edge>
  <edge source="34652" target="167293" id="34652 (34652 (pp) 167293) 167293" label="34652 (34652 (pp) 167293) 167293">
    <att type="string" name="certainty" value="direct evidence and accepted by experts" />
    <att type="string" name="edgeType" value="Translation" />
    <att type="string" name="directed" value="0" />
  </edge>
  <edge source="86022" target="86023" id="86022 (86022 (pp) 86023) 86023" label="86022 (86022 (pp) 86023) 86023">
    <att type="string" name="certainty" value="direct evidence and accepted by experts" />
    <att type="string" name="edgeType" value="Transcription" />
    <att type="string" name="directed" value="0" />
  </edge>
  <edge source="86023" target="165732" id="86023 (86023 (pp) 165732) 165732" label="86023 (86023 (pp) 165732) 165732">
    <att type="string" name="certainty" value="direct evidence and accepted by experts" />
    <att type="string" name="edgeType" value="Translation" />
    <att type="string" name="directed" value="0" />
  </edge>
  <edge source="2535" target="32535" id="2535 (2535 (pp) 32535) 32535" label="2535 (2535 (pp) 32535) 32535">
    <att type="string" name="certainty" value="direct evidence and accepted by experts" />
    <att type="string" name="edgeType" value="Transcription" />
    <att type="string" name="directed" value="0" />
  </edge>
  <edge source="7220" target="37220" id="7220 (7220 (pp) 37220) 37220" label="7220 (7220 (pp) 37220) 37220">
    <att type="string" name="certainty" value="direct evidence and accepted by experts" />
    <att type="string" name="edgeType" value="Transcription" />
    <att type="string" name="directed" value="0" />
  </edge>
  <edge source="5966" target="35966" id="5966 (5966 (pp) 35966) 35966" label="5966 (5966 (pp) 35966) 35966">
    <att type="string" name="certainty" value="direct evidence and accepted by experts" />
    <att type="string" name="edgeType" value="Transcription" />
    <att type="string" name="directed" value="0" />
  </edge>
  <edge source="6622" target="36622" id="6622 (6622 (pp) 36622) 36622" label="6622 (6622 (pp) 36622) 36622">
    <att type="string" name="certainty" value="direct evidence and accepted by experts" />
    <att type="string" name="edgeType" value="Transcription" />
    <att type="string" name="directed" value="0" />
  </edge>
  <edge source="1198" target="31198" id="1198 (1198 (pp) 31198) 31198" label="1198 (1198 (pp) 31198) 31198">
    <att type="string" name="certainty" value="direct evidence and accepted by experts" />
    <att type="string" name="edgeType" value="Transcription" />
    <att type="string" name="directed" value="0" />
  </edge>
  <edge source="4982" target="34982" id="4982 (4982 (pp) 34982) 34982" label="4982 (4982 (pp) 34982) 34982">
    <att type="string" name="certainty" value="direct evidence and accepted by experts" />
    <att type="string" name="edgeType" value="Transcription" />
    <att type="string" name="directed" value="0" />
  </edge>
  <edge source="4652" target="34652" id="4652 (4652 (pp) 34652) 34652" label="4652 (4652 (pp) 34652) 34652">
    <att type="string" name="certainty" value="direct evidence and accepted by experts" />
    <att type="string" name="edgeType" value="Transcription" />
    <att type="string" name="directed" value="0" />
  </edge>
  <edge source="5631" target="35631" id="5631 (5631 (pp) 35631) 35631" label="5631 (5631 (pp) 35631) 35631">
    <att type="string" name="certainty" value="direct evidence and accepted by experts" />
    <att type="string" name="edgeType" value="Transcription" />
    <att type="string" name="directed" value="0" />
  </edge>
  <edge source="3085" target="33085" id="3085 (3085 (pp) 33085) 33085" label="3085 (3085 (pp) 33085) 33085">
    <att type="string" name="certainty" value="direct evidence and accepted by experts" />
    <att type="string" name="edgeType" value="Transcription" />
    <att type="string" name="directed" value="0" />
  </edge>
  <edge source="1232" target="31232" id="1232 (1232 (pp) 31232) 31232" label="1232 (1232 (pp) 31232) 31232">
    <att type="string" name="certainty" value="direct evidence and accepted by experts" />
    <att type="string" name="edgeType" value="Transcription" />
    <att type="string" name="directed" value="0" />
  </edge>
  <edge source="161128" target="174786" id="161128 (161128 (pp) 174786) 174786" label="161128 (161128 (pp) 174786) 174786">
    <att type="string" name="certainty" value="direct evidence and accepted by experts" />
    <att type="string" name="edgeType" value="Composition-OR" />
    <att type="string" name="directed" value="0" />
  </edge>
  <edge source="163862" target="174786" id="163862 (163862 (pp) 174786) 174786" label="163862 (163862 (pp) 174786) 174786">
    <att type="string" name="certainty" value="direct evidence and accepted by experts" />
    <att type="string" name="edgeType" value="Composition-OR" />
    <att type="string" name="directed" value="0" />
  </edge>
  <edge source="164444" target="174786" id="164444 (164444 (pp) 174786) 174786" label="164444 (164444 (pp) 174786) 174786">
    <att type="string" name="certainty" value="direct evidence and accepted by experts" />
    <att type="string" name="edgeType" value="Composition-OR" />
    <att type="string" name="directed" value="0" />
  </edge>
  <edge source="174786" target="174785" id="174786 (174786 (pp) 174785) 174785" label="174786 (174786 (pp) 174785) 174785">
    <att type="string" name="certainty" value="direct evidence and accepted by experts" />
    <att type="string" name="edgeType" value="Composition-OR" />
    <att type="string" name="directed" value="0" />
  </edge>
  <edge source="84411" target="164444" id="84411 (84411 (pp) 164444) 164444" label="84411 (84411 (pp) 164444) 164444">
    <att type="string" name="certainty" value="direct evidence and accepted by experts" />
    <att type="string" name="edgeType" value="Translation" />
    <att type="string" name="directed" value="0" />
  </edge>
  <edge source="76199" target="161128" id="76199 (76199 (pp) 161128) 161128" label="76199 (76199 (pp) 161128) 161128">
    <att type="string" name="certainty" value="direct evidence and accepted by experts" />
    <att type="string" name="edgeType" value="Translation" />
    <att type="string" name="directed" value="0" />
  </edge>
  <edge source="174796" target="76199" id="174796 (174796 (pp) 76199) 76199" label="174796 (174796 (pp) 76199) 76199">
    <att type="string" name="certainty" value="direct evidence and accepted by experts" />
    <att type="string" name="edgeType" value="Transcription" />
    <att type="string" name="directed" value="0" />
  </edge>
  <edge source="174684" target="174798" id="174684 (174684 (pp) 174798) 174798" label="174684 (174684 (pp) 174798) 174798">
    <att type="string" name="certainty" value="direct evidence and accepted by experts" />
    <att type="string" name="edgeType" value="Enzymatic reaction" />
    <att type="string" name="directed" value="0" />
  </edge>
  <edge source="O2-1" target="174798" id="O2-1 (O2-1 (pp) 174798) 174798" label="O2-1 (O2-1 (pp) 174798) 174798">
    <att type="string" name="certainty" value="direct evidence and accepted by experts" />
    <att type="string" name="edgeType" value="Enzymatic reaction" />
    <att type="string" name="directed" value="0" />
  </edge>
  <edge source="174798" target="483" id="174798 (174798 (pp) 483) 483" label="174798 (174798 (pp) 483) 483">
    <att type="string" name="certainty" value="direct evidence and accepted by experts" />
    <att type="string" name="edgeType" value="Enzymatic reaction" />
    <att type="string" name="directed" value="0" />
  </edge>
  <edge source="174798" target="CO2-1" id="174798 (174798 (pp) CO2-1) CO2-1" label="174798 (174798 (pp) CO2-1) CO2-1">
    <att type="string" name="certainty" value="direct evidence and accepted by experts" />
    <att type="string" name="edgeType" value="Enzymatic reaction" />
    <att type="string" name="directed" value="0" />
  </edge>
  <edge source="174798" target="167960" id="174798 (174798 (pp) 167960) 167960" label="174798 (174798 (pp) 167960) 167960">
    <att type="string" name="certainty" value="direct evidence and accepted by experts" />
    <att type="string" name="edgeType" value="Enzymatic reaction" />
    <att type="string" name="directed" value="0" />
  </edge>
  <edge source="150469" target="174798" id="150469 (150469 (pp) 174798) 174798" label="150469 (150469 (pp) 174798) 174798">
    <att type="string" name="certainty" value="direct evidence and accepted by experts" />
    <att type="string" name="edgeType" value="Catalysis" />
    <att type="string" name="directed" value="0" />
  </edge>
  <edge source="174677" target="174802" id="174677 (174677 (pp) 174802) 174802" label="174677 (174677 (pp) 174802) 174802">
    <att type="string" name="certainty" value="direct evidence and accepted by experts" />
    <att type="string" name="edgeType" value="Enzymatic reaction" />
    <att type="string" name="directed" value="0" />
  </edge>
  <edge source="174802" target="122" id="174802 (174802 (pp) 122) 122" label="174802 (174802 (pp) 122) 122">
    <att type="string" name="certainty" value="direct evidence and accepted by experts" />
    <att type="string" name="edgeType" value="Enzymatic reaction" />
    <att type="string" name="directed" value="0" />
  </edge>
  <edge source="174802" target="174684" id="174802 (174802 (pp) 174684) 174684" label="174802 (174802 (pp) 174684) 174684">
    <att type="string" name="certainty" value="direct evidence and accepted by experts" />
    <att type="string" name="edgeType" value="Enzymatic reaction" />
    <att type="string" name="directed" value="0" />
  </edge>
  <edge source="147846" target="174802" id="147846 (147846 (pp) 174802) 174802" label="147846 (147846 (pp) 174802) 174802">
    <att type="string" name="certainty" value="direct evidence and accepted by experts" />
    <att type="string" name="edgeType" value="Catalysis" />
    <att type="string" name="directed" value="0" />
  </edge>
  <edge source="160120" target="174816" id="160120 (160120 (pp) 174816) 174816" label="160120 (160120 (pp) 174816) 174816">
    <att type="string" name="certainty" value="direct evidence and accepted by experts" />
    <att type="string" name="edgeType" value="Enzymatic reaction" />
    <att type="string" name="directed" value="1" />
  </edge>
  <edge source="O2-2" target="174816" id="O2-2 (O2-2 (pp) 174816) 174816" label="O2-2 (O2-2 (pp) 174816) 174816">
    <att type="string" name="certainty" value="direct evidence and accepted by experts" />
    <att type="string" name="edgeType" value="Enzymatic reaction" />
    <att type="string" name="directed" value="1" />
  </edge>
  <edge source="174816" target="170473" id="174816 (174816 (pp) 170473) 170473" label="174816 (174816 (pp) 170473) 170473">
    <att type="string" name="certainty" value="direct evidence and accepted by experts" />
    <att type="string" name="edgeType" value="Enzymatic reaction" />
    <att type="string" name="directed" value="1" />
  </edge>
  <edge source="174816" target="171708" id="174816 (174816 (pp) 171708) 171708" label="174816 (174816 (pp) 171708) 171708">
    <att type="string" name="certainty" value="direct evidence and accepted by experts" />
    <att type="string" name="edgeType" value="Enzymatic reaction" />
    <att type="string" name="directed" value="1" />
  </edge>
  <edge source="174816" target="174810" id="174816 (174816 (pp) 174810) 174810" label="174816 (174816 (pp) 174810) 174810">
    <att type="string" name="certainty" value="direct evidence and accepted by experts" />
    <att type="string" name="edgeType" value="Enzymatic reaction" />
    <att type="string" name="directed" value="1" />
  </edge>
  <edge source="122" target="174818" id="122 (122 (pp) 174818) 174818" label="122 (122 (pp) 174818) 174818">
    <att type="string" name="certainty" value="direct evidence and accepted by experts" />
    <att type="string" name="edgeType" value="Enzymatic reaction" />
    <att type="string" name="directed" value="1" />
  </edge>
  <edge source="174818" target="155541" id="174818 (174818 (pp) 155541) 155541" label="174818 (174818 (pp) 155541) 155541">
    <att type="string" name="certainty" value="direct evidence and accepted by experts" />
    <att type="string" name="edgeType" value="Enzymatic reaction" />
    <att type="string" name="directed" value="1" />
  </edge>
  <edge source="174818" target="160119" id="174818 (174818 (pp) 160119) 160119" label="174818 (174818 (pp) 160119) 160119">
    <att type="string" name="certainty" value="direct evidence and accepted by experts" />
    <att type="string" name="edgeType" value="Enzymatic reaction" />
    <att type="string" name="directed" value="1" />
  </edge>
  <edge source="155090" target="368852" id="155090 (155090 (pp) 368852) 368852" label="155090 (155090 (pp) 368852) 368852">
    <att type="string" name="certainty" value="direct evidence and accepted by experts" />
    <att type="string" name="edgeType" value="Enzymatic reaction" />
    <att type="string" name="directed" value="1" />
  </edge>
  <edge source="174810" target="368852" id="174810 (174810 (pp) 368852) 368852" label="174810 (174810 (pp) 368852) 368852">
    <att type="string" name="certainty" value="direct evidence and accepted by experts" />
    <att type="string" name="edgeType" value="Enzymatic reaction" />
    <att type="string" name="directed" value="1" />
  </edge>
  <edge source="368852" target="155513" id="368852 (368852 (pp) 155513) 155513" label="368852 (368852 (pp) 155513) 155513">
    <att type="string" name="certainty" value="direct evidence and accepted by experts" />
    <att type="string" name="edgeType" value="Enzymatic reaction" />
    <att type="string" name="directed" value="1" />
  </edge>
  <edge source="368852" target="368845" id="368852 (368852 (pp) 368845) 368845" label="368852 (368852 (pp) 368845) 368845">
    <att type="string" name="certainty" value="direct evidence and accepted by experts" />
    <att type="string" name="edgeType" value="Enzymatic reaction" />
    <att type="string" name="directed" value="1" />
  </edge>
  <edge source="155513" target="377529" id="155513 (155513 (pp) 377529) 377529" label="155513 (155513 (pp) 377529) 377529">
    <att type="string" name="certainty" value="direct evidence and accepted by experts" />
    <att type="string" name="edgeType" value="Enzymatic reaction" />
    <att type="string" name="directed" value="0" />
  </edge>
  <edge source="ATP-1" target="377529" id="ATP-1 (ATP-1 (pp) 377529) 377529" label="ATP-1 (ATP-1 (pp) 377529) 377529">
    <att type="string" name="certainty" value="direct evidence and accepted by experts" />
    <att type="string" name="edgeType" value="Enzymatic reaction" />
    <att type="string" name="directed" value="0" />
  </edge>
  <edge source="377529" target="phosphate-1" id="377529 (377529 (pp) phosphate-1) phosphate-1" label="377529 (377529 (pp) phosphate-1) phosphate-1">
    <att type="string" name="certainty" value="direct evidence and accepted by experts" />
    <att type="string" name="edgeType" value="Enzymatic reaction" />
    <att type="string" name="directed" value="0" />
  </edge>
  <edge source="377529" target="157523" id="377529 (377529 (pp) 157523) 157523" label="377529 (377529 (pp) 157523) 157523">
    <att type="string" name="certainty" value="direct evidence and accepted by experts" />
    <att type="string" name="edgeType" value="Enzymatic reaction" />
    <att type="string" name="directed" value="0" />
  </edge>
  <edge source="377529" target="174677" id="377529 (377529 (pp) 174677) 174677" label="377529 (377529 (pp) 174677) 174677">
    <att type="string" name="certainty" value="direct evidence and accepted by experts" />
    <att type="string" name="edgeType" value="Enzymatic reaction" />
    <att type="string" name="directed" value="0" />
  </edge>
  <edge source="ATP-2" target="377530" id="ATP-2 (ATP-2 (pp) 377530) 377530" label="ATP-2 (ATP-2 (pp) 377530) 377530">
    <att type="string" name="certainty" value="direct evidence and accepted by experts" />
    <att type="string" name="edgeType" value="Enzymatic reaction" />
    <att type="string" name="directed" value="1" />
  </edge>
  <edge source="160119" target="377530" id="160119 (160119 (pp) 377530) 377530" label="160119 (160119 (pp) 377530) 377530">
    <att type="string" name="certainty" value="direct evidence and accepted by experts" />
    <att type="string" name="edgeType" value="Enzymatic reaction" />
    <att type="string" name="directed" value="1" />
  </edge>
  <edge source="377530" target="ADP-1" id="377530 (377530 (pp) ADP-1) ADP-1" label="377530 (377530 (pp) ADP-1) ADP-1">
    <att type="string" name="certainty" value="direct evidence and accepted by experts" />
    <att type="string" name="edgeType" value="Enzymatic reaction" />
    <att type="string" name="directed" value="1" />
  </edge>
  <edge source="377530" target="160120" id="377530 (377530 (pp) 160120) 160120" label="377530 (377530 (pp) 160120) 160120">
    <att type="string" name="certainty" value="direct evidence and accepted by experts" />
    <att type="string" name="edgeType" value="Enzymatic reaction" />
    <att type="string" name="directed" value="1" />
  </edge>
  <edge source="174785" target="377529" id="174785 (174785 (pp) 377529) 377529" label="174785 (174785 (pp) 377529) 377529">
    <att type="string" name="certainty" value="direct evidence and accepted by experts" />
    <att type="string" name="edgeType" value="Catalysis" />
    <att type="string" name="directed" value="0" />
  </edge>
</graph>
