# Supplementary material for: MetNetGE: interactive views of biological networks and ontologies
Source: BMC Bioinformatics. 2010 Sep 17;11:469. doi: 10.1186/1471-2105-11-469 (PMC2946353; doi:10.1186/1471-2105-11-469)
Supplement: Additional file 2 — MetNetGE source code. This is the source code of MetNetGE. Please go to MetNetGE.org to find the latest version, dependency packages and tutorials. [file 1471-2105-11-469-S2.ZIP › MetNetGE-1.0.3/SampleData/MetNetDB/3Pathway/ethylene signaling (Expert User).xml]

<?xml version="1.0" encoding="ISO-8859-1"?>
<!--Produced Sat Jul 05 14:10:45 CDT 2008-->
<graph xmlns="http://www.cs.rpi.edu/XGMML" xmlns:xsi="http://www.w3.org/2001/XMLSchema-instance" xmlns:ns1="http://www.w3.org/1999/xlink" xmlns:dc="http://purl.org/dc/elements/1.1/" xmlns:rdf="http://www.w3.org/1999/02/22-rdf-syntax-ns#" id="1" label="ethylene signaling (Expert User).xml">
  <att name="networkMetadata">
    <rdf:RDF>
      <rdf:Description about="http://www.cytoscape.org">
        <dc:type>FCModeler Cytoscape XML</dc:type>
        <dc:description>N/A</dc:description>
        <dc:date>Sat Jul 05 14:10:45 CDT 2008</dc:date>
        <dc:identifier>N/A</dc:identifier>
        <dc:title>ethylene signaling (Expert User).xml</dc:title>
        <dc:source>http://www.cytoscape.org</dc:source>
        <dc:format>Cytoscape-XGMML</dc:format>
      </rdf:Description>
    </rdf:RDF>
  </att>
  <node label="50994" id="50994" name="base">
    <att type="string" name="show" value="AT1G04310" />
    <att type="string" name="molID" value="E50992" />
    <att type="string" name="nodeType" value="gene" />
    <att type="string" name="location" value="nucleus" />
    <att type="string" name="synonyms" value="ERS2::ERS2 PROTEIN::ETHYLENE RESPONSE SENSOR 2" />
    <att type="string" name="comments" value="none" />
    <att type="string" name="references" value="PubMed:10938361::PubMed:12509505::PubMed:15466220::PubMed:15643078::PubMed:15703053::PubMed:16280546::PubMed:7569898::PubMed:9695954::PubMed:9707532" />
  </node>
  <node label="50995" id="50995" name="base">
    <att type="string" name="show" value="AT1G04310-RNA" />
    <att type="string" name="molID" value="E50993" />
    <att type="string" name="nodeType" value="RNA" />
    <att type="string" name="location" value="cytosol" />
    <att type="string" name="synonyms" value="ERS2::ERS2 PROTEIN::ETHYLENE RESPONSE SENSOR 2" />
    <att type="string" name="comments" value="none" />
    <att type="string" name="references" value="PubMed:10938361::PubMed:12509505::PubMed:15466220::PubMed:15643078::PubMed:15703053::PubMed:16280546::PubMed:7569898::PubMed:9695954::PubMed:9707532" />
  </node>
  <node label="104570" id="104570" name="base">
    <att type="string" name="show" value="AT5G65100" />
    <att type="string" name="molID" value="E104570" />
    <att type="string" name="nodeType" value="gene" />
    <att type="string" name="location" value="nucleus" />
    <att type="string" name="synonyms" value="none" />
    <att type="string" name="comments" value="none" />
    <att type="string" name="references" value="PubMed:11118137::PubMed:16280546" />
  </node>
  <node label="104571" id="104571" name="base">
    <att type="string" name="show" value="AT5G65100-RNA" />
    <att type="string" name="molID" value="E104571" />
    <att type="string" name="nodeType" value="RNA" />
    <att type="string" name="location" value="cytosol" />
    <att type="string" name="synonyms" value="none" />
    <att type="string" name="comments" value="none" />
    <att type="string" name="references" value="PubMed:11118137::PubMed:16280546" />
  </node>
  <node label="72142" id="72142" name="base">
    <att type="string" name="show" value="AT2G43790" />
    <att type="string" name="molID" value="E72140" />
    <att type="string" name="nodeType" value="gene" />
    <att type="string" name="location" value="nucleus" />
    <att type="string" name="synonyms" value="ATMPK6::MAP KINASE 6::MPK6" />
    <att type="string" name="comments" value="none" />
    <att type="string" name="references" value="PubMed:10713056::PubMed:10717008::PubMed:11123804::PubMed:11500556::PubMed:11544109::PubMed:11577197::PubMed:11875555::PubMed:12119167::PubMed:12220631::PubMed:12456655::PubMed:12506203::PubMed:12628921::PubMed:14985766::PubMed:15964670::PubMed:16009969::PubMed:16306147::PubMed:16537113" />
  </node>
  <node label="72143" id="72143" name="base">
    <att type="string" name="show" value="AT2G43790-RNA" />
    <att type="string" name="molID" value="E72141" />
    <att type="string" name="nodeType" value="RNA" />
    <att type="string" name="location" value="cytosol" />
    <att type="string" name="synonyms" value="ATMPK6::MAP KINASE 6::MPK6" />
    <att type="string" name="comments" value="none" />
    <att type="string" name="references" value="PubMed:10713056::PubMed:10717008::PubMed:11123804::PubMed:11500556::PubMed:11544109::PubMed:11577197::PubMed:11875555::PubMed:12119167::PubMed:12220631::PubMed:12456655::PubMed:12506203::PubMed:12628921::PubMed:14985766::PubMed:15964670::PubMed:16009969::PubMed:16306147::PubMed:16537113" />
  </node>
  <node label="32795" id="32795" name="base">
    <att type="string" name="show" value="AT1G75040-RNA" />
    <att type="string" name="molID" value="E32795" />
    <att type="string" name="nodeType" value="RNA" />
    <att type="string" name="location" value="cytosol" />
    <att type="string" name="synonyms" value="PATHOGENESIS-RELATED GENE 5::PATHOGENESIS-RELATED PROTEIN 5::PR5::THAUMATIN-LIKE" />
    <att type="string" name="comments" value="none" />
    <att type="string" name="references" value="PubMed:10550898::PubMed:12381270::PubMed:1392589::PubMed:15634206::PubMed:15986925::PubMed:15993620::PubMed:16113213::PubMed:16415066::PubMed:16790029::PubMed:8637920::PubMed:8725243::PubMed:9881167" />
  </node>
  <node label="9438" id="9438" name="base">
    <att type="string" name="show" value="PR5" />
    <att type="string" name="molID" value="E9438" />
    <att type="string" name="nodeType" value="polypeptide" />
    <att type="string" name="location" value="cytosol" />
    <att type="string" name="synonyms" value="PATHOGENESIS-RELATED GENE 5::PATHOGENESIS-RELATED PROTEIN 5::PR5::THAUMATIN-LIKE" />
    <att type="string" name="comments" value="none" />
    <att type="string" name="references" value="PubMed:10550898::PubMed:12381270::PubMed:1392589::PubMed:15634206::PubMed:15986925::PubMed:15993620::PubMed:16113213::PubMed:16415066::PubMed:16790029::PubMed:8637920::PubMed:8725243::PubMed:9881167" />
  </node>
  <node label="2795" id="2795" name="base">
    <att type="string" name="show" value="AT1G75040" />
    <att type="string" name="molID" value="E2795" />
    <att type="string" name="nodeType" value="gene" />
    <att type="string" name="location" value="nucleus" />
    <att type="string" name="synonyms" value="PATHOGENESIS-RELATED GENE 5::PATHOGENESIS-RELATED PROTEIN 5::PR5::THAUMATIN-LIKE" />
    <att type="string" name="comments" value="none" />
    <att type="string" name="references" value="PubMed:10550898::PubMed:12381270::PubMed:1392589::PubMed:15634206::PubMed:15986925::PubMed:15993620::PubMed:16113213::PubMed:16415066::PubMed:16790029::PubMed:8637920::PubMed:8725243::PubMed:9881167" />
  </node>
  <node label="100862" id="100862" name="base">
    <att type="string" name="show" value="AT5G47220" />
    <att type="string" name="molID" value="E100860" />
    <att type="string" name="nodeType" value="gene" />
    <att type="string" name="location" value="nucleus" />
    <att type="string" name="synonyms" value="ATERF-2::ATERF2::ERF2::ETHYLENE RESPONSE FACTOR 2::ETHYLENE RESPONSIVE ELEMENT BINDING FACTOR 2" />
    <att type="string" name="comments" value="none" />
    <att type="string" name="references" value="PubMed:10715325::PubMed:11118137::PubMed:11914065::PubMed:16183832::PubMed:16280546::PubMed:16407444::PubMed:9687012" />
  </node>
  <node label="100863" id="100863" name="base">
    <att type="string" name="show" value="AT5G47220-RNA" />
    <att type="string" name="molID" value="E100861" />
    <att type="string" name="nodeType" value="RNA" />
    <att type="string" name="location" value="cytosol" />
    <att type="string" name="synonyms" value="ATERF-2::ATERF2::ERF2::ETHYLENE RESPONSE FACTOR 2::ETHYLENE RESPONSIVE ELEMENT BINDING FACTOR 2" />
    <att type="string" name="comments" value="none" />
    <att type="string" name="references" value="PubMed:10715325::PubMed:11118137::PubMed:11914065::PubMed:16183832::PubMed:16280546::PubMed:16407444::PubMed:9687012" />
  </node>
  <node label="33302" id="33302" name="base">
    <att type="string" name="show" value="AT2G29480-RNA" />
    <att type="string" name="molID" value="E33302" />
    <att type="string" name="nodeType" value="RNA" />
    <att type="string" name="location" value="cytosol" />
    <att type="string" name="synonyms" value="ATGSTU2::GLUTATHIONE::GLUTATHIONE S-TRANSFERASE 20::GST20" />
    <att type="string" name="comments" value="none" />
    <att type="string" name="references" value="PubMed:12090627" />
  </node>
  <node label="9942" id="9942" name="base">
    <att type="string" name="show" value="GST20" />
    <att type="string" name="molID" value="E9942" />
    <att type="string" name="nodeType" value="polypeptide" />
    <att type="string" name="location" value="cytosol" />
    <att type="string" name="synonyms" value="ATGSTU2::GLUTATHIONE::GLUTATHIONE S-TRANSFERASE 20::glutathione transferase::GST20::AT2G29480" />
    <att type="string" name="comments" value="none" />
    <att type="string" name="references" value="PubMed:12090627" />
  </node>
  <node label="3302" id="3302" name="base">
    <att type="string" name="show" value="GST20" />
    <att type="string" name="molID" value="E3302" />
    <att type="string" name="nodeType" value="gene" />
    <att type="string" name="location" value="nucleus" />
    <att type="string" name="synonyms" value="ATGSTU2::GLUTATHIONE::GLUTATHIONE S-TRANSFERASE 20::GST20" />
    <att type="string" name="comments" value="none" />
    <att type="string" name="references" value="PubMed:12090627" />
  </node>
  <node label="3624" id="3624" name="base">
    <att type="string" name="show" value="ETHYLENE SENSOR ERS" />
    <att type="string" name="molID" value="E3624" />
    <att type="string" name="nodeType" value="gene" />
    <att type="string" name="location" value="nucleus" />
    <att type="string" name="synonyms" value="ERS::ERS1::ETHYLENE RESPONSE SENSOR 1::ETHYLENE SENSOR ERS" />
    <att type="string" name="comments" value="none" />
    <att type="string" name="references" value="PubMed:10318709::PubMed:10930573::PubMed:10938361::PubMed:11903974::PubMed:12105213::PubMed:12432026::PubMed:12481081::PubMed:12509505::PubMed:12606727::PubMed:12709495::PubMed:12953109::PubMed:14624308::PubMed:15358768::PubMed:15466220::PubMed:15474381::PubMed:15643078::PubMed:15703053::PubMed:16107332::PubMed:16891553::PubMed:7569898::PubMed:9225467::PubMed:9482949::PubMed:9560288::PubMed:9576967::PubMed:9695954::PubMed:9707532" />
  </node>
  <node label="33624" id="33624" name="base">
    <att type="string" name="show" value="AT2G40940-RNA" />
    <att type="string" name="molID" value="E33624" />
    <att type="string" name="nodeType" value="RNA" />
    <att type="string" name="location" value="cytosol" />
    <att type="string" name="synonyms" value="ERS::ERS1::ETHYLENE RESPONSE SENSOR 1::ETHYLENE SENSOR ERS" />
    <att type="string" name="comments" value="none" />
    <att type="string" name="references" value="PubMed:10318709::PubMed:10930573::PubMed:10938361::PubMed:11903974::PubMed:12105213::PubMed:12432026::PubMed:12481081::PubMed:12509505::PubMed:12606727::PubMed:12709495::PubMed:12953109::PubMed:14624308::PubMed:15358768::PubMed:15466220::PubMed:15474381::PubMed:15643078::PubMed:15703053::PubMed:16107332::PubMed:16891553::PubMed:7569898::PubMed:9225467::PubMed:9482949::PubMed:9560288::PubMed:9576967::PubMed:9695954::PubMed:9707532" />
  </node>
  <node label="77426" id="77426" name="base">
    <att type="string" name="show" value="AT3G23240" />
    <att type="string" name="molID" value="E77424" />
    <att type="string" name="nodeType" value="gene" />
    <att type="string" name="location" value="nucleus" />
    <att type="string" name="synonyms" value="ATERF1::ERF1::ETHYLENE RESPONSE FACTOR 1" />
    <att type="string" name="comments" value="none" />
    <att type="string" name="references" value="PubMed:10715325::PubMed:11118137::PubMed:12060224::PubMed:12509529::PubMed:14534323::PubMed:15784880::PubMed:16039901::PubMed:16407444::PubMed:16813576::PubMed:9756931::PubMed:9851977" />
  </node>
  <node label="77427" id="77427" name="base">
    <att type="string" name="show" value="AT3G23240-RNA" />
    <att type="string" name="molID" value="E77425" />
    <att type="string" name="nodeType" value="RNA" />
    <att type="string" name="location" value="cytosol" />
    <att type="string" name="synonyms" value="ATERF1::ERF1::ETHYLENE RESPONSE FACTOR 1" />
    <att type="string" name="comments" value="none" />
    <att type="string" name="references" value="PubMed:10715325::PubMed:11118137::PubMed:12060224::PubMed:12509529::PubMed:14534323::PubMed:15784880::PubMed:16039901::PubMed:16407444::PubMed:16813576::PubMed:9756931::PubMed:9851977" />
  </node>
  <node label="70764" id="70764" name="base">
    <att type="string" name="show" value="AT2G36830" />
    <att type="string" name="molID" value="E70762" />
    <att type="string" name="nodeType" value="gene" />
    <att type="string" name="location" value="nucleus" />
    <att type="string" name="synonyms" value="GAMMA-TIP::GAMMA-TIP1::GAMMA-TONOPLAST INTRINSIC PROTEIN::TIP1;1" />
    <att type="string" name="comments" value="none" />
    <att type="string" name="references" value="PubMed:10102577::PubMed:10394956::PubMed:10480387::PubMed:10652153::PubMed:11500536::PubMed:11844103::PubMed:12860388::PubMed:16183846::PubMed:16636467::PubMed:7846153::PubMed:7858235::PubMed:8155880::PubMed:8508761::PubMed:8624437::PubMed:8790286::PubMed:9375398::PubMed:9530877::PubMed:9701570" />
  </node>
  <node label="70765" id="70765" name="base">
    <att type="string" name="show" value="AT2G36830-RNA" />
    <att type="string" name="molID" value="E70763" />
    <att type="string" name="nodeType" value="RNA" />
    <att type="string" name="location" value="cytosol" />
    <att type="string" name="synonyms" value="GAMMA-TIP::GAMMA-TIP1::GAMMA-TONOPLAST INTRINSIC PROTEIN::TIP1;1" />
    <att type="string" name="comments" value="none" />
    <att type="string" name="references" value="PubMed:10102577::PubMed:10394956::PubMed:10480387::PubMed:10652153::PubMed:11500536::PubMed:11844103::PubMed:12860388::PubMed:16183846::PubMed:16636467::PubMed:7846153::PubMed:7858235::PubMed:8155880::PubMed:8508761::PubMed:8624437::PubMed:8790286::PubMed:9375398::PubMed:9530877::PubMed:9701570" />
  </node>
  <node label="80824" id="80824" name="base">
    <att type="string" name="show" value="AT3G45640" />
    <att type="string" name="molID" value="E80822" />
    <att type="string" name="nodeType" value="gene" />
    <att type="string" name="location" value="nucleus" />
    <att type="string" name="synonyms" value="ATMPK3::MITOGEN-ACTIVATED PROTEIN KINASE 3::MPK3" />
    <att type="string" name="comments" value="none" />
    <att type="string" name="references" value="PubMed:10717008::PubMed:11874576::PubMed:11875555::PubMed:12119167::PubMed:12220631::PubMed:12236603::PubMed:12434021::PubMed:12456655::PubMed:12506203::PubMed:15923325::PubMed:15964670::PubMed:16009969::PubMed:16537113::PubMed:8570631" />
  </node>
  <node label="80825" id="80825" name="base">
    <att type="string" name="show" value="AT3G45640-RNA" />
    <att type="string" name="molID" value="E80823" />
    <att type="string" name="nodeType" value="RNA" />
    <att type="string" name="location" value="cytosol" />
    <att type="string" name="synonyms" value="ATMPK3::MITOGEN-ACTIVATED PROTEIN KINASE 3::MPK3" />
    <att type="string" name="comments" value="none" />
    <att type="string" name="references" value="PubMed:10717008::PubMed:11874576::PubMed:11875555::PubMed:12119167::PubMed:12220631::PubMed:12236603::PubMed:12434021::PubMed:12456655::PubMed:12506203::PubMed:15923325::PubMed:15964670::PubMed:16009969::PubMed:16537113::PubMed:8570631" />
  </node>
  <node label="5962" id="5962" name="base">
    <att type="string" name="show" value="HLS1" />
    <att type="string" name="molID" value="E5962" />
    <att type="string" name="nodeType" value="gene" />
    <att type="string" name="location" value="nucleus" />
    <att type="string" name="synonyms" value="CONSTITUTIVE PHOTOMORPHOGENIC 3::COP3::HLS1::HOOKLESS 1::N-ACETYLTRANSFERASE" />
    <att type="string" name="comments" value="none" />
    <att type="string" name="references" value="PubMed:10409511::PubMed:11333307::PubMed:12271066::PubMed:15851402::PubMed:16325963::PubMed:7768447::PubMed:8612271::PubMed:8953766" />
  </node>
  <node label="35962" id="35962" name="base">
    <att type="string" name="show" value="AT4G37580-RNA" />
    <att type="string" name="molID" value="E35962" />
    <att type="string" name="nodeType" value="RNA" />
    <att type="string" name="location" value="cytosol" />
    <att type="string" name="synonyms" value="CONSTITUTIVE PHOTOMORPHOGENIC 3::COP3::HLS1::HOOKLESS 1::N-ACETYLTRANSFERASE" />
    <att type="string" name="comments" value="none" />
    <att type="string" name="references" value="PubMed:10409511::PubMed:11333307::PubMed:12271066::PubMed:15851402::PubMed:16325963::PubMed:7768447::PubMed:8612271::PubMed:8953766" />
  </node>
  <node label="76894" id="76894" name="base">
    <att type="string" name="show" value="AT3G20770" />
    <att type="string" name="molID" value="E76892" />
    <att type="string" name="nodeType" value="gene" />
    <att type="string" name="location" value="nucleus" />
    <att type="string" name="synonyms" value="EIN3::ETHYLENE-INSENSITIVE3" />
    <att type="string" name="comments" value="none" />
    <att type="string" name="references" value="PubMed:10508761::PubMed:10648789::PubMed:11019801::PubMed:11094976::PubMed:11118137::PubMed:11283184::PubMed:11359609::PubMed:11605960::PubMed:12606727::PubMed:12628921::PubMed:12787253::PubMed:12857828::PubMed:12909687::PubMed:14523448::PubMed:14658386::PubMed:14675428::PubMed:14675532::PubMed:14675533::PubMed:14732440::PubMed:14742875::PubMed:14973160::PubMed:15090654::PubMed:15181103::PubMed:15466219::PubMed:15546354::PubMed:15643078::PubMed:15753119::PubMed:15784880::PubMed:16212609::PubMed:16280546::PubMed:16311726::PubMed:16786297::PubMed:16920797::PubMed:7768447::PubMed:9215635::PubMed:9800206::PubMed:9851977" />
  </node>
  <node label="76895" id="76895" name="base">
    <att type="string" name="show" value="AT3G20770-RNA" />
    <att type="string" name="molID" value="E76893" />
    <att type="string" name="nodeType" value="RNA" />
    <att type="string" name="location" value="cytosol" />
    <att type="string" name="synonyms" value="EIN3::ETHYLENE-INSENSITIVE3" />
    <att type="string" name="comments" value="none" />
    <att type="string" name="references" value="PubMed:10508761::PubMed:10648789::PubMed:11019801::PubMed:11094976::PubMed:11118137::PubMed:11283184::PubMed:11359609::PubMed:11605960::PubMed:12606727::PubMed:12628921::PubMed:12787253::PubMed:12857828::PubMed:12909687::PubMed:14523448::PubMed:14658386::PubMed:14675428::PubMed:14675532::PubMed:14675533::PubMed:14732440::PubMed:14742875::PubMed:14973160::PubMed:15090654::PubMed:15181103::PubMed:15466219::PubMed:15546354::PubMed:15643078::PubMed:15753119::PubMed:15784880::PubMed:16212609::PubMed:16280546::PubMed:16311726::PubMed:16786297::PubMed:16920797::PubMed:7768447::PubMed:9215635::PubMed:9800206::PubMed:9851977" />
  </node>
  <node label="53398" id="53398" name="base">
    <att type="string" name="show" value="AT1G18350" />
    <att type="string" name="molID" value="E53396" />
    <att type="string" name="nodeType" value="gene" />
    <att type="string" name="location" value="nucleus" />
    <att type="string" name="synonyms" value="ATMKK7" />
    <att type="string" name="comments" value="none" />
    <att type="string" name="references" value="PubMed:11875555::PubMed:16377756::PubMed:16537113" />
  </node>
  <node label="53399" id="53399" name="base">
    <att type="string" name="show" value="AT1G18350-RNA" />
    <att type="string" name="molID" value="E53397" />
    <att type="string" name="nodeType" value="RNA" />
    <att type="string" name="location" value="cytosol" />
    <att type="string" name="synonyms" value="ATMKK7" />
    <att type="string" name="comments" value="none" />
    <att type="string" name="references" value="PubMed:11875555::PubMed:16377756::PubMed:16537113" />
  </node>
  <node label="95924" id="95924" name="base">
    <att type="string" name="show" value="AT5G21120" />
    <att type="string" name="molID" value="E95922" />
    <att type="string" name="nodeType" value="gene" />
    <att type="string" name="location" value="nucleus" />
    <att type="string" name="synonyms" value="EIL2::ETHYLENE-INSENSITIVE3-LIKE 2" />
    <att type="string" name="comments" value="none" />
    <att type="string" name="references" value="PubMed:11118137" />
  </node>
  <node label="95925" id="95925" name="base">
    <att type="string" name="show" value="AT5G21120-RNA" />
    <att type="string" name="molID" value="E95923" />
    <att type="string" name="nodeType" value="RNA" />
    <att type="string" name="location" value="cytosol" />
    <att type="string" name="synonyms" value="EIL2::ETHYLENE-INSENSITIVE3-LIKE 2" />
    <att type="string" name="comments" value="none" />
    <att type="string" name="references" value="PubMed:11118137" />
  </node>
  <node label="60948" id="60948" name="base">
    <att type="string" name="show" value="AT1G66340" />
    <att type="string" name="molID" value="E60946" />
    <att type="string" name="nodeType" value="gene" />
    <att type="string" name="location" value="nucleus" />
    <att type="string" name="synonyms" value="EIN1::ETHYLENE INSENSITIVE 1::ETHYLENE RESPONSE 1::ETR::ETR1::HISTIDINE KINASE ETR1" />
    <att type="string" name="comments" value="none" />
    <att type="string" name="references" value="PubMed:10036773::PubMed:10318694::PubMed:10318709::PubMed:10333587::PubMed:10364404::PubMed:10409511::PubMed:10475689::PubMed:10482685::PubMed:10645424::PubMed:10647185::PubMed:10664616::PubMed:10715329::PubMed:10792050::PubMed:10816357::PubMed:10828445::PubMed:10890532::PubMed:10899977::PubMed:10930573::PubMed:10938361::PubMed:11019801::PubMed:11027706::PubMed:11041879::PubMed:11094976::PubMed:11123796::PubMed:11161061::PubMed:11169191::PubMed:11319021::PubMed:11340179::PubMed:11402202::PubMed:11439131::PubMed:11605960::PubMed:11842171::PubMed:11884688::PubMed:11916973::PubMed:11950991::PubMed:12028576::PubMed:12060287::PubMed:12091718::PubMed:12177468::PubMed:12226245::PubMed:12232412::PubMed:12242367::PubMed:12271061::PubMed:12355165::PubMed:12376633::PubMed:12432026::PubMed:12472683::PubMed:12481064::PubMed:12481081::PubMed:12509505::PubMed:12535337::PubMed:12535339::PubMed:12606727::PubMed:12628921::PubMed:12644673::PubMed:12692329::PubMed:12709495::PubMed:12721857::PubMed:12746524::PubMed:12805636::PubMed:12821658::PubMed:12881503::PubMed:12953109::PubMed:14523448::PubMed:14558686::PubMed:14600834::PubMed:14617075::PubMed:14658386::PubMed:14673028::PubMed:14675428::PubMed:14675532::PubMed:14680944::PubMed:14701913::PubMed:1472714::PubMed:14732440::PubMed:14756311::PubMed:14756631::PubMed:15044023::PubMed:15282545::PubMed:15358768::PubMed:15466220::PubMed:15466228::PubMed:15466231::PubMed:15466243::PubMed:15643078::PubMed:15703053::PubMed:15773852::PubMed:15843964::PubMed:15879447::PubMed:15923322::PubMed:15923339::PubMed:16173465::PubMed:16255250::PubMed:16311726::PubMed:16415067::PubMed:16640599::PubMed:16682642::PubMed:16798939::PubMed:16891553::PubMed:1843406::PubMed:2152173::PubMed:7569898::PubMed:7610160::PubMed:7759498::PubMed:7768447::PubMed:7770519::PubMed:7770528::PubMed:7855435::PubMed:8211181::PubMed:8329687::PubMed:8525371::PubMed:8525372::PubMed:8577853::PubMed:8704141::PubMed:8758979::PubMed:8914538::PubMed:9109392::PubMed:9131623::PubMed:9191038::PubMed:9215635::PubMed:9225467::PubMed:9247547::PubMed:9297847::PubMed:9465120::PubMed:9482949::PubMed:9489014::PubMed:9560288::PubMed:9576967::PubMed:9636235::PubMed:9691114::PubMed:9695954::PubMed:9707532::PubMed:9707641::PubMed:9721682::PubMed:9724702::PubMed:9761877::PubMed:9800203::PubMed:9800206::PubMed:9952448::PubMed:9974395" />
  </node>
  <node label="60949" id="60949" name="base">
    <att type="string" name="show" value="AT1G66340-RNA" />
    <att type="string" name="molID" value="E60947" />
    <att type="string" name="nodeType" value="RNA" />
    <att type="string" name="location" value="cytosol" />
    <att type="string" name="synonyms" value="EIN1::ETHYLENE INSENSITIVE 1::ETHYLENE RESPONSE 1::ETR::ETR1::HISTIDINE KINASE ETR1" />
    <att type="string" name="comments" value="none" />
    <att type="string" name="references" value="PubMed:10036773::PubMed:10318694::PubMed:10318709::PubMed:10333587::PubMed:10364404::PubMed:10409511::PubMed:10475689::PubMed:10482685::PubMed:10645424::PubMed:10647185::PubMed:10664616::PubMed:10715329::PubMed:10792050::PubMed:10816357::PubMed:10828445::PubMed:10890532::PubMed:10899977::PubMed:10930573::PubMed:10938361::PubMed:11019801::PubMed:11027706::PubMed:11041879::PubMed:11094976::PubMed:11123796::PubMed:11161061::PubMed:11169191::PubMed:11319021::PubMed:11340179::PubMed:11402202::PubMed:11439131::PubMed:11605960::PubMed:11842171::PubMed:11884688::PubMed:11916973::PubMed:11950991::PubMed:12028576::PubMed:12060287::PubMed:12091718::PubMed:12177468::PubMed:12226245::PubMed:12232412::PubMed:12242367::PubMed:12271061::PubMed:12355165::PubMed:12376633::PubMed:12432026::PubMed:12472683::PubMed:12481064::PubMed:12481081::PubMed:12509505::PubMed:12535337::PubMed:12535339::PubMed:12606727::PubMed:12628921::PubMed:12644673::PubMed:12692329::PubMed:12709495::PubMed:12721857::PubMed:12746524::PubMed:12805636::PubMed:12821658::PubMed:12881503::PubMed:12953109::PubMed:14523448::PubMed:14558686::PubMed:14600834::PubMed:14617075::PubMed:14658386::PubMed:14673028::PubMed:14675428::PubMed:14675532::PubMed:14680944::PubMed:14701913::PubMed:1472714::PubMed:14732440::PubMed:14756311::PubMed:14756631::PubMed:15044023::PubMed:15282545::PubMed:15358768::PubMed:15466220::PubMed:15466228::PubMed:15466231::PubMed:15466243::PubMed:15643078::PubMed:15703053::PubMed:15773852::PubMed:15843964::PubMed:15879447::PubMed:15923322::PubMed:15923339::PubMed:16173465::PubMed:16255250::PubMed:16311726::PubMed:16415067::PubMed:16640599::PubMed:16682642::PubMed:16798939::PubMed:16891553::PubMed:1843406::PubMed:2152173::PubMed:7569898::PubMed:7610160::PubMed:7759498::PubMed:7768447::PubMed:7770519::PubMed:7770528::PubMed:7855435::PubMed:8211181::PubMed:8329687::PubMed:8525371::PubMed:8525372::PubMed:8577853::PubMed:8704141::PubMed:8758979::PubMed:8914538::PubMed:9109392::PubMed:9131623::PubMed:9191038::PubMed:9215635::PubMed:9225467::PubMed:9247547::PubMed:9297847::PubMed:9465120::PubMed:9482949::PubMed:9489014::PubMed:9560288::PubMed:9576967::PubMed:9636235::PubMed:9691114::PubMed:9695954::PubMed:9707532::PubMed:9707641::PubMed:9721682::PubMed:9724702::PubMed:9761877::PubMed:9800203::PubMed:9800206::PubMed:9952448::PubMed:9974395" />
  </node>
  <node label="92758" id="92758" name="base">
    <att type="string" name="show" value="AT5G03280" />
    <att type="string" name="molID" value="E92754" />
    <att type="string" name="nodeType" value="gene" />
    <att type="string" name="location" value="nucleus" />
    <att type="string" name="synonyms" value="CKR1::CYTOKININ RESISTANT 1::EIN2::EIN2-NRAMP::ERA3::ETHYLENE INSENSITIVE 2::ORE2::ORE3::ORESARA 3::PIR2" />
    <att type="string" name="comments" value="none" />
    <att type="string" name="references" value="PubMed:10036773::PubMed:10381874::PubMed:10475689::PubMed:10508761::PubMed:10550633::PubMed:10594097::PubMed:10715325::PubMed:10750702::PubMed:10886772::PubMed:10899977::PubMed:10899978::PubMed:10929937::PubMed:10978297::PubMed:11041881::PubMed:11080278::PubMed:11090217::PubMed:11114160::PubMed:11161055::PubMed:11402202::PubMed:11402212::PubMed:11418339::PubMed:11605960::PubMed:12059104::PubMed:12059109::PubMed:12228552::PubMed:12236603::PubMed:12244251::PubMed:12271061::PubMed:12481073::PubMed:12509529::PubMed:12628921::PubMed:12694596::PubMed:12805591::PubMed:12848424::PubMed:12848825::PubMed:12947049::PubMed:12953109::PubMed:14523448::PubMed:14558686::PubMed:14600834::PubMed:14658386::PubMed:14675532::PubMed:14701913::PubMed:1472714::PubMed:14742875::PubMed:14760521::PubMed:14973160::PubMed:15010611::PubMed:15047876::PubMed:15067507::PubMed:15200642::PubMed:15242170::PubMed:15272873::PubMed:15295076::PubMed:15466219::PubMed:15466231::PubMed:15546354::PubMed:15728340::PubMed:15784880::PubMed:15843964::PubMed:15894742::PubMed:15923322::PubMed:15923348::PubMed:16173465::PubMed:16311726::PubMed:16798939::PubMed:2152173::PubMed:7610160::PubMed:7766046::PubMed:7768447::PubMed:7770519::PubMed:8612271::PubMed:8758979::PubMed:8938401::PubMed:8989885::PubMed:9032965::PubMed:9351240::PubMed:9489014::PubMed:9836748" />
  </node>
  <node label="92759" id="92759" name="base">
    <att type="string" name="show" value="AT5G03280-RNA" />
    <att type="string" name="molID" value="E92755" />
    <att type="string" name="nodeType" value="RNA" />
    <att type="string" name="location" value="cytosol" />
    <att type="string" name="synonyms" value="CKR1::CYTOKININ RESISTANT 1::EIN2::EIN2-NRAMP::ERA3::ETHYLENE INSENSITIVE 2::ORE2::ORE3::ORESARA 3::PIR2" />
    <att type="string" name="comments" value="none" />
    <att type="string" name="references" value="PubMed:10036773::PubMed:10381874::PubMed:10475689::PubMed:10508761::PubMed:10550633::PubMed:10594097::PubMed:10715325::PubMed:10750702::PubMed:10886772::PubMed:10899977::PubMed:10899978::PubMed:10929937::PubMed:10978297::PubMed:11041881::PubMed:11080278::PubMed:11090217::PubMed:11114160::PubMed:11161055::PubMed:11402202::PubMed:11402212::PubMed:11418339::PubMed:11605960::PubMed:12059104::PubMed:12059109::PubMed:12228552::PubMed:12236603::PubMed:12244251::PubMed:12271061::PubMed:12481073::PubMed:12509529::PubMed:12628921::PubMed:12694596::PubMed:12805591::PubMed:12848424::PubMed:12848825::PubMed:12947049::PubMed:12953109::PubMed:14523448::PubMed:14558686::PubMed:14600834::PubMed:14658386::PubMed:14675532::PubMed:14701913::PubMed:1472714::PubMed:14742875::PubMed:14760521::PubMed:14973160::PubMed:15010611::PubMed:15047876::PubMed:15067507::PubMed:15200642::PubMed:15242170::PubMed:15272873::PubMed:15295076::PubMed:15466219::PubMed:15466231::PubMed:15546354::PubMed:15728340::PubMed:15784880::PubMed:15843964::PubMed:15894742::PubMed:15923322::PubMed:15923348::PubMed:16173465::PubMed:16311726::PubMed:16798939::PubMed:2152173::PubMed:7610160::PubMed:7766046::PubMed:7768447::PubMed:7770519::PubMed:8612271::PubMed:8758979::PubMed:8938401::PubMed:8989885::PubMed:9032965::PubMed:9351240::PubMed:9489014::PubMed:9836748" />
  </node>
  <node label="3243" id="3243" name="base">
    <att type="string" name="show" value="EIL1" />
    <att type="string" name="molID" value="E3243" />
    <att type="string" name="nodeType" value="gene" />
    <att type="string" name="location" value="nucleus" />
    <att type="string" name="synonyms" value="EIL1::ETHYLENE-INSENSITIVE3 1::ETHYLENE-INSENSITIVE3-LIKE 1" />
    <att type="string" name="comments" value="none" />
    <att type="string" name="references" value="PubMed:11118137::PubMed:11283184::PubMed:12606727::PubMed:14675532::PubMed:16280546::PubMed:9215635" />
  </node>
  <node label="33243" id="33243" name="base">
    <att type="string" name="show" value="AT2G27050-RNA" />
    <att type="string" name="molID" value="E33243" />
    <att type="string" name="nodeType" value="RNA" />
    <att type="string" name="location" value="cytosol" />
    <att type="string" name="synonyms" value="EIL1::ETHYLENE-INSENSITIVE3 1::ETHYLENE-INSENSITIVE3-LIKE 1" />
    <att type="string" name="comments" value="none" />
    <att type="string" name="references" value="PubMed:11118137::PubMed:11283184::PubMed:12606727::PubMed:14675532::PubMed:16280546::PubMed:9215635" />
  </node>
  <node label="3206" id="3206" name="base">
    <att type="string" name="show" value="GLUCOSE REPRESSOR" />
    <att type="string" name="molID" value="E3206" />
    <att type="string" name="nodeType" value="gene" />
    <att type="string" name="location" value="nucleus" />
    <att type="string" name="synonyms" value="EBF1::EIN3-BINDING F BOX PROTEIN 1::FBL6::GLUCOSE REPRESSOR" />
    <att type="string" name="comments" value="none" />
    <att type="string" name="references" value="PubMed:11019805::PubMed:11077244::PubMed:14675532::PubMed:14675533::PubMed:14749489::PubMed:15090654::PubMed:15784880::PubMed:16920797" />
  </node>
  <node label="33206" id="33206" name="base">
    <att type="string" name="show" value="AT2G25490-RNA" />
    <att type="string" name="molID" value="E33206" />
    <att type="string" name="nodeType" value="RNA" />
    <att type="string" name="location" value="cytosol" />
    <att type="string" name="synonyms" value="EBF1::EIN3-BINDING F BOX PROTEIN 1::FBL6::GLUCOSE REPRESSOR" />
    <att type="string" name="comments" value="none" />
    <att type="string" name="references" value="PubMed:11019805::PubMed:11077244::PubMed:14675532::PubMed:14675533::PubMed:14749489::PubMed:15090654::PubMed:15784880::PubMed:16920797" />
  </node>
  <node label="6848" id="6848" name="base">
    <att type="string" name="show" value="ATERF-5" />
    <att type="string" name="molID" value="E6848" />
    <att type="string" name="nodeType" value="gene" />
    <att type="string" name="location" value="nucleus" />
    <att type="string" name="synonyms" value="ATERF-5::ATERF5::ETHYLENE BINDING ATERF5::ETHYLENE RESPONSIVE ELEMENT BINDING FACTOR 5" />
    <att type="string" name="comments" value="none" />
    <att type="string" name="references" value="PubMed:10715325::PubMed:11118137::PubMed:14630965::PubMed:16280546::PubMed:16311726::PubMed:16407444::PubMed:9687012" />
  </node>
  <node label="36848" id="36848" name="base">
    <att type="string" name="show" value="AT5G47230-RNA" />
    <att type="string" name="molID" value="E36848" />
    <att type="string" name="nodeType" value="RNA" />
    <att type="string" name="location" value="cytosol" />
    <att type="string" name="synonyms" value="ATERF-5::ATERF5::ETHYLENE BINDING ATERF5::ETHYLENE RESPONSIVE ELEMENT BINDING FACTOR 5" />
    <att type="string" name="comments" value="none" />
    <att type="string" name="references" value="PubMed:10715325::PubMed:11118137::PubMed:14630965::PubMed:16280546::PubMed:16311726::PubMed:16407444::PubMed:9687012" />
  </node>
  <node label="2757" id="2757" name="base">
    <att type="string" name="show" value="EIL3" />
    <att type="string" name="molID" value="E2757" />
    <att type="string" name="nodeType" value="gene" />
    <att type="string" name="location" value="nucleus" />
    <att type="string" name="synonyms" value="EIL3::ETHYLENE-INSENSITIVE3-LIKE3::ETHYLENE-INSENSITIVE33" />
    <att type="string" name="comments" value="none" />
    <att type="string" name="references" value="PubMed:11118137::PubMed:15811366::PubMed:9215635::PubMed:9851977" />
  </node>
  <node label="32757" id="32757" name="base">
    <att type="string" name="show" value="AT1G73730-RNA" />
    <att type="string" name="molID" value="E32757" />
    <att type="string" name="nodeType" value="RNA" />
    <att type="string" name="location" value="cytosol" />
    <att type="string" name="synonyms" value="EIL3::ETHYLENE-INSENSITIVE3-LIKE3::ETHYLENE-INSENSITIVE33" />
    <att type="string" name="comments" value="none" />
    <att type="string" name="references" value="PubMed:11118137::PubMed:15811366::PubMed:9215635::PubMed:9851977" />
  </node>
  <node label="62750" id="62750" name="base">
    <att type="string" name="show" value="AT1G75750" />
    <att type="string" name="molID" value="E62748" />
    <att type="string" name="nodeType" value="gene" />
    <att type="string" name="location" value="nucleus" />
    <att type="string" name="synonyms" value="GASA1::GASA5::GAST1 PROTEIN HOMOLOG" />
    <att type="string" name="comments" value="none" />
    <att type="string" name="references" value="PubMed:10849358::PubMed:16287169::PubMed:7727751::PubMed:9520278" />
  </node>
  <node label="62751" id="62751" name="base">
    <att type="string" name="show" value="AT1G75750-RNA" />
    <att type="string" name="molID" value="E62749" />
    <att type="string" name="nodeType" value="RNA" />
    <att type="string" name="location" value="cytosol" />
    <att type="string" name="synonyms" value="GASA1::GASA5::GAST1 PROTEIN HOMOLOG" />
    <att type="string" name="comments" value="none" />
    <att type="string" name="references" value="PubMed:10849358::PubMed:16287169::PubMed:7727751::PubMed:9520278" />
  </node>
  <node label="3907" id="3907" name="base">
    <att type="string" name="show" value="ETHYLENE RECEPTOR" />
    <att type="string" name="molID" value="E3907" />
    <att type="string" name="nodeType" value="gene" />
    <att type="string" name="location" value="nucleus" />
    <att type="string" name="synonyms" value="EIN4::ETHYLENE INSENSITIVE 4::ETHYLENE RECEPTOR" />
    <att type="string" name="comments" value="none" />
    <att type="string" name="references" value="PubMed:10938361::PubMed:12509505::PubMed:12947049::PubMed:14675532::PubMed:14973160::PubMed:14988474::PubMed:15020633::PubMed:15466220::PubMed:15466228::PubMed:15643078::PubMed:15703053::PubMed:16442528::PubMed:7768447::PubMed:9695954::PubMed:9707532" />
  </node>
  <node label="33907" id="33907" name="base">
    <att type="string" name="show" value="AT3G04580-RNA" />
    <att type="string" name="molID" value="E33907" />
    <att type="string" name="nodeType" value="RNA" />
    <att type="string" name="location" value="cytosol" />
    <att type="string" name="synonyms" value="EIN4::ETHYLENE INSENSITIVE 4::ETHYLENE RECEPTOR" />
    <att type="string" name="comments" value="none" />
    <att type="string" name="references" value="PubMed:10938361::PubMed:12509505::PubMed:12947049::PubMed:14675532::PubMed:14973160::PubMed:14988474::PubMed:15020633::PubMed:15466220::PubMed:15466228::PubMed:15643078::PubMed:15703053::PubMed:16442528::PubMed:7768447::PubMed:9695954::PubMed:9707532" />
  </node>
  <node label="62364" id="62364" name="base">
    <att type="string" name="show" value="AT1G73500" />
    <att type="string" name="molID" value="E62362" />
    <att type="string" name="nodeType" value="gene" />
    <att type="string" name="location" value="nucleus" />
    <att type="string" name="synonyms" value="ATMKK9" />
    <att type="string" name="comments" value="none" />
    <att type="string" name="references" value="PubMed:11875555::PubMed:16537113" />
  </node>
  <node label="62365" id="62365" name="base">
    <att type="string" name="show" value="AT1G73500-RNA" />
    <att type="string" name="molID" value="E62363" />
    <att type="string" name="nodeType" value="RNA" />
    <att type="string" name="location" value="cytosol" />
    <att type="string" name="synonyms" value="ATMKK9" />
    <att type="string" name="comments" value="none" />
    <att type="string" name="references" value="PubMed:11875555::PubMed:16537113" />
  </node>
  <node label="93934" id="93934" name="base">
    <att type="string" name="show" value="AT5G10120" />
    <att type="string" name="molID" value="E93934" />
    <att type="string" name="nodeType" value="gene" />
    <att type="string" name="location" value="nucleus" />
    <att type="string" name="synonyms" value="none" />
    <att type="string" name="comments" value="none" />
    <att type="string" name="references" value="PubMed:11118137::PubMed:16280546" />
  </node>
  <node label="93935" id="93935" name="base">
    <att type="string" name="show" value="AT5G10120-RNA" />
    <att type="string" name="molID" value="E93935" />
    <att type="string" name="nodeType" value="RNA" />
    <att type="string" name="location" value="cytosol" />
    <att type="string" name="synonyms" value="none" />
    <att type="string" name="comments" value="none" />
    <att type="string" name="references" value="PubMed:11118137::PubMed:16280546" />
  </node>
  <node label="92870" id="92870" name="base">
    <att type="string" name="show" value="AT5G03730" />
    <att type="string" name="molID" value="E92864" />
    <att type="string" name="nodeType" value="gene" />
    <att type="string" name="location" value="nucleus" />
    <att type="string" name="synonyms" value="CONSTITUTIVE TRIPLE RESPONSE 1::CTR1::SERINE/THREONINE-PROTEIN KINASE CTR1::SIS1" />
    <att type="string" name="comments" value="none" />
    <att type="string" name="references" value="PubMed:10526174::PubMed:10550633::PubMed:10750702::PubMed:10816357::PubMed:10828445::PubMed:10899977::PubMed:10938361::PubMed:11094976::PubMed:11114160::PubMed:11161061::PubMed:11162499::PubMed:11462215::PubMed:11858262::PubMed:11971934::PubMed:12376633::PubMed:12427980::PubMed:12529537::PubMed:12535337::PubMed:12606727::PubMed:12628921::PubMed:12692329::PubMed:12787251::PubMed:12821658::PubMed:12970489::PubMed:14523448::PubMed:14675532::PubMed:14732440::PubMed:14756311::PubMed:14984929::PubMed:15200642::PubMed:15272873::PubMed:15284494::PubMed:15474381::PubMed:15784880::PubMed:15894742::PubMed:16311726::PubMed:16317577::PubMed:16813576::PubMed:16920797::PubMed:7569898::PubMed:7768447::PubMed:8431946::PubMed:8589625::PubMed:8837505::PubMed:8898241::PubMed:9159183::PubMed:9215635::PubMed:9560288::PubMed:9576967::PubMed:9707532::PubMed:9800206" />
  </node>
  <node label="92871" id="92871" name="base">
    <att type="string" name="show" value="AT5G03730-RNA" />
    <att type="string" name="molID" value="E92865" />
    <att type="string" name="nodeType" value="RNA" />
    <att type="string" name="location" value="cytosol" />
    <att type="string" name="synonyms" value="CONSTITUTIVE TRIPLE RESPONSE 1::CTR1::SERINE/THREONINE-PROTEIN KINASE CTR1::SIS1" />
    <att type="string" name="comments" value="none" />
    <att type="string" name="references" value="PubMed:10526174::PubMed:10550633::PubMed:10750702::PubMed:10816357::PubMed:10828445::PubMed:10899977::PubMed:10938361::PubMed:11094976::PubMed:11114160::PubMed:11161061::PubMed:11162499::PubMed:11462215::PubMed:11858262::PubMed:11971934::PubMed:12376633::PubMed:12427980::PubMed:12529537::PubMed:12535337::PubMed:12606727::PubMed:12628921::PubMed:12692329::PubMed:12787251::PubMed:12821658::PubMed:12970489::PubMed:14523448::PubMed:14675532::PubMed:14732440::PubMed:14756311::PubMed:14984929::PubMed:15200642::PubMed:15272873::PubMed:15284494::PubMed:15474381::PubMed:15784880::PubMed:15894742::PubMed:16311726::PubMed:16317577::PubMed:16813576::PubMed:16920797::PubMed:7569898::PubMed:7768447::PubMed:8431946::PubMed:8589625::PubMed:8837505::PubMed:8898241::PubMed:9159183::PubMed:9215635::PubMed:9560288::PubMed:9576967::PubMed:9707532::PubMed:9800206" />
  </node>
  <node label="163316" id="163316" name="base">
    <att type="string" name="show" value="MKK7" />
    <att type="string" name="molID" value="E125469" />
    <att type="string" name="nodeType" value="polypeptide" />
    <att type="string" name="location" value="cytosol" />
    <att type="string" name="synonyms" value="ATMKK7::kinase" />
    <att type="string" name="comments" value="none" />
    <att type="string" name="references" value="PubMed:11875555::PubMed:16377756::PubMed:16537113" />
  </node>
  <node label="167960" id="167960" name="base">
    <att type="string" name="show" value="ethylene" />
    <att type="string" name="molID" value="E596" />
    <att type="string" name="nodeType" value="metabolite" />
    <att type="string" name="location" value="cytosol" />
    <att type="string" name="synonyms" value="CH2=CH2::elayl::ethene::H2C=CH2::olefiant gas" />
    <att type="string" name="comments" value="none" />
    <att type="string" name="references" value="none" />
  </node>
  <node label="167957" id="167957" name="base">
    <att type="string" name="show" value="ETR1" />
    <att type="string" name="molID" value="E129244" />
    <att type="string" name="nodeType" value="polypeptide" />
    <att type="string" name="location" value="endoplasmic reticulum" />
    <att type="string" name="synonyms" value="EIN1::ETHYLENE INSENSITIVE 1::ETHYLENE RESPONSE 1::ETR::ETR1::HISTIDINE KINASE ETR1::ethylene response 1" />
    <att type="string" name="comments" value="none" />
    <att type="string" name="references" value="PubMed:10036773::PubMed:10318694::PubMed:10318709::PubMed:10333587::PubMed:10364404::PubMed:10409511::PubMed:10475689::PubMed:10482685::PubMed:10645424::PubMed:10647185::PubMed:10664616::PubMed:10715329::PubMed:10792050::PubMed:10816357::PubMed:10828445::PubMed:10890532::PubMed:10899977::PubMed:10930573::PubMed:10938361::PubMed:11019801::PubMed:11027706::PubMed:11041879::PubMed:11094976::PubMed:11123796::PubMed:11161061::PubMed:11169191::PubMed:11319021::PubMed:11340179::PubMed:11402202::PubMed:11439131::PubMed:11605960::PubMed:11842171::PubMed:11884688::PubMed:11916973::PubMed:11950991::PubMed:12028576::PubMed:12060287::PubMed:12091718::PubMed:12177468::PubMed:12226245::PubMed:12232412::PubMed:12242367::PubMed:12271061::PubMed:12355165::PubMed:12376633::PubMed:12432026::PubMed:12472683::PubMed:12481064::PubMed:12481081::PubMed:12509505::PubMed:12535337::PubMed:12535339::PubMed:12606727::PubMed:12628921::PubMed:12644673::PubMed:12692329::PubMed:12709495::PubMed:12721857::PubMed:12746524::PubMed:12805636::PubMed:12821658::PubMed:12881503::PubMed:12953109::PubMed:14523448::PubMed:14558686::PubMed:14600834::PubMed:14617075::PubMed:14658386::PubMed:14673028::PubMed:14675428::PubMed:14675532::PubMed:14680944::PubMed:14701913::PubMed:1472714::PubMed:14732440::PubMed:14756311::PubMed:14756631::PubMed:15044023::PubMed:15282545::PubMed:15358768::PubMed:15466220::PubMed:15466228::PubMed:15466231::PubMed:15466243::PubMed:15643078::PubMed:15703053::PubMed:15773852::PubMed:15843964::PubMed:15879447::PubMed:15923322::PubMed:15923339::PubMed:16173465::PubMed:16255250::PubMed:16311726::PubMed:16415067::PubMed:16640599::PubMed:16682642::PubMed:16798939::PubMed:16891553::PubMed:1843406::PubMed:2152173::PubMed:7569898::PubMed:7610160::PubMed:7759498::PubMed:7768447::PubMed:7770519::PubMed:7770528::PubMed:7855435::PubMed:8211181::PubMed:8329687::PubMed:8525371::PubMed:8525372::PubMed:8577853::PubMed:8704141::PubMed:8758979::PubMed:8914538::PubMed:9109392::PubMed:9131623::PubMed:9191038::PubMed:9215635::PubMed:9225467::PubMed:9247547::PubMed:9297847::PubMed:9465120::PubMed:9482949::PubMed:9489014::PubMed:9560288::PubMed:9576967::PubMed:9636235::PubMed:9691114::PubMed:9695954::PubMed:9707532::PubMed:9707641::PubMed:9721682::PubMed:9724702::PubMed:9761877::PubMed:9800203::PubMed:9800206::PubMed:9952448::PubMed:9974395" />
  </node>
  <node label="167966" id="167966" name="base">
    <att type="string" name="show" value="ERS2" />
    <att type="string" name="molID" value="E124267" />
    <att type="string" name="nodeType" value="polypeptide" />
    <att type="string" name="location" value="endoplasmic reticulum" />
    <att type="string" name="synonyms" value="ERS2::ERS2 PROTEIN::ETHYLENE RESPONSE SENSOR 2::ethylene response sensor 2" />
    <att type="string" name="comments" value="none" />
    <att type="string" name="references" value="PubMed:10938361::PubMed:12509505::PubMed:15466220::PubMed:15643078::PubMed:15703053::PubMed:16280546::PubMed:7569898::PubMed:9695954::PubMed:9707532" />
  </node>
  <node label="4300" id="4300" name="base">
    <att type="string" name="show" value="ETHYLENE RECEPTOR ETR2" />
    <att type="string" name="molID" value="E4300" />
    <att type="string" name="nodeType" value="gene" />
    <att type="string" name="location" value="nucleus" />
    <att type="string" name="synonyms" value="ETHYLENE RECEPTOR ETR2::ETHYLENE RESPONSE 2::ETR2" />
    <att type="string" name="comments" value="none" />
    <att type="string" name="references" value="PubMed:10938361::PubMed:12177468::PubMed:12509505::PubMed:12535339::PubMed:15020633::PubMed:15466220::PubMed:15466228::PubMed:15643078::PubMed:15703053::PubMed:16280546::PubMed:9576967::PubMed:9695954::PubMed:9707532" />
  </node>
  <node label="34300" id="34300" name="base">
    <att type="string" name="show" value="AT3G23150-RNA" />
    <att type="string" name="molID" value="E34300" />
    <att type="string" name="nodeType" value="RNA" />
    <att type="string" name="location" value="cytosol" />
    <att type="string" name="synonyms" value="ETHYLENE RECEPTOR ETR2::ETHYLENE RESPONSE 2::ETR2" />
    <att type="string" name="comments" value="none" />
    <att type="string" name="references" value="PubMed:10938361::PubMed:12177468::PubMed:12509505::PubMed:12535339::PubMed:15020633::PubMed:15466220::PubMed:15466228::PubMed:15643078::PubMed:15703053::PubMed:16280546::PubMed:9576967::PubMed:9695954::PubMed:9707532" />
  </node>
  <node label="100266" id="100266" name="base">
    <att type="string" name="show" value="AT5G44420" />
    <att type="string" name="molID" value="E100264" />
    <att type="string" name="nodeType" value="gene" />
    <att type="string" name="location" value="nucleus" />
    <att type="string" name="synonyms" value="PDF1.2" />
    <att type="string" name="comments" value="none" />
    <att type="string" name="references" value="PubMed:10077677::PubMed:10571872::PubMed:10594097::PubMed:10608663::PubMed:10677553::PubMed:11058166::PubMed:11161023::PubMed:11161062::PubMed:11165257::PubMed:11287667::PubMed:11311233::PubMed:11340179::PubMed:11402183::PubMed:11437247::PubMed:11439127::PubMed:11439128::PubMed:11439131::PubMed:11481500::PubMed:11862946::PubMed:11971137::PubMed:12019515::PubMed:12028576::PubMed:12060223::PubMed:12615947::PubMed:12650449::PubMed:12805630::PubMed:12819969::PubMed:12848424::PubMed:14507997::PubMed:14601670::PubMed:14615603::PubMed:14675428::PubMed:14716563::PubMed:15634206::PubMed:15828688::PubMed:15955924::PubMed:15980201::PubMed:16339855::PubMed:16785434::PubMed:8989885::PubMed:9001391::PubMed:9144959::PubMed:9338960::PubMed:9836748::PubMed:9869413::PubMed:9927638" />
  </node>
  <node label="100267" id="100267" name="base">
    <att type="string" name="show" value="AT5G44420-RNA" />
    <att type="string" name="molID" value="E100265" />
    <att type="string" name="nodeType" value="RNA" />
    <att type="string" name="location" value="cytosol" />
    <att type="string" name="synonyms" value="PDF1.2" />
    <att type="string" name="comments" value="none" />
    <att type="string" name="references" value="PubMed:10077677::PubMed:10571872::PubMed:10594097::PubMed:10608663::PubMed:10677553::PubMed:11058166::PubMed:11161023::PubMed:11161062::PubMed:11165257::PubMed:11287667::PubMed:11311233::PubMed:11340179::PubMed:11402183::PubMed:11437247::PubMed:11439127::PubMed:11439128::PubMed:11439131::PubMed:11481500::PubMed:11862946::PubMed:11971137::PubMed:12019515::PubMed:12028576::PubMed:12060223::PubMed:12615947::PubMed:12650449::PubMed:12805630::PubMed:12819969::PubMed:12848424::PubMed:14507997::PubMed:14601670::PubMed:14615603::PubMed:14675428::PubMed:14716563::PubMed:15634206::PubMed:15828688::PubMed:15955924::PubMed:15980201::PubMed:16339855::PubMed:16785434::PubMed:8989885::PubMed:9001391::PubMed:9144959::PubMed:9338960::PubMed:9836748::PubMed:9869413::PubMed:9927638" />
  </node>
  <node label="174373" id="174373" name="base">
    <att type="string" name="show" value="SIMKK" />
    <att type="string" name="molID" value="E160354" />
    <att type="string" name="nodeType" value="polypeptide" />
    <att type="string" name="location" value="cytosol" />
    <att type="string" name="synonyms" value="none" />
    <att type="string" name="comments" value="none" />
    <att type="string" name="references" value="none" />
  </node>
  <node label="174375" id="174375" name="base">
    <att type="string" name="show" value="SIMK" />
    <att type="string" name="molID" value="E160355" />
    <att type="string" name="nodeType" value="polypeptide" />
    <att type="string" name="location" value="cytosol" />
    <att type="string" name="synonyms" value="SIMK KINASE" />
    <att type="string" name="comments" value="none" />
    <att type="string" name="references" value="none" />
  </node>
  <node label="12574" id="12574" name="base">
    <att type="string" name="show" value="HLS1" />
    <att type="string" name="molID" value="E12574" />
    <att type="string" name="nodeType" value="polypeptide" />
    <att type="string" name="location" value="cytosol" />
    <att type="string" name="synonyms" value="CONSTITUTIVE PHOTOMORPHOGENIC 3::COP3::HLS1::HOOKLESS 1::N-ACETYLTRANSFERASE" />
    <att type="string" name="comments" value="none" />
    <att type="string" name="references" value="PubMed:10409511::PubMed:11333307::PubMed:12271066::PubMed:15851402::PubMed:16325963::PubMed:7768447::PubMed:8612271::PubMed:8953766" />
  </node>
  <node label="96646" id="96646" name="base">
    <att type="string" name="show" value="AT5G25350" />
    <att type="string" name="molID" value="E96646" />
    <att type="string" name="nodeType" value="gene" />
    <att type="string" name="location" value="nucleus" />
    <att type="string" name="synonyms" value="EBF2::EIN3-BINDING F BOX PROTEIN 2" />
    <att type="string" name="comments" value="none" />
    <att type="string" name="references" value="PubMed:14675532::PubMed:14675533::PubMed:15090654::PubMed:15784880::PubMed:16920797" />
  </node>
  <node label="96647" id="96647" name="base">
    <att type="string" name="show" value="AT5G25350-RNA" />
    <att type="string" name="molID" value="E96647" />
    <att type="string" name="nodeType" value="RNA" />
    <att type="string" name="location" value="cytosol" />
    <att type="string" name="synonyms" value="EBF2::EIN3-BINDING F BOX PROTEIN 2" />
    <att type="string" name="comments" value="none" />
    <att type="string" name="references" value="PubMed:14675532::PubMed:14675533::PubMed:15090654::PubMed:15784880::PubMed:16920797" />
  </node>
  <node label="174821" id="174821" name="base">
    <att type="string" name="show" value="ETR2" />
    <att type="string" name="molID" value="E10928" />
    <att type="string" name="nodeType" value="polypeptide" />
    <att type="string" name="location" value="endoplasmic reticulum" />
    <att type="string" name="synonyms" value="ETHYLENE RECEPTOR ETR2::ETHYLENE RESPONSE 2::ETR2" />
    <att type="string" name="comments" value="none" />
    <att type="string" name="references" value="PubMed:10938361::PubMed:12177468::PubMed:12509505::PubMed:12535339::PubMed:15020633::PubMed:15466220::PubMed:15466228::PubMed:15643078::PubMed:15703053::PubMed:16280546::PubMed:9576967::PubMed:9695954::PubMed:9707532" />
  </node>
  <node label="174825" id="174825" name="base">
    <att type="string" name="show" value="EIN4" />
    <att type="string" name="molID" value="E10542" />
    <att type="string" name="nodeType" value="polypeptide" />
    <att type="string" name="location" value="endoplasmic reticulum" />
    <att type="string" name="synonyms" value="EIN4::ETHYLENE INSENSITIVE 4::ETHYLENE RECEPTOR" />
    <att type="string" name="comments" value="none" />
    <att type="string" name="references" value="PubMed:10938361::PubMed:12509505::PubMed:12947049::PubMed:14675532::PubMed:14973160::PubMed:14988474::PubMed:15020633::PubMed:15466220::PubMed:15466228::PubMed:15643078::PubMed:15703053::PubMed:16442528::PubMed:7768447::PubMed:9695954::PubMed:9707532" />
  </node>
  <node label="174844" id="174844" name="base">
    <att type="string" name="show" value="ERS1" />
    <att type="string" name="molID" value="E10263" />
    <att type="string" name="nodeType" value="polypeptide" />
    <att type="string" name="location" value="endoplasmic reticulum" />
    <att type="string" name="synonyms" value="ERS::ERS1::ETHYLENE RESPONSE SENSOR 1::ETHYLENE SENSOR ERS" />
    <att type="string" name="comments" value="none" />
    <att type="string" name="references" value="PubMed:10318709::PubMed:10930573::PubMed:10938361::PubMed:11903974::PubMed:12105213::PubMed:12432026::PubMed:12481081::PubMed:12509505::PubMed:12606727::PubMed:12709495::PubMed:12953109::PubMed:14624308::PubMed:15358768::PubMed:15466220::PubMed:15474381::PubMed:15643078::PubMed:15703053::PubMed:16107332::PubMed:16891553::PubMed:7569898::PubMed:9225467::PubMed:9482949::PubMed:9560288::PubMed:9576967::PubMed:9695954::PubMed:9707532" />
  </node>
  <node label="174849" id="174849" name="base">
    <att type="string" name="show" value="CTR1" />
    <att type="string" name="molID" value="E145202" />
    <att type="string" name="nodeType" value="polypeptide" />
    <att type="string" name="location" value="cytosol" />
    <att type="string" name="synonyms" value="CONSTITUTIVE TRIPLE RESPONSE 1::CTR1::SERINE/THREONINE-PROTEIN KINASE CTR1::SIS1" />
    <att type="string" name="comments" value="none" />
    <att type="string" name="references" value="PubMed:10526174::PubMed:10550633::PubMed:10750702::PubMed:10816357::PubMed:10828445::PubMed:10899977::PubMed:10938361::PubMed:11094976::PubMed:11114160::PubMed:11161061::PubMed:11162499::PubMed:11462215::PubMed:11858262::PubMed:11971934::PubMed:12376633::PubMed:12427980::PubMed:12529537::PubMed:12535337::PubMed:12606727::PubMed:12628921::PubMed:12692329::PubMed:12787251::PubMed:12821658::PubMed:12970489::PubMed:14523448::PubMed:14675532::PubMed:14732440::PubMed:14756311::PubMed:14984929::PubMed:15200642::PubMed:15272873::PubMed:15284494::PubMed:15474381::PubMed:15784880::PubMed:15894742::PubMed:16311726::PubMed:16317577::PubMed:16813576::PubMed:16920797::PubMed:7569898::PubMed:7768447::PubMed:8431946::PubMed:8589625::PubMed:8837505::PubMed:8898241::PubMed:9159183::PubMed:9215635::PubMed:9560288::PubMed:9576967::PubMed:9707532::PubMed:9800206" />
  </node>
  <node label="174863" id="174863" name="base">
    <att type="string" name="show" value="EBF2" />
    <att type="string" name="molID" value="E147093" />
    <att type="string" name="nodeType" value="polypeptide" />
    <att type="string" name="location" value="cytosol" />
    <att type="string" name="synonyms" value="EBF2::EIN3-BINDING F BOX PROTEIN 2" />
    <att type="string" name="comments" value="none" />
    <att type="string" name="references" value="PubMed:14675532::PubMed:14675533::PubMed:15090654::PubMed:15784880::PubMed:16920797" />
  </node>
  <node label="9847" id="9847" name="base">
    <att type="string" name="show" value="EBF1" />
    <att type="string" name="molID" value="E9847" />
    <att type="string" name="nodeType" value="polypeptide" />
    <att type="string" name="location" value="cytosol" />
    <att type="string" name="synonyms" value="EBF1::EIN3-BINDING F BOX PROTEIN 1::FBL6::GLUCOSE REPRESSOR" />
    <att type="string" name="comments" value="none" />
    <att type="string" name="references" value="PubMed:11019805::PubMed:11077244::PubMed:14675532::PubMed:14675533::PubMed:14749489::PubMed:15090654::PubMed:15784880::PubMed:16920797" />
  </node>
  <node label="174868" id="174868" name="base">
    <att type="string" name="show" value="EIN2" />
    <att type="string" name="molID" value="E145147" />
    <att type="string" name="nodeType" value="polypeptide" />
    <att type="string" name="location" value="endoplasmic reticulum" />
    <att type="string" name="synonyms" value="CKR1::CYTOKININ RESISTANT 1::EIN2::EIN2-NRAMP::ERA3::ETHYLENE INSENSITIVE 2::ORE2::ORE3::ORESARA 3::PIR2" />
    <att type="string" name="comments" value="none" />
    <att type="string" name="references" value="PubMed:10036773::PubMed:10381874::PubMed:10475689::PubMed:10508761::PubMed:10550633::PubMed:10594097::PubMed:10715325::PubMed:10750702::PubMed:10886772::PubMed:10899977::PubMed:10899978::PubMed:10929937::PubMed:10978297::PubMed:11041881::PubMed:11080278::PubMed:11090217::PubMed:11114160::PubMed:11161055::PubMed:11402202::PubMed:11402212::PubMed:11418339::PubMed:11605960::PubMed:12059104::PubMed:12059109::PubMed:12228552::PubMed:12236603::PubMed:12244251::PubMed:12271061::PubMed:12481073::PubMed:12509529::PubMed:12628921::PubMed:12694596::PubMed:12805591::PubMed:12848424::PubMed:12848825::PubMed:12947049::PubMed:12953109::PubMed:14523448::PubMed:14558686::PubMed:14600834::PubMed:14658386::PubMed:14675532::PubMed:14701913::PubMed:1472714::PubMed:14742875::PubMed:14760521::PubMed:14973160::PubMed:15010611::PubMed:15047876::PubMed:15067507::PubMed:15200642::PubMed:15242170::PubMed:15272873::PubMed:15295076::PubMed:15466219::PubMed:15466231::PubMed:15546354::PubMed:15728340::PubMed:15784880::PubMed:15843964::PubMed:15894742::PubMed:15923322::PubMed:15923348::PubMed:16173465::PubMed:16311726::PubMed:16798939::PubMed:2152173::PubMed:7610160::PubMed:7766046::PubMed:7768447::PubMed:7770519::PubMed:8612271::PubMed:8758979::PubMed:8938401::PubMed:8989885::PubMed:9032965::PubMed:9351240::PubMed:9489014::PubMed:9836748" />
  </node>
  <node label="174876" id="174876" name="base">
    <att type="string" name="show" value="EIN3" />
    <att type="string" name="molID" value="E137217" />
    <att type="string" name="nodeType" value="polypeptide" />
    <att type="string" name="location" value="nucleus" />
    <att type="string" name="synonyms" value="EIN3::ETHYLENE-INSENSITIVE3" />
    <att type="string" name="comments" value="from AGRIS, a tf locus" />
    <att type="string" name="references" value="PubMed:10508761::PubMed:10648789::PubMed:11019801::PubMed:11094976::PubMed:11118137::PubMed:11283184::PubMed:11359609::PubMed:11605960::PubMed:12606727::PubMed:12628921::PubMed:12787253::PubMed:12857828::PubMed:12909687::PubMed:14523448::PubMed:14658386::PubMed:14675428::PubMed:14675532::PubMed:14675533::PubMed:14732440::PubMed:14742875::PubMed:14973160::PubMed:15090654::PubMed:15181103::PubMed:15466219::PubMed:15546354::PubMed:15643078::PubMed:15753119::PubMed:15784880::PubMed:16212609::PubMed:16280546::PubMed:16311726::PubMed:16786297::PubMed:16920797::PubMed:7768447::PubMed:9215635::PubMed:9800206::PubMed:9851977" />
  </node>
  <node label="174882" id="174882" name="base">
    <att type="string" name="show" value="ERF1" />
    <att type="string" name="molID" value="E137483" />
    <att type="string" name="nodeType" value="polypeptide" />
    <att type="string" name="location" value="nucleus" />
    <att type="string" name="synonyms" value="ATERF1::ERF1::ETHYLENE RESPONSE FACTOR 1" />
    <att type="string" name="comments" value="none" />
    <att type="string" name="references" value="PubMed:10715325::PubMed:11118137::PubMed:12060224::PubMed:12509529::PubMed:14534323::PubMed:15784880::PubMed:16039901::PubMed:16407444::PubMed:16813576::PubMed:9756931::PubMed:9851977" />
  </node>
  <node label="174888" id="174888" name="base">
    <att type="string" name="show" value="PDF1.2" />
    <att type="string" name="molID" value="E148902" />
    <att type="string" name="nodeType" value="polypeptide" />
    <att type="string" name="location" value="cytosol" />
    <att type="string" name="synonyms" value="PDF1.2" />
    <att type="string" name="comments" value="none" />
    <att type="string" name="references" value="PubMed:10077677::PubMed:10571872::PubMed:10594097::PubMed:10608663::PubMed:10677553::PubMed:11058166::PubMed:11161023::PubMed:11161062::PubMed:11165257::PubMed:11287667::PubMed:11311233::PubMed:11340179::PubMed:11402183::PubMed:11437247::PubMed:11439127::PubMed:11439128::PubMed:11439131::PubMed:11481500::PubMed:11862946::PubMed:11971137::PubMed:12019515::PubMed:12028576::PubMed:12060223::PubMed:12615947::PubMed:12650449::PubMed:12805630::PubMed:12819969::PubMed:12848424::PubMed:14507997::PubMed:14601670::PubMed:14615603::PubMed:14675428::PubMed:14716563::PubMed:15634206::PubMed:15828688::PubMed:15955924::PubMed:15980201::PubMed:16339855::PubMed:16785434::PubMed:8989885::PubMed:9001391::PubMed:9144959::PubMed:9338960::PubMed:9836748::PubMed:9869413::PubMed:9927638" />
  </node>
  <node label="377222" id="377222" name="base">
    <att type="string" name="show" value="TIP1" />
    <att type="string" name="molID" value="E134152" />
    <att type="string" name="nodeType" value="polypeptide" />
    <att type="string" name="location" value="cytosol" />
    <att type="string" name="synonyms" value="GAMMA-TIP::GAMMA-TIP1::GAMMA-TONOPLAST INTRINSIC PROTEIN::TIP1;1" />
    <att type="string" name="comments" value="none" />
    <att type="string" name="references" value="none" />
  </node>
  <node label="150555" id="150555" name="base">
    <att type="string" name="show" value="GASA1" />
    <att type="string" name="molID" value="E130145" />
    <att type="string" name="nodeType" value="polypeptide" />
    <att type="string" name="location" value="cytosol" />
    <att type="string" name="synonyms" value="GASA1::GASA5::GAST1 PROTEIN HOMOLOG" />
    <att type="string" name="comments" value="none" />
    <att type="string" name="references" value="PubMed:10849358::PubMed:16287169::PubMed:7727751::PubMed:9520278" />
  </node>
  <node label="377270" id="377270" name="base">
    <att type="string" name="show" value="MPK6" />
    <att type="string" name="molID" value="E134841" />
    <att type="string" name="nodeType" value="polypeptide" />
    <att type="string" name="location" value="cytosol" />
    <att type="string" name="synonyms" value="ATMPK6::MAP KINASE 6::MPK6" />
    <att type="string" name="comments" value="none" />
    <att type="string" name="references" value="none" />
  </node>
  <node label="377269" id="377269" name="base">
    <att type="string" name="show" value="MPK3" />
    <att type="string" name="molID" value="E139182" />
    <att type="string" name="nodeType" value="polypeptide" />
    <att type="string" name="location" value="cytosol" />
    <att type="string" name="synonyms" value="ATMPK3::MITOGEN-ACTIVATED PROTEIN KINASE 3::MPK3" />
    <att type="string" name="comments" value="none" />
    <att type="string" name="references" value="none" />
  </node>
  <node label="377268" id="377268" name="base">
    <att type="string" name="show" value="AtMKK9" />
    <att type="string" name="molID" value="E129952" />
    <att type="string" name="nodeType" value="polypeptide" />
    <att type="string" name="location" value="cytosol" />
    <att type="string" name="synonyms" value="ATMKK9" />
    <att type="string" name="comments" value="none" />
    <att type="string" name="references" value="none" />
  </node>
  <node label="377279" id="377279" name="base">
    <att type="string" name="show" value="EIL1" />
    <att type="string" name="molID" value="E9884" />
    <att type="string" name="nodeType" value="polypeptide" />
    <att type="string" name="location" value="nucleus" />
    <att type="string" name="synonyms" value="EIL1::ETHYLENE-INSENSITIVE3 1::ETHYLENE-INSENSITIVE3-LIKE 1" />
    <att type="string" name="comments" value="none" />
    <att type="string" name="references" value="PubMed:11118137::PubMed:11283184::PubMed:12606727::PubMed:14675532::PubMed:16280546::PubMed:9215635" />
  </node>
  <node label="178479" id="178479" name="base">
    <att type="string" name="show" value="EIL2" />
    <att type="string" name="molID" value="E146731" />
    <att type="string" name="nodeType" value="polypeptide" />
    <att type="string" name="location" value="nucleus" />
    <att type="string" name="synonyms" value="EIL2::ETHYLENE-INSENSITIVE3-LIKE 2" />
    <att type="string" name="comments" value="from AGRIS, a tf locus" />
    <att type="string" name="references" value="PubMed:11118137" />
  </node>
  <node label="377282" id="377282" name="base">
    <att type="string" name="show" value="EIL3" />
    <att type="string" name="molID" value="E9400" />
    <att type="string" name="nodeType" value="polypeptide" />
    <att type="string" name="location" value="nucleus" />
    <att type="string" name="synonyms" value="EIL3::ETHYLENE-INSENSITIVE3-LIKE3::ETHYLENE-INSENSITIVE33" />
    <att type="string" name="comments" value="none" />
    <att type="string" name="references" value="PubMed:11118137::PubMed:15811366::PubMed:9215635::PubMed:9851977" />
  </node>
  <node label="377284" id="377284" name="base">
    <att type="string" name="show" value="EIL4" />
    <att type="string" name="molID" value="E145737" />
    <att type="string" name="nodeType" value="polypeptide" />
    <att type="string" name="location" value="nucleus" />
    <att type="string" name="synonyms" value="EIL4::ethylene insensitive 3 like protein 4" />
    <att type="string" name="comments" value="none" />
    <att type="string" name="references" value="none" />
  </node>
  <node label="377286" id="377286" name="base">
    <att type="string" name="show" value="EIL5" />
    <att type="string" name="molID" value="E151055" />
    <att type="string" name="nodeType" value="polypeptide" />
    <att type="string" name="location" value="nucleus" />
    <att type="string" name="synonyms" value="EIL5" />
    <att type="string" name="comments" value="none" />
    <att type="string" name="references" value="none" />
  </node>
  <node label="167999" id="167999" name="base">
    <att type="string" name="show" value="EREBP" />
    <att type="string" name="molID" value="E154111" />
    <att type="string" name="nodeType" value="polypeptide" />
    <att type="string" name="location" value="nucleus" />
    <att type="string" name="synonyms" value="none" />
    <att type="string" name="comments" value="none" />
    <att type="string" name="references" value="none" />
  </node>
  <node label="377291" id="377291" name="base">
    <att type="string" name="show" value="ATERF-5" />
    <att type="string" name="molID" value="E13457" />
    <att type="string" name="nodeType" value="polypeptide" />
    <att type="string" name="location" value="nucleus" />
    <att type="string" name="synonyms" value="ATERF-5::ATERF5::ETHYLENE BINDING ATERF5::ETHYLENE RESPONSIVE ELEMENT BINDING FACTOR 5" />
    <att type="string" name="comments" value="none" />
    <att type="string" name="references" value="PubMed:10715325::PubMed:11118137::PubMed:14630965::PubMed:16280546::PubMed:16311726::PubMed:16407444::PubMed:9687012" />
  </node>
  <node label="377295" id="377295" name="base">
    <att type="string" name="show" value="ERF2" />
    <att type="string" name="molID" value="E149200" />
    <att type="string" name="nodeType" value="polypeptide" />
    <att type="string" name="location" value="nucleus" />
    <att type="string" name="synonyms" value="ATERF-2::ATERF2::ERF2::ETHYLENE RESPONSE FACTOR 2::ETHYLENE RESPONSIVE ELEMENT BINDING FACTOR 2" />
    <att type="string" name="comments" value="none" />
    <att type="string" name="references" value="none" />
  </node>
  <node label="389871" id="389871" name="base">
    <att type="string" name="show" value="EIN3-P" />
    <att type="string" name="molID" value="E281045" />
    <att type="string" name="nodeType" value="protein complex" />
    <att type="string" name="location" value="nucleus" />
    <att type="string" name="synonyms" value="none" />
    <att type="string" name="comments" value="none" />
    <att type="string" name="references" value="none" />
  </node>
  <node label="ATP-3" id="ATP-3" name="base">
    <att type="string" name="show" value="ATP" />
    <att type="string" name="molID" value="E240" />
    <att type="string" name="nodeType" value="metabolite" />
    <att type="string" name="location" value="nucleus" />
    <att type="string" name="synonyms" value="none" />
    <att type="string" name="comments" value="none" />
    <att type="string" name="references" value="none" />
  </node>
  <node label="ADP-2" id="ADP-2" name="base">
    <att type="string" name="show" value="ADP" />
    <att type="string" name="molID" value="E191" />
    <att type="string" name="nodeType" value="metabolite" />
    <att type="string" name="location" value="nucleus" />
    <att type="string" name="synonyms" value="none" />
    <att type="string" name="comments" value="none" />
    <att type="string" name="references" value="none" />
  </node>
  <node id="377290" label="377290" name="base">
    <att type="string" name="show" value="R" />
    <att type="string" name="molID" value="377290" />
    <att type="string" name="nodeType" value="Positive regulation" />
    <att type="string" name="location" value="endoplasmic reticulum" />
    <att type="string" name="EC" value="null" />
    <att type="string" name="synonyms" value="none" />
    <att type="string" name="comments" value="none" />
    <att type="string" name="references" value="none" />
  </node>
  <node id="377288" label="377288" name="base">
    <att type="string" name="show" value="R" />
    <att type="string" name="molID" value="377288" />
    <att type="string" name="nodeType" value="Positive regulation" />
    <att type="string" name="location" value="nucleus" />
    <att type="string" name="EC" value="null" />
    <att type="string" name="synonyms" value="none" />
    <att type="string" name="comments" value="none" />
    <att type="string" name="references" value="none" />
  </node>
  <node id="377278" label="377278" name="base">
    <att type="string" name="show" value="R" />
    <att type="string" name="molID" value="377278" />
    <att type="string" name="nodeType" value="Positive regulation" />
    <att type="string" name="location" value="cytosol" />
    <att type="string" name="EC" value="null" />
    <att type="string" name="synonyms" value="none" />
    <att type="string" name="comments" value="none" />
    <att type="string" name="references" value="none" />
  </node>
  <node id="377277" label="377277" name="base">
    <att type="string" name="show" value="R" />
    <att type="string" name="molID" value="377277" />
    <att type="string" name="nodeType" value="Negative regulation" />
    <att type="string" name="location" value="endoplasmic reticulum" />
    <att type="string" name="EC" value="null" />
    <att type="string" name="synonyms" value="none" />
    <att type="string" name="comments" value="none" />
    <att type="string" name="references" value="Literature:Dual control of nuclear EIN3 by bifurcate MAPK cascades in ethylene signalling. Nature (2008) 451: 789-795" />
  </node>
  <node id="377276" label="377276" name="base">
    <att type="string" name="show" value="R" />
    <att type="string" name="molID" value="377276" />
    <att type="string" name="nodeType" value="Negative regulation" />
    <att type="string" name="location" value="cytosol" />
    <att type="string" name="EC" value="null" />
    <att type="string" name="synonyms" value="none" />
    <att type="string" name="comments" value="none" />
    <att type="string" name="references" value="Literature:Dual control of nuclear EIN3 by bifurcate MAPK cascades in ethylene signalling. Nature (2008) 451: 789-795" />
  </node>
  <node id="377275" label="377275" name="base">
    <att type="string" name="show" value="R" />
    <att type="string" name="molID" value="377275" />
    <att type="string" name="nodeType" value="Positive regulation" />
    <att type="string" name="location" value="cytosol" />
    <att type="string" name="EC" value="null" />
    <att type="string" name="synonyms" value="none" />
    <att type="string" name="comments" value="none" />
    <att type="string" name="references" value="Literature:Dual control of nuclear EIN3 by bifurcate MAPK cascades in ethylene signalling. Nature (2008) 451: 789-795" />
  </node>
  <node id="377303" label="377303" name="base">
    <att type="string" name="show" value="R" />
    <att type="string" name="molID" value="377303" />
    <att type="string" name="nodeType" value="Negative regulation" />
    <att type="string" name="location" value="endoplasmic reticulum" />
    <att type="string" name="EC" value="null" />
    <att type="string" name="synonyms" value="none" />
    <att type="string" name="comments" value="none" />
    <att type="string" name="references" value="Literature:Dual control of nuclear EIN3 by bifurcate MAPK cascades in ethylene signalling. Nature (2008) 451: 789-795" />
  </node>
  <node id="174879" label="174879" name="base">
    <att type="string" name="show" value="R" />
    <att type="string" name="molID" value="174879" />
    <att type="string" name="nodeType" value="Negative regulation" />
    <att type="string" name="location" value="cytosol" />
    <att type="string" name="EC" value="null" />
    <att type="string" name="synonyms" value="none" />
    <att type="string" name="comments" value="none" />
    <att type="string" name="references" value="none" />
  </node>
  <node id="174900" label="174900" name="base">
    <att type="string" name="show" value="R" />
    <att type="string" name="molID" value="174900" />
    <att type="string" name="nodeType" value="Positive regulation/Covalent modification" />
    <att type="string" name="location" value="endoplasmic reticulum" />
    <att type="string" name="EC" value="null" />
    <att type="string" name="synonyms" value="none" />
    <att type="string" name="comments" value="none" />
    <att type="string" name="references" value="none" />
  </node>
  <node id="389875" label="389875" name="base">
    <att type="string" name="show" value="R" />
    <att type="string" name="molID" value="389875" />
    <att type="string" name="nodeType" value="Positive regulation/Transcriptional activation (unknown mechanism)" />
    <att type="string" name="location" value="nucleus" />
    <att type="string" name="EC" value="null" />
    <att type="string" name="synonyms" value="none" />
    <att type="string" name="comments" value="none" />
    <att type="string" name="references" value="none" />
  </node>
  <node id="389874" label="389874" name="base">
    <att type="string" name="show" value="R" />
    <att type="string" name="molID" value="389874" />
    <att type="string" name="nodeType" value="Positive regulation/Covalent modification" />
    <att type="string" name="location" value="nucleus" />
    <att type="string" name="EC" value="null" />
    <att type="string" name="synonyms" value="none" />
    <att type="string" name="comments" value="none" />
    <att type="string" name="references" value="Literature:Dual control of nuclear EIN3 by bifurcate MAPK cascades in ethylene signalling. Nature (2008) 451: 789-795" />
  </node>
  <node id="389872" label="389872" name="base">
    <att type="string" name="show" value="R" />
    <att type="string" name="molID" value="389872" />
    <att type="string" name="nodeType" value="Positive regulation" />
    <att type="string" name="location" value="nucleus" />
    <att type="string" name="EC" value="null" />
    <att type="string" name="synonyms" value="none" />
    <att type="string" name="comments" value="none" />
    <att type="string" name="references" value="none" />
  </node>
  <edge source="50994" target="50995" id="50994 (50994 (pp) 50995) 50995" label="50994 (50994 (pp) 50995) 50995">
    <att type="string" name="certainty" value="direct evidence and accepted by experts" />
    <att type="string" name="edgeType" value="Transcription" />
    <att type="string" name="directed" value="0" />
  </edge>
  <edge source="104570" target="104571" id="104570 (104570 (pp) 104571) 104571" label="104570 (104570 (pp) 104571) 104571">
    <att type="string" name="certainty" value="direct evidence and accepted by experts" />
    <att type="string" name="edgeType" value="Transcription" />
    <att type="string" name="directed" value="0" />
  </edge>
  <edge source="72142" target="72143" id="72142 (72142 (pp) 72143) 72143" label="72142 (72142 (pp) 72143) 72143">
    <att type="string" name="certainty" value="direct evidence and accepted by experts" />
    <att type="string" name="edgeType" value="Transcription" />
    <att type="string" name="directed" value="0" />
  </edge>
  <edge source="32795" target="9438" id="32795 (32795 (pp) 9438) 9438" label="32795 (32795 (pp) 9438) 9438">
    <att type="string" name="certainty" value="direct evidence and accepted by experts" />
    <att type="string" name="edgeType" value="Translation" />
    <att type="string" name="directed" value="0" />
  </edge>
  <edge source="2795" target="32795" id="2795 (2795 (pp) 32795) 32795" label="2795 (2795 (pp) 32795) 32795">
    <att type="string" name="certainty" value="direct evidence and accepted by experts" />
    <att type="string" name="edgeType" value="Transcription" />
    <att type="string" name="directed" value="0" />
  </edge>
  <edge source="100862" target="100863" id="100862 (100862 (pp) 100863) 100863" label="100862 (100862 (pp) 100863) 100863">
    <att type="string" name="certainty" value="direct evidence and accepted by experts" />
    <att type="string" name="edgeType" value="Transcription" />
    <att type="string" name="directed" value="0" />
  </edge>
  <edge source="33302" target="9942" id="33302 (33302 (pp) 9942) 9942" label="33302 (33302 (pp) 9942) 9942">
    <att type="string" name="certainty" value="direct evidence and accepted by experts" />
    <att type="string" name="edgeType" value="Translation" />
    <att type="string" name="directed" value="0" />
  </edge>
  <edge source="3302" target="33302" id="3302 (3302 (pp) 33302) 33302" label="3302 (3302 (pp) 33302) 33302">
    <att type="string" name="certainty" value="direct evidence and accepted by experts" />
    <att type="string" name="edgeType" value="Transcription" />
    <att type="string" name="directed" value="0" />
  </edge>
  <edge source="3624" target="33624" id="3624 (3624 (pp) 33624) 33624" label="3624 (3624 (pp) 33624) 33624">
    <att type="string" name="certainty" value="direct evidence and accepted by experts" />
    <att type="string" name="edgeType" value="Transcription" />
    <att type="string" name="directed" value="0" />
  </edge>
  <edge source="77426" target="77427" id="77426 (77426 (pp) 77427) 77427" label="77426 (77426 (pp) 77427) 77427">
    <att type="string" name="certainty" value="direct evidence and accepted by experts" />
    <att type="string" name="edgeType" value="Transcription" />
    <att type="string" name="directed" value="0" />
  </edge>
  <edge source="70764" target="70765" id="70764 (70764 (pp) 70765) 70765" label="70764 (70764 (pp) 70765) 70765">
    <att type="string" name="certainty" value="direct evidence and accepted by experts" />
    <att type="string" name="edgeType" value="Transcription" />
    <att type="string" name="directed" value="0" />
  </edge>
  <edge source="80824" target="80825" id="80824 (80824 (pp) 80825) 80825" label="80824 (80824 (pp) 80825) 80825">
    <att type="string" name="certainty" value="direct evidence and accepted by experts" />
    <att type="string" name="edgeType" value="Transcription" />
    <att type="string" name="directed" value="0" />
  </edge>
  <edge source="5962" target="35962" id="5962 (5962 (pp) 35962) 35962" label="5962 (5962 (pp) 35962) 35962">
    <att type="string" name="certainty" value="direct evidence and accepted by experts" />
    <att type="string" name="edgeType" value="Transcription" />
    <att type="string" name="directed" value="0" />
  </edge>
  <edge source="76894" target="76895" id="76894 (76894 (pp) 76895) 76895" label="76894 (76894 (pp) 76895) 76895">
    <att type="string" name="certainty" value="direct evidence and accepted by experts" />
    <att type="string" name="edgeType" value="Transcription" />
    <att type="string" name="directed" value="0" />
  </edge>
  <edge source="53398" target="53399" id="53398 (53398 (pp) 53399) 53399" label="53398 (53398 (pp) 53399) 53399">
    <att type="string" name="certainty" value="direct evidence and accepted by experts" />
    <att type="string" name="edgeType" value="Transcription" />
    <att type="string" name="directed" value="0" />
  </edge>
  <edge source="95924" target="95925" id="95924 (95924 (pp) 95925) 95925" label="95924 (95924 (pp) 95925) 95925">
    <att type="string" name="certainty" value="direct evidence and accepted by experts" />
    <att type="string" name="edgeType" value="Transcription" />
    <att type="string" name="directed" value="0" />
  </edge>
  <edge source="60948" target="60949" id="60948 (60948 (pp) 60949) 60949" label="60948 (60948 (pp) 60949) 60949">
    <att type="string" name="certainty" value="direct evidence and accepted by experts" />
    <att type="string" name="edgeType" value="Transcription" />
    <att type="string" name="directed" value="0" />
  </edge>
  <edge source="92758" target="92759" id="92758 (92758 (pp) 92759) 92759" label="92758 (92758 (pp) 92759) 92759">
    <att type="string" name="certainty" value="direct evidence and accepted by experts" />
    <att type="string" name="edgeType" value="Transcription" />
    <att type="string" name="directed" value="0" />
  </edge>
  <edge source="3243" target="33243" id="3243 (3243 (pp) 33243) 33243" label="3243 (3243 (pp) 33243) 33243">
    <att type="string" name="certainty" value="direct evidence and accepted by experts" />
    <att type="string" name="edgeType" value="Transcription" />
    <att type="string" name="directed" value="0" />
  </edge>
  <edge source="3206" target="33206" id="3206 (3206 (pp) 33206) 33206" label="3206 (3206 (pp) 33206) 33206">
    <att type="string" name="certainty" value="direct evidence and accepted by experts" />
    <att type="string" name="edgeType" value="Transcription" />
    <att type="string" name="directed" value="0" />
  </edge>
  <edge source="6848" target="36848" id="6848 (6848 (pp) 36848) 36848" label="6848 (6848 (pp) 36848) 36848">
    <att type="string" name="certainty" value="direct evidence and accepted by experts" />
    <att type="string" name="edgeType" value="Transcription" />
    <att type="string" name="directed" value="0" />
  </edge>
  <edge source="2757" target="32757" id="2757 (2757 (pp) 32757) 32757" label="2757 (2757 (pp) 32757) 32757">
    <att type="string" name="certainty" value="direct evidence and accepted by experts" />
    <att type="string" name="edgeType" value="Transcription" />
    <att type="string" name="directed" value="0" />
  </edge>
  <edge source="62750" target="62751" id="62750 (62750 (pp) 62751) 62751" label="62750 (62750 (pp) 62751) 62751">
    <att type="string" name="certainty" value="direct evidence and accepted by experts" />
    <att type="string" name="edgeType" value="Transcription" />
    <att type="string" name="directed" value="0" />
  </edge>
  <edge source="3907" target="33907" id="3907 (3907 (pp) 33907) 33907" label="3907 (3907 (pp) 33907) 33907">
    <att type="string" name="certainty" value="direct evidence and accepted by experts" />
    <att type="string" name="edgeType" value="Transcription" />
    <att type="string" name="directed" value="0" />
  </edge>
  <edge source="62364" target="62365" id="62364 (62364 (pp) 62365) 62365" label="62364 (62364 (pp) 62365) 62365">
    <att type="string" name="certainty" value="direct evidence and accepted by experts" />
    <att type="string" name="edgeType" value="Transcription" />
    <att type="string" name="directed" value="0" />
  </edge>
  <edge source="93934" target="93935" id="93934 (93934 (pp) 93935) 93935" label="93934 (93934 (pp) 93935) 93935">
    <att type="string" name="certainty" value="direct evidence and accepted by experts" />
    <att type="string" name="edgeType" value="Transcription" />
    <att type="string" name="directed" value="0" />
  </edge>
  <edge source="92870" target="92871" id="92870 (92870 (pp) 92871) 92871" label="92870 (92870 (pp) 92871) 92871">
    <att type="string" name="certainty" value="direct evidence and accepted by experts" />
    <att type="string" name="edgeType" value="Transcription" />
    <att type="string" name="directed" value="0" />
  </edge>
  <edge source="53399" target="163316" id="53399 (53399 (pp) 163316) 163316" label="53399 (53399 (pp) 163316) 163316">
    <att type="string" name="certainty" value="direct evidence and accepted by experts" />
    <att type="string" name="edgeType" value="Translation" />
    <att type="string" name="directed" value="0" />
  </edge>
  <edge source="167960" target="167957" id="167960 (167960 (pp) 167957) 167957" label="167960 (167960 (pp) 167957) 167957">
    <att type="string" name="certainty" value="direct evidence and accepted by experts" />
    <att type="string" name="edgeType" value="Negative regulation" />
    <att type="string" name="directed" value="0" />
  </edge>
  <edge source="167960" target="167966" id="167960 (167960 (pp) 167966) 167966" label="167960 (167960 (pp) 167966) 167966">
    <att type="string" name="certainty" value="direct evidence and accepted by experts" />
    <att type="string" name="edgeType" value="Negative regulation" />
    <att type="string" name="directed" value="0" />
  </edge>
  <edge source="60949" target="167957" id="60949 (60949 (pp) 167957) 167957" label="60949 (60949 (pp) 167957) 167957">
    <att type="string" name="certainty" value="direct evidence and accepted by experts" />
    <att type="string" name="edgeType" value="Transcription" />
    <att type="string" name="directed" value="0" />
  </edge>
  <edge source="4300" target="34300" id="4300 (4300 (pp) 34300) 34300" label="4300 (4300 (pp) 34300) 34300">
    <att type="string" name="certainty" value="direct evidence and accepted by experts" />
    <att type="string" name="edgeType" value="Transcription" />
    <att type="string" name="directed" value="0" />
  </edge>
  <edge source="50995" target="167966" id="50995 (50995 (pp) 167966) 167966" label="50995 (50995 (pp) 167966) 167966">
    <att type="string" name="certainty" value="direct evidence and accepted by experts" />
    <att type="string" name="edgeType" value="Translation" />
    <att type="string" name="directed" value="0" />
  </edge>
  <edge source="100266" target="100267" id="100266 (100266 (pp) 100267) 100267" label="100266 (100266 (pp) 100267) 100267">
    <att type="string" name="certainty" value="direct evidence and accepted by experts" />
    <att type="string" name="edgeType" value="Transcription" />
    <att type="string" name="directed" value="0" />
  </edge>
  <edge source="174373" target="174375" id="174373 (174373 (pp) 174375) 174375" label="174373 (174373 (pp) 174375) 174375">
    <att type="string" name="certainty" value="direct evidence and accepted by experts" />
    <att type="string" name="edgeType" value="Positive regulation" />
    <att type="string" name="directed" value="0" />
  </edge>
  <edge source="35962" target="12574" id="35962 (35962 (pp) 12574) 12574" label="35962 (35962 (pp) 12574) 12574">
    <att type="string" name="certainty" value="direct evidence and accepted by experts" />
    <att type="string" name="edgeType" value="Translation" />
    <att type="string" name="directed" value="0" />
  </edge>
  <edge source="96646" target="96647" id="96646 (96646 (pp) 96647) 96647" label="96646 (96646 (pp) 96647) 96647">
    <att type="string" name="certainty" value="direct evidence and accepted by experts" />
    <att type="string" name="edgeType" value="Transcription" />
    <att type="string" name="directed" value="0" />
  </edge>
  <edge source="167960" target="174821" id="167960 (167960 (pp) 174821) 174821" label="167960 (167960 (pp) 174821) 174821">
    <att type="string" name="certainty" value="direct evidence and accepted by experts" />
    <att type="string" name="edgeType" value="Negative regulation" />
    <att type="string" name="directed" value="0" />
  </edge>
  <edge source="34300" target="174821" id="34300 (34300 (pp) 174821) 174821" label="34300 (34300 (pp) 174821) 174821">
    <att type="string" name="certainty" value="direct evidence and accepted by experts" />
    <att type="string" name="edgeType" value="Translation" />
    <att type="string" name="directed" value="0" />
  </edge>
  <edge source="33907" target="174825" id="33907 (33907 (pp) 174825) 174825" label="33907 (33907 (pp) 174825) 174825">
    <att type="string" name="certainty" value="direct evidence and accepted by experts" />
    <att type="string" name="edgeType" value="Translation" />
    <att type="string" name="directed" value="0" />
  </edge>
  <edge source="167960" target="174825" id="167960 (167960 (pp) 174825) 174825" label="167960 (167960 (pp) 174825) 174825">
    <att type="string" name="certainty" value="direct evidence and accepted by experts" />
    <att type="string" name="edgeType" value="Negative regulation" />
    <att type="string" name="directed" value="0" />
  </edge>
  <edge source="167960" target="174844" id="167960 (167960 (pp) 174844) 174844" label="167960 (167960 (pp) 174844) 174844">
    <att type="string" name="certainty" value="direct evidence and accepted by experts" />
    <att type="string" name="edgeType" value="Negative regulation" />
    <att type="string" name="directed" value="0" />
  </edge>
  <edge source="33624" target="174844" id="33624 (33624 (pp) 174844) 174844" label="33624 (33624 (pp) 174844) 174844">
    <att type="string" name="certainty" value="direct evidence and accepted by experts" />
    <att type="string" name="edgeType" value="Translation" />
    <att type="string" name="directed" value="0" />
  </edge>
  <edge source="92871" target="174849" id="92871 (92871 (pp) 174849) 174849" label="92871 (92871 (pp) 174849) 174849">
    <att type="string" name="certainty" value="direct evidence and accepted by experts" />
    <att type="string" name="edgeType" value="Translation" />
    <att type="string" name="directed" value="0" />
  </edge>
  <edge source="174849" target="174373" id="174849 (174849 (pp) 174373) 174373" label="174849 (174849 (pp) 174373) 174373">
    <att type="string" name="certainty" value="indirect evidence" />
    <att type="string" name="edgeType" value="Negative regulation" />
    <att type="string" name="directed" value="0" />
  </edge>
  <edge source="96647" target="174863" id="96647 (96647 (pp) 174863) 174863" label="96647 (96647 (pp) 174863) 174863">
    <att type="string" name="certainty" value="direct evidence and accepted by experts" />
    <att type="string" name="edgeType" value="Translation" />
    <att type="string" name="directed" value="0" />
  </edge>
  <edge source="33206" target="9847" id="33206 (33206 (pp) 9847) 9847" label="33206 (33206 (pp) 9847) 9847">
    <att type="string" name="certainty" value="direct evidence and accepted by experts" />
    <att type="string" name="edgeType" value="Translation" />
    <att type="string" name="directed" value="0" />
  </edge>
  <edge source="92759" target="174868" id="92759 (92759 (pp) 174868) 174868" label="92759 (92759 (pp) 174868) 174868">
    <att type="string" name="certainty" value="direct evidence and accepted by experts" />
    <att type="string" name="edgeType" value="Translation" />
    <att type="string" name="directed" value="0" />
  </edge>
  <edge source="174375" target="174868" id="174375 (174375 (pp) 174868) 174868" label="174375 (174375 (pp) 174868) 174868">
    <att type="string" name="certainty" value="indirect evidence" />
    <att type="string" name="edgeType" value="Positive regulation" />
    <att type="string" name="directed" value="0" />
  </edge>
  <edge source="174868" target="174876" id="174868 (174868 (pp) 174876) 174876" label="174868 (174868 (pp) 174876) 174876">
    <att type="string" name="certainty" value="direct evidence and accepted by experts" />
    <att type="string" name="edgeType" value="Positive regulation/Transcriptional activation (unknown mechanism)" />
    <att type="string" name="directed" value="0" />
  </edge>
  <edge source="76895" target="174876" id="76895 (76895 (pp) 174876) 174876" label="76895 (76895 (pp) 174876) 174876">
    <att type="string" name="certainty" value="direct evidence and accepted by experts" />
    <att type="string" name="edgeType" value="Translation" />
    <att type="string" name="directed" value="0" />
  </edge>
  <edge source="9847" target="174879" id="9847 (9847 (pp) 174879) 174879" label="9847 (9847 (pp) 174879) 174879">
    <att type="string" name="certainty" value="direct evidence and accepted by experts" />
    <att type="string" name="edgeType" value="Negative regulation" />
    <att type="string" name="directed" value="0" />
  </edge>
  <edge source="174863" target="174879" id="174863 (174863 (pp) 174879) 174879" label="174863 (174863 (pp) 174879) 174879">
    <att type="string" name="certainty" value="direct evidence and accepted by experts" />
    <att type="string" name="edgeType" value="Negative regulation" />
    <att type="string" name="directed" value="0" />
  </edge>
  <edge source="174879" target="174876" id="174879 (174879 (pp) 174876) 174876" label="174879 (174879 (pp) 174876) 174876">
    <att type="string" name="certainty" value="direct evidence and accepted by experts" />
    <att type="string" name="edgeType" value="Negative regulation" />
    <att type="string" name="directed" value="0" />
  </edge>
  <edge source="77427" target="174882" id="77427 (77427 (pp) 174882) 174882" label="77427 (77427 (pp) 174882) 174882">
    <att type="string" name="certainty" value="direct evidence and accepted by experts" />
    <att type="string" name="edgeType" value="Translation" />
    <att type="string" name="directed" value="0" />
  </edge>
  <edge source="100267" target="174888" id="100267 (100267 (pp) 174888) 174888" label="100267 (100267 (pp) 174888) 174888">
    <att type="string" name="certainty" value="direct evidence and accepted by experts" />
    <att type="string" name="edgeType" value="Translation" />
    <att type="string" name="directed" value="0" />
  </edge>
  <edge source="167957" target="174900" id="167957 (167957 (pp) 174900) 174900" label="167957 (167957 (pp) 174900) 174900">
    <att type="string" name="certainty" value="direct evidence and accepted by experts" />
    <att type="string" name="edgeType" value="Positive regulation/Covalent modification" />
    <att type="string" name="directed" value="0" />
  </edge>
  <edge source="167966" target="174900" id="167966 (167966 (pp) 174900) 174900" label="167966 (167966 (pp) 174900) 174900">
    <att type="string" name="certainty" value="direct evidence and accepted by experts" />
    <att type="string" name="edgeType" value="Positive regulation/Covalent modification" />
    <att type="string" name="directed" value="0" />
  </edge>
  <edge source="174821" target="174900" id="174821 (174821 (pp) 174900) 174900" label="174821 (174821 (pp) 174900) 174900">
    <att type="string" name="certainty" value="direct evidence and accepted by experts" />
    <att type="string" name="edgeType" value="Positive regulation/Covalent modification" />
    <att type="string" name="directed" value="0" />
  </edge>
  <edge source="174825" target="174900" id="174825 (174825 (pp) 174900) 174900" label="174825 (174825 (pp) 174900) 174900">
    <att type="string" name="certainty" value="direct evidence and accepted by experts" />
    <att type="string" name="edgeType" value="Positive regulation/Covalent modification" />
    <att type="string" name="directed" value="0" />
  </edge>
  <edge source="174844" target="174900" id="174844 (174844 (pp) 174900) 174900" label="174844 (174844 (pp) 174900) 174900">
    <att type="string" name="certainty" value="direct evidence and accepted by experts" />
    <att type="string" name="edgeType" value="Positive regulation/Covalent modification" />
    <att type="string" name="directed" value="0" />
  </edge>
  <edge source="174900" target="174849" id="174900 (174900 (pp) 174849) 174849" label="174900 (174900 (pp) 174849) 174849">
    <att type="string" name="certainty" value="direct evidence and accepted by experts" />
    <att type="string" name="edgeType" value="Positive regulation/Covalent modification" />
    <att type="string" name="directed" value="0" />
  </edge>
  <edge source="70765" target="377222" id="70765 (70765 (pp) 377222) 377222" label="70765 (70765 (pp) 377222) 377222">
    <att type="string" name="certainty" value="direct evidence and accepted by experts" />
    <att type="string" name="edgeType" value="Translation" />
    <att type="string" name="directed" value="0" />
  </edge>
  <edge source="62751" target="150555" id="62751 (62751 (pp) 150555) 150555" label="62751 (62751 (pp) 150555) 150555">
    <att type="string" name="certainty" value="direct evidence and accepted by experts" />
    <att type="string" name="edgeType" value="Translation" />
    <att type="string" name="directed" value="0" />
  </edge>
  <edge source="72143" target="377270" id="72143 (72143 (pp) 377270) 377270" label="72143 (72143 (pp) 377270) 377270">
    <att type="string" name="certainty" value="direct evidence and accepted by experts" />
    <att type="string" name="edgeType" value="Translation" />
    <att type="string" name="directed" value="0" />
  </edge>
  <edge source="80825" target="377269" id="80825 (80825 (pp) 377269) 377269" label="80825 (80825 (pp) 377269) 377269">
    <att type="string" name="certainty" value="direct evidence and accepted by experts" />
    <att type="string" name="edgeType" value="Translation" />
    <att type="string" name="directed" value="0" />
  </edge>
  <edge source="62365" target="377268" id="62365 (62365 (pp) 377268) 377268" label="62365 (62365 (pp) 377268) 377268">
    <att type="string" name="certainty" value="direct evidence and accepted by experts" />
    <att type="string" name="edgeType" value="Translation" />
    <att type="string" name="directed" value="0" />
  </edge>
  <edge source="174849" target="377268" id="174849 (174849 (pp) 377268) 377268" label="174849 (174849 (pp) 377268) 377268">
    <att type="string" name="certainty" value="direct evidence and accepted by experts" />
    <att type="string" name="edgeType" value="Negative regulation" />
    <att type="string" name="directed" value="0" />
  </edge>
  <edge source="377268" target="377275" id="377268 (377268 (pp) 377275) 377275" label="377268 (377268 (pp) 377275) 377275">
    <att type="string" name="certainty" value="direct evidence and accepted by experts" />
    <att type="string" name="edgeType" value="Positive regulation" />
    <att type="string" name="directed" value="0" />
  </edge>
  <edge source="377275" target="377269" id="377275 (377275 (pp) 377269) 377269" label="377275 (377275 (pp) 377269) 377269">
    <att type="string" name="certainty" value="direct evidence and accepted by experts" />
    <att type="string" name="edgeType" value="Positive regulation" />
    <att type="string" name="directed" value="0" />
  </edge>
  <edge source="377275" target="377270" id="377275 (377275 (pp) 377270) 377270" label="377275 (377275 (pp) 377270) 377270">
    <att type="string" name="certainty" value="direct evidence and accepted by experts" />
    <att type="string" name="edgeType" value="Positive regulation" />
    <att type="string" name="directed" value="0" />
  </edge>
  <edge source="377269" target="377276" id="377269 (377269 (pp) 377276) 377276" label="377269 (377269 (pp) 377276) 377276">
    <att type="string" name="certainty" value="direct evidence and accepted by experts" />
    <att type="string" name="edgeType" value="Negative regulation" />
    <att type="string" name="directed" value="0" />
  </edge>
  <edge source="377270" target="377276" id="377270 (377270 (pp) 377276) 377276" label="377270 (377270 (pp) 377276) 377276">
    <att type="string" name="certainty" value="direct evidence and accepted by experts" />
    <att type="string" name="edgeType" value="Negative regulation" />
    <att type="string" name="directed" value="0" />
  </edge>
  <edge source="377276" target="174876" id="377276 (377276 (pp) 174876) 174876" label="377276 (377276 (pp) 174876) 174876">
    <att type="string" name="certainty" value="direct evidence and accepted by experts" />
    <att type="string" name="edgeType" value="Negative regulation" />
    <att type="string" name="directed" value="0" />
  </edge>
  <edge source="167957" target="377277" id="167957 (167957 (pp) 377277) 377277" label="167957 (167957 (pp) 377277) 377277">
    <att type="string" name="certainty" value="direct evidence and accepted by experts" />
    <att type="string" name="edgeType" value="Negative regulation" />
    <att type="string" name="directed" value="0" />
  </edge>
  <edge source="167966" target="377277" id="167966 (167966 (pp) 377277) 377277" label="167966 (167966 (pp) 377277) 377277">
    <att type="string" name="certainty" value="direct evidence and accepted by experts" />
    <att type="string" name="edgeType" value="Negative regulation" />
    <att type="string" name="directed" value="0" />
  </edge>
  <edge source="174821" target="377277" id="174821 (174821 (pp) 377277) 377277" label="174821 (174821 (pp) 377277) 377277">
    <att type="string" name="certainty" value="direct evidence and accepted by experts" />
    <att type="string" name="edgeType" value="Negative regulation" />
    <att type="string" name="directed" value="0" />
  </edge>
  <edge source="174825" target="377277" id="174825 (174825 (pp) 377277) 377277" label="174825 (174825 (pp) 377277) 377277">
    <att type="string" name="certainty" value="direct evidence and accepted by experts" />
    <att type="string" name="edgeType" value="Negative regulation" />
    <att type="string" name="directed" value="0" />
  </edge>
  <edge source="174844" target="377277" id="174844 (174844 (pp) 377277) 377277" label="174844 (174844 (pp) 377277) 377277">
    <att type="string" name="certainty" value="direct evidence and accepted by experts" />
    <att type="string" name="edgeType" value="Negative regulation" />
    <att type="string" name="directed" value="0" />
  </edge>
  <edge source="377277" target="377268" id="377277 (377277 (pp) 377268) 377268" label="377277 (377277 (pp) 377268) 377268">
    <att type="string" name="certainty" value="direct evidence and accepted by experts" />
    <att type="string" name="edgeType" value="Negative regulation" />
    <att type="string" name="directed" value="0" />
  </edge>
  <edge source="163316" target="377278" id="163316 (163316 (pp) 377278) 377278" label="163316 (163316 (pp) 377278) 377278">
    <att type="string" name="certainty" value="direct evidence and accepted by experts" />
    <att type="string" name="edgeType" value="Positive regulation" />
    <att type="string" name="directed" value="0" />
  </edge>
  <edge source="377278" target="377269" id="377278 (377278 (pp) 377269) 377269" label="377278 (377278 (pp) 377269) 377269">
    <att type="string" name="certainty" value="direct evidence and accepted by experts" />
    <att type="string" name="edgeType" value="Positive regulation" />
    <att type="string" name="directed" value="0" />
  </edge>
  <edge source="377278" target="377270" id="377278 (377278 (pp) 377270) 377270" label="377278 (377278 (pp) 377270) 377270">
    <att type="string" name="certainty" value="direct evidence and accepted by experts" />
    <att type="string" name="edgeType" value="Positive regulation" />
    <att type="string" name="directed" value="0" />
  </edge>
  <edge source="33243" target="377279" id="33243 (33243 (pp) 377279) 377279" label="33243 (33243 (pp) 377279) 377279">
    <att type="string" name="certainty" value="direct evidence and accepted by experts" />
    <att type="string" name="edgeType" value="Translation" />
    <att type="string" name="directed" value="0" />
  </edge>
  <edge source="95925" target="178479" id="95925 (95925 (pp) 178479) 178479" label="95925 (95925 (pp) 178479) 178479">
    <att type="string" name="certainty" value="direct evidence and accepted by experts" />
    <att type="string" name="edgeType" value="Translation" />
    <att type="string" name="directed" value="0" />
  </edge>
  <edge source="32757" target="377282" id="32757 (32757 (pp) 377282) 377282" label="32757 (32757 (pp) 377282) 377282">
    <att type="string" name="certainty" value="direct evidence and accepted by experts" />
    <att type="string" name="edgeType" value="Translation" />
    <att type="string" name="directed" value="0" />
  </edge>
  <edge source="93935" target="377284" id="93935 (93935 (pp) 377284) 377284" label="93935 (93935 (pp) 377284) 377284">
    <att type="string" name="certainty" value="direct evidence and accepted by experts" />
    <att type="string" name="edgeType" value="Translation" />
    <att type="string" name="directed" value="0" />
  </edge>
  <edge source="104571" target="377286" id="104571 (104571 (pp) 377286) 377286" label="104571 (104571 (pp) 377286) 377286">
    <att type="string" name="certainty" value="direct evidence and accepted by experts" />
    <att type="string" name="edgeType" value="Translation" />
    <att type="string" name="directed" value="0" />
  </edge>
  <edge source="178479" target="377288" id="178479 (178479 (pp) 377288) 377288" label="178479 (178479 (pp) 377288) 377288">
    <att type="string" name="certainty" value="several lines of indirect evidence, weak direct evidence" />
    <att type="string" name="edgeType" value="Positive regulation" />
    <att type="string" name="directed" value="0" />
  </edge>
  <edge source="377279" target="377288" id="377279 (377279 (pp) 377288) 377288" label="377279 (377279 (pp) 377288) 377288">
    <att type="string" name="certainty" value="several lines of indirect evidence, weak direct evidence" />
    <att type="string" name="edgeType" value="Positive regulation" />
    <att type="string" name="directed" value="0" />
  </edge>
  <edge source="377282" target="377288" id="377282 (377282 (pp) 377288) 377288" label="377282 (377282 (pp) 377288) 377288">
    <att type="string" name="certainty" value="several lines of indirect evidence, weak direct evidence" />
    <att type="string" name="edgeType" value="Positive regulation" />
    <att type="string" name="directed" value="0" />
  </edge>
  <edge source="377284" target="377288" id="377284 (377284 (pp) 377288) 377288" label="377284 (377284 (pp) 377288) 377288">
    <att type="string" name="certainty" value="several lines of indirect evidence, weak direct evidence" />
    <att type="string" name="edgeType" value="Positive regulation" />
    <att type="string" name="directed" value="0" />
  </edge>
  <edge source="377286" target="377288" id="377286 (377286 (pp) 377288) 377288" label="377286 (377286 (pp) 377288) 377288">
    <att type="string" name="certainty" value="several lines of indirect evidence, weak direct evidence" />
    <att type="string" name="edgeType" value="Positive regulation" />
    <att type="string" name="directed" value="0" />
  </edge>
  <edge source="377288" target="167999" id="377288 (377288 (pp) 167999) 167999" label="377288 (377288 (pp) 167999) 167999">
    <att type="string" name="certainty" value="several lines of indirect evidence, weak direct evidence" />
    <att type="string" name="edgeType" value="Positive regulation" />
    <att type="string" name="directed" value="0" />
  </edge>
  <edge source="377288" target="174882" id="377288 (377288 (pp) 174882) 174882" label="377288 (377288 (pp) 174882) 174882">
    <att type="string" name="certainty" value="several lines of indirect evidence, weak direct evidence" />
    <att type="string" name="edgeType" value="Positive regulation" />
    <att type="string" name="directed" value="0" />
  </edge>
  <edge source="174868" target="377290" id="174868 (174868 (pp) 377290) 377290" label="174868 (174868 (pp) 377290) 377290">
    <att type="string" name="certainty" value="several lines of indirect evidence, weak direct evidence" />
    <att type="string" name="edgeType" value="Positive regulation" />
    <att type="string" name="directed" value="0" />
  </edge>
  <edge source="377290" target="178479" id="377290 (377290 (pp) 178479) 178479" label="377290 (377290 (pp) 178479) 178479">
    <att type="string" name="certainty" value="several lines of indirect evidence, weak direct evidence" />
    <att type="string" name="edgeType" value="Positive regulation" />
    <att type="string" name="directed" value="0" />
  </edge>
  <edge source="377290" target="377279" id="377290 (377290 (pp) 377279) 377279" label="377290 (377290 (pp) 377279) 377279">
    <att type="string" name="certainty" value="several lines of indirect evidence, weak direct evidence" />
    <att type="string" name="edgeType" value="Positive regulation" />
    <att type="string" name="directed" value="0" />
  </edge>
  <edge source="377290" target="377282" id="377290 (377290 (pp) 377282) 377282" label="377290 (377290 (pp) 377282) 377282">
    <att type="string" name="certainty" value="several lines of indirect evidence, weak direct evidence" />
    <att type="string" name="edgeType" value="Positive regulation" />
    <att type="string" name="directed" value="0" />
  </edge>
  <edge source="377290" target="377284" id="377290 (377290 (pp) 377284) 377284" label="377290 (377290 (pp) 377284) 377284">
    <att type="string" name="certainty" value="several lines of indirect evidence, weak direct evidence" />
    <att type="string" name="edgeType" value="Positive regulation" />
    <att type="string" name="directed" value="0" />
  </edge>
  <edge source="377290" target="377286" id="377290 (377290 (pp) 377286) 377286" label="377290 (377290 (pp) 377286) 377286">
    <att type="string" name="certainty" value="several lines of indirect evidence, weak direct evidence" />
    <att type="string" name="edgeType" value="Positive regulation" />
    <att type="string" name="directed" value="0" />
  </edge>
  <edge source="36848" target="377291" id="36848 (36848 (pp) 377291) 377291" label="36848 (36848 (pp) 377291) 377291">
    <att type="string" name="certainty" value="direct evidence and accepted by experts" />
    <att type="string" name="edgeType" value="Translation" />
    <att type="string" name="directed" value="0" />
  </edge>
  <edge source="100863" target="377295" id="100863 (100863 (pp) 377295) 377295" label="100863 (100863 (pp) 377295) 377295">
    <att type="string" name="certainty" value="direct evidence and accepted by experts" />
    <att type="string" name="edgeType" value="Translation" />
    <att type="string" name="directed" value="0" />
  </edge>
  <edge source="174849" target="174876" id="174849 (174849 (pp) 174876) 174876" label="174849 (174849 (pp) 174876) 174876">
    <att type="string" name="certainty" value="wild hypothesis, model testing" />
    <att type="string" name="edgeType" value="Negative regulation" />
    <att type="string" name="directed" value="0" />
  </edge>
  <edge source="174868" target="377303" id="174868 (174868 (pp) 377303) 377303" label="174868 (174868 (pp) 377303) 377303">
    <att type="string" name="certainty" value="direct evidence and accepted by experts" />
    <att type="string" name="edgeType" value="Negative regulation" />
    <att type="string" name="directed" value="0" />
  </edge>
  <edge source="377303" target="9847" id="377303 (377303 (pp) 9847) 9847" label="377303 (377303 (pp) 9847) 9847">
    <att type="string" name="certainty" value="direct evidence and accepted by experts" />
    <att type="string" name="edgeType" value="Negative regulation" />
    <att type="string" name="directed" value="0" />
  </edge>
  <edge source="377303" target="174863" id="377303 (377303 (pp) 174863) 174863" label="377303 (377303 (pp) 174863) 174863">
    <att type="string" name="certainty" value="direct evidence and accepted by experts" />
    <att type="string" name="edgeType" value="Negative regulation" />
    <att type="string" name="directed" value="0" />
  </edge>
  <edge source="389871" target="389872" id="389871 (389871 (pp) 389872) 389872" label="389871 (389871 (pp) 389872) 389872">
    <att type="string" name="certainty" value="direct evidence and accepted by experts" />
    <att type="string" name="edgeType" value="Positive regulation" />
    <att type="string" name="directed" value="0" />
  </edge>
  <edge source="389872" target="167999" id="389872 (389872 (pp) 167999) 167999" label="389872 (389872 (pp) 167999) 167999">
    <att type="string" name="certainty" value="direct evidence and accepted by experts" />
    <att type="string" name="edgeType" value="Positive regulation" />
    <att type="string" name="directed" value="0" />
  </edge>
  <edge source="389872" target="174882" id="389872 (389872 (pp) 174882) 174882" label="389872 (389872 (pp) 174882) 174882">
    <att type="string" name="certainty" value="direct evidence and accepted by experts" />
    <att type="string" name="edgeType" value="Positive regulation" />
    <att type="string" name="directed" value="0" />
  </edge>
  <edge source="389872" target="377291" id="389872 (389872 (pp) 377291) 377291" label="389872 (389872 (pp) 377291) 377291">
    <att type="string" name="certainty" value="direct evidence and accepted by experts" />
    <att type="string" name="edgeType" value="Positive regulation" />
    <att type="string" name="directed" value="0" />
  </edge>
  <edge source="389872" target="377295" id="389872 (389872 (pp) 377295) 377295" label="389872 (389872 (pp) 377295) 377295">
    <att type="string" name="certainty" value="direct evidence and accepted by experts" />
    <att type="string" name="edgeType" value="Positive regulation" />
    <att type="string" name="directed" value="0" />
  </edge>
  <edge source="ATP-3" target="389874" id="ATP-3 (ATP-3 (pp) 389874) 389874" label="ATP-3 (ATP-3 (pp) 389874) 389874">
    <att type="string" name="certainty" value="direct evidence and accepted by experts" />
    <att type="string" name="edgeType" value="Positive regulation/Covalent modification" />
    <att type="string" name="directed" value="0" />
  </edge>
  <edge source="174876" target="389874" id="174876 (174876 (pp) 389874) 389874" label="174876 (174876 (pp) 389874) 389874">
    <att type="string" name="certainty" value="direct evidence and accepted by experts" />
    <att type="string" name="edgeType" value="Positive regulation/Covalent modification" />
    <att type="string" name="directed" value="0" />
  </edge>
  <edge source="389874" target="ADP-2" id="389874 (389874 (pp) ADP-2) ADP-2" label="389874 (389874 (pp) ADP-2) ADP-2">
    <att type="string" name="certainty" value="direct evidence and accepted by experts" />
    <att type="string" name="edgeType" value="Positive regulation/Covalent modification" />
    <att type="string" name="directed" value="0" />
  </edge>
  <edge source="389874" target="389871" id="389874 (389874 (pp) 389871) 389871" label="389874 (389874 (pp) 389871) 389871">
    <att type="string" name="certainty" value="direct evidence and accepted by experts" />
    <att type="string" name="edgeType" value="Positive regulation/Covalent modification" />
    <att type="string" name="directed" value="0" />
  </edge>
  <edge source="167999" target="389875" id="167999 (167999 (pp) 389875) 389875" label="167999 (167999 (pp) 389875) 389875">
    <att type="string" name="certainty" value="direct evidence and accepted by experts" />
    <att type="string" name="edgeType" value="Positive regulation/Transcriptional activation (unknown mechanism)" />
    <att type="string" name="directed" value="0" />
  </edge>
  <edge source="174882" target="389875" id="174882 (174882 (pp) 389875) 389875" label="174882 (174882 (pp) 389875) 389875">
    <att type="string" name="certainty" value="direct evidence and accepted by experts" />
    <att type="string" name="edgeType" value="Positive regulation/Transcriptional activation (unknown mechanism)" />
    <att type="string" name="directed" value="0" />
  </edge>
  <edge source="389875" target="32795" id="389875 (389875 (pp) 32795) 32795" label="389875 (389875 (pp) 32795) 32795">
    <att type="string" name="certainty" value="direct evidence and accepted by experts" />
    <att type="string" name="edgeType" value="Positive regulation/Transcriptional activation (unknown mechanism)" />
    <att type="string" name="directed" value="0" />
  </edge>
  <edge source="389875" target="33302" id="389875 (389875 (pp) 33302) 33302" label="389875 (389875 (pp) 33302) 33302">
    <att type="string" name="certainty" value="direct evidence and accepted by experts" />
    <att type="string" name="edgeType" value="Positive regulation/Transcriptional activation (unknown mechanism)" />
    <att type="string" name="directed" value="0" />
  </edge>
  <edge source="389875" target="35962" id="389875 (389875 (pp) 35962) 35962" label="389875 (389875 (pp) 35962) 35962">
    <att type="string" name="certainty" value="direct evidence and accepted by experts" />
    <att type="string" name="edgeType" value="Positive regulation/Transcriptional activation (unknown mechanism)" />
    <att type="string" name="directed" value="0" />
  </edge>
  <edge source="389875" target="62751" id="389875 (389875 (pp) 62751) 62751" label="389875 (389875 (pp) 62751) 62751">
    <att type="string" name="certainty" value="direct evidence and accepted by experts" />
    <att type="string" name="edgeType" value="Positive regulation/Transcriptional activation (unknown mechanism)" />
    <att type="string" name="directed" value="0" />
  </edge>
  <edge source="389875" target="70765" id="389875 (389875 (pp) 70765) 70765" label="389875 (389875 (pp) 70765) 70765">
    <att type="string" name="certainty" value="direct evidence and accepted by experts" />
    <att type="string" name="edgeType" value="Positive regulation/Transcriptional activation (unknown mechanism)" />
    <att type="string" name="directed" value="0" />
  </edge>
  <edge source="389875" target="100267" id="389875 (389875 (pp) 100267) 100267" label="389875 (389875 (pp) 100267) 100267">
    <att type="string" name="certainty" value="direct evidence and accepted by experts" />
    <att type="string" name="edgeType" value="Positive regulation/Transcriptional activation (unknown mechanism)" />
    <att type="string" name="directed" value="0" />
  </edge>
</graph>
