# Supplementary material for: MetNetGE: interactive views of biological networks and ontologies
Source: BMC Bioinformatics. 2010 Sep 17;11:469. doi: 10.1186/1471-2105-11-469 (PMC2946353; doi:10.1186/1471-2105-11-469)
Supplement: Additional file 2 — MetNetGE source code. This is the source code of MetNetGE. Please go to MetNetGE.org to find the latest version, dependency packages and tutorials. [file 1471-2105-11-469-S2.ZIP › MetNetGE-1.0.3/SampleData/MetNetDB/3Pathway/JA signalling (Expert User).xml]

<?xml version="1.0" encoding="ISO-8859-1"?>
<!--Produced Sat Jul 05 14:10:47 CDT 2008-->
<graph xmlns="http://www.cs.rpi.edu/XGMML" xmlns:xsi="http://www.w3.org/2001/XMLSchema-instance" xmlns:ns1="http://www.w3.org/1999/xlink" xmlns:dc="http://purl.org/dc/elements/1.1/" xmlns:rdf="http://www.w3.org/1999/02/22-rdf-syntax-ns#" id="1" label="JA signalling (Expert User).xml">
  <att name="networkMetadata">
    <rdf:RDF>
      <rdf:Description about="http://www.cytoscape.org">
        <dc:type>FCModeler Cytoscape XML</dc:type>
        <dc:description>N/A</dc:description>
        <dc:date>Sat Jul 05 14:10:47 CDT 2008</dc:date>
        <dc:identifier>N/A</dc:identifier>
        <dc:title>JA signalling (Expert User).xml</dc:title>
        <dc:source>http://www.cytoscape.org</dc:source>
        <dc:format>Cytoscape-XGMML</dc:format>
      </rdf:Description>
    </rdf:RDF>
  </att>
  <node label="62162" id="62162" name="base">
    <att type="string" name="show" value="AT1G72450" />
    <att type="string" name="molID" value="E62162" />
    <att type="string" name="nodeType" value="gene" />
    <att type="string" name="location" value="nucleus" />
    <att type="string" name="synonyms" value="none" />
    <att type="string" name="comments" value="none" />
    <att type="string" name="references" value="none" />
  </node>
  <node label="62163" id="62163" name="base">
    <att type="string" name="show" value="AT1G72450-RNA" />
    <att type="string" name="molID" value="E62163" />
    <att type="string" name="nodeType" value="RNA" />
    <att type="string" name="location" value="cytosol" />
    <att type="string" name="synonyms" value="none" />
    <att type="string" name="comments" value="none" />
    <att type="string" name="references" value="none" />
  </node>
  <node label="61840" id="61840" name="base">
    <att type="string" name="show" value="AT1G70700" />
    <att type="string" name="molID" value="E61840" />
    <att type="string" name="nodeType" value="gene" />
    <att type="string" name="location" value="nucleus" />
    <att type="string" name="synonyms" value="none" />
    <att type="string" name="comments" value="none" />
    <att type="string" name="references" value="none" />
  </node>
  <node label="61841" id="61841" name="base">
    <att type="string" name="show" value="AT1G70700-RNA" />
    <att type="string" name="molID" value="E61841" />
    <att type="string" name="nodeType" value="RNA" />
    <att type="string" name="location" value="cytosol" />
    <att type="string" name="synonyms" value="none" />
    <att type="string" name="comments" value="none" />
    <att type="string" name="references" value="none" />
  </node>
  <node label="33910" id="33910" name="base">
    <att type="string" name="show" value="AT3G04720-RNA" />
    <att type="string" name="molID" value="E33910" />
    <att type="string" name="nodeType" value="RNA" />
    <att type="string" name="location" value="cytosol" />
    <att type="string" name="synonyms" value="HEL::HEVEIN::HEVEIN-LIKE::PATHOGENESIS-RELATED 4::PR-4::PR4" />
    <att type="string" name="comments" value="none" />
    <att type="string" name="references" value="PubMed:10594097::PubMed:10608663::PubMed:11161023::PubMed:11971137::PubMed:12668776::PubMed:12694595::PubMed:12805630::PubMed:16941900::PubMed:8118053::PubMed:9844023" />
  </node>
  <node label="10545" id="10545" name="base">
    <att type="string" name="show" value="HEVEIN" />
    <att type="string" name="molID" value="E10545" />
    <att type="string" name="nodeType" value="polypeptide" />
    <att type="string" name="location" value="cytosol" />
    <att type="string" name="synonyms" value="HEL::HEVEIN::HEVEIN-LIKE::PATHOGENESIS-RELATED 4::PR-4::PR4" />
    <att type="string" name="comments" value="none" />
    <att type="string" name="references" value="PubMed:10594097::PubMed:10608663::PubMed:11161023::PubMed:11971137::PubMed:12668776::PubMed:12694595::PubMed:12805630::PubMed:16941900::PubMed:8118053::PubMed:9844023" />
  </node>
  <node label="3910" id="3910" name="base">
    <att type="string" name="show" value="HEVEIN" />
    <att type="string" name="molID" value="E3910" />
    <att type="string" name="nodeType" value="gene" />
    <att type="string" name="location" value="nucleus" />
    <att type="string" name="synonyms" value="HEL::HEVEIN::HEVEIN-LIKE::PATHOGENESIS-RELATED 4::PR-4::PR4" />
    <att type="string" name="comments" value="none" />
    <att type="string" name="references" value="PubMed:10594097::PubMed:10608663::PubMed:11161023::PubMed:11971137::PubMed:12668776::PubMed:12694595::PubMed:12805630::PubMed:16941900::PubMed:8118053::PubMed:9844023" />
  </node>
  <node label="33194" id="33194" name="base">
    <att type="string" name="show" value="AT2G24850-RNA" />
    <att type="string" name="molID" value="E33194" />
    <att type="string" name="nodeType" value="RNA" />
    <att type="string" name="location" value="cytosol" />
    <att type="string" name="synonyms" value="TAT::TAT3::TYROSINE AMINOTRANSFERASE::TYROSINE AMINOTRANSFERASE 3" />
    <att type="string" name="comments" value="none" />
    <att type="string" name="references" value="PubMed:9342878" />
  </node>
  <node label="9835" id="9835" name="base">
    <att type="string" name="show" value="TAT" />
    <att type="string" name="molID" value="E9835" />
    <att type="string" name="nodeType" value="polypeptide" />
    <att type="string" name="location" value="cytosol" />
    <att type="string" name="synonyms" value="TAT::TAT3::TYROSINE AMINOTRANSFERASE::TYROSINE AMINOTRANSFERASE 3::tyrosine transaminase::AT2G24850::AT2G24850-MONOMER" />
    <att type="string" name="comments" value="none" />
    <att type="string" name="references" value="PubMed:9342878" />
  </node>
  <node label="3194" id="3194" name="base">
    <att type="string" name="show" value="AT2G24850" />
    <att type="string" name="molID" value="E3194" />
    <att type="string" name="nodeType" value="gene" />
    <att type="string" name="location" value="nucleus" />
    <att type="string" name="synonyms" value="TAT::TAT3::TYROSINE AMINOTRANSFERASE::TYROSINE AMINOTRANSFERASE 3" />
    <att type="string" name="comments" value="none" />
    <att type="string" name="references" value="PubMed:9342878" />
  </node>
  <node label="72630" id="72630" name="base">
    <att type="string" name="show" value="AT2G46370" />
    <att type="string" name="molID" value="E72624" />
    <att type="string" name="nodeType" value="gene" />
    <att type="string" name="location" value="nucleus" />
    <att type="string" name="synonyms" value="FAR-RED INSENSITIVE 219::FIN219::JAR::JAR1::JASMONATE RESISTANT 1" />
    <att type="string" name="comments" value="none" />
    <att type="string" name="references" value="PubMed:10036774::PubMed:10886772::PubMed:10921909::PubMed:11041879::PubMed:11041881::PubMed:11090217::PubMed:11449056::PubMed:12059104::PubMed:12084835::PubMed:12172836::PubMed:12236603::PubMed:12376653::PubMed:12445126::PubMed:12509524::PubMed:12694277::PubMed:12744510::PubMed:12848424::PubMed:12848825::PubMed:12881503::PubMed:14551332::PubMed:14558686::PubMed:14675428::PubMed:15728340::PubMed:15879447::PubMed:15986925::PubMed:16325410::PubMed:16325963::PubMed:16415067::PubMed:16639567::PubMed:16838791::PubMed:8758979::PubMed:9724702::PubMed:9807813" />
  </node>
  <node label="72631" id="72631" name="base">
    <att type="string" name="show" value="AT2G46370-RNA" />
    <att type="string" name="molID" value="E72625" />
    <att type="string" name="nodeType" value="RNA" />
    <att type="string" name="location" value="cytosol" />
    <att type="string" name="synonyms" value="FAR-RED INSENSITIVE 219::FIN219::JAR::JAR1::JASMONATE RESISTANT 1" />
    <att type="string" name="comments" value="none" />
    <att type="string" name="references" value="PubMed:10036774::PubMed:10886772::PubMed:10921909::PubMed:11041879::PubMed:11041881::PubMed:11090217::PubMed:11449056::PubMed:12059104::PubMed:12084835::PubMed:12172836::PubMed:12236603::PubMed:12376653::PubMed:12445126::PubMed:12509524::PubMed:12694277::PubMed:12744510::PubMed:12848424::PubMed:12848825::PubMed:12881503::PubMed:14551332::PubMed:14558686::PubMed:14675428::PubMed:15728340::PubMed:15879447::PubMed:15986925::PubMed:16325410::PubMed:16325963::PubMed:16415067::PubMed:16639567::PubMed:16838791::PubMed:8758979::PubMed:9724702::PubMed:9807813" />
  </node>
  <node label="70368" id="70368" name="base">
    <att type="string" name="show" value="AT2G34600" />
    <att type="string" name="molID" value="E70368" />
    <att type="string" name="nodeType" value="gene" />
    <att type="string" name="location" value="nucleus" />
    <att type="string" name="synonyms" value="none" />
    <att type="string" name="comments" value="none" />
    <att type="string" name="references" value="none" />
  </node>
  <node label="70369" id="70369" name="base">
    <att type="string" name="show" value="AT2G34600-RNA" />
    <att type="string" name="molID" value="E70369" />
    <att type="string" name="nodeType" value="RNA" />
    <att type="string" name="location" value="cytosol" />
    <att type="string" name="synonyms" value="none" />
    <att type="string" name="comments" value="none" />
    <att type="string" name="references" value="none" />
  </node>
  <node label="55708" id="55708" name="base">
    <att type="string" name="show" value="AT1G32640" />
    <att type="string" name="molID" value="E55706" />
    <att type="string" name="nodeType" value="gene" />
    <att type="string" name="location" value="nucleus" />
    <att type="string" name="synonyms" value="ATMYC2::JAI1::JASMONATE INSENSITIVE 1::JIN1::RD22BP1" />
    <att type="string" name="comments" value="none" />
    <att type="string" name="references" value="PubMed:11118137::PubMed:11351099::PubMed:12509522::PubMed:12679534::PubMed:14688297::PubMed:15208388::PubMed:15231736::PubMed:15548743::PubMed:15923349::PubMed:16039901::PubMed:16838791::PubMed:9368419::PubMed:9680973" />
  </node>
  <node label="55709" id="55709" name="base">
    <att type="string" name="show" value="AT1G32640-RNA" />
    <att type="string" name="molID" value="E55707" />
    <att type="string" name="nodeType" value="RNA" />
    <att type="string" name="location" value="cytosol" />
    <att type="string" name="synonyms" value="ATMYC2::JAI1::JASMONATE INSENSITIVE 1::JIN1::RD22BP1" />
    <att type="string" name="comments" value="none" />
    <att type="string" name="references" value="PubMed:11118137::PubMed:11351099::PubMed:12509522::PubMed:12679534::PubMed:14688297::PubMed:15208388::PubMed:15231736::PubMed:15548743::PubMed:15923349::PubMed:16039901::PubMed:16838791::PubMed:9368419::PubMed:9680973" />
  </node>
  <node label="62606" id="62606" name="base">
    <att type="string" name="show" value="AT1G74950" />
    <att type="string" name="molID" value="E62606" />
    <att type="string" name="nodeType" value="gene" />
    <att type="string" name="location" value="nucleus" />
    <att type="string" name="synonyms" value="none" />
    <att type="string" name="comments" value="none" />
    <att type="string" name="references" value="none" />
  </node>
  <node label="62607" id="62607" name="base">
    <att type="string" name="show" value="AT1G74950-RNA" />
    <att type="string" name="molID" value="E62607" />
    <att type="string" name="nodeType" value="RNA" />
    <att type="string" name="location" value="cytosol" />
    <att type="string" name="synonyms" value="none" />
    <att type="string" name="comments" value="none" />
    <att type="string" name="references" value="none" />
  </node>
  <node label="53214" id="53214" name="base">
    <att type="string" name="show" value="AT1G17380" />
    <att type="string" name="molID" value="E53214" />
    <att type="string" name="nodeType" value="gene" />
    <att type="string" name="location" value="nucleus" />
    <att type="string" name="synonyms" value="none" />
    <att type="string" name="comments" value="none" />
    <att type="string" name="references" value="none" />
  </node>
  <node label="53215" id="53215" name="base">
    <att type="string" name="show" value="AT1G17380-RNA" />
    <att type="string" name="molID" value="E53215" />
    <att type="string" name="nodeType" value="RNA" />
    <att type="string" name="location" value="cytosol" />
    <att type="string" name="synonyms" value="none" />
    <att type="string" name="comments" value="none" />
    <att type="string" name="references" value="none" />
  </node>
  <node label="55268" id="55268" name="base">
    <att type="string" name="show" value="AT1G30135" />
    <att type="string" name="molID" value="E55268" />
    <att type="string" name="nodeType" value="gene" />
    <att type="string" name="location" value="nucleus" />
    <att type="string" name="synonyms" value="none" />
    <att type="string" name="comments" value="none" />
    <att type="string" name="references" value="none" />
  </node>
  <node label="55269" id="55269" name="base">
    <att type="string" name="show" value="AT1G30135-RNA" />
    <att type="string" name="molID" value="E55269" />
    <att type="string" name="nodeType" value="RNA" />
    <att type="string" name="location" value="cytosol" />
    <att type="string" name="synonyms" value="none" />
    <att type="string" name="comments" value="none" />
    <att type="string" name="references" value="none" />
  </node>
  <node label="53552" id="53552" name="base">
    <att type="string" name="show" value="AT1G19180" />
    <att type="string" name="molID" value="E53552" />
    <att type="string" name="nodeType" value="gene" />
    <att type="string" name="location" value="nucleus" />
    <att type="string" name="synonyms" value="none" />
    <att type="string" name="comments" value="none" />
    <att type="string" name="references" value="none" />
  </node>
  <node label="53553" id="53553" name="base">
    <att type="string" name="show" value="AT1G19180-RNA" />
    <att type="string" name="molID" value="E53553" />
    <att type="string" name="nodeType" value="RNA" />
    <att type="string" name="location" value="cytosol" />
    <att type="string" name="synonyms" value="none" />
    <att type="string" name="comments" value="none" />
    <att type="string" name="references" value="none" />
  </node>
  <node label="66458" id="66458" name="base">
    <att type="string" name="show" value="AT2G14610" />
    <att type="string" name="molID" value="E66456" />
    <att type="string" name="nodeType" value="gene" />
    <att type="string" name="location" value="nucleus" />
    <att type="string" name="synonyms" value="PATHOGENESIS-RELATED GENE 1::PATHOGENESIS-RELATED PROTEIN 1::PATHOGENESIS-RELATED PROTEIN-1-LIKE::PR-1::PR-1-LIKE::PR1" />
    <att type="string" name="comments" value="none" />
    <att type="string" name="references" value="PubMed:10458608::PubMed:10550898::PubMed:10677553::PubMed:11551076::PubMed:11706189::PubMed:11850411::PubMed:11971137::PubMed:12000796::PubMed:12060287::PubMed:12100485::PubMed:12226503::PubMed:12381270::PubMed:12410815::PubMed:12430020::PubMed:12650449::PubMed:12746539::PubMed:12805614::PubMed:12828637::PubMed:12857828::PubMed:1392589::PubMed:14507997::PubMed:14729910::PubMed:14756307::PubMed:14765119::PubMed:15634206::PubMed:15654638::PubMed:15724995::PubMed:15749762::PubMed:15821979::PubMed:15980201::PubMed:15986925::PubMed:15986928::PubMed:15990873::PubMed:16025344::PubMed:16048996::PubMed:16113213::PubMed:16117848::PubMed:16169957::PubMed:16207747::PubMed:16377744::PubMed:16415066::PubMed:16461580::PubMed:16549362::PubMed:16790029::PubMed:16824183::PubMed:16838791::PubMed:16941900::PubMed:7948864::PubMed:8725243::PubMed:9338960::PubMed:9628020::PubMed:9881167" />
  </node>
  <node label="66459" id="66459" name="base">
    <att type="string" name="show" value="AT2G14610-RNA" />
    <att type="string" name="molID" value="E66457" />
    <att type="string" name="nodeType" value="RNA" />
    <att type="string" name="location" value="cytosol" />
    <att type="string" name="synonyms" value="PATHOGENESIS-RELATED GENE 1::PATHOGENESIS-RELATED PROTEIN 1::PATHOGENESIS-RELATED PROTEIN-1-LIKE::PR-1::PR-1-LIKE::PR1" />
    <att type="string" name="comments" value="none" />
    <att type="string" name="references" value="PubMed:10458608::PubMed:10550898::PubMed:10677553::PubMed:11551076::PubMed:11706189::PubMed:11850411::PubMed:11971137::PubMed:12000796::PubMed:12060287::PubMed:12100485::PubMed:12226503::PubMed:12381270::PubMed:12410815::PubMed:12430020::PubMed:12650449::PubMed:12746539::PubMed:12805614::PubMed:12828637::PubMed:12857828::PubMed:1392589::PubMed:14507997::PubMed:14729910::PubMed:14756307::PubMed:14765119::PubMed:15634206::PubMed:15654638::PubMed:15724995::PubMed:15749762::PubMed:15821979::PubMed:15980201::PubMed:15986925::PubMed:15986928::PubMed:15990873::PubMed:16025344::PubMed:16048996::PubMed:16113213::PubMed:16117848::PubMed:16169957::PubMed:16207747::PubMed:16377744::PubMed:16415066::PubMed:16461580::PubMed:16549362::PubMed:16790029::PubMed:16824183::PubMed:16838791::PubMed:16941900::PubMed:7948864::PubMed:8725243::PubMed:9338960::PubMed:9628020::PubMed:9881167" />
  </node>
  <node label="76496" id="76496" name="base">
    <att type="string" name="show" value="AT3G18760" />
    <att type="string" name="molID" value="E76496" />
    <att type="string" name="nodeType" value="gene" />
    <att type="string" name="location" value="nucleus" />
    <att type="string" name="synonyms" value="none" />
    <att type="string" name="comments" value="none" />
    <att type="string" name="references" value="none" />
  </node>
  <node label="76497" id="76497" name="base">
    <att type="string" name="show" value="AT3G18760-RNA" />
    <att type="string" name="molID" value="E76497" />
    <att type="string" name="nodeType" value="RNA" />
    <att type="string" name="location" value="cytosol" />
    <att type="string" name="synonyms" value="none" />
    <att type="string" name="comments" value="none" />
    <att type="string" name="references" value="none" />
  </node>
  <node label="31696" id="31696" name="base">
    <att type="string" name="show" value="AT1G17420-RNA" />
    <att type="string" name="molID" value="E31696" />
    <att type="string" name="nodeType" value="RNA" />
    <att type="string" name="location" value="cytosol" />
    <att type="string" name="synonyms" value="LIPOXYGENASE::LOX3" />
    <att type="string" name="comments" value="none" />
    <att type="string" name="references" value="PubMed:16258015::PubMed:8305494::PubMed:8702864::PubMed:9232884" />
  </node>
  <node label="167338" id="167338" name="base">
    <att type="string" name="show" value="LOX3" />
    <att type="string" name="molID" value="E8347" />
    <att type="string" name="nodeType" value="polypeptide" />
    <att type="string" name="location" value="plastid" />
    <att type="string" name="synonyms" value="LIPOXYGENASE::LOX3::AT1G17420::AT1G17420-MONOMER" />
    <att type="string" name="comments" value="none" />
    <att type="string" name="references" value="PubMed:16258015::PubMed:8305494::PubMed:8702864::PubMed:9232884" />
  </node>
  <node label="1696" id="1696" name="base">
    <att type="string" name="show" value="AT1G17420" />
    <att type="string" name="molID" value="E1696" />
    <att type="string" name="nodeType" value="gene" />
    <att type="string" name="location" value="nucleus" />
    <att type="string" name="synonyms" value="LIPOXYGENASE::LOX3::AT1G17420" />
    <att type="string" name="comments" value="none" />
    <att type="string" name="references" value="PubMed:16258015::PubMed:8305494::PubMed:8702864::PubMed:9232884" />
  </node>
  <node label="57774" id="57774" name="base">
    <att type="string" name="show" value="AT1G48500" />
    <att type="string" name="molID" value="E57774" />
    <att type="string" name="nodeType" value="gene" />
    <att type="string" name="location" value="nucleus" />
    <att type="string" name="synonyms" value="none" />
    <att type="string" name="comments" value="none" />
    <att type="string" name="references" value="none" />
  </node>
  <node label="57775" id="57775" name="base">
    <att type="string" name="show" value="AT1G48500-RNA" />
    <att type="string" name="molID" value="E57775" />
    <att type="string" name="nodeType" value="RNA" />
    <att type="string" name="location" value="cytosol" />
    <att type="string" name="synonyms" value="none" />
    <att type="string" name="comments" value="none" />
    <att type="string" name="references" value="none" />
  </node>
  <node label="94458" id="94458" name="base">
    <att type="string" name="show" value="AT5G13220" />
    <att type="string" name="molID" value="E94458" />
    <att type="string" name="nodeType" value="gene" />
    <att type="string" name="location" value="nucleus" />
    <att type="string" name="synonyms" value="none" />
    <att type="string" name="comments" value="none" />
    <att type="string" name="references" value="none" />
  </node>
  <node label="94459" id="94459" name="base">
    <att type="string" name="show" value="AT5G13220-RNA" />
    <att type="string" name="molID" value="E94459" />
    <att type="string" name="nodeType" value="RNA" />
    <att type="string" name="location" value="cytosol" />
    <att type="string" name="synonyms" value="none" />
    <att type="string" name="comments" value="none" />
    <att type="string" name="references" value="none" />
  </node>
  <node label="96532" id="96532" name="base">
    <att type="string" name="show" value="AT5G24770" />
    <att type="string" name="molID" value="E96530" />
    <att type="string" name="nodeType" value="gene" />
    <att type="string" name="location" value="nucleus" />
    <att type="string" name="synonyms" value="VEGETATIVE STORAGE PROTEIN 2::VSP2" />
    <att type="string" name="comments" value="none" />
    <att type="string" name="references" value="PubMed:11340179::PubMed:11351099::PubMed:11941471::PubMed:11982938::PubMed:12819969::PubMed:15960623::PubMed:16258017::PubMed:16258019::PubMed:16442528::PubMed:9747802" />
  </node>
  <node label="96533" id="96533" name="base">
    <att type="string" name="show" value="AT5G24770-RNA" />
    <att type="string" name="molID" value="E96531" />
    <att type="string" name="nodeType" value="RNA" />
    <att type="string" name="location" value="cytosol" />
    <att type="string" name="synonyms" value="VEGETATIVE STORAGE PROTEIN 2::VSP2" />
    <att type="string" name="comments" value="none" />
    <att type="string" name="references" value="PubMed:11340179::PubMed:11351099::PubMed:11941471::PubMed:11982938::PubMed:12819969::PubMed:15960623::PubMed:16258017::PubMed:16258019::PubMed:16442528::PubMed:9747802" />
  </node>
  <node label="162596" id="162596" name="base">
    <att type="string" name="show" value="JAR1" />
    <att type="string" name="molID" value="E135085" />
    <att type="string" name="nodeType" value="polypeptide" />
    <att type="string" name="location" value="cytosol" />
    <att type="string" name="synonyms" value="catalytic::FAR-RED INSENSITIVE 219::FIN219::JAR::JAR1::JASMONATE RESISTANT 1::JAR1&#xA;" />
    <att type="string" name="comments" value="none" />
    <att type="string" name="references" value="PubMed:10036774::PubMed:10886772::PubMed:10921909::PubMed:11041879::PubMed:11041881::PubMed:11090217::PubMed:11449056::PubMed:12059104::PubMed:12084835::PubMed:12172836::PubMed:12236603::PubMed:12376653::PubMed:12445126::PubMed:12509524::PubMed:12694277::PubMed:12744510::PubMed:12848424::PubMed:12848825::PubMed:12881503::PubMed:14551332::PubMed:14558686::PubMed:14675428::PubMed:15728340::PubMed:15879447::PubMed:15986925::PubMed:16325410::PubMed:16325963::PubMed:16415067::PubMed:16639567::PubMed:16838791::PubMed:8758979::PubMed:9724702::PubMed:9807813" />
  </node>
  <node label="163031" id="163031" name="base">
    <att type="string" name="show" value="VSP2" />
    <att type="string" name="molID" value="E147035" />
    <att type="string" name="nodeType" value="polypeptide" />
    <att type="string" name="location" value="cytosol" />
    <att type="string" name="synonyms" value="acid phosphatase::VEGETATIVE STORAGE PROTEIN 2::VSP2::AT5G24770" />
    <att type="string" name="comments" value="none" />
    <att type="string" name="references" value="PubMed:11340179::PubMed:11351099::PubMed:11941471::PubMed:11982938::PubMed:12819969::PubMed:15960623::PubMed:16258017::PubMed:16258019::PubMed:16442528::PubMed:9747802" />
  </node>
  <node label="100266" id="100266" name="base">
    <att type="string" name="show" value="AT5G44420" />
    <att type="string" name="molID" value="E100264" />
    <att type="string" name="nodeType" value="gene" />
    <att type="string" name="location" value="nucleus" />
    <att type="string" name="synonyms" value="PDF1.2" />
    <att type="string" name="comments" value="none" />
    <att type="string" name="references" value="PubMed:10077677::PubMed:10571872::PubMed:10594097::PubMed:10608663::PubMed:10677553::PubMed:11058166::PubMed:11161023::PubMed:11161062::PubMed:11165257::PubMed:11287667::PubMed:11311233::PubMed:11340179::PubMed:11402183::PubMed:11437247::PubMed:11439127::PubMed:11439128::PubMed:11439131::PubMed:11481500::PubMed:11862946::PubMed:11971137::PubMed:12019515::PubMed:12028576::PubMed:12060223::PubMed:12615947::PubMed:12650449::PubMed:12805630::PubMed:12819969::PubMed:12848424::PubMed:14507997::PubMed:14601670::PubMed:14615603::PubMed:14675428::PubMed:14716563::PubMed:15634206::PubMed:15828688::PubMed:15955924::PubMed:15980201::PubMed:16339855::PubMed:16785434::PubMed:8989885::PubMed:9001391::PubMed:9144959::PubMed:9338960::PubMed:9836748::PubMed:9869413::PubMed:9927638" />
  </node>
  <node label="100267" id="100267" name="base">
    <att type="string" name="show" value="AT5G44420-RNA" />
    <att type="string" name="molID" value="E100265" />
    <att type="string" name="nodeType" value="RNA" />
    <att type="string" name="location" value="cytosol" />
    <att type="string" name="synonyms" value="PDF1.2" />
    <att type="string" name="comments" value="none" />
    <att type="string" name="references" value="PubMed:10077677::PubMed:10571872::PubMed:10594097::PubMed:10608663::PubMed:10677553::PubMed:11058166::PubMed:11161023::PubMed:11161062::PubMed:11165257::PubMed:11287667::PubMed:11311233::PubMed:11340179::PubMed:11402183::PubMed:11437247::PubMed:11439127::PubMed:11439128::PubMed:11439131::PubMed:11481500::PubMed:11862946::PubMed:11971137::PubMed:12019515::PubMed:12028576::PubMed:12060223::PubMed:12615947::PubMed:12650449::PubMed:12805630::PubMed:12819969::PubMed:12848424::PubMed:14507997::PubMed:14601670::PubMed:14615603::PubMed:14675428::PubMed:14716563::PubMed:15634206::PubMed:15828688::PubMed:15955924::PubMed:15980201::PubMed:16339855::PubMed:16785434::PubMed:8989885::PubMed:9001391::PubMed:9144959::PubMed:9338960::PubMed:9836748::PubMed:9869413::PubMed:9927638" />
  </node>
  <node label="174888" id="174888" name="base">
    <att type="string" name="show" value="PDF1.2" />
    <att type="string" name="molID" value="E148902" />
    <att type="string" name="nodeType" value="polypeptide" />
    <att type="string" name="location" value="cytosol" />
    <att type="string" name="synonyms" value="PDF1.2" />
    <att type="string" name="comments" value="none" />
    <att type="string" name="references" value="PubMed:10077677::PubMed:10571872::PubMed:10594097::PubMed:10608663::PubMed:10677553::PubMed:11058166::PubMed:11161023::PubMed:11161062::PubMed:11165257::PubMed:11287667::PubMed:11311233::PubMed:11340179::PubMed:11402183::PubMed:11437247::PubMed:11439127::PubMed:11439128::PubMed:11439131::PubMed:11481500::PubMed:11862946::PubMed:11971137::PubMed:12019515::PubMed:12028576::PubMed:12060223::PubMed:12615947::PubMed:12650449::PubMed:12805630::PubMed:12819969::PubMed:12848424::PubMed:14507997::PubMed:14601670::PubMed:14615603::PubMed:14675428::PubMed:14716563::PubMed:15634206::PubMed:15828688::PubMed:15955924::PubMed:15980201::PubMed:16339855::PubMed:16785434::PubMed:8989885::PubMed:9001391::PubMed:9144959::PubMed:9338960::PubMed:9836748::PubMed:9869413::PubMed:9927638" />
  </node>
  <node label="71410" id="71410" name="base">
    <att type="string" name="show" value="AT2G39940" />
    <att type="string" name="molID" value="E71408" />
    <att type="string" name="nodeType" value="gene" />
    <att type="string" name="location" value="nucleus" />
    <att type="string" name="synonyms" value="COI1::CORONATINE INSENSITIVE 1" />
    <att type="string" name="comments" value="none" />
    <att type="string" name="references" value="PubMed:10758491::PubMed:10810145::PubMed:10886772::PubMed:11019805::PubMed:11123796::PubMed:11161062::PubMed:11169191::PubMed:11340179::PubMed:11402212::PubMed:11418339::PubMed:11439131::PubMed:11439137::PubMed:11592974::PubMed:11678272::PubMed:11891244::PubMed:11950974::PubMed:12028576::PubMed:12172031::PubMed:12172836::PubMed:12244256::PubMed:12428010::PubMed:12430020::PubMed:12445118::PubMed:12481064::PubMed:12509524::PubMed:12509529::PubMed:12529537::PubMed:12626746::PubMed:12694596::PubMed:12724535::PubMed:12805591::PubMed:14534323::PubMed:14534324::PubMed:14555693::PubMed:14688297::PubMed:14749489::PubMed:14756769::PubMed:15075400::PubMed:15215516::PubMed:15242170::PubMed:15494554::PubMed:15773856::PubMed:15860010::PubMed:15923339::PubMed:15923348::PubMed:16021335::PubMed:16039901::PubMed:16258017::PubMed:7480347::PubMed:9342878::PubMed:9501136::PubMed:9582125::PubMed:9618564::PubMed:9648747::PubMed:9680973::PubMed:9836748::PubMed:9844023" />
  </node>
  <node label="71411" id="71411" name="base">
    <att type="string" name="show" value="AT2G39940-RNA" />
    <att type="string" name="molID" value="E71409" />
    <att type="string" name="nodeType" value="RNA" />
    <att type="string" name="location" value="cytosol" />
    <att type="string" name="synonyms" value="COI1::CORONATINE INSENSITIVE 1" />
    <att type="string" name="comments" value="none" />
    <att type="string" name="references" value="PubMed:10758491::PubMed:10810145::PubMed:10886772::PubMed:11019805::PubMed:11123796::PubMed:11161062::PubMed:11169191::PubMed:11340179::PubMed:11402212::PubMed:11418339::PubMed:11439131::PubMed:11439137::PubMed:11592974::PubMed:11678272::PubMed:11891244::PubMed:11950974::PubMed:12028576::PubMed:12172031::PubMed:12172836::PubMed:12244256::PubMed:12428010::PubMed:12430020::PubMed:12445118::PubMed:12481064::PubMed:12509524::PubMed:12509529::PubMed:12529537::PubMed:12626746::PubMed:12694596::PubMed:12724535::PubMed:12805591::PubMed:14534323::PubMed:14534324::PubMed:14555693::PubMed:14688297::PubMed:14749489::PubMed:14756769::PubMed:15075400::PubMed:15215516::PubMed:15242170::PubMed:15494554::PubMed:15773856::PubMed:15860010::PubMed:15923339::PubMed:15923348::PubMed:16021335::PubMed:16039901::PubMed:16258017::PubMed:7480347::PubMed:9342878::PubMed:9501136::PubMed:9582125::PubMed:9618564::PubMed:9648747::PubMed:9680973::PubMed:9836748::PubMed:9844023" />
  </node>
  <node label="178320" id="178320" name="base">
    <att type="string" name="show" value="COI1" />
    <att type="string" name="molID" value="E134475" />
    <att type="string" name="nodeType" value="polypeptide" />
    <att type="string" name="location" value="cytosol" />
    <att type="string" name="synonyms" value="COI1::CORONATINE INSENSITIVE 1" />
    <att type="string" name="comments" value="none" />
    <att type="string" name="references" value="PubMed:10758491::PubMed:10810145::PubMed:10886772::PubMed:11019805::PubMed:11123796::PubMed:11161062::PubMed:11169191::PubMed:11340179::PubMed:11402212::PubMed:11418339::PubMed:11439131::PubMed:11439137::PubMed:11592974::PubMed:11678272::PubMed:11891244::PubMed:11950974::PubMed:12028576::PubMed:12172031::PubMed:12172836::PubMed:12244256::PubMed:12428010::PubMed:12430020::PubMed:12445118::PubMed:12481064::PubMed:12509524::PubMed:12509529::PubMed:12529537::PubMed:12626746::PubMed:12694596::PubMed:12724535::PubMed:12805591::PubMed:14534323::PubMed:14534324::PubMed:14555693::PubMed:14688297::PubMed:14749489::PubMed:14756769::PubMed:15075400::PubMed:15215516::PubMed:15242170::PubMed:15494554::PubMed:15773856::PubMed:15860010::PubMed:15923339::PubMed:15923348::PubMed:16021335::PubMed:16039901::PubMed:16258017::PubMed:7480347::PubMed:9342878::PubMed:9501136::PubMed:9582125::PubMed:9618564::PubMed:9648747::PubMed:9680973::PubMed:9836748::PubMed:9844023" />
  </node>
  <node label="376783" id="376783" name="base">
    <att type="string" name="show" value="JA-Ile" />
    <att type="string" name="molID" value="E275548" />
    <att type="string" name="nodeType" value="metabolite" />
    <att type="string" name="location" value="cytosol" />
    <att type="string" name="synonyms" value="none" />
    <att type="string" name="comments" value="none" />
    <att type="string" name="references" value="none" />
  </node>
  <node label="376788" id="376788" name="base">
    <att type="string" name="show" value="JAZ1" />
    <att type="string" name="molID" value="E125546" />
    <att type="string" name="nodeType" value="polypeptide" />
    <att type="string" name="location" value="nucleus" />
    <att type="string" name="synonyms" value="none" />
    <att type="string" name="comments" value="none" />
    <att type="string" name="references" value="none" />
  </node>
  <node label="376790" id="376790" name="base">
    <att type="string" name="show" value="JAZ2" />
    <att type="string" name="molID" value="E130073" />
    <att type="string" name="nodeType" value="polypeptide" />
    <att type="string" name="location" value="nucleus" />
    <att type="string" name="synonyms" value="JAZ2" />
    <att type="string" name="comments" value="none" />
    <att type="string" name="references" value="none" />
  </node>
  <node label="376791" id="376791" name="base">
    <att type="string" name="show" value="JAZ5" />
    <att type="string" name="molID" value="E125377" />
    <att type="string" name="nodeType" value="polypeptide" />
    <att type="string" name="location" value="nucleus" />
    <att type="string" name="synonyms" value="JAZ5" />
    <att type="string" name="comments" value="none" />
    <att type="string" name="references" value="none" />
  </node>
  <node label="376792" id="376792" name="base">
    <att type="string" name="show" value="JAZ6" />
    <att type="string" name="molID" value="E129851" />
    <att type="string" name="nodeType" value="polypeptide" />
    <att type="string" name="location" value="nucleus" />
    <att type="string" name="synonyms" value="JAZ6" />
    <att type="string" name="comments" value="none" />
    <att type="string" name="references" value="none" />
  </node>
  <node label="376793" id="376793" name="base">
    <att type="string" name="show" value="JAZ7" />
    <att type="string" name="molID" value="E133954" />
    <att type="string" name="nodeType" value="polypeptide" />
    <att type="string" name="location" value="nucleus" />
    <att type="string" name="synonyms" value="JAZ7" />
    <att type="string" name="comments" value="none" />
    <att type="string" name="references" value="none" />
  </node>
  <node label="376794" id="376794" name="base">
    <att type="string" name="show" value="JAZ8" />
    <att type="string" name="molID" value="E126404" />
    <att type="string" name="nodeType" value="polypeptide" />
    <att type="string" name="location" value="nucleus" />
    <att type="string" name="synonyms" value="JAZ8" />
    <att type="string" name="comments" value="none" />
    <att type="string" name="references" value="none" />
  </node>
  <node label="376795" id="376795" name="base">
    <att type="string" name="show" value="JAZ9" />
    <att type="string" name="molID" value="E129690" />
    <att type="string" name="nodeType" value="polypeptide" />
    <att type="string" name="location" value="nucleus" />
    <att type="string" name="synonyms" value="JAZ9" />
    <att type="string" name="comments" value="none" />
    <att type="string" name="references" value="none" />
  </node>
  <node label="376796" id="376796" name="base">
    <att type="string" name="show" value="JAZ10" />
    <att type="string" name="molID" value="E145999" />
    <att type="string" name="nodeType" value="polypeptide" />
    <att type="string" name="location" value="nucleus" />
    <att type="string" name="synonyms" value="JAZ10" />
    <att type="string" name="comments" value="none" />
    <att type="string" name="references" value="none" />
  </node>
  <node label="178443" id="178443" name="base">
    <att type="string" name="show" value="AtMYC2" />
    <att type="string" name="molID" value="E126624" />
    <att type="string" name="nodeType" value="polypeptide" />
    <att type="string" name="location" value="nucleus" />
    <att type="string" name="synonyms" value="ATMYC2::JAI1::JASMONATE INSENSITIVE 1::JIN1::RD22BP1" />
    <att type="string" name="comments" value="from AGRIS, a tf locus" />
    <att type="string" name="references" value="PubMed:11118137::PubMed:11351099::PubMed:12509522::PubMed:12679534::PubMed:14688297::PubMed:15208388::PubMed:15231736::PubMed:15548743::PubMed:15923349::PubMed:16039901::PubMed:16838791::PubMed:9368419::PubMed:9680973" />
  </node>
  <node label="376815" id="376815" name="base">
    <att type="string" name="show" value="JAI3" />
    <att type="string" name="molID" value="E137018" />
    <att type="string" name="nodeType" value="polypeptide" />
    <att type="string" name="location" value="nucleus" />
    <att type="string" name="synonyms" value="JAI3::JAZ3" />
    <att type="string" name="comments" value="none" />
    <att type="string" name="references" value="none" />
  </node>
  <node label="376816" id="376816" name="base">
    <att type="string" name="show" value="JAZ4" />
    <att type="string" name="molID" value="E127657" />
    <att type="string" name="nodeType" value="polypeptide" />
    <att type="string" name="location" value="nucleus" />
    <att type="string" name="synonyms" value="JAZ4" />
    <att type="string" name="comments" value="none" />
    <att type="string" name="references" value="none" />
  </node>
  <node label="376832" id="376832" name="base">
    <att type="string" name="show" value="PR1" />
    <att type="string" name="molID" value="E131999" />
    <att type="string" name="nodeType" value="polypeptide" />
    <att type="string" name="location" value="cytosol" />
    <att type="string" name="synonyms" value="PATHOGENESIS-RELATED GENE 1::PATHOGENESIS-RELATED PROTEIN 1::PATHOGENESIS-RELATED PROTEIN-1-LIKE::PR-1::PR-1-LIKE::PR1" />
    <att type="string" name="comments" value="none" />
    <att type="string" name="references" value="none" />
  </node>
  <node label="152752" id="152752" name="base">
    <att type="string" name="show" value="L-iso-leucine" />
    <att type="string" name="molID" value="E700" />
    <att type="string" name="nodeType" value="metabolite" />
    <att type="string" name="location" value="cytosol" />
    <att type="string" name="synonyms" value="I::I-::iso-leucine::ile::isoleucine::L-iso-leucine" />
    <att type="string" name="comments" value="An embryo-lethal mutant of &lt;i&gt;Arabidopsis thaliana&lt;/i&gt;, referred to as &lt;i&gt;bio1&lt;/i&gt;, can be rescued by the addition of biotin and dethiobiotin to arrested embryos |CITS: [2909401]|. The biotin-auxotroph plants produced phenotypically normal seeds with fertile flowers when treated with biotin &lt;i&gt;in vitro&lt;/i&gt; as well as when grown in soil. It has been shown that &lt;i&gt;bio1&lt;/i&gt; embryos contain virtually no biotin indicating a biochemical defect in biotin synthesis rather than a developmental arrest in embryonic lethals |CITS: [Shellhammer90]|. The fact that arrested embryos could be rescued by biotin, dethiobiotin and 7,8-diaminopelargonic acid (DAPA) but not by 7-keto-8-aminopelargonic acid (KAPA) points to a metabolic block prior to the conversion of DAPA to dethiobiotin. The mutant is therefore defective in the 7,8-diaminopelargonic acid aminotransferase |CITS: [2909401]| |CITS: [Shellhammer90]| |CITS: [8676868]|." />
    <att type="string" name="references" value="none" />
  </node>
  <node label="174962" id="174962" name="base">
    <att type="string" name="show" value="(-)-jasmonic acid" />
    <att type="string" name="molID" value="E426" />
    <att type="string" name="nodeType" value="metabolite" />
    <att type="string" name="location" value="cytosol" />
    <att type="string" name="synonyms" value="(1R,2R)-3-oxo-2-(2Z)-2-penten-ylcyclopentanacetic acid::2-{(1R,2R)-3-oxo-2-[(Z)-pent-2-enyl]cyclopentyl}acetate::jasmonate::jasmonic acid::{(1R,2R)-3-oxo-2-[(2Z)-pent-2-en-1-yl]cyclopentyl}acetic acid::(-)-jasmonic acid::(3R,7R)-(-)-jasmonate" />
    <att type="string" name="comments" value="none" />
    <att type="string" name="references" value="PubMed:8074303" />
  </node>
  <node id="376824" label="376824" name="base">
    <att type="string" name="show" value="R" />
    <att type="string" name="molID" value="376824" />
    <att type="string" name="nodeType" value="Positive regulation" />
    <att type="string" name="location" value="nucleus" />
    <att type="string" name="EC" value="null" />
    <att type="string" name="synonyms" value="none" />
    <att type="string" name="comments" value="none" />
    <att type="string" name="references" value="none" />
  </node>
  <node id="376820" label="376820" name="base">
    <att type="string" name="show" value="R" />
    <att type="string" name="molID" value="376820" />
    <att type="string" name="nodeType" value="Negative regulation/Ubiquitin-dependent proteolysis" />
    <att type="string" name="location" value="cytosol" />
    <att type="string" name="EC" value="null" />
    <att type="string" name="synonyms" value="none" />
    <att type="string" name="comments" value="none" />
    <att type="string" name="references" value="Literature:JAZ repressor proteins are targets of the SCFCOI1 complex during jasmonate signaling. Nature, 448:661-665::Literature:The JAZ family of repressors is the missing link in jasmonate signaling. nature, 448: 666-671" />
  </node>
  <node id="376838" label="376838" name="base">
    <att type="string" name="show" value="R" />
    <att type="string" name="molID" value="376838" />
    <att type="string" name="nodeType" value="Enzymatic reaction" />
    <att type="string" name="location" value="cytosol" />
    <att type="string" name="EC" value="null" />
    <att type="string" name="synonyms" value="none" />
    <att type="string" name="comments" value="none" />
    <att type="string" name="references" value="none" />
  </node>
  <node id="376805" label="376805" name="base">
    <att type="string" name="show" value="R" />
    <att type="string" name="molID" value="376805" />
    <att type="string" name="nodeType" value="Negative regulation/Complex formation(yielding inactive protein)" />
    <att type="string" name="location" value="nucleus" />
    <att type="string" name="EC" value="null" />
    <att type="string" name="synonyms" value="none" />
    <att type="string" name="comments" value="none" />
    <att type="string" name="references" value="none" />
  </node>
  <node id="376835" label="376835" name="base">
    <att type="string" name="show" value="R" />
    <att type="string" name="molID" value="376835" />
    <att type="string" name="nodeType" value="Negative regulation/Transcriptional inhibition" />
    <att type="string" name="location" value="nucleus" />
    <att type="string" name="EC" value="null" />
    <att type="string" name="synonyms" value="none" />
    <att type="string" name="comments" value="none" />
    <att type="string" name="references" value="Literature:JASMONATE-INSENSITIVE1 Encodes a MYC Transcription&#xA;Factor Essential to Discriminate between Different&#xA;Jasmonate-Regulated Defense Responses in Arabidopsis. Planat Cell. 16: 1938-1950" />
  </node>
  <node id="376834" label="376834" name="base">
    <att type="string" name="show" value="R" />
    <att type="string" name="molID" value="376834" />
    <att type="string" name="nodeType" value="Positive regulation/Transcriptional activation (unknown mechanism)" />
    <att type="string" name="location" value="nucleus" />
    <att type="string" name="EC" value="null" />
    <att type="string" name="synonyms" value="none" />
    <att type="string" name="comments" value="none" />
    <att type="string" name="references" value="Literature:JASMONATE-INSENSITIVE1 Encodes a MYC Transcription&#xA;Factor Essential to Discriminate between Different&#xA;Jasmonate-Regulated Defense Responses in Arabidopsis. The Plant Cell. 16: 1938-1950" />
  </node>
  <edge source="62162" target="62163" id="62162 (62162 (pp) 62163) 62163" label="62162 (62162 (pp) 62163) 62163">
    <att type="string" name="certainty" value="direct evidence and accepted by experts" />
    <att type="string" name="edgeType" value="Transcription" />
    <att type="string" name="directed" value="0" />
  </edge>
  <edge source="61840" target="61841" id="61840 (61840 (pp) 61841) 61841" label="61840 (61840 (pp) 61841) 61841">
    <att type="string" name="certainty" value="direct evidence and accepted by experts" />
    <att type="string" name="edgeType" value="Transcription" />
    <att type="string" name="directed" value="0" />
  </edge>
  <edge source="33910" target="10545" id="33910 (33910 (pp) 10545) 10545" label="33910 (33910 (pp) 10545) 10545">
    <att type="string" name="certainty" value="direct evidence and accepted by experts" />
    <att type="string" name="edgeType" value="Translation" />
    <att type="string" name="directed" value="0" />
  </edge>
  <edge source="3910" target="33910" id="3910 (3910 (pp) 33910) 33910" label="3910 (3910 (pp) 33910) 33910">
    <att type="string" name="certainty" value="direct evidence and accepted by experts" />
    <att type="string" name="edgeType" value="Transcription" />
    <att type="string" name="directed" value="0" />
  </edge>
  <edge source="33194" target="9835" id="33194 (33194 (pp) 9835) 9835" label="33194 (33194 (pp) 9835) 9835">
    <att type="string" name="certainty" value="direct evidence and accepted by experts" />
    <att type="string" name="edgeType" value="Translation" />
    <att type="string" name="directed" value="0" />
  </edge>
  <edge source="3194" target="33194" id="3194 (3194 (pp) 33194) 33194" label="3194 (3194 (pp) 33194) 33194">
    <att type="string" name="certainty" value="direct evidence and accepted by experts" />
    <att type="string" name="edgeType" value="Transcription" />
    <att type="string" name="directed" value="0" />
  </edge>
  <edge source="72630" target="72631" id="72630 (72630 (pp) 72631) 72631" label="72630 (72630 (pp) 72631) 72631">
    <att type="string" name="certainty" value="direct evidence and accepted by experts" />
    <att type="string" name="edgeType" value="Transcription" />
    <att type="string" name="directed" value="0" />
  </edge>
  <edge source="70368" target="70369" id="70368 (70368 (pp) 70369) 70369" label="70368 (70368 (pp) 70369) 70369">
    <att type="string" name="certainty" value="direct evidence and accepted by experts" />
    <att type="string" name="edgeType" value="Transcription" />
    <att type="string" name="directed" value="0" />
  </edge>
  <edge source="55708" target="55709" id="55708 (55708 (pp) 55709) 55709" label="55708 (55708 (pp) 55709) 55709">
    <att type="string" name="certainty" value="direct evidence and accepted by experts" />
    <att type="string" name="edgeType" value="Transcription" />
    <att type="string" name="directed" value="0" />
  </edge>
  <edge source="62606" target="62607" id="62606 (62606 (pp) 62607) 62607" label="62606 (62606 (pp) 62607) 62607">
    <att type="string" name="certainty" value="direct evidence and accepted by experts" />
    <att type="string" name="edgeType" value="Transcription" />
    <att type="string" name="directed" value="0" />
  </edge>
  <edge source="53214" target="53215" id="53214 (53214 (pp) 53215) 53215" label="53214 (53214 (pp) 53215) 53215">
    <att type="string" name="certainty" value="direct evidence and accepted by experts" />
    <att type="string" name="edgeType" value="Transcription" />
    <att type="string" name="directed" value="0" />
  </edge>
  <edge source="55268" target="55269" id="55268 (55268 (pp) 55269) 55269" label="55268 (55268 (pp) 55269) 55269">
    <att type="string" name="certainty" value="direct evidence and accepted by experts" />
    <att type="string" name="edgeType" value="Transcription" />
    <att type="string" name="directed" value="0" />
  </edge>
  <edge source="53552" target="53553" id="53552 (53552 (pp) 53553) 53553" label="53552 (53552 (pp) 53553) 53553">
    <att type="string" name="certainty" value="direct evidence and accepted by experts" />
    <att type="string" name="edgeType" value="Transcription" />
    <att type="string" name="directed" value="0" />
  </edge>
  <edge source="66458" target="66459" id="66458 (66458 (pp) 66459) 66459" label="66458 (66458 (pp) 66459) 66459">
    <att type="string" name="certainty" value="direct evidence and accepted by experts" />
    <att type="string" name="edgeType" value="Transcription" />
    <att type="string" name="directed" value="0" />
  </edge>
  <edge source="76496" target="76497" id="76496 (76496 (pp) 76497) 76497" label="76496 (76496 (pp) 76497) 76497">
    <att type="string" name="certainty" value="direct evidence and accepted by experts" />
    <att type="string" name="edgeType" value="Transcription" />
    <att type="string" name="directed" value="0" />
  </edge>
  <edge source="31696" target="167338" id="31696 (31696 (pp) 167338) 167338" label="31696 (31696 (pp) 167338) 167338">
    <att type="string" name="certainty" value="direct evidence and accepted by experts" />
    <att type="string" name="edgeType" value="Translation" />
    <att type="string" name="directed" value="0" />
  </edge>
  <edge source="1696" target="31696" id="1696 (1696 (pp) 31696) 31696" label="1696 (1696 (pp) 31696) 31696">
    <att type="string" name="certainty" value="direct evidence and accepted by experts" />
    <att type="string" name="edgeType" value="Transcription" />
    <att type="string" name="directed" value="0" />
  </edge>
  <edge source="57774" target="57775" id="57774 (57774 (pp) 57775) 57775" label="57774 (57774 (pp) 57775) 57775">
    <att type="string" name="certainty" value="direct evidence and accepted by experts" />
    <att type="string" name="edgeType" value="Transcription" />
    <att type="string" name="directed" value="0" />
  </edge>
  <edge source="94458" target="94459" id="94458 (94458 (pp) 94459) 94459" label="94458 (94458 (pp) 94459) 94459">
    <att type="string" name="certainty" value="direct evidence and accepted by experts" />
    <att type="string" name="edgeType" value="Transcription" />
    <att type="string" name="directed" value="0" />
  </edge>
  <edge source="96532" target="96533" id="96532 (96532 (pp) 96533) 96533" label="96532 (96532 (pp) 96533) 96533">
    <att type="string" name="certainty" value="direct evidence and accepted by experts" />
    <att type="string" name="edgeType" value="Transcription" />
    <att type="string" name="directed" value="0" />
  </edge>
  <edge source="72631" target="162596" id="72631 (72631 (pp) 162596) 162596" label="72631 (72631 (pp) 162596) 162596">
    <att type="string" name="certainty" value="direct evidence and accepted by experts" />
    <att type="string" name="edgeType" value="Translation" />
    <att type="string" name="directed" value="0" />
  </edge>
  <edge source="96533" target="163031" id="96533 (96533 (pp) 163031) 163031" label="96533 (96533 (pp) 163031) 163031">
    <att type="string" name="certainty" value="direct evidence and accepted by experts" />
    <att type="string" name="edgeType" value="Translation" />
    <att type="string" name="directed" value="0" />
  </edge>
  <edge source="100266" target="100267" id="100266 (100266 (pp) 100267) 100267" label="100266 (100266 (pp) 100267) 100267">
    <att type="string" name="certainty" value="direct evidence and accepted by experts" />
    <att type="string" name="edgeType" value="Transcription" />
    <att type="string" name="directed" value="0" />
  </edge>
  <edge source="100267" target="174888" id="100267 (100267 (pp) 174888) 174888" label="100267 (100267 (pp) 174888) 174888">
    <att type="string" name="certainty" value="direct evidence and accepted by experts" />
    <att type="string" name="edgeType" value="Translation" />
    <att type="string" name="directed" value="0" />
  </edge>
  <edge source="71410" target="71411" id="71410 (71410 (pp) 71411) 71411" label="71410 (71410 (pp) 71411) 71411">
    <att type="string" name="certainty" value="direct evidence and accepted by experts" />
    <att type="string" name="edgeType" value="Transcription" />
    <att type="string" name="directed" value="0" />
  </edge>
  <edge source="71411" target="178320" id="71411 (71411 (pp) 178320) 178320" label="71411 (71411 (pp) 178320) 178320">
    <att type="string" name="certainty" value="direct evidence and accepted by experts" />
    <att type="string" name="edgeType" value="Translation" />
    <att type="string" name="directed" value="0" />
  </edge>
  <edge source="376783" target="178320" id="376783 (376783 (pp) 178320) 178320" label="376783 (376783 (pp) 178320) 178320">
    <att type="string" name="certainty" value="direct evidence and accepted by experts" />
    <att type="string" name="edgeType" value="Positive regulation" />
    <att type="string" name="directed" value="0" />
  </edge>
  <edge source="376788" target="376805" id="376788 (376788 (pp) 376805) 376805" label="376788 (376788 (pp) 376805) 376805">
    <att type="string" name="certainty" value="direct evidence and accepted by experts" />
    <att type="string" name="edgeType" value="Negative regulation/Complex formation(yielding inactive protein)" />
    <att type="string" name="directed" value="0" />
  </edge>
  <edge source="376790" target="376805" id="376790 (376790 (pp) 376805) 376805" label="376790 (376790 (pp) 376805) 376805">
    <att type="string" name="certainty" value="direct evidence and accepted by experts" />
    <att type="string" name="edgeType" value="Negative regulation/Complex formation(yielding inactive protein)" />
    <att type="string" name="directed" value="0" />
  </edge>
  <edge source="376791" target="376805" id="376791 (376791 (pp) 376805) 376805" label="376791 (376791 (pp) 376805) 376805">
    <att type="string" name="certainty" value="direct evidence and accepted by experts" />
    <att type="string" name="edgeType" value="Negative regulation/Complex formation(yielding inactive protein)" />
    <att type="string" name="directed" value="0" />
  </edge>
  <edge source="376792" target="376805" id="376792 (376792 (pp) 376805) 376805" label="376792 (376792 (pp) 376805) 376805">
    <att type="string" name="certainty" value="direct evidence and accepted by experts" />
    <att type="string" name="edgeType" value="Negative regulation/Complex formation(yielding inactive protein)" />
    <att type="string" name="directed" value="0" />
  </edge>
  <edge source="376793" target="376805" id="376793 (376793 (pp) 376805) 376805" label="376793 (376793 (pp) 376805) 376805">
    <att type="string" name="certainty" value="direct evidence and accepted by experts" />
    <att type="string" name="edgeType" value="Negative regulation/Complex formation(yielding inactive protein)" />
    <att type="string" name="directed" value="0" />
  </edge>
  <edge source="376794" target="376805" id="376794 (376794 (pp) 376805) 376805" label="376794 (376794 (pp) 376805) 376805">
    <att type="string" name="certainty" value="direct evidence and accepted by experts" />
    <att type="string" name="edgeType" value="Negative regulation/Complex formation(yielding inactive protein)" />
    <att type="string" name="directed" value="0" />
  </edge>
  <edge source="376795" target="376805" id="376795 (376795 (pp) 376805) 376805" label="376795 (376795 (pp) 376805) 376805">
    <att type="string" name="certainty" value="direct evidence and accepted by experts" />
    <att type="string" name="edgeType" value="Negative regulation/Complex formation(yielding inactive protein)" />
    <att type="string" name="directed" value="0" />
  </edge>
  <edge source="376796" target="376805" id="376796 (376796 (pp) 376805) 376805" label="376796 (376796 (pp) 376805) 376805">
    <att type="string" name="certainty" value="direct evidence and accepted by experts" />
    <att type="string" name="edgeType" value="Negative regulation/Complex formation(yielding inactive protein)" />
    <att type="string" name="directed" value="0" />
  </edge>
  <edge source="376805" target="178443" id="376805 (376805 (pp) 178443) 178443" label="376805 (376805 (pp) 178443) 178443">
    <att type="string" name="certainty" value="direct evidence and accepted by experts" />
    <att type="string" name="edgeType" value="Negative regulation/Complex formation(yielding inactive protein)" />
    <att type="string" name="directed" value="0" />
  </edge>
  <edge source="53553" target="376788" id="53553 (53553 (pp) 376788) 376788" label="53553 (53553 (pp) 376788) 376788">
    <att type="string" name="certainty" value="direct evidence and accepted by experts" />
    <att type="string" name="edgeType" value="Translation" />
    <att type="string" name="directed" value="0" />
  </edge>
  <edge source="62607" target="376790" id="62607 (62607 (pp) 376790) 376790" label="62607 (62607 (pp) 376790) 376790">
    <att type="string" name="certainty" value="direct evidence and accepted by experts" />
    <att type="string" name="edgeType" value="Translation" />
    <att type="string" name="directed" value="0" />
  </edge>
  <edge source="53215" target="376791" id="53215 (53215 (pp) 376791) 376791" label="53215 (53215 (pp) 376791) 376791">
    <att type="string" name="certainty" value="direct evidence and accepted by experts" />
    <att type="string" name="edgeType" value="Translation" />
    <att type="string" name="directed" value="0" />
  </edge>
  <edge source="70369" target="376793" id="70369 (70369 (pp) 376793) 376793" label="70369 (70369 (pp) 376793) 376793">
    <att type="string" name="certainty" value="direct evidence and accepted by experts" />
    <att type="string" name="edgeType" value="Translation" />
    <att type="string" name="directed" value="0" />
  </edge>
  <edge source="62163" target="376792" id="62163 (62163 (pp) 376792) 376792" label="62163 (62163 (pp) 376792) 376792">
    <att type="string" name="certainty" value="direct evidence and accepted by experts" />
    <att type="string" name="edgeType" value="Translation" />
    <att type="string" name="directed" value="0" />
  </edge>
  <edge source="61841" target="376795" id="61841 (61841 (pp) 376795) 376795" label="61841 (61841 (pp) 376795) 376795">
    <att type="string" name="certainty" value="direct evidence and accepted by experts" />
    <att type="string" name="edgeType" value="Translation" />
    <att type="string" name="directed" value="0" />
  </edge>
  <edge source="94459" target="376796" id="94459 (94459 (pp) 376796) 376796" label="94459 (94459 (pp) 376796) 376796">
    <att type="string" name="certainty" value="direct evidence and accepted by experts" />
    <att type="string" name="edgeType" value="Translation" />
    <att type="string" name="directed" value="0" />
  </edge>
  <edge source="55269" target="376794" id="55269 (55269 (pp) 376794) 376794" label="55269 (55269 (pp) 376794) 376794">
    <att type="string" name="certainty" value="direct evidence and accepted by experts" />
    <att type="string" name="edgeType" value="Translation" />
    <att type="string" name="directed" value="0" />
  </edge>
  <edge source="178320" target="376820" id="178320 (178320 (pp) 376820) 376820" label="178320 (178320 (pp) 376820) 376820">
    <att type="string" name="certainty" value="direct evidence and accepted by experts" />
    <att type="string" name="edgeType" value="Negative regulation/Ubiquitin-dependent proteolysis" />
    <att type="string" name="directed" value="0" />
  </edge>
  <edge source="376820" target="376788" id="376820 (376820 (pp) 376788) 376788" label="376820 (376820 (pp) 376788) 376788">
    <att type="string" name="certainty" value="direct evidence and accepted by experts" />
    <att type="string" name="edgeType" value="Negative regulation/Ubiquitin-dependent proteolysis" />
    <att type="string" name="directed" value="0" />
  </edge>
  <edge source="376820" target="376790" id="376820 (376820 (pp) 376790) 376790" label="376820 (376820 (pp) 376790) 376790">
    <att type="string" name="certainty" value="direct evidence and accepted by experts" />
    <att type="string" name="edgeType" value="Negative regulation/Ubiquitin-dependent proteolysis" />
    <att type="string" name="directed" value="0" />
  </edge>
  <edge source="376820" target="376791" id="376820 (376820 (pp) 376791) 376791" label="376820 (376820 (pp) 376791) 376791">
    <att type="string" name="certainty" value="direct evidence and accepted by experts" />
    <att type="string" name="edgeType" value="Negative regulation/Ubiquitin-dependent proteolysis" />
    <att type="string" name="directed" value="0" />
  </edge>
  <edge source="376820" target="376792" id="376820 (376820 (pp) 376792) 376792" label="376820 (376820 (pp) 376792) 376792">
    <att type="string" name="certainty" value="direct evidence and accepted by experts" />
    <att type="string" name="edgeType" value="Negative regulation/Ubiquitin-dependent proteolysis" />
    <att type="string" name="directed" value="0" />
  </edge>
  <edge source="376820" target="376793" id="376820 (376820 (pp) 376793) 376793" label="376820 (376820 (pp) 376793) 376793">
    <att type="string" name="certainty" value="direct evidence and accepted by experts" />
    <att type="string" name="edgeType" value="Negative regulation/Ubiquitin-dependent proteolysis" />
    <att type="string" name="directed" value="0" />
  </edge>
  <edge source="376820" target="376794" id="376820 (376820 (pp) 376794) 376794" label="376820 (376820 (pp) 376794) 376794">
    <att type="string" name="certainty" value="direct evidence and accepted by experts" />
    <att type="string" name="edgeType" value="Negative regulation/Ubiquitin-dependent proteolysis" />
    <att type="string" name="directed" value="0" />
  </edge>
  <edge source="376820" target="376795" id="376820 (376820 (pp) 376795) 376795" label="376820 (376820 (pp) 376795) 376795">
    <att type="string" name="certainty" value="direct evidence and accepted by experts" />
    <att type="string" name="edgeType" value="Negative regulation/Ubiquitin-dependent proteolysis" />
    <att type="string" name="directed" value="0" />
  </edge>
  <edge source="376820" target="376796" id="376820 (376820 (pp) 376796) 376796" label="376820 (376820 (pp) 376796) 376796">
    <att type="string" name="certainty" value="direct evidence and accepted by experts" />
    <att type="string" name="edgeType" value="Negative regulation/Ubiquitin-dependent proteolysis" />
    <att type="string" name="directed" value="0" />
  </edge>
  <edge source="376820" target="376815" id="376820 (376820 (pp) 376815) 376815" label="376820 (376820 (pp) 376815) 376815">
    <att type="string" name="certainty" value="direct evidence and accepted by experts" />
    <att type="string" name="edgeType" value="Negative regulation/Ubiquitin-dependent proteolysis" />
    <att type="string" name="directed" value="0" />
  </edge>
  <edge source="376820" target="376816" id="376820 (376820 (pp) 376816) 376816" label="376820 (376820 (pp) 376816) 376816">
    <att type="string" name="certainty" value="direct evidence and accepted by experts" />
    <att type="string" name="edgeType" value="Negative regulation/Ubiquitin-dependent proteolysis" />
    <att type="string" name="directed" value="0" />
  </edge>
  <edge source="76497" target="376815" id="76497 (76497 (pp) 376815) 376815" label="76497 (76497 (pp) 376815) 376815">
    <att type="string" name="certainty" value="direct evidence and accepted by experts" />
    <att type="string" name="edgeType" value="Translation" />
    <att type="string" name="directed" value="0" />
  </edge>
  <edge source="57775" target="376816" id="57775 (57775 (pp) 376816) 376816" label="57775 (57775 (pp) 376816) 376816">
    <att type="string" name="certainty" value="direct evidence and accepted by experts" />
    <att type="string" name="edgeType" value="Translation" />
    <att type="string" name="directed" value="0" />
  </edge>
  <edge source="55709" target="178443" id="55709 (55709 (pp) 178443) 178443" label="55709 (55709 (pp) 178443) 178443">
    <att type="string" name="certainty" value="direct evidence and accepted by experts" />
    <att type="string" name="edgeType" value="Translation" />
    <att type="string" name="directed" value="0" />
  </edge>
  <edge source="178443" target="376824" id="178443 (178443 (pp) 376824) 376824" label="178443 (178443 (pp) 376824) 376824">
    <att type="string" name="certainty" value="direct evidence and accepted by experts" />
    <att type="string" name="edgeType" value="Positive regulation" />
    <att type="string" name="directed" value="0" />
  </edge>
  <edge source="376824" target="376788" id="376824 (376824 (pp) 376788) 376788" label="376824 (376824 (pp) 376788) 376788">
    <att type="string" name="certainty" value="direct evidence and accepted by experts" />
    <att type="string" name="edgeType" value="Positive regulation" />
    <att type="string" name="directed" value="0" />
  </edge>
  <edge source="376824" target="376790" id="376824 (376824 (pp) 376790) 376790" label="376824 (376824 (pp) 376790) 376790">
    <att type="string" name="certainty" value="direct evidence and accepted by experts" />
    <att type="string" name="edgeType" value="Positive regulation" />
    <att type="string" name="directed" value="0" />
  </edge>
  <edge source="376824" target="376791" id="376824 (376824 (pp) 376791) 376791" label="376824 (376824 (pp) 376791) 376791">
    <att type="string" name="certainty" value="direct evidence and accepted by experts" />
    <att type="string" name="edgeType" value="Positive regulation" />
    <att type="string" name="directed" value="0" />
  </edge>
  <edge source="376824" target="376792" id="376824 (376824 (pp) 376792) 376792" label="376824 (376824 (pp) 376792) 376792">
    <att type="string" name="certainty" value="direct evidence and accepted by experts" />
    <att type="string" name="edgeType" value="Positive regulation" />
    <att type="string" name="directed" value="0" />
  </edge>
  <edge source="376824" target="376793" id="376824 (376824 (pp) 376793) 376793" label="376824 (376824 (pp) 376793) 376793">
    <att type="string" name="certainty" value="direct evidence and accepted by experts" />
    <att type="string" name="edgeType" value="Positive regulation" />
    <att type="string" name="directed" value="0" />
  </edge>
  <edge source="376824" target="376794" id="376824 (376824 (pp) 376794) 376794" label="376824 (376824 (pp) 376794) 376794">
    <att type="string" name="certainty" value="direct evidence and accepted by experts" />
    <att type="string" name="edgeType" value="Positive regulation" />
    <att type="string" name="directed" value="0" />
  </edge>
  <edge source="376824" target="376795" id="376824 (376824 (pp) 376795) 376795" label="376824 (376824 (pp) 376795) 376795">
    <att type="string" name="certainty" value="direct evidence and accepted by experts" />
    <att type="string" name="edgeType" value="Positive regulation" />
    <att type="string" name="directed" value="0" />
  </edge>
  <edge source="376824" target="376796" id="376824 (376824 (pp) 376796) 376796" label="376824 (376824 (pp) 376796) 376796">
    <att type="string" name="certainty" value="direct evidence and accepted by experts" />
    <att type="string" name="edgeType" value="Positive regulation" />
    <att type="string" name="directed" value="0" />
  </edge>
  <edge source="376824" target="376815" id="376824 (376824 (pp) 376815) 376815" label="376824 (376824 (pp) 376815) 376815">
    <att type="string" name="certainty" value="direct evidence and accepted by experts" />
    <att type="string" name="edgeType" value="Positive regulation" />
    <att type="string" name="directed" value="0" />
  </edge>
  <edge source="376824" target="376816" id="376824 (376824 (pp) 376816) 376816" label="376824 (376824 (pp) 376816) 376816">
    <att type="string" name="certainty" value="direct evidence and accepted by experts" />
    <att type="string" name="edgeType" value="Positive regulation" />
    <att type="string" name="directed" value="0" />
  </edge>
  <edge source="66459" target="376832" id="66459 (66459 (pp) 376832) 376832" label="66459 (66459 (pp) 376832) 376832">
    <att type="string" name="certainty" value="direct evidence and accepted by experts" />
    <att type="string" name="edgeType" value="Translation" />
    <att type="string" name="directed" value="0" />
  </edge>
  <edge source="178443" target="376834" id="178443 (178443 (pp) 376834) 376834" label="178443 (178443 (pp) 376834) 376834">
    <att type="string" name="certainty" value="direct evidence and accepted by experts" />
    <att type="string" name="edgeType" value="Positive regulation/Transcriptional activation (unknown mechanism)" />
    <att type="string" name="directed" value="0" />
  </edge>
  <edge source="376834" target="31696" id="376834 (376834 (pp) 31696) 31696" label="376834 (376834 (pp) 31696) 31696">
    <att type="string" name="certainty" value="direct evidence and accepted by experts" />
    <att type="string" name="edgeType" value="Positive regulation/Transcriptional activation (unknown mechanism)" />
    <att type="string" name="directed" value="0" />
  </edge>
  <edge source="376834" target="33194" id="376834 (376834 (pp) 33194) 33194" label="376834 (376834 (pp) 33194) 33194">
    <att type="string" name="certainty" value="direct evidence and accepted by experts" />
    <att type="string" name="edgeType" value="Positive regulation/Transcriptional activation (unknown mechanism)" />
    <att type="string" name="directed" value="0" />
  </edge>
  <edge source="376834" target="96533" id="376834 (376834 (pp) 96533) 96533" label="376834 (376834 (pp) 96533) 96533">
    <att type="string" name="certainty" value="direct evidence and accepted by experts" />
    <att type="string" name="edgeType" value="Positive regulation/Transcriptional activation (unknown mechanism)" />
    <att type="string" name="directed" value="0" />
  </edge>
  <edge source="178443" target="376835" id="178443 (178443 (pp) 376835) 376835" label="178443 (178443 (pp) 376835) 376835">
    <att type="string" name="certainty" value="direct evidence and accepted by experts" />
    <att type="string" name="edgeType" value="Negative regulation/Transcriptional inhibition" />
    <att type="string" name="directed" value="0" />
  </edge>
  <edge source="376835" target="33910" id="376835 (376835 (pp) 33910) 33910" label="376835 (376835 (pp) 33910) 33910">
    <att type="string" name="certainty" value="direct evidence and accepted by experts" />
    <att type="string" name="edgeType" value="Negative regulation/Transcriptional inhibition" />
    <att type="string" name="directed" value="0" />
  </edge>
  <edge source="376835" target="66459" id="376835 (376835 (pp) 66459) 66459" label="376835 (376835 (pp) 66459) 66459">
    <att type="string" name="certainty" value="direct evidence and accepted by experts" />
    <att type="string" name="edgeType" value="Negative regulation/Transcriptional inhibition" />
    <att type="string" name="directed" value="0" />
  </edge>
  <edge source="376835" target="100267" id="376835 (376835 (pp) 100267) 100267" label="376835 (376835 (pp) 100267) 100267">
    <att type="string" name="certainty" value="direct evidence and accepted by experts" />
    <att type="string" name="edgeType" value="Negative regulation/Transcriptional inhibition" />
    <att type="string" name="directed" value="0" />
  </edge>
  <edge source="152752" target="376838" id="152752 (152752 (pp) 376838) 376838" label="152752 (152752 (pp) 376838) 376838">
    <att type="string" name="certainty" value="several lines of indirect evidence, weak direct evidence" />
    <att type="string" name="edgeType" value="Enzymatic reaction" />
    <att type="string" name="directed" value="1" />
  </edge>
  <edge source="174962" target="376838" id="174962 (174962 (pp) 376838) 376838" label="174962 (174962 (pp) 376838) 376838">
    <att type="string" name="certainty" value="several lines of indirect evidence, weak direct evidence" />
    <att type="string" name="edgeType" value="Enzymatic reaction" />
    <att type="string" name="directed" value="1" />
  </edge>
  <edge source="376838" target="376783" id="376838 (376838 (pp) 376783) 376783" label="376838 (376838 (pp) 376783) 376783">
    <att type="string" name="certainty" value="several lines of indirect evidence, weak direct evidence" />
    <att type="string" name="edgeType" value="Enzymatic reaction" />
    <att type="string" name="directed" value="1" />
  </edge>
  <edge source="162596" target="376838" id="162596 (162596 (pp) 376838) 376838" label="162596 (162596 (pp) 376838) 376838">
    <att type="string" name="certainty" value="several lines of indirect evidence, weak direct evidence" />
    <att type="string" name="edgeType" value="Catalysis" />
    <att type="string" name="directed" value="1" />
  </edge>
</graph>
