# Supplementary material for: MetNetGE: interactive views of biological networks and ontologies
Source: BMC Bioinformatics. 2010 Sep 17;11:469. doi: 10.1186/1471-2105-11-469 (PMC2946353; doi:10.1186/1471-2105-11-469)
Supplement: Additional file 2 — MetNetGE source code. This is the source code of MetNetGE. Please go to MetNetGE.org to find the latest version, dependency packages and tutorials. [file 1471-2105-11-469-S2.ZIP › MetNetGE-1.0.3/SampleData/OverExpress/OverExpress-Pathway.txt]

#ontology node	p-value
All Pathways	1.0
A	0.8
B	0.08
C	0.05
AA	0.25
ALADEG-PWY	0.002
falseOntology	0.332
PYRUVDEHYD-PWY	badValue
FASYN-ELONG-PWY	0.0003
GLUAMCAT-PWY	0.007
PWY-4381	0.03
