# Supplementary material for: MetNetGE: interactive views of biological networks and ontologies
Source: BMC Bioinformatics. 2010 Sep 17;11:469. doi: 10.1186/1471-2105-11-469 (PMC2946353; doi:10.1186/1471-2105-11-469)
Supplement: Additional file 2 — MetNetGE source code. This is the source code of MetNetGE. Please go to MetNetGE.org to find the latest version, dependency packages and tutorials. [file 1471-2105-11-469-S2.ZIP › MetNetGE-1.0.3/SampleData/PathwayOntology/ArabidopsisPathway.xml]

<?xml version="1.0" encoding="UTF-8"?>
<ontology comment="The Pathway Ontology from MetNetDB" fullname="Sample Ontology for Arabidopsis" name="Sample Ontology for Arabidopsis" type="Pathway" url="http://metnet3.vrac.iastate.edu/browse_class.php">
  <class comment="" fullname="Sample Ontology for Arabidopsis" name="Sample Ontology for Arabidopsis" type="Category" url="">
    <class comment="" fullname="PHOTOSYNTHESIS, RESPIRATION AND RELATED ENERGETICS" name="PHOTOSYNTHESIS, RESPIRATION AND RELATED ENERGETICS" type="Category" url="">
      <class comment="" fullname="GLYCOLYSIS" name="GLYCOLYSIS" type="Category" url="">
        <instance comment="" fullname="glycolysis II (plant plastids)" name="glycolysis II (plant plastids)" type="Pathway" url=""/>
        <instance comment="" fullname="Glycolysis-cytosol (WYJ)" name="Glycolysis-cytosol (WYJ)" type="Pathway" url=""/>
      </class>
      <class comment="" fullname="PENTOSE PHOSPHATE PATHWAY" name="PENTOSE PHOSPHATE PATHWAY" type="Category" url="">
        <instance comment="" fullname="non-oxidative branch of the pentose phosphate pathway (v4.0)" name="non-oxidative branch of the pentose phosphate pathway (v4.0)" type="Pathway" url=""/>
        <instance comment="" fullname="oxidative branch of the pentose phosphate pathway (4.0)" name="oxidative branch of the pentose phosphate pathway (4.0)" type="Pathway" url=""/>
        <instance comment="" fullname="superpathway of oxidative and non-oxidative branches of pentose phosphate pathway (v4.0)" name="superpathway of oxidative and non-oxidative branches of pentose phosphate pathway (v4.0)" type="Pathway" url=""/>
      </class>
      <class comment="" fullname="PHOTOSYNTHESIS" name="PHOTOSYNTHESIS" type="Category" url="">
        <instance comment="" fullname="Calvin cycle (v4.0)" name="Calvin cycle (v4.0)" type="Pathway" url=""/>
        <instance comment="" fullname="photorespiration" name="photorespiration" type="Pathway" url=""/>
        <instance comment="" fullname="photosynthesis, light reaction" name="photosynthesis, light reaction" type="Pathway" url=""/>
        <instance comment="" fullname="xanthophyll cycle" name="xanthophyll cycle" type="Pathway" url=""/>
      </class>
      <class comment="" fullname="RESPIRATION - AEROBIC/ANAEROBIC" name="RESPIRATION - AEROBIC/ANAEROBIC" type="Category" url="">
        <instance comment="" fullname="acetyl-CoA biosynthesis (from citrate)" name="acetyl-CoA biosynthesis (from citrate)" type="Pathway" url=""/>
        <instance comment="" fullname="acetyl-CoA biosynthesis (from pyruvate)" name="acetyl-CoA biosynthesis (from pyruvate)" type="Pathway" url=""/>
        <class comment="" fullname="AEROBIC" name="AEROBIC" type="Category" url="">
          <instance comment="" fullname="aerobic respiration (Aracyc)" name="aerobic respiration (Aracyc)" type="Pathway" url=""/>
          <instance comment="" fullname="aerobic respiration -- alternative oxidase pathway" name="aerobic respiration -- alternative oxidase pathway" type="Pathway" url=""/>
          <instance comment="" fullname="C2 Photorespiration cycle (WYJ)" name="C2 Photorespiration cycle (WYJ)" type="Pathway" url=""/>
          <instance comment="" fullname="pyruvate fermentation to ethanol" name="pyruvate fermentation to ethanol" type="Pathway" url=""/>
          <instance comment="" fullname="pyruvate fermentation to lactate" name="pyruvate fermentation to lactate" type="Pathway" url=""/>
        </class>
        <class comment="" fullname="ANEAROBIC" name="ANEAROBIC" type="Category" url="">
          <instance comment="" fullname="glyoxylate cycle" name="glyoxylate cycle" type="Pathway" url=""/>
          <class comment="" fullname="KREBBS" name="KREBBS" type="Category" url="">
            <instance comment="" fullname="TCA cycle" name="TCA cycle" type="Pathway" url=""/>
          </class>
        </class>
      </class>
    </class>
    <class comment="" fullname="Super-Pathways" name="Super-Pathways" type="Category" url="">
      <instance comment="" fullname="ethylene signaling" name="ethylene signaling" type="Pathway" url=""/>
      <instance comment="" fullname="superpathway of acetyl-CoA biosynthesis" name="superpathway of acetyl-CoA biosynthesis" type="Pathway" url=""/>
      <instance comment="" fullname="superpathway of choline biosynthesis" name="superpathway of choline biosynthesis" type="Pathway" url=""/>
      <instance comment="" fullname="superpathway of fatty acid biosynthesis" name="superpathway of fatty acid biosynthesis" type="Pathway" url=""/>
      <instance comment="" fullname="superpathway of GA12 biosynthesis" name="superpathway of GA12 biosynthesis" type="Pathway" url=""/>
      <instance comment="" fullname="superpathway of gibberellin biosynthesis" name="superpathway of gibberellin biosynthesis" type="Pathway" url=""/>
      <instance comment="" fullname="superpathway of glyoxylate cycle" name="superpathway of glyoxylate cycle" type="Pathway" url=""/>
      <instance comment="" fullname="superpathway of histidine, purine and pyrimidine biosynthesis" name="superpathway of histidine, purine and pyrimidine biosynthesis" type="Pathway" url=""/>
      <instance comment="" fullname="superpathway of KDO&lt;SUB&gt;2&lt;/SUB&gt;-lipid A biosynthesis" name="superpathway of KDO&lt;SUB&gt;2&lt;/SUB&gt;-lipid A biosynthesis" type="Pathway" url=""/>
      <instance comment="" fullname="superpathway of lipid-dependent phytate biosynthesis" name="superpathway of lipid-dependent phytate biosynthesis" type="Pathway" url=""/>
      <instance comment="" fullname="superpathway of oxidative and non-oxidative branches of pentose phosphate pathway (v4.0)" name="superpathway of oxidative and non-oxidative branches of pentose phosphate pathway (v4.0)" type="Pathway" url=""/>
      <instance comment="" fullname="superpathway of ribose and deoxyribose phosphate degradation" name="superpathway of ribose and deoxyribose phosphate degradation" type="Pathway" url=""/>
    </class>
    <class comment="" fullname="BIOSYNTHESIS AND INTERCONVERSIONS" name="BIOSYNTHESIS AND INTERCONVERSIONS" type="Category" url="">
      <instance comment="" fullname="&lt;i&gt;trans&lt;/i&gt;-zeatin biosynthesis" name="&lt;i&gt;trans&lt;/i&gt;-zeatin biosynthesis" type="Pathway" url=""/>
      <class comment="" fullname="AMINES AND POLYAMINE BIOSYNTHESIS" name="AMINES AND POLYAMINE BIOSYNTHESIS" type="Category" url="">
        <instance comment="" fullname="putrescine biosynthesis by agmatinase" name="putrescine biosynthesis by agmatinase" type="Pathway" url=""/>
        <instance comment="" fullname="putrescine biosynthesis via &lt;i&gt;N&lt;/i&gt;-carbamoylputrescine" name="putrescine biosynthesis via &lt;i&gt;N&lt;/i&gt;-carbamoylputrescine" type="Pathway" url=""/>
        <instance comment="" fullname="spermidine biosynthesis (v4.0)" name="spermidine biosynthesis (v4.0)" type="Pathway" url=""/>
        <instance comment="" fullname="spermine biosynthesis (v4.0)" name="spermine biosynthesis (v4.0)" type="Pathway" url=""/>
        <instance comment="" fullname="superpathway of polyamine biosynthesis" name="superpathway of polyamine biosynthesis" type="Pathway" url=""/>
        <instance comment="" fullname="UDP-N-acetyl-D-glucosamine biosynthesis" name="UDP-N-acetyl-D-glucosamine biosynthesis" type="Pathway" url=""/>
        <instance comment="" fullname="ureide biosynthesis" name="ureide biosynthesis" type="Pathway" url=""/>
      </class>
      <class comment="" fullname="AMINO ACID BIOSYNTHESIS" name="AMINO ACID BIOSYNTHESIS" type="Category" url="">
        <class comment="" fullname="AMINO ACIDS FAMILY BIOSYNTHESIS" name="AMINO ACIDS FAMILY BIOSYNTHESIS" type="Category" url="">
          <instance comment="" fullname="adenosylmethionine biosynthesis" name="adenosylmethionine biosynthesis" type="Pathway" url=""/>
          <instance comment="" fullname="homomethionine biosynthesis (v3.5)" name="homomethionine biosynthesis (v3.5)" type="Pathway" url=""/>
          <instance comment="" fullname="homoserine biosynthesis" name="homoserine biosynthesis" type="Pathway" url=""/>
          <instance comment="" fullname="superpathway of histidine, purine and pyrimidine biosynthesis" name="superpathway of histidine, purine and pyrimidine biosynthesis" type="Pathway" url=""/>
          <instance comment="" fullname="superpathway of lysine, threonine, and methionine biosynthesis" name="superpathway of lysine, threonine, and methionine biosynthesis" type="Pathway" url=""/>
        </class>
        <class comment="" fullname="INDIVIDUAL AMINO ACID BIOSYNTHESIS" name="INDIVIDUAL AMINO ACID BIOSYNTHESIS" type="Category" url="">
          <class comment="" fullname="ALANINE BIOSYNTHESIS" name="ALANINE BIOSYNTHESIS" type="Category" url="">
            <instance comment="" fullname="alanine biosynthesis I" name="alanine biosynthesis I" type="Pathway" url=""/>
            <instance comment="" fullname="alanine biosynthesis II" name="alanine biosynthesis II" type="Pathway" url=""/>
          </class>
          <class comment="" fullname="ARGININE BIOSYNTHESIS" name="ARGININE BIOSYNTHESIS" type="Category" url="">
            <instance comment="" fullname="arginine biosynthesis I" name="arginine biosynthesis I" type="Pathway" url=""/>
            <instance comment="" fullname="arginine biosynthesis I" name="arginine biosynthesis I" type="Pathway" url=""/>
            <instance comment="" fullname="arginine biosynthesis II (acetyl cycle)" name="arginine biosynthesis II (acetyl cycle)" type="Pathway" url=""/>
            <instance comment="" fullname="arginine biosynthesis III" name="arginine biosynthesis III" type="Pathway" url=""/>
          </class>
          <class comment="" fullname="ASPARAGINE BIOSYNTHESIS" name="ASPARAGINE BIOSYNTHESIS" type="Category" url="">
            <instance comment="" fullname="asparagine biosynthesis I" name="asparagine biosynthesis I" type="Pathway" url=""/>
          </class>
          <class comment="" fullname="ASPARTATE BIOSYNTHESIS" name="ASPARTATE BIOSYNTHESIS" type="Category" url="">
            <instance comment="" fullname="aspartate biosynthesis (v4.0)" name="aspartate biosynthesis (v4.0)" type="Pathway" url=""/>
          </class>
          <class comment="" fullname="beta-ALANE BIOSYNTHESIS" name="beta-ALANE BIOSYNTHESIS" type="Category" url="">
            <instance comment="" fullname="beta-alanine biosynthesis I" name="beta-alanine biosynthesis I" type="Pathway" url=""/>
            <instance comment="" fullname="beta-alanine biosynthesis II" name="beta-alanine biosynthesis II" type="Pathway" url=""/>
            <instance comment="" fullname="beta-alanine biosynthesis III" name="beta-alanine biosynthesis III" type="Pathway" url=""/>
          </class>
          <class comment="" fullname="CYSTEINE BIOSYNTHESIS" name="CYSTEINE BIOSYNTHESIS" type="Category" url="">
            <instance comment="" fullname="cysteine biosynthesis (v4.0)" name="cysteine biosynthesis (v4.0)" type="Pathway" url=""/>
            <instance comment="" fullname="homocysteine and cysteine interconversion" name="homocysteine and cysteine interconversion" type="Pathway" url=""/>
          </class>
          <class comment="" fullname="GLUTAMATE BIOSYNTHESIS" name="GLUTAMATE BIOSYNTHESIS" type="Category" url="">
            <instance comment="" fullname="glutamate biosynthesis I" name="glutamate biosynthesis I" type="Pathway" url=""/>
            <instance comment="" fullname="glutamate biosynthesis II" name="glutamate biosynthesis II" type="Pathway" url=""/>
          </class>
          <class comment="" fullname="GLUTAMINE BIOSYNTHESIS" name="GLUTAMINE BIOSYNTHESIS" type="Category" url="">
            <instance comment="" fullname="glutamine biosynthesis (v4.0)" name="glutamine biosynthesis (v4.0)" type="Pathway" url=""/>
            <instance comment="" fullname="glutathione biosynthesis (v3.5)" name="glutathione biosynthesis (v3.5)" type="Pathway" url=""/>
          </class>
          <class comment="" fullname="GLYCINE BIOSYNTHESIS" name="GLYCINE BIOSYNTHESIS" type="Category" url="">
            <instance comment="" fullname="glycine biosynthesis (v4.0)" name="glycine biosynthesis (v4.0)" type="Pathway" url=""/>
          </class>
          <class comment="" fullname="HISTIDINE BIOSYNTHESIS" name="HISTIDINE BIOSYNTHESIS" type="Category" url="">
            <instance comment="" fullname="histidine biosynthesis (v3.5)" name="histidine biosynthesis (v3.5)" type="Pathway" url=""/>
          </class>
          <class comment="" fullname="ISOLEUCINE BIOSYNTHESIS" name="ISOLEUCINE BIOSYNTHESIS" type="Category" url="">
            <instance comment="" fullname="isoleucine biosynthesis (v4.0)" name="isoleucine biosynthesis (v4.0)" type="Pathway" url=""/>
            <instance comment="" fullname="superpathway of isoleucine biosynthesis" name="superpathway of isoleucine biosynthesis" type="Pathway" url=""/>
          </class>
          <class comment="" fullname="LEUCINE BIOSYNTHESIS" name="LEUCINE BIOSYNTHESIS" type="Category" url="">
            <instance comment="" fullname="leucine biosynthesis (v4.0)" name="leucine biosynthesis (v4.0)" type="Pathway" url=""/>
          </class>
          <class comment="" fullname="LYSINE BIOSYNTHESIS" name="LYSINE BIOSYNTHESIS" type="Category" url="">
            <instance comment="" fullname="lysine biosynthesis" name="lysine biosynthesis" type="Pathway" url=""/>
          </class>
          <class comment="" fullname="METHIONINE BIOSYNTHESIS" name="METHIONINE BIOSYNTHESIS" type="Category" url="">
            <instance comment="" fullname="methionine biosynthesis" name="methionine biosynthesis" type="Pathway" url=""/>
            <instance comment="" fullname="methionine salvage pathway" name="methionine salvage pathway" type="Pathway" url=""/>
            <instance comment="" fullname="S-methylmethionine cycle" name="S-methylmethionine cycle" type="Pathway" url=""/>
            <instance comment="" fullname="SAM cycle" name="SAM cycle" type="Pathway" url=""/>
          </class>
          <class comment="" fullname="OTHER AMINO ACID BIOSYNTHESIS" name="OTHER AMINO ACID BIOSYNTHESIS" type="Category" url="">
            <instance comment="" fullname="citrulline biosynthesis" name="citrulline biosynthesis" type="Pathway" url=""/>
          </class>
          <class comment="" fullname="PHENYLALANINE BIOSYNTHESIS" name="PHENYLALANINE BIOSYNTHESIS" type="Category" url="">
            <instance comment="" fullname="phenylalanine biosynthesis" name="phenylalanine biosynthesis" type="Pathway" url=""/>
          </class>
          <class comment="" fullname="PROLINE BIOSYNTHESIS" name="PROLINE BIOSYNTHESIS" type="Category" url="">
            <instance comment="" fullname="arginine degradation II" name="arginine degradation II" type="Pathway" url=""/>
            <instance comment="" fullname="proline biosynthesis" name="proline biosynthesis" type="Pathway" url=""/>
            <instance comment="" fullname="proline biosynthesis V (from arginine)" name="proline biosynthesis V (from arginine)" type="Pathway" url=""/>
          </class>
          <class comment="" fullname="SERINE BIOSYNTHESIS" name="SERINE BIOSYNTHESIS" type="Category" url="">
            <instance comment="" fullname="serine biosynthesis" name="serine biosynthesis" type="Pathway" url=""/>
          </class>
          <class comment="" fullname="THREONINE BIOSYNTHESIS" name="THREONINE BIOSYNTHESIS" type="Category" url="">
            <instance comment="" fullname="threonine biosynthesis from homoserine" name="threonine biosynthesis from homoserine" type="Pathway" url=""/>
          </class>
          <class comment="" fullname="TRYPTOPHAN BIOSYNTHESIS" name="TRYPTOPHAN BIOSYNTHESIS" type="Category" url="">
            <instance comment="" fullname="tryptophan biosynthesis" name="tryptophan biosynthesis" type="Pathway" url=""/>
          </class>
          <class comment="" fullname="TYROSINE BIOSYNTHESIS" name="TYROSINE BIOSYNTHESIS" type="Category" url="">
            <instance comment="" fullname="tyrosine biosynthesis I" name="tyrosine biosynthesis I" type="Pathway" url=""/>
            <instance comment="" fullname="tyrosine biosynthesis II" name="tyrosine biosynthesis II" type="Pathway" url=""/>
          </class>
          <class comment="" fullname="VALINE BIOSYNTHESIS" name="VALINE BIOSYNTHESIS" type="Category" url="">
            <instance comment="" fullname="valine biosynthesis (v4.0)" name="valine biosynthesis (v4.0)" type="Pathway" url=""/>
          </class>
        </class>
      </class>
      <class comment="" fullname="APOPLAST MACROMOLECULE BIOSYNTHESIS" name="APOPLAST MACROMOLECULE BIOSYNTHESIS" type="Category" url="">
        <instance comment="" fullname="UDP-L-rhamnose biosynthesis" name="UDP-L-rhamnose biosynthesis" type="Pathway" url=""/>
        <class comment="" fullname="CUTICLE SECRETED (EPIDERIMAL)" name="CUTICLE SECRETED (EPIDERIMAL)" type="Category" url="">
          <instance comment="" fullname="Cuticular wax" name="Cuticular wax" type="Pathway" url=""/>
          <instance comment="" fullname="cutin biosynthesis" name="cutin biosynthesis" type="Pathway" url=""/>
          <instance comment="" fullname="epicuticular wax biosynthesis" name="epicuticular wax biosynthesis" type="Pathway" url=""/>
          <instance comment="" fullname="lipid-A-precursor biosynthesis" name="lipid-A-precursor biosynthesis" type="Pathway" url=""/>
        </class>
        <class comment="" fullname="PRIMARY CELL WALL" name="PRIMARY CELL WALL" type="Category" url="">
          <instance comment="" fullname="cellulose biosynthesis" name="cellulose biosynthesis" type="Pathway" url=""/>
        </class>
        <class comment="" fullname="SUBERIN" name="SUBERIN" type="Category" url="">
          <instance comment="" fullname="suberin biosynthesis" name="suberin biosynthesis" type="Pathway" url=""/>
        </class>
      </class>
      <class comment="" fullname="AROMATIC COMPOUND BIOSYNTHESIS" name="AROMATIC COMPOUND BIOSYNTHESIS" type="Category" url="">
        <instance comment="" fullname="salicylic acid biosynthesis" name="salicylic acid biosynthesis" type="Pathway" url=""/>
      </class>
      <class comment="" fullname="CARBOHYDRATE BIOSYNTHESIS" name="CARBOHYDRATE BIOSYNTHESIS" type="Category" url="">
        <class comment="" fullname="LIGOSACCHARIDES" name="LIGOSACCHARIDES" type="Category" url="">
          <instance comment="" fullname="dolichyl-diphosphooligosaccharide biosynthesis" name="dolichyl-diphosphooligosaccharide biosynthesis" type="Pathway" url=""/>
          <instance comment="" fullname="stachyose biosynthesis" name="stachyose biosynthesis" type="Pathway" url=""/>
        </class>
        <class comment="" fullname="POLYSACCHARIDES" name="POLYSACCHARIDES" type="Category" url="">
          <instance comment="" fullname="CMP-KDO biosynthesis I (from D-arabinose 5-phosphate)" name="CMP-KDO biosynthesis I (from D-arabinose 5-phosphate)" type="Pathway" url=""/>
          <instance comment="" fullname="CMP-KDO biosynthesis II (from D-ribulose 5-phosphate)" name="CMP-KDO biosynthesis II (from D-ribulose 5-phosphate)" type="Pathway" url=""/>
          <instance comment="" fullname="UDP-D-apiose biosynthesis (from UDP-D-glucuronate)" name="UDP-D-apiose biosynthesis (from UDP-D-glucuronate)" type="Pathway" url=""/>
          <class comment="" fullname="GLYCOGEN AND STARCH BIOSYNTHESIS" name="GLYCOGEN AND STARCH BIOSYNTHESIS" type="Category" url="">
            <instance comment="" fullname="starch biosynthesis" name="starch biosynthesis" type="Pathway" url=""/>
            <instance comment="" fullname="Starch synthesis" name="Starch synthesis" type="Pathway" url=""/>
          </class>
        </class>
        <class comment="" fullname="SUGARS" name="SUGARS" type="Category" url="">
          <instance comment="" fullname="gluconeogenesis" name="gluconeogenesis" type="Pathway" url=""/>
          <instance comment="" fullname="sucrose biosynthesis (v4.0)" name="sucrose biosynthesis (v4.0)" type="Pathway" url=""/>
          <class comment="" fullname="SUGAR NUCLEOTIDES" name="SUGAR NUCLEOTIDES" type="Category" url="">
            <instance comment="" fullname="CMP-KDO biosynthesis I (from D-arabinose 5-phosphate)" name="CMP-KDO biosynthesis I (from D-arabinose 5-phosphate)" type="Pathway" url=""/>
            <instance comment="" fullname="CMP-KDO biosynthesis II (from D-ribulose 5-phosphate)" name="CMP-KDO biosynthesis II (from D-ribulose 5-phosphate)" type="Pathway" url=""/>
            <instance comment="" fullname="GDP-L-fucose biosynthesis I (from GDP-D-mannose)" name="GDP-L-fucose biosynthesis I (from GDP-D-mannose)" type="Pathway" url=""/>
            <instance comment="" fullname="GDP-L-fucose biosynthesis II (from L-fucose)" name="GDP-L-fucose biosynthesis II (from L-fucose)" type="Pathway" url=""/>
            <instance comment="" fullname="GDP-L-galactose biosynthesis" name="GDP-L-galactose biosynthesis" type="Pathway" url=""/>
            <instance comment="" fullname="inositol oxidation pathway" name="inositol oxidation pathway" type="Pathway" url=""/>
            <instance comment="" fullname="UDP-D-apiose biosynthesis (from UDP-D-glucuronate)" name="UDP-D-apiose biosynthesis (from UDP-D-glucuronate)" type="Pathway" url=""/>
            <instance comment="" fullname="UDP-D-galacturonate biosynthesis I (from UDP-D-glucuronate)" name="UDP-D-galacturonate biosynthesis I (from UDP-D-glucuronate)" type="Pathway" url=""/>
            <instance comment="" fullname="UDP-D-galacturonate biosynthesis II (from D-galacturonate)" name="UDP-D-galacturonate biosynthesis II (from D-galacturonate)" type="Pathway" url=""/>
            <instance comment="" fullname="UDP-D-xylose biosynthesis" name="UDP-D-xylose biosynthesis" type="Pathway" url=""/>
            <instance comment="" fullname="UDP-L-arabinose biosynthesis I (from UDP-xylose)" name="UDP-L-arabinose biosynthesis I (from UDP-xylose)" type="Pathway" url=""/>
            <instance comment="" fullname="UDP-L-arabinose biosynthesis II (from L-arabinose)" name="UDP-L-arabinose biosynthesis II (from L-arabinose)" type="Pathway" url=""/>
            <class comment="" fullname="GDP SUGARS BIOSYNTHESIS" name="GDP SUGARS BIOSYNTHESIS" type="Category" url="">
              <instance comment="" fullname="GDP-D-mannose biosynthesis" name="GDP-D-mannose biosynthesis" type="Pathway" url=""/>
            </class>
            <class comment="" fullname="RHAMNOSE BIOSYNTHESIS" name="RHAMNOSE BIOSYNTHESIS" type="Category" url="">
              <instance comment="" fullname="dTDP-L-rhamnose biosynthesis" name="dTDP-L-rhamnose biosynthesis" type="Pathway" url=""/>
              <instance comment="" fullname="UDP-L-rhamnose biosynthesis" name="UDP-L-rhamnose biosynthesis" type="Pathway" url=""/>
            </class>
            <class comment="" fullname="UDP-SUGAR BIOSYNTHESIS" name="UDP-SUGAR BIOSYNTHESIS" type="Category" url="">
              <instance comment="" fullname="UDP-galactose biosynthesis" name="UDP-galactose biosynthesis" type="Pathway" url=""/>
              <instance comment="" fullname="UDP-glucose biosynthesis (from glucose 6-phosphate)" name="UDP-glucose biosynthesis (from glucose 6-phosphate)" type="Pathway" url=""/>
              <instance comment="" fullname="UDP-glucose biosynthesis (from sucrose)" name="UDP-glucose biosynthesis (from sucrose)" type="Pathway" url=""/>
            </class>
          </class>
          <class comment="" fullname="TREHALOSE BIOSYNTHESIS" name="TREHALOSE BIOSYNTHESIS" type="Category" url="">
            <instance comment="" fullname="trehalose biosynthesis (v4.0)" name="trehalose biosynthesis (v4.0)" type="Pathway" url=""/>
          </class>
        </class>
      </class>
      <class comment="" fullname="COFACTORS, PROSTHETIC GROUPS, ELECTRON CARRIER" name="COFACTORS, PROSTHETIC GROUPS, ELECTRON CARRIER" type="Category" url="">
        <instance comment="" fullname="ubiquinone-9 biosynthesis" name="ubiquinone-9 biosynthesis" type="Pathway" url=""/>
        <class comment="" fullname="CoA" name="CoA" type="Category" url="">
          <instance comment="" fullname="coenzyme A biosynthesis" name="coenzyme A biosynthesis" type="Pathway" url=""/>
          <instance comment="" fullname="pantothenate biosynthesis" name="pantothenate biosynthesis" type="Pathway" url=""/>
        </class>
        <class comment="" fullname="HEME" name="HEME" type="Category" url="">
          <instance comment="" fullname="chlorophyll a biosynthesis I" name="chlorophyll a biosynthesis I" type="Pathway" url=""/>
          <instance comment="" fullname="chlorophyll a biosynthesis II" name="chlorophyll a biosynthesis II" type="Pathway" url=""/>
          <instance comment="" fullname="Chlorophyll Biosynthesis (WYJ)" name="Chlorophyll Biosynthesis (WYJ)" type="Pathway" url=""/>
          <instance comment="" fullname="chlorophyll cycle" name="chlorophyll cycle" type="Pathway" url=""/>
          <instance comment="" fullname="heme biosynthesis (v4.0)" name="heme biosynthesis (v4.0)" type="Pathway" url=""/>
          <instance comment="" fullname="siroheme biosynthesis (v4.0)" name="siroheme biosynthesis (v4.0)" type="Pathway" url=""/>
          <instance comment="" fullname="superpathway of proto- and siroheme biosynthesis (v4.0)" name="superpathway of proto- and siroheme biosynthesis (v4.0)" type="Pathway" url=""/>
        </class>
        <class comment="" fullname="LIPOATE" name="LIPOATE" type="Category" url="">
          <instance comment="" fullname="lipoate biosynthesis and incorporation" name="lipoate biosynthesis and incorporation" type="Pathway" url=""/>
        </class>
        <class comment="" fullname="NAD" name="NAD" type="Category" url="">
          <instance comment="" fullname="NAD biosynthesis (from aspartate) (v3.5)" name="NAD biosynthesis (from aspartate) (v3.5)" type="Pathway" url=""/>
          <instance comment="" fullname="NAD/NADH phosphorylation and dephosphorylation" name="NAD/NADH phosphorylation and dephosphorylation" type="Pathway" url=""/>
          <instance comment="" fullname="pyridine nucleotide cycling (plants)" name="pyridine nucleotide cycling (plants)" type="Pathway" url=""/>
        </class>
        <class comment="" fullname="QUINONES" name="QUINONES" type="Category" url="">
          <instance comment="" fullname="phylloquinone biosynthesis" name="phylloquinone biosynthesis" type="Pathway" url=""/>
          <instance comment="" fullname="vitamin E biosynthesis" name="vitamin E biosynthesis" type="Pathway" url=""/>
        </class>
        <class comment="" fullname="REDUCTANTS" name="REDUCTANTS" type="Category" url="">
          <instance comment="" fullname="&amp;gamma;-glutamyl cycle" name="&amp;gamma;-glutamyl cycle" type="Pathway" url=""/>
          <instance comment="" fullname="APX1 signal transduction pathway" name="APX1 signal transduction pathway" type="Pathway" url=""/>
          <instance comment="" fullname="glutathione redox reactions" name="glutathione redox reactions" type="Pathway" url=""/>
          <instance comment="" fullname="thioredoxin pathway" name="thioredoxin pathway" type="Pathway" url=""/>
        </class>
        <class comment="" fullname="VITAMINS" name="VITAMINS" type="Category" url="">
          <instance comment="" fullname="coenzyme A biosynthesis" name="coenzyme A biosynthesis" type="Pathway" url=""/>
          <instance comment="" fullname="molybdenum cofactor biosynthesis" name="molybdenum cofactor biosynthesis" type="Pathway" url=""/>
          <instance comment="" fullname="riboflavin and FMN and FAD biosynthesis" name="riboflavin and FMN and FAD biosynthesis" type="Pathway" url=""/>
          <instance comment="" fullname="thiamine biosynthesis" name="thiamine biosynthesis" type="Pathway" url=""/>
          <instance comment="" fullname="vitamin E biosynthesis" name="vitamin E biosynthesis" type="Pathway" url=""/>
          <class comment="" fullname="FOLATE" name="FOLATE" type="Category" url="">
            <instance comment="" fullname="folate polyglutamylation I" name="folate polyglutamylation I" type="Pathway" url=""/>
            <instance comment="" fullname="folate polyglutamylation II" name="folate polyglutamylation II" type="Pathway" url=""/>
            <instance comment="" fullname="folate transformations" name="folate transformations" type="Pathway" url=""/>
          </class>
          <class comment="" fullname="PANTOTHENATE" name="PANTOTHENATE" type="Category" url="">
            <instance comment="" fullname="pantothenate biosynthesis" name="pantothenate biosynthesis" type="Pathway" url=""/>
          </class>
          <class comment="" fullname="VITAMIN B6" name="VITAMIN B6" type="Category" url="">
            <instance comment="" fullname="purine nucleotide metabolism (phosphotransfer and nucleotide modification) (v4.0)" name="purine nucleotide metabolism (phosphotransfer and nucleotide modification) (v4.0)" type="Pathway" url=""/>
            <instance comment="" fullname="pyridoxal 5'-phosphate salvage pathway (v4.0)" name="pyridoxal 5'-phosphate salvage pathway (v4.0)" type="Pathway" url=""/>
          </class>
          <class comment="" fullname="VITAMIN C" name="VITAMIN C" type="Category" url="">
            <instance comment="" fullname="ascorbate biosynthesis" name="ascorbate biosynthesis" type="Pathway" url=""/>
            <instance comment="" fullname="ascorbate biosynthesis (v4.0)" name="ascorbate biosynthesis (v4.0)" type="Pathway" url=""/>
          </class>
        </class>
      </class>
      <class comment="" fullname="FATTY ACID AND LIPID BIOSYNTHESIS" name="FATTY ACID AND LIPID BIOSYNTHESIS" type="Category" url="">
        <instance comment="" fullname="Acetyl-CoA Biotin network" name="Acetyl-CoA Biotin network" type="Pathway" url=""/>
        <instance comment="" fullname="acyl-ACP thioesterase pathway" name="acyl-ACP thioesterase pathway" type="Pathway" url=""/>
        <instance comment="" fullname="acyl-CoA synthetase pathway" name="acyl-CoA synthetase pathway" type="Pathway" url=""/>
        <instance comment="" fullname="acyl-CoA thioesterase pathway" name="acyl-CoA thioesterase pathway" type="Pathway" url=""/>
        <instance comment="" fullname="cholesterol biosynthesis" name="cholesterol biosynthesis" type="Pathway" url=""/>
        <instance comment="" fullname="Cuticular wax" name="Cuticular wax" type="Pathway" url=""/>
        <instance comment="" fullname="cutin biosynthesis" name="cutin biosynthesis" type="Pathway" url=""/>
        <instance comment="" fullname="epicuticular wax biosynthesis" name="epicuticular wax biosynthesis" type="Pathway" url=""/>
        <instance comment="" fullname="glycolipid biosynthesis" name="glycolipid biosynthesis" type="Pathway" url=""/>
        <instance comment="" fullname="glycolipid desaturation (v3.5)" name="glycolipid desaturation (v3.5)" type="Pathway" url=""/>
        <instance comment="" fullname="KDO transfer to lipid IV&lt;SUB&gt;A&lt;/SUB&gt;" name="KDO transfer to lipid IV&lt;SUB&gt;A&lt;/SUB&gt;" type="Pathway" url=""/>
        <instance comment="" fullname="lipid-A-precursor biosynthesis" name="lipid-A-precursor biosynthesis" type="Pathway" url=""/>
        <instance comment="" fullname="sphingolipid biosynthesis (plants)" name="sphingolipid biosynthesis (plants)" type="Pathway" url=""/>
        <instance comment="" fullname="sulfolipid biosynthesis" name="sulfolipid biosynthesis" type="Pathway" url=""/>
        <instance comment="" fullname="superpathway of choline biosynthesis" name="superpathway of choline biosynthesis" type="Pathway" url=""/>
        <instance comment="" fullname="superpathway of KDO&lt;SUB&gt;2&lt;/SUB&gt;-lipid A biosynthesis" name="superpathway of KDO&lt;SUB&gt;2&lt;/SUB&gt;-lipid A biosynthesis" type="Pathway" url=""/>
        <instance comment="" fullname="trans,trans-farnesyl diphosphate biosynthesis" name="trans,trans-farnesyl diphosphate biosynthesis" type="Pathway" url=""/>
        <instance comment="" fullname="triacylglycerol biosynthesis" name="triacylglycerol biosynthesis" type="Pathway" url=""/>
        <class comment="" fullname="CHOLINE BIOSYNTHESIS" name="CHOLINE BIOSYNTHESIS" type="Category" url="">
          <instance comment="" fullname="choline biosynthesis I" name="choline biosynthesis I" type="Pathway" url=""/>
          <instance comment="" fullname="choline biosynthesis II" name="choline biosynthesis II" type="Pathway" url=""/>
          <instance comment="" fullname="choline biosynthesis III" name="choline biosynthesis III" type="Pathway" url=""/>
          <instance comment="" fullname="superpathway of choline biosynthesis" name="superpathway of choline biosynthesis" type="Pathway" url=""/>
        </class>
        <class comment="" fullname="FATTY ACID BIOSYNTHESIS" name="FATTY ACID BIOSYNTHESIS" type="Category" url="">
          <instance comment="" fullname="fatty acid biosynthesis - initial steps" name="fatty acid biosynthesis - initial steps" type="Pathway" url=""/>
          <instance comment="" fullname="fatty acid elongation, saturated" name="fatty acid elongation, saturated" type="Pathway" url=""/>
          <instance comment="" fullname="fatty acid synthesis: C16 to C18" name="fatty acid synthesis: C16 to C18" type="Pathway" url=""/>
          <instance comment="" fullname="fatty acid synthesis: C2 to C4" name="fatty acid synthesis: C2 to C4" type="Pathway" url=""/>
          <instance comment="" fullname="fatty acid synthesis: C4 to C16" name="fatty acid synthesis: C4 to C16" type="Pathway" url=""/>
          <instance comment="" fullname="lipoic acid biosynthesis-mt" name="lipoic acid biosynthesis-mt" type="Pathway" url=""/>
          <instance comment="" fullname="very long chain fatty acid biosynthesis" name="very long chain fatty acid biosynthesis" type="Pathway" url=""/>
        </class>
        <class comment="" fullname="FATTY ACID DERIVATIVE BIOSYNTHESIS" name="FATTY ACID DERIVATIVE BIOSYNTHESIS" type="Category" url="">
          <instance comment="" fullname="13-LOX and 13-HPL pathway" name="13-LOX and 13-HPL pathway" type="Pathway" url=""/>
          <instance comment="" fullname="jasmonic acid biosynthesis (v3.5)" name="jasmonic acid biosynthesis (v3.5)" type="Pathway" url=""/>
        </class>
        <class comment="" fullname="PHOSPHOLIPID BIOSYNTHESIS" name="PHOSPHOLIPID BIOSYNTHESIS" type="Category" url="">
          <instance comment="" fullname="cardiolipin biosynthesis" name="cardiolipin biosynthesis" type="Pathway" url=""/>
          <instance comment="" fullname="phospholipid biosynthesis (v3.5)" name="phospholipid biosynthesis (v3.5)" type="Pathway" url=""/>
        </class>
      </class>
      <class comment="" fullname="HORMONE AND REGULATOR BIOSYNTHESIS" name="HORMONE AND REGULATOR BIOSYNTHESIS" type="Category" url="">
        <class comment="" fullname="ABSCISIC ACID BIOSYNTHESIS" name="ABSCISIC ACID BIOSYNTHESIS" type="Category" url="">
          <instance comment="" fullname="abscisic acid biosynthesis" name="abscisic acid biosynthesis" type="Pathway" url=""/>
          <instance comment="" fullname="abscisic acid glucose ester biosynthesis" name="abscisic acid glucose ester biosynthesis" type="Pathway" url=""/>
          <instance comment="" fullname="phaseic acid biosynthesis" name="phaseic acid biosynthesis" type="Pathway" url=""/>
        </class>
        <class comment="" fullname="AUXIN BIOSYNTHESIS" name="AUXIN BIOSYNTHESIS" type="Category" url="">
          <instance comment="" fullname="IAA biosynthesis I" name="IAA biosynthesis I" type="Pathway" url=""/>
          <instance comment="" fullname="IAA biosynthesis II" name="IAA biosynthesis II" type="Pathway" url=""/>
          <instance comment="" fullname="IAA conjugate biosynthesis" name="IAA conjugate biosynthesis" type="Pathway" url=""/>
        </class>
        <class comment="" fullname="BRASSINOSTEROID BIOSYNTHESIS" name="BRASSINOSTEROID BIOSYNTHESIS" type="Category" url="">
          <instance comment="" fullname="brassinosteroid biosynthesis I" name="brassinosteroid biosynthesis I" type="Pathway" url=""/>
          <instance comment="" fullname="brassinosteroid biosynthesis II" name="brassinosteroid biosynthesis II" type="Pathway" url=""/>
          <instance comment="" fullname="brassinosteroid biosynthesis III" name="brassinosteroid biosynthesis III" type="Pathway" url=""/>
        </class>
        <class comment="" fullname="CYTOKININ BIOSYNTHESIS" name="CYTOKININ BIOSYNTHESIS" type="Category" url="">
          <instance comment="" fullname="&lt;i&gt;cis&lt;/i&gt;-zeatin biosynthesis" name="&lt;i&gt;cis&lt;/i&gt;-zeatin biosynthesis" type="Pathway" url=""/>
          <instance comment="" fullname="&lt;i&gt;trans&lt;/i&gt;-zeatin biosynthesis" name="&lt;i&gt;trans&lt;/i&gt;-zeatin biosynthesis" type="Pathway" url=""/>
          <instance comment="" fullname="cytokinins 7-&lt;i&gt;N&lt;/i&gt;-glucoside biosynthesis" name="cytokinins 7-&lt;i&gt;N&lt;/i&gt;-glucoside biosynthesis" type="Pathway" url=""/>
          <instance comment="" fullname="cytokinins 9-&lt;i&gt;N&lt;/i&gt;-glucoside biosynthesis" name="cytokinins 9-&lt;i&gt;N&lt;/i&gt;-glucoside biosynthesis" type="Pathway" url=""/>
          <instance comment="" fullname="cytokinins-&lt;i&gt;O&lt;/i&gt;-glucoside biosynthesis" name="cytokinins-&lt;i&gt;O&lt;/i&gt;-glucoside biosynthesis" type="Pathway" url=""/>
        </class>
        <class comment="" fullname="ETHYLENE BIOSYNTHESIS" name="ETHYLENE BIOSYNTHESIS" type="Category" url="">
          <instance comment="" fullname="ethylene biosynthesis and methionine cycle" name="ethylene biosynthesis and methionine cycle" type="Pathway" url=""/>
          <instance comment="" fullname="ethylene signaling" name="ethylene signaling" type="Pathway" url=""/>
          <instance comment="" fullname="ethylene signaling" name="ethylene signaling" type="Pathway" url=""/>
          <instance comment="" fullname="ethylene signaling" name="ethylene signaling" type="Pathway" url=""/>
          <instance comment="" fullname="ethylene signaling" name="ethylene signaling" type="Pathway" url=""/>
        </class>
        <class comment="" fullname="GIBBERELLIN BIOSYNTHESIS" name="GIBBERELLIN BIOSYNTHESIS" type="Category" url="">
          <instance comment="" fullname="ent-kaurene biosynthesis" name="ent-kaurene biosynthesis" type="Pathway" url=""/>
          <instance comment="" fullname="GA12 biosynthesis" name="GA12 biosynthesis" type="Pathway" url=""/>
          <instance comment="" fullname="gibberellin biosynthesis I (non C-3, non C-13 hydroxylation)" name="gibberellin biosynthesis I (non C-3, non C-13 hydroxylation)" type="Pathway" url=""/>
          <instance comment="" fullname="gibberellin biosynthesis II (early C-3 hydroxylation)" name="gibberellin biosynthesis II (early C-3 hydroxylation)" type="Pathway" url=""/>
          <instance comment="" fullname="gibberellin biosynthesis III (early C-13 hydroxylation)" name="gibberellin biosynthesis III (early C-13 hydroxylation)" type="Pathway" url=""/>
        </class>
        <class comment="" fullname="JASMONIC ACID BIOSYNTHESIS" name="JASMONIC ACID BIOSYNTHESIS" type="Category" url="">
          <instance comment="" fullname="jasmonic acid biosynthesis (v3.5)" name="jasmonic acid biosynthesis (v3.5)" type="Pathway" url=""/>
        </class>
        <class comment="" fullname="SA BIOSYNTHESIS" name="SA BIOSYNTHESIS" type="Category" url="">
          <instance comment="" fullname="salicylic acid biosynthesis" name="salicylic acid biosynthesis" type="Pathway" url=""/>
        </class>
      </class>
      <class comment="" fullname="NUCLEOSIDE AND NUCLEOTIDE BIOSYNTHESIS" name="NUCLEOSIDE AND NUCLEOTIDE BIOSYNTHESIS" type="Category" url="">
        <class comment="" fullname="PURINES" name="PURINES" type="Category" url="">
          <instance comment="" fullname="&lt;i&gt;de novo&lt;/i&gt; biosynthesis of purine nucleotides (v4.0)" name="&lt;i&gt;de novo&lt;/i&gt; biosynthesis of purine nucleotides (v4.0)" type="Pathway" url=""/>
          <instance comment="" fullname="salvage pathways of purine nucleosides" name="salvage pathways of purine nucleosides" type="Pathway" url=""/>
        </class>
        <class comment="" fullname="PYRIMIDINES" name="PYRIMIDINES" type="Category" url="">
          <instance comment="" fullname="de novo biosynthesis of pyrimidine deoxyribonucleotides" name="de novo biosynthesis of pyrimidine deoxyribonucleotides" type="Pathway" url=""/>
          <instance comment="" fullname="de novo biosynthesis of pyrimidine ribonucleotides (v4.0)" name="de novo biosynthesis of pyrimidine ribonucleotides (v4.0)" type="Pathway" url=""/>
          <instance comment="" fullname="pyrimidine nucleotide metabolism (phosphotransfer and nucleotide modification)" name="pyrimidine nucleotide metabolism (phosphotransfer and nucleotide modification)" type="Pathway" url=""/>
          <instance comment="" fullname="pyrimidine salvage pathway" name="pyrimidine salvage pathway" type="Pathway" url=""/>
        </class>
      </class>
      <class comment="" fullname="OTHER BIOSYNTHSIS" name="OTHER BIOSYNTHSIS" type="Category" url="">
        <instance comment="" fullname="chorismate biosynthesis" name="chorismate biosynthesis" type="Pathway" url=""/>
        <instance comment="" fullname="PRPP biosynthesis" name="PRPP biosynthesis" type="Pathway" url=""/>
      </class>
      <class comment="" fullname="SPECALIZED PHYTOCHEMICAL BIOSYNTHESIS" name="SPECALIZED PHYTOCHEMICAL BIOSYNTHESIS" type="Category" url="">
        <class comment="" fullname="FATTY-ACID-DERIVATIVE BIOSYNTHESIS" name="FATTY-ACID-DERIVATIVE BIOSYNTHESIS" type="Category" url="">
          <instance comment="" fullname="13-LOX and 13-HPL pathway" name="13-LOX and 13-HPL pathway" type="Pathway" url=""/>
          <instance comment="" fullname="jasmonic acid biosynthesis (v3.5)" name="jasmonic acid biosynthesis (v3.5)" type="Pathway" url=""/>
        </class>
        <class comment="" fullname="FLAVONOIDS BIOSYNTHESIS" name="FLAVONOIDS BIOSYNTHESIS" type="Category" url="">
          <instance comment="" fullname="Flavonoid (WYJ)" name="Flavonoid (WYJ)" type="Pathway" url=""/>
          <instance comment="" fullname="flavonoid biosynthesis" name="flavonoid biosynthesis" type="Pathway" url=""/>
          <class comment="" fullname="ANTHOCYANINS" name="ANTHOCYANINS" type="Category" url="">
            <instance comment="" fullname="anthocyanin biosynthesis (pelargonidin 3-O-glucoside, cyanidin 3-O-glucoside)" name="anthocyanin biosynthesis (pelargonidin 3-O-glucoside, cyanidin 3-O-glucoside)" type="Pathway" url=""/>
          </class>
          <class comment="" fullname="CHALCONES" name="CHALCONES" type="Category" url="">
            <instance comment="" fullname="flavonoid biosynthesis" name="flavonoid biosynthesis" type="Pathway" url=""/>
          </class>
          <class comment="" fullname="FLAVONES" name="FLAVONES" type="Category" url="">
            <instance comment="" fullname="luteolin biosynthesis" name="luteolin biosynthesis" type="Pathway" url=""/>
          </class>
          <class comment="" fullname="FLAVONOLS" name="FLAVONOLS" type="Category" url="">
            <instance comment="" fullname="flavonol biosynthesis (v3.5)" name="flavonol biosynthesis (v3.5)" type="Pathway" url=""/>
            <instance comment="" fullname="kaempferol glucoside biosynthesis (Arabidopsis)" name="kaempferol glucoside biosynthesis (Arabidopsis)" type="Pathway" url=""/>
            <instance comment="" fullname="quercetin glucoside biosynthesis (Arabidopsis)" name="quercetin glucoside biosynthesis (Arabidopsis)" type="Pathway" url=""/>
          </class>
          <class comment="" fullname="ISOFLAVONOIDS" name="ISOFLAVONOIDS" type="Category" url="">
            <instance comment="" fullname="isoprenoid (WYJ)" name="isoprenoid (WYJ)" type="Pathway" url=""/>
          </class>
          <class comment="" fullname="LEUCOANTHOCYANIDINS" name="LEUCOANTHOCYANIDINS" type="Category" url="">
            <instance comment="" fullname="leucopelargonidin and leucocyanidin biosynthesis" name="leucopelargonidin and leucocyanidin biosynthesis" type="Pathway" url=""/>
          </class>
          <class comment="" fullname="PROANTHOCYNIDINS" name="PROANTHOCYNIDINS" type="Category" url="">
            <instance comment="" fullname="proanthocyanidin biosynthesis from flavanols" name="proanthocyanidin biosynthesis from flavanols" type="Pathway" url=""/>
          </class>
        </class>
        <class comment="" fullname="ISOPRENOID BIOSYNTHESIS" name="ISOPRENOID BIOSYNTHESIS" type="Category" url="">
          <class comment="" fullname="EARLY STEPS TO IPP (5C) (HEMITERPENES)" name="EARLY STEPS TO IPP (5C) (HEMITERPENES)" type="Category" url="">
            <instance comment="" fullname="methylerythritol phosphate pathway (v3.5)" name="methylerythritol phosphate pathway (v3.5)" type="Pathway" url=""/>
          </class>
          <class comment="" fullname="MONOTERPENOIDS (10C)" name="MONOTERPENOIDS (10C)" type="Category" url="">
            <instance comment="" fullname="geranyldiphosphate biosynthesis" name="geranyldiphosphate biosynthesis" type="Pathway" url=""/>
            <instance comment="" fullname="monoterpene biosynthesis" name="monoterpene biosynthesis" type="Pathway" url=""/>
          </class>
          <class comment="" fullname="POLYTERPENOIDS (50C)" name="POLYTERPENOIDS (50C)" type="Category" url="">
            <instance comment="" fullname="polyisoprenoid biosynthesis" name="polyisoprenoid biosynthesis" type="Pathway" url=""/>
          </class>
          <class comment="" fullname="TETRATERPENOIDS (40C)" name="TETRATERPENOIDS (40C)" type="Category" url="">
            <instance comment="" fullname="carotenoid biosynthesis" name="carotenoid biosynthesis" type="Pathway" url=""/>
            <class comment="" fullname="Apocarotenoids" name="Apocarotenoids" type="Category" url="">
              <instance comment="" fullname="abscisic acid biosynthesis" name="abscisic acid biosynthesis" type="Pathway" url=""/>
            </class>
          </class>
          <class comment="" fullname="TRITERPENOIDS (30C)" name="TRITERPENOIDS (30C)" type="Category" url="">
            <instance comment="" fullname="alpha-amyrin biosynthesis" name="alpha-amyrin biosynthesis" type="Pathway" url=""/>
            <instance comment="" fullname="lupeol biosynthesis" name="lupeol biosynthesis" type="Pathway" url=""/>
            <instance comment="" fullname="sterol biosynthesis" name="sterol biosynthesis" type="Pathway" url=""/>
            <instance comment="" fullname="xanthophyll cycle" name="xanthophyll cycle" type="Pathway" url=""/>
            <class comment="" fullname="BRASSINOSTEROID" name="BRASSINOSTEROID" type="Category" url="">
              <instance comment="" fullname="brassinosteroid biosynthesis I" name="brassinosteroid biosynthesis I" type="Pathway" url=""/>
              <instance comment="" fullname="brassinosteroid biosynthesis II" name="brassinosteroid biosynthesis II" type="Pathway" url=""/>
              <instance comment="" fullname="brassinosteroid biosynthesis III" name="brassinosteroid biosynthesis III" type="Pathway" url=""/>
            </class>
          </class>
        </class>
        <class comment="" fullname="N-CONTAINING SECONDARY COMPOUNDS (ALKALOIDS) BIOSYNTHESIS" name="N-CONTAINING SECONDARY COMPOUNDS (ALKALOIDS) BIOSYNTHESIS" type="Category" url="">
          <instance comment="" fullname="hydroxycinnamic acid tyramine amides biosynthesis" name="hydroxycinnamic acid tyramine amides biosynthesis" type="Pathway" url=""/>
          <class comment="" fullname="GLUCOSINOLATES" name="GLUCOSINOLATES" type="Category" url="">
            <instance comment="" fullname="glucosinolate biosynthesis from homomethionine (v3.5)" name="glucosinolate biosynthesis from homomethionine (v3.5)" type="Pathway" url=""/>
            <instance comment="" fullname="glucosinolate biosynthesis from phenylalanine (v3.5)" name="glucosinolate biosynthesis from phenylalanine (v3.5)" type="Pathway" url=""/>
            <instance comment="" fullname="glucosinolate biosynthesis from tryptophan (v3.5)" name="glucosinolate biosynthesis from tryptophan (v3.5)" type="Pathway" url=""/>
            <instance comment="" fullname="side chain elongation cycle aliphatic glucosinolates (Arabidopsis)" name="side chain elongation cycle aliphatic glucosinolates (Arabidopsis)" type="Pathway" url=""/>
          </class>
        </class>
        <class comment="" fullname="PHENYLPROPANOID BIOSYNTHESIS" name="PHENYLPROPANOID BIOSYNTHESIS" type="Category" url="">
          <class comment="" fullname="BENZENOIDS" name="BENZENOIDS" type="Category" url="">
            <instance comment="" fullname="salicylic acid biosynthesis" name="salicylic acid biosynthesis" type="Pathway" url=""/>
            <instance comment="" fullname="volatile benzenoid ester biosynthesis" name="volatile benzenoid ester biosynthesis" type="Pathway" url=""/>
          </class>
          <class comment="" fullname="CINNAMATES" name="CINNAMATES" type="Category" url="">
            <instance comment="" fullname="ferulate and sinapate biosynthesis" name="ferulate and sinapate biosynthesis" type="Pathway" url=""/>
            <instance comment="" fullname="free phenylpropanoid acid biosynthesis (v3.5)" name="free phenylpropanoid acid biosynthesis (v3.5)" type="Pathway" url=""/>
            <instance comment="" fullname="phenylpropanoid biosynthesis (v3.5)" name="phenylpropanoid biosynthesis (v3.5)" type="Pathway" url=""/>
            <instance comment="" fullname="phenylpropanoid biosynthesis, initial reactions" name="phenylpropanoid biosynthesis, initial reactions" type="Pathway" url=""/>
            <instance comment="" fullname="sinapate ester biosynthesis" name="sinapate ester biosynthesis" type="Pathway" url=""/>
          </class>
          <class comment="" fullname="COUMARIN" name="COUMARIN" type="Category" url="">
            <instance comment="" fullname="coumarin biosynthesis (via 2-coumarate)" name="coumarin biosynthesis (via 2-coumarate)" type="Pathway" url=""/>
            <instance comment="" fullname="esculetin biosynthesis" name="esculetin biosynthesis" type="Pathway" url=""/>
          </class>
          <class comment="" fullname="LIGINS" name="LIGINS" type="Category" url="">
            <instance comment="" fullname="coniferin metabolism" name="coniferin metabolism" type="Pathway" url=""/>
            <instance comment="" fullname="monolignol glucosides biosynthesis" name="monolignol glucosides biosynthesis" type="Pathway" url=""/>
          </class>
        </class>
        <class comment="" fullname="SUGAR DERIVATIVES BIOSYNTHESIS" name="SUGAR DERIVATIVES BIOSYNTHESIS" type="Category" url="">
          <class comment="" fullname="CYCLITOLS" name="CYCLITOLS" type="Category" url="">
            <instance comment="" fullname="CA1P biosynthesis" name="CA1P biosynthesis" type="Pathway" url=""/>
            <instance comment="" fullname="lipid-dependent phytate biosynthesis I (via Ins(1,4,5)P3)" name="lipid-dependent phytate biosynthesis I (via Ins(1,4,5)P3)" type="Pathway" url=""/>
            <instance comment="" fullname="lipid-dependent phytate biosynthesis II (via Ins(1,3,4)P3)" name="lipid-dependent phytate biosynthesis II (via Ins(1,3,4)P3)" type="Pathway" url=""/>
            <instance comment="" fullname="lipid-independent phytate biosynthesis" name="lipid-independent phytate biosynthesis" type="Pathway" url=""/>
          </class>
        </class>
      </class>
    </class>
    <class comment="" fullname="DEGRADATION/UTILIZATION/ASSIMILATION" name="DEGRADATION/UTILIZATION/ASSIMILATION" type="Category" url="">
      <instance comment="" fullname="Catalase Ascorbate Glutathione pathway" name="Catalase Ascorbate Glutathione pathway" type="Pathway" url=""/>
      <class comment="" fullname="ALCOHOL DEGRADATION" name="ALCOHOL DEGRADATION" type="Category" url="">
        <instance comment="" fullname="ethanol degradation" name="ethanol degradation" type="Pathway" url=""/>
        <instance comment="" fullname="oxidative ethanol degradation" name="oxidative ethanol degradation" type="Pathway" url=""/>
        <class comment="" fullname="GLYCEROL" name="GLYCEROL" type="Category" url="">
          <instance comment="" fullname="glycerol degradation" name="glycerol degradation" type="Pathway" url=""/>
        </class>
      </class>
      <class comment="" fullname="ALDEHYDE DEGRADATION" name="ALDEHYDE DEGRADATION" type="Category" url="">
        <instance comment="" fullname="methylglyoxal degradation (v4.0)" name="methylglyoxal degradation (v4.0)" type="Pathway" url=""/>
      </class>
      <class comment="" fullname="AMINES AND POLYAMINES DEGRADATION" name="AMINES AND POLYAMINES DEGRADATION" type="Category" url="">
        <instance comment="" fullname="4-aminobutyrate degradation I" name="4-aminobutyrate degradation I" type="Pathway" url=""/>
      </class>
      <class comment="" fullname="AMINO ACIDS DEGRADATION" name="AMINO ACIDS DEGRADATION" type="Category" url="">
        <instance comment="" fullname="branched-chain &amp;alpha;-keto acid dehydrogenase complex" name="branched-chain &amp;alpha;-keto acid dehydrogenase complex" type="Pathway" url=""/>
        <class comment="" fullname="ALANINE DEGRADATION" name="ALANINE DEGRADATION" type="Category" url="">
          <instance comment="" fullname="alanine degradation (v4.0)" name="alanine degradation (v4.0)" type="Pathway" url=""/>
        </class>
        <class comment="" fullname="ARGININE DEGRADATION" name="ARGININE DEGRADATION" type="Category" url="">
          <instance comment="" fullname="arginine degradation II" name="arginine degradation II" type="Pathway" url=""/>
          <instance comment="" fullname="citrulline-nitric oxide cycle" name="citrulline-nitric oxide cycle" type="Pathway" url=""/>
        </class>
        <class comment="" fullname="GLUTAMATE DEGRADATION" name="GLUTAMATE DEGRADATION" type="Category" url="">
          <instance comment="" fullname="glutamate degradation I" name="glutamate degradation I" type="Pathway" url=""/>
          <instance comment="" fullname="glutamate degradation II" name="glutamate degradation II" type="Pathway" url=""/>
        </class>
        <class comment="" fullname="GLYCINE DEGRADATION" name="GLYCINE DEGRADATION" type="Category" url="">
          <instance comment="" fullname="glycine degradation" name="glycine degradation" type="Pathway" url=""/>
        </class>
        <class comment="" fullname="ISOLEUCINE DEGRADATION" name="ISOLEUCINE DEGRADATION" type="Category" url="">
          <instance comment="" fullname="isoleucine degradation (v4.0)" name="isoleucine degradation (v4.0)" type="Pathway" url=""/>
        </class>
        <class comment="" fullname="LEUCINE DEGRADATION" name="LEUCINE DEGRADATION" type="Category" url="">
          <instance comment="" fullname="leucine degradation (v4.0)" name="leucine degradation (v4.0)" type="Pathway" url=""/>
        </class>
        <class comment="" fullname="LYSINE DEGRADATION" name="LYSINE DEGRADATION" type="Category" url="">
          <instance comment="" fullname="lysine degradation I" name="lysine degradation I" type="Pathway" url=""/>
          <instance comment="" fullname="lysine degradation II" name="lysine degradation II" type="Pathway" url=""/>
        </class>
        <class comment="" fullname="METHIONINE DEGRADATION" name="METHIONINE DEGRADATION" type="Category" url="">
          <instance comment="" fullname="methionine degradation (v3.5)" name="methionine degradation (v3.5)" type="Pathway" url=""/>
        </class>
        <class comment="" fullname="PROLINE DEGRADATION" name="PROLINE DEGRADATION" type="Category" url="">
          <instance comment="" fullname="proline degradation" name="proline degradation" type="Pathway" url=""/>
        </class>
        <class comment="" fullname="TYROSINE DEGRADATION" name="TYROSINE DEGRADATION" type="Category" url="">
          <instance comment="" fullname="tyrosine degradation" name="tyrosine degradation" type="Pathway" url=""/>
        </class>
        <class comment="" fullname="VALINE DEGRADATION" name="VALINE DEGRADATION" type="Category" url="">
          <instance comment="" fullname="valine degradation (v4.0)" name="valine degradation (v4.0)" type="Pathway" url=""/>
        </class>
      </class>
      <class comment="" fullname="CARBOHYDRATES DEGRADATION" name="CARBOHYDRATES DEGRADATION" type="Category" url="">
        <class comment="" fullname="POLYSACCHARIDE DEGRADATION" name="POLYSACCHARIDE DEGRADATION" type="Category" url="">
          <instance comment="" fullname="starch degradation" name="starch degradation" type="Pathway" url=""/>
          <instance comment="" fullname="Starch degradation" name="Starch degradation" type="Pathway" url=""/>
        </class>
        <class comment="" fullname="SUGAR DEGRADATION" name="SUGAR DEGRADATION" type="Category" url="">
          <instance comment="" fullname="2-&lt;I&gt;O&lt;/I&gt;-&amp;alpha;-mannosyl-D-glycerate degradation" name="2-&lt;I&gt;O&lt;/I&gt;-&amp;alpha;-mannosyl-D-glycerate degradation" type="Pathway" url=""/>
          <instance comment="" fullname="homogalacturonan degradation" name="homogalacturonan degradation" type="Pathway" url=""/>
          <instance comment="" fullname="mannose degradation" name="mannose degradation" type="Pathway" url=""/>
          <instance comment="" fullname="melibiose degradation" name="melibiose degradation" type="Pathway" url=""/>
          <instance comment="" fullname="xylose degradation (v4.0)" name="xylose degradation (v4.0)" type="Pathway" url=""/>
          <class comment="" fullname="GALACTOSE DEGRADATION" name="GALACTOSE DEGRADATION" type="Category" url="">
            <instance comment="" fullname="galactose degradation I" name="galactose degradation I" type="Pathway" url=""/>
          </class>
          <class comment="" fullname="LACTOSE DEGRADATION" name="LACTOSE DEGRADATION" type="Category" url="">
            <instance comment="" fullname="lactose degradation" name="lactose degradation" type="Pathway" url=""/>
          </class>
          <class comment="" fullname="SUCROSE DEGRADATION" name="SUCROSE DEGRADATION" type="Category" url="">
            <instance comment="" fullname="sucrose degradation (v4.0)" name="sucrose degradation (v4.0)" type="Pathway" url=""/>
            <instance comment="" fullname="sucrose degradation to ethanol and lactate (anaerobic)" name="sucrose degradation to ethanol and lactate (anaerobic)" type="Pathway" url=""/>
          </class>
          <class comment="" fullname="TREHALOSE DEGRADATION" name="TREHALOSE DEGRADATION" type="Category" url="">
            <instance comment="" fullname="trehalose degradation" name="trehalose degradation" type="Pathway" url=""/>
            <instance comment="" fullname="trehalose pathway" name="trehalose pathway" type="Pathway" url=""/>
          </class>
        </class>
      </class>
      <class comment="" fullname="CARBON (C1) COMPOUND DEGRADATION" name="CARBON (C1) COMPOUND DEGRADATION" type="Category" url="">
        <instance comment="" fullname="formaldehyde oxidation (glutathione-dependent)" name="formaldehyde oxidation (glutathione-dependent)" type="Pathway" url=""/>
      </class>
      <class comment="" fullname="CARBOXYLATE DEGRADATION" name="CARBOXYLATE DEGRADATION" type="Category" url="">
        <instance comment="" fullname="glycolate and glyoxylate degradation" name="glycolate and glyoxylate degradation" type="Pathway" url=""/>
      </class>
      <class comment="" fullname="CHLORINATED COMPOUND DEGRADATION" name="CHLORINATED COMPOUND DEGRADATION" type="Category" url="">
        <class comment="" fullname="CARBON TETRACHLORIDE DEGRADATION" name="CARBON TETRACHLORIDE DEGRADATION" type="Category" url="">
          <instance comment="" fullname="carbon tetrachloride degradation" name="carbon tetrachloride degradation" type="Pathway" url=""/>
        </class>
      </class>
      <class comment="" fullname="COFACTORS, PROSTHETIC GROUPS, ELECTRON CARRIERS DEGRADATION" name="COFACTORS, PROSTHETIC GROUPS, ELECTRON CARRIERS DEGRADATION" type="Category" url="">
        <class comment="" fullname="HEME DEGRADATION" name="HEME DEGRADATION" type="Category" url="">
          <instance comment="" fullname="chlorophyll &lt;i&gt;a&lt;/i&gt; degradation" name="chlorophyll &lt;i&gt;a&lt;/i&gt; degradation" type="Pathway" url=""/>
        </class>
        <class comment="" fullname="REDUCTANTS DEGRADATION" name="REDUCTANTS DEGRADATION" type="Category" url="">
          <instance comment="" fullname="glutathione degradation" name="glutathione degradation" type="Pathway" url=""/>
        </class>
      </class>
      <class comment="" fullname="FATTY ACIDS AND LIPIDS DEGRADATION" name="FATTY ACIDS AND LIPIDS DEGRADATION" type="Category" url="">
        <instance comment="" fullname="fatty acid alpha-oxidation" name="fatty acid alpha-oxidation" type="Pathway" url=""/>
        <instance comment="" fullname="fatty acid beta-oxidation I (saturated)" name="fatty acid beta-oxidation I (saturated)" type="Pathway" url=""/>
        <instance comment="" fullname="fatty acid beta-oxidation II (unsaturated, even number)" name="fatty acid beta-oxidation II (unsaturated, even number)" type="Pathway" url=""/>
        <instance comment="" fullname="fatty acid beta-oxidation III (unsaturated, odd number)" name="fatty acid beta-oxidation III (unsaturated, odd number)" type="Pathway" url=""/>
        <instance comment="" fullname="fatty acid omega-oxidation" name="fatty acid omega-oxidation" type="Pathway" url=""/>
        <instance comment="" fullname="glycerol degradation" name="glycerol degradation" type="Pathway" url=""/>
        <instance comment="" fullname="triacylglycerol degradation" name="triacylglycerol degradation" type="Pathway" url=""/>
      </class>
      <class comment="" fullname="HORMONE DEGRADATION" name="HORMONE DEGRADATION" type="Category" url="">
        <class comment="" fullname="CYTOKININS-DEGRADATION" name="CYTOKININS-DEGRADATION" type="Category" url="">
          <instance comment="" fullname="cytokinins degradation" name="cytokinins degradation" type="Pathway" url=""/>
        </class>
        <class comment="" fullname="GIBBERELLINS-DEGRADATION" name="GIBBERELLINS-DEGRADATION" type="Category" url="">
          <instance comment="" fullname="gibberellin inactivation" name="gibberellin inactivation" type="Pathway" url=""/>
        </class>
      </class>
      <class comment="" fullname="INORGANIC NUTRIENTS DEGRADATION" name="INORGANIC NUTRIENTS DEGRADATION" type="Category" url="">
        <class comment="" fullname="NITROGEN COMPOUNDS DEGERATION" name="NITROGEN COMPOUNDS DEGERATION" type="Category" url="">
          <instance comment="" fullname="ammonia assimilation cycle" name="ammonia assimilation cycle" type="Pathway" url=""/>
          <instance comment="" fullname="cyanate degradation (v4.0)" name="cyanate degradation (v4.0)" type="Pathway" url=""/>
          <instance comment="" fullname="nitrate assimilation pathway" name="nitrate assimilation pathway" type="Pathway" url=""/>
          <instance comment="" fullname="urea cycle" name="urea cycle" type="Pathway" url=""/>
        </class>
        <class comment="" fullname="SULFATE COMPOUNDS DEGERATION" name="SULFATE COMPOUNDS DEGERATION" type="Category" url="">
          <instance comment="" fullname="sulfate activation for sulfonation" name="sulfate activation for sulfonation" type="Pathway" url=""/>
          <class comment="" fullname="SULFITE OXIDATION" name="SULFITE OXIDATION" type="Category" url="">
            <instance comment="" fullname="sulfite oxidation" name="sulfite oxidation" type="Pathway" url=""/>
          </class>
          <class comment="" fullname="THIOSULFATE DISPROPORTIONATION" name="THIOSULFATE DISPROPORTIONATION" type="Category" url="">
            <instance comment="" fullname="thiosulfate disproportionation (rhodanese)" name="thiosulfate disproportionation (rhodanese)" type="Pathway" url=""/>
          </class>
        </class>
      </class>
      <class comment="" fullname="NUCLEOSIDES AND NUCLEOTIDES DEGRADATION" name="NUCLEOSIDES AND NUCLEOTIDES DEGRADATION" type="Category" url="">
        <instance comment="" fullname="purine degradation" name="purine degradation" type="Pathway" url=""/>
      </class>
      <class comment="" fullname="OTHER DEGRADATION" name="OTHER DEGRADATION" type="Category" url="">
        <instance comment="" fullname="acrylonitrile degradation" name="acrylonitrile degradation" type="Pathway" url=""/>
        <instance comment="" fullname="ascorbate glutathione cycle" name="ascorbate glutathione cycle" type="Pathway" url=""/>
        <instance comment="" fullname="Ascorbate Glutathione Pathway (cytosol, WYJ)" name="Ascorbate Glutathione Pathway (cytosol, WYJ)" type="Pathway" url=""/>
        <instance comment="" fullname="Ascorbate glutathione pathway (mitochondria)" name="Ascorbate glutathione pathway (mitochondria)" type="Pathway" url=""/>
        <instance comment="" fullname="Ascorbate glutathione pathway (plastid stroma)" name="Ascorbate glutathione pathway (plastid stroma)" type="Pathway" url=""/>
        <instance comment="" fullname="removal of superoxide radicals" name="removal of superoxide radicals" type="Pathway" url=""/>
      </class>
      <class comment="" fullname="SPECIALIZED PHOTOCHEMICALS DEGRADATION" name="SPECIALIZED PHOTOCHEMICALS DEGRADATION" type="Category" url="">
        <class comment="" fullname="AROMATIC COMPOUNDS DEGRADATION" name="AROMATIC COMPOUNDS DEGRADATION" type="Category" url="">
          <instance comment="" fullname="aldoxime degradation" name="aldoxime degradation" type="Pathway" url=""/>
        </class>
        <class comment="" fullname="N-CONTAINING SECONDARY METABOLITE (ALKALOID) DEGRADATION" name="N-CONTAINING SECONDARY METABOLITE (ALKALOID) DEGRADATION" type="Category" url="">
          <class comment="" fullname="AMINE" name="AMINE" type="Category" url="">
            <instance comment="" fullname="citrulline degradation" name="citrulline degradation" type="Pathway" url=""/>
            <instance comment="" fullname="ureide degradation" name="ureide degradation" type="Pathway" url=""/>
          </class>
          <class comment="" fullname="N-CONTAINING GLUCOSIDE" name="N-CONTAINING GLUCOSIDE" type="Category" url="">
            <class comment="" fullname="GLUCOSINOLATE" name="GLUCOSINOLATE" type="Category" url="">
              <instance comment="" fullname="glucosinolate breakdown" name="glucosinolate breakdown" type="Pathway" url=""/>
            </class>
          </class>
        </class>
        <class comment="" fullname="SUGAR DERIVATIVE DEGERATION" name="SUGAR DERIVATIVE DEGERATION" type="Category" url="">
          <instance comment="" fullname="phytate degradation I" name="phytate degradation I" type="Pathway" url=""/>
          <instance comment="" fullname="phytate degradation II" name="phytate degradation II" type="Pathway" url=""/>
        </class>
      </class>
    </class>
    <class comment="" fullname="SIGNAL TRANSDUCTION PATHWAYS" name="SIGNAL TRANSDUCTION PATHWAYS" type="Category" url="">
      <instance comment="" fullname="AGRIS regulatory network - full" name="AGRIS regulatory network - full" type="Pathway" url=""/>
      <instance comment="" fullname="APX1 signal transduction pathway" name="APX1 signal transduction pathway" type="Pathway" url=""/>
      <instance comment="" fullname="Autophagy" name="Autophagy" type="Pathway" url=""/>
      <instance comment="" fullname="Auxin signaling" name="Auxin signaling" type="Pathway" url=""/>
      <instance comment="" fullname="Auxin signaling" name="Auxin signaling" type="Pathway" url=""/>
      <instance comment="" fullname="brassinosteroids signaling" name="brassinosteroids signaling" type="Pathway" url=""/>
      <instance comment="" fullname="Drought regulation" name="Drought regulation" type="Pathway" url=""/>
      <instance comment="" fullname="ethylene signaling" name="ethylene signaling" type="Pathway" url=""/>
      <instance comment="" fullname="ethylene signaling" name="ethylene signaling" type="Pathway" url=""/>
      <instance comment="" fullname="ethylene signaling" name="ethylene signaling" type="Pathway" url=""/>
      <instance comment="" fullname="gibberellin acid signaling" name="gibberellin acid signaling" type="Pathway" url=""/>
      <instance comment="" fullname="Heat stress regulation" name="Heat stress regulation" type="Pathway" url=""/>
      <instance comment="" fullname="heterotrimeric G-protein complex signaling" name="heterotrimeric G-protein complex signaling" type="Pathway" url=""/>
      <instance comment="" fullname="IAA signaling" name="IAA signaling" type="Pathway" url=""/>
      <instance comment="" fullname="JA signaling" name="JA signaling" type="Pathway" url=""/>
      <instance comment="" fullname="NPR1 mediated disease resistance" name="NPR1 mediated disease resistance" type="Pathway" url=""/>
      <instance comment="" fullname="Regulation of ethylene signaling" name="Regulation of ethylene signaling" type="Pathway" url=""/>
      <instance comment="" fullname="Regulation of gibberellin metabolism" name="Regulation of gibberellin metabolism" type="Pathway" url=""/>
      <instance comment="" fullname="SA-mediated plant disease resistance signal transduction" name="SA-mediated plant disease resistance signal transduction" type="Pathway" url=""/>
      <instance comment="" fullname="subtilase-mediated salt stress" name="subtilase-mediated salt stress" type="Pathway" url=""/>
    </class>
    <class comment="" fullname="DETOXIFICATION" name="DETOXIFICATION" type="Category" url="">
      <instance comment="" fullname="cyanide degradation" name="cyanide degradation" type="Pathway" url=""/>
    </class>
  </class>
</ontology>
