# Supplementary material for: MetNetGE: interactive views of biological networks and ontologies
Source: BMC Bioinformatics. 2010 Sep 17;11:469. doi: 10.1186/1471-2105-11-469 (PMC2946353; doi:10.1186/1471-2105-11-469)
Supplement: Additional file 2 — MetNetGE source code. This is the source code of MetNetGE. Please go to MetNetGE.org to find the latest version, dependency packages and tutorials. [file 1471-2105-11-469-S2.ZIP › MetNetGE-1.0.3/SampleData/PathwayOntology/ArabidopsisPathwayGene.xml]

<?xml version="1.0" encoding="UTF-8" standalone="no"?>
<OntologyEntity>
  <instance id="377408" name="&amp;gamma;-glutamyl cycle" type="pathway">
    <entity name="AT1G63770" type="gene"/>
    <entity name="AT1G69820" type="gene"/>
    <entity name="AT4G23100" type="gene"/>
    <entity name="AT4G29210" type="gene"/>
    <entity name="AT4G39640" type="gene"/>
    <entity name="AT4G39650" type="gene"/>
    <entity name="AT5G13520" type="gene"/>
    <entity name="AT5G27380" type="gene"/>
  </instance>
  <instance id="374606" name="13-LOX and 13-HPL pathway" type="pathway">
    <entity name="AT1G17420" type="gene"/>
    <entity name="AT1G55020" type="gene"/>
    <entity name="AT1G67560" type="gene"/>
    <entity name="AT1G72520" type="gene"/>
    <entity name="AT3G01420" type="gene"/>
    <entity name="AT3G22400" type="gene"/>
    <entity name="AT3G45140" type="gene"/>
    <entity name="AT4G15440" type="gene"/>
  </instance>
  <instance id="389948" name="2-&lt;I&gt;O&lt;/I&gt;-&amp;alpha;-mannosyl-D-glycerate degradation" type="pathway">
    <entity name="AT1G80380" type="gene"/>
    <entity name="AT3G26720" type="gene"/>
    <entity name="AT5G13980" type="gene"/>
    <entity name="AT5G14950" type="gene"/>
    <entity name="AT5G66150" type="gene"/>
  </instance>
  <instance id="377341" name="4-aminobutyrate degradation I" type="pathway">
    <entity name="AT1G79440" type="gene"/>
    <entity name="AT3G22200" type="gene"/>
  </instance>
  <instance id="167820" name="&lt;i&gt;cis&lt;/i&gt;-zeatin biosynthesis" type="pathway">
    <entity name="AT2G27760" type="gene"/>
    <entity name="AT5G19040" type="gene"/>
    <entity name="AT5G20040" type="gene"/>
  </instance>
  <instance id="376217" name="&lt;i&gt;de novo&lt;/i&gt; biosynthesis of purine nucleotides (v4.0)" type="pathway">
    <entity name="AT1G09830" type="gene"/>
    <entity name="AT1G16350" type="gene"/>
    <entity name="AT1G31220" type="gene"/>
    <entity name="AT1G63660" type="gene"/>
    <entity name="AT1G79470" type="gene"/>
    <entity name="AT2G05140" type="gene"/>
    <entity name="AT2G16570" type="gene"/>
    <entity name="AT2G35040" type="gene"/>
    <entity name="AT2G37690" type="gene"/>
    <entity name="AT3G21110" type="gene"/>
    <entity name="AT3G55010" type="gene"/>
    <entity name="AT3G57610" type="gene"/>
    <entity name="AT4G34740" type="gene"/>
    <entity name="AT4G38880" type="gene"/>
    <entity name="AT5G10920" type="gene"/>
  </instance>
  <instance id="167912" name="&lt;i&gt;trans&lt;/i&gt;-zeatin biosynthesis" type="pathway">
    <entity name="AT1G67110" type="gene"/>
    <entity name="AT1G68460" type="gene"/>
    <entity name="AT3G19160" type="gene"/>
    <entity name="AT3G23630" type="gene"/>
    <entity name="AT3G63110" type="gene"/>
    <entity name="AT4G24650" type="gene"/>
    <entity name="AT5G19040" type="gene"/>
    <entity name="AT5G38450" type="gene"/>
  </instance>
  <instance id="167800" name="abscisic acid biosynthesis" type="pathway">
    <entity name="AT1G08550" type="gene"/>
    <entity name="AT1G16540" type="gene"/>
    <entity name="AT1G30100" type="gene"/>
    <entity name="AT1G52340" type="gene"/>
    <entity name="AT1G78390" type="gene"/>
    <entity name="AT2G27150" type="gene"/>
    <entity name="AT3G14440" type="gene"/>
    <entity name="AT3G24220" type="gene"/>
    <entity name="AT4G18350" type="gene"/>
    <entity name="AT5G67030" type="gene"/>
  </instance>
  <instance id="374295" name="abscisic acid glucose ester biosynthesis" type="pathway">
    <entity name="AT1G05530" type="gene"/>
    <entity name="AT1G05560" type="gene"/>
    <entity name="AT2G23250" type="gene"/>
    <entity name="AT2G23260" type="gene"/>
    <entity name="AT3G21780" type="gene"/>
    <entity name="AT4G34138" type="gene"/>
  </instance>
  <instance id="374323" name="acetyl-CoA biosynthesis (from citrate)" type="pathway">
    <entity name="aclA" type="gene"/>
    <entity name="aclB" type="gene"/>
    <entity name="AT1G10670" type="gene"/>
    <entity name="AT2G44350" type="gene"/>
    <entity name="AT5G49460" type="gene"/>
  </instance>
  <instance id="374340" name="acetyl-CoA biosynthesis (from pyruvate)" type="pathway">
    <entity name="AT1G01090" type="gene"/>
    <entity name="AT1G24180" type="gene"/>
    <entity name="AT1G30120" type="gene"/>
    <entity name="AT1G59900" type="gene"/>
    <entity name="AT4G33070" type="gene"/>
    <entity name="AT5G17380" type="gene"/>
    <entity name="AT5G50850" type="gene"/>
  </instance>
  <instance id="108400" name="Acetyl-CoA Biotin network" type="pathway">
    <entity name="AT1G03090" type="gene"/>
    <entity name="AT1G09430" type="gene"/>
    <entity name="AT1G10670" type="gene"/>
    <entity name="AT1G14140" type="gene"/>
    <entity name="AT1G19430" type="gene"/>
    <entity name="AT1G36160" type="gene"/>
    <entity name="AT1G36180" type="gene"/>
    <entity name="AT1G37150" type="gene"/>
    <entity name="AT1G52670" type="gene"/>
    <entity name="AT1G53240" type="gene"/>
    <entity name="AT1G60810" type="gene"/>
    <entity name="AT2G25710" type="gene"/>
    <entity name="AT2G38040" type="gene"/>
    <entity name="AT2G42560" type="gene"/>
    <entity name="AT2G42790" type="gene"/>
    <entity name="AT2G43360" type="gene"/>
    <entity name="AT3G06650" type="gene"/>
    <entity name="AT3G15690" type="gene"/>
    <entity name="AT3G56130" type="gene"/>
    <entity name="AT4G08790" type="gene"/>
    <entity name="AT4G24160" type="gene"/>
    <entity name="AT4G24570" type="gene"/>
    <entity name="AT4G34030" type="gene"/>
    <entity name="AT4G36530" type="gene"/>
    <entity name="AT5G01300" type="gene"/>
    <entity name="AT5G01340" type="gene"/>
    <entity name="AT5G04620" type="gene"/>
    <entity name="AT5G12040" type="gene"/>
    <entity name="AT5G15530" type="gene"/>
    <entity name="AT5G15600" type="gene"/>
    <entity name="AT5G16390" type="gene"/>
    <entity name="AT5G19760" type="gene"/>
    <entity name="AT5G22300" type="gene"/>
    <entity name="AT5G35360" type="gene"/>
    <entity name="AT5G49460" type="gene"/>
    <entity name="AT5G57590" type="gene"/>
    <entity name="ATCG00500" type="gene"/>
  </instance>
  <instance id="167808" name="acrylonitrile degradation" type="pathway">
    <entity name="AT1G08980" type="gene"/>
    <entity name="AT4G08790" type="gene"/>
    <entity name="AT5G15600" type="gene"/>
    <entity name="AT5G22300" type="gene"/>
  </instance>
  <instance id="374316" name="acyl-ACP thioesterase pathway" type="pathway">
    <entity name="AT1G08510" type="gene"/>
    <entity name="AT3G25110" type="gene"/>
  </instance>
  <instance id="374350" name="acyl-CoA synthetase pathway" type="pathway">
    <entity name="AT1G49430" type="gene"/>
    <entity name="AT1G77590" type="gene"/>
    <entity name="AT3G05970" type="gene"/>
    <entity name="AT5G27600" type="gene"/>
  </instance>
  <instance id="374357" name="acyl-CoA thioesterase pathway" type="pathway">
    <entity name="AT1G01710" type="gene"/>
  </instance>
  <instance id="167893" name="adenosylmethionine biosynthesis" type="pathway">
    <entity name="AT2G36880" type="gene"/>
    <entity name="AT4G01850" type="gene"/>
  </instance>
  <instance id="377482" name="aerobic respiration (Aracyc)" type="pathway">
    <entity name="AT1G01590" type="gene"/>
    <entity name="AT1G08480" type="gene"/>
    <entity name="AT1G15120" type="gene"/>
    <entity name="AT1G16700" type="gene"/>
    <entity name="AT1G22450" type="gene"/>
    <entity name="AT1G29620" type="gene"/>
    <entity name="AT1G32710" type="gene"/>
    <entity name="AT1G32720" type="gene"/>
    <entity name="AT1G47260" type="gene"/>
    <entity name="AT1G47420" type="gene"/>
    <entity name="AT1G49140" type="gene"/>
    <entity name="AT1G51980" type="gene"/>
    <entity name="AT1G52710" type="gene"/>
    <entity name="AT1G79010" type="gene"/>
    <entity name="AT1G80230" type="gene"/>
    <entity name="AT2G01090" type="gene"/>
    <entity name="AT2G02050" type="gene"/>
    <entity name="AT2G07687" type="gene"/>
    <entity name="AT2G07689" type="gene"/>
    <entity name="AT2G07695" type="gene"/>
    <entity name="AT2G07727" type="gene"/>
    <entity name="AT2G07751" type="gene"/>
    <entity name="AT2G20360" type="gene"/>
    <entity name="AT2G27730" type="gene"/>
    <entity name="AT2G31490" type="gene"/>
    <entity name="AT2G33220" type="gene"/>
    <entity name="AT2G34120" type="gene"/>
    <entity name="AT2G42310" type="gene"/>
    <entity name="AT2G46390" type="gene"/>
    <entity name="AT2G46505" type="gene"/>
    <entity name="AT2G47380" type="gene"/>
    <entity name="AT2G47690" type="gene"/>
    <entity name="AT3G02090" type="gene"/>
    <entity name="AT3G03100" type="gene"/>
    <entity name="AT3G06310" type="gene"/>
    <entity name="AT3G08610" type="gene"/>
    <entity name="AT3G10860" type="gene"/>
    <entity name="AT3G12260" type="gene"/>
    <entity name="AT3G15640" type="gene"/>
    <entity name="AT3G16480" type="gene"/>
    <entity name="AT3G47833" type="gene"/>
    <entity name="AT3G48680" type="gene"/>
    <entity name="AT3G52730" type="gene"/>
    <entity name="AT3G57785" type="gene"/>
    <entity name="AT4G02580" type="gene"/>
    <entity name="AT4G16450" type="gene"/>
    <entity name="AT4G20150" type="gene"/>
    <entity name="AT4G28060" type="gene"/>
    <entity name="AT4G32210" type="gene"/>
    <entity name="AT4G32470" type="gene"/>
    <entity name="AT4G37830" type="gene"/>
    <entity name="AT5G05370" type="gene"/>
    <entity name="AT5G08530" type="gene"/>
    <entity name="AT5G11770" type="gene"/>
    <entity name="AT5G13430" type="gene"/>
    <entity name="AT5G13440" type="gene"/>
    <entity name="AT5G18800" type="gene"/>
    <entity name="AT5G25450" type="gene"/>
    <entity name="AT5G37510" type="gene"/>
    <entity name="AT5G40650" type="gene"/>
    <entity name="AT5G52840" type="gene"/>
    <entity name="AT5G57815" type="gene"/>
    <entity name="AT5G61310" type="gene"/>
    <entity name="AT5G62575" type="gene"/>
    <entity name="AT5G63510" type="gene"/>
    <entity name="AT5G66510" type="gene"/>
    <entity name="AT5G66760" type="gene"/>
    <entity name="AT5G67590" type="gene"/>
    <entity name="ATCG00420" type="gene"/>
    <entity name="ATMG00060" type="gene"/>
    <entity name="ATMG00070" type="gene"/>
    <entity name="ATMG00160" type="gene"/>
    <entity name="ATMG00220" type="gene"/>
    <entity name="ATMG00285" type="gene"/>
    <entity name="ATMG00510" type="gene"/>
    <entity name="ATMG00513" type="gene"/>
    <entity name="ATMG00516" type="gene"/>
    <entity name="ATMG00665" type="gene"/>
    <entity name="ATMG00730" type="gene"/>
    <entity name="ATMG01120" type="gene"/>
    <entity name="ATMG01320" type="gene"/>
    <entity name="ATMG01360" type="gene"/>
  </instance>
  <instance id="375612" name="aerobic respiration -- alternative oxidase pathway" type="pathway">
    <entity name="AT1G01590" type="gene"/>
    <entity name="AT1G08480" type="gene"/>
    <entity name="AT1G16700" type="gene"/>
    <entity name="AT1G47260" type="gene"/>
    <entity name="AT1G47420" type="gene"/>
    <entity name="AT1G49140" type="gene"/>
    <entity name="AT1G79010" type="gene"/>
    <entity name="AT2G02050" type="gene"/>
    <entity name="AT2G07689" type="gene"/>
    <entity name="AT2G07751" type="gene"/>
    <entity name="AT2G20360" type="gene"/>
    <entity name="AT2G27730" type="gene"/>
    <entity name="AT2G31490" type="gene"/>
    <entity name="AT2G33220" type="gene"/>
    <entity name="AT2G42310" type="gene"/>
    <entity name="AT2G46390" type="gene"/>
    <entity name="AT2G46505" type="gene"/>
    <entity name="AT2G47690" type="gene"/>
    <entity name="AT3G03100" type="gene"/>
    <entity name="AT3G06310" type="gene"/>
    <entity name="AT3G08610" type="gene"/>
    <entity name="AT3G12260" type="gene"/>
    <entity name="AT3G47833" type="gene"/>
    <entity name="AT3G48680" type="gene"/>
    <entity name="AT3G57785" type="gene"/>
    <entity name="AT4G02580" type="gene"/>
    <entity name="AT4G16450" type="gene"/>
    <entity name="AT4G20150" type="gene"/>
    <entity name="AT4G32210" type="gene"/>
    <entity name="AT5G08530" type="gene"/>
    <entity name="AT5G11770" type="gene"/>
    <entity name="AT5G18800" type="gene"/>
    <entity name="AT5G37510" type="gene"/>
    <entity name="AT5G40650" type="gene"/>
    <entity name="AT5G52840" type="gene"/>
    <entity name="AT5G62575" type="gene"/>
    <entity name="AT5G63510" type="gene"/>
    <entity name="AT5G66510" type="gene"/>
    <entity name="AT5G66760" type="gene"/>
    <entity name="AT5G67590" type="gene"/>
    <entity name="ATCG00420" type="gene"/>
    <entity name="ATMG00060" type="gene"/>
    <entity name="ATMG00070" type="gene"/>
    <entity name="ATMG00285" type="gene"/>
    <entity name="ATMG00510" type="gene"/>
    <entity name="ATMG00513" type="gene"/>
    <entity name="ATMG00516" type="gene"/>
    <entity name="ATMG00665" type="gene"/>
    <entity name="ATMG01120" type="gene"/>
    <entity name="ATMG01320" type="gene"/>
  </instance>
  <instance id="179329" name="AGRIS regulatory network - full" type="pathway">
    <entity name="AT1G01060" type="gene"/>
    <entity name="AT1G01150" type="gene"/>
    <entity name="AT1G01190" type="gene"/>
    <entity name="AT1G01360" type="gene"/>
    <entity name="AT1G02190" type="gene"/>
    <entity name="AT1G02850" type="gene"/>
    <entity name="AT1G04730" type="gene"/>
    <entity name="AT1G05080" type="gene"/>
    <entity name="AT1G07270" type="gene"/>
    <entity name="AT1G07370" type="gene"/>
    <entity name="AT1G08130" type="gene"/>
    <entity name="AT1G09080" type="gene"/>
    <entity name="AT1G10210" type="gene"/>
    <entity name="AT1G11340" type="gene"/>
    <entity name="AT1G13330" type="gene"/>
    <entity name="AT1G13400" type="gene"/>
    <entity name="AT1G14685" type="gene"/>
    <entity name="AT1G15550" type="gene"/>
    <entity name="AT1G16070" type="gene"/>
    <entity name="AT1G19000" type="gene"/>
    <entity name="AT1G20620" type="gene"/>
    <entity name="AT1G20630" type="gene"/>
    <entity name="AT1G20720" type="gene"/>
    <entity name="AT1G20750" type="gene"/>
    <entity name="AT1G20800" type="gene"/>
    <entity name="AT1G21970" type="gene"/>
    <entity name="AT1G22070" type="gene"/>
    <entity name="AT1G23290" type="gene"/>
    <entity name="AT1G23420" type="gene"/>
    <entity name="AT1G23540" type="gene"/>
    <entity name="AT1G23980" type="gene"/>
    <entity name="AT1G24260" type="gene"/>
    <entity name="AT1G26310" type="gene"/>
    <entity name="AT1G26840" type="gene"/>
    <entity name="AT1G28300" type="gene"/>
    <entity name="AT1G29930" type="gene"/>
    <entity name="AT1G30490" type="gene"/>
    <entity name="AT1G31020" type="gene"/>
    <entity name="AT1G31420" type="gene"/>
    <entity name="AT1G32640" type="gene"/>
    <entity name="AT1G33420" type="gene"/>
    <entity name="AT1G34770" type="gene"/>
    <entity name="AT1G35530" type="gene"/>
    <entity name="AT1G42990" type="gene"/>
    <entity name="AT1G43850" type="gene"/>
    <entity name="AT1G44900" type="gene"/>
    <entity name="AT1G45110" type="gene"/>
    <entity name="AT1G47610" type="gene"/>
    <entity name="AT1G48220" type="gene"/>
    <entity name="AT1G49540" type="gene"/>
    <entity name="AT1G51220" type="gene"/>
    <entity name="AT1G52490" type="gene"/>
    <entity name="AT1G53820" type="gene"/>
    <entity name="AT1G56010" type="gene"/>
    <entity name="AT1G57800" type="gene"/>
    <entity name="AT1G59770" type="gene"/>
    <entity name="AT1G61720" type="gene"/>
    <entity name="AT1G61830" type="gene"/>
    <entity name="AT1G62290" type="gene"/>
    <entity name="AT1G62300" type="gene"/>
    <entity name="AT1G62960" type="gene"/>
    <entity name="AT1G65470" type="gene"/>
    <entity name="AT1G65480" type="gene"/>
    <entity name="AT1G66740" type="gene"/>
    <entity name="AT1G67090" type="gene"/>
    <entity name="AT1G67320" type="gene"/>
    <entity name="AT1G67500" type="gene"/>
    <entity name="AT1G67630" type="gene"/>
    <entity name="AT1G68200" type="gene"/>
    <entity name="AT1G68400" type="gene"/>
    <entity name="AT1G68880" type="gene"/>
    <entity name="AT1G69120" type="gene"/>
    <entity name="AT1G69180" type="gene"/>
    <entity name="AT1G69220" type="gene"/>
    <entity name="AT1G69490" type="gene"/>
    <entity name="AT1G69770" type="gene"/>
    <entity name="AT1G70320" type="gene"/>
    <entity name="AT1G75080" type="gene"/>
    <entity name="AT1G76180" type="gene"/>
    <entity name="AT1G77120" type="gene"/>
    <entity name="AT1G77530" type="gene"/>
    <entity name="AT1G78650" type="gene"/>
    <entity name="AT1G79840" type="gene"/>
    <entity name="AT1G79890" type="gene"/>
    <entity name="AT1G80190" type="gene"/>
    <entity name="AT1G80720" type="gene"/>
    <entity name="AT2G01120" type="gene"/>
    <entity name="AT2G01950" type="gene"/>
    <entity name="AT2G02810" type="gene"/>
    <entity name="AT2G04160" type="gene"/>
    <entity name="AT2G07180" type="gene"/>
    <entity name="AT2G07520" type="gene"/>
    <entity name="AT2G14050" type="gene"/>
    <entity name="AT2G14610" type="gene"/>
    <entity name="AT2G16440" type="gene"/>
    <entity name="AT2G17830" type="gene"/>
    <entity name="AT2G17950" type="gene"/>
    <entity name="AT2G19030" type="gene"/>
    <entity name="AT2G19190" type="gene"/>
    <entity name="AT2G20580" type="gene"/>
    <entity name="AT2G21240" type="gene"/>
    <entity name="AT2G21790" type="gene"/>
    <entity name="AT2G24490" type="gene"/>
    <entity name="AT2G24970" type="gene"/>
    <entity name="AT2G25000" type="gene"/>
    <entity name="AT2G26860" type="gene"/>
    <entity name="AT2G27050" type="gene"/>
    <entity name="AT2G27330" type="gene"/>
    <entity name="AT2G29570" type="gene"/>
    <entity name="AT2G29680" type="gene"/>
    <entity name="AT2G31270" type="gene"/>
    <entity name="AT2G31650" type="gene"/>
    <entity name="AT2G31955" type="gene"/>
    <entity name="AT2G36010" type="gene"/>
    <entity name="AT2G36120" type="gene"/>
    <entity name="AT2G36270" type="gene"/>
    <entity name="AT2G37180" type="gene"/>
    <entity name="AT2G40550" type="gene"/>
    <entity name="AT2G41460" type="gene"/>
    <entity name="AT2G42120" type="gene"/>
    <entity name="AT2G42620" type="gene"/>
    <entity name="AT2G42830" type="gene"/>
    <entity name="AT2G44450" type="gene"/>
    <entity name="AT2G44980" type="gene"/>
    <entity name="AT2G45660" type="gene"/>
    <entity name="AT2G46200" type="gene"/>
    <entity name="AT2G46270" type="gene"/>
    <entity name="AT2G46380" type="gene"/>
    <entity name="AT2G46410" type="gene"/>
    <entity name="AT2G46680" type="gene"/>
    <entity name="AT2G46830" type="gene"/>
    <entity name="AT2G47190" type="gene"/>
    <entity name="AT2G47680" type="gene"/>
    <entity name="AT3G01015" type="gene"/>
    <entity name="AT3G01080" type="gene"/>
    <entity name="AT3G01330" type="gene"/>
    <entity name="AT3G01570" type="gene"/>
    <entity name="AT3G02820" type="gene"/>
    <entity name="AT3G02920" type="gene"/>
    <entity name="AT3G05670" type="gene"/>
    <entity name="AT3G05740" type="gene"/>
    <entity name="AT3G06180" type="gene"/>
    <entity name="AT3G09390" type="gene"/>
    <entity name="AT3G09660" type="gene"/>
    <entity name="AT3G10510" type="gene"/>
    <entity name="AT3G10572" type="gene"/>
    <entity name="AT3G10690" type="gene"/>
    <entity name="AT3G11000" type="gene"/>
    <entity name="AT3G12170" type="gene"/>
    <entity name="AT3G12280" type="gene"/>
    <entity name="AT3G13062" type="gene"/>
    <entity name="AT3G14890" type="gene"/>
    <entity name="AT3G15500" type="gene"/>
    <entity name="AT3G15620" type="gene"/>
    <entity name="AT3G16320" type="gene"/>
    <entity name="AT3G17010" type="gene"/>
    <entity name="AT3G17030" type="gene"/>
    <entity name="AT3G18630" type="gene"/>
    <entity name="AT3G19390" type="gene"/>
    <entity name="AT3G20770" type="gene"/>
    <entity name="AT3G23020" type="gene"/>
    <entity name="AT3G23130" type="gene"/>
    <entity name="AT3G23240" type="gene"/>
    <entity name="AT3G23250" type="gene"/>
    <entity name="AT3G24320" type="gene"/>
    <entity name="AT3G24650" type="gene"/>
    <entity name="AT3G25100" type="gene"/>
    <entity name="AT3G26790" type="gene"/>
    <entity name="AT3G27010" type="gene"/>
    <entity name="AT3G27060" type="gene"/>
    <entity name="AT3G27640" type="gene"/>
    <entity name="AT3G27920" type="gene"/>
    <entity name="AT3G29770" type="gene"/>
    <entity name="AT3G29773" type="gene"/>
    <entity name="AT3G42660" type="gene"/>
    <entity name="AT3G42950" type="gene"/>
    <entity name="AT3G43190" type="gene"/>
    <entity name="AT3G45580" type="gene"/>
    <entity name="AT3G46040" type="gene"/>
    <entity name="AT3G46940" type="gene"/>
    <entity name="AT3G47340" type="gene"/>
    <entity name="AT3G50660" type="gene"/>
    <entity name="AT3G51210" type="gene"/>
    <entity name="AT3G51450" type="gene"/>
    <entity name="AT3G51810" type="gene"/>
    <entity name="AT3G52470" type="gene"/>
    <entity name="AT3G52990" type="gene"/>
    <entity name="AT3G53020" type="gene"/>
    <entity name="AT3G54120" type="gene"/>
    <entity name="AT3G54180" type="gene"/>
    <entity name="AT3G54340" type="gene"/>
    <entity name="AT3G54650" type="gene"/>
    <entity name="AT3G55610" type="gene"/>
    <entity name="AT3G58930" type="gene"/>
    <entity name="AT3G59550" type="gene"/>
    <entity name="AT3G60660" type="gene"/>
    <entity name="AT3G61250" type="gene"/>
    <entity name="AT3G62000" type="gene"/>
    <entity name="AT3G63480" type="gene"/>
    <entity name="AT4G00270" type="gene"/>
    <entity name="AT4G01250" type="gene"/>
    <entity name="AT4G01930" type="gene"/>
    <entity name="AT4G02070" type="gene"/>
    <entity name="AT4G02460" type="gene"/>
    <entity name="AT4G04450" type="gene"/>
    <entity name="AT4G08030" type="gene"/>
    <entity name="AT4G08150" type="gene"/>
    <entity name="AT4G09820" type="gene"/>
    <entity name="AT4G09960" type="gene"/>
    <entity name="AT4G11850" type="gene"/>
    <entity name="AT4G12620" type="gene"/>
    <entity name="AT4G14090" type="gene"/>
    <entity name="AT4G14365" type="gene"/>
    <entity name="AT4G14770" type="gene"/>
    <entity name="AT4G16566" type="gene"/>
    <entity name="AT4G16590" type="gene"/>
    <entity name="AT4G17760" type="gene"/>
    <entity name="AT4G18960" type="gene"/>
    <entity name="AT4G19690" type="gene"/>
    <entity name="AT4G20370" type="gene"/>
    <entity name="AT4G21590" type="gene"/>
    <entity name="AT4G22780" type="gene"/>
    <entity name="AT4G23550" type="gene"/>
    <entity name="AT4G23810" type="gene"/>
    <entity name="AT4G23860" type="gene"/>
    <entity name="AT4G24540" type="gene"/>
    <entity name="AT4G25470" type="gene"/>
    <entity name="AT4G25540" type="gene"/>
    <entity name="AT4G26050" type="gene"/>
    <entity name="AT4G26120" type="gene"/>
    <entity name="AT4G27090" type="gene"/>
    <entity name="AT4G27160" type="gene"/>
    <entity name="AT4G27410" type="gene"/>
    <entity name="AT4G30840" type="gene"/>
    <entity name="AT4G31400" type="gene"/>
    <entity name="AT4G31800" type="gene"/>
    <entity name="AT4G32980" type="gene"/>
    <entity name="AT4G33020" type="gene"/>
    <entity name="AT4G33030" type="gene"/>
    <entity name="AT4G33210" type="gene"/>
    <entity name="AT4G33870" type="gene"/>
    <entity name="AT4G35090" type="gene"/>
    <entity name="AT4G35900" type="gene"/>
    <entity name="AT4G36180" type="gene"/>
    <entity name="AT4G37490" type="gene"/>
    <entity name="AT4G39410" type="gene"/>
    <entity name="AT5G01890" type="gene"/>
    <entity name="AT5G01900" type="gene"/>
    <entity name="AT5G02030" type="gene"/>
    <entity name="AT5G02470" type="gene"/>
    <entity name="AT5G02471" type="gene"/>
    <entity name="AT5G03000" type="gene"/>
    <entity name="AT5G03230" type="gene"/>
    <entity name="AT5G03500" type="gene"/>
    <entity name="AT5G03700" type="gene"/>
    <entity name="AT5G03790" type="gene"/>
    <entity name="AT5G05690" type="gene"/>
    <entity name="AT5G06100" type="gene"/>
    <entity name="AT5G06590" type="gene"/>
    <entity name="AT5G06910" type="gene"/>
    <entity name="AT5G06950" type="gene"/>
    <entity name="AT5G07660" type="gene"/>
    <entity name="AT5G07950" type="gene"/>
    <entity name="AT5G10140" type="gene"/>
    <entity name="AT5G11260" type="gene"/>
    <entity name="AT5G13790" type="gene"/>
    <entity name="AT5G13930" type="gene"/>
    <entity name="AT5G14530" type="gene"/>
    <entity name="AT5G14750" type="gene"/>
    <entity name="AT5G14930" type="gene"/>
    <entity name="AT5G15340" type="gene"/>
    <entity name="AT5G15510" type="gene"/>
    <entity name="AT5G15540" type="gene"/>
    <entity name="AT5G15840" type="gene"/>
    <entity name="AT5G16690" type="gene"/>
    <entity name="AT5G17010" type="gene"/>
    <entity name="AT5G18620" type="gene"/>
    <entity name="AT5G19030" type="gene"/>
    <entity name="AT5G19920" type="gene"/>
    <entity name="AT5G20240" type="gene"/>
    <entity name="AT5G20990" type="gene"/>
    <entity name="AT5G21120" type="gene"/>
    <entity name="AT5G22670" type="gene"/>
    <entity name="AT5G22750" type="gene"/>
    <entity name="AT5G23420" type="gene"/>
    <entity name="AT5G24330" type="gene"/>
    <entity name="AT5G25610" type="gene"/>
    <entity name="AT5G27740" type="gene"/>
    <entity name="AT5G28540" type="gene"/>
    <entity name="AT5G35550" type="gene"/>
    <entity name="AT5G38110" type="gene"/>
    <entity name="AT5G38410" type="gene"/>
    <entity name="AT5G41440" type="gene"/>
    <entity name="AT5G41880" type="gene"/>
    <entity name="AT5G42020" type="gene"/>
    <entity name="AT5G42460" type="gene"/>
    <entity name="AT5G42680" type="gene"/>
    <entity name="AT5G43170" type="gene"/>
    <entity name="AT5G44740" type="gene"/>
    <entity name="AT5G45890" type="gene"/>
    <entity name="AT5G47230" type="gene"/>
    <entity name="AT5G47850" type="gene"/>
    <entity name="AT5G48900" type="gene"/>
    <entity name="AT5G48910" type="gene"/>
    <entity name="AT5G49010" type="gene"/>
    <entity name="AT5G49160" type="gene"/>
    <entity name="AT5G49720" type="gene"/>
    <entity name="AT5G49770" type="gene"/>
    <entity name="AT5G51070" type="gene"/>
    <entity name="AT5G52910" type="gene"/>
    <entity name="AT5G53860" type="gene"/>
    <entity name="AT5G56740" type="gene"/>
    <entity name="AT5G60630" type="gene"/>
    <entity name="AT5G61380" type="gene"/>
    <entity name="AT5G61381" type="gene"/>
    <entity name="AT5G61460" type="gene"/>
    <entity name="AT5G61850" type="gene"/>
    <entity name="AT5G62410" type="gene"/>
    <entity name="AT5G62880" type="gene"/>
    <entity name="AT5G63920" type="gene"/>
    <entity name="AT5G63960" type="gene"/>
    <entity name="AT5G66130" type="gene"/>
    <entity name="AT5G67100" type="gene"/>
  </instance>
  <instance id="376043" name="alanine biosynthesis I" type="pathway">
    <entity name="AT1G17290" type="gene"/>
    <entity name="AT1G23310" type="gene"/>
    <entity name="AT1G70580" type="gene"/>
    <entity name="AT1G72330" type="gene"/>
  </instance>
  <instance id="377340" name="alanine biosynthesis II" type="pathway">
    <entity name="AT1G08490" type="gene"/>
    <entity name="AT5G65720" type="gene"/>
  </instance>
  <instance id="376048" name="alanine degradation (v4.0)" type="pathway">
    <entity name="AT1G17290" type="gene"/>
    <entity name="AT1G23310" type="gene"/>
    <entity name="AT1G70580" type="gene"/>
    <entity name="AT1G72330" type="gene"/>
  </instance>
  <instance id="167828" name="aldoxime degradation" type="pathway">
    <entity name="AT1G08980" type="gene"/>
    <entity name="AT4G08790" type="gene"/>
    <entity name="AT5G15600" type="gene"/>
    <entity name="AT5G22300" type="gene"/>
  </instance>
  <instance id="374363" name="alpha-amyrin biosynthesis" type="pathway">
    <entity name="AT1G78960" type="gene"/>
  </instance>
  <instance id="167776" name="ammonia assimilation cycle" type="pathway">
    <entity name="AT1G48470" type="gene"/>
    <entity name="AT1G66200" type="gene"/>
    <entity name="AT2G41220" type="gene"/>
    <entity name="AT3G53180" type="gene"/>
    <entity name="AT5G04140" type="gene"/>
    <entity name="AT5G16570" type="gene"/>
    <entity name="AT5G35630" type="gene"/>
    <entity name="AT5G53460" type="gene"/>
  </instance>
  <instance id="374367" name="anthocyanin biosynthesis (pelargonidin 3-O-glucoside, cyanidin 3-O-glucoside)" type="pathway">
    <entity name="AT2G38240" type="gene"/>
    <entity name="AT4G22870" type="gene"/>
    <entity name="AT4G22880" type="gene"/>
    <entity name="AT5G17050" type="gene"/>
  </instance>
  <instance id="106752" name="APX1 signal transduction pathway" type="pathway">
    <entity name="AT1G07890" type="gene"/>
    <entity name="AT1G27320" type="gene"/>
    <entity name="AT1G77490" type="gene"/>
    <entity name="AT2G01830" type="gene"/>
    <entity name="AT2G40300" type="gene"/>
    <entity name="AT2G47430" type="gene"/>
    <entity name="AT3G09640" type="gene"/>
    <entity name="AT4G08390" type="gene"/>
    <entity name="AT4G09010" type="gene"/>
    <entity name="AT4G32320" type="gene"/>
    <entity name="AT4G35000" type="gene"/>
    <entity name="AT4G35970" type="gene"/>
    <entity name="AT5G10720" type="gene"/>
  </instance>
  <instance id="371745" name="arginine biosynthesis I" type="pathway">
    <entity name="Gma.12685.1.A1_at" type="gene"/>
    <entity name="Gma.15631.1.S1_at" type="gene"/>
    <entity name="Gma.2000.1.S1_at" type="gene"/>
    <entity name="Gma.2543.1.S1_at" type="gene"/>
    <entity name="Gma.4904.1.S1_at" type="gene"/>
    <entity name="Gma.7686.1.S1_at" type="gene"/>
    <entity name="GmaAffx.45978.1.A1_at" type="gene"/>
    <entity name="GmaAffx.51427.1.S1_at" type="gene"/>
    <entity name="GmaAffx.51427.3.S1_at" type="gene"/>
    <entity name="GmaAffx.63490.1.S1_at" type="gene"/>
    <entity name="GmaAffx.68580.1.S1_at" type="gene"/>
    <entity name="GmaAffx.83603.1.S1_at" type="gene"/>
    <entity name="GmaAffx.92667.1.S1_at" type="gene"/>
  </instance>
  <instance id="167788" name="arginine biosynthesis I" type="pathway">
    <entity name="AT1G75330" type="gene"/>
    <entity name="AT1G80600" type="gene"/>
    <entity name="AT2G19940" type="gene"/>
    <entity name="AT2G22910" type="gene"/>
    <entity name="AT2G37500" type="gene"/>
    <entity name="AT2G48140" type="gene"/>
    <entity name="AT3G18145" type="gene"/>
    <entity name="AT3G57560" type="gene"/>
    <entity name="AT4G17830" type="gene"/>
    <entity name="AT4G24830" type="gene"/>
    <entity name="AT4G30490" type="gene"/>
    <entity name="AT4G37670" type="gene"/>
    <entity name="AT5G10920" type="gene"/>
    <entity name="AT5G63120" type="gene"/>
  </instance>
  <instance id="167781" name="arginine biosynthesis II (acetyl cycle)" type="pathway">
    <entity name="AT1G75330" type="gene"/>
    <entity name="AT1G80600" type="gene"/>
    <entity name="AT2G19940" type="gene"/>
    <entity name="AT2G22910" type="gene"/>
    <entity name="AT2G37500" type="gene"/>
    <entity name="AT2G48140" type="gene"/>
    <entity name="AT3G18145" type="gene"/>
    <entity name="AT3G57560" type="gene"/>
    <entity name="AT4G17830" type="gene"/>
    <entity name="AT4G24830" type="gene"/>
    <entity name="AT4G30490" type="gene"/>
    <entity name="AT4G37670" type="gene"/>
    <entity name="AT5G10920" type="gene"/>
    <entity name="AT5G63120" type="gene"/>
  </instance>
  <instance id="375650" name="arginine biosynthesis III" type="pathway">
    <entity name="AT1G75330" type="gene"/>
    <entity name="AT2G39800" type="gene"/>
    <entity name="AT3G55610" type="gene"/>
    <entity name="AT4G24830" type="gene"/>
    <entity name="AT5G10920" type="gene"/>
    <entity name="AT5G46180" type="gene"/>
  </instance>
  <instance id="167934" name="arginine degradation II" type="pathway">
    <entity name="AT4G08870" type="gene"/>
    <entity name="AT4G08900" type="gene"/>
    <entity name="AT4G29120" type="gene"/>
    <entity name="AT5G14800" type="gene"/>
    <entity name="AT5G46180" type="gene"/>
  </instance>
  <instance id="167784" name="ascorbate biosynthesis" type="pathway">
    <entity name="AT1G30560" type="gene"/>
    <entity name="AT1G67070" type="gene"/>
    <entity name="AT2G39770" type="gene"/>
    <entity name="AT2G45790" type="gene"/>
    <entity name="AT3G02570" type="gene"/>
    <entity name="AT3G47930" type="gene"/>
    <entity name="AT4G24620" type="gene"/>
    <entity name="AT4G25220" type="gene"/>
    <entity name="AT4G33670" type="gene"/>
    <entity name="AT5G28840" type="gene"/>
    <entity name="AT5G42740" type="gene"/>
  </instance>
  <instance id="376049" name="ascorbate biosynthesis (v4.0)" type="pathway">
    <entity name="AT3G02870" type="gene"/>
    <entity name="AT4G33670" type="gene"/>
  </instance>
  <instance id="167887" name="ascorbate glutathione cycle" type="pathway">
    <entity name="AT1G07890" type="gene"/>
    <entity name="AT1G19550" type="gene"/>
    <entity name="AT1G19570" type="gene"/>
    <entity name="AT1G63940" type="gene"/>
    <entity name="AT1G75270" type="gene"/>
    <entity name="AT1G77490" type="gene"/>
    <entity name="AT2G29990" type="gene"/>
    <entity name="AT2G41680" type="gene"/>
    <entity name="AT3G09640" type="gene"/>
    <entity name="AT3G09940" type="gene"/>
    <entity name="AT3G24170" type="gene"/>
    <entity name="AT3G27820" type="gene"/>
    <entity name="AT3G29200" type="gene"/>
    <entity name="AT3G44190" type="gene"/>
    <entity name="AT3G52880" type="gene"/>
    <entity name="AT3G54660" type="gene"/>
    <entity name="AT4G08390" type="gene"/>
    <entity name="AT4G32320" type="gene"/>
    <entity name="AT4G35000" type="gene"/>
    <entity name="AT4G35970" type="gene"/>
    <entity name="AT4G39830" type="gene"/>
    <entity name="AT5G03630" type="gene"/>
    <entity name="AT5G08740" type="gene"/>
    <entity name="AT5G16710" type="gene"/>
    <entity name="AT5G21100" type="gene"/>
    <entity name="AT5G21105" type="gene"/>
    <entity name="AT5G22140" type="gene"/>
    <entity name="AT5G36270" type="gene"/>
  </instance>
  <instance id="157958" name="Ascorbate Glutathione Pathway (cytosol, WYJ)" type="pathway">
    <entity name="AT1G07890" type="gene"/>
    <entity name="AT1G08830" type="gene"/>
    <entity name="AT1G19550" type="gene"/>
    <entity name="AT1G19570" type="gene"/>
    <entity name="AT1G75270" type="gene"/>
    <entity name="AT2G28190" type="gene"/>
    <entity name="AT3G09640" type="gene"/>
    <entity name="AT3G09940" type="gene"/>
    <entity name="AT3G10920" type="gene"/>
    <entity name="AT3G24170" type="gene"/>
    <entity name="AT3G27820" type="gene"/>
    <entity name="AT3G52880" type="gene"/>
    <entity name="AT3G56350" type="gene"/>
    <entity name="AT4G25100" type="gene"/>
    <entity name="AT4G32320" type="gene"/>
    <entity name="AT5G03630" type="gene"/>
    <entity name="AT5G18100" type="gene"/>
    <entity name="AT5G23310" type="gene"/>
    <entity name="AT5G36270" type="gene"/>
    <entity name="AT5G51100" type="gene"/>
  </instance>
  <instance id="106648" name="Ascorbate glutathione pathway (mitochondria)" type="pathway">
    <entity name="AT1G63940" type="gene"/>
    <entity name="AT3G10920" type="gene"/>
    <entity name="AT3G54660" type="gene"/>
    <entity name="AT4G08390" type="gene"/>
    <entity name="AT5G16710" type="gene"/>
  </instance>
  <instance id="106544" name="Ascorbate glutathione pathway (plastid stroma)" type="pathway">
    <entity name="AT1G20620" type="gene"/>
    <entity name="AT1G20630" type="gene"/>
    <entity name="AT1G63940" type="gene"/>
    <entity name="AT1G77490" type="gene"/>
    <entity name="AT3G24170" type="gene"/>
    <entity name="AT3G54660" type="gene"/>
    <entity name="AT4G23810" type="gene"/>
    <entity name="AT4G25100" type="gene"/>
    <entity name="AT4G35090" type="gene"/>
    <entity name="AT5G01600" type="gene"/>
    <entity name="AT5G23310" type="gene"/>
  </instance>
  <instance id="376057" name="asparagine biosynthesis I" type="pathway">
    <entity name="AT1G62960" type="gene"/>
    <entity name="AT2G03667" type="gene"/>
    <entity name="AT2G22250" type="gene"/>
    <entity name="AT2G30970" type="gene"/>
    <entity name="AT3G47340" type="gene"/>
    <entity name="AT4G31990" type="gene"/>
    <entity name="AT5G10240" type="gene"/>
    <entity name="AT5G11520" type="gene"/>
    <entity name="AT5G19550" type="gene"/>
    <entity name="AT5G51690" type="gene"/>
    <entity name="AT5G65010" type="gene"/>
  </instance>
  <instance id="376071" name="aspartate biosynthesis (v4.0)" type="pathway">
    <entity name="AT1G62960" type="gene"/>
    <entity name="AT2G22250" type="gene"/>
    <entity name="AT2G30970" type="gene"/>
    <entity name="AT4G31990" type="gene"/>
    <entity name="AT5G11520" type="gene"/>
    <entity name="AT5G19550" type="gene"/>
    <entity name="AT5G51690" type="gene"/>
  </instance>
  <instance id="108672" name="Autophagy" type="pathway">
    <entity name="AT1G26670" type="gene"/>
    <entity name="AT1G50030" type="gene"/>
    <entity name="AT1G60490" type="gene"/>
    <entity name="AT2G40810" type="gene"/>
    <entity name="AT3G56440" type="gene"/>
    <entity name="AT3G60640" type="gene"/>
    <entity name="AT5G05150" type="gene"/>
    <entity name="AT5G45900" type="gene"/>
  </instance>
  <instance id="375448" name="Auxin signaling" type="pathway">
    <entity name="AT1G12820" type="gene"/>
    <entity name="AT1G19850" type="gene"/>
    <entity name="AT1G23080" type="gene"/>
    <entity name="AT1G23160" type="gene"/>
    <entity name="AT1G30040" type="gene"/>
    <entity name="AT1G47990" type="gene"/>
    <entity name="AT1G73590" type="gene"/>
    <entity name="AT1G78440" type="gene"/>
    <entity name="AT2G01420" type="gene"/>
    <entity name="AT2G34555" type="gene"/>
    <entity name="AT3G03820" type="gene"/>
    <entity name="AT3G03830" type="gene"/>
    <entity name="AT3G03840" type="gene"/>
    <entity name="AT3G03850" type="gene"/>
    <entity name="AT3G15540" type="gene"/>
    <entity name="AT3G26810" type="gene"/>
    <entity name="AT3G62980" type="gene"/>
    <entity name="AT4G14560" type="gene"/>
    <entity name="AT4G25420" type="gene"/>
    <entity name="AT4G27260" type="gene"/>
    <entity name="AT4G38850" type="gene"/>
    <entity name="AT5G20730" type="gene"/>
    <entity name="AT5G37020" type="gene"/>
    <entity name="AT5G49980" type="gene"/>
    <entity name="AT5G51810" type="gene"/>
  </instance>
  <instance id="167882" name="beta-alanine biosynthesis I" type="pathway">
    <entity name="AT4G14940" type="gene"/>
    <entity name="AT5G13700" type="gene"/>
  </instance>
  <instance id="167916" name="beta-alanine biosynthesis II" type="pathway">
    <entity name="AT2G38400" type="gene"/>
    <entity name="AT3G06860" type="gene"/>
    <entity name="AT3G08860" type="gene"/>
    <entity name="AT4G16800" type="gene"/>
    <entity name="AT4G29010" type="gene"/>
    <entity name="AT5G43280" type="gene"/>
  </instance>
  <instance id="167772" name="beta-alanine biosynthesis III" type="pathway">
    <entity name="AT5G12200" type="gene"/>
    <entity name="AT5G64370" type="gene"/>
  </instance>
  <instance id="377332" name="branched-chain &amp;alpha;-keto acid dehydrogenase complex" type="pathway">
    <entity name="AT1G21400" type="gene"/>
    <entity name="AT1G48030" type="gene"/>
    <entity name="AT1G55510" type="gene"/>
    <entity name="AT3G06850" type="gene"/>
    <entity name="AT3G13450" type="gene"/>
    <entity name="AT3G16950" type="gene"/>
    <entity name="AT3G17240" type="gene"/>
    <entity name="AT4G16155" type="gene"/>
    <entity name="AT5G09300" type="gene"/>
  </instance>
  <instance id="158448" name="Brassinolide biosynthesis (WYJ)" type="pathway"/>
  <instance id="167908" name="brassinosteroid biosynthesis I" type="pathway">
    <entity name="AT1G72590" type="gene"/>
    <entity name="AT1G75080" type="gene"/>
    <entity name="AT2G16530" type="gene"/>
    <entity name="AT2G38050" type="gene"/>
    <entity name="AT3G50660" type="gene"/>
    <entity name="AT3G55360" type="gene"/>
    <entity name="AT5G05690" type="gene"/>
    <entity name="AT5G16010" type="gene"/>
    <entity name="AT5G38970" type="gene"/>
  </instance>
  <instance id="167936" name="brassinosteroid biosynthesis II" type="pathway">
    <entity name="AT1G72590" type="gene"/>
    <entity name="AT1G75080" type="gene"/>
    <entity name="AT2G16530" type="gene"/>
    <entity name="AT2G38050" type="gene"/>
    <entity name="AT3G50660" type="gene"/>
    <entity name="AT3G55360" type="gene"/>
    <entity name="AT5G05690" type="gene"/>
    <entity name="AT5G16010" type="gene"/>
    <entity name="SAX1" type="gene"/>
  </instance>
  <instance id="167929" name="brassinosteroid biosynthesis III" type="pathway">
    <entity name="AT1G72590" type="gene"/>
    <entity name="AT2G16530" type="gene"/>
    <entity name="AT2G38050" type="gene"/>
    <entity name="AT3G55360" type="gene"/>
    <entity name="AT5G16010" type="gene"/>
  </instance>
  <instance id="175026" name="brassinosteroids signaling" type="pathway">
    <entity name="AT1G03445" type="gene"/>
    <entity name="AT1G19350" type="gene"/>
    <entity name="AT1G55610" type="gene"/>
    <entity name="AT1G69010" type="gene"/>
    <entity name="AT1G75080" type="gene"/>
    <entity name="AT1G78700" type="gene"/>
    <entity name="AT2G01950" type="gene"/>
    <entity name="AT2G46280" type="gene"/>
    <entity name="AT3G13380" type="gene"/>
    <entity name="AT3G50750" type="gene"/>
    <entity name="AT4G18710" type="gene"/>
    <entity name="AT4G18890" type="gene"/>
    <entity name="AT4G33430" type="gene"/>
    <entity name="AT4G36780" type="gene"/>
    <entity name="AT4G38850" type="gene"/>
    <entity name="AT4G39400" type="gene"/>
    <entity name="AT5G05690" type="gene"/>
    <entity name="AT5G08130" type="gene"/>
    <entity name="AT5G38860" type="gene"/>
    <entity name="AT5G42750" type="gene"/>
    <entity name="AT5G57560" type="gene"/>
    <entity name="AT5G58220" type="gene"/>
    <entity name="AT5G65430" type="gene"/>
  </instance>
  <instance id="157122" name="C2 Photorespiration cycle (WYJ)" type="pathway">
    <entity name="AT2G13360" type="gene"/>
    <entity name="AT5G36700" type="gene"/>
  </instance>
  <instance id="375682" name="CA1P biosynthesis" type="pathway"/>
  <instance id="376072" name="Calvin cycle (v4.0)" type="pathway">
    <entity name="AT1G12900" type="gene"/>
    <entity name="AT1G18270" type="gene"/>
    <entity name="AT1G32060" type="gene"/>
    <entity name="AT1G34630" type="gene"/>
    <entity name="AT1G42970" type="gene"/>
    <entity name="AT1G43670" type="gene"/>
    <entity name="AT1G56190" type="gene"/>
    <entity name="AT1G63290" type="gene"/>
    <entity name="AT1G67090" type="gene"/>
    <entity name="AT1G71100" type="gene"/>
    <entity name="AT1G79550" type="gene"/>
    <entity name="AT2G01140" type="gene"/>
    <entity name="AT2G01290" type="gene"/>
    <entity name="AT2G21170" type="gene"/>
    <entity name="AT2G21330" type="gene"/>
    <entity name="AT2G34590" type="gene"/>
    <entity name="AT2G36460" type="gene"/>
    <entity name="AT2G45290" type="gene"/>
    <entity name="AT3G01850" type="gene"/>
    <entity name="AT3G04790" type="gene"/>
    <entity name="AT3G12780" type="gene"/>
    <entity name="AT3G26650" type="gene"/>
    <entity name="AT3G52930" type="gene"/>
    <entity name="AT3G54050" type="gene"/>
    <entity name="AT3G55440" type="gene"/>
    <entity name="AT3G55800" type="gene"/>
    <entity name="AT3G60750" type="gene"/>
    <entity name="AT3G62410" type="gene"/>
    <entity name="AT4G26520" type="gene"/>
    <entity name="AT4G26530" type="gene"/>
    <entity name="AT4G38970" type="gene"/>
    <entity name="AT5G03690" type="gene"/>
    <entity name="AT5G38410" type="gene"/>
    <entity name="AT5G38420" type="gene"/>
    <entity name="AT5G38430" type="gene"/>
    <entity name="AT5G44520" type="gene"/>
    <entity name="AT5G61410" type="gene"/>
    <entity name="ATCG00490" type="gene"/>
  </instance>
  <instance id="389906" name="carbon tetrachloride degradation" type="pathway">
    <entity name="AT1G26100" type="gene"/>
    <entity name="AT4G25570" type="gene"/>
    <entity name="AT5G14780" type="gene"/>
    <entity name="AT5G38630" type="gene"/>
  </instance>
  <instance id="374378" name="cardiolipin biosynthesis" type="pathway">
    <entity name="AT1G62430" type="gene"/>
    <entity name="AT1G78620" type="gene"/>
    <entity name="AT2G39290" type="gene"/>
    <entity name="AT2G45150" type="gene"/>
    <entity name="AT3G45040" type="gene"/>
    <entity name="AT3G55030" type="gene"/>
    <entity name="AT3G60620" type="gene"/>
    <entity name="AT4G04870" type="gene"/>
    <entity name="AT4G22340" type="gene"/>
    <entity name="AT4G26770" type="gene"/>
    <entity name="AT5G04490" type="gene"/>
    <entity name="AT5G58560" type="gene"/>
  </instance>
  <instance id="167877" name="carotenoid biosynthesis" type="pathway">
    <entity name="AT1G08550" type="gene"/>
    <entity name="AT3G10230" type="gene"/>
    <entity name="AT4G25700" type="gene"/>
    <entity name="AT5G17230" type="gene"/>
    <entity name="AT5G52570" type="gene"/>
    <entity name="AT5G57030" type="gene"/>
    <entity name="AT5G67030" type="gene"/>
  </instance>
  <instance id="106485" name="Catalase Ascorbate Glutathione pathway" type="pathway">
    <entity name="AT1G20620" type="gene"/>
    <entity name="AT1G20630" type="gene"/>
    <entity name="AT4G23810" type="gene"/>
    <entity name="AT4G35000" type="gene"/>
    <entity name="AT4G35090" type="gene"/>
    <entity name="AT4G35970" type="gene"/>
    <entity name="AT5G18100" type="gene"/>
  </instance>
  <instance id="167785" name="cellulose biosynthesis" type="pathway">
    <entity name="AT1G02730" type="gene"/>
    <entity name="AT1G02800" type="gene"/>
    <entity name="AT1G23480" type="gene"/>
    <entity name="AT1G24070" type="gene"/>
    <entity name="AT1G32180" type="gene"/>
    <entity name="AT1G55850" type="gene"/>
    <entity name="AT1G70710" type="gene"/>
    <entity name="AT2G21770" type="gene"/>
    <entity name="AT2G24630" type="gene"/>
    <entity name="AT2G25540" type="gene"/>
    <entity name="AT2G32530" type="gene"/>
    <entity name="AT2G32540" type="gene"/>
    <entity name="AT2G32610" type="gene"/>
    <entity name="AT2G32620" type="gene"/>
    <entity name="AT2G33100" type="gene"/>
    <entity name="AT2G35650" type="gene"/>
    <entity name="AT3G02230" type="gene"/>
    <entity name="AT3G03050" type="gene"/>
    <entity name="AT3G07330" type="gene"/>
    <entity name="AT3G28180" type="gene"/>
    <entity name="AT3G56000" type="gene"/>
    <entity name="AT3G57240" type="gene"/>
    <entity name="AT4G07960" type="gene"/>
    <entity name="AT4G13410" type="gene"/>
    <entity name="AT4G15290" type="gene"/>
    <entity name="AT4G15320" type="gene"/>
    <entity name="AT4G16590" type="gene"/>
    <entity name="AT4G18780" type="gene"/>
    <entity name="AT4G23990" type="gene"/>
    <entity name="AT4G24000" type="gene"/>
    <entity name="AT4G24010" type="gene"/>
    <entity name="AT4G31590" type="gene"/>
    <entity name="AT4G32410" type="gene"/>
    <entity name="AT4G38190" type="gene"/>
    <entity name="AT4G39350" type="gene"/>
    <entity name="AT5G03760" type="gene"/>
    <entity name="AT5G05170" type="gene"/>
    <entity name="AT5G09870" type="gene"/>
    <entity name="AT5G16190" type="gene"/>
    <entity name="AT5G16910" type="gene"/>
    <entity name="AT5G17420" type="gene"/>
    <entity name="AT5G22740" type="gene"/>
    <entity name="AT5G44030" type="gene"/>
    <entity name="AT5G49720" type="gene"/>
    <entity name="AT5G64740" type="gene"/>
  </instance>
  <instance id="374390" name="chlorophyll &lt;i&gt;a&lt;/i&gt; degradation" type="pathway">
    <entity name="AT1G19670" type="gene"/>
    <entity name="AT3G44880" type="gene"/>
    <entity name="AT4G37000" type="gene"/>
    <entity name="AT5G43860" type="gene"/>
  </instance>
  <instance id="177878" name="chlorophyll a biosynthesis I" type="pathway">
    <entity name="AT3G51820" type="gene"/>
  </instance>
  <instance id="177881" name="chlorophyll a biosynthesis II" type="pathway">
    <entity name="AT1G74470" type="gene"/>
    <entity name="AT3G51820" type="gene"/>
  </instance>
  <instance id="158227" name="Chlorophyll Biosynthesis (WYJ)" type="pathway">
    <entity name="AT1G03475" type="gene"/>
    <entity name="AT1G08520" type="gene"/>
    <entity name="AT1G09940" type="gene"/>
    <entity name="AT1G44318" type="gene"/>
    <entity name="AT1G58290" type="gene"/>
    <entity name="AT1G69740" type="gene"/>
    <entity name="AT2G26540" type="gene"/>
    <entity name="AT2G31250" type="gene"/>
    <entity name="AT2G40490" type="gene"/>
    <entity name="AT3G14930" type="gene"/>
    <entity name="AT3G48730" type="gene"/>
    <entity name="AT4G01690" type="gene"/>
    <entity name="AT4G25080" type="gene"/>
    <entity name="AT5G08280" type="gene"/>
    <entity name="AT5G14220" type="gene"/>
    <entity name="AT5G49530" type="gene"/>
    <entity name="AT5G63570" type="gene"/>
  </instance>
  <instance id="177894" name="chlorophyll cycle" type="pathway">
    <entity name="AT1G44446" type="gene"/>
    <entity name="AT3G51820" type="gene"/>
  </instance>
  <instance id="374407" name="cholesterol biosynthesis" type="pathway">
    <entity name="AT1G58440" type="gene"/>
    <entity name="AT2G22830" type="gene"/>
    <entity name="AT2G29390" type="gene"/>
    <entity name="AT3G52940" type="gene"/>
    <entity name="AT4G34640" type="gene"/>
    <entity name="AT4G34650" type="gene"/>
    <entity name="AT4G37760" type="gene"/>
    <entity name="AT5G24140" type="gene"/>
    <entity name="AT5G24150" type="gene"/>
    <entity name="AT5G24155" type="gene"/>
    <entity name="AT5G24160" type="gene"/>
  </instance>
  <instance id="167910" name="choline biosynthesis I" type="pathway">
    <entity name="AT1G48600" type="gene"/>
    <entity name="AT1G73600" type="gene"/>
    <entity name="AT3G18000" type="gene"/>
  </instance>
  <instance id="167870" name="choline biosynthesis II" type="pathway"/>
  <instance id="167845" name="choline biosynthesis III" type="pathway">
    <entity name="AT1G13560" type="gene"/>
    <entity name="AT1G52570" type="gene"/>
    <entity name="AT1G55180" type="gene"/>
    <entity name="AT1G79840" type="gene"/>
    <entity name="AT2G32260" type="gene"/>
    <entity name="AT2G42010" type="gene"/>
    <entity name="AT3G05630" type="gene"/>
    <entity name="AT3G15730" type="gene"/>
    <entity name="AT3G16785" type="gene"/>
    <entity name="AT3G25585" type="gene"/>
    <entity name="AT4G00240" type="gene"/>
    <entity name="AT4G11830" type="gene"/>
    <entity name="AT4G11840" type="gene"/>
    <entity name="AT4G11850" type="gene"/>
    <entity name="AT4G15130" type="gene"/>
    <entity name="AT4G35790" type="gene"/>
    <entity name="AT5G14750" type="gene"/>
    <entity name="AT5G25370" type="gene"/>
  </instance>
  <instance id="377342" name="chorismate biosynthesis" type="pathway">
    <entity name="AT1G48850" type="gene"/>
    <entity name="AT1G48860" type="gene"/>
    <entity name="AT2G16790" type="gene"/>
    <entity name="AT2G21940" type="gene"/>
    <entity name="AT2G35500" type="gene"/>
    <entity name="AT2G45300" type="gene"/>
    <entity name="AT3G06350" type="gene"/>
    <entity name="AT3G26900" type="gene"/>
    <entity name="AT4G33510" type="gene"/>
    <entity name="AT4G39540" type="gene"/>
    <entity name="AT4G39980" type="gene"/>
    <entity name="AT5G47050" type="gene"/>
    <entity name="AT5G66120" type="gene"/>
  </instance>
  <instance id="389983" name="citrulline biosynthesis" type="pathway">
    <entity name="AT1G75330" type="gene"/>
    <entity name="AT3G30775" type="gene"/>
    <entity name="AT3G55610" type="gene"/>
    <entity name="AT4G08900" type="gene"/>
    <entity name="AT5G38710" type="gene"/>
    <entity name="AT5G46180" type="gene"/>
    <entity name="AT5G60540" type="gene"/>
  </instance>
  <instance id="167938" name="citrulline degradation" type="pathway">
    <entity name="AT1G75330" type="gene"/>
    <entity name="AT4G16920" type="gene"/>
  </instance>
  <instance id="377364" name="citrulline-nitric oxide cycle" type="pathway">
    <entity name="AT3G47450" type="gene"/>
    <entity name="AT4G24830" type="gene"/>
    <entity name="AT5G10920" type="gene"/>
  </instance>
  <instance id="374445" name="CMP-KDO biosynthesis I (from D-arabinose 5-phosphate)" type="pathway">
    <entity name="AT1G53000" type="gene"/>
    <entity name="AT1G79500" type="gene"/>
  </instance>
  <instance id="374453" name="CMP-KDO biosynthesis II (from D-ribulose 5-phosphate)" type="pathway">
    <entity name="AT1G53000" type="gene"/>
    <entity name="AT1G79500" type="gene"/>
    <entity name="AT3G54690" type="gene"/>
  </instance>
  <instance id="167849" name="coenzyme A biosynthesis" type="pathway">
    <entity name="AT3G27190" type="gene"/>
    <entity name="AT4G32180" type="gene"/>
    <entity name="AT4G35360" type="gene"/>
    <entity name="AT5G40870" type="gene"/>
  </instance>
  <instance id="177910" name="coniferin metabolism" type="pathway">
    <entity name="AT5G26310" type="gene"/>
  </instance>
  <instance id="374456" name="coumarin biosynthesis (via 2-coumarate)" type="pathway"/>
  <instance id="106288" name="Cuticular wax" type="pathway"/>
  <instance id="167926" name="cutin biosynthesis" type="pathway">
    <entity name="AT2G45970" type="gene"/>
  </instance>
  <instance id="376136" name="cyanate degradation (v4.0)" type="pathway">
    <entity name="AT1G08065" type="gene"/>
    <entity name="AT1G08080" type="gene"/>
    <entity name="AT1G19580" type="gene"/>
    <entity name="AT1G23730" type="gene"/>
    <entity name="AT1G47260" type="gene"/>
    <entity name="AT1G58180" type="gene"/>
    <entity name="AT1G70410" type="gene"/>
    <entity name="AT2G28210" type="gene"/>
    <entity name="AT3G01500" type="gene"/>
    <entity name="AT3G52720" type="gene"/>
    <entity name="AT4G20990" type="gene"/>
    <entity name="AT4G21000" type="gene"/>
    <entity name="AT4G33580" type="gene"/>
    <entity name="AT5G04180" type="gene"/>
    <entity name="AT5G14740" type="gene"/>
    <entity name="AT5G56330" type="gene"/>
    <entity name="AT5G63510" type="gene"/>
    <entity name="AT5G66510" type="gene"/>
  </instance>
  <instance id="377369" name="cyanide degradation" type="pathway">
    <entity name="AT3G61440" type="gene"/>
  </instance>
  <instance id="376142" name="cysteine biosynthesis (v4.0)" type="pathway">
    <entity name="AT1G55920" type="gene"/>
    <entity name="AT2G17640" type="gene"/>
    <entity name="AT2G43750" type="gene"/>
    <entity name="AT3G03630" type="gene"/>
    <entity name="AT3G04940" type="gene"/>
    <entity name="AT3G13110" type="gene"/>
    <entity name="AT3G22460" type="gene"/>
    <entity name="AT3G59760" type="gene"/>
    <entity name="AT3G61440" type="gene"/>
    <entity name="AT4G14880" type="gene"/>
    <entity name="AT4G35640" type="gene"/>
    <entity name="AT5G56760" type="gene"/>
  </instance>
  <instance id="167794" name="cytokinins 7-&lt;i&gt;N&lt;/i&gt;-glucoside biosynthesis" type="pathway">
    <entity name="AT1G05530" type="gene"/>
    <entity name="AT1G05560" type="gene"/>
    <entity name="AT1G05680" type="gene"/>
    <entity name="AT1G07240" type="gene"/>
    <entity name="AT1G07260" type="gene"/>
    <entity name="AT1G10400" type="gene"/>
    <entity name="AT1G22340" type="gene"/>
    <entity name="AT1G22360" type="gene"/>
    <entity name="AT1G24100" type="gene"/>
    <entity name="AT1G30530" type="gene"/>
    <entity name="AT1G73370" type="gene"/>
    <entity name="AT1G73880" type="gene"/>
    <entity name="AT1G78270" type="gene"/>
    <entity name="AT2G15480" type="gene"/>
    <entity name="AT2G15490" type="gene"/>
    <entity name="AT2G16890" type="gene"/>
    <entity name="AT2G23210" type="gene"/>
    <entity name="AT2G23250" type="gene"/>
    <entity name="AT2G26480" type="gene"/>
    <entity name="AT2G30140" type="gene"/>
    <entity name="AT2G30150" type="gene"/>
    <entity name="AT2G31750" type="gene"/>
    <entity name="AT2G31790" type="gene"/>
    <entity name="AT2G36750" type="gene"/>
    <entity name="AT2G36760" type="gene"/>
    <entity name="AT2G36770" type="gene"/>
    <entity name="AT2G36780" type="gene"/>
    <entity name="AT2G36790" type="gene"/>
    <entity name="AT2G36800" type="gene"/>
    <entity name="AT2G36970" type="gene"/>
    <entity name="AT2G43820" type="gene"/>
    <entity name="AT2G43840" type="gene"/>
    <entity name="AT3G02100" type="gene"/>
    <entity name="AT3G11340" type="gene"/>
    <entity name="AT3G16520" type="gene"/>
    <entity name="AT3G21750" type="gene"/>
    <entity name="AT3G21760" type="gene"/>
    <entity name="AT3G21780" type="gene"/>
    <entity name="AT3G21790" type="gene"/>
    <entity name="AT3G21800" type="gene"/>
    <entity name="AT3G22250" type="gene"/>
    <entity name="AT3G43190" type="gene"/>
    <entity name="AT3G46650" type="gene"/>
    <entity name="AT3G46660" type="gene"/>
    <entity name="AT3G46670" type="gene"/>
    <entity name="AT3G46680" type="gene"/>
    <entity name="AT3G46690" type="gene"/>
    <entity name="AT3G46700" type="gene"/>
    <entity name="AT3G46720" type="gene"/>
    <entity name="AT3G50740" type="gene"/>
    <entity name="AT3G53150" type="gene"/>
    <entity name="AT3G53160" type="gene"/>
    <entity name="AT3G55700" type="gene"/>
    <entity name="AT3G55710" type="gene"/>
    <entity name="AT4G02280" type="gene"/>
    <entity name="AT4G14090" type="gene"/>
    <entity name="AT4G15260" type="gene"/>
    <entity name="AT4G15280" type="gene"/>
    <entity name="AT4G15480" type="gene"/>
    <entity name="AT4G15490" type="gene"/>
    <entity name="AT4G15500" type="gene"/>
    <entity name="AT4G15550" type="gene"/>
    <entity name="AT4G34131" type="gene"/>
    <entity name="AT4G34135" type="gene"/>
    <entity name="AT4G34138" type="gene"/>
    <entity name="AT4G36770" type="gene"/>
    <entity name="AT5G03490" type="gene"/>
    <entity name="AT5G05860" type="gene"/>
    <entity name="AT5G05870" type="gene"/>
    <entity name="AT5G05880" type="gene"/>
    <entity name="AT5G05890" type="gene"/>
    <entity name="AT5G05900" type="gene"/>
    <entity name="AT5G12890" type="gene"/>
    <entity name="AT5G17030" type="gene"/>
    <entity name="AT5G17040" type="gene"/>
    <entity name="AT5G17050" type="gene"/>
    <entity name="AT5G26310" type="gene"/>
    <entity name="AT5G38010" type="gene"/>
    <entity name="AT5G38040" type="gene"/>
    <entity name="AT5G49690" type="gene"/>
    <entity name="AT5G58600" type="gene"/>
    <entity name="AT5G59580" type="gene"/>
    <entity name="AT5G59590" type="gene"/>
    <entity name="AT5G65550" type="gene"/>
    <entity name="AT5G66690" type="gene"/>
  </instance>
  <instance id="167937" name="cytokinins 9-&lt;i&gt;N&lt;/i&gt;-glucoside biosynthesis" type="pathway">
    <entity name="AT1G05530" type="gene"/>
    <entity name="AT1G05560" type="gene"/>
    <entity name="AT1G05680" type="gene"/>
    <entity name="AT1G07240" type="gene"/>
    <entity name="AT1G07260" type="gene"/>
    <entity name="AT1G10400" type="gene"/>
    <entity name="AT1G22340" type="gene"/>
    <entity name="AT1G22360" type="gene"/>
    <entity name="AT1G24100" type="gene"/>
    <entity name="AT1G30530" type="gene"/>
    <entity name="AT1G73370" type="gene"/>
    <entity name="AT1G73880" type="gene"/>
    <entity name="AT1G78270" type="gene"/>
    <entity name="AT2G15480" type="gene"/>
    <entity name="AT2G15490" type="gene"/>
    <entity name="AT2G16890" type="gene"/>
    <entity name="AT2G23210" type="gene"/>
    <entity name="AT2G23250" type="gene"/>
    <entity name="AT2G26480" type="gene"/>
    <entity name="AT2G30140" type="gene"/>
    <entity name="AT2G30150" type="gene"/>
    <entity name="AT2G31750" type="gene"/>
    <entity name="AT2G31790" type="gene"/>
    <entity name="AT2G36750" type="gene"/>
    <entity name="AT2G36760" type="gene"/>
    <entity name="AT2G36770" type="gene"/>
    <entity name="AT2G36780" type="gene"/>
    <entity name="AT2G36790" type="gene"/>
    <entity name="AT2G36800" type="gene"/>
    <entity name="AT2G36970" type="gene"/>
    <entity name="AT2G43820" type="gene"/>
    <entity name="AT2G43840" type="gene"/>
    <entity name="AT3G02100" type="gene"/>
    <entity name="AT3G11340" type="gene"/>
    <entity name="AT3G16520" type="gene"/>
    <entity name="AT3G21750" type="gene"/>
    <entity name="AT3G21760" type="gene"/>
    <entity name="AT3G21780" type="gene"/>
    <entity name="AT3G21790" type="gene"/>
    <entity name="AT3G21800" type="gene"/>
    <entity name="AT3G22250" type="gene"/>
    <entity name="AT3G43190" type="gene"/>
    <entity name="AT3G46650" type="gene"/>
    <entity name="AT3G46660" type="gene"/>
    <entity name="AT3G46670" type="gene"/>
    <entity name="AT3G46680" type="gene"/>
    <entity name="AT3G46690" type="gene"/>
    <entity name="AT3G46700" type="gene"/>
    <entity name="AT3G46720" type="gene"/>
    <entity name="AT3G50740" type="gene"/>
    <entity name="AT3G53150" type="gene"/>
    <entity name="AT3G53160" type="gene"/>
    <entity name="AT3G55700" type="gene"/>
    <entity name="AT3G55710" type="gene"/>
    <entity name="AT4G02280" type="gene"/>
    <entity name="AT4G14090" type="gene"/>
    <entity name="AT4G15260" type="gene"/>
    <entity name="AT4G15280" type="gene"/>
    <entity name="AT4G15480" type="gene"/>
    <entity name="AT4G15490" type="gene"/>
    <entity name="AT4G15500" type="gene"/>
    <entity name="AT4G15550" type="gene"/>
    <entity name="AT4G34131" type="gene"/>
    <entity name="AT4G34135" type="gene"/>
    <entity name="AT4G34138" type="gene"/>
    <entity name="AT4G36770" type="gene"/>
    <entity name="AT5G03490" type="gene"/>
    <entity name="AT5G05860" type="gene"/>
    <entity name="AT5G05870" type="gene"/>
    <entity name="AT5G05880" type="gene"/>
    <entity name="AT5G05890" type="gene"/>
    <entity name="AT5G05900" type="gene"/>
    <entity name="AT5G12890" type="gene"/>
    <entity name="AT5G17030" type="gene"/>
    <entity name="AT5G17040" type="gene"/>
    <entity name="AT5G17050" type="gene"/>
    <entity name="AT5G26310" type="gene"/>
    <entity name="AT5G38010" type="gene"/>
    <entity name="AT5G38040" type="gene"/>
    <entity name="AT5G49690" type="gene"/>
    <entity name="AT5G58600" type="gene"/>
    <entity name="AT5G59580" type="gene"/>
    <entity name="AT5G59590" type="gene"/>
    <entity name="AT5G65550" type="gene"/>
    <entity name="AT5G66690" type="gene"/>
  </instance>
  <instance id="167884" name="cytokinins degradation" type="pathway">
    <entity name="AT1G75450" type="gene"/>
    <entity name="AT2G19500" type="gene"/>
    <entity name="AT2G41510" type="gene"/>
    <entity name="AT3G63440" type="gene"/>
    <entity name="AT4G29740" type="gene"/>
    <entity name="AT5G56970" type="gene"/>
  </instance>
  <instance id="167827" name="cytokinins-&lt;i&gt;O&lt;/i&gt;-glucoside biosynthesis" type="pathway">
    <entity name="AT1G05530" type="gene"/>
    <entity name="AT1G05560" type="gene"/>
    <entity name="AT1G05680" type="gene"/>
    <entity name="AT1G07240" type="gene"/>
    <entity name="AT1G07260" type="gene"/>
    <entity name="AT1G10400" type="gene"/>
    <entity name="AT1G22340" type="gene"/>
    <entity name="AT1G22360" type="gene"/>
    <entity name="AT1G22400" type="gene"/>
    <entity name="AT1G24100" type="gene"/>
    <entity name="AT1G30530" type="gene"/>
    <entity name="AT1G73370" type="gene"/>
    <entity name="AT1G73880" type="gene"/>
    <entity name="AT1G78270" type="gene"/>
    <entity name="AT2G15480" type="gene"/>
    <entity name="AT2G15490" type="gene"/>
    <entity name="AT2G16890" type="gene"/>
    <entity name="AT2G23210" type="gene"/>
    <entity name="AT2G23250" type="gene"/>
    <entity name="AT2G26480" type="gene"/>
    <entity name="AT2G30140" type="gene"/>
    <entity name="AT2G30150" type="gene"/>
    <entity name="AT2G31750" type="gene"/>
    <entity name="AT2G31790" type="gene"/>
    <entity name="AT2G36750" type="gene"/>
    <entity name="AT2G36760" type="gene"/>
    <entity name="AT2G36770" type="gene"/>
    <entity name="AT2G36780" type="gene"/>
    <entity name="AT2G36790" type="gene"/>
    <entity name="AT2G36800" type="gene"/>
    <entity name="AT2G36970" type="gene"/>
    <entity name="AT2G43820" type="gene"/>
    <entity name="AT2G43840" type="gene"/>
    <entity name="AT3G02100" type="gene"/>
    <entity name="AT3G11340" type="gene"/>
    <entity name="AT3G16520" type="gene"/>
    <entity name="AT3G21750" type="gene"/>
    <entity name="AT3G21760" type="gene"/>
    <entity name="AT3G21780" type="gene"/>
    <entity name="AT3G21790" type="gene"/>
    <entity name="AT3G21800" type="gene"/>
    <entity name="AT3G22250" type="gene"/>
    <entity name="AT3G43190" type="gene"/>
    <entity name="AT3G46650" type="gene"/>
    <entity name="AT3G46660" type="gene"/>
    <entity name="AT3G46670" type="gene"/>
    <entity name="AT3G46680" type="gene"/>
    <entity name="AT3G46690" type="gene"/>
    <entity name="AT3G46700" type="gene"/>
    <entity name="AT3G46720" type="gene"/>
    <entity name="AT3G50740" type="gene"/>
    <entity name="AT3G53150" type="gene"/>
    <entity name="AT3G53160" type="gene"/>
    <entity name="AT3G55700" type="gene"/>
    <entity name="AT3G55710" type="gene"/>
    <entity name="AT4G02280" type="gene"/>
    <entity name="AT4G14090" type="gene"/>
    <entity name="AT4G15260" type="gene"/>
    <entity name="AT4G15280" type="gene"/>
    <entity name="AT4G15480" type="gene"/>
    <entity name="AT4G15490" type="gene"/>
    <entity name="AT4G15500" type="gene"/>
    <entity name="AT4G15550" type="gene"/>
    <entity name="AT4G34131" type="gene"/>
    <entity name="AT4G34135" type="gene"/>
    <entity name="AT4G34138" type="gene"/>
    <entity name="AT4G36770" type="gene"/>
    <entity name="AT5G03490" type="gene"/>
    <entity name="AT5G05860" type="gene"/>
    <entity name="AT5G05870" type="gene"/>
    <entity name="AT5G05880" type="gene"/>
    <entity name="AT5G05890" type="gene"/>
    <entity name="AT5G05900" type="gene"/>
    <entity name="AT5G12890" type="gene"/>
    <entity name="AT5G17030" type="gene"/>
    <entity name="AT5G17040" type="gene"/>
    <entity name="AT5G17050" type="gene"/>
    <entity name="AT5G26310" type="gene"/>
    <entity name="AT5G38010" type="gene"/>
    <entity name="AT5G38040" type="gene"/>
    <entity name="AT5G49690" type="gene"/>
    <entity name="AT5G59580" type="gene"/>
    <entity name="AT5G59590" type="gene"/>
    <entity name="AT5G65550" type="gene"/>
    <entity name="AT5G66690" type="gene"/>
  </instance>
  <instance id="167819" name="de novo biosynthesis of pyrimidine deoxyribonucleotides" type="pathway">
    <entity name="AT2G16370" type="gene"/>
    <entity name="AT2G21790" type="gene"/>
    <entity name="AT2G36010" type="gene"/>
    <entity name="AT3G06200" type="gene"/>
    <entity name="AT3G23580" type="gene"/>
    <entity name="AT3G46940" type="gene"/>
    <entity name="AT3G60180" type="gene"/>
    <entity name="AT4G09320" type="gene"/>
    <entity name="AT4G11010" type="gene"/>
    <entity name="AT4G23900" type="gene"/>
    <entity name="AT4G25280" type="gene"/>
    <entity name="AT4G34570" type="gene"/>
    <entity name="AT5G02470" type="gene"/>
    <entity name="AT5G26667" type="gene"/>
    <entity name="AT5G35170" type="gene"/>
    <entity name="AT5G40942" type="gene"/>
    <entity name="AT5G59440" type="gene"/>
    <entity name="AT5G63310" type="gene"/>
  </instance>
  <instance id="376235" name="de novo biosynthesis of pyrimidine ribonucleotides (v4.0)" type="pathway">
    <entity name="AT1G29900" type="gene"/>
    <entity name="AT3G20330" type="gene"/>
    <entity name="AT3G54470" type="gene"/>
    <entity name="AT4G22930" type="gene"/>
    <entity name="AT5G23300" type="gene"/>
  </instance>
  <instance id="167778" name="dolichyl-diphosphooligosaccharide biosynthesis" type="pathway">
    <entity name="AT1G16570" type="gene"/>
    <entity name="AT1G20575" type="gene"/>
    <entity name="AT1G74340" type="gene"/>
    <entity name="AT2G39630" type="gene"/>
    <entity name="AT2G41490" type="gene"/>
    <entity name="AT2G47760" type="gene"/>
    <entity name="AT3G57220" type="gene"/>
    <entity name="AT4G16590" type="gene"/>
    <entity name="AT5G14850" type="gene"/>
    <entity name="AT5G22130" type="gene"/>
  </instance>
  <instance id="106737" name="Drought regulation" type="pathway">
    <entity name="AT1G19570" type="gene"/>
    <entity name="AT1G77490" type="gene"/>
    <entity name="AT2G28190" type="gene"/>
    <entity name="AT3G09940" type="gene"/>
    <entity name="AT3G24170" type="gene"/>
    <entity name="AT3G27820" type="gene"/>
    <entity name="AT3G52880" type="gene"/>
    <entity name="AT3G54660" type="gene"/>
    <entity name="AT4G35000" type="gene"/>
    <entity name="AT5G01600" type="gene"/>
    <entity name="AT5G03630" type="gene"/>
    <entity name="AT5G20230" type="gene"/>
  </instance>
  <instance id="167890" name="dTDP-L-rhamnose biosynthesis" type="pathway">
    <entity name="AT1G17890" type="gene"/>
    <entity name="AT1G47290" type="gene"/>
    <entity name="AT1G50450" type="gene"/>
    <entity name="AT1G63000" type="gene"/>
    <entity name="AT1G78570" type="gene"/>
    <entity name="AT2G26260" type="gene"/>
    <entity name="AT2G28760" type="gene"/>
    <entity name="AT2G33630" type="gene"/>
    <entity name="AT2G34850" type="gene"/>
    <entity name="AT2G43420" type="gene"/>
    <entity name="AT2G45310" type="gene"/>
    <entity name="AT2G47650" type="gene"/>
    <entity name="AT3G23820" type="gene"/>
    <entity name="AT3G53320" type="gene"/>
    <entity name="AT3G62830" type="gene"/>
    <entity name="AT4G00110" type="gene"/>
    <entity name="AT4G00560" type="gene"/>
    <entity name="AT4G12250" type="gene"/>
    <entity name="AT4G20460" type="gene"/>
    <entity name="AT4G30440" type="gene"/>
    <entity name="AT4G33360" type="gene"/>
    <entity name="AT5G10050" type="gene"/>
    <entity name="AT5G44480" type="gene"/>
    <entity name="AT5G66280" type="gene"/>
  </instance>
  <instance id="177914" name="ent-kaurene biosynthesis" type="pathway">
    <entity name="AT1G49530" type="gene"/>
    <entity name="AT1G79460" type="gene"/>
    <entity name="AT2G18620" type="gene"/>
    <entity name="AT2G18640" type="gene"/>
    <entity name="AT2G23800" type="gene"/>
    <entity name="AT3G14510" type="gene"/>
    <entity name="AT3G14550" type="gene"/>
    <entity name="AT3G20160" type="gene"/>
    <entity name="AT3G29420" type="gene"/>
    <entity name="AT3G29430" type="gene"/>
    <entity name="AT3G32040" type="gene"/>
    <entity name="AT3G59380" type="gene"/>
    <entity name="AT4G02780" type="gene"/>
    <entity name="AT4G36810" type="gene"/>
    <entity name="AT4G38460" type="gene"/>
    <entity name="AT5G40280" type="gene"/>
  </instance>
  <instance id="167892" name="epicuticular wax biosynthesis" type="pathway">
    <entity name="AT1G02205" type="gene"/>
  </instance>
  <instance id="374466" name="esculetin biosynthesis" type="pathway"/>
  <instance id="377370" name="ethanol degradation" type="pathway">
    <entity name="AT1G66800" type="gene"/>
    <entity name="AT1G77120" type="gene"/>
  </instance>
  <instance id="174695" name="ethylene biosynthesis and methionine cycle" type="pathway">
    <entity name="AT1G01480" type="gene"/>
    <entity name="AT1G02500" type="gene"/>
    <entity name="AT1G05010" type="gene"/>
    <entity name="AT1G62380" type="gene"/>
    <entity name="AT1G62960" type="gene"/>
    <entity name="AT2G19590" type="gene"/>
    <entity name="AT2G22810" type="gene"/>
    <entity name="AT3G17390" type="gene"/>
    <entity name="AT3G49700" type="gene"/>
    <entity name="AT3G61510" type="gene"/>
    <entity name="AT4G01850" type="gene"/>
    <entity name="AT4G08040" type="gene"/>
    <entity name="AT4G11280" type="gene"/>
    <entity name="AT4G26200" type="gene"/>
    <entity name="AT4G37770" type="gene"/>
    <entity name="AT5G28360" type="gene"/>
    <entity name="AT5G51690" type="gene"/>
    <entity name="AT5G65800" type="gene"/>
  </instance>
  <instance id="167940" name="ethylene signaling" type="pathway">
    <entity name="AT1G04310" type="gene"/>
    <entity name="AT1G18350" type="gene"/>
    <entity name="AT1G66340" type="gene"/>
    <entity name="AT1G73500" type="gene"/>
    <entity name="AT1G73730" type="gene"/>
    <entity name="AT1G75040" type="gene"/>
    <entity name="AT1G75750" type="gene"/>
    <entity name="AT2G25490" type="gene"/>
    <entity name="AT2G27050" type="gene"/>
    <entity name="AT2G29480" type="gene"/>
    <entity name="AT2G36830" type="gene"/>
    <entity name="AT2G40940" type="gene"/>
    <entity name="AT2G43790" type="gene"/>
    <entity name="AT3G04580" type="gene"/>
    <entity name="AT3G20770" type="gene"/>
    <entity name="AT3G23150" type="gene"/>
    <entity name="AT3G23240" type="gene"/>
    <entity name="AT3G45640" type="gene"/>
    <entity name="AT4G37580" type="gene"/>
    <entity name="AT5G03280" type="gene"/>
    <entity name="AT5G03730" type="gene"/>
    <entity name="AT5G10120" type="gene"/>
    <entity name="AT5G21120" type="gene"/>
    <entity name="AT5G25350" type="gene"/>
    <entity name="AT5G44420" type="gene"/>
    <entity name="AT5G47220" type="gene"/>
    <entity name="AT5G47230" type="gene"/>
    <entity name="AT5G65100" type="gene"/>
  </instance>
  <instance id="167786" name="fatty acid alpha-oxidation" type="pathway"/>
  <instance id="374477" name="fatty acid beta-oxidation I (saturated)" type="pathway">
    <entity name="AT1G04710" type="gene"/>
    <entity name="AT1G06290" type="gene"/>
    <entity name="AT1G06300" type="gene"/>
    <entity name="AT1G06310" type="gene"/>
    <entity name="AT1G49430" type="gene"/>
    <entity name="AT1G64400" type="gene"/>
    <entity name="AT1G77590" type="gene"/>
    <entity name="AT2G04350" type="gene"/>
    <entity name="AT2G33150" type="gene"/>
    <entity name="AT2G47240" type="gene"/>
    <entity name="AT3G05970" type="gene"/>
    <entity name="AT3G06860" type="gene"/>
    <entity name="AT3G51840" type="gene"/>
    <entity name="AT4G11030" type="gene"/>
    <entity name="AT4G16760" type="gene"/>
    <entity name="AT4G16800" type="gene"/>
    <entity name="AT4G23850" type="gene"/>
    <entity name="AT4G29010" type="gene"/>
    <entity name="AT5G27600" type="gene"/>
    <entity name="AT5G43280" type="gene"/>
    <entity name="AT5G48880" type="gene"/>
    <entity name="AT5G65110" type="gene"/>
  </instance>
  <instance id="374504" name="fatty acid beta-oxidation II (unsaturated, even number)" type="pathway">
    <entity name="AT1G04710" type="gene"/>
    <entity name="AT2G33150" type="gene"/>
    <entity name="AT3G06860" type="gene"/>
    <entity name="AT4G16800" type="gene"/>
    <entity name="AT4G29010" type="gene"/>
    <entity name="AT5G43280" type="gene"/>
    <entity name="AT5G48880" type="gene"/>
  </instance>
  <instance id="374514" name="fatty acid beta-oxidation III (unsaturated, odd number)" type="pathway">
    <entity name="AT1G04710" type="gene"/>
    <entity name="AT2G33150" type="gene"/>
    <entity name="AT3G06860" type="gene"/>
    <entity name="AT4G16800" type="gene"/>
    <entity name="AT4G29010" type="gene"/>
    <entity name="AT5G43280" type="gene"/>
    <entity name="AT5G48880" type="gene"/>
  </instance>
  <instance id="167791" name="fatty acid biosynthesis - initial steps" type="pathway">
    <entity name="acpP" type="gene"/>
    <entity name="AT1G62640" type="gene"/>
    <entity name="AT2G30200" type="gene"/>
  </instance>
  <instance id="175114" name="fatty acid elongation in maize" type="pathway"/>
  <instance id="20722" name="fatty acid elongation, saturated" type="pathway">
    <entity name="AT1G62640" type="gene"/>
    <entity name="AT2G22230" type="gene"/>
    <entity name="AT3G55310" type="gene"/>
    <entity name="AT5G10160" type="gene"/>
    <entity name="AT5G46290" type="gene"/>
  </instance>
  <instance id="167779" name="fatty acid omega-oxidation" type="pathway">
    <entity name="AT3G23410" type="gene"/>
    <entity name="AT4G19380" type="gene"/>
  </instance>
  <instance id="156372" name="fatty acid synthesis: C16 to C18" type="pathway">
    <entity name="AT1G08510" type="gene"/>
  </instance>
  <instance id="156195" name="fatty acid synthesis: C2 to C4" type="pathway">
    <entity name="AT1G24360" type="gene"/>
    <entity name="AT1G54580" type="gene"/>
    <entity name="AT1G54630" type="gene"/>
    <entity name="AT1G62610" type="gene"/>
    <entity name="AT1G62640" type="gene"/>
    <entity name="AT2G02770" type="gene"/>
    <entity name="AT2G05990" type="gene"/>
    <entity name="AT2G22230" type="gene"/>
    <entity name="AT2G30200" type="gene"/>
    <entity name="AT3G11470" type="gene"/>
    <entity name="AT3G46170" type="gene"/>
    <entity name="AT3G55290" type="gene"/>
    <entity name="AT3G55310" type="gene"/>
    <entity name="AT4G25050" type="gene"/>
    <entity name="AT5G10160" type="gene"/>
    <entity name="AT5G27200" type="gene"/>
  </instance>
  <instance id="156462" name="fatty acid synthesis: C4 to C16" type="pathway"/>
  <instance id="374517" name="ferulate and sinapate biosynthesis" type="pathway">
    <entity name="AT3G24503" type="gene"/>
    <entity name="AT4G36220" type="gene"/>
  </instance>
  <instance id="157561" name="Flavonoid (WYJ)" type="pathway">
    <entity name="AT1G02050" type="gene"/>
    <entity name="AT1G20480" type="gene"/>
    <entity name="AT1G20490" type="gene"/>
    <entity name="AT1G20500" type="gene"/>
    <entity name="AT1G20510" type="gene"/>
    <entity name="AT1G25460" type="gene"/>
    <entity name="AT1G51680" type="gene"/>
    <entity name="AT1G53520" type="gene"/>
    <entity name="AT1G61720" type="gene"/>
    <entity name="AT1G62940" type="gene"/>
    <entity name="AT1G65060" type="gene"/>
    <entity name="AT1G78550" type="gene"/>
    <entity name="AT2G30490" type="gene"/>
    <entity name="AT2G37040" type="gene"/>
    <entity name="AT3G10340" type="gene"/>
    <entity name="AT3G19000" type="gene"/>
    <entity name="AT3G19010" type="gene"/>
    <entity name="AT3G21230" type="gene"/>
    <entity name="AT3G21240" type="gene"/>
    <entity name="AT3G48990" type="gene"/>
    <entity name="AT3G51240" type="gene"/>
    <entity name="AT3G53260" type="gene"/>
    <entity name="AT3G55120" type="gene"/>
    <entity name="AT4G00040" type="gene"/>
    <entity name="AT4G05160" type="gene"/>
    <entity name="AT4G09820" type="gene"/>
    <entity name="AT4G10490" type="gene"/>
    <entity name="AT4G16330" type="gene"/>
    <entity name="AT4G19010" type="gene"/>
    <entity name="AT4G27250" type="gene"/>
    <entity name="AT4G33360" type="gene"/>
    <entity name="AT4G34850" type="gene"/>
    <entity name="AT4G35420" type="gene"/>
    <entity name="AT5G04230" type="gene"/>
    <entity name="AT5G05270" type="gene"/>
    <entity name="AT5G08640" type="gene"/>
    <entity name="AT5G13930" type="gene"/>
    <entity name="AT5G24530" type="gene"/>
    <entity name="AT5G35550" type="gene"/>
    <entity name="AT5G38120" type="gene"/>
    <entity name="AT5G42800" type="gene"/>
    <entity name="AT5G43935" type="gene"/>
    <entity name="AT5G63380" type="gene"/>
    <entity name="AT5G63580" type="gene"/>
    <entity name="AT5G63590" type="gene"/>
    <entity name="AT5G63595" type="gene"/>
    <entity name="AT5G63600" type="gene"/>
    <entity name="AT5G66220" type="gene"/>
  </instance>
  <instance id="167925" name="flavonoid biosynthesis" type="pathway">
    <entity name="AT1G02050" type="gene"/>
    <entity name="AT1G20480" type="gene"/>
    <entity name="AT1G20490" type="gene"/>
    <entity name="AT1G20500" type="gene"/>
    <entity name="AT1G20510" type="gene"/>
    <entity name="AT1G51680" type="gene"/>
    <entity name="AT1G53520" type="gene"/>
    <entity name="AT1G62940" type="gene"/>
    <entity name="AT1G65060" type="gene"/>
    <entity name="AT1G78550" type="gene"/>
    <entity name="AT3G19000" type="gene"/>
    <entity name="AT3G21230" type="gene"/>
    <entity name="AT3G21240" type="gene"/>
    <entity name="AT3G51240" type="gene"/>
    <entity name="AT3G55120" type="gene"/>
    <entity name="AT4G00040" type="gene"/>
    <entity name="AT4G05160" type="gene"/>
    <entity name="AT4G10490" type="gene"/>
    <entity name="AT4G16330" type="gene"/>
    <entity name="AT4G19010" type="gene"/>
    <entity name="AT4G34850" type="gene"/>
    <entity name="AT5G05270" type="gene"/>
    <entity name="AT5G13930" type="gene"/>
    <entity name="AT5G24530" type="gene"/>
    <entity name="AT5G38120" type="gene"/>
    <entity name="AT5G63380" type="gene"/>
    <entity name="AT5G66220" type="gene"/>
  </instance>
  <instance id="374922" name="flavonol biosynthesis (v3.5)" type="pathway">
    <entity name="AT1G49390" type="gene"/>
    <entity name="AT2G44800" type="gene"/>
    <entity name="AT3G19010" type="gene"/>
    <entity name="AT3G50210" type="gene"/>
    <entity name="AT5G07990" type="gene"/>
    <entity name="AT5G08640" type="gene"/>
    <entity name="AT5G43935" type="gene"/>
    <entity name="AT5G54160" type="gene"/>
    <entity name="AT5G63580" type="gene"/>
    <entity name="AT5G63590" type="gene"/>
    <entity name="AT5G63595" type="gene"/>
    <entity name="AT5G63600" type="gene"/>
  </instance>
  <instance id="377374" name="folate polyglutamylation I" type="pathway">
    <entity name="AT1G22020" type="gene"/>
    <entity name="AT1G36370" type="gene"/>
    <entity name="AT1G50480" type="gene"/>
    <entity name="AT3G10160" type="gene"/>
    <entity name="AT3G55630" type="gene"/>
    <entity name="AT4G13890" type="gene"/>
    <entity name="AT4G13930" type="gene"/>
    <entity name="AT4G32520" type="gene"/>
    <entity name="AT4G37930" type="gene"/>
    <entity name="AT5G05980" type="gene"/>
    <entity name="AT5G26780" type="gene"/>
    <entity name="AT5G41480" type="gene"/>
  </instance>
  <instance id="377384" name="folate polyglutamylation II" type="pathway">
    <entity name="AT1G78660" type="gene"/>
    <entity name="AT1G78670" type="gene"/>
    <entity name="AT1G78680" type="gene"/>
    <entity name="AT3G55630" type="gene"/>
    <entity name="AT5G05980" type="gene"/>
  </instance>
  <instance id="377395" name="folate transformations" type="pathway">
    <entity name="AT1G22020" type="gene"/>
    <entity name="AT1G31220" type="gene"/>
    <entity name="AT1G36370" type="gene"/>
    <entity name="AT1G50480" type="gene"/>
    <entity name="AT1G66520" type="gene"/>
    <entity name="AT2G35120" type="gene"/>
    <entity name="AT2G35370" type="gene"/>
    <entity name="AT2G44160" type="gene"/>
    <entity name="AT3G59970" type="gene"/>
    <entity name="AT4G13890" type="gene"/>
    <entity name="AT4G13930" type="gene"/>
    <entity name="AT4G17360" type="gene"/>
    <entity name="AT4G32520" type="gene"/>
    <entity name="AT4G37930" type="gene"/>
    <entity name="AT5G13050" type="gene"/>
    <entity name="AT5G20980" type="gene"/>
    <entity name="AT5G26780" type="gene"/>
    <entity name="AT5G47435" type="gene"/>
  </instance>
  <instance id="389921" name="formaldehyde oxidation (glutathione-dependent)" type="pathway">
    <entity name="AT2G41530" type="gene"/>
  </instance>
  <instance id="374934" name="free phenylpropanoid acid biosynthesis (v3.5)" type="pathway">
    <entity name="AT1G74540" type="gene"/>
    <entity name="AT1G74550" type="gene"/>
    <entity name="AT2G40890" type="gene"/>
    <entity name="AT4G36220" type="gene"/>
    <entity name="AT5G04330" type="gene"/>
    <entity name="AT5G20230" type="gene"/>
    <entity name="AT5G54160" type="gene"/>
  </instance>
  <instance id="177690" name="GA12 biosynthesis" type="pathway">
    <entity name="AT1G05160" type="gene"/>
    <entity name="AT2G32440" type="gene"/>
    <entity name="AT5G25900" type="gene"/>
  </instance>
  <instance id="167874" name="galactose degradation I" type="pathway">
    <entity name="AT1G01220" type="gene"/>
    <entity name="AT1G02000" type="gene"/>
    <entity name="AT1G09340" type="gene"/>
    <entity name="AT1G12780" type="gene"/>
    <entity name="AT1G17890" type="gene"/>
    <entity name="AT1G26570" type="gene"/>
    <entity name="AT1G47290" type="gene"/>
    <entity name="AT1G63180" type="gene"/>
    <entity name="AT1G64440" type="gene"/>
    <entity name="AT1G66800" type="gene"/>
    <entity name="AT1G73370" type="gene"/>
    <entity name="AT1G74910" type="gene"/>
    <entity name="AT1G78570" type="gene"/>
    <entity name="AT2G02400" type="gene"/>
    <entity name="AT2G04650" type="gene"/>
    <entity name="AT2G26260" type="gene"/>
    <entity name="AT2G28760" type="gene"/>
    <entity name="AT2G33590" type="gene"/>
    <entity name="AT2G33600" type="gene"/>
    <entity name="AT2G33630" type="gene"/>
    <entity name="AT2G34850" type="gene"/>
    <entity name="AT2G43420" type="gene"/>
    <entity name="AT2G45310" type="gene"/>
    <entity name="AT3G01640" type="gene"/>
    <entity name="AT3G06580" type="gene"/>
    <entity name="AT3G10700" type="gene"/>
    <entity name="AT3G23820" type="gene"/>
    <entity name="AT3G29360" type="gene"/>
    <entity name="AT3G42850" type="gene"/>
    <entity name="AT3G43190" type="gene"/>
    <entity name="AT3G63140" type="gene"/>
    <entity name="AT4G00110" type="gene"/>
    <entity name="AT4G00560" type="gene"/>
    <entity name="AT4G02280" type="gene"/>
    <entity name="AT4G10960" type="gene"/>
    <entity name="AT4G12250" type="gene"/>
    <entity name="AT4G16130" type="gene"/>
    <entity name="AT4G20460" type="gene"/>
    <entity name="AT4G23920" type="gene"/>
    <entity name="AT4G30440" type="gene"/>
    <entity name="AT4G30570" type="gene"/>
    <entity name="AT4G33360" type="gene"/>
    <entity name="AT4G35250" type="gene"/>
    <entity name="AT5G10730" type="gene"/>
    <entity name="AT5G14470" type="gene"/>
    <entity name="AT5G15490" type="gene"/>
    <entity name="AT5G17310" type="gene"/>
    <entity name="AT5G18200" type="gene"/>
    <entity name="AT5G19220" type="gene"/>
    <entity name="AT5G20830" type="gene"/>
    <entity name="AT5G27450" type="gene"/>
    <entity name="AT5G37180" type="gene"/>
    <entity name="AT5G39320" type="gene"/>
    <entity name="AT5G44480" type="gene"/>
    <entity name="AT5G49190" type="gene"/>
    <entity name="AT5G58490" type="gene"/>
    <entity name="AT5G66280" type="gene"/>
  </instance>
  <instance id="375766" name="GDP-D-mannose biosynthesis" type="pathway">
    <entity name="AT1G67070" type="gene"/>
    <entity name="AT2G39770" type="gene"/>
    <entity name="AT2G45790" type="gene"/>
    <entity name="AT3G02570" type="gene"/>
    <entity name="AT4G30570" type="gene"/>
  </instance>
  <instance id="178218" name="GDP-L-fucose biosynthesis I (from GDP-D-mannose)" type="pathway">
    <entity name="AT1G73250" type="gene"/>
    <entity name="AT1G78570" type="gene"/>
    <entity name="AT2G28760" type="gene"/>
    <entity name="AT2G45310" type="gene"/>
    <entity name="AT3G23820" type="gene"/>
    <entity name="AT3G51160" type="gene"/>
    <entity name="AT4G00110" type="gene"/>
    <entity name="AT4G12250" type="gene"/>
    <entity name="AT4G20460" type="gene"/>
    <entity name="AT4G30440" type="gene"/>
    <entity name="AT4G33360" type="gene"/>
    <entity name="AT5G44480" type="gene"/>
    <entity name="AT5G66280" type="gene"/>
  </instance>
  <instance id="178228" name="GDP-L-fucose biosynthesis II (from L-fucose)" type="pathway"/>
  <instance id="374527" name="GDP-L-galactose biosynthesis" type="pathway">
    <entity name="AT5G28840" type="gene"/>
  </instance>
  <instance id="374550" name="geranyldiphosphate biosynthesis" type="pathway">
    <entity name="AT1G49530" type="gene"/>
    <entity name="AT1G60600" type="gene"/>
    <entity name="AT1G79280" type="gene"/>
    <entity name="AT2G18640" type="gene"/>
    <entity name="AT2G23800" type="gene"/>
    <entity name="AT2G34630" type="gene"/>
    <entity name="AT2G44520" type="gene"/>
    <entity name="AT3G11950" type="gene"/>
    <entity name="AT4G17190" type="gene"/>
    <entity name="AT4G23660" type="gene"/>
    <entity name="AT4G36810" type="gene"/>
    <entity name="AT5G47770" type="gene"/>
  </instance>
  <instance id="374535" name="geranylgeranyldiphosphate biosynthesis I (cytosolic)" type="pathway">
    <entity name="AT1G49530" type="gene"/>
    <entity name="AT2G18620" type="gene"/>
    <entity name="AT2G18640" type="gene"/>
    <entity name="AT2G23800" type="gene"/>
    <entity name="AT3G14510" type="gene"/>
    <entity name="AT3G14550" type="gene"/>
    <entity name="AT3G20160" type="gene"/>
    <entity name="AT3G29420" type="gene"/>
    <entity name="AT3G29430" type="gene"/>
    <entity name="AT3G32040" type="gene"/>
    <entity name="AT3G59380" type="gene"/>
    <entity name="AT4G36810" type="gene"/>
    <entity name="AT4G38460" type="gene"/>
    <entity name="AT5G40280" type="gene"/>
  </instance>
  <instance id="374541" name="geranylgeranyldiphosphate biosynthesis II (plastidic)" type="pathway">
    <entity name="AT1G49530" type="gene"/>
    <entity name="AT1G60600" type="gene"/>
    <entity name="AT1G79280" type="gene"/>
    <entity name="AT2G18620" type="gene"/>
    <entity name="AT2G18640" type="gene"/>
    <entity name="AT2G23800" type="gene"/>
    <entity name="AT2G34630" type="gene"/>
    <entity name="AT2G44520" type="gene"/>
    <entity name="AT3G11950" type="gene"/>
    <entity name="AT3G14510" type="gene"/>
    <entity name="AT3G14550" type="gene"/>
    <entity name="AT3G20160" type="gene"/>
    <entity name="AT3G29420" type="gene"/>
    <entity name="AT3G29430" type="gene"/>
    <entity name="AT3G32040" type="gene"/>
    <entity name="AT3G59380" type="gene"/>
    <entity name="AT4G17190" type="gene"/>
    <entity name="AT4G23660" type="gene"/>
    <entity name="AT4G36810" type="gene"/>
    <entity name="AT4G38460" type="gene"/>
    <entity name="AT5G40280" type="gene"/>
    <entity name="AT5G47770" type="gene"/>
  </instance>
  <instance id="175116" name="gibberellin acid signaling" type="pathway">
    <entity name="AT1G14920" type="gene"/>
    <entity name="AT1G66350" type="gene"/>
    <entity name="AT2G01570" type="gene"/>
    <entity name="AT2G25170" type="gene"/>
    <entity name="AT2G26300" type="gene"/>
    <entity name="AT3G03450" type="gene"/>
    <entity name="AT3G04240" type="gene"/>
    <entity name="AT3G11540" type="gene"/>
    <entity name="AT4G24210" type="gene"/>
    <entity name="AT5G17490" type="gene"/>
    <entity name="AT5G66350" type="gene"/>
  </instance>
  <instance id="177722" name="gibberellin biosynthesis I (non C-3, non C-13 hydroxylation)" type="pathway">
    <entity name="AT1G15550" type="gene"/>
    <entity name="AT1G44090" type="gene"/>
    <entity name="AT1G50960" type="gene"/>
    <entity name="AT1G60980" type="gene"/>
    <entity name="AT3G46500" type="gene"/>
    <entity name="AT4G21200" type="gene"/>
    <entity name="AT4G25420" type="gene"/>
    <entity name="AT5G07200" type="gene"/>
    <entity name="AT5G51310" type="gene"/>
    <entity name="AT5G51810" type="gene"/>
  </instance>
  <instance id="177742" name="gibberellin biosynthesis II (early C-3 hydroxylation)" type="pathway">
    <entity name="AT1G15550" type="gene"/>
    <entity name="AT4G25420" type="gene"/>
  </instance>
  <instance id="177760" name="gibberellin biosynthesis III (early C-13 hydroxylation)" type="pathway">
    <entity name="AT1G15550" type="gene"/>
    <entity name="AT1G44090" type="gene"/>
    <entity name="AT1G50960" type="gene"/>
    <entity name="AT1G60980" type="gene"/>
    <entity name="AT1G80330" type="gene"/>
    <entity name="AT3G46500" type="gene"/>
    <entity name="AT4G21200" type="gene"/>
    <entity name="AT4G25420" type="gene"/>
    <entity name="AT5G07200" type="gene"/>
    <entity name="AT5G51310" type="gene"/>
    <entity name="AT5G51810" type="gene"/>
  </instance>
  <instance id="177778" name="gibberellin inactivation" type="pathway">
    <entity name="AT1G30040" type="gene"/>
    <entity name="AT1G50960" type="gene"/>
    <entity name="AT1G78440" type="gene"/>
    <entity name="AT2G34555" type="gene"/>
    <entity name="AT4G21200" type="gene"/>
  </instance>
  <instance id="376564" name="gluconeogenesis" type="pathway">
    <entity name="AT1G09780" type="gene"/>
    <entity name="AT1G12900" type="gene"/>
    <entity name="AT1G13440" type="gene"/>
    <entity name="AT1G16300" type="gene"/>
    <entity name="AT1G18270" type="gene"/>
    <entity name="AT1G32060" type="gene"/>
    <entity name="AT1G42970" type="gene"/>
    <entity name="AT1G43670" type="gene"/>
    <entity name="AT1G56190" type="gene"/>
    <entity name="AT1G74030" type="gene"/>
    <entity name="AT1G79530" type="gene"/>
    <entity name="AT1G79550" type="gene"/>
    <entity name="AT2G01140" type="gene"/>
    <entity name="AT2G21330" type="gene"/>
    <entity name="AT2G29560" type="gene"/>
    <entity name="AT2G36460" type="gene"/>
    <entity name="AT2G36530" type="gene"/>
    <entity name="AT3G04120" type="gene"/>
    <entity name="AT3G08590" type="gene"/>
    <entity name="AT3G12780" type="gene"/>
    <entity name="AT3G26650" type="gene"/>
    <entity name="AT3G52930" type="gene"/>
    <entity name="AT3G54050" type="gene"/>
    <entity name="AT3G62410" type="gene"/>
    <entity name="AT4G09520" type="gene"/>
    <entity name="AT4G24620" type="gene"/>
    <entity name="AT4G26520" type="gene"/>
    <entity name="AT4G26530" type="gene"/>
    <entity name="AT4G37870" type="gene"/>
    <entity name="AT4G38970" type="gene"/>
    <entity name="AT5G03690" type="gene"/>
    <entity name="AT5G42740" type="gene"/>
    <entity name="AT5G65690" type="gene"/>
  </instance>
  <instance id="374948" name="glucosinolate biosynthesis from homomethionine (v3.5)" type="pathway">
    <entity name="AT1G16400" type="gene"/>
    <entity name="AT1G16410" type="gene"/>
    <entity name="AT1G18590" type="gene"/>
    <entity name="AT1G24100" type="gene"/>
    <entity name="AT1G74090" type="gene"/>
    <entity name="AT2G20610" type="gene"/>
    <entity name="AT4G03050" type="gene"/>
    <entity name="AT4G03060" type="gene"/>
    <entity name="AT4G13770" type="gene"/>
  </instance>
  <instance id="374970" name="glucosinolate biosynthesis from phenylalanine (v3.5)" type="pathway">
    <entity name="AT1G24100" type="gene"/>
    <entity name="AT1G74100" type="gene"/>
    <entity name="AT2G20610" type="gene"/>
    <entity name="AT4G13770" type="gene"/>
    <entity name="AT4G31500" type="gene"/>
    <entity name="AT5G05260" type="gene"/>
  </instance>
  <instance id="374984" name="glucosinolate biosynthesis from tryptophan (v3.5)" type="pathway">
    <entity name="AT1G24100" type="gene"/>
    <entity name="AT1G74100" type="gene"/>
    <entity name="AT2G20610" type="gene"/>
    <entity name="AT2G22330" type="gene"/>
    <entity name="AT4G31500" type="gene"/>
    <entity name="AT4G39950" type="gene"/>
  </instance>
  <instance id="374551" name="glucosinolate breakdown" type="pathway">
    <entity name="AT1G54040" type="gene"/>
    <entity name="AT5G25980" type="gene"/>
    <entity name="AT5G26000" type="gene"/>
  </instance>
  <instance id="167914" name="glutamate biosynthesis I" type="pathway">
    <entity name="AT2G41220" type="gene"/>
    <entity name="AT5G04140" type="gene"/>
  </instance>
  <instance id="167825" name="glutamate biosynthesis II" type="pathway">
    <entity name="AT5G53460" type="gene"/>
  </instance>
  <instance id="167777" name="glutamate degradation I" type="pathway">
    <entity name="AT5G07440" type="gene"/>
    <entity name="AT5G18170" type="gene"/>
  </instance>
  <instance id="167935" name="glutamate degradation II" type="pathway">
    <entity name="AT1G65960" type="gene"/>
    <entity name="AT1G79440" type="gene"/>
    <entity name="AT2G38400" type="gene"/>
    <entity name="AT3G08860" type="gene"/>
    <entity name="AT3G22200" type="gene"/>
    <entity name="AT3G48730" type="gene"/>
    <entity name="AT5G17330" type="gene"/>
    <entity name="AT5G46180" type="gene"/>
  </instance>
  <instance id="376273" name="glutamine biosynthesis (v4.0)" type="pathway">
    <entity name="AT1G48470" type="gene"/>
    <entity name="AT1G66200" type="gene"/>
    <entity name="AT3G17820" type="gene"/>
    <entity name="AT3G53180" type="gene"/>
    <entity name="AT5G16570" type="gene"/>
    <entity name="AT5G35630" type="gene"/>
    <entity name="AT5G37600" type="gene"/>
  </instance>
  <instance id="374997" name="glutathione biosynthesis (v3.5)" type="pathway">
    <entity name="AT4G23100" type="gene"/>
    <entity name="AT5G27380" type="gene"/>
  </instance>
  <instance id="375776" name="glutathione degradation" type="pathway">
    <entity name="AT4G29210" type="gene"/>
    <entity name="AT4G39640" type="gene"/>
    <entity name="AT4G39650" type="gene"/>
  </instance>
  <instance id="377421" name="glutathione redox reactions" type="pathway">
    <entity name="AT1G63460" type="gene"/>
    <entity name="AT2G25080" type="gene"/>
    <entity name="AT2G30860" type="gene"/>
    <entity name="AT2G31570" type="gene"/>
    <entity name="AT2G43350" type="gene"/>
    <entity name="AT2G48150" type="gene"/>
    <entity name="AT3G24170" type="gene"/>
    <entity name="AT3G54660" type="gene"/>
    <entity name="AT3G63080" type="gene"/>
    <entity name="AT4G11600" type="gene"/>
    <entity name="AT4G31870" type="gene"/>
  </instance>
  <instance id="167905" name="glycerol degradation" type="pathway">
    <entity name="AT1G80460" type="gene"/>
    <entity name="AT3G10370" type="gene"/>
    <entity name="AT4G30310" type="gene"/>
  </instance>
  <instance id="376285" name="glycine biosynthesis (v4.0)" type="pathway">
    <entity name="AT1G08630" type="gene"/>
    <entity name="AT1G22020" type="gene"/>
    <entity name="AT1G23310" type="gene"/>
    <entity name="AT1G36370" type="gene"/>
    <entity name="AT1G70580" type="gene"/>
    <entity name="AT2G13360" type="gene"/>
    <entity name="AT3G04520" type="gene"/>
    <entity name="AT4G13890" type="gene"/>
    <entity name="AT4G13930" type="gene"/>
    <entity name="AT4G32520" type="gene"/>
    <entity name="AT4G37930" type="gene"/>
    <entity name="AT5G26780" type="gene"/>
  </instance>
  <instance id="167875" name="glycine degradation" type="pathway">
    <entity name="AT1G11860" type="gene"/>
    <entity name="AT1G32470" type="gene"/>
    <entity name="AT1G50480" type="gene"/>
    <entity name="AT1G60990" type="gene"/>
    <entity name="AT2G26080" type="gene"/>
    <entity name="AT2G35120" type="gene"/>
    <entity name="AT2G35370" type="gene"/>
    <entity name="AT4G12130" type="gene"/>
    <entity name="AT4G33010" type="gene"/>
    <entity name="GLD1" type="gene"/>
    <entity name="GLD2" type="gene"/>
  </instance>
  <instance id="377431" name="glycolate and glyoxylate degradation" type="pathway">
    <entity name="AT5G03860" type="gene"/>
    <entity name="AT5G06580" type="gene"/>
  </instance>
  <instance id="167904" name="glycolipid biosynthesis" type="pathway">
    <entity name="AT2G11810" type="gene"/>
    <entity name="AT3G11670" type="gene"/>
    <entity name="AT4G00550" type="gene"/>
    <entity name="AT4G31780" type="gene"/>
    <entity name="AT5G20410" type="gene"/>
  </instance>
  <instance id="375006" name="glycolipid desaturation (v3.5)" type="pathway">
    <entity name="AT3G11170" type="gene"/>
    <entity name="AT3G15850" type="gene"/>
    <entity name="AT4G30950" type="gene"/>
    <entity name="AT5G05580" type="gene"/>
  </instance>
  <instance id="389992" name="glycolysis II (plant plastids)" type="pathway">
    <entity name="AT1G09780" type="gene"/>
    <entity name="AT1G12900" type="gene"/>
    <entity name="AT1G13440" type="gene"/>
    <entity name="AT1G16300" type="gene"/>
    <entity name="AT1G18270" type="gene"/>
    <entity name="AT1G32060" type="gene"/>
    <entity name="AT1G32440" type="gene"/>
    <entity name="AT1G42970" type="gene"/>
    <entity name="AT1G56190" type="gene"/>
    <entity name="AT1G74030" type="gene"/>
    <entity name="AT1G79530" type="gene"/>
    <entity name="AT1G79550" type="gene"/>
    <entity name="AT2G01140" type="gene"/>
    <entity name="AT2G21170" type="gene"/>
    <entity name="AT2G21330" type="gene"/>
    <entity name="AT2G22480" type="gene"/>
    <entity name="AT2G29560" type="gene"/>
    <entity name="AT2G36460" type="gene"/>
    <entity name="AT2G36530" type="gene"/>
    <entity name="AT2G36580" type="gene"/>
    <entity name="AT3G04050" type="gene"/>
    <entity name="AT3G04120" type="gene"/>
    <entity name="AT3G08590" type="gene"/>
    <entity name="AT3G12780" type="gene"/>
    <entity name="AT3G22960" type="gene"/>
    <entity name="AT3G25960" type="gene"/>
    <entity name="AT3G26650" type="gene"/>
    <entity name="AT3G49160" type="gene"/>
    <entity name="AT3G52930" type="gene"/>
    <entity name="AT3G52990" type="gene"/>
    <entity name="AT3G55440" type="gene"/>
    <entity name="AT3G55650" type="gene"/>
    <entity name="AT3G55810" type="gene"/>
    <entity name="AT3G62410" type="gene"/>
    <entity name="AT4G09520" type="gene"/>
    <entity name="AT4G24620" type="gene"/>
    <entity name="AT4G26270" type="gene"/>
    <entity name="AT4G26390" type="gene"/>
    <entity name="AT4G26520" type="gene"/>
    <entity name="AT4G26530" type="gene"/>
    <entity name="AT4G29220" type="gene"/>
    <entity name="AT4G32840" type="gene"/>
    <entity name="AT4G38970" type="gene"/>
    <entity name="AT5G03690" type="gene"/>
    <entity name="AT5G08570" type="gene"/>
    <entity name="AT5G42740" type="gene"/>
    <entity name="AT5G47810" type="gene"/>
    <entity name="AT5G52920" type="gene"/>
    <entity name="AT5G56350" type="gene"/>
    <entity name="AT5G56630" type="gene"/>
    <entity name="AT5G61580" type="gene"/>
    <entity name="AT5G63680" type="gene"/>
  </instance>
  <instance id="157292" name="Glycolysis-cytosol (WYJ)" type="pathway">
    <entity name="AT1G09780" type="gene"/>
    <entity name="AT1G13410" type="gene"/>
    <entity name="AT1G13440" type="gene"/>
    <entity name="AT1G22170" type="gene"/>
    <entity name="AT1G30560" type="gene"/>
    <entity name="AT1G42970" type="gene"/>
    <entity name="AT1G47840" type="gene"/>
    <entity name="AT1G50460" type="gene"/>
    <entity name="AT1G58280" type="gene"/>
    <entity name="AT1G74030" type="gene"/>
    <entity name="AT1G78040" type="gene"/>
    <entity name="AT1G79530" type="gene"/>
    <entity name="AT1G79550" type="gene"/>
    <entity name="AT2G16940" type="gene"/>
    <entity name="AT2G17280" type="gene"/>
    <entity name="AT2G19860" type="gene"/>
    <entity name="AT2G29560" type="gene"/>
    <entity name="AT2G36460" type="gene"/>
    <entity name="AT2G36530" type="gene"/>
    <entity name="AT2G36580" type="gene"/>
    <entity name="AT3G04050" type="gene"/>
    <entity name="AT3G04120" type="gene"/>
    <entity name="AT3G08590" type="gene"/>
    <entity name="AT3G20040" type="gene"/>
    <entity name="AT3G22960" type="gene"/>
    <entity name="AT3G25960" type="gene"/>
    <entity name="AT3G26650" type="gene"/>
    <entity name="AT3G43290" type="gene"/>
    <entity name="AT3G49160" type="gene"/>
    <entity name="AT3G50520" type="gene"/>
    <entity name="AT3G52930" type="gene"/>
    <entity name="AT3G55440" type="gene"/>
    <entity name="AT3G55650" type="gene"/>
    <entity name="AT3G55810" type="gene"/>
    <entity name="AT4G09520" type="gene"/>
    <entity name="AT4G24620" type="gene"/>
    <entity name="AT4G25220" type="gene"/>
    <entity name="AT4G26390" type="gene"/>
    <entity name="AT4G26520" type="gene"/>
    <entity name="AT4G26530" type="gene"/>
    <entity name="AT4G29130" type="gene"/>
    <entity name="AT4G37840" type="gene"/>
    <entity name="AT5G03690" type="gene"/>
    <entity name="AT5G04120" type="gene"/>
    <entity name="AT5G08570" type="gene"/>
    <entity name="AT5G42740" type="gene"/>
    <entity name="AT5G52920" type="gene"/>
    <entity name="AT5G56350" type="gene"/>
    <entity name="AT5G63680" type="gene"/>
    <entity name="AT5G64460" type="gene"/>
  </instance>
  <instance id="376327" name="glyoxylate cycle" type="pathway">
    <entity name="AT1G04410" type="gene"/>
    <entity name="AT1G21440" type="gene"/>
    <entity name="AT2G22780" type="gene"/>
    <entity name="AT2G42790" type="gene"/>
    <entity name="AT3G15020" type="gene"/>
    <entity name="AT3G21720" type="gene"/>
    <entity name="AT3G53910" type="gene"/>
    <entity name="AT3G58740" type="gene"/>
    <entity name="AT3G58750" type="gene"/>
    <entity name="AT3G60100" type="gene"/>
    <entity name="AT4G26970" type="gene"/>
    <entity name="AT4G35830" type="gene"/>
    <entity name="AT5G03860" type="gene"/>
  </instance>
  <instance id="106713" name="Heat stress regulation" type="pathway">
    <entity name="AT1G08830" type="gene"/>
    <entity name="AT1G20630" type="gene"/>
    <entity name="AT1G63940" type="gene"/>
    <entity name="AT3G09640" type="gene"/>
    <entity name="AT3G09940" type="gene"/>
    <entity name="AT3G24170" type="gene"/>
    <entity name="AT4G09010" type="gene"/>
    <entity name="AT4G23810" type="gene"/>
    <entity name="AT4G25100" type="gene"/>
    <entity name="AT5G01600" type="gene"/>
    <entity name="AT5G20230" type="gene"/>
  </instance>
  <instance id="376338" name="heme biosynthesis (v4.0)" type="pathway">
    <entity name="AT1G03475" type="gene"/>
    <entity name="AT1G19200" type="gene"/>
    <entity name="AT2G30390" type="gene"/>
    <entity name="AT2G40490" type="gene"/>
    <entity name="AT4G01690" type="gene"/>
    <entity name="AT4G03205" type="gene"/>
    <entity name="AT5G14220" type="gene"/>
    <entity name="AT5G26030" type="gene"/>
  </instance>
  <instance id="390044" name="heterotrimeric G-protein complex signaling" type="pathway">
    <entity name="AT1G02400" type="gene"/>
    <entity name="AT1G09570" type="gene"/>
    <entity name="AT1G15550" type="gene"/>
    <entity name="AT1G30040" type="gene"/>
    <entity name="AT1G47990" type="gene"/>
    <entity name="AT1G48270" type="gene"/>
    <entity name="AT1G52920" type="gene"/>
    <entity name="AT1G62360" type="gene"/>
    <entity name="AT1G78440" type="gene"/>
    <entity name="AT1G79820" type="gene"/>
    <entity name="AT1G80340" type="gene"/>
    <entity name="AT2G18790" type="gene"/>
    <entity name="AT2G20180" type="gene"/>
    <entity name="AT2G20890" type="gene"/>
    <entity name="AT2G26300" type="gene"/>
    <entity name="AT2G28720" type="gene"/>
    <entity name="AT2G34555" type="gene"/>
    <entity name="AT3G15540" type="gene"/>
    <entity name="AT3G15730" type="gene"/>
    <entity name="AT3G22942" type="gene"/>
    <entity name="AT3G26090" type="gene"/>
    <entity name="AT3G26790" type="gene"/>
    <entity name="AT3G59220" type="gene"/>
    <entity name="AT3G63420" type="gene"/>
    <entity name="AT4G25420" type="gene"/>
    <entity name="AT4G34460" type="gene"/>
    <entity name="AT4G35390" type="gene"/>
    <entity name="AT5G20730" type="gene"/>
    <entity name="AT5G51810" type="gene"/>
  </instance>
  <instance id="375130" name="histidine biosynthesis (v3.5)" type="pathway">
    <entity name="AT1G09795" type="gene"/>
    <entity name="AT1G23320" type="gene"/>
    <entity name="AT1G31860" type="gene"/>
    <entity name="AT1G34060" type="gene"/>
    <entity name="AT1G58080" type="gene"/>
    <entity name="AT1G62800" type="gene"/>
    <entity name="AT1G71920" type="gene"/>
    <entity name="AT1G72330" type="gene"/>
    <entity name="AT1G77670" type="gene"/>
    <entity name="AT1G80360" type="gene"/>
    <entity name="AT2G20610" type="gene"/>
    <entity name="AT2G22250" type="gene"/>
    <entity name="AT2G36230" type="gene"/>
    <entity name="AT3G22425" type="gene"/>
    <entity name="AT4G08040" type="gene"/>
    <entity name="AT4G14910" type="gene"/>
    <entity name="AT4G23590" type="gene"/>
    <entity name="AT4G24670" type="gene"/>
    <entity name="AT4G26900" type="gene"/>
    <entity name="AT4G28420" type="gene"/>
    <entity name="AT5G10330" type="gene"/>
    <entity name="AT5G53970" type="gene"/>
    <entity name="AT5G60540" type="gene"/>
    <entity name="AT5G63890" type="gene"/>
  </instance>
  <instance id="20749" name="homocysteine and cysteine interconversion" type="pathway">
    <entity name="AT1G22410" type="gene"/>
    <entity name="AT1G33320" type="gene"/>
    <entity name="AT1G55880" type="gene"/>
    <entity name="AT3G01120" type="gene"/>
    <entity name="AT3G10050" type="gene"/>
    <entity name="AT3G22460" type="gene"/>
    <entity name="AT5G28020" type="gene"/>
    <entity name="AT5G28030" type="gene"/>
  </instance>
  <instance id="167928" name="homogalacturonan degradation" type="pathway">
    <entity name="AT3G14310" type="gene"/>
  </instance>
  <instance id="375157" name="homomethionine biosynthesis (v3.5)" type="pathway">
    <entity name="AT3G19710" type="gene"/>
    <entity name="AT5G23010" type="gene"/>
    <entity name="MAM2" type="gene"/>
  </instance>
  <instance id="167805" name="homoserine biosynthesis" type="pathway">
    <entity name="AK2" type="gene"/>
    <entity name="AT1G14810" type="gene"/>
    <entity name="AT1G31230" type="gene"/>
    <entity name="AT2G19940" type="gene"/>
    <entity name="AT3G02020" type="gene"/>
    <entity name="AT4G19710" type="gene"/>
    <entity name="AT5G13280" type="gene"/>
    <entity name="AT5G14060" type="gene"/>
    <entity name="AT5G21060" type="gene"/>
  </instance>
  <instance id="389927" name="hydroxycinnamic acid tyramine amides biosynthesis" type="pathway">
    <entity name="AT2G20340" type="gene"/>
    <entity name="AT4G28680" type="gene"/>
  </instance>
  <instance id="167792" name="IAA biosynthesis I" type="pathway">
    <entity name="AT2G22330" type="gene"/>
    <entity name="AT4G08790" type="gene"/>
    <entity name="AT4G28680" type="gene"/>
    <entity name="AT5G15600" type="gene"/>
    <entity name="AT5G22300" type="gene"/>
  </instance>
  <instance id="167859" name="IAA biosynthesis II" type="pathway">
    <entity name="AT1G51760" type="gene"/>
    <entity name="AT3G02875" type="gene"/>
    <entity name="AT5G56660" type="gene"/>
  </instance>
  <instance id="167844" name="IAA conjugate biosynthesis" type="pathway">
    <entity name="AT2G23260" type="gene"/>
  </instance>
  <instance id="390043" name="IAA signaling" type="pathway">
    <entity name="AT1G04100" type="gene"/>
    <entity name="AT1G04240" type="gene"/>
    <entity name="AT1G04250" type="gene"/>
    <entity name="AT1G04550" type="gene"/>
    <entity name="AT1G05180" type="gene"/>
    <entity name="AT1G10940" type="gene"/>
    <entity name="AT1G12820" type="gene"/>
    <entity name="AT1G15050" type="gene"/>
    <entity name="AT1G15580" type="gene"/>
    <entity name="AT1G19220" type="gene"/>
    <entity name="AT1G19850" type="gene"/>
    <entity name="AT1G30330" type="gene"/>
    <entity name="AT1G31340" type="gene"/>
    <entity name="AT1G34170" type="gene"/>
    <entity name="AT1G34310" type="gene"/>
    <entity name="AT1G34390" type="gene"/>
    <entity name="AT1G34410" type="gene"/>
    <entity name="AT1G35240" type="gene"/>
    <entity name="AT1G35520" type="gene"/>
    <entity name="AT1G35540" type="gene"/>
    <entity name="AT1G43950" type="gene"/>
    <entity name="AT1G51950" type="gene"/>
    <entity name="AT1G52830" type="gene"/>
    <entity name="AT1G59750" type="gene"/>
    <entity name="AT1G77850" type="gene"/>
    <entity name="AT1G80390" type="gene"/>
    <entity name="AT2G01200" type="gene"/>
    <entity name="AT2G02560" type="gene"/>
    <entity name="AT2G22670" type="gene"/>
    <entity name="AT2G28350" type="gene"/>
    <entity name="AT2G33310" type="gene"/>
    <entity name="AT2G46530" type="gene"/>
    <entity name="AT2G46900" type="gene"/>
    <entity name="AT3G04730" type="gene"/>
    <entity name="AT3G15540" type="gene"/>
    <entity name="AT3G16500" type="gene"/>
    <entity name="AT3G17600" type="gene"/>
    <entity name="AT3G23030" type="gene"/>
    <entity name="AT3G23050" type="gene"/>
    <entity name="AT3G26810" type="gene"/>
    <entity name="AT3G61830" type="gene"/>
    <entity name="AT3G62100" type="gene"/>
    <entity name="AT3G62980" type="gene"/>
    <entity name="AT4G02570" type="gene"/>
    <entity name="AT4G02980" type="gene"/>
    <entity name="AT4G03190" type="gene"/>
    <entity name="AT4G14550" type="gene"/>
    <entity name="AT4G14560" type="gene"/>
    <entity name="AT4G23980" type="gene"/>
    <entity name="AT4G28640" type="gene"/>
    <entity name="AT4G29080" type="gene"/>
    <entity name="AT4G30080" type="gene"/>
    <entity name="AT4G32280" type="gene"/>
    <entity name="AT4G34300" type="gene"/>
    <entity name="AT4G36800" type="gene"/>
    <entity name="AT5G19180" type="gene"/>
    <entity name="AT5G20570" type="gene"/>
    <entity name="AT5G20730" type="gene"/>
    <entity name="AT5G25890" type="gene"/>
    <entity name="AT5G37020" type="gene"/>
    <entity name="AT5G43700" type="gene"/>
    <entity name="AT5G57420" type="gene"/>
    <entity name="AT5G60450" type="gene"/>
    <entity name="AT5G62000" type="gene"/>
    <entity name="AT5G65670" type="gene"/>
  </instance>
  <instance id="177971" name="inositol oxidation pathway" type="pathway">
    <entity name="AT1G14520" type="gene"/>
    <entity name="AT2G19800" type="gene"/>
    <entity name="AT4G26260" type="gene"/>
  </instance>
  <instance id="376353" name="isoleucine biosynthesis (v4.0)" type="pathway">
    <entity name="AT1G10060" type="gene"/>
    <entity name="AT1G10070" type="gene"/>
    <entity name="AT1G29810" type="gene"/>
    <entity name="AT2G31810" type="gene"/>
    <entity name="AT3G10050" type="gene"/>
    <entity name="AT3G48560" type="gene"/>
    <entity name="AT3G49680" type="gene"/>
    <entity name="AT3G58610" type="gene"/>
    <entity name="AT5G16290" type="gene"/>
    <entity name="AT5G65780" type="gene"/>
  </instance>
  <instance id="376368" name="isoleucine degradation (v4.0)" type="pathway">
    <entity name="AT1G04710" type="gene"/>
    <entity name="AT1G10060" type="gene"/>
    <entity name="AT1G10070" type="gene"/>
    <entity name="AT2G33150" type="gene"/>
    <entity name="AT3G06850" type="gene"/>
    <entity name="AT3G06860" type="gene"/>
    <entity name="AT3G13450" type="gene"/>
    <entity name="AT3G17240" type="gene"/>
    <entity name="AT3G49680" type="gene"/>
    <entity name="AT4G16800" type="gene"/>
    <entity name="AT4G29010" type="gene"/>
    <entity name="AT4G31810" type="gene"/>
    <entity name="AT5G09300" type="gene"/>
    <entity name="AT5G43280" type="gene"/>
    <entity name="AT5G48880" type="gene"/>
    <entity name="AT5G65780" type="gene"/>
  </instance>
  <instance id="157710" name="isoprenoid (WYJ)" type="pathway">
    <entity name="AT1G31910" type="gene"/>
    <entity name="AT1G63970" type="gene"/>
    <entity name="AT1G76490" type="gene"/>
    <entity name="AT2G02500" type="gene"/>
    <entity name="AT2G17370" type="gene"/>
    <entity name="AT2G26930" type="gene"/>
    <entity name="AT2G34630" type="gene"/>
    <entity name="AT2G38700" type="gene"/>
    <entity name="AT3G02780" type="gene"/>
    <entity name="AT3G21500" type="gene"/>
    <entity name="AT3G54250" type="gene"/>
    <entity name="AT4G11820" type="gene"/>
    <entity name="AT4G15560" type="gene"/>
    <entity name="AT4G34350" type="gene"/>
    <entity name="AT5G11380" type="gene"/>
    <entity name="AT5G16440" type="gene"/>
    <entity name="AT5G27450" type="gene"/>
    <entity name="AT5G47720" type="gene"/>
    <entity name="AT5G48230" type="gene"/>
    <entity name="AT5G60660" type="gene"/>
    <entity name="AT5G62790" type="gene"/>
  </instance>
  <instance id="390041" name="JA signaling" type="pathway">
    <entity name="AT1G17380" type="gene"/>
    <entity name="AT1G17420" type="gene"/>
    <entity name="AT1G19180" type="gene"/>
    <entity name="AT1G30135" type="gene"/>
    <entity name="AT1G32640" type="gene"/>
    <entity name="AT1G48500" type="gene"/>
    <entity name="AT1G64280" type="gene"/>
    <entity name="AT1G70700" type="gene"/>
    <entity name="AT1G72450" type="gene"/>
    <entity name="AT1G74950" type="gene"/>
    <entity name="AT2G14610" type="gene"/>
    <entity name="AT2G24850" type="gene"/>
    <entity name="AT2G34600" type="gene"/>
    <entity name="AT2G39940" type="gene"/>
    <entity name="AT2G46370" type="gene"/>
    <entity name="AT3G04720" type="gene"/>
    <entity name="AT3G18760" type="gene"/>
    <entity name="AT5G13220" type="gene"/>
    <entity name="AT5G24770" type="gene"/>
    <entity name="AT5G44420" type="gene"/>
    <entity name="JA-responsive genes" type="gene"/>
    <entity name="SA-responsive genes" type="gene"/>
  </instance>
  <instance id="174279" name="jasmonate aid biosynthesis" type="pathway"/>
  <instance id="174280" name="jasmonate aid biosynthesis(jlpeng)" type="pathway"/>
  <instance id="375172" name="jasmonic acid biosynthesis (v3.5)" type="pathway">
    <entity name="AT1G09400" type="gene"/>
    <entity name="AT1G13280" type="gene"/>
    <entity name="AT1G17420" type="gene"/>
    <entity name="AT1G17990" type="gene"/>
    <entity name="AT1G18020" type="gene"/>
    <entity name="AT1G19640" type="gene"/>
    <entity name="AT1G55020" type="gene"/>
    <entity name="AT1G67560" type="gene"/>
    <entity name="AT1G72520" type="gene"/>
    <entity name="AT1G76680" type="gene"/>
    <entity name="AT1G76690" type="gene"/>
    <entity name="AT2G06050" type="gene"/>
    <entity name="AT2G44810" type="gene"/>
    <entity name="AT3G01420" type="gene"/>
    <entity name="AT3G22400" type="gene"/>
    <entity name="AT3G25760" type="gene"/>
    <entity name="AT3G25770" type="gene"/>
    <entity name="AT3G25780" type="gene"/>
    <entity name="AT3G45140" type="gene"/>
    <entity name="AT5G42650" type="gene"/>
  </instance>
  <instance id="374582" name="kaempferol glucoside biosynthesis (Arabidopsis)" type="pathway">
    <entity name="AT1G01390" type="gene"/>
    <entity name="AT1G01420" type="gene"/>
    <entity name="AT1G30530" type="gene"/>
    <entity name="AT2G18560" type="gene"/>
    <entity name="AT2G18570" type="gene"/>
    <entity name="AT2G22930" type="gene"/>
    <entity name="AT2G29710" type="gene"/>
    <entity name="AT2G29730" type="gene"/>
    <entity name="AT2G29740" type="gene"/>
    <entity name="AT2G29750" type="gene"/>
    <entity name="AT2G36790" type="gene"/>
    <entity name="AT3G29630" type="gene"/>
    <entity name="AT4G01070" type="gene"/>
    <entity name="AT4G34135" type="gene"/>
    <entity name="AT4G34138" type="gene"/>
    <entity name="AT5G54010" type="gene"/>
    <entity name="AT5G54060" type="gene"/>
  </instance>
  <instance id="374598" name="KDO transfer to lipid IV&lt;SUB&gt;A&lt;/SUB&gt;" type="pathway">
    <entity name="AT5G03770" type="gene"/>
  </instance>
  <instance id="377432" name="lactose degradation" type="pathway">
    <entity name="AT1G31740" type="gene"/>
    <entity name="AT1G45130" type="gene"/>
    <entity name="AT1G72990" type="gene"/>
    <entity name="AT1G77410" type="gene"/>
    <entity name="AT2G04060" type="gene"/>
    <entity name="AT2G16730" type="gene"/>
    <entity name="AT2G28470" type="gene"/>
    <entity name="AT2G32810" type="gene"/>
    <entity name="AT3G13750" type="gene"/>
    <entity name="AT3G52840" type="gene"/>
    <entity name="AT4G26140" type="gene"/>
    <entity name="AT4G35010" type="gene"/>
    <entity name="AT4G36360" type="gene"/>
    <entity name="AT4G38590" type="gene"/>
    <entity name="AT5G20710" type="gene"/>
    <entity name="AT5G56870" type="gene"/>
    <entity name="AT5G63800" type="gene"/>
    <entity name="AT5G63810" type="gene"/>
  </instance>
  <instance id="376383" name="leucine biosynthesis (v4.0)" type="pathway">
    <entity name="AT1G10060" type="gene"/>
    <entity name="AT1G10070" type="gene"/>
    <entity name="AT1G18500" type="gene"/>
    <entity name="AT1G31180" type="gene"/>
    <entity name="AT1G62960" type="gene"/>
    <entity name="AT1G74040" type="gene"/>
    <entity name="AT1G80560" type="gene"/>
    <entity name="AT3G49680" type="gene"/>
    <entity name="AT5G14200" type="gene"/>
    <entity name="AT5G23010" type="gene"/>
    <entity name="AT5G23020" type="gene"/>
    <entity name="AT5G51690" type="gene"/>
    <entity name="AT5G65780" type="gene"/>
  </instance>
  <instance id="376402" name="leucine degradation (v4.0)" type="pathway">
    <entity name="AT1G03090" type="gene"/>
    <entity name="AT1G10060" type="gene"/>
    <entity name="AT1G10070" type="gene"/>
    <entity name="AT1G62960" type="gene"/>
    <entity name="AT2G26800" type="gene"/>
    <entity name="AT3G06850" type="gene"/>
    <entity name="AT3G13450" type="gene"/>
    <entity name="AT3G17240" type="gene"/>
    <entity name="AT3G45300" type="gene"/>
    <entity name="AT3G49680" type="gene"/>
    <entity name="AT4G31810" type="gene"/>
    <entity name="AT4G34030" type="gene"/>
    <entity name="AT5G09300" type="gene"/>
    <entity name="AT5G51690" type="gene"/>
    <entity name="AT5G65780" type="gene"/>
  </instance>
  <instance id="374649" name="leucopelargonidin and leucocyanidin biosynthesis" type="pathway">
    <entity name="AT1G25460" type="gene"/>
    <entity name="AT1G61720" type="gene"/>
    <entity name="AT3G51240" type="gene"/>
    <entity name="AT4G27250" type="gene"/>
    <entity name="AT4G33360" type="gene"/>
    <entity name="AT4G35420" type="gene"/>
    <entity name="AT5G07990" type="gene"/>
    <entity name="AT5G42800" type="gene"/>
  </instance>
  <instance id="167807" name="lipid-A-precursor biosynthesis" type="pathway">
    <entity name="acpP" type="gene"/>
    <entity name="AT1G25054" type="gene"/>
    <entity name="AT1G25210" type="gene"/>
    <entity name="AT1G53000" type="gene"/>
    <entity name="AT1G54040" type="gene"/>
  </instance>
  <instance id="177984" name="lipid-dependent phytate biosynthesis I (via Ins(1,4,5)P3)" type="pathway">
    <entity name="AT5G07370" type="gene"/>
    <entity name="AT5G42810" type="gene"/>
    <entity name="AT5G61760" type="gene"/>
  </instance>
  <instance id="178002" name="lipid-dependent phytate biosynthesis II (via Ins(1,3,4)P3)" type="pathway">
    <entity name="AT5G07370" type="gene"/>
    <entity name="AT5G16760" type="gene"/>
    <entity name="AT5G42810" type="gene"/>
    <entity name="AT5G61760" type="gene"/>
  </instance>
  <instance id="178022" name="lipid-independent phytate biosynthesis" type="pathway">
    <entity name="AT5G42810" type="gene"/>
  </instance>
  <instance id="389937" name="lipoate biosynthesis and incorporation" type="pathway">
    <entity name="AT2G20860" type="gene"/>
    <entity name="AT5G08415" type="gene"/>
  </instance>
  <instance id="156626" name="lipoic acid biosynthesis-mt" type="pathway"/>
  <instance id="178035" name="lupeol biosynthesis" type="pathway">
    <entity name="AT1G78970" type="gene"/>
  </instance>
  <instance id="178039" name="luteolin biosynthesis" type="pathway"/>
  <instance id="167842" name="lysine biosynthesis" type="pathway">
    <entity name="AK2" type="gene"/>
    <entity name="AT1G14810" type="gene"/>
    <entity name="AT1G31230" type="gene"/>
    <entity name="AT1G44820" type="gene"/>
    <entity name="AT2G19940" type="gene"/>
    <entity name="AT2G44040" type="gene"/>
    <entity name="AT2G45440" type="gene"/>
    <entity name="AT3G02020" type="gene"/>
    <entity name="AT3G14390" type="gene"/>
    <entity name="AT3G53580" type="gene"/>
    <entity name="AT3G59890" type="gene"/>
    <entity name="AT3G60880" type="gene"/>
    <entity name="AT4G19710" type="gene"/>
    <entity name="AT4G35250" type="gene"/>
    <entity name="AT4G38220" type="gene"/>
    <entity name="AT5G11880" type="gene"/>
    <entity name="AT5G13280" type="gene"/>
    <entity name="AT5G14060" type="gene"/>
    <entity name="AT5G46180" type="gene"/>
    <entity name="AT5G52100" type="gene"/>
  </instance>
  <instance id="167841" name="lysine degradation I" type="pathway">
    <entity name="AT5G03270" type="gene"/>
    <entity name="AT5G06300" type="gene"/>
    <entity name="AT5G11950" type="gene"/>
  </instance>
  <instance id="167850" name="lysine degradation II" type="pathway">
    <entity name="AT3G06860" type="gene"/>
    <entity name="AT4G16800" type="gene"/>
    <entity name="AT4G29010" type="gene"/>
    <entity name="AT4G33150" type="gene"/>
    <entity name="AT5G43280" type="gene"/>
    <entity name="AT5G47720" type="gene"/>
    <entity name="AT5G48230" type="gene"/>
  </instance>
  <instance id="377436" name="mannose degradation" type="pathway">
    <entity name="AT1G47840" type="gene"/>
    <entity name="AT1G50460" type="gene"/>
    <entity name="AT1G67070" type="gene"/>
    <entity name="AT2G19860" type="gene"/>
    <entity name="AT3G02570" type="gene"/>
    <entity name="AT3G20040" type="gene"/>
    <entity name="AT4G29130" type="gene"/>
    <entity name="AT4G37840" type="gene"/>
  </instance>
  <instance id="389957" name="melibiose degradation" type="pathway">
    <entity name="AT3G26380" type="gene"/>
    <entity name="AT3G56310" type="gene"/>
    <entity name="AT5G08370" type="gene"/>
    <entity name="AT5G08380" type="gene"/>
  </instance>
  <instance id="167854" name="methionine biosynthesis" type="pathway">
    <entity name="AT1G08700" type="gene"/>
    <entity name="AT1G33320" type="gene"/>
    <entity name="AT2G17265" type="gene"/>
    <entity name="AT3G01120" type="gene"/>
    <entity name="AT3G03780" type="gene"/>
    <entity name="AT3G22740" type="gene"/>
    <entity name="AT3G25900" type="gene"/>
    <entity name="AT3G63250" type="gene"/>
    <entity name="AT4G11610" type="gene"/>
    <entity name="AT4G35295" type="gene"/>
    <entity name="AT5G17920" type="gene"/>
    <entity name="AT5G20980" type="gene"/>
  </instance>
  <instance id="375255" name="methionine degradation (v3.5)" type="pathway">
    <entity name="AT1G64660" type="gene"/>
    <entity name="AT1G77670" type="gene"/>
  </instance>
  <instance id="167822" name="methionine salvage pathway" type="pathway">
    <entity name="AT1G02500" type="gene"/>
    <entity name="AT1G62800" type="gene"/>
    <entity name="AT1G62960" type="gene"/>
    <entity name="AT1G71920" type="gene"/>
    <entity name="AT1G72330" type="gene"/>
    <entity name="AT1G77670" type="gene"/>
    <entity name="AT1G80360" type="gene"/>
    <entity name="AT2G20610" type="gene"/>
    <entity name="AT2G36880" type="gene"/>
    <entity name="AT2G47120" type="gene"/>
    <entity name="AT3G17390" type="gene"/>
    <entity name="AT3G49700" type="gene"/>
    <entity name="AT3G61510" type="gene"/>
    <entity name="AT4G01850" type="gene"/>
    <entity name="AT4G08040" type="gene"/>
    <entity name="AT4G11280" type="gene"/>
    <entity name="AT4G23590" type="gene"/>
    <entity name="AT4G26200" type="gene"/>
    <entity name="AT4G28420" type="gene"/>
    <entity name="AT4G37770" type="gene"/>
    <entity name="AT5G10330" type="gene"/>
    <entity name="AT5G15340" type="gene"/>
    <entity name="AT5G28360" type="gene"/>
    <entity name="AT5G51690" type="gene"/>
    <entity name="AT5G53970" type="gene"/>
    <entity name="AT5G64330" type="gene"/>
    <entity name="AT5G65800" type="gene"/>
  </instance>
  <instance id="375226" name="methylerythritol phosphate pathway (v3.5)" type="pathway">
    <entity name="AT1G63970" type="gene"/>
    <entity name="AT2G02500" type="gene"/>
    <entity name="AT2G26930" type="gene"/>
    <entity name="AT3G02780" type="gene"/>
    <entity name="AT4G15560" type="gene"/>
    <entity name="AT4G34350" type="gene"/>
    <entity name="AT5G11380" type="gene"/>
    <entity name="AT5G16440" type="gene"/>
    <entity name="AT5G60600" type="gene"/>
    <entity name="AT5G62790" type="gene"/>
  </instance>
  <instance id="376410" name="methylglyoxal degradation (v4.0)" type="pathway">
    <entity name="AT1G06130" type="gene"/>
    <entity name="AT1G08110" type="gene"/>
    <entity name="AT1G11840" type="gene"/>
    <entity name="AT1G15380" type="gene"/>
    <entity name="AT1G53580" type="gene"/>
    <entity name="AT1G67280" type="gene"/>
    <entity name="AT1G80160" type="gene"/>
    <entity name="AT2G28420" type="gene"/>
    <entity name="AT2G31350" type="gene"/>
    <entity name="AT2G32090" type="gene"/>
    <entity name="AT2G43430" type="gene"/>
    <entity name="AT3G10850" type="gene"/>
  </instance>
  <instance id="374662" name="molybdenum cofactor biosynthesis" type="pathway">
    <entity name="AT1G01290" type="gene"/>
    <entity name="AT1G16540" type="gene"/>
    <entity name="AT2G31955" type="gene"/>
    <entity name="AT2G43760" type="gene"/>
    <entity name="AT4G10100" type="gene"/>
    <entity name="AT5G20990" type="gene"/>
    <entity name="AT5G55130" type="gene"/>
  </instance>
  <instance id="178046" name="monolignol glucosides biosynthesis" type="pathway"/>
  <instance id="167836" name="monoterpene biosynthesis" type="pathway">
    <entity name="AT2G24210" type="gene"/>
    <entity name="AT3G25820" type="gene"/>
    <entity name="AT4G16740" type="gene"/>
  </instance>
  <instance id="375283" name="NAD biosynthesis (from aspartate) (v3.5)" type="pathway">
    <entity name="AT1G55090" type="gene"/>
    <entity name="AT2G01350" type="gene"/>
    <entity name="AT2G23420" type="gene"/>
    <entity name="AT4G36940" type="gene"/>
    <entity name="AT5G14760" type="gene"/>
    <entity name="AT5G50210" type="gene"/>
  </instance>
  <instance id="167860" name="NAD/NADH phosphorylation and dephosphorylation" type="pathway">
    <entity name="AT1G16700" type="gene"/>
    <entity name="AT1G21640" type="gene"/>
    <entity name="AT1G78590" type="gene"/>
    <entity name="AT1G79010" type="gene"/>
    <entity name="AT2G07600" type="gene"/>
    <entity name="AT2G07689" type="gene"/>
    <entity name="AT2G07711" type="gene"/>
    <entity name="AT2G07717" type="gene"/>
    <entity name="AT2G07731" type="gene"/>
    <entity name="AT2G07751" type="gene"/>
    <entity name="AT2G33205" type="gene"/>
    <entity name="AT2G39510" type="gene"/>
    <entity name="AT3G06310" type="gene"/>
    <entity name="AT3G21070" type="gene"/>
    <entity name="AT5G18800" type="gene"/>
    <entity name="AT5G40210" type="gene"/>
  </instance>
  <instance id="404610" name="nicktest - multisplit 2" type="pathway">
    <entity name="AT1G75450" type="gene"/>
    <entity name="AT2G19500" type="gene"/>
    <entity name="AT2G41510" type="gene"/>
    <entity name="AT3G63440" type="gene"/>
    <entity name="AT4G29740" type="gene"/>
    <entity name="AT5G56970" type="gene"/>
  </instance>
  <instance id="404621" name="nicktest - multisplit 3" type="pathway">
    <entity name="AT1G75450" type="gene"/>
    <entity name="AT2G19500" type="gene"/>
    <entity name="AT2G41510" type="gene"/>
    <entity name="AT3G63440" type="gene"/>
    <entity name="AT4G29740" type="gene"/>
    <entity name="AT5G56970" type="gene"/>
  </instance>
  <instance id="404637" name="nicktest - multisplit 4" type="pathway">
    <entity name="AT1G62960" type="gene"/>
    <entity name="AT2G03667" type="gene"/>
    <entity name="AT2G22250" type="gene"/>
    <entity name="AT2G30970" type="gene"/>
    <entity name="AT3G47340" type="gene"/>
    <entity name="AT4G31990" type="gene"/>
    <entity name="AT5G10240" type="gene"/>
    <entity name="AT5G11520" type="gene"/>
    <entity name="AT5G19550" type="gene"/>
    <entity name="AT5G51690" type="gene"/>
    <entity name="AT5G65010" type="gene"/>
  </instance>
  <instance id="404671" name="nicktest - multisplit 5" type="pathway">
    <entity name="AT1G17890" type="gene"/>
    <entity name="AT1G47290" type="gene"/>
    <entity name="AT1G50450" type="gene"/>
    <entity name="AT1G63000" type="gene"/>
    <entity name="AT1G78570" type="gene"/>
    <entity name="AT2G26260" type="gene"/>
    <entity name="AT2G28760" type="gene"/>
    <entity name="AT2G33630" type="gene"/>
    <entity name="AT2G34850" type="gene"/>
    <entity name="AT2G43420" type="gene"/>
    <entity name="AT2G45310" type="gene"/>
    <entity name="AT2G47650" type="gene"/>
    <entity name="AT3G23820" type="gene"/>
    <entity name="AT3G53320" type="gene"/>
    <entity name="AT3G62830" type="gene"/>
    <entity name="AT4G00110" type="gene"/>
    <entity name="AT4G00560" type="gene"/>
    <entity name="AT4G12250" type="gene"/>
    <entity name="AT4G20460" type="gene"/>
    <entity name="AT4G30440" type="gene"/>
    <entity name="AT4G33360" type="gene"/>
    <entity name="AT5G10050" type="gene"/>
    <entity name="AT5G44480" type="gene"/>
    <entity name="AT5G66280" type="gene"/>
  </instance>
  <instance id="167837" name="nitrate assimilation pathway" type="pathway">
    <entity name="AT1G37130" type="gene"/>
    <entity name="AT1G48470" type="gene"/>
    <entity name="AT1G66200" type="gene"/>
    <entity name="AT3G53180" type="gene"/>
    <entity name="AT5G16570" type="gene"/>
    <entity name="AT5G35630" type="gene"/>
    <entity name="G-701" type="gene"/>
  </instance>
  <instance id="376435" name="non-oxidative branch of the pentose phosphate pathway (v4.0)" type="pathway">
    <entity name="AT1G12230" type="gene"/>
    <entity name="AT1G63290" type="gene"/>
    <entity name="AT1G71100" type="gene"/>
    <entity name="AT2G01290" type="gene"/>
    <entity name="AT2G34590" type="gene"/>
    <entity name="AT2G45290" type="gene"/>
    <entity name="AT3G01850" type="gene"/>
    <entity name="AT3G04790" type="gene"/>
    <entity name="AT3G60750" type="gene"/>
    <entity name="AT5G13420" type="gene"/>
    <entity name="AT5G44520" type="gene"/>
    <entity name="AT5G61410" type="gene"/>
  </instance>
  <instance id="390042" name="NPR1 mediated disease resistance" type="pathway">
    <entity name="AT1G64280" type="gene"/>
    <entity name="AT2G39940" type="gene"/>
    <entity name="JA-responsive genes" type="gene"/>
    <entity name="SA-responsive genes" type="gene"/>
  </instance>
  <instance id="376452" name="oxidative branch of the pentose phosphate pathway (4.0)" type="pathway">
    <entity name="AT1G09420" type="gene"/>
    <entity name="AT1G17650" type="gene"/>
    <entity name="AT1G24280" type="gene"/>
    <entity name="AT1G64190" type="gene"/>
    <entity name="AT1G71170" type="gene"/>
    <entity name="AT1G71180" type="gene"/>
    <entity name="AT3G02360" type="gene"/>
    <entity name="AT3G25530" type="gene"/>
    <entity name="AT3G27300" type="gene"/>
    <entity name="AT4G20930" type="gene"/>
    <entity name="AT5G13110" type="gene"/>
    <entity name="AT5G24410" type="gene"/>
    <entity name="AT5G24420" type="gene"/>
    <entity name="AT5G35790" type="gene"/>
    <entity name="AT5G40760" type="gene"/>
    <entity name="AT5G41670" type="gene"/>
  </instance>
  <instance id="389962" name="oxidative ethanol degradation" type="pathway">
    <entity name="AT1G20620" type="gene"/>
    <entity name="AT3G16910" type="gene"/>
    <entity name="AT5G36880" type="gene"/>
  </instance>
  <instance id="167851" name="pantothenate biosynthesis" type="pathway">
    <entity name="AT1G16080" type="gene"/>
    <entity name="AT2G40690" type="gene"/>
    <entity name="AT2G46110" type="gene"/>
    <entity name="AT3G05190" type="gene"/>
    <entity name="AT3G19710" type="gene"/>
    <entity name="AT3G61530" type="gene"/>
    <entity name="AT5G27410" type="gene"/>
    <entity name="AT5G48840" type="gene"/>
    <entity name="AT5G57850" type="gene"/>
    <entity name="AT5G65780" type="gene"/>
  </instance>
  <instance id="374688" name="phaseic acid biosynthesis" type="pathway">
    <entity name="AT2G29090" type="gene"/>
    <entity name="AT3G19270" type="gene"/>
    <entity name="AT4G19230" type="gene"/>
    <entity name="AT5G45340" type="gene"/>
  </instance>
  <instance id="175009" name="PHB synthesis (transgenic arabidopsis)" type="pathway"/>
  <instance id="390025" name="phenylalanine biosynthesis" type="pathway">
    <entity name="AT1G08250" type="gene"/>
    <entity name="AT1G11790" type="gene"/>
    <entity name="AT1G53110" type="gene"/>
    <entity name="AT1G69370" type="gene"/>
    <entity name="AT2G27820" type="gene"/>
    <entity name="AT3G07630" type="gene"/>
    <entity name="AT3G29200" type="gene"/>
    <entity name="AT3G44720" type="gene"/>
    <entity name="AT5G10870" type="gene"/>
    <entity name="AT5G22630" type="gene"/>
  </instance>
  <instance id="375295" name="phenylpropanoid biosynthesis (v3.5)" type="pathway">
    <entity name="AT1G09480" type="gene"/>
    <entity name="AT1G09490" type="gene"/>
    <entity name="AT1G09500" type="gene"/>
    <entity name="AT1G09510" type="gene"/>
    <entity name="AT1G15950" type="gene"/>
    <entity name="AT1G20480" type="gene"/>
    <entity name="AT1G20490" type="gene"/>
    <entity name="AT1G20500" type="gene"/>
    <entity name="AT1G20510" type="gene"/>
    <entity name="AT1G24735" type="gene"/>
    <entity name="AT1G51410" type="gene"/>
    <entity name="AT1G51680" type="gene"/>
    <entity name="AT1G62940" type="gene"/>
    <entity name="AT1G65060" type="gene"/>
    <entity name="AT1G67980" type="gene"/>
    <entity name="AT1G67990" type="gene"/>
    <entity name="AT1G72680" type="gene"/>
    <entity name="AT1G76470" type="gene"/>
    <entity name="AT1G80820" type="gene"/>
    <entity name="AT2G23910" type="gene"/>
    <entity name="AT2G40890" type="gene"/>
    <entity name="AT3G19450" type="gene"/>
    <entity name="AT3G21230" type="gene"/>
    <entity name="AT3G21240" type="gene"/>
    <entity name="AT4G05160" type="gene"/>
    <entity name="AT4G19010" type="gene"/>
    <entity name="AT4G26220" type="gene"/>
    <entity name="AT4G27250" type="gene"/>
    <entity name="AT4G30470" type="gene"/>
    <entity name="AT4G34050" type="gene"/>
    <entity name="AT4G34230" type="gene"/>
    <entity name="AT4G36220" type="gene"/>
    <entity name="AT5G14700" type="gene"/>
    <entity name="AT5G19440" type="gene"/>
    <entity name="AT5G38120" type="gene"/>
    <entity name="AT5G48930" type="gene"/>
    <entity name="AT5G63380" type="gene"/>
  </instance>
  <instance id="167920" name="phenylpropanoid biosynthesis, initial reactions" type="pathway">
    <entity name="AT2G30490" type="gene"/>
    <entity name="AT2G37040" type="gene"/>
    <entity name="AT3G10340" type="gene"/>
    <entity name="AT3G53260" type="gene"/>
    <entity name="AT5G04230" type="gene"/>
  </instance>
  <instance id="375338" name="phospholipid biosynthesis (v3.5)" type="pathway">
    <entity name="AT1G13560" type="gene"/>
    <entity name="AT1G15080" type="gene"/>
    <entity name="AT1G32200" type="gene"/>
    <entity name="AT1G34100" type="gene"/>
    <entity name="AT1G62430" type="gene"/>
    <entity name="AT1G68000" type="gene"/>
    <entity name="AT1G71697" type="gene"/>
    <entity name="AT1G74320" type="gene"/>
    <entity name="AT1G78620" type="gene"/>
    <entity name="AT2G01180" type="gene"/>
    <entity name="AT2G32260" type="gene"/>
    <entity name="AT2G38670" type="gene"/>
    <entity name="AT2G39290" type="gene"/>
    <entity name="AT2G45150" type="gene"/>
    <entity name="AT3G02600" type="gene"/>
    <entity name="AT3G07570" type="gene"/>
    <entity name="AT3G18220" type="gene"/>
    <entity name="AT3G25585" type="gene"/>
    <entity name="AT3G45040" type="gene"/>
    <entity name="AT3G55030" type="gene"/>
    <entity name="AT3G60620" type="gene"/>
    <entity name="AT4G09760" type="gene"/>
    <entity name="AT4G15130" type="gene"/>
    <entity name="AT4G16700" type="gene"/>
    <entity name="AT4G22340" type="gene"/>
    <entity name="AT4G25970" type="gene"/>
    <entity name="AT4G26770" type="gene"/>
    <entity name="AT4G38570" type="gene"/>
    <entity name="AT5G04490" type="gene"/>
    <entity name="AT5G57190" type="gene"/>
    <entity name="AT5G58560" type="gene"/>
  </instance>
  <instance id="376465" name="photorespiration" type="pathway">
    <entity name="AT1G22020" type="gene"/>
    <entity name="AT1G23310" type="gene"/>
    <entity name="AT1G36370" type="gene"/>
    <entity name="AT1G67090" type="gene"/>
    <entity name="AT1G68010" type="gene"/>
    <entity name="AT1G70580" type="gene"/>
    <entity name="AT1G80380" type="gene"/>
    <entity name="AT2G13360" type="gene"/>
    <entity name="AT2G35120" type="gene"/>
    <entity name="AT2G35370" type="gene"/>
    <entity name="AT3G14415" type="gene"/>
    <entity name="AT3G14420" type="gene"/>
    <entity name="AT4G13890" type="gene"/>
    <entity name="AT4G13930" type="gene"/>
    <entity name="AT4G18360" type="gene"/>
    <entity name="AT4G32520" type="gene"/>
    <entity name="AT4G37930" type="gene"/>
    <entity name="AT5G06580" type="gene"/>
    <entity name="AT5G26780" type="gene"/>
    <entity name="AT5G36700" type="gene"/>
    <entity name="AT5G36790" type="gene"/>
    <entity name="AT5G38410" type="gene"/>
    <entity name="AT5G38420" type="gene"/>
    <entity name="AT5G38430" type="gene"/>
    <entity name="AT5G47760" type="gene"/>
  </instance>
  <instance id="376571" name="photosynthesis (v4.0)" type="pathway"/>
  <instance id="167907" name="photosynthesis, light reaction" type="pathway">
    <entity name="AT5G64040" type="gene"/>
    <entity name="psaA" type="gene"/>
    <entity name="psaB" type="gene"/>
    <entity name="psaC" type="gene"/>
    <entity name="psaD" type="gene"/>
    <entity name="psaE" type="gene"/>
    <entity name="PSI-F" type="gene"/>
    <entity name="PSI-G" type="gene"/>
    <entity name="PSI-H" type="gene"/>
    <entity name="PSI-K" type="gene"/>
    <entity name="PSI-L" type="gene"/>
    <entity name="PSI-N" type="gene"/>
    <entity name="PSI-O" type="gene"/>
  </instance>
  <instance id="178130" name="phylloquinone biosynthesis" type="pathway">
    <entity name="AT1G18870" type="gene"/>
    <entity name="AT1G60600" type="gene"/>
    <entity name="AT1G68890" type="gene"/>
    <entity name="AT1G74710" type="gene"/>
  </instance>
  <instance id="178094" name="phytate degradation I" type="pathway"/>
  <instance id="178117" name="phytate degradation II" type="pathway"/>
  <instance id="376842" name="Phytochrome A dependent signaling" type="pathway"/>
  <instance id="374700" name="phytol salvage pathway" type="pathway">
    <entity name="AT5G04490" type="gene"/>
  </instance>
  <instance id="374707" name="phytyl-PP biosynthesis" type="pathway">
    <entity name="AT1G74470" type="gene"/>
  </instance>
  <instance id="375990" name="polyisoprenoid biosynthesis" type="pathway">
    <entity name="AT1G17050" type="gene"/>
    <entity name="AT1G60600" type="gene"/>
    <entity name="AT1G78510" type="gene"/>
    <entity name="AT2G44520" type="gene"/>
    <entity name="AT3G11945" type="gene"/>
    <entity name="AT3G11950" type="gene"/>
    <entity name="AT4G17190" type="gene"/>
    <entity name="AT5G47770" type="gene"/>
  </instance>
  <instance id="374716" name="proanthocyanidin biosynthesis from flavanols" type="pathway">
    <entity name="AT1G61720" type="gene"/>
  </instance>
  <instance id="167834" name="proline biosynthesis" type="pathway">
    <entity name="AT2G39800" type="gene"/>
    <entity name="AT3G55610" type="gene"/>
    <entity name="AT4G29120" type="gene"/>
    <entity name="AT5G14800" type="gene"/>
    <entity name="AT5G15340" type="gene"/>
    <entity name="AT5G46180" type="gene"/>
  </instance>
  <instance id="375813" name="proline biosynthesis V (from arginine)" type="pathway">
    <entity name="AT1G75330" type="gene"/>
    <entity name="AT5G14800" type="gene"/>
    <entity name="AT5G46180" type="gene"/>
  </instance>
  <instance id="167932" name="proline degradation" type="pathway">
    <entity name="AT3G30775" type="gene"/>
    <entity name="AT5G62530" type="gene"/>
  </instance>
  <instance id="376487" name="PRPP biosynthesis" type="pathway">
    <entity name="AT1G10700" type="gene"/>
    <entity name="AT1G32380" type="gene"/>
    <entity name="AT2G35390" type="gene"/>
    <entity name="AT2G42910" type="gene"/>
    <entity name="AT2G44530" type="gene"/>
  </instance>
  <instance id="178147" name="purine degradation" type="pathway">
    <entity name="AT1G16350" type="gene"/>
    <entity name="AT1G79470" type="gene"/>
    <entity name="AT2G36500" type="gene"/>
    <entity name="AT2G38280" type="gene"/>
    <entity name="AT3G14130" type="gene"/>
    <entity name="AT3G14150" type="gene"/>
    <entity name="AT4G34890" type="gene"/>
    <entity name="AT4G34900" type="gene"/>
    <entity name="AT5G50530" type="gene"/>
    <entity name="AT5G50640" type="gene"/>
    <entity name="AT5G63490" type="gene"/>
  </instance>
  <instance id="376155" name="purine nucleotide metabolism (phosphotransfer and nucleotide modification) (v4.0)" type="pathway">
    <entity name="AT1G16350" type="gene"/>
    <entity name="AT1G17410" type="gene"/>
    <entity name="AT1G63550" type="gene"/>
    <entity name="AT1G63570" type="gene"/>
    <entity name="AT1G63600" type="gene"/>
    <entity name="AT1G63660" type="gene"/>
    <entity name="AT1G79470" type="gene"/>
    <entity name="AT2G21790" type="gene"/>
    <entity name="AT2G37250" type="gene"/>
    <entity name="AT2G41880" type="gene"/>
    <entity name="AT3G06200" type="gene"/>
    <entity name="AT3G23580" type="gene"/>
    <entity name="AT3G57550" type="gene"/>
    <entity name="AT3G57610" type="gene"/>
    <entity name="AT4G09320" type="gene"/>
    <entity name="AT4G11010" type="gene"/>
    <entity name="AT4G23900" type="gene"/>
    <entity name="AT5G40942" type="gene"/>
    <entity name="AT5G47840" type="gene"/>
    <entity name="AT5G50370" type="gene"/>
    <entity name="AT5G63310" type="gene"/>
    <entity name="AT5G63400" type="gene"/>
    <entity name="GQT-4113" type="gene"/>
  </instance>
  <instance id="376491" name="putrescine biosynthesis by agmatinase" type="pathway">
    <entity name="AT2G16500" type="gene"/>
    <entity name="AT4G08870" type="gene"/>
    <entity name="AT4G08900" type="gene"/>
    <entity name="AT4G34710" type="gene"/>
  </instance>
  <instance id="375818" name="putrescine biosynthesis via &lt;i&gt;N&lt;/i&gt;-carbamoylputrescine" type="pathway">
    <entity name="AT2G16500" type="gene"/>
    <entity name="AT2G27450" type="gene"/>
    <entity name="AT4G34710" type="gene"/>
    <entity name="AT5G08170" type="gene"/>
  </instance>
  <instance id="374730" name="pyridine nucleotide cycling (plants)" type="pathway">
    <entity name="AT1G55090" type="gene"/>
    <entity name="AT2G23420" type="gene"/>
    <entity name="AT4G36940" type="gene"/>
  </instance>
  <instance id="376492" name="pyridoxal 5'-phosphate salvage pathway (v4.0)" type="pathway">
    <entity name="AT2G46580" type="gene"/>
    <entity name="AT5G37850" type="gene"/>
    <entity name="AT5G49970" type="gene"/>
  </instance>
  <instance id="375828" name="pyrimidine nucleotide metabolism (phosphotransfer and nucleotide modification)" type="pathway">
    <entity name="AT1G30820" type="gene"/>
    <entity name="AT2G34890" type="gene"/>
    <entity name="AT3G12670" type="gene"/>
    <entity name="AT3G18680" type="gene"/>
    <entity name="AT3G60180" type="gene"/>
    <entity name="AT4G02120" type="gene"/>
    <entity name="AT4G09320" type="gene"/>
    <entity name="AT4G11010" type="gene"/>
    <entity name="AT4G20320" type="gene"/>
    <entity name="AT4G23900" type="gene"/>
    <entity name="AT5G26667" type="gene"/>
    <entity name="AT5G63310" type="gene"/>
    <entity name="PYR6" type="gene"/>
  </instance>
  <instance id="375847" name="pyrimidine salvage pathway" type="pathway">
    <entity name="AT1G55810" type="gene"/>
    <entity name="AT3G27190" type="gene"/>
    <entity name="AT3G27440" type="gene"/>
    <entity name="AT3G53900" type="gene"/>
    <entity name="AT4G26510" type="gene"/>
    <entity name="AT5G40870" type="gene"/>
  </instance>
  <instance id="389972" name="pyruvate fermentation to ethanol" type="pathway">
    <entity name="AT1G66800" type="gene"/>
    <entity name="AT1G77120" type="gene"/>
  </instance>
  <instance id="389976" name="pyruvate fermentation to lactate" type="pathway">
    <entity name="AT4G17260" type="gene"/>
  </instance>
  <instance id="374746" name="quercetin glucoside biosynthesis (Arabidopsis)" type="pathway">
    <entity name="AT1G01390" type="gene"/>
    <entity name="AT1G01420" type="gene"/>
    <entity name="AT1G30530" type="gene"/>
    <entity name="AT2G18560" type="gene"/>
    <entity name="AT2G18570" type="gene"/>
    <entity name="AT2G22930" type="gene"/>
    <entity name="AT2G29710" type="gene"/>
    <entity name="AT2G29730" type="gene"/>
    <entity name="AT2G29740" type="gene"/>
    <entity name="AT2G29750" type="gene"/>
    <entity name="AT2G36790" type="gene"/>
    <entity name="AT3G29630" type="gene"/>
    <entity name="AT4G01070" type="gene"/>
    <entity name="AT4G34135" type="gene"/>
    <entity name="AT4G34138" type="gene"/>
    <entity name="AT5G54010" type="gene"/>
    <entity name="AT5G54060" type="gene"/>
  </instance>
  <instance id="375582" name="Regulation of ethylene signaling" type="pathway">
    <entity name="AT1G25490" type="gene"/>
    <entity name="AT1G75040" type="gene"/>
    <entity name="AT1G75750" type="gene"/>
    <entity name="AT2G26070" type="gene"/>
    <entity name="AT2G29480" type="gene"/>
    <entity name="AT2G36830" type="gene"/>
    <entity name="AT3G20770" type="gene"/>
    <entity name="AT3G23240" type="gene"/>
    <entity name="AT3G48090" type="gene"/>
    <entity name="AT3G52430" type="gene"/>
    <entity name="AT4G01370" type="gene"/>
    <entity name="AT5G03280" type="gene"/>
    <entity name="AT5G03730" type="gene"/>
  </instance>
  <instance id="375421" name="Regulation of gibberellin metabolism" type="pathway">
    <entity name="AT1G02400" type="gene"/>
    <entity name="AT1G09570" type="gene"/>
    <entity name="AT1G15550" type="gene"/>
    <entity name="AT1G30040" type="gene"/>
    <entity name="AT1G47990" type="gene"/>
    <entity name="AT1G62360" type="gene"/>
    <entity name="AT1G78440" type="gene"/>
    <entity name="AT1G80340" type="gene"/>
    <entity name="AT2G18790" type="gene"/>
    <entity name="AT2G20180" type="gene"/>
    <entity name="AT2G34555" type="gene"/>
    <entity name="AT3G15540" type="gene"/>
    <entity name="AT3G26790" type="gene"/>
    <entity name="AT4G25420" type="gene"/>
    <entity name="AT4G35390" type="gene"/>
    <entity name="AT5G20730" type="gene"/>
    <entity name="AT5G51810" type="gene"/>
  </instance>
  <instance id="167804" name="removal of superoxide radicals" type="pathway">
    <entity name="AT1G20630" type="gene"/>
    <entity name="AT3G10920" type="gene"/>
    <entity name="AT3G56350" type="gene"/>
    <entity name="AT4G23810" type="gene"/>
    <entity name="AT4G35090" type="gene"/>
  </instance>
  <instance id="377443" name="riboflavin and FMN and FAD biosynthesis" type="pathway">
    <entity name="AT2G20690" type="gene"/>
    <entity name="AT2G22450" type="gene"/>
    <entity name="AT2G44050" type="gene"/>
    <entity name="AT4G20960" type="gene"/>
    <entity name="AT4G21470" type="gene"/>
    <entity name="AT5G08340" type="gene"/>
    <entity name="AT5G23330" type="gene"/>
    <entity name="AT5G59750" type="gene"/>
    <entity name="AT5G64300" type="gene"/>
  </instance>
  <instance id="374769" name="S-methylmethionine cycle" type="pathway">
    <entity name="AT3G22740" type="gene"/>
    <entity name="AT3G25900" type="gene"/>
    <entity name="AT3G63250" type="gene"/>
    <entity name="AT5G49810" type="gene"/>
  </instance>
  <instance id="179005" name="SA-mediated plant disease resistance signal transduction" type="pathway"/>
  <instance id="167787" name="salicylic acid biosynthesis" type="pathway">
    <entity name="AT1G18870" type="gene"/>
    <entity name="AT1G74710" type="gene"/>
    <entity name="AT2G37040" type="gene"/>
    <entity name="AT3G10340" type="gene"/>
    <entity name="AT3G53260" type="gene"/>
    <entity name="AT5G04230" type="gene"/>
  </instance>
  <instance id="178363" name="salvage pathways of purine nucleosides" type="pathway">
    <entity name="AT1G16350" type="gene"/>
    <entity name="AT1G27450" type="gene"/>
    <entity name="AT1G63660" type="gene"/>
    <entity name="AT1G71750" type="gene"/>
    <entity name="AT1G79470" type="gene"/>
    <entity name="AT1G80050" type="gene"/>
    <entity name="AT2G36500" type="gene"/>
    <entity name="AT2G38280" type="gene"/>
    <entity name="AT3G09820" type="gene"/>
    <entity name="AT3G14130" type="gene"/>
    <entity name="AT3G14150" type="gene"/>
    <entity name="AT3G53900" type="gene"/>
    <entity name="AT4G12440" type="gene"/>
    <entity name="AT4G22570" type="gene"/>
    <entity name="AT4G34890" type="gene"/>
    <entity name="AT5G03300" type="gene"/>
    <entity name="AT5G11160" type="gene"/>
    <entity name="AT5G50530" type="gene"/>
    <entity name="AT5G50640" type="gene"/>
    <entity name="AT5G51830" type="gene"/>
    <entity name="AT5G63490" type="gene"/>
  </instance>
  <instance id="178181" name="SAM cycle" type="pathway">
    <entity name="AT1G02500" type="gene"/>
    <entity name="AT2G36880" type="gene"/>
    <entity name="AT3G03780" type="gene"/>
    <entity name="AT3G17390" type="gene"/>
    <entity name="AT3G23810" type="gene"/>
    <entity name="AT4G01850" type="gene"/>
    <entity name="AT4G13940" type="gene"/>
    <entity name="AT5G17920" type="gene"/>
  </instance>
  <instance id="167924" name="serine biosynthesis" type="pathway">
    <entity name="AT1G17745" type="gene"/>
    <entity name="AT1G18640" type="gene"/>
    <entity name="AT1G56500" type="gene"/>
    <entity name="AT2G17630" type="gene"/>
    <entity name="AT2G25870" type="gene"/>
    <entity name="AT3G19480" type="gene"/>
    <entity name="AT4G34200" type="gene"/>
  </instance>
  <instance id="375857" name="side chain elongation cycle aliphatic glucosinolates (Arabidopsis)" type="pathway">
    <entity name="AT5G23010" type="gene"/>
    <entity name="AT5G23020" type="gene"/>
  </instance>
  <instance id="167817" name="sinapate ester biosynthesis" type="pathway">
    <entity name="AT2G22990" type="gene"/>
    <entity name="AT3G21560" type="gene"/>
    <entity name="AT5G09640" type="gene"/>
  </instance>
  <instance id="376507" name="siroheme biosynthesis (v4.0)" type="pathway">
    <entity name="AT1G50170" type="gene"/>
  </instance>
  <instance id="376511" name="spermidine biosynthesis (v4.0)" type="pathway">
    <entity name="AT1G23820" type="gene"/>
    <entity name="AT1G70310" type="gene"/>
    <entity name="AT3G02470" type="gene"/>
    <entity name="AT3G25570" type="gene"/>
    <entity name="AT5G15950" type="gene"/>
    <entity name="AT5G18930" type="gene"/>
    <entity name="AT5G53120" type="gene"/>
  </instance>
  <instance id="376512" name="spermine biosynthesis (v4.0)" type="pathway">
    <entity name="AT3G02470" type="gene"/>
    <entity name="AT3G25570" type="gene"/>
    <entity name="AT5G15950" type="gene"/>
    <entity name="AT5G18930" type="gene"/>
    <entity name="AT5G19530" type="gene"/>
    <entity name="AT5G53120" type="gene"/>
  </instance>
  <instance id="374773" name="sphingolipid biosynthesis (plants)" type="pathway">
    <entity name="AT1G14290" type="gene"/>
    <entity name="AT1G69640" type="gene"/>
    <entity name="AT2G34770" type="gene"/>
    <entity name="AT3G48780" type="gene"/>
    <entity name="AT3G48790" type="gene"/>
    <entity name="AT3G61580" type="gene"/>
    <entity name="AT4G36480" type="gene"/>
    <entity name="AT5G23670" type="gene"/>
    <entity name="AT5G51290" type="gene"/>
  </instance>
  <instance id="374807" name="stachyose biosynthesis" type="pathway">
    <entity name="AT1G09350" type="gene"/>
    <entity name="AT1G56600" type="gene"/>
    <entity name="AT1G60470" type="gene"/>
    <entity name="AT2G47180" type="gene"/>
    <entity name="AT4G01970" type="gene"/>
    <entity name="AT5G23790" type="gene"/>
    <entity name="AT5G40390" type="gene"/>
  </instance>
  <instance id="167866" name="starch biosynthesis" type="pathway">
    <entity name="AT1G05610" type="gene"/>
    <entity name="AT1G11720" type="gene"/>
    <entity name="AT1G27680" type="gene"/>
    <entity name="AT1G30560" type="gene"/>
    <entity name="AT1G70820" type="gene"/>
    <entity name="AT2G21590" type="gene"/>
    <entity name="AT2G36390" type="gene"/>
    <entity name="AT2G39930" type="gene"/>
    <entity name="AT3G20440" type="gene"/>
    <entity name="AT4G09020" type="gene"/>
    <entity name="AT4G24620" type="gene"/>
    <entity name="AT4G25220" type="gene"/>
    <entity name="AT4G39210" type="gene"/>
    <entity name="AT5G03650" type="gene"/>
    <entity name="AT5G42740" type="gene"/>
  </instance>
  <instance id="109097" name="Starch degradation" type="pathway">
    <entity name="AT1G03310" type="gene"/>
    <entity name="AT1G06000" type="gene"/>
    <entity name="AT1G30560" type="gene"/>
    <entity name="AT1G47840" type="gene"/>
    <entity name="AT1G50460" type="gene"/>
    <entity name="AT1G51420" type="gene"/>
    <entity name="AT1G69830" type="gene"/>
    <entity name="AT2G19860" type="gene"/>
    <entity name="AT2G25780" type="gene"/>
    <entity name="AT2G35800" type="gene"/>
    <entity name="AT2G39930" type="gene"/>
    <entity name="AT2G40840" type="gene"/>
    <entity name="AT3G20040" type="gene"/>
    <entity name="AT3G23640" type="gene"/>
    <entity name="AT3G23920" type="gene"/>
    <entity name="AT3G29320" type="gene"/>
    <entity name="AT3G52340" type="gene"/>
    <entity name="AT4G00490" type="gene"/>
    <entity name="AT4G17090" type="gene"/>
    <entity name="AT4G24620" type="gene"/>
    <entity name="AT4G25220" type="gene"/>
    <entity name="AT4G29130" type="gene"/>
    <entity name="AT4G37840" type="gene"/>
    <entity name="AT5G04360" type="gene"/>
    <entity name="AT5G16150" type="gene"/>
    <entity name="AT5G42740" type="gene"/>
    <entity name="AT5G45300" type="gene"/>
    <entity name="AT5G46110" type="gene"/>
    <entity name="AT5G55700" type="gene"/>
    <entity name="AT5G64680" type="gene"/>
  </instance>
  <instance id="167831" name="starch degradation" type="pathway">
    <entity name="AT1G03310" type="gene"/>
    <entity name="AT1G69830" type="gene"/>
    <entity name="AT1G76130" type="gene"/>
    <entity name="AT2G32290" type="gene"/>
    <entity name="AT2G40840" type="gene"/>
    <entity name="AT2G45880" type="gene"/>
    <entity name="AT3G23920" type="gene"/>
    <entity name="AT4G00490" type="gene"/>
    <entity name="AT4G09020" type="gene"/>
    <entity name="AT4G15210" type="gene"/>
    <entity name="AT4G17090" type="gene"/>
    <entity name="AT4G25000" type="gene"/>
    <entity name="AT5G02060" type="gene"/>
    <entity name="AT5G04360" type="gene"/>
    <entity name="AT5G45300" type="gene"/>
    <entity name="AT5G55700" type="gene"/>
    <entity name="AT5G64860" type="gene"/>
    <entity name="dbe1" type="gene"/>
    <entity name="sex4" type="gene"/>
  </instance>
  <instance id="109098" name="Starch synthesis" type="pathway">
    <entity name="AT1G03310" type="gene"/>
    <entity name="AT1G06000" type="gene"/>
    <entity name="AT1G11720" type="gene"/>
    <entity name="AT1G30560" type="gene"/>
    <entity name="AT1G47840" type="gene"/>
    <entity name="AT1G50460" type="gene"/>
    <entity name="AT1G51420" type="gene"/>
    <entity name="AT2G19860" type="gene"/>
    <entity name="AT2G25780" type="gene"/>
    <entity name="AT2G35800" type="gene"/>
    <entity name="AT2G36390" type="gene"/>
    <entity name="AT2G39930" type="gene"/>
    <entity name="AT2G40840" type="gene"/>
    <entity name="AT3G01180" type="gene"/>
    <entity name="AT3G20040" type="gene"/>
    <entity name="AT3G20440" type="gene"/>
    <entity name="AT3G46970" type="gene"/>
    <entity name="AT3G52340" type="gene"/>
    <entity name="AT4G18240" type="gene"/>
    <entity name="AT4G24620" type="gene"/>
    <entity name="AT4G25220" type="gene"/>
    <entity name="AT4G29130" type="gene"/>
    <entity name="AT4G37840" type="gene"/>
    <entity name="AT5G04360" type="gene"/>
    <entity name="AT5G16150" type="gene"/>
    <entity name="AT5G24300" type="gene"/>
    <entity name="AT5G42740" type="gene"/>
    <entity name="AT5G46110" type="gene"/>
    <entity name="AT5G64680" type="gene"/>
  </instance>
  <instance id="167889" name="sterol biosynthesis" type="pathway">
    <entity name="AT1G11680" type="gene"/>
    <entity name="AT1G20050" type="gene"/>
    <entity name="AT1G20330" type="gene"/>
    <entity name="AT1G50430" type="gene"/>
    <entity name="AT1G58440" type="gene"/>
    <entity name="AT1G76090" type="gene"/>
    <entity name="AT2G07050" type="gene"/>
    <entity name="AT2G22830" type="gene"/>
    <entity name="AT3G02580" type="gene"/>
    <entity name="AT3G19820" type="gene"/>
    <entity name="AT3G45130" type="gene"/>
    <entity name="AT3G52940" type="gene"/>
    <entity name="AT4G34640" type="gene"/>
    <entity name="AT4G34650" type="gene"/>
    <entity name="AT4G37760" type="gene"/>
    <entity name="AT5G13710" type="gene"/>
    <entity name="AT5G24140" type="gene"/>
    <entity name="AT5G24150" type="gene"/>
    <entity name="AT5G24155" type="gene"/>
    <entity name="AT5G24160" type="gene"/>
    <entity name="AT5G50375" type="gene"/>
  </instance>
  <instance id="167793" name="suberin biosynthesis" type="pathway">
    <entity name="AT1G24735" type="gene"/>
    <entity name="AT1G65060" type="gene"/>
    <entity name="AT1G67980" type="gene"/>
    <entity name="AT1G67990" type="gene"/>
    <entity name="AT1G74540" type="gene"/>
    <entity name="AT1G74550" type="gene"/>
    <entity name="AT2G30490" type="gene"/>
    <entity name="AT2G37040" type="gene"/>
    <entity name="AT2G40890" type="gene"/>
    <entity name="AT2G45970" type="gene"/>
    <entity name="AT3G10340" type="gene"/>
    <entity name="AT3G21240" type="gene"/>
    <entity name="AT3G53260" type="gene"/>
    <entity name="AT4G26220" type="gene"/>
    <entity name="AT4G34050" type="gene"/>
    <entity name="AT5G04230" type="gene"/>
    <entity name="AT5G20230" type="gene"/>
    <entity name="AT5G54160" type="gene"/>
  </instance>
  <instance id="377184" name="subtilase-mediated salt stress" type="pathway">
    <entity name="AT1G09080" type="gene"/>
    <entity name="AT1G21750" type="gene"/>
    <entity name="AT1G52890" type="gene"/>
    <entity name="AT1G56340" type="gene"/>
    <entity name="AT2G33380" type="gene"/>
    <entity name="AT2G40950" type="gene"/>
    <entity name="AT3G10800" type="gene"/>
    <entity name="AT3G56660" type="gene"/>
    <entity name="AT4G20310" type="gene"/>
    <entity name="AT5G19660" type="gene"/>
    <entity name="AT5G42020" type="gene"/>
    <entity name="AT5G59220" type="gene"/>
    <entity name="AT5G59320" type="gene"/>
    <entity name="AT5G61790" type="gene"/>
  </instance>
  <instance id="376513" name="sucrose biosynthesis (v4.0)" type="pathway">
    <entity name="AT1G04920" type="gene"/>
    <entity name="AT1G23190" type="gene"/>
    <entity name="AT1G51420" type="gene"/>
    <entity name="AT1G70730" type="gene"/>
    <entity name="AT1G73370" type="gene"/>
    <entity name="AT2G35840" type="gene"/>
    <entity name="AT3G43190" type="gene"/>
    <entity name="AT3G52340" type="gene"/>
    <entity name="AT3G54270" type="gene"/>
    <entity name="AT4G02280" type="gene"/>
    <entity name="AT4G10120" type="gene"/>
    <entity name="AT5G11110" type="gene"/>
    <entity name="AT5G17310" type="gene"/>
    <entity name="AT5G20280" type="gene"/>
    <entity name="AT5G20830" type="gene"/>
    <entity name="AT5G37180" type="gene"/>
    <entity name="AT5G49190" type="gene"/>
    <entity name="AT5G51820" type="gene"/>
  </instance>
  <instance id="376521" name="sucrose degradation (v4.0)" type="pathway">
    <entity name="AT1G12240" type="gene"/>
    <entity name="AT1G22650" type="gene"/>
    <entity name="AT1G23190" type="gene"/>
    <entity name="AT1G35580" type="gene"/>
    <entity name="AT1G47840" type="gene"/>
    <entity name="AT1G50460" type="gene"/>
    <entity name="AT1G56560" type="gene"/>
    <entity name="AT1G70730" type="gene"/>
    <entity name="AT1G72000" type="gene"/>
    <entity name="AT1G73370" type="gene"/>
    <entity name="AT2G19860" type="gene"/>
    <entity name="AT3G05820" type="gene"/>
    <entity name="AT3G06500" type="gene"/>
    <entity name="AT3G13790" type="gene"/>
    <entity name="AT3G20040" type="gene"/>
    <entity name="AT3G43190" type="gene"/>
    <entity name="AT4G02280" type="gene"/>
    <entity name="AT4G09510" type="gene"/>
    <entity name="AT4G24620" type="gene"/>
    <entity name="AT4G29130" type="gene"/>
    <entity name="AT4G34860" type="gene"/>
    <entity name="AT4G37840" type="gene"/>
    <entity name="AT5G17310" type="gene"/>
    <entity name="AT5G20830" type="gene"/>
    <entity name="AT5G22510" type="gene"/>
    <entity name="AT5G37180" type="gene"/>
    <entity name="AT5G42740" type="gene"/>
    <entity name="AT5G49190" type="gene"/>
    <entity name="AT5G51820" type="gene"/>
  </instance>
  <instance id="167806" name="sucrose degradation to ethanol and lactate (anaerobic)" type="pathway">
    <entity name="AT1G09780" type="gene"/>
    <entity name="AT1G12800" type="gene"/>
    <entity name="AT1G12900" type="gene"/>
    <entity name="AT1G13410" type="gene"/>
    <entity name="AT1G13440" type="gene"/>
    <entity name="AT1G16300" type="gene"/>
    <entity name="AT1G18270" type="gene"/>
    <entity name="AT1G22170" type="gene"/>
    <entity name="AT1G30560" type="gene"/>
    <entity name="AT1G32440" type="gene"/>
    <entity name="AT1G42970" type="gene"/>
    <entity name="AT1G50390" type="gene"/>
    <entity name="AT1G56190" type="gene"/>
    <entity name="AT1G70820" type="gene"/>
    <entity name="AT1G73370" type="gene"/>
    <entity name="AT1G74030" type="gene"/>
    <entity name="AT1G74910" type="gene"/>
    <entity name="AT1G78040" type="gene"/>
    <entity name="AT1G79530" type="gene"/>
    <entity name="AT1G79550" type="gene"/>
    <entity name="AT2G01140" type="gene"/>
    <entity name="AT2G04650" type="gene"/>
    <entity name="AT2G16940" type="gene"/>
    <entity name="AT2G21170" type="gene"/>
    <entity name="AT2G21330" type="gene"/>
    <entity name="AT2G29560" type="gene"/>
    <entity name="AT2G36460" type="gene"/>
    <entity name="AT2G36530" type="gene"/>
    <entity name="AT2G36580" type="gene"/>
    <entity name="AT3G04050" type="gene"/>
    <entity name="AT3G04120" type="gene"/>
    <entity name="AT3G08590" type="gene"/>
    <entity name="AT3G12780" type="gene"/>
    <entity name="AT3G13682" type="gene"/>
    <entity name="AT3G22960" type="gene"/>
    <entity name="AT3G25960" type="gene"/>
    <entity name="AT3G26650" type="gene"/>
    <entity name="AT3G42806" type="gene"/>
    <entity name="AT3G43190" type="gene"/>
    <entity name="AT3G49160" type="gene"/>
    <entity name="AT3G52930" type="gene"/>
    <entity name="AT3G52990" type="gene"/>
    <entity name="AT3G53780" type="gene"/>
    <entity name="AT3G55440" type="gene"/>
    <entity name="AT3G55650" type="gene"/>
    <entity name="AT3G55810" type="gene"/>
    <entity name="AT4G02280" type="gene"/>
    <entity name="AT4G05632" type="gene"/>
    <entity name="AT4G09205" type="gene"/>
    <entity name="AT4G09520" type="gene"/>
    <entity name="AT4G17260" type="gene"/>
    <entity name="AT4G24620" type="gene"/>
    <entity name="AT4G25220" type="gene"/>
    <entity name="AT4G26390" type="gene"/>
    <entity name="AT4G26520" type="gene"/>
    <entity name="AT4G26530" type="gene"/>
    <entity name="AT4G30570" type="gene"/>
    <entity name="AT4G37990" type="gene"/>
    <entity name="AT4G38970" type="gene"/>
    <entity name="AT5G01670" type="gene"/>
    <entity name="AT5G03690" type="gene"/>
    <entity name="AT5G08570" type="gene"/>
    <entity name="AT5G17310" type="gene"/>
    <entity name="AT5G19220" type="gene"/>
    <entity name="AT5G20830" type="gene"/>
    <entity name="AT5G37180" type="gene"/>
    <entity name="AT5G42740" type="gene"/>
    <entity name="AT5G49190" type="gene"/>
    <entity name="AT5G52920" type="gene"/>
    <entity name="AT5G56350" type="gene"/>
    <entity name="AT5G58150" type="gene"/>
    <entity name="AT5G63680" type="gene"/>
  </instance>
  <instance id="374815" name="sulfate activation for sulfonation" type="pathway">
    <entity name="AT1G19920" type="gene"/>
    <entity name="AT2G14750" type="gene"/>
    <entity name="AT3G22890" type="gene"/>
    <entity name="AT4G14680" type="gene"/>
    <entity name="AT4G39940" type="gene"/>
    <entity name="AT5G43780" type="gene"/>
  </instance>
  <instance id="374830" name="sulfite oxidation" type="pathway">
    <entity name="AT3G01910" type="gene"/>
  </instance>
  <instance id="178202" name="sulfolipid biosynthesis" type="pathway">
    <entity name="AT4G33030" type="gene"/>
    <entity name="AT5G01220" type="gene"/>
  </instance>
  <instance id="374841" name="superpathway of acetyl-CoA biosynthesis" type="pathway">
    <entity name="aclA" type="gene"/>
    <entity name="aclB" type="gene"/>
    <entity name="AT1G01090" type="gene"/>
    <entity name="AT1G10670" type="gene"/>
    <entity name="AT1G24180" type="gene"/>
    <entity name="AT1G30120" type="gene"/>
    <entity name="AT1G59900" type="gene"/>
    <entity name="AT2G44350" type="gene"/>
    <entity name="AT4G33070" type="gene"/>
    <entity name="AT5G17380" type="gene"/>
    <entity name="AT5G49460" type="gene"/>
    <entity name="AT5G50850" type="gene"/>
  </instance>
  <instance id="178274" name="superpathway of choline biosynthesis" type="pathway">
    <entity name="AT1G05160" type="gene"/>
    <entity name="AT1G13560" type="gene"/>
    <entity name="AT1G15550" type="gene"/>
    <entity name="AT1G44090" type="gene"/>
    <entity name="AT1G48600" type="gene"/>
    <entity name="AT1G49530" type="gene"/>
    <entity name="AT1G50960" type="gene"/>
    <entity name="AT1G52570" type="gene"/>
    <entity name="AT1G55180" type="gene"/>
    <entity name="AT1G60980" type="gene"/>
    <entity name="AT1G73600" type="gene"/>
    <entity name="AT1G79460" type="gene"/>
    <entity name="AT1G79840" type="gene"/>
    <entity name="AT1G80330" type="gene"/>
    <entity name="AT2G18620" type="gene"/>
    <entity name="AT2G18640" type="gene"/>
    <entity name="AT2G23800" type="gene"/>
    <entity name="AT2G32260" type="gene"/>
    <entity name="AT2G32440" type="gene"/>
    <entity name="AT2G42010" type="gene"/>
    <entity name="AT3G05630" type="gene"/>
    <entity name="AT3G14510" type="gene"/>
    <entity name="AT3G14550" type="gene"/>
    <entity name="AT3G15730" type="gene"/>
    <entity name="AT3G16785" type="gene"/>
    <entity name="AT3G18000" type="gene"/>
    <entity name="AT3G20160" type="gene"/>
    <entity name="AT3G25585" type="gene"/>
    <entity name="AT3G29420" type="gene"/>
    <entity name="AT3G29430" type="gene"/>
    <entity name="AT3G32040" type="gene"/>
    <entity name="AT3G46500" type="gene"/>
    <entity name="AT3G59380" type="gene"/>
    <entity name="AT4G00240" type="gene"/>
    <entity name="AT4G02780" type="gene"/>
    <entity name="AT4G11830" type="gene"/>
    <entity name="AT4G11840" type="gene"/>
    <entity name="AT4G11850" type="gene"/>
    <entity name="AT4G15130" type="gene"/>
    <entity name="AT4G21200" type="gene"/>
    <entity name="AT4G25420" type="gene"/>
    <entity name="AT4G35790" type="gene"/>
    <entity name="AT4G36810" type="gene"/>
    <entity name="AT4G38460" type="gene"/>
    <entity name="AT5G07200" type="gene"/>
    <entity name="AT5G07370" type="gene"/>
    <entity name="AT5G14750" type="gene"/>
    <entity name="AT5G16760" type="gene"/>
    <entity name="AT5G25370" type="gene"/>
    <entity name="AT5G25900" type="gene"/>
    <entity name="AT5G40280" type="gene"/>
    <entity name="AT5G42810" type="gene"/>
    <entity name="AT5G51310" type="gene"/>
    <entity name="AT5G51810" type="gene"/>
    <entity name="AT5G61760" type="gene"/>
  </instance>
  <instance id="376572" name="superpathway of citrulline metabolism" type="pathway"/>
  <instance id="374842" name="superpathway of fatty acid biosynthesis" type="pathway">
    <entity name="AT1G04220" type="gene"/>
    <entity name="AT1G07720" type="gene"/>
    <entity name="AT1G08510" type="gene"/>
    <entity name="AT1G19440" type="gene"/>
    <entity name="AT1G24360" type="gene"/>
    <entity name="AT1G25450" type="gene"/>
    <entity name="AT1G36160" type="gene"/>
    <entity name="AT1G36180" type="gene"/>
    <entity name="AT1G43800" type="gene"/>
    <entity name="AT1G52670" type="gene"/>
    <entity name="AT1G62640" type="gene"/>
    <entity name="AT1G74960" type="gene"/>
    <entity name="AT2G05990" type="gene"/>
    <entity name="AT2G15090" type="gene"/>
    <entity name="AT2G16280" type="gene"/>
    <entity name="AT2G17820" type="gene"/>
    <entity name="AT2G26250" type="gene"/>
    <entity name="AT2G26640" type="gene"/>
    <entity name="AT2G28630" type="gene"/>
    <entity name="AT2G30200" type="gene"/>
    <entity name="AT2G38040" type="gene"/>
    <entity name="AT2G46720" type="gene"/>
    <entity name="AT3G02610" type="gene"/>
    <entity name="AT3G02620" type="gene"/>
    <entity name="AT3G02630" type="gene"/>
    <entity name="AT3G10280" type="gene"/>
    <entity name="AT3G15690" type="gene"/>
    <entity name="AT3G25110" type="gene"/>
    <entity name="AT3G52160" type="gene"/>
    <entity name="AT3G56120" type="gene"/>
    <entity name="AT3G56130" type="gene"/>
    <entity name="AT4G34250" type="gene"/>
    <entity name="AT4G34510" type="gene"/>
    <entity name="AT5G16230" type="gene"/>
    <entity name="AT5G16240" type="gene"/>
    <entity name="AT5G16390" type="gene"/>
    <entity name="AT5G35360" type="gene"/>
    <entity name="AT5G43760" type="gene"/>
  </instance>
  <instance id="178271" name="superpathway of GA12 biosynthesis" type="pathway">
    <entity name="AT1G05160" type="gene"/>
    <entity name="AT1G49530" type="gene"/>
    <entity name="AT1G79460" type="gene"/>
    <entity name="AT2G18620" type="gene"/>
    <entity name="AT2G18640" type="gene"/>
    <entity name="AT2G23800" type="gene"/>
    <entity name="AT2G32440" type="gene"/>
    <entity name="AT3G14510" type="gene"/>
    <entity name="AT3G14550" type="gene"/>
    <entity name="AT3G20160" type="gene"/>
    <entity name="AT3G29420" type="gene"/>
    <entity name="AT3G29430" type="gene"/>
    <entity name="AT3G32040" type="gene"/>
    <entity name="AT3G59380" type="gene"/>
    <entity name="AT4G02780" type="gene"/>
    <entity name="AT4G36810" type="gene"/>
    <entity name="AT4G38460" type="gene"/>
    <entity name="AT5G25900" type="gene"/>
    <entity name="AT5G40280" type="gene"/>
  </instance>
  <instance id="179003" name="superpathway of gibberellin biosynthesis" type="pathway">
    <entity name="AT1G05160" type="gene"/>
    <entity name="AT1G15550" type="gene"/>
    <entity name="AT1G44090" type="gene"/>
    <entity name="AT1G49530" type="gene"/>
    <entity name="AT1G50960" type="gene"/>
    <entity name="AT1G60980" type="gene"/>
    <entity name="AT1G79460" type="gene"/>
    <entity name="AT1G80330" type="gene"/>
    <entity name="AT2G18620" type="gene"/>
    <entity name="AT2G18640" type="gene"/>
    <entity name="AT2G23800" type="gene"/>
    <entity name="AT2G32440" type="gene"/>
    <entity name="AT3G14510" type="gene"/>
    <entity name="AT3G14550" type="gene"/>
    <entity name="AT3G20160" type="gene"/>
    <entity name="AT3G29420" type="gene"/>
    <entity name="AT3G29430" type="gene"/>
    <entity name="AT3G32040" type="gene"/>
    <entity name="AT3G46500" type="gene"/>
    <entity name="AT3G59380" type="gene"/>
    <entity name="AT4G02780" type="gene"/>
    <entity name="AT4G21200" type="gene"/>
    <entity name="AT4G25420" type="gene"/>
    <entity name="AT4G36810" type="gene"/>
    <entity name="AT4G38460" type="gene"/>
    <entity name="AT5G07200" type="gene"/>
    <entity name="AT5G25900" type="gene"/>
    <entity name="AT5G40280" type="gene"/>
    <entity name="AT5G51310" type="gene"/>
    <entity name="AT5G51810" type="gene"/>
  </instance>
  <instance id="376658" name="superpathway of glycolysis, pyruvate dehydrogenase, TCA, and glyoxylate bypass" type="pathway"/>
  <instance id="376659" name="superpathway of glyoxylate cycle" type="pathway">
    <entity name="AT1G04410" type="gene"/>
    <entity name="AT1G08480" type="gene"/>
    <entity name="AT1G53240" type="gene"/>
    <entity name="AT1G53310" type="gene"/>
    <entity name="AT1G68750" type="gene"/>
    <entity name="AT2G22780" type="gene"/>
    <entity name="AT2G42600" type="gene"/>
    <entity name="AT2G42790" type="gene"/>
    <entity name="AT2G46390" type="gene"/>
    <entity name="AT2G46505" type="gene"/>
    <entity name="AT2G47510" type="gene"/>
    <entity name="AT3G14940" type="gene"/>
    <entity name="AT3G15020" type="gene"/>
    <entity name="AT3G21720" type="gene"/>
    <entity name="AT3G42628" type="gene"/>
    <entity name="AT3G47520" type="gene"/>
    <entity name="AT3G47833" type="gene"/>
    <entity name="AT3G53910" type="gene"/>
    <entity name="AT3G58750" type="gene"/>
    <entity name="AT3G61070" type="gene"/>
    <entity name="AT4G26970" type="gene"/>
    <entity name="AT4G32210" type="gene"/>
    <entity name="AT4G35830" type="gene"/>
    <entity name="AT5G03860" type="gene"/>
    <entity name="AT5G09660" type="gene"/>
    <entity name="AT5G40650" type="gene"/>
    <entity name="AT5G43330" type="gene"/>
    <entity name="AT5G50950" type="gene"/>
    <entity name="AT5G56720" type="gene"/>
    <entity name="AT5G58330" type="gene"/>
    <entity name="AT5G62575" type="gene"/>
  </instance>
  <instance id="178275" name="superpathway of histidine, purine and pyrimidine biosynthesis" type="pathway">
    <entity name="AT1G05160" type="gene"/>
    <entity name="AT1G09830" type="gene"/>
    <entity name="AT1G13560" type="gene"/>
    <entity name="AT1G15550" type="gene"/>
    <entity name="AT1G16350" type="gene"/>
    <entity name="AT1G20870" type="gene"/>
    <entity name="AT1G30820" type="gene"/>
    <entity name="AT1G31860" type="gene"/>
    <entity name="AT1G32380" type="gene"/>
    <entity name="AT1G36280" type="gene"/>
    <entity name="AT1G44090" type="gene"/>
    <entity name="AT1G48600" type="gene"/>
    <entity name="AT1G49530" type="gene"/>
    <entity name="AT1G50960" type="gene"/>
    <entity name="AT1G52570" type="gene"/>
    <entity name="AT1G55180" type="gene"/>
    <entity name="AT1G58080" type="gene"/>
    <entity name="AT1G60980" type="gene"/>
    <entity name="AT1G63660" type="gene"/>
    <entity name="AT1G65010" type="gene"/>
    <entity name="AT1G66520" type="gene"/>
    <entity name="AT1G71920" type="gene"/>
    <entity name="AT1G73600" type="gene"/>
    <entity name="AT1G74260" type="gene"/>
    <entity name="AT1G79190" type="gene"/>
    <entity name="AT1G79460" type="gene"/>
    <entity name="AT1G79470" type="gene"/>
    <entity name="AT1G79840" type="gene"/>
    <entity name="AT1G80330" type="gene"/>
    <entity name="AT2G04670" type="gene"/>
    <entity name="AT2G12970" type="gene"/>
    <entity name="AT2G13830" type="gene"/>
    <entity name="AT2G13860" type="gene"/>
    <entity name="AT2G14650" type="gene"/>
    <entity name="AT2G16570" type="gene"/>
    <entity name="AT2G18620" type="gene"/>
    <entity name="AT2G18640" type="gene"/>
    <entity name="AT2G21045" type="gene"/>
    <entity name="AT2G21790" type="gene"/>
    <entity name="AT2G23800" type="gene"/>
    <entity name="AT2G23970" type="gene"/>
    <entity name="AT2G28640" type="gene"/>
    <entity name="AT2G32260" type="gene"/>
    <entity name="AT2G32440" type="gene"/>
    <entity name="AT2G34890" type="gene"/>
    <entity name="AT2G35040" type="gene"/>
    <entity name="AT2G35390" type="gene"/>
    <entity name="AT2G36010" type="gene"/>
    <entity name="AT2G36230" type="gene"/>
    <entity name="AT2G36500" type="gene"/>
    <entity name="AT2G37250" type="gene"/>
    <entity name="AT2G37690" type="gene"/>
    <entity name="AT2G39270" type="gene"/>
    <entity name="AT2G41880" type="gene"/>
    <entity name="AT2G42010" type="gene"/>
    <entity name="AT2G42910" type="gene"/>
    <entity name="AT2G44530" type="gene"/>
    <entity name="AT2G47510" type="gene"/>
    <entity name="AT2G48140" type="gene"/>
    <entity name="AT3G01820" type="gene"/>
    <entity name="AT3G05630" type="gene"/>
    <entity name="AT3G06200" type="gene"/>
    <entity name="AT3G10030" type="gene"/>
    <entity name="AT3G12670" type="gene"/>
    <entity name="AT3G14130" type="gene"/>
    <entity name="AT3G14150" type="gene"/>
    <entity name="AT3G14510" type="gene"/>
    <entity name="AT3G14550" type="gene"/>
    <entity name="AT3G15730" type="gene"/>
    <entity name="AT3G16785" type="gene"/>
    <entity name="AT3G17810" type="gene"/>
    <entity name="AT3G18000" type="gene"/>
    <entity name="AT3G18145" type="gene"/>
    <entity name="AT3G18680" type="gene"/>
    <entity name="AT3G20160" type="gene"/>
    <entity name="AT3G21110" type="gene"/>
    <entity name="AT3G23580" type="gene"/>
    <entity name="AT3G25585" type="gene"/>
    <entity name="AT3G27740" type="gene"/>
    <entity name="AT3G29420" type="gene"/>
    <entity name="AT3G29430" type="gene"/>
    <entity name="AT3G32040" type="gene"/>
    <entity name="AT3G46500" type="gene"/>
    <entity name="AT3G55010" type="gene"/>
    <entity name="AT3G57550" type="gene"/>
    <entity name="AT3G57610" type="gene"/>
    <entity name="AT3G59380" type="gene"/>
    <entity name="AT3G60180" type="gene"/>
    <entity name="AT4G00240" type="gene"/>
    <entity name="AT4G02120" type="gene"/>
    <entity name="AT4G02780" type="gene"/>
    <entity name="AT4G05585" type="gene"/>
    <entity name="AT4G07830" type="gene"/>
    <entity name="AT4G08138" type="gene"/>
    <entity name="AT4G09320" type="gene"/>
    <entity name="AT4G11010" type="gene"/>
    <entity name="AT4G11830" type="gene"/>
    <entity name="AT4G11840" type="gene"/>
    <entity name="AT4G11850" type="gene"/>
    <entity name="AT4G12440" type="gene"/>
    <entity name="AT4G14910" type="gene"/>
    <entity name="AT4G15130" type="gene"/>
    <entity name="AT4G17360" type="gene"/>
    <entity name="AT4G18440" type="gene"/>
    <entity name="AT4G20320" type="gene"/>
    <entity name="AT4G21200" type="gene"/>
    <entity name="AT4G22570" type="gene"/>
    <entity name="AT4G22930" type="gene"/>
    <entity name="AT4G23900" type="gene"/>
    <entity name="AT4G25280" type="gene"/>
    <entity name="AT4G25420" type="gene"/>
    <entity name="AT4G30490" type="gene"/>
    <entity name="AT4G30530" type="gene"/>
    <entity name="AT4G30540" type="gene"/>
    <entity name="AT4G30550" type="gene"/>
    <entity name="AT4G34740" type="gene"/>
    <entity name="AT4G34910" type="gene"/>
    <entity name="AT4G35790" type="gene"/>
    <entity name="AT4G36810" type="gene"/>
    <entity name="AT4G38460" type="gene"/>
    <entity name="AT4G38880" type="gene"/>
    <entity name="AT5G02470" type="gene"/>
    <entity name="AT5G07200" type="gene"/>
    <entity name="AT5G07370" type="gene"/>
    <entity name="AT5G10240" type="gene"/>
    <entity name="AT5G10330" type="gene"/>
    <entity name="AT5G10920" type="gene"/>
    <entity name="AT5G14750" type="gene"/>
    <entity name="AT5G16760" type="gene"/>
    <entity name="AT5G23300" type="gene"/>
    <entity name="AT5G25370" type="gene"/>
    <entity name="AT5G25900" type="gene"/>
    <entity name="AT5G26667" type="gene"/>
    <entity name="AT5G34849" type="gene"/>
    <entity name="AT5G35170" type="gene"/>
    <entity name="AT5G38705" type="gene"/>
    <entity name="AT5G40280" type="gene"/>
    <entity name="AT5G40942" type="gene"/>
    <entity name="AT5G42010" type="gene"/>
    <entity name="AT5G42810" type="gene"/>
    <entity name="AT5G47435" type="gene"/>
    <entity name="AT5G47840" type="gene"/>
    <entity name="AT5G50370" type="gene"/>
    <entity name="AT5G50530" type="gene"/>
    <entity name="AT5G50640" type="gene"/>
    <entity name="AT5G50950" type="gene"/>
    <entity name="AT5G51310" type="gene"/>
    <entity name="AT5G51810" type="gene"/>
    <entity name="AT5G61410" type="gene"/>
    <entity name="AT5G61760" type="gene"/>
    <entity name="AT5G63120" type="gene"/>
    <entity name="AT5G63310" type="gene"/>
    <entity name="AT5G63400" type="gene"/>
    <entity name="AT5G63490" type="gene"/>
    <entity name="AT5G63890" type="gene"/>
    <entity name="AT5G67220" type="gene"/>
    <entity name="G1F187" type="gene"/>
  </instance>
  <instance id="376683" name="superpathway of isoleucine biosynthesis" type="pathway">
    <entity name="AK2" type="gene"/>
    <entity name="AT1G10060" type="gene"/>
    <entity name="AT1G10070" type="gene"/>
    <entity name="AT1G14810" type="gene"/>
    <entity name="AT1G29810" type="gene"/>
    <entity name="AT1G31230" type="gene"/>
    <entity name="AT1G62960" type="gene"/>
    <entity name="AT1G72810" type="gene"/>
    <entity name="AT2G17265" type="gene"/>
    <entity name="AT2G22250" type="gene"/>
    <entity name="AT2G30970" type="gene"/>
    <entity name="AT2G31810" type="gene"/>
    <entity name="AT3G02020" type="gene"/>
    <entity name="AT3G10050" type="gene"/>
    <entity name="AT3G48560" type="gene"/>
    <entity name="AT3G49680" type="gene"/>
    <entity name="AT3G58610" type="gene"/>
    <entity name="AT4G19710" type="gene"/>
    <entity name="AT4G29840" type="gene"/>
    <entity name="AT4G31990" type="gene"/>
    <entity name="AT4G35295" type="gene"/>
    <entity name="AT5G11520" type="gene"/>
    <entity name="AT5G13280" type="gene"/>
    <entity name="AT5G14060" type="gene"/>
    <entity name="AT5G16290" type="gene"/>
    <entity name="AT5G19550" type="gene"/>
    <entity name="AT5G21060" type="gene"/>
    <entity name="AT5G51690" type="gene"/>
    <entity name="AT5G65780" type="gene"/>
  </instance>
  <instance id="376573" name="superpathway of KDO&lt;SUB&gt;2&lt;/SUB&gt;-lipid A biosynthesis" type="pathway">
    <entity name="AT1G16340" type="gene"/>
    <entity name="AT1G25054" type="gene"/>
    <entity name="AT1G25210" type="gene"/>
    <entity name="AT1G79500" type="gene"/>
    <entity name="AT3G20480" type="gene"/>
    <entity name="AT3G54690" type="gene"/>
    <entity name="AT4G29540" type="gene"/>
    <entity name="AT5G03770" type="gene"/>
    <entity name="AT5G57020" type="gene"/>
  </instance>
  <instance id="178273" name="superpathway of lipid-dependent phytate biosynthesis" type="pathway">
    <entity name="AT1G05160" type="gene"/>
    <entity name="AT1G15550" type="gene"/>
    <entity name="AT1G44090" type="gene"/>
    <entity name="AT1G49530" type="gene"/>
    <entity name="AT1G50960" type="gene"/>
    <entity name="AT1G60980" type="gene"/>
    <entity name="AT1G79460" type="gene"/>
    <entity name="AT1G80330" type="gene"/>
    <entity name="AT2G18620" type="gene"/>
    <entity name="AT2G18640" type="gene"/>
    <entity name="AT2G23800" type="gene"/>
    <entity name="AT2G32440" type="gene"/>
    <entity name="AT3G14510" type="gene"/>
    <entity name="AT3G14550" type="gene"/>
    <entity name="AT3G20160" type="gene"/>
    <entity name="AT3G29420" type="gene"/>
    <entity name="AT3G29430" type="gene"/>
    <entity name="AT3G32040" type="gene"/>
    <entity name="AT3G46500" type="gene"/>
    <entity name="AT3G59380" type="gene"/>
    <entity name="AT4G02780" type="gene"/>
    <entity name="AT4G21200" type="gene"/>
    <entity name="AT4G25420" type="gene"/>
    <entity name="AT4G36810" type="gene"/>
    <entity name="AT4G38460" type="gene"/>
    <entity name="AT5G07200" type="gene"/>
    <entity name="AT5G07370" type="gene"/>
    <entity name="AT5G16760" type="gene"/>
    <entity name="AT5G25900" type="gene"/>
    <entity name="AT5G40280" type="gene"/>
    <entity name="AT5G42810" type="gene"/>
    <entity name="AT5G51310" type="gene"/>
    <entity name="AT5G51810" type="gene"/>
    <entity name="AT5G61760" type="gene"/>
  </instance>
  <instance id="376596" name="superpathway of lysine, threonine, and methionine biosynthesis" type="pathway">
    <entity name="AK2" type="gene"/>
    <entity name="AT1G14810" type="gene"/>
    <entity name="AT1G31230" type="gene"/>
    <entity name="AT1G33320" type="gene"/>
    <entity name="AT1G72810" type="gene"/>
    <entity name="AT2G17265" type="gene"/>
    <entity name="AT2G44040" type="gene"/>
    <entity name="AT2G45440" type="gene"/>
    <entity name="AT3G01120" type="gene"/>
    <entity name="AT3G02020" type="gene"/>
    <entity name="AT3G03780" type="gene"/>
    <entity name="AT3G14390" type="gene"/>
    <entity name="AT3G22740" type="gene"/>
    <entity name="AT3G25900" type="gene"/>
    <entity name="AT3G53580" type="gene"/>
    <entity name="AT3G57050" type="gene"/>
    <entity name="AT3G59890" type="gene"/>
    <entity name="AT3G60880" type="gene"/>
    <entity name="AT3G63250" type="gene"/>
    <entity name="AT4G19710" type="gene"/>
    <entity name="AT4G23600" type="gene"/>
    <entity name="AT4G29840" type="gene"/>
    <entity name="AT4G33680" type="gene"/>
    <entity name="AT4G35295" type="gene"/>
    <entity name="AT5G11880" type="gene"/>
    <entity name="AT5G13280" type="gene"/>
    <entity name="AT5G14060" type="gene"/>
    <entity name="AT5G17920" type="gene"/>
    <entity name="AT5G20980" type="gene"/>
    <entity name="AT5G21060" type="gene"/>
    <entity name="AT5G52100" type="gene"/>
  </instance>
  <instance id="376666" name="superpathway of oxidative and non-oxidative branches of pentose phosphate pathway (v4.0)" type="pathway">
    <entity name="AT1G09420" type="gene"/>
    <entity name="AT1G12230" type="gene"/>
    <entity name="AT1G17650" type="gene"/>
    <entity name="AT1G24280" type="gene"/>
    <entity name="AT1G63290" type="gene"/>
    <entity name="AT1G64190" type="gene"/>
    <entity name="AT1G71100" type="gene"/>
    <entity name="AT1G71170" type="gene"/>
    <entity name="AT1G71180" type="gene"/>
    <entity name="AT2G01290" type="gene"/>
    <entity name="AT2G34590" type="gene"/>
    <entity name="AT2G45290" type="gene"/>
    <entity name="AT3G01850" type="gene"/>
    <entity name="AT3G02360" type="gene"/>
    <entity name="AT3G04790" type="gene"/>
    <entity name="AT3G25530" type="gene"/>
    <entity name="AT3G27300" type="gene"/>
    <entity name="AT3G60750" type="gene"/>
    <entity name="AT4G20930" type="gene"/>
    <entity name="AT5G13110" type="gene"/>
    <entity name="AT5G13420" type="gene"/>
    <entity name="AT5G24410" type="gene"/>
    <entity name="AT5G24420" type="gene"/>
    <entity name="AT5G35790" type="gene"/>
    <entity name="AT5G40760" type="gene"/>
    <entity name="AT5G41670" type="gene"/>
    <entity name="AT5G44520" type="gene"/>
    <entity name="AT5G61410" type="gene"/>
  </instance>
  <instance id="167856" name="superpathway of pantothenate and coenzyme A biosynthesis" type="pathway"/>
  <instance id="376028" name="superpathway of polyamine biosynthesis" type="pathway">
    <entity name="AT1G23820" type="gene"/>
    <entity name="AT1G70310" type="gene"/>
    <entity name="AT2G16500" type="gene"/>
    <entity name="AT2G27450" type="gene"/>
    <entity name="AT3G02470" type="gene"/>
    <entity name="AT3G25570" type="gene"/>
    <entity name="AT4G08870" type="gene"/>
    <entity name="AT4G08900" type="gene"/>
    <entity name="AT4G34710" type="gene"/>
    <entity name="AT5G08170" type="gene"/>
    <entity name="AT5G15950" type="gene"/>
    <entity name="AT5G18930" type="gene"/>
    <entity name="AT5G19530" type="gene"/>
    <entity name="AT5G53120" type="gene"/>
  </instance>
  <instance id="376667" name="superpathway of proto- and siroheme biosynthesis (v4.0)" type="pathway">
    <entity name="AT1G03475" type="gene"/>
    <entity name="AT1G09940" type="gene"/>
    <entity name="AT1G19200" type="gene"/>
    <entity name="AT1G44318" type="gene"/>
    <entity name="AT1G50170" type="gene"/>
    <entity name="AT1G58290" type="gene"/>
    <entity name="AT1G69740" type="gene"/>
    <entity name="AT2G30390" type="gene"/>
    <entity name="AT2G31250" type="gene"/>
    <entity name="AT2G40490" type="gene"/>
    <entity name="AT3G48730" type="gene"/>
    <entity name="AT4G01690" type="gene"/>
    <entity name="AT4G03205" type="gene"/>
    <entity name="AT5G08280" type="gene"/>
    <entity name="AT5G14220" type="gene"/>
    <entity name="AT5G26030" type="gene"/>
    <entity name="AT5G26710" type="gene"/>
    <entity name="AT5G63570" type="gene"/>
    <entity name="AT5G64050" type="gene"/>
  </instance>
  <instance id="376646" name="superpathway of ribose and deoxyribose phosphate degradation" type="pathway">
    <entity name="AT1G71100" type="gene"/>
    <entity name="AT2G01290" type="gene"/>
    <entity name="AT2G19570" type="gene"/>
    <entity name="AT2G34590" type="gene"/>
    <entity name="AT2G45290" type="gene"/>
    <entity name="AT3G04790" type="gene"/>
    <entity name="AT3G60750" type="gene"/>
    <entity name="AT4G29570" type="gene"/>
    <entity name="AT4G29580" type="gene"/>
    <entity name="AT4G29600" type="gene"/>
    <entity name="AT4G29610" type="gene"/>
    <entity name="AT4G29620" type="gene"/>
    <entity name="AT4G29630" type="gene"/>
    <entity name="AT4G29640" type="gene"/>
    <entity name="AT4G29650" type="gene"/>
    <entity name="AT5G44520" type="gene"/>
  </instance>
  <instance id="375895" name="TCA cycle" type="pathway">
    <entity name="AT1G04410" type="gene"/>
    <entity name="AT1G08480" type="gene"/>
    <entity name="AT1G47420" type="gene"/>
    <entity name="AT1G53240" type="gene"/>
    <entity name="AT1G54340" type="gene"/>
    <entity name="AT1G65930" type="gene"/>
    <entity name="AT2G20420" type="gene"/>
    <entity name="AT2G22780" type="gene"/>
    <entity name="AT2G42790" type="gene"/>
    <entity name="AT2G46390" type="gene"/>
    <entity name="AT2G46505" type="gene"/>
    <entity name="AT2G47510" type="gene"/>
    <entity name="AT3G15020" type="gene"/>
    <entity name="AT3G47520" type="gene"/>
    <entity name="AT3G47833" type="gene"/>
    <entity name="AT3G53910" type="gene"/>
    <entity name="AT3G58740" type="gene"/>
    <entity name="AT3G58750" type="gene"/>
    <entity name="AT3G60100" type="gene"/>
    <entity name="AT3G61070" type="gene"/>
    <entity name="AT4G26970" type="gene"/>
    <entity name="AT4G32210" type="gene"/>
    <entity name="AT4G35830" type="gene"/>
    <entity name="AT5G08300" type="gene"/>
    <entity name="AT5G09660" type="gene"/>
    <entity name="AT5G14590" type="gene"/>
    <entity name="AT5G23250" type="gene"/>
    <entity name="AT5G40650" type="gene"/>
    <entity name="AT5G43330" type="gene"/>
    <entity name="AT5G50950" type="gene"/>
    <entity name="AT5G56720" type="gene"/>
    <entity name="AT5G58330" type="gene"/>
    <entity name="AT5G62575" type="gene"/>
    <entity name="AT5G66760" type="gene"/>
  </instance>
  <instance id="377464" name="thiamine biosynthesis" type="pathway">
    <entity name="AT1G22940" type="gene"/>
    <entity name="AT3G21500" type="gene"/>
    <entity name="AT4G15560" type="gene"/>
    <entity name="AT5G11380" type="gene"/>
  </instance>
  <instance id="377470" name="thioredoxin pathway" type="pathway">
    <entity name="AT2G41680" type="gene"/>
    <entity name="AT4G35460" type="gene"/>
  </instance>
  <instance id="389978" name="thiosulfate disproportionation (rhodanese)" type="pathway">
    <entity name="AT1G16460" type="gene"/>
    <entity name="AT1G79230" type="gene"/>
  </instance>
  <instance id="167835" name="threonine biosynthesis from homoserine" type="pathway">
    <entity name="AT1G08700" type="gene"/>
    <entity name="AT1G55880" type="gene"/>
    <entity name="AT1G72810" type="gene"/>
    <entity name="AT2G17265" type="gene"/>
    <entity name="AT3G10050" type="gene"/>
    <entity name="AT4G11610" type="gene"/>
    <entity name="AT4G29840" type="gene"/>
    <entity name="AT4G35295" type="gene"/>
    <entity name="AT5G28030" type="gene"/>
  </instance>
  <instance id="106610" name="Thylakoid water-water cycle" type="pathway">
    <entity name="AT1G77490" type="gene"/>
    <entity name="AT2G28190" type="gene"/>
  </instance>
  <instance id="374834" name="trans,trans-farnesyl diphosphate biosynthesis" type="pathway">
    <entity name="AT1G49530" type="gene"/>
    <entity name="AT1G60600" type="gene"/>
    <entity name="AT1G79280" type="gene"/>
    <entity name="AT2G18640" type="gene"/>
    <entity name="AT2G23800" type="gene"/>
    <entity name="AT2G34630" type="gene"/>
    <entity name="AT2G44520" type="gene"/>
    <entity name="AT3G11950" type="gene"/>
    <entity name="AT4G17190" type="gene"/>
    <entity name="AT4G23660" type="gene"/>
    <entity name="AT4G36810" type="gene"/>
    <entity name="AT5G47770" type="gene"/>
  </instance>
  <instance id="376532" name="trehalose biosynthesis (v4.0)" type="pathway">
    <entity name="AT1G06410" type="gene"/>
    <entity name="AT1G16980" type="gene"/>
    <entity name="AT1G17000" type="gene"/>
    <entity name="AT1G22210" type="gene"/>
    <entity name="AT1G23870" type="gene"/>
    <entity name="AT1G35910" type="gene"/>
    <entity name="AT1G60140" type="gene"/>
    <entity name="AT1G68020" type="gene"/>
    <entity name="AT1G70290" type="gene"/>
    <entity name="AT1G78090" type="gene"/>
    <entity name="AT1G78580" type="gene"/>
    <entity name="AT2G18700" type="gene"/>
    <entity name="AT2G22190" type="gene"/>
    <entity name="AT4G12430" type="gene"/>
    <entity name="AT4G17770" type="gene"/>
    <entity name="AT4G22590" type="gene"/>
    <entity name="AT4G27550" type="gene"/>
    <entity name="AT4G39770" type="gene"/>
    <entity name="AT5G10100" type="gene"/>
    <entity name="AT5G51460" type="gene"/>
    <entity name="AT5G65140" type="gene"/>
  </instance>
  <instance id="377478" name="trehalose degradation" type="pathway">
    <entity name="AT2G19860" type="gene"/>
    <entity name="AT4G24040" type="gene"/>
    <entity name="AT4G29130" type="gene"/>
  </instance>
  <instance id="158354" name="trehalose pathway" type="pathway">
    <entity name="AT1G16980" type="gene"/>
    <entity name="AT1G17000" type="gene"/>
    <entity name="AT1G78580" type="gene"/>
    <entity name="AT4G27550" type="gene"/>
  </instance>
  <instance id="167883" name="triacylglycerol biosynthesis" type="pathway">
    <entity name="AT1G32200" type="gene"/>
    <entity name="AT2G19450" type="gene"/>
    <entity name="AT3G02600" type="gene"/>
    <entity name="AT3G18220" type="gene"/>
  </instance>
  <instance id="167824" name="triacylglycerol degradation" type="pathway">
    <entity name="AT1G02660" type="gene"/>
    <entity name="AT1G05790" type="gene"/>
    <entity name="AT1G05800" type="gene"/>
    <entity name="AT1G06250" type="gene"/>
    <entity name="AT1G06800" type="gene"/>
    <entity name="AT1G10740" type="gene"/>
    <entity name="AT1G18460" type="gene"/>
    <entity name="AT1G20120" type="gene"/>
    <entity name="AT1G23240" type="gene"/>
    <entity name="AT1G23500" type="gene"/>
    <entity name="AT1G28570" type="gene"/>
    <entity name="AT1G28580" type="gene"/>
    <entity name="AT1G28610" type="gene"/>
    <entity name="AT1G28640" type="gene"/>
    <entity name="AT1G30370" type="gene"/>
    <entity name="AT1G31550" type="gene"/>
    <entity name="AT1G45201" type="gene"/>
    <entity name="AT1G51440" type="gene"/>
    <entity name="AT1G53990" type="gene"/>
    <entity name="AT1G56630" type="gene"/>
    <entity name="AT1G57800" type="gene"/>
    <entity name="AT1G59030" type="gene"/>
    <entity name="AT1G73920" type="gene"/>
    <entity name="AT2G05260" type="gene"/>
    <entity name="AT2G17630" type="gene"/>
    <entity name="AT2G30550" type="gene"/>
    <entity name="AT2G31100" type="gene"/>
    <entity name="AT2G31690" type="gene"/>
    <entity name="AT2G42450" type="gene"/>
    <entity name="AT2G42690" type="gene"/>
    <entity name="AT3G07400" type="gene"/>
    <entity name="AT3G10890" type="gene"/>
    <entity name="AT3G14075" type="gene"/>
    <entity name="AT3G14360" type="gene"/>
    <entity name="AT3G43550" type="gene"/>
    <entity name="AT3G43570" type="gene"/>
    <entity name="AT3G48080" type="gene"/>
    <entity name="AT3G48090" type="gene"/>
    <entity name="AT3G52430" type="gene"/>
    <entity name="AT3G55190" type="gene"/>
    <entity name="AT3G61680" type="gene"/>
    <entity name="AT3G62590" type="gene"/>
    <entity name="AT4G07355" type="gene"/>
    <entity name="AT4G10955" type="gene"/>
    <entity name="AT4G13550" type="gene"/>
    <entity name="AT4G16070" type="gene"/>
    <entity name="AT4G16820" type="gene"/>
    <entity name="AT4G18550" type="gene"/>
    <entity name="AT4G20670" type="gene"/>
    <entity name="AT5G03820" type="gene"/>
    <entity name="AT5G14930" type="gene"/>
    <entity name="AT5G18630" type="gene"/>
    <entity name="AT5G18640" type="gene"/>
    <entity name="AT5G22810" type="gene"/>
    <entity name="AT5G24180" type="gene"/>
    <entity name="AT5G24200" type="gene"/>
    <entity name="AT5G24210" type="gene"/>
    <entity name="AT5G24220" type="gene"/>
    <entity name="AT5G24230" type="gene"/>
    <entity name="AT5G35145" type="gene"/>
    <entity name="AT5G41890" type="gene"/>
    <entity name="AT5G42930" type="gene"/>
    <entity name="AT5G45960" type="gene"/>
    <entity name="AT5G47330" type="gene"/>
    <entity name="AT5G47340" type="gene"/>
    <entity name="AT5G63170" type="gene"/>
    <entity name="AT5G67050" type="gene"/>
  </instance>
  <instance id="399993" name="tRNA charging pathway" type="pathway"/>
  <instance id="167816" name="tryptophan biosynthesis" type="pathway">
    <entity name="AT1G07780" type="gene"/>
    <entity name="AT1G24807" type="gene"/>
    <entity name="AT1G24909" type="gene"/>
    <entity name="AT1G25083" type="gene"/>
    <entity name="AT1G25155" type="gene"/>
    <entity name="AT1G25220" type="gene"/>
    <entity name="AT1G29410" type="gene"/>
    <entity name="AT1G51570" type="gene"/>
    <entity name="AT1G63660" type="gene"/>
    <entity name="AT1G70570" type="gene"/>
    <entity name="AT2G04400" type="gene"/>
    <entity name="AT2G23960" type="gene"/>
    <entity name="AT2G29690" type="gene"/>
    <entity name="AT3G27740" type="gene"/>
    <entity name="AT3G55870" type="gene"/>
    <entity name="AT3G57880" type="gene"/>
    <entity name="AT3G61300" type="gene"/>
    <entity name="AT4G02610" type="gene"/>
    <entity name="AT4G27070" type="gene"/>
    <entity name="AT4G30530" type="gene"/>
    <entity name="AT4G30550" type="gene"/>
    <entity name="AT5G05590" type="gene"/>
    <entity name="AT5G05730" type="gene"/>
    <entity name="AT5G06850" type="gene"/>
    <entity name="AT5G12970" type="gene"/>
    <entity name="AT5G17990" type="gene"/>
    <entity name="AT5G48220" type="gene"/>
    <entity name="AT5G57890" type="gene"/>
  </instance>
  <instance id="167852" name="tyrosine biosynthesis I" type="pathway">
    <entity name="AT1G08250" type="gene"/>
    <entity name="AT1G11790" type="gene"/>
    <entity name="AT1G69370" type="gene"/>
    <entity name="AT2G27820" type="gene"/>
    <entity name="AT3G07630" type="gene"/>
    <entity name="AT3G29200" type="gene"/>
    <entity name="AT3G44720" type="gene"/>
    <entity name="AT5G10870" type="gene"/>
    <entity name="AT5G22630" type="gene"/>
  </instance>
  <instance id="167864" name="tyrosine biosynthesis II" type="pathway">
    <entity name="AT1G15710" type="gene"/>
    <entity name="AT1G69370" type="gene"/>
    <entity name="AT3G29200" type="gene"/>
    <entity name="AT5G10870" type="gene"/>
    <entity name="G1F5" type="gene"/>
  </instance>
  <instance id="167878" name="tyrosine degradation" type="pathway">
    <entity name="AT1G11840" type="gene"/>
    <entity name="AT1G12050" type="gene"/>
    <entity name="AT1G67280" type="gene"/>
    <entity name="AT2G20610" type="gene"/>
    <entity name="AT2G22250" type="gene"/>
    <entity name="AT2G24850" type="gene"/>
    <entity name="AT5G36160" type="gene"/>
    <entity name="AT5G53970" type="gene"/>
    <entity name="AT5G54080" type="gene"/>
  </instance>
  <instance id="376009" name="ubiquinone-9 biosynthesis" type="pathway">
    <entity name="AT2G30920" type="gene"/>
    <entity name="AT4G23660" type="gene"/>
  </instance>
  <instance id="374835" name="UDP-D-apiose biosynthesis (from UDP-D-glucuronate)" type="pathway">
    <entity name="AT2G27860" type="gene"/>
  </instance>
  <instance id="178232" name="UDP-D-galacturonate biosynthesis I (from UDP-D-glucuronate)" type="pathway">
    <entity name="AT2G45310" type="gene"/>
  </instance>
  <instance id="178241" name="UDP-D-galacturonate biosynthesis II (from D-galacturonate)" type="pathway"/>
  <instance id="178253" name="UDP-D-xylose biosynthesis" type="pathway">
    <entity name="AT1G08200" type="gene"/>
    <entity name="AT1G26570" type="gene"/>
    <entity name="AT2G27860" type="gene"/>
    <entity name="AT2G47650" type="gene"/>
    <entity name="AT3G29360" type="gene"/>
    <entity name="AT3G46440" type="gene"/>
    <entity name="AT3G53520" type="gene"/>
    <entity name="AT3G62830" type="gene"/>
    <entity name="AT5G15490" type="gene"/>
    <entity name="AT5G39320" type="gene"/>
    <entity name="AT5G59290" type="gene"/>
  </instance>
  <instance id="375946" name="UDP-galactose biosynthesis" type="pathway">
    <entity name="AT1G12780" type="gene"/>
    <entity name="AT1G63180" type="gene"/>
    <entity name="AT1G64440" type="gene"/>
    <entity name="AT2G28760" type="gene"/>
    <entity name="AT4G10960" type="gene"/>
    <entity name="AT4G23920" type="gene"/>
    <entity name="AT5G10730" type="gene"/>
    <entity name="AT5G44480" type="gene"/>
  </instance>
  <instance id="375960" name="UDP-glucose biosynthesis (from glucose 6-phosphate)" type="pathway">
    <entity name="AT1G01050" type="gene"/>
    <entity name="AT1G16780" type="gene"/>
    <entity name="AT1G23190" type="gene"/>
    <entity name="AT1G70730" type="gene"/>
    <entity name="AT2G18230" type="gene"/>
    <entity name="AT2G46860" type="gene"/>
    <entity name="AT3G53620" type="gene"/>
    <entity name="AT4G01480" type="gene"/>
    <entity name="AT5G09650" type="gene"/>
    <entity name="AT5G17310" type="gene"/>
    <entity name="AT5G51820" type="gene"/>
  </instance>
  <instance id="375975" name="UDP-glucose biosynthesis (from sucrose)" type="pathway">
    <entity name="AT1G73370" type="gene"/>
    <entity name="AT3G43190" type="gene"/>
    <entity name="AT4G02280" type="gene"/>
    <entity name="AT5G20830" type="gene"/>
    <entity name="AT5G37180" type="gene"/>
    <entity name="AT5G49190" type="gene"/>
  </instance>
  <instance id="178210" name="UDP-L-arabinose biosynthesis I (from UDP-xylose)" type="pathway">
    <entity name="AT1G30620" type="gene"/>
  </instance>
  <instance id="178213" name="UDP-L-arabinose biosynthesis II (from L-arabinose)" type="pathway">
    <entity name="AT4G16130" type="gene"/>
  </instance>
  <instance id="178245" name="UDP-L-rhamnose biosynthesis" type="pathway">
    <entity name="AT1G53500" type="gene"/>
    <entity name="AT1G63000" type="gene"/>
  </instance>
  <instance id="375979" name="UDP-N-acetyl-D-glucosamine biosynthesis" type="pathway">
    <entity name="AT2G35020" type="gene"/>
    <entity name="AT3G24090" type="gene"/>
    <entity name="AT5G15770" type="gene"/>
    <entity name="AT5G18070" type="gene"/>
  </instance>
  <instance id="376657" name="UDP-sugars interconversion" type="pathway"/>
  <instance id="375986" name="urea cycle" type="pathway">
    <entity name="AT1G29900" type="gene"/>
    <entity name="AT1G75330" type="gene"/>
    <entity name="AT4G08900" type="gene"/>
    <entity name="AT4G24830" type="gene"/>
    <entity name="AT5G10920" type="gene"/>
  </instance>
  <instance id="167821" name="ureide biosynthesis" type="pathway">
    <entity name="AT1G16350" type="gene"/>
    <entity name="AT1G43940" type="gene"/>
    <entity name="AT1G79470" type="gene"/>
    <entity name="AT2G23850" type="gene"/>
    <entity name="AT2G26230" type="gene"/>
    <entity name="AT2G36500" type="gene"/>
    <entity name="AT3G14130" type="gene"/>
    <entity name="AT3G14150" type="gene"/>
    <entity name="AT4G04955" type="gene"/>
    <entity name="AT4G34890" type="gene"/>
    <entity name="AT4G34900" type="gene"/>
    <entity name="AT5G50530" type="gene"/>
    <entity name="AT5G50640" type="gene"/>
    <entity name="AT5G63490" type="gene"/>
  </instance>
  <instance id="167909" name="ureide degradation" type="pathway">
    <entity name="AT1G67550" type="gene"/>
    <entity name="AT3G14730" type="gene"/>
    <entity name="AT4G04955" type="gene"/>
    <entity name="AT4G31720" type="gene"/>
    <entity name="AT5G14580" type="gene"/>
  </instance>
  <instance id="376540" name="valine biosynthesis (v4.0)" type="pathway">
    <entity name="AT1G09710" type="gene"/>
    <entity name="AT1G10060" type="gene"/>
    <entity name="AT1G10070" type="gene"/>
    <entity name="AT1G29810" type="gene"/>
    <entity name="AT1G58230" type="gene"/>
    <entity name="AT2G27980" type="gene"/>
    <entity name="AT2G31810" type="gene"/>
    <entity name="AT3G48560" type="gene"/>
    <entity name="AT3G49680" type="gene"/>
    <entity name="AT3G58610" type="gene"/>
    <entity name="AT4G16340" type="gene"/>
    <entity name="AT5G01320" type="gene"/>
    <entity name="AT5G01330" type="gene"/>
    <entity name="AT5G10860" type="gene"/>
    <entity name="AT5G16290" type="gene"/>
    <entity name="AT5G54960" type="gene"/>
    <entity name="AT5G65780" type="gene"/>
  </instance>
  <instance id="376551" name="valine degradation (v4.0)" type="pathway">
    <entity name="AT1G06550" type="gene"/>
    <entity name="AT1G10060" type="gene"/>
    <entity name="AT1G10070" type="gene"/>
    <entity name="AT2G14170" type="gene"/>
    <entity name="AT3G06850" type="gene"/>
    <entity name="AT3G06860" type="gene"/>
    <entity name="AT3G13450" type="gene"/>
    <entity name="AT3G17240" type="gene"/>
    <entity name="AT3G24360" type="gene"/>
    <entity name="AT3G45300" type="gene"/>
    <entity name="AT3G49680" type="gene"/>
    <entity name="AT4G16800" type="gene"/>
    <entity name="AT4G29010" type="gene"/>
    <entity name="AT4G31810" type="gene"/>
    <entity name="AT5G09300" type="gene"/>
    <entity name="AT5G43280" type="gene"/>
    <entity name="AT5G65780" type="gene"/>
    <entity name="AT5G65940" type="gene"/>
  </instance>
  <instance id="178410" name="very long chain fatty acid biosynthesis" type="pathway">
    <entity name="AT1G01120" type="gene"/>
    <entity name="AT1G68530" type="gene"/>
    <entity name="AT3G55360" type="gene"/>
    <entity name="AT4G34520" type="gene"/>
  </instance>
  <instance id="167797" name="vitamin E biosynthesis" type="pathway">
    <entity name="AT1G11840" type="gene"/>
    <entity name="AT1G64970" type="gene"/>
    <entity name="AT1G67280" type="gene"/>
    <entity name="AT2G18950" type="gene"/>
    <entity name="AT3G63410" type="gene"/>
    <entity name="AT4G32770" type="gene"/>
  </instance>
  <instance id="178427" name="volatile benzenoid ester biosynthesis" type="pathway">
    <entity name="AT3G11480" type="gene"/>
  </instance>
  <instance id="167862" name="xanthophyll cycle" type="pathway">
    <entity name="AT1G08550" type="gene"/>
    <entity name="AT5G67030" type="gene"/>
  </instance>
  <instance id="376562" name="xylose degradation (v4.0)" type="pathway">
    <entity name="AT2G21370" type="gene"/>
    <entity name="AT5G57655" type="gene"/>
  </instance>
</OntologyEntity>
