# Supplementary material for: MetNetGE: interactive views of biological networks and ontologies
Source: BMC Bioinformatics. 2010 Sep 17;11:469. doi: 10.1186/1471-2105-11-469 (PMC2946353; doi:10.1186/1471-2105-11-469)
Supplement: Additional file 2 — MetNetGE source code. This is the source code of MetNetGE. Please go to MetNetGE.org to find the latest version, dependency packages and tutorials. [file 1471-2105-11-469-S2.ZIP › MetNetGE-1.0.3/SampleData/PathwayOntology/EColiPathway.xml]

<?xml version="1.0" encoding="UTF-8"?>
<ontology comment="" fullname="Pathways" name="Pathways" type="Pathway" url="http://ecocyc.org/ECOLI/class-tree?object=Pathways">
  <class comment="" fullname="Pathways" name="Pathways" type="Category" url="http://BioCyc.org/ECOLI/NEW-IMAGE?object=Pathways">
    <class comment="" fullname="Biosynthesis" name="Biosynthesis" type="Category" url="http://BioCyc.org/ECOLI/NEW-IMAGE?object=Biosynthesis">
      <class comment="" fullname="Amines and Polyamines Biosynthesis" name="Polyamine-Biosynthesis" type="Category" url="http://BioCyc.org/ECOLI/NEW-IMAGE?object=Polyamine-Biosynthesis">
        <instance comment="" fullname="aminopropylcadaverine biosynthesis" name="PWY0-1303" type="Pathway" url="http://BioCyc.org/ECOLI/NEW-IMAGE?object=PWY0-1303"/>
        <instance comment="" fullname="arginine degradation III (arginine decarboxylase/agmatinase pathway)" name="PWY0-823" type="Pathway" url="http://BioCyc.org/ECOLI/NEW-IMAGE?object=PWY0-823"/>
        <instance comment="" fullname="spermidine biosynthesis" name="BSUBPOLYAMSYN-PWY" type="Pathway" url="http://BioCyc.org/ECOLI/NEW-IMAGE?object=BSUBPOLYAMSYN-PWY"/>
        <instance comment="" fullname="superpathway of arginine and polyamine biosynthesis" name="ARG+POLYAMINE-SYN" type="Pathway" url="http://BioCyc.org/ECOLI/NEW-IMAGE?object=ARG%2bPOLYAMINE-SYN"/>
        <instance comment="" fullname="superpathway of polyamine biosynthesis I" name="POLYAMSYN-PWY" type="Pathway" url="http://BioCyc.org/ECOLI/NEW-IMAGE?object=POLYAMSYN-PWY"/>
        <class comment="" fullname="Betaine Biosynthesis" name="Betaine-Biosynthesis" type="Category" url="http://BioCyc.org/ECOLI/NEW-IMAGE?object=Betaine-Biosynthesis">
          <instance comment="" fullname="glycine betaine biosynthesis I (Gram-negative bacteria)" name="BETSYN-PWY" type="Pathway" url="http://BioCyc.org/ECOLI/NEW-IMAGE?object=BETSYN-PWY"/>
        </class>
        <class comment="" fullname="Putrescine Biosynthesis" name="Putrescine-Biosynthesis" type="Category" url="http://BioCyc.org/ECOLI/NEW-IMAGE?object=Putrescine-Biosynthesis">
          <instance comment="" fullname="putrescine biosynthesis I" name="PWY-40" type="Pathway" url="http://BioCyc.org/ECOLI/NEW-IMAGE?object=PWY-40"/>
          <instance comment="" fullname="putrescine biosynthesis III" name="PWY-46" type="Pathway" url="http://BioCyc.org/ECOLI/NEW-IMAGE?object=PWY-46"/>
        </class>
        <class comment="" fullname="UDP-" name="UDP-NAc-Glucosamine-Biosynthesis" type="Category" url="http://BioCyc.org/ECOLI/NEW-IMAGE?object=UDP-NAc-Glucosamine-Biosynthesis">
          <instance comment="" fullname="UDP-&lt;i&gt;N&lt;/i&gt;-acetyl-D-glucosamine biosynthesis I" name="UDPNAGSYN-PWY" type="Pathway" url="http://BioCyc.org/ECOLI/NEW-IMAGE?object=UDPNAGSYN-PWY"/>
        </class>
      </class>
      <class comment="" fullname="Amino acids Biosynthesis" name="Amino-Acid-Biosynthesis" type="Category" url="http://BioCyc.org/ECOLI/NEW-IMAGE?object=Amino-Acid-Biosynthesis">
        <instance comment="" fullname="superpathway of biosynthesis of aspartate and asparagine; interconversion of aspartate and asparagine." name="ASPASN-PWY" type="Pathway" url="http://BioCyc.org/ECOLI/NEW-IMAGE?object=ASPASN-PWY"/>
        <instance comment="" fullname="superpathway of leucine, valine, and isoleucine biosynthesis" name="BRANCHED-CHAIN-AA-SYN-PWY" type="Pathway" url="http://BioCyc.org/ECOLI/NEW-IMAGE?object=BRANCHED-CHAIN-AA-SYN-PWY"/>
        <instance comment="" fullname="superpathway of lysine, threonine, methionine, and S-adenosyl-L-methionine biosynthesis" name="P4-PWY" type="Pathway" url="http://BioCyc.org/ECOLI/NEW-IMAGE?object=P4-PWY"/>
        <instance comment="" fullname="superpathway of phenylalanine, tyrosine, and tryptophan biosynthesis" name="COMPLETE-ARO-PWY" type="Pathway" url="http://BioCyc.org/ECOLI/NEW-IMAGE?object=COMPLETE-ARO-PWY"/>
        <instance comment="" fullname="superpathway of serine and glycine biosynthesis" name="SER-GLYSYN-PWY" type="Pathway" url="http://BioCyc.org/ECOLI/NEW-IMAGE?object=SER-GLYSYN-PWY"/>
        <class comment="" fullname="Individual Amino Acids Biosynthesis" name="IND-AMINO-ACID-SYN" type="Category" url="http://BioCyc.org/ECOLI/NEW-IMAGE?object=IND-AMINO-ACID-SYN">
          <class comment="" fullname="&amp;beta; Alanine Biosynthesis" name="Beta-Alanine-Biosynthesis" type="Category" url="http://BioCyc.org/ECOLI/NEW-IMAGE?object=Beta-Alanine-Biosynthesis">
            <instance comment="" fullname="&amp;beta;-alanine biosynthesis" name="PWY-5155" type="Pathway" url="http://BioCyc.org/ECOLI/NEW-IMAGE?object=PWY-5155"/>
          </class>
          <class comment="" fullname="Alanine Biosynthesis" name="ALANINE-SYN" type="Category" url="http://BioCyc.org/ECOLI/NEW-IMAGE?object=ALANINE-SYN">
            <instance comment="" fullname="alanine biosynthesis I" name="ALANINE-VALINESYN-PWY" type="Pathway" url="http://BioCyc.org/ECOLI/NEW-IMAGE?object=ALANINE-VALINESYN-PWY"/>
            <instance comment="" fullname="alanine biosynthesis II" name="ALANINE-SYN2-PWY" type="Pathway" url="http://BioCyc.org/ECOLI/NEW-IMAGE?object=ALANINE-SYN2-PWY"/>
            <instance comment="" fullname="alanine biosynthesis III" name="PWY0-1021" type="Pathway" url="http://BioCyc.org/ECOLI/NEW-IMAGE?object=PWY0-1021"/>
            <instance comment="" fullname="superpathway of alanine biosynthesis" name="PWY0-1061" type="Pathway" url="http://BioCyc.org/ECOLI/NEW-IMAGE?object=PWY0-1061"/>
          </class>
          <class comment="" fullname="Arginine Biosynthesis" name="ARGININE-SYN" type="Category" url="http://BioCyc.org/ECOLI/NEW-IMAGE?object=ARGININE-SYN">
            <instance comment="" fullname="arginine biosynthesis I" name="ARGSYN-PWY" type="Pathway" url="http://BioCyc.org/ECOLI/NEW-IMAGE?object=ARGSYN-PWY"/>
          </class>
          <class comment="" fullname="Asparagine Biosynthesis" name="ASPARAGINE-SYN" type="Category" url="http://BioCyc.org/ECOLI/NEW-IMAGE?object=ASPARAGINE-SYN">
            <instance comment="" fullname="asparagine biosynthesis I" name="ASPARAGINE-BIOSYNTHESIS" type="Pathway" url="http://BioCyc.org/ECOLI/NEW-IMAGE?object=ASPARAGINE-BIOSYNTHESIS"/>
            <instance comment="" fullname="asparagine biosynthesis III" name="ASPARAGINESYN-PWY" type="Pathway" url="http://BioCyc.org/ECOLI/NEW-IMAGE?object=ASPARAGINESYN-PWY"/>
            <instance comment="" fullname="superpathway of asparagine biosynthesis" name="PWY0-1325" type="Pathway" url="http://BioCyc.org/ECOLI/NEW-IMAGE?object=PWY0-1325"/>
          </class>
          <class comment="" fullname="Aspartate Biosynthesis" name="ASPARTATE-SYN" type="Category" url="http://BioCyc.org/ECOLI/NEW-IMAGE?object=ASPARTATE-SYN">
            <instance comment="" fullname="aspartate biosynthesis" name="ASPARTATESYN-PWY" type="Pathway" url="http://BioCyc.org/ECOLI/NEW-IMAGE?object=ASPARTATESYN-PWY"/>
            <instance comment="" fullname="glutamate degradation II" name="GLUTDEG-PWY" type="Pathway" url="http://BioCyc.org/ECOLI/NEW-IMAGE?object=GLUTDEG-PWY"/>
          </class>
          <class comment="" fullname="Cysteine Biosynthesis" name="CYSTEINE-SYN" type="Category" url="http://BioCyc.org/ECOLI/NEW-IMAGE?object=CYSTEINE-SYN">
            <instance comment="" fullname="cysteine biosynthesis I" name="CYSTSYN-PWY" type="Pathway" url="http://BioCyc.org/ECOLI/NEW-IMAGE?object=CYSTSYN-PWY"/>
          </class>
          <class comment="" fullname="Glutamate Biosynthesis" name="GLUTAMATE-SYN" type="Category" url="http://BioCyc.org/ECOLI/NEW-IMAGE?object=GLUTAMATE-SYN">
            <instance comment="" fullname="glutamate biosynthesis I" name="GLUTSYN-PWY" type="Pathway" url="http://BioCyc.org/ECOLI/NEW-IMAGE?object=GLUTSYN-PWY"/>
            <instance comment="" fullname="glutamate biosynthesis III" name="GLUTSYNIII-PWY" type="Pathway" url="http://BioCyc.org/ECOLI/NEW-IMAGE?object=GLUTSYNIII-PWY"/>
          </class>
          <class comment="" fullname="Glutamine Biosynthesis" name="GLUTAMINE-SYN" type="Category" url="http://BioCyc.org/ECOLI/NEW-IMAGE?object=GLUTAMINE-SYN">
            <instance comment="" fullname="glutamine biosynthesis I" name="GLNSYN-PWY" type="Pathway" url="http://BioCyc.org/ECOLI/NEW-IMAGE?object=GLNSYN-PWY"/>
          </class>
          <class comment="" fullname="Glycine Biosynthesis" name="GLYCINE-SYN" type="Category" url="http://BioCyc.org/ECOLI/NEW-IMAGE?object=GLYCINE-SYN">
            <instance comment="" fullname="glycine biosynthesis I" name="GLYSYN-PWY" type="Pathway" url="http://BioCyc.org/ECOLI/NEW-IMAGE?object=GLYSYN-PWY"/>
            <instance comment="" fullname="superpathway of threonine metabolism" name="THREOCAT-PWY" type="Pathway" url="http://BioCyc.org/ECOLI/NEW-IMAGE?object=THREOCAT-PWY"/>
          </class>
          <class comment="" fullname="Histidine Biosynthesis" name="HISTIDINE-SYN" type="Category" url="http://BioCyc.org/ECOLI/NEW-IMAGE?object=HISTIDINE-SYN">
            <instance comment="" fullname="histidine biosynthesis I" name="HISTSYN-PWY" type="Pathway" url="http://BioCyc.org/ECOLI/NEW-IMAGE?object=HISTSYN-PWY"/>
          </class>
          <class comment="" fullname="Isoleucine Biosynthesis" name="ISOLEUCINE-SYN" type="Category" url="http://BioCyc.org/ECOLI/NEW-IMAGE?object=ISOLEUCINE-SYN">
            <instance comment="" fullname="isoleucine biosynthesis from threonine" name="ILEUSYN-PWY" type="Pathway" url="http://BioCyc.org/ECOLI/NEW-IMAGE?object=ILEUSYN-PWY"/>
          </class>
          <class comment="" fullname="Leucine Biosynthesis" name="LEUCINE-SYN" type="Category" url="http://BioCyc.org/ECOLI/NEW-IMAGE?object=LEUCINE-SYN">
            <instance comment="" fullname="leucine biosynthesis" name="LEUSYN-PWY" type="Pathway" url="http://BioCyc.org/ECOLI/NEW-IMAGE?object=LEUSYN-PWY"/>
          </class>
          <class comment="" fullname="Lysine Biosynthesis" name="LYSINE-SYN" type="Category" url="http://BioCyc.org/ECOLI/NEW-IMAGE?object=LYSINE-SYN">
            <instance comment="" fullname="lysine biosynthesis I" name="DAPLYSINESYN-PWY" type="Pathway" url="http://BioCyc.org/ECOLI/NEW-IMAGE?object=DAPLYSINESYN-PWY"/>
          </class>
          <class comment="" fullname="Methionine Biosynthesis" name="METHIONINE-SYN" type="Category" url="http://BioCyc.org/ECOLI/NEW-IMAGE?object=METHIONINE-SYN">
            <instance comment="" fullname="homoserine and methionine biosynthesis" name="METSYN-PWY" type="Pathway" url="http://BioCyc.org/ECOLI/NEW-IMAGE?object=METSYN-PWY"/>
            <instance comment="" fullname="methionine and methyl-donor-molecule biosynthesis" name="MET-SAM-PWY" type="Pathway" url="http://BioCyc.org/ECOLI/NEW-IMAGE?object=MET-SAM-PWY"/>
            <instance comment="" fullname="methionine biosynthesis I" name="HOMOSER-METSYN-PWY" type="Pathway" url="http://BioCyc.org/ECOLI/NEW-IMAGE?object=HOMOSER-METSYN-PWY"/>
          </class>
          <class comment="" fullname="Other Amino Acid Biosynthesis" name="Other-Amino-Acid-Biosynthesis" type="Category" url="http://BioCyc.org/ECOLI/NEW-IMAGE?object=Other-Amino-Acid-Biosynthesis">
            <instance comment="" fullname="homoserine biosynthesis" name="HOMOSERSYN-PWY" type="Pathway" url="http://BioCyc.org/ECOLI/NEW-IMAGE?object=HOMOSERSYN-PWY"/>
            <instance comment="" fullname="ornithine biosynthesis" name="GLUTORN-PWY" type="Pathway" url="http://BioCyc.org/ECOLI/NEW-IMAGE?object=GLUTORN-PWY"/>
          </class>
          <class comment="" fullname="Phenylalanine Biosynthesis" name="PHENYLALANINE-SYN" type="Category" url="http://BioCyc.org/ECOLI/NEW-IMAGE?object=PHENYLALANINE-SYN">
            <instance comment="" fullname="phenylalanine biosynthesis I" name="PHESYN" type="Pathway" url="http://BioCyc.org/ECOLI/NEW-IMAGE?object=PHESYN"/>
          </class>
          <class comment="" fullname="Proline Biosynthesis" name="PROLINE-SYN" type="Category" url="http://BioCyc.org/ECOLI/NEW-IMAGE?object=PROLINE-SYN">
            <instance comment="" fullname="proline biosynthesis I" name="PROSYN-PWY" type="Pathway" url="http://BioCyc.org/ECOLI/NEW-IMAGE?object=PROSYN-PWY"/>
          </class>
          <class comment="" fullname="Selenocysteine Biosynthesis" name="SELENOCYS-SYN" type="Category" url="http://BioCyc.org/ECOLI/NEW-IMAGE?object=SELENOCYS-SYN">
            <instance comment="" fullname="selenocysteine biosynthesis" name="PWY0-901" type="Pathway" url="http://BioCyc.org/ECOLI/NEW-IMAGE?object=PWY0-901"/>
          </class>
          <class comment="" fullname="Serine Biosynthesis" name="SERINE-BIOSYNTHESIS" type="Category" url="http://BioCyc.org/ECOLI/NEW-IMAGE?object=SERINE-BIOSYNTHESIS">
            <instance comment="" fullname="serine biosynthesis" name="SERSYN-PWY" type="Pathway" url="http://BioCyc.org/ECOLI/NEW-IMAGE?object=SERSYN-PWY"/>
          </class>
          <class comment="" fullname="Threonine Biosynthesis" name="THREONINE-BIOSYNTHESIS" type="Category" url="http://BioCyc.org/ECOLI/NEW-IMAGE?object=THREONINE-BIOSYNTHESIS">
            <instance comment="" fullname="threonine biosynthesis" name="THRESYN-PWY" type="Pathway" url="http://BioCyc.org/ECOLI/NEW-IMAGE?object=THRESYN-PWY"/>
            <instance comment="" fullname="threonine biosynthesis from homoserine" name="HOMOSER-THRESYN-PWY" type="Pathway" url="http://BioCyc.org/ECOLI/NEW-IMAGE?object=HOMOSER-THRESYN-PWY"/>
          </class>
          <class comment="" fullname="Tryptophan Biosynthesis" name="TRYPTOPHAN-BIOSYNTHESIS" type="Category" url="http://BioCyc.org/ECOLI/NEW-IMAGE?object=TRYPTOPHAN-BIOSYNTHESIS">
            <instance comment="" fullname="tryptophan biosynthesis" name="TRPSYN-PWY" type="Pathway" url="http://BioCyc.org/ECOLI/NEW-IMAGE?object=TRPSYN-PWY"/>
          </class>
          <class comment="" fullname="Tyrosine Biosynthesis" name="TYROSINE-SYN" type="Category" url="http://BioCyc.org/ECOLI/NEW-IMAGE?object=TYROSINE-SYN">
            <instance comment="" fullname="tyrosine biosynthesis I" name="TYRSYN" type="Pathway" url="http://BioCyc.org/ECOLI/NEW-IMAGE?object=TYRSYN"/>
          </class>
          <class comment="" fullname="Valine Biosynthesis" name="VALINE-BIOSYNTHESIS" type="Category" url="http://BioCyc.org/ECOLI/NEW-IMAGE?object=VALINE-BIOSYNTHESIS">
            <instance comment="" fullname="valine biosynthesis" name="VALSYN-PWY" type="Pathway" url="http://BioCyc.org/ECOLI/NEW-IMAGE?object=VALSYN-PWY"/>
          </class>
        </class>
      </class>
      <class comment="" fullname="Aminoacyl-tRNA Charging" name="Aminoacyl-tRNAs" type="Category" url="http://BioCyc.org/ECOLI/NEW-IMAGE?object=Aminoacyl-tRNAs">
        <instance comment="" fullname="tRNA charging pathway" name="TRNA-CHARGING-PWY" type="Pathway" url="http://BioCyc.org/ECOLI/NEW-IMAGE?object=TRNA-CHARGING-PWY"/>
      </class>
      <class comment="" fullname="Aromatic Compounds Biosynthesis" name="AROMATIC-COMPOUNDS-BIOSYN" type="Category" url="http://BioCyc.org/ECOLI/NEW-IMAGE?object=AROMATIC-COMPOUNDS-BIOSYN">
        <instance comment="" fullname="2,3-dihydroxybenzoate biosynthesis" name="PWY-5901" type="Pathway" url="http://BioCyc.org/ECOLI/NEW-IMAGE?object=PWY-5901"/>
        <class comment="" fullname="Chorismate Biosynthesis" name="Chorismate-Biosynthesis" type="Category" url="http://BioCyc.org/ECOLI/NEW-IMAGE?object=Chorismate-Biosynthesis">
          <instance comment="" fullname="chorismate biosynthesis" name="ARO-PWY" type="Pathway" url="http://BioCyc.org/ECOLI/NEW-IMAGE?object=ARO-PWY"/>
        </class>
      </class>
      <class comment="" fullname="Carbohydrates Biosynthesis" name="Carbohydrates-Biosynthesis" type="Category" url="http://BioCyc.org/ECOLI/NEW-IMAGE?object=Carbohydrates-Biosynthesis">
        <class comment="" fullname="Polysaccharides Biosynthesis" name="Polysaccharides-Biosynthesis" type="Category" url="http://BioCyc.org/ECOLI/NEW-IMAGE?object=Polysaccharides-Biosynthesis">
          <instance comment="" fullname="CMP-KDO biosynthesis I" name="PWY-1269" type="Pathway" url="http://BioCyc.org/ECOLI/NEW-IMAGE?object=PWY-1269"/>
          <class comment="" fullname="Glucogen and starch biosynthesis" name="GLYCOGEN-BIOSYN" type="Category" url="http://BioCyc.org/ECOLI/NEW-IMAGE?object=GLYCOGEN-BIOSYN">
            <instance comment="" fullname="glycogen biosynthesis I (from ADP-D-Glucose)" name="GLYCOGENSYNTH-PWY" type="Pathway" url="http://BioCyc.org/ECOLI/NEW-IMAGE?object=GLYCOGENSYNTH-PWY"/>
          </class>
        </class>
        <class comment="" fullname="Sugars Biosynthesis" name="CARBO-BIOSYNTHESIS" type="Category" url="http://BioCyc.org/ECOLI/NEW-IMAGE?object=CARBO-BIOSYNTHESIS">
          <instance comment="" fullname="gluconeogenesis" name="GLUCONEO-PWY" type="Pathway" url="http://BioCyc.org/ECOLI/NEW-IMAGE?object=GLUCONEO-PWY"/>
          <instance comment="" fullname="glycogen degradation I" name="GLYCOCAT-PWY" type="Pathway" url="http://BioCyc.org/ECOLI/NEW-IMAGE?object=GLYCOCAT-PWY"/>
          <class comment="" fullname="Sugar Nucleotides Biosynthesis" name="SUGAR-NUCLEOTIDES" type="Category" url="http://BioCyc.org/ECOLI/NEW-IMAGE?object=SUGAR-NUCLEOTIDES">
            <instance comment="" fullname="ADP-L-&lt;i&gt;glycero&lt;/i&gt;-&amp;beta;-D-&lt;i&gt;manno&lt;/i&gt;-heptose biosynthesis" name="PWY0-1241" type="Pathway" url="http://BioCyc.org/ECOLI/NEW-IMAGE?object=PWY0-1241"/>
            <instance comment="" fullname="CMP-KDO biosynthesis I" name="PWY-1269" type="Pathway" url="http://BioCyc.org/ECOLI/NEW-IMAGE?object=PWY-1269"/>
            <instance comment="" fullname="UDP-galactose biosynthesis (salvage pathway from galactose using UDP-glucose)" name="GALACTMETAB-PWY" type="Pathway" url="http://BioCyc.org/ECOLI/NEW-IMAGE?object=GALACTMETAB-PWY"/>
            <class comment="" fullname="Rhamnose Biosynthesis" name="Rhamnose-Biosynthesis" type="Category" url="http://BioCyc.org/ECOLI/NEW-IMAGE?object=Rhamnose-Biosynthesis">
              <instance comment="" fullname="dTDP-L-rhamnose biosynthesis I" name="DTDPRHAMSYN-PWY" type="Pathway" url="http://BioCyc.org/ECOLI/NEW-IMAGE?object=DTDPRHAMSYN-PWY"/>
            </class>
          </class>
          <class comment="" fullname="Trehalose biosynthesis" name="Trehalose-biosynthesis" type="Category" url="http://BioCyc.org/ECOLI/NEW-IMAGE?object=Trehalose-biosynthesis">
            <instance comment="" fullname="trehalose biosynthesis I" name="TRESYN-PWY" type="Pathway" url="http://BioCyc.org/ECOLI/NEW-IMAGE?object=TRESYN-PWY"/>
          </class>
        </class>
      </class>
      <class comment="" fullname="Cell structures Biosynthesis" name="Cell-Structure-Biosynthesis" type="Category" url="http://BioCyc.org/ECOLI/NEW-IMAGE?object=Cell-Structure-Biosynthesis">
        <instance comment="" fullname="biosynthesis of L-Ara4N-modified lipid A" name="PWY0-1338" type="Pathway" url="http://BioCyc.org/ECOLI/NEW-IMAGE?object=PWY0-1338"/>
        <instance comment="" fullname="colanic acid building blocks biosynthesis" name="COLANSYN-PWY" type="Pathway" url="http://BioCyc.org/ECOLI/NEW-IMAGE?object=COLANSYN-PWY"/>
        <instance comment="" fullname="enterobacterial common antigen biosynthesis" name="ECASYN-PWY" type="Pathway" url="http://BioCyc.org/ECOLI/NEW-IMAGE?object=ECASYN-PWY"/>
        <instance comment="" fullname="KDO transfer to lipid IV&lt;SUB&gt;A&lt;/SUB&gt;" name="KDOSYN-PWY" type="Pathway" url="http://BioCyc.org/ECOLI/NEW-IMAGE?object=KDOSYN-PWY"/>
        <instance comment="" fullname="lipid-A-precursor biosynthesis" name="NAGLIPASYN-PWY" type="Pathway" url="http://BioCyc.org/ECOLI/NEW-IMAGE?object=NAGLIPASYN-PWY"/>
        <instance comment="" fullname="superpathway of KDO&lt;SUB&gt;2&lt;/SUB&gt;-lipid A biosynthesis" name="KDO-NAGLIPASYN-PWY" type="Pathway" url="http://BioCyc.org/ECOLI/NEW-IMAGE?object=KDO-NAGLIPASYN-PWY"/>
        <class comment="" fullname="" name="O-Antigen-Biosynthesis" type="Category" url="http://BioCyc.org/ECOLI/NEW-IMAGE?object=O-Antigen-Biosynthesis">
          <instance comment="" fullname="dTDP-L-rhamnose biosynthesis I" name="DTDPRHAMSYN-PWY" type="Pathway" url="http://BioCyc.org/ECOLI/NEW-IMAGE?object=DTDPRHAMSYN-PWY"/>
          <instance comment="" fullname="O-antigen biosynthesis" name="OANTIGEN-PWY" type="Pathway" url="http://BioCyc.org/ECOLI/NEW-IMAGE?object=OANTIGEN-PWY"/>
          <instance comment="" fullname="UDP-&lt;i&gt;N&lt;/i&gt;-acetyl-D-glucosamine biosynthesis I" name="UDPNAGSYN-PWY" type="Pathway" url="http://BioCyc.org/ECOLI/NEW-IMAGE?object=UDPNAGSYN-PWY"/>
        </class>
        <class comment="" fullname="Peptidoglycan Biosynthesis" name="Peptidoglycan-Biosynthesis" type="Category" url="http://BioCyc.org/ECOLI/NEW-IMAGE?object=Peptidoglycan-Biosynthesis">
          <instance comment="" fullname="peptidoglycan biosynthesis I" name="PEPTIDOGLYCANSYN-PWY" type="Pathway" url="http://BioCyc.org/ECOLI/NEW-IMAGE?object=PEPTIDOGLYCANSYN-PWY"/>
        </class>
      </class>
      <class comment="" fullname="Cofactors, Prosthetic Groups, Electron Carriers Biosynthesis" name="Cofactor-Biosynthesis" type="Category" url="http://BioCyc.org/ECOLI/NEW-IMAGE?object=Cofactor-Biosynthesis">
        <instance comment="" fullname="S-adenosylmethionine biosynthesis" name="SAM-PWY" type="Pathway" url="http://BioCyc.org/ECOLI/NEW-IMAGE?object=SAM-PWY"/>
        <class comment="" fullname="Coenzyme A Biosynthesis" name="CoA-Biosynthesis" type="Category" url="http://BioCyc.org/ECOLI/NEW-IMAGE?object=CoA-Biosynthesis">
          <instance comment="" fullname="coenzyme A biosynthesis" name="COA-PWY" type="Pathway" url="http://BioCyc.org/ECOLI/NEW-IMAGE?object=COA-PWY"/>
          <instance comment="" fullname="superpathway of pantothenate and coenzyme A biosynthesis" name="PANTOSYN-PWY" type="Pathway" url="http://BioCyc.org/ECOLI/NEW-IMAGE?object=PANTOSYN-PWY"/>
          <class comment="" fullname="2'-(5''-phosphoribosyl)-3'-dephospho-CoA Biosynthesis" name="Dephospho-CoA-Biosynthesis" type="Category" url="http://BioCyc.org/ECOLI/NEW-IMAGE?object=Dephospho-CoA-Biosynthesis">
            <instance comment="" fullname="2'-(5'-phosphoribosyl)-3'-dephospho-CoA biosynthesis I (citrate lyase)" name="P2-PWY" type="Pathway" url="http://BioCyc.org/ECOLI/NEW-IMAGE?object=P2-PWY"/>
          </class>
        </class>
        <class comment="" fullname="Lipoate Biosynthesis" name="Lipoate-Biosynthesis" type="Category" url="http://BioCyc.org/ECOLI/NEW-IMAGE?object=Lipoate-Biosynthesis">
          <instance comment="" fullname="lipoate biosynthesis and incorporation I" name="PWY0-501" type="Pathway" url="http://BioCyc.org/ECOLI/NEW-IMAGE?object=PWY0-501"/>
          <instance comment="" fullname="lipoate biosynthesis and incorporation II" name="PWY0-1275" type="Pathway" url="http://BioCyc.org/ECOLI/NEW-IMAGE?object=PWY0-1275"/>
          <instance comment="" fullname="lipoate salvage and modification" name="PWY0-522" type="Pathway" url="http://BioCyc.org/ECOLI/NEW-IMAGE?object=PWY0-522"/>
        </class>
        <class comment="" fullname="NAD Metabolism" name="NAD-Metabolism" type="Category" url="http://BioCyc.org/ECOLI/NEW-IMAGE?object=NAD-Metabolism">
          <instance comment="" fullname="NAD phosphorylation and dephosphorylation" name="NADPHOS-DEPHOS-PWY" type="Pathway" url="http://BioCyc.org/ECOLI/NEW-IMAGE?object=NADPHOS-DEPHOS-PWY"/>
          <class comment="" fullname="NAD Biosynthesis" name="NAD-SYN" type="Category" url="http://BioCyc.org/ECOLI/NEW-IMAGE?object=NAD-SYN">
            <instance comment="" fullname="NAD biosynthesis I (from aspartate)" name="PYRIDNUCSYN-PWY" type="Pathway" url="http://BioCyc.org/ECOLI/NEW-IMAGE?object=PYRIDNUCSYN-PWY"/>
            <instance comment="" fullname="NAD salvage pathway I" name="PYRIDNUCSAL-PWY" type="Pathway" url="http://BioCyc.org/ECOLI/NEW-IMAGE?object=PYRIDNUCSAL-PWY"/>
          </class>
        </class>
        <class comment="" fullname="Polyprenyl Biosynthesis" name="Polyprenyl-Biosynthesis" type="Category" url="http://BioCyc.org/ECOLI/NEW-IMAGE?object=Polyprenyl-Biosynthesis">
          <instance comment="" fullname="&lt;i&gt;trans,trans&lt;/i&gt;-farnesyl diphosphate biosynthesis" name="PWY-5123" type="Pathway" url="http://BioCyc.org/ECOLI/NEW-IMAGE?object=PWY-5123"/>
          <instance comment="" fullname="di-&lt;i&gt;trans&lt;/i&gt;,poly-&lt;i&gt;cis&lt;/i&gt;-undecaprenyl diphosphate biosynthesis" name="PWY-5785" type="Pathway" url="http://BioCyc.org/ECOLI/NEW-IMAGE?object=PWY-5785"/>
          <instance comment="" fullname="methylerythritol phosphate pathway" name="NONMEVIPP-PWY" type="Pathway" url="http://BioCyc.org/ECOLI/NEW-IMAGE?object=NONMEVIPP-PWY"/>
          <instance comment="" fullname="octaprenyl diphosphate biosynthesis" name="PWY-5783" type="Pathway" url="http://BioCyc.org/ECOLI/NEW-IMAGE?object=PWY-5783"/>
          <instance comment="" fullname="polyisoprenoid biosynthesis (&lt;i&gt;E. coli&lt;/i&gt;)" name="POLYISOPRENSYN-PWY" type="Pathway" url="http://BioCyc.org/ECOLI/NEW-IMAGE?object=POLYISOPRENSYN-PWY"/>
        </class>
        <class comment="" fullname="Porphyrin Compounds Biosynthesis" name="Porphyrin-Compounds-Biosynthesis" type="Category" url="http://BioCyc.org/ECOLI/NEW-IMAGE?object=Porphyrin-Compounds-Biosynthesis">
          <instance comment="" fullname="siroheme biosynthesis" name="PWY-5194" type="Pathway" url="http://BioCyc.org/ECOLI/NEW-IMAGE?object=PWY-5194"/>
          <class comment="" fullname="Heme Biosynthesis" name="HEME-SYN" type="Category" url="http://BioCyc.org/ECOLI/NEW-IMAGE?object=HEME-SYN">
            <instance comment="" fullname="heme biosynthesis from uroporphyrinogen II" name="HEMESYN2-PWY" type="Pathway" url="http://BioCyc.org/ECOLI/NEW-IMAGE?object=HEMESYN2-PWY"/>
          </class>
        </class>
        <class comment="" fullname="Quinone Biosynthesis" name="Quinone-Biosynthesis" type="Category" url="http://BioCyc.org/ECOLI/NEW-IMAGE?object=Quinone-Biosynthesis">
          <class comment="" fullname="1,4-dihydroxy-2-naphthoate biosynthesis" name="DHNA-Biosynthesis" type="Category" url="http://BioCyc.org/ECOLI/NEW-IMAGE?object=DHNA-Biosynthesis">
            <instance comment="" fullname="1,4-dihydroxy-2-naphthoate biosynthesis I" name="PWY-5837" type="Pathway" url="http://BioCyc.org/ECOLI/NEW-IMAGE?object=PWY-5837"/>
          </class>
          <class comment="" fullname="Demethylmenaquinone Biosynthesis" name="Demethylmenaquinone-Biosynthesis" type="Category" url="http://BioCyc.org/ECOLI/NEW-IMAGE?object=Demethylmenaquinone-Biosynthesis">
            <instance comment="" fullname="demethylmenaquinone-8 biosynthesis" name="PWY-5852" type="Pathway" url="http://BioCyc.org/ECOLI/NEW-IMAGE?object=PWY-5852"/>
          </class>
          <class comment="" fullname="Menaquinone Biosynthesis" name="Menaquinone-Biosynthesis" type="Category" url="http://BioCyc.org/ECOLI/NEW-IMAGE?object=Menaquinone-Biosynthesis">
            <instance comment="" fullname="menaquinone-8 biosynthesis" name="MENAQUINONESYN-PWY" type="Pathway" url="http://BioCyc.org/ECOLI/NEW-IMAGE?object=MENAQUINONESYN-PWY"/>
            <instance comment="" fullname="superpathway of menaquinone-8 biosynthesis" name="PWY-5838" type="Pathway" url="http://BioCyc.org/ECOLI/NEW-IMAGE?object=PWY-5838"/>
          </class>
          <class comment="" fullname="Ubiquinone Biosynthesis" name="Ubiquinone-Biosynthesis" type="Category" url="http://BioCyc.org/ECOLI/NEW-IMAGE?object=Ubiquinone-Biosynthesis">
            <instance comment="" fullname="ubiquinone-8 biosynthesis" name="UBISYN-PWY" type="Pathway" url="http://BioCyc.org/ECOLI/NEW-IMAGE?object=UBISYN-PWY"/>
          </class>
        </class>
        <class comment="" fullname="Reductants" name="Reductants" type="Category" url="http://BioCyc.org/ECOLI/NEW-IMAGE?object=Reductants">
          <instance comment="" fullname="glutathione biosynthesis" name="GLUTATHIONESYN-PWY" type="Pathway" url="http://BioCyc.org/ECOLI/NEW-IMAGE?object=GLUTATHIONESYN-PWY"/>
          <instance comment="" fullname="glutathione redox reactions II" name="GLUT-REDOX-PWY" type="Pathway" url="http://BioCyc.org/ECOLI/NEW-IMAGE?object=GLUT-REDOX-PWY"/>
          <instance comment="" fullname="thioredoxin pathway" name="THIOREDOX-PWY" type="Pathway" url="http://BioCyc.org/ECOLI/NEW-IMAGE?object=THIOREDOX-PWY"/>
        </class>
        <class comment="" fullname="Tetrapyrrole Biosynthesis" name="Tetrapyrrole-Biosynthesis" type="Category" url="http://BioCyc.org/ECOLI/NEW-IMAGE?object=Tetrapyrrole-Biosynthesis">
          <instance comment="" fullname="tetrapyrrole biosynthesis I" name="PWY-5188" type="Pathway" url="http://BioCyc.org/ECOLI/NEW-IMAGE?object=PWY-5188"/>
        </class>
        <class comment="" fullname="Vitamins" name="Vitamin-Biosynthesis" type="Category" url="http://BioCyc.org/ECOLI/NEW-IMAGE?object=Vitamin-Biosynthesis">
          <instance comment="" fullname="flavin biosynthesis" name="RIBOSYN2-PWY" type="Pathway" url="http://BioCyc.org/ECOLI/NEW-IMAGE?object=RIBOSYN2-PWY"/>
          <instance comment="" fullname="superpathway of pantothenate and coenzyme A biosynthesis" name="PANTOSYN-PWY" type="Pathway" url="http://BioCyc.org/ECOLI/NEW-IMAGE?object=PANTOSYN-PWY"/>
          <instance comment="" fullname="thiamine biosynthesis" name="THISYN-PWY" type="Pathway" url="http://BioCyc.org/ECOLI/NEW-IMAGE?object=THISYN-PWY"/>
          <class comment="" fullname="Biotin" name="BIOTIN-SYN" type="Category" url="http://BioCyc.org/ECOLI/NEW-IMAGE?object=BIOTIN-SYN">
            <instance comment="" fullname="biotin biosynthesis I" name="BIOTIN-SYNTHESIS-PWY" type="Pathway" url="http://BioCyc.org/ECOLI/NEW-IMAGE?object=BIOTIN-SYNTHESIS-PWY"/>
          </class>
          <class comment="" fullname="Cobalamin Biosynthesis" name="Cobalamin-Biosynthesis" type="Category" url="http://BioCyc.org/ECOLI/NEW-IMAGE?object=Cobalamin-Biosynthesis">
            <instance comment="" fullname="aminopropanol biosynthesis" name="PWY-5448" type="Pathway" url="http://BioCyc.org/ECOLI/NEW-IMAGE?object=PWY-5448"/>
            <class comment="" fullname="Adenosylcobalamin Biosynthesis" name="Adenosylcobalamin-Biosynthesis" type="Category" url="http://BioCyc.org/ECOLI/NEW-IMAGE?object=Adenosylcobalamin-Biosynthesis">
              <instance comment="" fullname="adenosylcobalamin salvage from cobinamide and cobalamin" name="COBALSYN-PWY" type="Pathway" url="http://BioCyc.org/ECOLI/NEW-IMAGE?object=COBALSYN-PWY"/>
            </class>
          </class>
          <class comment="" fullname="Folate Biosynthesis" name="Folate-Biosynthesis" type="Category" url="http://BioCyc.org/ECOLI/NEW-IMAGE?object=Folate-Biosynthesis">
            <instance comment="" fullname="folate polyglutamylation I" name="PWY-2161" type="Pathway" url="http://BioCyc.org/ECOLI/NEW-IMAGE?object=PWY-2161"/>
            <instance comment="" fullname="formylTHF biosynthesis I" name="1CMET2-PWY" type="Pathway" url="http://BioCyc.org/ECOLI/NEW-IMAGE?object=1CMET2-PWY"/>
            <instance comment="" fullname="tetrahydrofolate biosynthesis I" name="FOLSYN-PWY" type="Pathway" url="http://BioCyc.org/ECOLI/NEW-IMAGE?object=FOLSYN-PWY"/>
          </class>
          <class comment="" fullname="Pantothenate Biosynthesis" name="Pantothenate-Biosynthesis" type="Category" url="http://BioCyc.org/ECOLI/NEW-IMAGE?object=Pantothenate-Biosynthesis">
            <instance comment="" fullname="pantothenate biosynthesis I" name="PANTO-PWY" type="Pathway" url="http://BioCyc.org/ECOLI/NEW-IMAGE?object=PANTO-PWY"/>
          </class>
          <class comment="" fullname="Vitamin B" name="Vitamin-B6-Biosynthesis" type="Category" url="http://BioCyc.org/ECOLI/NEW-IMAGE?object=Vitamin-B6-Biosynthesis">
            <instance comment="" fullname="pyridoxal 5'-phosphate biosynthesis" name="PYRIDOXSYN-PWY" type="Pathway" url="http://BioCyc.org/ECOLI/NEW-IMAGE?object=PYRIDOXSYN-PWY"/>
            <instance comment="" fullname="pyridoxal 5'-phosphate salvage pathway" name="PLPSAL-PWY" type="Pathway" url="http://BioCyc.org/ECOLI/NEW-IMAGE?object=PLPSAL-PWY"/>
            <instance comment="" fullname="superpathway of pyridoxal 5'-phosphate biosynthesis and salvage" name="PWY0-845" type="Pathway" url="http://BioCyc.org/ECOLI/NEW-IMAGE?object=PWY0-845"/>
          </class>
        </class>
      </class>
      <class comment="" fullname="Fatty Acids and Lipids Biosynthesis" name="Lipid-Biosynthesis" type="Category" url="http://BioCyc.org/ECOLI/NEW-IMAGE?object=Lipid-Biosynthesis">
        <instance comment="" fullname="biotin-carboxyl carrier protein" name="PWY0-1264" type="Pathway" url="http://BioCyc.org/ECOLI/NEW-IMAGE?object=PWY0-1264"/>
        <instance comment="" fullname="KDO transfer to lipid IV&lt;SUB&gt;A&lt;/SUB&gt;" name="KDOSYN-PWY" type="Pathway" url="http://BioCyc.org/ECOLI/NEW-IMAGE?object=KDOSYN-PWY"/>
        <instance comment="" fullname="KDO&lt;sub&gt;2&lt;/sub&gt;-lipid A biosynthesis I" name="KDO-LIPASYN-PWY" type="Pathway" url="http://BioCyc.org/ECOLI/NEW-IMAGE?object=KDO-LIPASYN-PWY"/>
        <instance comment="" fullname="Lipid A-core biosynthesis" name="LIPA-CORESYN-PWY" type="Pathway" url="http://BioCyc.org/ECOLI/NEW-IMAGE?object=LIPA-CORESYN-PWY"/>
        <instance comment="" fullname="lipid-A-precursor biosynthesis" name="NAGLIPASYN-PWY" type="Pathway" url="http://BioCyc.org/ECOLI/NEW-IMAGE?object=NAGLIPASYN-PWY"/>
        <instance comment="" fullname="superpathway of KDO&lt;SUB&gt;2&lt;/SUB&gt;-lipid A biosynthesis" name="KDO-NAGLIPASYN-PWY" type="Pathway" url="http://BioCyc.org/ECOLI/NEW-IMAGE?object=KDO-NAGLIPASYN-PWY"/>
        <instance comment="" fullname="superpathway of lipopolysaccharide biosynthesis" name="LPSSYN-PWY" type="Pathway" url="http://BioCyc.org/ECOLI/NEW-IMAGE?object=LPSSYN-PWY"/>
        <class comment="" fullname="Fatty Acid Biosynthesis" name="Fatty-acid-biosynthesis" type="Category" url="http://BioCyc.org/ECOLI/NEW-IMAGE?object=Fatty-acid-biosynthesis">
          <instance comment="" fullname="fatty acid  elongation -- unsaturated" name="PWY0-862" type="Pathway" url="http://BioCyc.org/ECOLI/NEW-IMAGE?object=PWY0-862"/>
          <instance comment="" fullname="fatty acid biosynthesis - initial steps I" name="FASYN-INITIAL-PWY" type="Pathway" url="http://BioCyc.org/ECOLI/NEW-IMAGE?object=FASYN-INITIAL-PWY"/>
          <instance comment="" fullname="fatty acid biosynthesis initiation I" name="PWY-4381" type="Pathway" url="http://BioCyc.org/ECOLI/NEW-IMAGE?object=PWY-4381"/>
          <instance comment="" fullname="fatty acid biosynthesis initiation II" name="PWY-5966" type="Pathway" url="http://BioCyc.org/ECOLI/NEW-IMAGE?object=PWY-5966"/>
          <instance comment="" fullname="fatty acid biosynthesis initiation III" name="PWY-5965" type="Pathway" url="http://BioCyc.org/ECOLI/NEW-IMAGE?object=PWY-5965"/>
          <instance comment="" fullname="fatty acid elongation -- saturated" name="FASYN-ELONG-PWY" type="Pathway" url="http://BioCyc.org/ECOLI/NEW-IMAGE?object=FASYN-ELONG-PWY"/>
          <instance comment="" fullname="superpathway of fatty acid biosynthesis" name="PWY0-881" type="Pathway" url="http://BioCyc.org/ECOLI/NEW-IMAGE?object=PWY0-881"/>
          <class comment="" fullname="Unusual Fatty Acid Biosynthesis" name="Unusual-fatty-acid-biosynthesis" type="Category" url="http://BioCyc.org/ECOLI/NEW-IMAGE?object=Unusual-fatty-acid-biosynthesis">
            <class comment="" fullname="Cyclopropane Fatty Acids Biosynthesis" name="Cyclopropane-fatty-acid-biosyn" type="Category" url="http://BioCyc.org/ECOLI/NEW-IMAGE?object=Cyclopropane-fatty-acid-biosyn">
              <instance comment="" fullname="cyclopropane fatty acid (CFA) biosynthesis" name="PWY0-541" type="Pathway" url="http://BioCyc.org/ECOLI/NEW-IMAGE?object=PWY0-541"/>
            </class>
          </class>
        </class>
        <class comment="" fullname="Phospholipid-Biosynthesis" name="Phospholipid-Biosynthesis" type="Category" url="http://BioCyc.org/ECOLI/NEW-IMAGE?object=Phospholipid-Biosynthesis">
          <instance comment="" fullname="phosphatidyl-ethanolamine biosynthesis" name="PWY-5669" type="Pathway" url="http://BioCyc.org/ECOLI/NEW-IMAGE?object=PWY-5669"/>
          <instance comment="" fullname="phospholipid biosynthesis I" name="PHOSLIPSYN-PWY" type="Pathway" url="http://BioCyc.org/ECOLI/NEW-IMAGE?object=PHOSLIPSYN-PWY"/>
          <class comment="" fullname="Cardiolipin Biosynthesis" name="Cardiolipin-Biosynthesis" type="Category" url="http://BioCyc.org/ECOLI/NEW-IMAGE?object=Cardiolipin-Biosynthesis">
            <instance comment="" fullname="cardiolipin biosynthesis I" name="PWY-5668" type="Pathway" url="http://BioCyc.org/ECOLI/NEW-IMAGE?object=PWY-5668"/>
          </class>
          <class comment="" fullname="CDP-diacylglycerol Biosynthesis" name="CDP-diacylglycerol-Biosynthesis" type="Category" url="http://BioCyc.org/ECOLI/NEW-IMAGE?object=CDP-diacylglycerol-Biosynthesis">
            <instance comment="" fullname="CDP-diacylglycerol biosynthesis I" name="PWY-5667" type="Pathway" url="http://BioCyc.org/ECOLI/NEW-IMAGE?object=PWY-5667"/>
            <instance comment="" fullname="CDP-diacylglycerol biosynthesis II" name="PWY0-1319" type="Pathway" url="http://BioCyc.org/ECOLI/NEW-IMAGE?object=PWY0-1319"/>
          </class>
        </class>
      </class>
      <class comment="" fullname="Metabolic Regulators Biosynthesis" name="Metabolic-Regulators" type="Category" url="http://BioCyc.org/ECOLI/NEW-IMAGE?object=Metabolic-Regulators">
        <instance comment="" fullname="ppGpp biosynthesis" name="PPGPPMET-PWY" type="Pathway" url="http://BioCyc.org/ECOLI/NEW-IMAGE?object=PPGPPMET-PWY"/>
      </class>
      <class comment="" fullname="Nucleosides and Nucleotides Biosynthesis" name="Nucleotide-Biosynthesis" type="Category" url="http://BioCyc.org/ECOLI/NEW-IMAGE?object=Nucleotide-Biosynthesis">
        <class comment="" fullname="Purine Nucleotide Biosynthesis" name="PUR-NUC-SYN" type="Category" url="http://BioCyc.org/ECOLI/NEW-IMAGE?object=PUR-NUC-SYN">
          <class comment="" fullname="Purine Nucleotide " name="Purine-Nucleotide-De-Novo-Biosynthesis" type="Category" url="http://BioCyc.org/ECOLI/NEW-IMAGE?object=Purine-Nucleotide-De-Novo-Biosynthesis">
            <instance comment="" fullname="purine nucleotides &lt;i&gt;de novo&lt;/i&gt; biosynthesis I" name="DENOVOPURINE2-PWY" type="Pathway" url="http://BioCyc.org/ECOLI/NEW-IMAGE?object=DENOVOPURINE2-PWY"/>
          </class>
          <class comment="" fullname="Purine Nucleotide Salvage" name="Purine-Nucleotides-Salvage" type="Category" url="http://BioCyc.org/ECOLI/NEW-IMAGE?object=Purine-Nucleotides-Salvage">
            <instance comment="" fullname="salvage pathways of adenine, hypoxanthine, and their nucleosides" name="SALVADEHYPOX-PWY" type="Pathway" url="http://BioCyc.org/ECOLI/NEW-IMAGE?object=SALVADEHYPOX-PWY"/>
            <instance comment="" fullname="salvage pathways of guanine, xanthine, and their nucleosides" name="SALVPURINE2-PWY" type="Pathway" url="http://BioCyc.org/ECOLI/NEW-IMAGE?object=SALVPURINE2-PWY"/>
          </class>
        </class>
        <class comment="" fullname="Pyrimidine Nucleotide Biosynthesis" name="PYR-NUC-SYN" type="Category" url="http://BioCyc.org/ECOLI/NEW-IMAGE?object=PYR-NUC-SYN">
          <instance comment="" fullname="&lt;i&gt;de novo&lt;/i&gt; biosynthesis of pyrimidine deoxyribonucleotides" name="PWY0-166" type="Pathway" url="http://BioCyc.org/ECOLI/NEW-IMAGE?object=PWY0-166"/>
          <instance comment="" fullname="&lt;i&gt;de novo&lt;/i&gt; biosynthesis of uridine-5'-monophosphate" name="PWY-5686" type="Pathway" url="http://BioCyc.org/ECOLI/NEW-IMAGE?object=PWY-5686"/>
          <instance comment="" fullname="de novo biosynthesis of pyrimidine ribonucleotides" name="PWY0-162" type="Pathway" url="http://BioCyc.org/ECOLI/NEW-IMAGE?object=PWY0-162"/>
          <instance comment="" fullname="pyrimidine ribonucleotides interconversion" name="PWY-5687" type="Pathway" url="http://BioCyc.org/ECOLI/NEW-IMAGE?object=PWY-5687"/>
          <instance comment="" fullname="salvage pathways of pyrimidine deoxyribonucleotides" name="PWY0-181" type="Pathway" url="http://BioCyc.org/ECOLI/NEW-IMAGE?object=PWY0-181"/>
          <instance comment="" fullname="salvage pathways of pyrimidine ribonucleotides" name="PWY0-163" type="Pathway" url="http://BioCyc.org/ECOLI/NEW-IMAGE?object=PWY0-163"/>
        </class>
      </class>
      <class comment="" fullname="Other Biosynthesis" name="Other-biosynthesis" type="Category" url="http://BioCyc.org/ECOLI/NEW-IMAGE?object=Other-biosynthesis">
        <class comment="" fullname="FRPP Biosynthesis" name="FRPP-Biosynthesis" type="Category" url="http://BioCyc.org/ECOLI/NEW-IMAGE?object=FRPP-Biosynthesis">
          <instance comment="" fullname="PRPP biosynthesis I" name="PWY0-662" type="Pathway" url="http://BioCyc.org/ECOLI/NEW-IMAGE?object=PWY0-662"/>
          <instance comment="" fullname="PRPP biosynthesis II" name="PWY0-661" type="Pathway" url="http://BioCyc.org/ECOLI/NEW-IMAGE?object=PWY0-661"/>
        </class>
      </class>
      <class comment="" fullname="Siderophore Biosynthesis" name="Siderophores-Biosynthesis" type="Category" url="http://BioCyc.org/ECOLI/NEW-IMAGE?object=Siderophores-Biosynthesis">
        <instance comment="" fullname="enterobactin biosynthesis" name="ENTBACSYN-PWY" type="Pathway" url="http://BioCyc.org/ECOLI/NEW-IMAGE?object=ENTBACSYN-PWY"/>
      </class>
    </class>
    <class comment="" fullname="Degradation/Utilization/Assimilation" name="Degradation" type="Category" url="http://BioCyc.org/ECOLI/NEW-IMAGE?object=Degradation">
      <class comment="" fullname="Alcohols Degradation" name="Alcohol-Degradation" type="Category" url="http://BioCyc.org/ECOLI/NEW-IMAGE?object=Alcohol-Degradation">
        <instance comment="" fullname="ethylene glycol degradation" name="PWY0-1280" type="Pathway" url="http://BioCyc.org/ECOLI/NEW-IMAGE?object=PWY0-1280"/>
        <instance comment="" fullname="superpathway of glycol metabolism and degradation" name="GLYCOL-GLYOXDEG-PWY" type="Pathway" url="http://BioCyc.org/ECOLI/NEW-IMAGE?object=GLYCOL-GLYOXDEG-PWY"/>
        <class comment="" fullname="Ethanol Degradation" name="Ethanol-Degradation" type="Category" url="http://BioCyc.org/ECOLI/NEW-IMAGE?object=Ethanol-Degradation">
          <instance comment="" fullname="ethanol degradation" name="ETOH-ACETYLCOA-ANA-PWY" type="Pathway" url="http://BioCyc.org/ECOLI/NEW-IMAGE?object=ETOH-ACETYLCOA-ANA-PWY"/>
        </class>
        <class comment="" fullname="Glycerol Degradation" name="GLYCEROL-DEG" type="Category" url="http://BioCyc.org/ECOLI/NEW-IMAGE?object=GLYCEROL-DEG">
          <instance comment="" fullname="glycerol degradation I" name="PWY0-381" type="Pathway" url="http://BioCyc.org/ECOLI/NEW-IMAGE?object=PWY0-381"/>
          <instance comment="" fullname="glycerol degradation II" name="GLYCEROLMETAB-PWY" type="Pathway" url="http://BioCyc.org/ECOLI/NEW-IMAGE?object=GLYCEROLMETAB-PWY"/>
        </class>
      </class>
      <class comment="" fullname="Aldehyde Degradation" name="Aldehyde-Degradation" type="Category" url="http://BioCyc.org/ECOLI/NEW-IMAGE?object=Aldehyde-Degradation">
        <instance comment="" fullname="methylglyoxal degradation I" name="PWY-5386" type="Pathway" url="http://BioCyc.org/ECOLI/NEW-IMAGE?object=PWY-5386"/>
        <instance comment="" fullname="methylglyoxal degradation II" name="PWY-901" type="Pathway" url="http://BioCyc.org/ECOLI/NEW-IMAGE?object=PWY-901"/>
        <instance comment="" fullname="methylglyoxal degradation III" name="PWY-5453" type="Pathway" url="http://BioCyc.org/ECOLI/NEW-IMAGE?object=PWY-5453"/>
        <instance comment="" fullname="methylglyoxal degradation IV" name="PWY-5459" type="Pathway" url="http://BioCyc.org/ECOLI/NEW-IMAGE?object=PWY-5459"/>
        <instance comment="" fullname="superpathway of methylglyoxal degradation" name="METHGLYUT-PWY" type="Pathway" url="http://BioCyc.org/ECOLI/NEW-IMAGE?object=METHGLYUT-PWY"/>
        <class comment="" fullname="Lactaldehyde Degradation" name="Lactaldehyde-Degradation" type="Category" url="http://BioCyc.org/ECOLI/NEW-IMAGE?object=Lactaldehyde-Degradation">
          <instance comment="" fullname="L-lactaldehyde degradation (aerobic)" name="PWY0-1317" type="Pathway" url="http://BioCyc.org/ECOLI/NEW-IMAGE?object=PWY0-1317"/>
          <instance comment="" fullname="L-lactaldehyde degradation (anaerobic)" name="PWY0-1315" type="Pathway" url="http://BioCyc.org/ECOLI/NEW-IMAGE?object=PWY0-1315"/>
        </class>
      </class>
      <class comment="" fullname="Amines and Polyamines Degradation" name="AMINE-DEG" type="Category" url="http://BioCyc.org/ECOLI/NEW-IMAGE?object=AMINE-DEG">
        <instance comment="" fullname="&lt;i&gt;N&lt;/i&gt;-acetylglucosamine degradation" name="GLUAMCAT-PWY" type="Pathway" url="http://BioCyc.org/ECOLI/NEW-IMAGE?object=GLUAMCAT-PWY"/>
        <instance comment="" fullname="&lt;i&gt;N&lt;/i&gt;-acetylneuraminate and &lt;i&gt;N&lt;/i&gt;-acetylmannosamine degradation" name="PWY0-1324" type="Pathway" url="http://BioCyc.org/ECOLI/NEW-IMAGE?object=PWY0-1324"/>
        <instance comment="" fullname="phenylethylamine degradation" name="2PHENDEG-PWY" type="Pathway" url="http://BioCyc.org/ECOLI/NEW-IMAGE?object=2PHENDEG-PWY"/>
        <instance comment="" fullname="superpathway of &lt;i&gt;N&lt;/i&gt;-acetylglucosamine, &lt;i&gt;N&lt;/i&gt;-acetylmannosamine and &lt;i&gt;N&lt;/i&gt;-acetylneuraminate degradation" name="GLCMANNANAUT-PWY" type="Pathway" url="http://BioCyc.org/ECOLI/NEW-IMAGE?object=GLCMANNANAUT-PWY"/>
        <instance comment="" fullname="superpathway of ornithine degradation" name="ORNDEG-PWY" type="Pathway" url="http://BioCyc.org/ECOLI/NEW-IMAGE?object=ORNDEG-PWY"/>
        <class comment="" fullname="4-Aminobutyrate Degradation" name="4-Aminobutyraye-Degradation" type="Category" url="http://BioCyc.org/ECOLI/NEW-IMAGE?object=4-Aminobutyraye-Degradation">
          <instance comment="" fullname="4-aminobutyrate degradation I" name="4AMINOBUTMETAB-PWY" type="Pathway" url="http://BioCyc.org/ECOLI/NEW-IMAGE?object=4AMINOBUTMETAB-PWY"/>
        </class>
        <class comment="" fullname="Allantoin Degradation" name="Allantoin-degradation" type="Category" url="http://BioCyc.org/ECOLI/NEW-IMAGE?object=Allantoin-degradation">
          <instance comment="" fullname="allantoin degradation IV (anaerobic)" name="PWY0-41" type="Pathway" url="http://BioCyc.org/ECOLI/NEW-IMAGE?object=PWY0-41"/>
          <instance comment="" fullname="allantoin degradation to ureidoglycolate II (ammonia producing)" name="PWY-5698" type="Pathway" url="http://BioCyc.org/ECOLI/NEW-IMAGE?object=PWY-5698"/>
        </class>
        <class comment="" fullname="Carnitine Degradation" name="CARN-DEG" type="Category" url="http://BioCyc.org/ECOLI/NEW-IMAGE?object=CARN-DEG">
          <instance comment="" fullname="carnitine degradation I" name="CARNMET-PWY" type="Pathway" url="http://BioCyc.org/ECOLI/NEW-IMAGE?object=CARNMET-PWY"/>
        </class>
        <class comment="" fullname="Putrescine Degradation" name="Putrescine-Degradation" type="Category" url="http://BioCyc.org/ECOLI/NEW-IMAGE?object=Putrescine-Degradation">
          <instance comment="" fullname="putrescine degradation I" name="PUTDEG-PWY" type="Pathway" url="http://BioCyc.org/ECOLI/NEW-IMAGE?object=PUTDEG-PWY"/>
          <instance comment="" fullname="putrescine degradation II" name="PWY0-1221" type="Pathway" url="http://BioCyc.org/ECOLI/NEW-IMAGE?object=PWY0-1221"/>
        </class>
      </class>
      <class comment="" fullname="Amino Acids Degradation" name="Amino-Acid-Degradation" type="Category" url="http://BioCyc.org/ECOLI/NEW-IMAGE?object=Amino-Acid-Degradation">
        <instance comment="" fullname="2-ketoglutarate dehydrogenase complex" name="PWY-5084" type="Pathway" url="http://BioCyc.org/ECOLI/NEW-IMAGE?object=PWY-5084"/>
        <class comment="" fullname="Alanine Degradation" name="ALANINE-DEG" type="Category" url="http://BioCyc.org/ECOLI/NEW-IMAGE?object=ALANINE-DEG">
          <instance comment="" fullname="alanine degradation I" name="ALADEG-PWY" type="Pathway" url="http://BioCyc.org/ECOLI/NEW-IMAGE?object=ALADEG-PWY"/>
        </class>
        <class comment="" fullname="Arginine Degradation" name="ARGININE-DEG" type="Category" url="http://BioCyc.org/ECOLI/NEW-IMAGE?object=ARGININE-DEG">
          <instance comment="" fullname="arginine degradation II (AST pathway)" name="AST-PWY" type="Pathway" url="http://BioCyc.org/ECOLI/NEW-IMAGE?object=AST-PWY"/>
          <instance comment="" fullname="arginine degradation III (arginine decarboxylase/agmatinase pathway)" name="PWY0-823" type="Pathway" url="http://BioCyc.org/ECOLI/NEW-IMAGE?object=PWY0-823"/>
          <instance comment="" fullname="superpathway of arginine and ornithine degradation" name="ORNARGDEG-PWY" type="Pathway" url="http://BioCyc.org/ECOLI/NEW-IMAGE?object=ORNARGDEG-PWY"/>
          <instance comment="" fullname="superpathway of arginine, putrescine, and 4-aminobutyrate degradation" name="ARGDEG-PWY" type="Pathway" url="http://BioCyc.org/ECOLI/NEW-IMAGE?object=ARGDEG-PWY"/>
        </class>
        <class comment="" fullname="Aspartate Degradation" name="ASPARTATE-DEG" type="Category" url="http://BioCyc.org/ECOLI/NEW-IMAGE?object=ASPARTATE-DEG">
          <instance comment="" fullname="aspartate biosynthesis" name="ASPARTATESYN-PWY" type="Pathway" url="http://BioCyc.org/ECOLI/NEW-IMAGE?object=ASPARTATESYN-PWY"/>
        </class>
        <class comment="" fullname="Cysteine Degradation" name="CYSTEINE-DEG" type="Category" url="http://BioCyc.org/ECOLI/NEW-IMAGE?object=CYSTEINE-DEG">
          <instance comment="" fullname="L-cysteine degradation II" name="LCYSDEG-PWY" type="Pathway" url="http://BioCyc.org/ECOLI/NEW-IMAGE?object=LCYSDEG-PWY"/>
        </class>
        <class comment="" fullname="Glutamate Degradation" name="GLUTAMATE-DEG" type="Category" url="http://BioCyc.org/ECOLI/NEW-IMAGE?object=GLUTAMATE-DEG">
          <instance comment="" fullname="glutamate degradation II" name="GLUTDEG-PWY" type="Pathway" url="http://BioCyc.org/ECOLI/NEW-IMAGE?object=GLUTDEG-PWY"/>
        </class>
        <class comment="" fullname="Glutamine Degradation" name="GLUTAMINE-DEG" type="Category" url="http://BioCyc.org/ECOLI/NEW-IMAGE?object=GLUTAMINE-DEG">
          <instance comment="" fullname="glutamine degradation I" name="GLUTAMINDEG-PWY" type="Pathway" url="http://BioCyc.org/ECOLI/NEW-IMAGE?object=GLUTAMINDEG-PWY"/>
        </class>
        <class comment="" fullname="Glycine Degradation" name="GLYCINE-DEG" type="Category" url="http://BioCyc.org/ECOLI/NEW-IMAGE?object=GLYCINE-DEG">
          <instance comment="" fullname="glycine cleavage complex" name="GLYCLEAV-PWY" type="Pathway" url="http://BioCyc.org/ECOLI/NEW-IMAGE?object=GLYCLEAV-PWY"/>
        </class>
        <class comment="" fullname="Lysine Degradation" name="LYSINE-DEG" type="Category" url="http://BioCyc.org/ECOLI/NEW-IMAGE?object=LYSINE-DEG">
          <instance comment="" fullname="lysine degradation I" name="PWY0-461" type="Pathway" url="http://BioCyc.org/ECOLI/NEW-IMAGE?object=PWY0-461"/>
        </class>
        <class comment="" fullname="Miscellaneous Amino Acids Degradation" name="MISCELLANEOUS-DEG" type="Category" url="http://BioCyc.org/ECOLI/NEW-IMAGE?object=MISCELLANEOUS-DEG">
          <class comment="" fullname="Taurine Degradation" name="Taurine-degradation" type="Category" url="http://BioCyc.org/ECOLI/NEW-IMAGE?object=Taurine-degradation">
            <instance comment="" fullname="taurine degradation IV" name="PWY0-981" type="Pathway" url="http://BioCyc.org/ECOLI/NEW-IMAGE?object=PWY0-981"/>
          </class>
        </class>
        <class comment="" fullname="Proline Degradation" name="PROLINE-DEG" type="Category" url="http://BioCyc.org/ECOLI/NEW-IMAGE?object=PROLINE-DEG">
          <instance comment="" fullname="proline degradation I" name="PROUT-PWY" type="Pathway" url="http://BioCyc.org/ECOLI/NEW-IMAGE?object=PROUT-PWY"/>
        </class>
        <class comment="" fullname="Serine Degradation" name="SERINE-DEG" type="Category" url="http://BioCyc.org/ECOLI/NEW-IMAGE?object=SERINE-DEG">
          <instance comment="" fullname="L-serine degradation" name="SERDEG-PWY" type="Pathway" url="http://BioCyc.org/ECOLI/NEW-IMAGE?object=SERDEG-PWY"/>
        </class>
        <class comment="" fullname="Threonine Degradation" name="THREONINE-DEG" type="Category" url="http://BioCyc.org/ECOLI/NEW-IMAGE?object=THREONINE-DEG">
          <instance comment="" fullname="superpathway of threonine metabolism" name="THREOCAT-PWY" type="Pathway" url="http://BioCyc.org/ECOLI/NEW-IMAGE?object=THREOCAT-PWY"/>
          <instance comment="" fullname="threonine degradation I" name="PWY-5437" type="Pathway" url="http://BioCyc.org/ECOLI/NEW-IMAGE?object=PWY-5437"/>
          <instance comment="" fullname="threonine degradation II" name="THREONINE-DEG2-PWY" type="Pathway" url="http://BioCyc.org/ECOLI/NEW-IMAGE?object=THREONINE-DEG2-PWY"/>
          <instance comment="" fullname="threonine degradation III (to methylglyoxal)" name="THRDLCTCAT-PWY" type="Pathway" url="http://BioCyc.org/ECOLI/NEW-IMAGE?object=THRDLCTCAT-PWY"/>
          <instance comment="" fullname="threonine degradation IV" name="PWY-5436" type="Pathway" url="http://BioCyc.org/ECOLI/NEW-IMAGE?object=PWY-5436"/>
        </class>
        <class comment="" fullname="Tryptophan Degradation" name="TRYPTOPHAN-DEG" type="Category" url="http://BioCyc.org/ECOLI/NEW-IMAGE?object=TRYPTOPHAN-DEG">
          <instance comment="" fullname="tryptophan degradation II (via pyruvate)" name="TRYPDEG-PWY" type="Pathway" url="http://BioCyc.org/ECOLI/NEW-IMAGE?object=TRYPDEG-PWY"/>
        </class>
      </class>
      <class comment="" fullname="Aromatic Compounds Degradation" name="AROMATIC-COMPOUNDS-DEGRADATION" type="Category" url="http://BioCyc.org/ECOLI/NEW-IMAGE?object=AROMATIC-COMPOUNDS-DEGRADATION">
        <instance comment="" fullname="3-phenylpropionate and 3-(3-hydroxyphenyl)propionate degradation" name="PWY0-1277" type="Pathway" url="http://BioCyc.org/ECOLI/NEW-IMAGE?object=PWY0-1277"/>
        <class comment="" fullname="Phenolic Compounds Degradation" name="Phenolic-Compounds-Degradation" type="Category" url="http://BioCyc.org/ECOLI/NEW-IMAGE?object=Phenolic-Compounds-Degradation">
          <instance comment="" fullname="3-phenylpropionate and 3-(3-hydroxyphenyl)propionate degradation to 2-oxopent-4-enoate" name="HCAMHPDEG-PWY" type="Pathway" url="http://BioCyc.org/ECOLI/NEW-IMAGE?object=HCAMHPDEG-PWY"/>
          <instance comment="" fullname="phenylethylamine degradation" name="2PHENDEG-PWY" type="Pathway" url="http://BioCyc.org/ECOLI/NEW-IMAGE?object=2PHENDEG-PWY"/>
          <class comment="" fullname="Phenylacetate Degradation" name="Phenylacetate-Degradation" type="Category" url="http://BioCyc.org/ECOLI/NEW-IMAGE?object=Phenylacetate-Degradation">
            <instance comment="" fullname="phenylacetate degradation I" name="PWY0-321" type="Pathway" url="http://BioCyc.org/ECOLI/NEW-IMAGE?object=PWY0-321"/>
          </class>
        </class>
      </class>
      <class comment="" fullname="C1 Compounds Utilization and Assimilation" name="C1-COMPOUNDS" type="Category" url="http://BioCyc.org/ECOLI/NEW-IMAGE?object=C1-COMPOUNDS">
        <class comment="" fullname="Formaldehyde Oxidation" name="Formaldehyde-Oxidation" type="Category" url="http://BioCyc.org/ECOLI/NEW-IMAGE?object=Formaldehyde-Oxidation">
          <instance comment="" fullname="formaldehyde oxidation II (glutathione-dependent)" name="PWY-1801" type="Pathway" url="http://BioCyc.org/ECOLI/NEW-IMAGE?object=PWY-1801"/>
        </class>
      </class>
      <class comment="" fullname="Carbohydrates Degradation" name="Carbohydrates-Degradation" type="Category" url="http://BioCyc.org/ECOLI/NEW-IMAGE?object=Carbohydrates-Degradation">
        <instance comment="" fullname="2-oxopentenoate degradation" name="PWY-5162" type="Pathway" url="http://BioCyc.org/ECOLI/NEW-IMAGE?object=PWY-5162"/>
        <instance comment="" fullname="chitobiose degradation" name="PWY0-1309" type="Pathway" url="http://BioCyc.org/ECOLI/NEW-IMAGE?object=PWY0-1309"/>
        <class comment="" fullname="Polysaccharides Degradation" name="POLYSACCHARIDES-DEG" type="Category" url="http://BioCyc.org/ECOLI/NEW-IMAGE?object=POLYSACCHARIDES-DEG">
          <class comment="" fullname="Glycogen Degradation" name="Glycogen-Degradation" type="Category" url="http://BioCyc.org/ECOLI/NEW-IMAGE?object=Glycogen-Degradation">
            <instance comment="" fullname="glycogen degradation I" name="GLYCOCAT-PWY" type="Pathway" url="http://BioCyc.org/ECOLI/NEW-IMAGE?object=GLYCOCAT-PWY"/>
          </class>
        </class>
        <class comment="" fullname="Sugars Degradation" name="Sugars-And-Polysaccharides" type="Category" url="http://BioCyc.org/ECOLI/NEW-IMAGE?object=Sugars-And-Polysaccharides">
          <instance comment="" fullname="2-&lt;I&gt;O&lt;/I&gt;-&amp;alpha;-mannosyl-D-glycerate degradation" name="PWY0-1300" type="Pathway" url="http://BioCyc.org/ECOLI/NEW-IMAGE?object=PWY0-1300"/>
          <instance comment="" fullname="&lt;i&gt;N&lt;/i&gt;-acetylneuraminate and &lt;i&gt;N&lt;/i&gt;-acetylmannosamine degradation" name="PWY0-1324" type="Pathway" url="http://BioCyc.org/ECOLI/NEW-IMAGE?object=PWY0-1324"/>
          <instance comment="" fullname="D-allose degradation" name="PWY0-44" type="Pathway" url="http://BioCyc.org/ECOLI/NEW-IMAGE?object=PWY0-44"/>
          <instance comment="" fullname="D-mannose degradation" name="MANNCAT-PWY" type="Pathway" url="http://BioCyc.org/ECOLI/NEW-IMAGE?object=MANNCAT-PWY"/>
          <instance comment="" fullname="fructose degradation" name="PWY0-1314" type="Pathway" url="http://BioCyc.org/ECOLI/NEW-IMAGE?object=PWY0-1314"/>
          <instance comment="" fullname="fucose degradation" name="FUCCAT-PWY" type="Pathway" url="http://BioCyc.org/ECOLI/NEW-IMAGE?object=FUCCAT-PWY"/>
          <instance comment="" fullname="glucose and glucose-1-phosphate degradation" name="GLUCOSE1PMETAB-PWY" type="Pathway" url="http://BioCyc.org/ECOLI/NEW-IMAGE?object=GLUCOSE1PMETAB-PWY"/>
          <instance comment="" fullname="L-lyxose degradation" name="LYXMET-PWY" type="Pathway" url="http://BioCyc.org/ECOLI/NEW-IMAGE?object=LYXMET-PWY"/>
          <instance comment="" fullname="melibiose degradation" name="PWY0-1301" type="Pathway" url="http://BioCyc.org/ECOLI/NEW-IMAGE?object=PWY0-1301"/>
          <instance comment="" fullname="rhamnose degradation" name="RHAMCAT-PWY" type="Pathway" url="http://BioCyc.org/ECOLI/NEW-IMAGE?object=RHAMCAT-PWY"/>
          <instance comment="" fullname="ribose degradation" name="RIBOKIN-PWY" type="Pathway" url="http://BioCyc.org/ECOLI/NEW-IMAGE?object=RIBOKIN-PWY"/>
          <instance comment="" fullname="UDP-galactose biosynthesis (salvage pathway from galactose using UDP-glucose)" name="GALACTMETAB-PWY" type="Pathway" url="http://BioCyc.org/ECOLI/NEW-IMAGE?object=GALACTMETAB-PWY"/>
          <class comment="" fullname="D-arabinose Degradation" name="D-Arabinose-Degradation" type="Category" url="http://BioCyc.org/ECOLI/NEW-IMAGE?object=D-Arabinose-Degradation">
            <instance comment="" fullname="D-arabinose degradation I" name="DARABCATK12-PWY" type="Pathway" url="http://BioCyc.org/ECOLI/NEW-IMAGE?object=DARABCATK12-PWY"/>
          </class>
          <class comment="" fullname="L-arabinose Degradation" name="L-Arabinose-Degradation" type="Category" url="http://BioCyc.org/ECOLI/NEW-IMAGE?object=L-Arabinose-Degradation">
            <instance comment="" fullname="L-arabinose degradation I" name="ARABCAT-PWY" type="Pathway" url="http://BioCyc.org/ECOLI/NEW-IMAGE?object=ARABCAT-PWY"/>
          </class>
          <class comment="" fullname="Lactose Degradation" name="LACTOSE-DEG" type="Category" url="http://BioCyc.org/ECOLI/NEW-IMAGE?object=LACTOSE-DEG">
            <instance comment="" fullname="lactose degradation III" name="BGALACT-PWY" type="Pathway" url="http://BioCyc.org/ECOLI/NEW-IMAGE?object=BGALACT-PWY"/>
          </class>
          <class comment="" fullname="Trehalose Degradation" name="Trehalose-Degradation" type="Category" url="http://BioCyc.org/ECOLI/NEW-IMAGE?object=Trehalose-Degradation">
            <instance comment="" fullname="trehalose degradation I (low osmolarity)" name="TREDEGLOW-PWY" type="Pathway" url="http://BioCyc.org/ECOLI/NEW-IMAGE?object=TREDEGLOW-PWY"/>
            <instance comment="" fullname="trehalose degradation II (trehalase)" name="PWY0-1182" type="Pathway" url="http://BioCyc.org/ECOLI/NEW-IMAGE?object=PWY0-1182"/>
          </class>
          <class comment="" fullname="Xylose Degradation" name="Xylose-Degradation" type="Category" url="http://BioCyc.org/ECOLI/NEW-IMAGE?object=Xylose-Degradation">
            <instance comment="" fullname="xylose degradation I" name="XYLCAT-PWY" type="Pathway" url="http://BioCyc.org/ECOLI/NEW-IMAGE?object=XYLCAT-PWY"/>
          </class>
        </class>
      </class>
      <class comment="" fullname="Carboxylates Degradation" name="CARBOXYLATES-DEG" type="Category" url="http://BioCyc.org/ECOLI/NEW-IMAGE?object=CARBOXYLATES-DEG">
        <instance comment="" fullname="acetate conversion to acetyl-CoA" name="PWY0-1313" type="Pathway" url="http://BioCyc.org/ECOLI/NEW-IMAGE?object=PWY0-1313"/>
        <instance comment="" fullname="acetyl-CoA biosynthesis (from pyruvate)" name="PYRUVDEHYD-PWY" type="Pathway" url="http://BioCyc.org/ECOLI/NEW-IMAGE?object=PYRUVDEHYD-PWY"/>
        <instance comment="" fullname="glycolate and glyoxylate degradation I" name="GLYCOLATEMET-PWY" type="Pathway" url="http://BioCyc.org/ECOLI/NEW-IMAGE?object=GLYCOLATEMET-PWY"/>
        <instance comment="" fullname="glycolate and glyoxylate degradation II" name="GLYOXDEG-PWY" type="Pathway" url="http://BioCyc.org/ECOLI/NEW-IMAGE?object=GLYOXDEG-PWY"/>
        <instance comment="" fullname="L-ascorbate degradation, anaerobic" name="PWY0-301" type="Pathway" url="http://BioCyc.org/ECOLI/NEW-IMAGE?object=PWY0-301"/>
        <instance comment="" fullname="superpathway of acetate utilization and formation" name="ACETATEUTIL-PWY" type="Pathway" url="http://BioCyc.org/ECOLI/NEW-IMAGE?object=ACETATEUTIL-PWY"/>
        <class comment="" fullname="Acetate Formation" name="Acetate-Formation" type="Category" url="http://BioCyc.org/ECOLI/NEW-IMAGE?object=Acetate-Formation">
          <instance comment="" fullname="acetate formation from acetyl-CoA I" name="PWY0-1312" type="Pathway" url="http://BioCyc.org/ECOLI/NEW-IMAGE?object=PWY0-1312"/>
        </class>
        <class comment="" fullname="Propionate Degradation" name="Propionate-Degradation" type="Category" url="http://BioCyc.org/ECOLI/NEW-IMAGE?object=Propionate-Degradation">
          <instance comment="" fullname="methylmalonyl pathway" name="PROPIONMET-PWY" type="Pathway" url="http://BioCyc.org/ECOLI/NEW-IMAGE?object=PROPIONMET-PWY"/>
          <class comment="" fullname="2-Methylcitrate Cycle" name="Methyl-Citrate-Cycle" type="Category" url="http://BioCyc.org/ECOLI/NEW-IMAGE?object=Methyl-Citrate-Cycle">
            <instance comment="" fullname="2-methylcitrate cycle I" name="PWY0-42" type="Pathway" url="http://BioCyc.org/ECOLI/NEW-IMAGE?object=PWY0-42"/>
          </class>
        </class>
        <class comment="" fullname="Succinate Degradation" name="SUCC-DEG" type="Category" url="http://BioCyc.org/ECOLI/NEW-IMAGE?object=SUCC-DEG">
          <instance comment="" fullname="conversion of succinate to propionate" name="PWY0-43" type="Pathway" url="http://BioCyc.org/ECOLI/NEW-IMAGE?object=PWY0-43"/>
        </class>
      </class>
      <class comment="" fullname="Degradation/Utilization/Assimilation - Other" name="Other-Degradation" type="Category" url="http://BioCyc.org/ECOLI/NEW-IMAGE?object=Other-Degradation">
        <instance comment="" fullname="removal of superoxide radicals" name="DETOX1-PWY" type="Pathway" url="http://BioCyc.org/ECOLI/NEW-IMAGE?object=DETOX1-PWY"/>
      </class>
      <class comment="" fullname="Fatty Acid and Lipids Degradation" name="Fatty-Acid-and-Lipid-Degradation" type="Category" url="http://BioCyc.org/ECOLI/NEW-IMAGE?object=Fatty-Acid-and-Lipid-Degradation">
        <instance comment="" fullname="acetoacetate degradation (to acetyl CoA)" name="ACETOACETATE-DEG-PWY" type="Pathway" url="http://BioCyc.org/ECOLI/NEW-IMAGE?object=ACETOACETATE-DEG-PWY"/>
        <class comment="" fullname="Fatty Acids Degradation" name="Fatty-Acid-Degradation" type="Category" url="http://BioCyc.org/ECOLI/NEW-IMAGE?object=Fatty-Acid-Degradation">
          <instance comment="" fullname="fatty acid &amp;beta;-oxidation I" name="FAO-PWY" type="Pathway" url="http://BioCyc.org/ECOLI/NEW-IMAGE?object=FAO-PWY"/>
          <instance comment="" fullname="oleate &amp;beta;-oxidation" name="PWY0-1337" type="Pathway" url="http://BioCyc.org/ECOLI/NEW-IMAGE?object=PWY0-1337"/>
        </class>
      </class>
      <class comment="" fullname="Inorganic Nutrients Metabolism" name="Noncarbon-Nutrients" type="Category" url="http://BioCyc.org/ECOLI/NEW-IMAGE?object=Noncarbon-Nutrients">
        <class comment="" fullname="Nitrogen Compounds Metabolism" name="NITROGEN-DEG" type="Category" url="http://BioCyc.org/ECOLI/NEW-IMAGE?object=NITROGEN-DEG">
          <instance comment="" fullname="cyanate degradation" name="CYANCAT-PWY" type="Pathway" url="http://BioCyc.org/ECOLI/NEW-IMAGE?object=CYANCAT-PWY"/>
          <instance comment="" fullname="superpathway of glutamate biosynthesis" name="AMMASSIM-PWY" type="Pathway" url="http://BioCyc.org/ECOLI/NEW-IMAGE?object=AMMASSIM-PWY"/>
        </class>
        <class comment="" fullname="Sulfur Compounds Metabolism" name="Sulfur-Assimilation" type="Category" url="http://BioCyc.org/ECOLI/NEW-IMAGE?object=Sulfur-Assimilation">
          <instance comment="" fullname="two-component alkanesulfonate monooxygenase" name="ALKANEMONOX-PWY" type="Pathway" url="http://BioCyc.org/ECOLI/NEW-IMAGE?object=ALKANEMONOX-PWY"/>
          <class comment="" fullname="Sulfate Reduction" name="Sulfate-Reduction" type="Category" url="http://BioCyc.org/ECOLI/NEW-IMAGE?object=Sulfate-Reduction">
            <instance comment="" fullname="sulfate reduction I (assimilatory)" name="SO4ASSIM-PWY" type="Pathway" url="http://BioCyc.org/ECOLI/NEW-IMAGE?object=SO4ASSIM-PWY"/>
          </class>
        </class>
      </class>
      <class comment="" fullname="Nucleosides and Nucleotides Degradation and Recycling" name="NUCLEO-DEG" type="Category" url="http://BioCyc.org/ECOLI/NEW-IMAGE?object=NUCLEO-DEG">
        <instance comment="" fullname="degradation of purine ribonucleosides" name="PWY0-1296" type="Pathway" url="http://BioCyc.org/ECOLI/NEW-IMAGE?object=PWY0-1296"/>
        <instance comment="" fullname="degradation of pyrimidine deoxyribonucleosides" name="PWY0-1298" type="Pathway" url="http://BioCyc.org/ECOLI/NEW-IMAGE?object=PWY0-1298"/>
        <instance comment="" fullname="degradation of pyrimidine ribonucleosides" name="PWY0-1295" type="Pathway" url="http://BioCyc.org/ECOLI/NEW-IMAGE?object=PWY0-1295"/>
        <instance comment="" fullname="purine deoxyribonucleosides degradation" name="PWY0-1297" type="Pathway" url="http://BioCyc.org/ECOLI/NEW-IMAGE?object=PWY0-1297"/>
      </class>
      <class comment="" fullname="Secondary Metabolites Degradation" name="SECONDARY-METABOLITE-DEGRADATION" type="Category" url="http://BioCyc.org/ECOLI/NEW-IMAGE?object=SECONDARY-METABOLITE-DEGRADATION">
        <class comment="" fullname="Sugar Derivatives Degradation" name="Sugar-Derivatives" type="Category" url="http://BioCyc.org/ECOLI/NEW-IMAGE?object=Sugar-Derivatives">
          <instance comment="" fullname="1,6-anhydro-&lt;i&gt;N&lt;/i&gt;-acetylmuramic acid recycling" name="PWY0-1261" type="Pathway" url="http://BioCyc.org/ECOLI/NEW-IMAGE?object=PWY0-1261"/>
          <instance comment="" fullname="&lt;i&gt;N&lt;/i&gt;-acetylglucosamine degradation" name="GLUAMCAT-PWY" type="Pathway" url="http://BioCyc.org/ECOLI/NEW-IMAGE?object=GLUAMCAT-PWY"/>
          <instance comment="" fullname="fructoselysine and psicoselysine degradation" name="PWY0-521" type="Pathway" url="http://BioCyc.org/ECOLI/NEW-IMAGE?object=PWY0-521"/>
          <class comment="" fullname="Sugar Acids Degradation" name="SUGAR-ACIDS-DEG" type="Category" url="http://BioCyc.org/ECOLI/NEW-IMAGE?object=SUGAR-ACIDS-DEG">
            <instance comment="" fullname="&amp;beta;-D-glucuronide and D-glucuronate degradation" name="GLUCUROCAT-PWY" type="Pathway" url="http://BioCyc.org/ECOLI/NEW-IMAGE?object=GLUCUROCAT-PWY"/>
            <instance comment="" fullname="&lt;i&gt;D&lt;/i&gt;-glucarate degradation" name="GLUCARDEG-PWY" type="Pathway" url="http://BioCyc.org/ECOLI/NEW-IMAGE?object=GLUCARDEG-PWY"/>
            <instance comment="" fullname="D-galactarate degradation" name="GALACTARDEG-PWY" type="Pathway" url="http://BioCyc.org/ECOLI/NEW-IMAGE?object=GALACTARDEG-PWY"/>
            <instance comment="" fullname="D-galactonate degradation" name="GALACTCAT-PWY" type="Pathway" url="http://BioCyc.org/ECOLI/NEW-IMAGE?object=GALACTCAT-PWY"/>
            <instance comment="" fullname="D-galacturonate degradation" name="GALACTUROCAT-PWY" type="Pathway" url="http://BioCyc.org/ECOLI/NEW-IMAGE?object=GALACTUROCAT-PWY"/>
            <instance comment="" fullname="ketogluconate metabolism" name="KETOGLUCONMET-PWY" type="Pathway" url="http://BioCyc.org/ECOLI/NEW-IMAGE?object=KETOGLUCONMET-PWY"/>
            <instance comment="" fullname="L-galactonate degradation" name="PWY0-1306" type="Pathway" url="http://BioCyc.org/ECOLI/NEW-IMAGE?object=PWY0-1306"/>
            <instance comment="" fullname="L-idonate degradation" name="IDNCAT-PWY" type="Pathway" url="http://BioCyc.org/ECOLI/NEW-IMAGE?object=IDNCAT-PWY"/>
          </class>
          <class comment="" fullname="Sugar Alcohols Degradation" name="SUGAR-ALCOHOLS-DEG" type="Category" url="http://BioCyc.org/ECOLI/NEW-IMAGE?object=SUGAR-ALCOHOLS-DEG">
            <instance comment="" fullname="galactitol degradation" name="GALACTITOLCAT-PWY" type="Pathway" url="http://BioCyc.org/ECOLI/NEW-IMAGE?object=GALACTITOLCAT-PWY"/>
            <instance comment="" fullname="mannitol degradation I" name="MANNIDEG-PWY" type="Pathway" url="http://BioCyc.org/ECOLI/NEW-IMAGE?object=MANNIDEG-PWY"/>
            <instance comment="" fullname="sorbitol degradation" name="SORBDEG-PWY" type="Pathway" url="http://BioCyc.org/ECOLI/NEW-IMAGE?object=SORBDEG-PWY"/>
            <instance comment="" fullname="superpathway of hexitol degradation" name="HEXITOLDEGSUPER-PWY" type="Pathway" url="http://BioCyc.org/ECOLI/NEW-IMAGE?object=HEXITOLDEGSUPER-PWY"/>
          </class>
        </class>
      </class>
    </class>
    <class comment="" fullname="Detoxification" name="Detoxification" type="Category" url="http://BioCyc.org/ECOLI/NEW-IMAGE?object=Detoxification">
      <class comment="" fullname="Acid Resistance" name="Acid-Resistance" type="Category" url="http://BioCyc.org/ECOLI/NEW-IMAGE?object=Acid-Resistance">
        <instance comment="" fullname="arginine dependent acid resistance" name="PWY0-1299" type="Pathway" url="http://BioCyc.org/ECOLI/NEW-IMAGE?object=PWY0-1299"/>
        <instance comment="" fullname="glutamate dependent acid resistance" name="PWY0-1305" type="Pathway" url="http://BioCyc.org/ECOLI/NEW-IMAGE?object=PWY0-1305"/>
      </class>
      <class comment="" fullname="Methylglyoxal Detoxification" name="Methylglyoxal-Detoxification" type="Category" url="http://BioCyc.org/ECOLI/NEW-IMAGE?object=Methylglyoxal-Detoxification">
        <instance comment="" fullname="methylglyoxal degradation I" name="PWY-5386" type="Pathway" url="http://BioCyc.org/ECOLI/NEW-IMAGE?object=PWY-5386"/>
        <instance comment="" fullname="methylglyoxal degradation II" name="PWY-901" type="Pathway" url="http://BioCyc.org/ECOLI/NEW-IMAGE?object=PWY-901"/>
        <instance comment="" fullname="methylglyoxal degradation III" name="PWY-5453" type="Pathway" url="http://BioCyc.org/ECOLI/NEW-IMAGE?object=PWY-5453"/>
        <instance comment="" fullname="methylglyoxal degradation IV" name="PWY-5459" type="Pathway" url="http://BioCyc.org/ECOLI/NEW-IMAGE?object=PWY-5459"/>
      </class>
    </class>
    <class comment="" fullname="Generation of precursor metabolites and energy" name="Energy-Metabolism" type="Category" url="http://BioCyc.org/ECOLI/NEW-IMAGE?object=Energy-Metabolism">
      <instance comment="" fullname="acetyl-CoA biosynthesis (from pyruvate)" name="PYRUVDEHYD-PWY" type="Pathway" url="http://BioCyc.org/ECOLI/NEW-IMAGE?object=PYRUVDEHYD-PWY"/>
      <instance comment="" fullname="Entner-Doudoroff pathway I" name="ENTNER-DOUDOROFF-PWY" type="Pathway" url="http://BioCyc.org/ECOLI/NEW-IMAGE?object=ENTNER-DOUDOROFF-PWY"/>
      <instance comment="" fullname="superpathway of glycolysis and Entner-Doudoroff" name="GLYCOLYSIS-E-D" type="Pathway" url="http://BioCyc.org/ECOLI/NEW-IMAGE?object=GLYCOLYSIS-E-D"/>
      <class comment="" fullname="Fermentation" name="Fermentation" type="Category" url="http://BioCyc.org/ECOLI/NEW-IMAGE?object=Fermentation">
        <instance comment="" fullname="mixed acid fermentation" name="FERMENTATION-PWY" type="Pathway" url="http://BioCyc.org/ECOLI/NEW-IMAGE?object=FERMENTATION-PWY"/>
      </class>
      <class comment="" fullname="Glycolysis" name="GLYCOLYSIS-VARIANTS" type="Category" url="http://BioCyc.org/ECOLI/NEW-IMAGE?object=GLYCOLYSIS-VARIANTS">
        <instance comment="" fullname="glycolysis I" name="GLYCOLYSIS" type="Pathway" url="http://BioCyc.org/ECOLI/NEW-IMAGE?object=GLYCOLYSIS"/>
        <instance comment="" fullname="superpathway of glycolysis, pyruvate dehydrogenase, TCA, and glyoxylate bypass" name="GLYCOLYSIS-TCA-GLYOX-BYPASS" type="Pathway" url="http://BioCyc.org/ECOLI/NEW-IMAGE?object=GLYCOLYSIS-TCA-GLYOX-BYPASS"/>
      </class>
      <class comment="" fullname="Pentose Phosphate Pathways" name="Pentose-Phosphate-Cycle" type="Category" url="http://BioCyc.org/ECOLI/NEW-IMAGE?object=Pentose-Phosphate-Cycle">
        <instance comment="" fullname="pentose phosphate pathway" name="PENTOSE-P-PWY" type="Pathway" url="http://BioCyc.org/ECOLI/NEW-IMAGE?object=PENTOSE-P-PWY"/>
        <instance comment="" fullname="pentose phosphate pathway (non-oxidative branch)" name="NONOXIPENT-PWY" type="Pathway" url="http://BioCyc.org/ECOLI/NEW-IMAGE?object=NONOXIPENT-PWY"/>
        <instance comment="" fullname="pentose phosphate pathway (oxidative branch)" name="OXIDATIVEPENT-PWY" type="Pathway" url="http://BioCyc.org/ECOLI/NEW-IMAGE?object=OXIDATIVEPENT-PWY"/>
      </class>
      <class comment="" fullname="Respiration" name="Respiration" type="Category" url="http://BioCyc.org/ECOLI/NEW-IMAGE?object=Respiration">
        <instance comment="" fullname="2-ketoglutarate dehydrogenase complex" name="PWY-5084" type="Pathway" url="http://BioCyc.org/ECOLI/NEW-IMAGE?object=PWY-5084"/>
        <class comment="" fullname="Aerobic Respiration" name="AEROBIC-RESPIRATION" type="Category" url="http://BioCyc.org/ECOLI/NEW-IMAGE?object=AEROBIC-RESPIRATION">
          <instance comment="" fullname="NADH to cytochrome &lt;i&gt;bd&lt;/i&gt; oxidase electron transfer" name="PWY0-1334" type="Pathway" url="http://BioCyc.org/ECOLI/NEW-IMAGE?object=PWY0-1334"/>
          <instance comment="" fullname="NADH to cytochrome &lt;i&gt;bo&lt;/i&gt; oxidase electron transfer" name="PWY0-1335" type="Pathway" url="http://BioCyc.org/ECOLI/NEW-IMAGE?object=PWY0-1335"/>
          <instance comment="" fullname="succinate to cytochrome &lt;i&gt;bd&lt;/i&gt; oxidase electron transfer" name="PWY0-1353" type="Pathway" url="http://BioCyc.org/ECOLI/NEW-IMAGE?object=PWY0-1353"/>
          <instance comment="" fullname="succinate to cytochrome &lt;i&gt;bo&lt;/i&gt; oxidase electron transfer" name="PWY0-1329" type="Pathway" url="http://BioCyc.org/ECOLI/NEW-IMAGE?object=PWY0-1329"/>
        </class>
        <class comment="" fullname="Anaerobic Respiration" name="ANAEROBIC-RESPIRATION" type="Category" url="http://BioCyc.org/ECOLI/NEW-IMAGE?object=ANAEROBIC-RESPIRATION">
          <instance comment="" fullname="formate to dimethyl sulfoxide electron transfer" name="PWY0-1356" type="Pathway" url="http://BioCyc.org/ECOLI/NEW-IMAGE?object=PWY0-1356"/>
          <instance comment="" fullname="formate to nitrate electron transfer" name="PWY0-1321" type="Pathway" url="http://BioCyc.org/ECOLI/NEW-IMAGE?object=PWY0-1321"/>
          <instance comment="" fullname="formate to trimethylamine N-oxide electron transfer" name="PWY0-1355" type="Pathway" url="http://BioCyc.org/ECOLI/NEW-IMAGE?object=PWY0-1355"/>
          <instance comment="" fullname="NADH to dimethyl sulfoxide electron transfer" name="PWY0-1348" type="Pathway" url="http://BioCyc.org/ECOLI/NEW-IMAGE?object=PWY0-1348"/>
          <instance comment="" fullname="NADH to fumarate electron transfer" name="PWY0-1336" type="Pathway" url="http://BioCyc.org/ECOLI/NEW-IMAGE?object=PWY0-1336"/>
          <instance comment="" fullname="NADH to nitrate electron transfer" name="PWY0-1352" type="Pathway" url="http://BioCyc.org/ECOLI/NEW-IMAGE?object=PWY0-1352"/>
          <instance comment="" fullname="NADH to trimethylamine N-oxide electron transfer" name="PWY0-1347" type="Pathway" url="http://BioCyc.org/ECOLI/NEW-IMAGE?object=PWY0-1347"/>
          <instance comment="" fullname="respiration (anaerobic)" name="ANARESP1-PWY" type="Pathway" url="http://BioCyc.org/ECOLI/NEW-IMAGE?object=ANARESP1-PWY"/>
        </class>
      </class>
      <class comment="" fullname="TCA cycle" name="TCA-VARIANTS" type="Category" url="http://BioCyc.org/ECOLI/NEW-IMAGE?object=TCA-VARIANTS">
        <instance comment="" fullname="glyoxylate cycle" name="GLYOXYLATE-BYPASS" type="Pathway" url="http://BioCyc.org/ECOLI/NEW-IMAGE?object=GLYOXYLATE-BYPASS"/>
        <instance comment="" fullname="pyruvate oxidation pathway" name="PYRUVOX-PWY" type="Pathway" url="http://BioCyc.org/ECOLI/NEW-IMAGE?object=PYRUVOX-PWY"/>
        <instance comment="" fullname="superpathway of glycolysis, pyruvate dehydrogenase, TCA, and glyoxylate bypass" name="GLYCOLYSIS-TCA-GLYOX-BYPASS" type="Pathway" url="http://BioCyc.org/ECOLI/NEW-IMAGE?object=GLYCOLYSIS-TCA-GLYOX-BYPASS"/>
        <instance comment="" fullname="superpathway of glyoxylate bypass and TCA" name="TCA-GLYOX-BYPASS" type="Pathway" url="http://BioCyc.org/ECOLI/NEW-IMAGE?object=TCA-GLYOX-BYPASS"/>
        <instance comment="" fullname="TCA cycle" name="TCA" type="Pathway" url="http://BioCyc.org/ECOLI/NEW-IMAGE?object=TCA"/>
      </class>
    </class>
    <class comment="" fullname="Signal transduction pathways" name="Signaling-Pathways" type="Category" url="http://BioCyc.org/ECOLI/NEW-IMAGE?object=Signaling-Pathways">
      <instance comment="" fullname="ArcAB Two-Component Signal Transduction System" name="ARCB-PWY" type="Pathway" url="http://BioCyc.org/ECOLI/NEW-IMAGE?object=ARCB-PWY"/>
      <instance comment="" fullname="AtoSC Two-Component Signal Transduction System" name="ATO-PWY" type="Pathway" url="http://BioCyc.org/ECOLI/NEW-IMAGE?object=ATO-PWY"/>
      <instance comment="" fullname="BaeSR Two-Component Signal Transduction System" name="BAE-PWY" type="Pathway" url="http://BioCyc.org/ECOLI/NEW-IMAGE?object=BAE-PWY"/>
      <instance comment="" fullname="BarA-UvrY Two-Component Signal Transduction System" name="PWY0-21" type="Pathway" url="http://BioCyc.org/ECOLI/NEW-IMAGE?object=PWY0-21"/>
      <instance comment="" fullname="BasSR Two-Component Signal Transduction System" name="BAS-PWY" type="Pathway" url="http://BioCyc.org/ECOLI/NEW-IMAGE?object=BAS-PWY"/>
      <instance comment="" fullname="Chemotactic Signal Transduction System" name="CHE-PWY" type="Pathway" url="http://BioCyc.org/ECOLI/NEW-IMAGE?object=CHE-PWY"/>
      <instance comment="" fullname="CpxAR Two-Component Signal Transduction System" name="CPX-PWY" type="Pathway" url="http://BioCyc.org/ECOLI/NEW-IMAGE?object=CPX-PWY"/>
      <instance comment="" fullname="CreCB Two-Component Signal Transduction System" name="CRE-PWY" type="Pathway" url="http://BioCyc.org/ECOLI/NEW-IMAGE?object=CRE-PWY"/>
      <instance comment="" fullname="EvgSA Two-Component Signal Transduction System" name="EVG-PWY" type="Pathway" url="http://BioCyc.org/ECOLI/NEW-IMAGE?object=EVG-PWY"/>
      <instance comment="" fullname="KdpDE Two-Component Signal Transduction System" name="KDP-PWY" type="Pathway" url="http://BioCyc.org/ECOLI/NEW-IMAGE?object=KDP-PWY"/>
      <instance comment="" fullname="NarQ Nitrate/Nitrite-Dependent Two-Component Regulatory System" name="NARQ-PWY" type="Pathway" url="http://BioCyc.org/ECOLI/NEW-IMAGE?object=NARQ-PWY"/>
      <instance comment="" fullname="NarX Nitrate/Nitrite-Dependent Two-Component Regulatory System" name="NARX-PWY" type="Pathway" url="http://BioCyc.org/ECOLI/NEW-IMAGE?object=NARX-PWY"/>
      <instance comment="" fullname="Nitrogen Regulation Two-Component System" name="NRI-PWY" type="Pathway" url="http://BioCyc.org/ECOLI/NEW-IMAGE?object=NRI-PWY"/>
      <instance comment="" fullname="Osmoregulatory Two-Component Signal Transduction System" name="OMP-PWY" type="Pathway" url="http://BioCyc.org/ECOLI/NEW-IMAGE?object=OMP-PWY"/>
      <instance comment="" fullname="PhoQP Two-Component Signal Transduction System" name="PHOQ-PWY" type="Pathway" url="http://BioCyc.org/ECOLI/NEW-IMAGE?object=PHOQ-PWY"/>
      <instance comment="" fullname="PhoRB Two-Component Signal Transduction System" name="PHOR-PWY" type="Pathway" url="http://BioCyc.org/ECOLI/NEW-IMAGE?object=PHOR-PWY"/>
      <instance comment="" fullname="RcsCB Two-Component Signal Transduction System" name="RCS-PWY" type="Pathway" url="http://BioCyc.org/ECOLI/NEW-IMAGE?object=RCS-PWY"/>
      <instance comment="" fullname="RstBA Two-Component Signal Transduction System" name="RST-PWY" type="Pathway" url="http://BioCyc.org/ECOLI/NEW-IMAGE?object=RST-PWY"/>
      <instance comment="" fullname="TorSR Two-Component Signal Transduction System" name="TOR-PWY" type="Pathway" url="http://BioCyc.org/ECOLI/NEW-IMAGE?object=TOR-PWY"/>
      <instance comment="" fullname="UhpBA Two-Component Signal Transduction System" name="UHP-PWY" type="Pathway" url="http://BioCyc.org/ECOLI/NEW-IMAGE?object=UHP-PWY"/>
      <instance comment="" fullname="ZraSR Two-Component Signal Transduction System" name="HYD-PWY" type="Pathway" url="http://BioCyc.org/ECOLI/NEW-IMAGE?object=HYD-PWY"/>
    </class>
    <class comment="" fullname="Superpathways" name="Super-Pathways" type="Category" url="http://BioCyc.org/ECOLI/NEW-IMAGE?object=Super-Pathways">
      <instance comment="" fullname="3-phenylpropionate and 3-(3-hydroxyphenyl)propionate degradation" name="PWY0-1277" type="Pathway" url="http://BioCyc.org/ECOLI/NEW-IMAGE?object=PWY0-1277"/>
      <instance comment="" fullname="allantoin degradation IV (anaerobic)" name="PWY0-41" type="Pathway" url="http://BioCyc.org/ECOLI/NEW-IMAGE?object=PWY0-41"/>
      <instance comment="" fullname="arginine biosynthesis I" name="ARGSYN-PWY" type="Pathway" url="http://BioCyc.org/ECOLI/NEW-IMAGE?object=ARGSYN-PWY"/>
      <instance comment="" fullname="aspartate superpathway" name="PWY0-781" type="Pathway" url="http://BioCyc.org/ECOLI/NEW-IMAGE?object=PWY0-781"/>
      <instance comment="" fullname="de novo biosynthesis of pyrimidine ribonucleotides" name="PWY0-162" type="Pathway" url="http://BioCyc.org/ECOLI/NEW-IMAGE?object=PWY0-162"/>
      <instance comment="" fullname="enterobactin biosynthesis" name="ENTBACSYN-PWY" type="Pathway" url="http://BioCyc.org/ECOLI/NEW-IMAGE?object=ENTBACSYN-PWY"/>
      <instance comment="" fullname="fatty acid biosynthesis - initial steps I" name="FASYN-INITIAL-PWY" type="Pathway" url="http://BioCyc.org/ECOLI/NEW-IMAGE?object=FASYN-INITIAL-PWY"/>
      <instance comment="" fullname="homoserine and methionine biosynthesis" name="METSYN-PWY" type="Pathway" url="http://BioCyc.org/ECOLI/NEW-IMAGE?object=METSYN-PWY"/>
      <instance comment="" fullname="ketogluconate metabolism" name="KETOGLUCONMET-PWY" type="Pathway" url="http://BioCyc.org/ECOLI/NEW-IMAGE?object=KETOGLUCONMET-PWY"/>
      <instance comment="" fullname="methionine and methyl-donor-molecule biosynthesis" name="MET-SAM-PWY" type="Pathway" url="http://BioCyc.org/ECOLI/NEW-IMAGE?object=MET-SAM-PWY"/>
      <instance comment="" fullname="methylglyoxal degradation IV" name="PWY-5459" type="Pathway" url="http://BioCyc.org/ECOLI/NEW-IMAGE?object=PWY-5459"/>
      <instance comment="" fullname="O-antigen biosynthesis" name="OANTIGEN-PWY" type="Pathway" url="http://BioCyc.org/ECOLI/NEW-IMAGE?object=OANTIGEN-PWY"/>
      <instance comment="" fullname="pentose phosphate pathway" name="PENTOSE-P-PWY" type="Pathway" url="http://BioCyc.org/ECOLI/NEW-IMAGE?object=PENTOSE-P-PWY"/>
      <instance comment="" fullname="phospholipid biosynthesis I" name="PHOSLIPSYN-PWY" type="Pathway" url="http://BioCyc.org/ECOLI/NEW-IMAGE?object=PHOSLIPSYN-PWY"/>
      <instance comment="" fullname="polyisoprenoid biosynthesis (&lt;i&gt;E. coli&lt;/i&gt;)" name="POLYISOPRENSYN-PWY" type="Pathway" url="http://BioCyc.org/ECOLI/NEW-IMAGE?object=POLYISOPRENSYN-PWY"/>
      <instance comment="" fullname="pyruvate oxidation pathway" name="PYRUVOX-PWY" type="Pathway" url="http://BioCyc.org/ECOLI/NEW-IMAGE?object=PYRUVOX-PWY"/>
      <instance comment="" fullname="superpathway of &lt;i&gt;N&lt;/i&gt;-acetylglucosamine, &lt;i&gt;N&lt;/i&gt;-acetylmannosamine and &lt;i&gt;N&lt;/i&gt;-acetylneuraminate degradation" name="GLCMANNANAUT-PWY" type="Pathway" url="http://BioCyc.org/ECOLI/NEW-IMAGE?object=GLCMANNANAUT-PWY"/>
      <instance comment="" fullname="superpathway of acetate utilization and formation" name="ACETATEUTIL-PWY" type="Pathway" url="http://BioCyc.org/ECOLI/NEW-IMAGE?object=ACETATEUTIL-PWY"/>
      <instance comment="" fullname="superpathway of alanine biosynthesis" name="PWY0-1061" type="Pathway" url="http://BioCyc.org/ECOLI/NEW-IMAGE?object=PWY0-1061"/>
      <instance comment="" fullname="superpathway of arginine and ornithine degradation" name="ORNARGDEG-PWY" type="Pathway" url="http://BioCyc.org/ECOLI/NEW-IMAGE?object=ORNARGDEG-PWY"/>
      <instance comment="" fullname="superpathway of arginine and polyamine biosynthesis" name="ARG+POLYAMINE-SYN" type="Pathway" url="http://BioCyc.org/ECOLI/NEW-IMAGE?object=ARG%2bPOLYAMINE-SYN"/>
      <instance comment="" fullname="superpathway of arginine, putrescine, and 4-aminobutyrate degradation" name="ARGDEG-PWY" type="Pathway" url="http://BioCyc.org/ECOLI/NEW-IMAGE?object=ARGDEG-PWY"/>
      <instance comment="" fullname="superpathway of asparagine biosynthesis" name="PWY0-1325" type="Pathway" url="http://BioCyc.org/ECOLI/NEW-IMAGE?object=PWY0-1325"/>
      <instance comment="" fullname="superpathway of biosynthesis of aspartate and asparagine; interconversion of aspartate and asparagine." name="ASPASN-PWY" type="Pathway" url="http://BioCyc.org/ECOLI/NEW-IMAGE?object=ASPASN-PWY"/>
      <instance comment="" fullname="superpathway of chorismate" name="ALL-CHORISMATE-PWY" type="Pathway" url="http://BioCyc.org/ECOLI/NEW-IMAGE?object=ALL-CHORISMATE-PWY"/>
      <instance comment="" fullname="superpathway of D-glucarate and D-galactarate degradation" name="GLUCARGALACTSUPER-PWY" type="Pathway" url="http://BioCyc.org/ECOLI/NEW-IMAGE?object=GLUCARGALACTSUPER-PWY"/>
      <instance comment="" fullname="superpathway of fatty acid biosynthesis" name="PWY0-881" type="Pathway" url="http://BioCyc.org/ECOLI/NEW-IMAGE?object=PWY0-881"/>
      <instance comment="" fullname="superpathway of fucose and rhamnose degradation" name="FUC-RHAMCAT-PWY" type="Pathway" url="http://BioCyc.org/ECOLI/NEW-IMAGE?object=FUC-RHAMCAT-PWY"/>
      <instance comment="" fullname="superpathway of gluconate degradation" name="GLUCONSUPER-PWY" type="Pathway" url="http://BioCyc.org/ECOLI/NEW-IMAGE?object=GLUCONSUPER-PWY"/>
      <instance comment="" fullname="superpathway of glutamate biosynthesis" name="AMMASSIM-PWY" type="Pathway" url="http://BioCyc.org/ECOLI/NEW-IMAGE?object=AMMASSIM-PWY"/>
      <instance comment="" fullname="superpathway of glycol metabolism and degradation" name="GLYCOL-GLYOXDEG-PWY" type="Pathway" url="http://BioCyc.org/ECOLI/NEW-IMAGE?object=GLYCOL-GLYOXDEG-PWY"/>
      <instance comment="" fullname="superpathway of glycolysis and Entner-Doudoroff" name="GLYCOLYSIS-E-D" type="Pathway" url="http://BioCyc.org/ECOLI/NEW-IMAGE?object=GLYCOLYSIS-E-D"/>
      <instance comment="" fullname="superpathway of glycolysis, pyruvate dehydrogenase, TCA, and glyoxylate bypass" name="GLYCOLYSIS-TCA-GLYOX-BYPASS" type="Pathway" url="http://BioCyc.org/ECOLI/NEW-IMAGE?object=GLYCOLYSIS-TCA-GLYOX-BYPASS"/>
      <instance comment="" fullname="superpathway of glyoxylate bypass and TCA" name="TCA-GLYOX-BYPASS" type="Pathway" url="http://BioCyc.org/ECOLI/NEW-IMAGE?object=TCA-GLYOX-BYPASS"/>
      <instance comment="" fullname="superpathway of hexitol degradation" name="HEXITOLDEGSUPER-PWY" type="Pathway" url="http://BioCyc.org/ECOLI/NEW-IMAGE?object=HEXITOLDEGSUPER-PWY"/>
      <instance comment="" fullname="superpathway of hexuronide and hexuronate degradation" name="GALACT-GLUCUROCAT-PWY" type="Pathway" url="http://BioCyc.org/ECOLI/NEW-IMAGE?object=GALACT-GLUCUROCAT-PWY"/>
      <instance comment="" fullname="superpathway of histidine, purine, and pyrimidine biosynthesis" name="PRPP-PWY" type="Pathway" url="http://BioCyc.org/ECOLI/NEW-IMAGE?object=PRPP-PWY"/>
      <instance comment="" fullname="superpathway of KDO&lt;SUB&gt;2&lt;/SUB&gt;-lipid A biosynthesis" name="KDO-NAGLIPASYN-PWY" type="Pathway" url="http://BioCyc.org/ECOLI/NEW-IMAGE?object=KDO-NAGLIPASYN-PWY"/>
      <instance comment="" fullname="superpathway of leucine, valine, and isoleucine biosynthesis" name="BRANCHED-CHAIN-AA-SYN-PWY" type="Pathway" url="http://BioCyc.org/ECOLI/NEW-IMAGE?object=BRANCHED-CHAIN-AA-SYN-PWY"/>
      <instance comment="" fullname="superpathway of lipopolysaccharide biosynthesis" name="LPSSYN-PWY" type="Pathway" url="http://BioCyc.org/ECOLI/NEW-IMAGE?object=LPSSYN-PWY"/>
      <instance comment="" fullname="superpathway of lysine, threonine, methionine, and S-adenosyl-L-methionine biosynthesis" name="P4-PWY" type="Pathway" url="http://BioCyc.org/ECOLI/NEW-IMAGE?object=P4-PWY"/>
      <instance comment="" fullname="superpathway of menaquinone-8 biosynthesis" name="PWY-5838" type="Pathway" url="http://BioCyc.org/ECOLI/NEW-IMAGE?object=PWY-5838"/>
      <instance comment="" fullname="superpathway of methylglyoxal degradation" name="METHGLYUT-PWY" type="Pathway" url="http://BioCyc.org/ECOLI/NEW-IMAGE?object=METHGLYUT-PWY"/>
      <instance comment="" fullname="superpathway of ornithine degradation" name="ORNDEG-PWY" type="Pathway" url="http://BioCyc.org/ECOLI/NEW-IMAGE?object=ORNDEG-PWY"/>
      <instance comment="" fullname="superpathway of pantothenate and coenzyme A biosynthesis" name="PANTOSYN-PWY" type="Pathway" url="http://BioCyc.org/ECOLI/NEW-IMAGE?object=PANTOSYN-PWY"/>
      <instance comment="" fullname="superpathway of phenylalanine, tyrosine, and tryptophan biosynthesis" name="COMPLETE-ARO-PWY" type="Pathway" url="http://BioCyc.org/ECOLI/NEW-IMAGE?object=COMPLETE-ARO-PWY"/>
      <instance comment="" fullname="superpathway of polyamine biosynthesis I" name="POLYAMSYN-PWY" type="Pathway" url="http://BioCyc.org/ECOLI/NEW-IMAGE?object=POLYAMSYN-PWY"/>
      <instance comment="" fullname="superpathway of pyridoxal 5'-phosphate biosynthesis and salvage" name="PWY0-845" type="Pathway" url="http://BioCyc.org/ECOLI/NEW-IMAGE?object=PWY0-845"/>
      <instance comment="" fullname="superpathway of serine and glycine biosynthesis" name="SER-GLYSYN-PWY" type="Pathway" url="http://BioCyc.org/ECOLI/NEW-IMAGE?object=SER-GLYSYN-PWY"/>
      <instance comment="" fullname="superpathway of sulfate assimilation and cysteine biosynthesis" name="SULFATE-CYS-PWY" type="Pathway" url="http://BioCyc.org/ECOLI/NEW-IMAGE?object=SULFATE-CYS-PWY"/>
      <instance comment="" fullname="superpathway of threonine metabolism" name="THREOCAT-PWY" type="Pathway" url="http://BioCyc.org/ECOLI/NEW-IMAGE?object=THREOCAT-PWY"/>
      <instance comment="" fullname="threonine biosynthesis" name="THRESYN-PWY" type="Pathway" url="http://BioCyc.org/ECOLI/NEW-IMAGE?object=THRESYN-PWY"/>
    </class>
  </class>
</ontology>
