# Supplementary material for: MetNetGE: interactive views of biological networks and ontologies
Source: BMC Bioinformatics. 2010 Sep 17;11:469. doi: 10.1186/1471-2105-11-469 (PMC2946353; doi:10.1186/1471-2105-11-469)
Supplement: Additional file 2 — MetNetGE source code. This is the source code of MetNetGE. Please go to MetNetGE.org to find the latest version, dependency packages and tutorials. [file 1471-2105-11-469-S2.ZIP › MetNetGE-1.0.3/SampleData/PathwayOntology/EColiPathwayGene.xml]

<?xml version="1.0" encoding="UTF-8"?>
<OntologyEntity>
  <instance comment="" name="PWY0-42" type="pathway" url="">
    <entity comment="acetyl-CoA synthetase" name="acs" type="gene" url="EC:6.2.1.1"/>
    <entity comment="aconitase B" name="acnB" type="gene" url="EC:4.2.1.3"/>
    <entity comment="2-methylcitrate dehydratase" name="prpD" type="gene" url="EC:4.2.1.79"/>
    <entity comment="2-methylisocitrate lyase" name="prpB" type="gene" url="EC:4.1.3.30"/>
    <entity comment="methylcitrate synthase" name="prpC" type="gene" url="EC:2.3.3.5"/>
  </instance>
  <instance comment="" name="PWY0-43" type="pathway" url="">
    <entity comment="methylmalonyl-CoA decarboxylase" name="scpB" type="gene" url="EC:4.1.1.41"/>
    <entity comment="propionyl-CoA:succinate CoA transferase" name="scpC" type="gene" url="EC:2.8.3.-"/>
    <entity comment="methylmalonyl-CoA mutase" name="scpA" type="gene" url="EC:5.4.99.2"/>
  </instance>
  <instance comment="" name="ARGDEG-PWY" type="pathway" url="">
    <entity comment="gamma-glutamylputrescine oxidase" name="puuB" type="gene" url="EC:No EC#"/>
    <entity comment="putrescine aminotransferase" name="ygjG" type="gene" url="EC:2.6.1.82"/>
    <entity comment="4-aminobutyrate transaminase" name="gabT" type="gene" url="EC:2.6.1.19"/>
    <entity comment="glutamate-putrescine ligase" name="puuA" type="gene" url="EC:6.3.1.11"/>
    <entity comment="gamma-glutamyl-gamma-aminobutyrate hydrolase" name="puuD" type="gene" url="EC:3.5.1.94"/>
    <entity comment="succinate semialdehyde dehydrogenase, NAD+-dependent" name="sad" type="gene" url="EC:1.2.1.24"/>
    <entity comment="gamma-glutamyl-gamma-aminobutyraldehyde dehydrogenase" name="puuC" type="gene" url="EC:1.2.1.-"/>
    <entity comment="gamma-aminobutyraldehyde dehydrogenase" name="ydcW" type="gene" url="EC:1.2.1.19"/>
    <entity comment="succinate semialdehyde dehydrogenase, NADP+-dependent" name="gabD" type="gene" url="EC:1.2.1.16"/>
    <entity comment="4-aminobutyrate aminotransferase" name="puuE" type="gene" url="EC:2.6.1.19"/>
    <entity comment="agmatinase" name="speB" type="gene" url="EC:3.5.3.11"/>
    <entity comment="arginine decarboxylase, biosynthetic" name="speA" type="gene" url="EC:4.1.1.19"/>
  </instance>
  <instance comment="" name="PWY0-44" type="pathway" url="">
    <entity comment="allulose-6-phosphate 3-epimerase" name="alsE" type="gene" url="EC:5.1.3.-"/>
    <entity comment="D-allose kinase" name="alsK" type="gene" url="EC:2.7.1.55"/>
    <entity comment="ribose-5-phosphate isomerase" name="rpiB" type="gene" url="EC:5.3.1.6"/>
  </instance>
  <instance comment="" name="MANNIDEG-PWY" type="pathway" url="">
    <entity comment="mannitol-1-phosphate 5-dehydrogenase" name="mtlD" type="gene" url="EC:1.1.1.17"/>
  </instance>
  <instance comment="" name="ACETOACETATE-DEG-PWY" type="pathway" url="">
    <entity comment="acetyl-CoA acetyltransferase" name="atoB" type="gene" url="EC:2.3.1.9"/>
    <entity comment="acetoacetyl-CoA transferase" name="atoA" type="gene" url="EC:2.8.3.-"/>
    <entity comment="acetoacetyl-CoA transferase" name="atoD" type="gene" url="EC:2.8.3.-"/>
  </instance>
  <instance comment="" name="MET-SAM-PWY" type="pathway" url="">
    <entity comment="cystathionine beta-lyase" name="malY" type="gene" url="EC:4.4.1.8"/>
    <entity comment="aspartate kinase" name="lysC" type="gene" url="EC:2.7.2.4"/>
    <entity comment="Cobalamin-independent homocysteine transmethylase" name="metE" type="gene" url="EC:2.1.1.14"/>
    <entity comment="aspartate kinase" name="thrA" type="gene" url="EC:2.7.2.4"/>
    <entity comment="O-succinylhomoserine(thiol)-lyase" name="metB" type="gene" url="EC:2.5.1.48"/>
    <entity comment="cystathionine-beta-lyase" name="metC" type="gene" url="EC:4.4.1.8"/>
    <entity comment="homoserine O-succinyltransferase" name="metA" type="gene" url="EC:2.3.1.46"/>
    <entity comment="aspartate semialdehyde dehydrogenase" name="asd" type="gene" url="EC:1.2.1.11"/>
    <entity comment="methionine adenosyltransferase" name="metK" type="gene" url="EC:2.5.1.6"/>
    <entity comment="Cobalamin-dependent homocysteine transmethylase" name="metH" type="gene" url="EC:2.1.1.13"/>
    <entity comment="aspartate kinase" name="metL" type="gene" url="EC:2.7.2.4"/>
  </instance>
  <instance comment="" name="METHGLYUT-PWY" type="pathway" url="">
    <entity comment="methylglyoxal reductase" name="yeaE" type="gene" url="EC:No EC#"/>
    <entity comment="D-lactate dehydrogenase" name="dld" type="gene" url="EC:1.1.2.4"/>
    <entity comment="glycerol dehydrogenase" name="gldA" type="gene" url="EC:1.1.1.6"/>
    <entity comment="glyoxalase I" name="gloA" type="gene" url="EC:4.4.1.5"/>
    <entity comment="S-lactoylglutathione hydrolase" name="yeiG" type="gene" url="EC:3.1.2.6"/>
    <entity comment="2,5-diketo-D-gluconate reductase B" name="dkgB" type="gene" url="EC:1.1.1.274"/>
    <entity comment="2,5-diketo-D-gluconate reductase A" name="dkgA" type="gene" url="EC:1.1.1.274"/>
    <entity comment="L-lactate dehydrogenase" name="lldD" type="gene" url="EC:No EC#"/>
    <entity comment="methylglyoxal reductase" name="yghZ" type="gene" url="EC:No EC#"/>
    <entity comment="glyoxalase II" name="gloB" type="gene" url="EC:3.1.2.6"/>
    <entity comment="glycolaldehyde dehydrogenase" name="aldA" type="gene" url="EC:1.2.1.21"/>
  </instance>
  <instance comment="" name="ALL-CHORISMATE-PWY" type="pathway" url="">
    <entity comment="aminodeoxychorismate synthase" name="pabA" type="gene" url="EC:2.6.1.85"/>
    <entity comment="aromatic-amino-acid transaminase" name="aspC" type="gene" url="EC:2.6.1.57"/>
    <entity comment="shikimate dehydrogenase" name="ydiB" type="gene" url="EC:1.1.1.282"/>
    <entity comment="tyrosine aminotransferase" name="tyrB" type="gene" url="EC:2.6.1.57"/>
    <entity comment="prephenate dehydrogenase" name="tyrA" type="gene" url="EC:1.3.1.12"/>
    <entity comment="chorismate synthase" name="aroC" type="gene" url="EC:4.2.3.5"/>
    <entity comment="(1R,6R)-2-succinyl-6-hydroxy-2,4-cyclohexadiene-1-carboxylate synthase" name="menH" type="gene" url="EC:4.2.99.20"/>
    <entity comment="shikimate dehydrogenase" name="aroE" type="gene" url="EC:1.1.1.25"/>
    <entity comment="2-dehydro-3-deoxyphosphoheptonate aldolase" name="aroF" type="gene" url="EC:2.5.1.54"/>
    <entity comment="2-dehydro-3-deoxyphosphoheptonate aldolase" name="aroG" type="gene" url="EC:2.5.1.54"/>
    <entity comment="2-succinyl-5-enolpyruvyl-6-hydroxy-3-cyclohexene-1-carboxylate synthase" name="menD" type="gene" url="EC:2.2.1.9"/>
    <entity comment="o-succinylbenzoate-CoA ligase" name="menE" type="gene" url="EC:6.2.1.26"/>
    <entity comment="isochorismate synthase" name="menF" type="gene" url="EC:5.4.4.2"/>
    <entity comment="shikimate kinase" name="aroK" type="gene" url="EC:2.7.1.71"/>
    <entity comment="shikimate kinase" name="aroL" type="gene" url="EC:2.7.1.71"/>
    <entity comment="1,4-dihydroxy-2-naphthoate octaprenyltransferase" name="menA" type="gene" url="EC:2.5.1.-"/>
    <entity comment="naphthoate-CoA synthase" name="menB" type="gene" url="EC:4.1.3.36"/>
    <entity comment="o-succinylbenzoate synthase" name="menC" type="gene" url="EC:4.2.1.113"/>
    <entity comment="2,3-dihydro-2,3-dihydroxybenzoate dehydrogenase" name="entA" type="gene" url="EC:1.3.1.28"/>
    <entity comment="dihydropteroate synthase" name="folP" type="gene" url="EC:2.5.1.15"/>
    <entity comment="isochorismate synthase" name="entC" type="gene" url="EC:5.4.4.2"/>
    <entity comment="isochorismatase" name="entB" type="gene" url="EC:3.3.2.1"/>
    <entity comment="enterobactin synthase multienzyme complex" name="entE" type="gene" url="EC:No EC#"/>
    <entity comment="enterobactin synthase multienzyme complex" name="entD" type="gene" url="EC:No EC#"/>
    <entity comment="enterobactin synthase multienzyme complex" name="entF" type="gene" url="EC:No EC#"/>
    <entity comment="tryptophan synthase, beta subunit dimer" name="trpB" type="gene" url="EC:4.2.1.20"/>
    <entity comment="phosphoribosylanthranilate isomerase" name="trpC" type="gene" url="EC:5.3.1.24"/>
    <entity comment="indoleglycerol phosphate aldolase" name="trpA" type="gene" url="EC:No EC#"/>
    <entity comment="anthranilate synthase" name="trpD" type="gene" url="EC:4.1.3.27"/>
    <entity comment="anthranilate synthase" name="trpE" type="gene" url="EC:4.1.3.27"/>
    <entity comment="GTP cyclohydrolase" name="folE" type="gene" url="EC:3.5.4.16"/>
    <entity comment="methylenetetrahydrofolate dehydrogenase-(NADP+)" name="folD" type="gene" url="EC:1.5.1.5"/>
    <entity comment="dihydrofolate reductase" name="folA" type="gene" url="EC:1.5.1.3"/>
    <entity comment="dihydrofolate synthetase" name="folC" type="gene" url="EC:6.3.2.12"/>
    <entity comment="dihydroneopterin aldolase" name="folB" type="gene" url="EC:4.1.2.25"/>
    <entity comment="phosphoribosylglycinamide formyltransferase" name="purN" type="gene" url="EC:2.1.2.2"/>
    <entity comment="2-dehydro-3-deoxyphosphoheptonate aldolase" name="aroH" type="gene" url="EC:2.5.1.54"/>
    <entity comment="6-hydroxymethyl-7,8-dihydropterin pyrophosphokinase" name="folK" type="gene" url="EC:2.7.6.3"/>
    <entity comment="3-octaprenyl-4-hydroxybenzoate decarboxylase" name="ubiX" type="gene" url="EC:4.1.1.-"/>
    <entity comment="aminodeoxychorismate lyase" name="pabC" type="gene" url="EC:4.1.3.38"/>
    <entity comment="dihydroneopterin triphosphate pyrophosphohydrolase" name="nudB" type="gene" url="EC:3.6.1.-"/>
    <entity comment="dihydrofolate reductase" name="folM" type="gene" url="EC:1.5.1.3"/>
    <entity comment="2-octaprenyl-6-methoxyphenol hydroxylase" name="ubiH" type="gene" url="EC:1.14.3.-"/>
    <entity comment="2-octaprenyl-3-methyl-6-methoxy-1,4-benzoquinone hydroxylase" name="ubiF" type="gene" url="EC:No EC#"/>
    <entity comment="2-octaprenyl-6-hydroxyphenol methylase" name="ubiG" type="gene" url="EC:No EC#"/>
    <entity comment="3-octaprenyl-4-hydroxybenzoate carboxy-lyase" name="ubiD" type="gene" url="EC:4.1.1.-"/>
    <entity comment="S-adenosylmethionine:2-DMK methyltransferase" name="ubiE" type="gene" url="EC:2.1.1.-"/>
    <entity comment="2-octaprenylphenol hydroxylase" name="ubiB" type="gene" url="EC:No EC#"/>
    <entity comment="chorismate lyase" name="ubiC" type="gene" url="EC:4.1.3.40"/>
    <entity comment="4-hydroxybenzoate octaprenyltransferase" name="ubiA" type="gene" url="EC:2.5.1.39"/>
    <entity comment="chorismate mutase" name="pheA" type="gene" url="EC:5.4.99.5"/>
    <entity comment="3-phosphoshikimate-1-carboxyvinyltransferase" name="aroA" type="gene" url="EC:2.5.1.19"/>
    <entity comment="3-dehydroquinate synthase" name="aroB" type="gene" url="EC:4.2.3.4"/>
    <entity comment="3-dehydroquinate dehydratase" name="aroD" type="gene" url="EC:4.2.1.10"/>
    <entity comment="aminodeoxychorismate synthase" name="pabB" type="gene" url="EC:2.6.1.85"/>
  </instance>
  <instance comment="" name="PWY0-1313" type="pathway" url="">
    <entity comment="acetyl-CoA synthetase" name="acs" type="gene" url="EC:6.2.1.1"/>
  </instance>
  <instance comment="" name="COBALSYN-PWY" type="pathway" url="">
    <entity comment="nicotinate-nucleotide dimethylbenzimidazole phosphoribosyltransferase" name="cobT" type="gene" url="EC:2.4.2.21"/>
    <entity comment="cobinamide kinase" name="cobU" type="gene" url="EC:2.7.1.156"/>
    <entity comment="alpha-ribazole-5'-P phosphatase" name="cobC" type="gene" url="EC:3.1.3.73"/>
    <entity comment="cobalamin synthase" name="cobS" type="gene" url="EC:2.7.8.26"/>
    <entity comment="cobinamide adenosyltransferase" name="btuR" type="gene" url="EC:2.5.1.17"/>
  </instance>
  <instance comment="" name="2PHENDEG-PWY" type="pathway" url="">
    <entity comment="phenylacetaldehyde dehydrogenase" name="feaB" type="gene" url="EC:1.2.1.39"/>
    <entity comment="phenylethylamine oxidase" name="tynA" type="gene" url="EC:1.4.3.21"/>
  </instance>
  <instance comment="" name="AST-PWY" type="pathway" url="">
    <entity comment="arginine succinyltransferase" name="astA" type="gene" url="EC:2.3.1.109"/>
    <entity comment="succinylarginine dihydrolase" name="astB" type="gene" url="EC:3.5.3.23"/>
    <entity comment="succinylornithine transaminase" name="astC" type="gene" url="EC:2.6.1.81"/>
    <entity comment="succinylglutamate semialdehyde dehydrogenase" name="astD" type="gene" url="EC:1.2.1.71"/>
    <entity comment="succinylglutamate desuccinylase" name="astE" type="gene" url="EC:3.5.1.96"/>
  </instance>
  <instance comment="" name="PWY0-1315" type="pathway" url="">
    <entity comment="L-1,2-propanediol oxidoreductase" name="fucO" type="gene" url="EC:1.1.1.77"/>
  </instance>
  <instance comment="" name="PWY-5667" type="pathway" url="">
    <entity comment="glycerol-3-phosphate-dehydrogenase" name="gpsA" type="gene" url="EC:1.1.1.94"/>
    <entity comment="1-acylglycerol-3-phosphate acyltransferase" name="plsC" type="gene" url="EC:2.3.1.51"/>
    <entity comment="glycerol-3-phosphate acyltransferase" name="plsB" type="gene" url="EC:2.3.1.15"/>
    <entity comment="CDP-diglyceride synthetase" name="cdsA" type="gene" url="EC:2.7.7.41"/>
  </instance>
  <instance comment="" name="NADPHOS-DEPHOS-PWY" type="pathway" url="">
    <entity comment="NAD kinase" name="nadK" type="gene" url="EC:2.7.1.23"/>
    <entity comment="pyridine nucleotide transhydrogenase" name="pntB" type="gene" url="EC:1.6.1.2"/>
    <entity comment="pyridine nucleotide transhydrogenase" name="pntA" type="gene" url="EC:1.6.1.2"/>
  </instance>
  <instance comment="" name="PWY-40" type="pathway" url="">
    <entity comment="agmatinase" name="speB" type="gene" url="EC:3.5.3.11"/>
    <entity comment="arginine decarboxylase, biosynthetic" name="speA" type="gene" url="EC:4.1.1.19"/>
  </instance>
  <instance comment="" name="PWY-46" type="pathway" url="">
    <entity comment="ornithine decarboxylase, biosynthetic" name="speC" type="gene" url="EC:4.1.1.17"/>
  </instance>
  <instance comment="" name="PWY-5084" type="pathway" url="">
    <entity comment="2-oxoglutarate dehydrogenase" name="sucA" type="gene" url="EC:No EC#"/>
    <entity comment="gcv system" name="lpd" type="gene" url="EC:No EC#"/>
    <entity comment="2-oxoglutarate dehydrogenase" name="sucB" type="gene" url="EC:No EC#"/>
  </instance>
  <instance comment="" name="PWY-4381" type="pathway" url="">
    <entity comment="acetyl-CoA carboxylase" name="accD" type="gene" url="EC:6.4.1.2"/>
    <entity comment="acetyl-CoA carboxylase" name="accA" type="gene" url="EC:6.4.1.2"/>
    <entity comment="acetyl-CoA carboxylase" name="accC" type="gene" url="EC:6.4.1.2"/>
    <entity comment="acetyl-CoA carboxylase" name="accB" type="gene" url="EC:6.4.1.2"/>
    <entity comment="malonyl-CoA-ACP transacylase" name="fabD" type="gene" url="EC:2.3.1.39"/>
    <entity comment="beta-ketoacyl-ACP synthase" name="fabH" type="gene" url="EC:2.3.1.180"/>
  </instance>
  <instance comment="" name="PWY-5837" type="pathway" url="">
    <entity comment="(1R,6R)-2-succinyl-6-hydroxy-2,4-cyclohexadiene-1-carboxylate synthase" name="menH" type="gene" url="EC:4.2.99.20"/>
    <entity comment="2-succinyl-5-enolpyruvyl-6-hydroxy-3-cyclohexene-1-carboxylate synthase" name="menD" type="gene" url="EC:2.2.1.9"/>
    <entity comment="o-succinylbenzoate-CoA ligase" name="menE" type="gene" url="EC:6.2.1.26"/>
    <entity comment="isochorismate synthase" name="menF" type="gene" url="EC:5.4.4.2"/>
    <entity comment="naphthoate-CoA synthase" name="menB" type="gene" url="EC:4.1.3.36"/>
    <entity comment="o-succinylbenzoate synthase" name="menC" type="gene" url="EC:4.2.1.113"/>
  </instance>
  <instance comment="" name="PWY0-181" type="pathway" url="">
    <entity comment="thymidine kinase" name="tdk" type="gene" url="EC:2.7.1.21"/>
    <entity comment="thymidine phosphorylase" name="deoA" type="gene" url="EC:2.4.2.4"/>
    <entity comment="cytidine deaminase" name="cdd" type="gene" url="EC:3.5.4.5"/>
  </instance>
  <instance comment="" name="PWY-5155" type="pathway" url="">
    <entity comment="aspartate 1-decarboxylase" name="panD" type="gene" url="EC:4.1.1.11"/>
  </instance>
  <instance comment="" name="PYRIDOXSYN-PWY" type="pathway" url="">
    <entity comment="pyridoxamine 5'-phosphate oxidase" name="pdxH" type="gene" url="EC:1.4.3.5"/>
    <entity comment="pyridoxine 5'-phosphate synthase" name="pdxJ" type="gene" url="EC:2.6.99.2"/>
    <entity comment="4-hydroxy-L-threonine phosphate dehydrogenase, NAD-dependent" name="pdxA" type="gene" url="EC:1.1.1.262"/>
    <entity comment="erythronate-4-phosphate dehydrogenase" name="pdxB" type="gene" url="EC:1.1.1.290"/>
    <entity comment="1-deoxyxylulose-5-phosphate synthase" name="dxs" type="gene" url="EC:2.2.1.7"/>
    <entity comment="phosphohydroxythreonine aminotransferase" name="serC" type="gene" url="EC:2.6.1.52"/>
    <entity comment="erythrose 4-phosphate dehydrogenase" name="epd" type="gene" url="EC:1.2.1.72"/>
  </instance>
  <instance comment="" name="PWY0-901" type="pathway" url="">
    <entity comment="selenide, water dikinase" name="selD" type="gene" url="EC:2.7.9.3"/>
    <entity comment="seryl-tRNA synthetase" name="serS" type="gene" url="EC:6.1.1.11"/>
    <entity comment="selenocysteine synthase" name="selA" type="gene" url="EC:2.9.1.1"/>
  </instance>
  <instance comment="" name="HOMOSER-THRESYN-PWY" type="pathway" url="">
    <entity comment="homoserine kinase" name="thrB" type="gene" url="EC:2.7.1.39"/>
    <entity comment="threonine synthase" name="thrC" type="gene" url="EC:4.2.3.1"/>
  </instance>
  <instance comment="" name="PWY0-1324" type="pathway" url="">
    <entity comment="N-acetylneuraminate lyase" name="nanA" type="gene" url="EC:4.1.3.3"/>
    <entity comment="N-acetylmannosamine kinase" name="nanK" type="gene" url="EC:2.7.1.60"/>
    <entity comment="N-acetylmannosamine-6-phosphate epimerase" name="nanE" type="gene" url="EC:5.1.3.9"/>
  </instance>
  <instance comment="" name="GLUCONSUPER-PWY" type="pathway" url="">
    <entity comment="gluconokinase" name="gntK" type="gene" url="EC:2.7.1.12"/>
    <entity comment="2-keto-3-deoxygluconate 6-phosphate aldolase" name="eda" type="gene" url="EC:4.1.2.14"/>
    <entity comment="6-phosphogluconate dehydrogenase (decarboxylating)" name="gnd" type="gene" url="EC:1.1.1.44"/>
    <entity comment="phosphogluconate dehydratase" name="edd" type="gene" url="EC:4.2.1.12"/>
    <entity comment="ribose-5-phosphate isomerase A" name="rpiA" type="gene" url="EC:5.3.1.6"/>
    <entity comment="gluconokinase" name="idnK" type="gene" url="EC:2.7.1.12"/>
    <entity comment="ribose-5-phosphate isomerase" name="rpiB" type="gene" url="EC:5.3.1.6"/>
  </instance>
  <instance comment="" name="PWY0-662" type="pathway" url="">
    <entity comment="ribose-phosphate diphosphokinase" name="prs" type="gene" url="EC:2.7.6.1"/>
  </instance>
  <instance comment="" name="PYRIDNUCSAL-PWY" type="pathway" url="">
    <entity comment="nicotinate-mononucleotide adenylyltransferase" name="nadD" type="gene" url="EC:2.7.7.18"/>
    <entity comment="putative NAD+ diphosphatase" name="nudC" type="gene" url="EC:3.6.1.22"/>
    <entity comment="nicotinamidase" name="pncA" type="gene" url="EC:3.5.1.19"/>
    <entity comment="NAD+ synthetase, glutamine dependent" name="nadE" type="gene" url="EC:6.3.5.1"/>
    <entity comment="nicotinate phosphoribosyltransferase" name="pncB" type="gene" url="EC:2.4.2.11"/>
  </instance>
  <instance comment="" name="PWY0-1347" type="pathway" url="">
    <entity comment="trimethylamine N-oxide reductase" name="torA" type="gene" url="EC:1.7.2.3"/>
    <entity comment="NADH:ubiquinone oxidoreductase" name="nuoM" type="gene" url="EC:1.6.5.3"/>
    <entity comment="trimethylamine N-oxide reductase" name="torC" type="gene" url="EC:1.7.2.3"/>
    <entity comment="NADH:ubiquinone oxidoreductase" name="nuoN" type="gene" url="EC:1.6.5.3"/>
    <entity comment="NADH:ubiquinone oxidoreductase" name="nuoB" type="gene" url="EC:1.6.5.3"/>
    <entity comment="NADH:ubiquinone oxidoreductase" name="nuoC" type="gene" url="EC:1.6.5.3"/>
    <entity comment="NADH:ubiquinone oxidoreductase" name="nuoA" type="gene" url="EC:1.6.5.3"/>
    <entity comment="NADH:ubiquinone oxidoreductase" name="nuoF" type="gene" url="EC:1.6.5.3"/>
    <entity comment="NADH:ubiquinone oxidoreductase" name="nuoG" type="gene" url="EC:1.6.5.3"/>
    <entity comment="NADH:ubiquinone oxidoreductase" name="nuoE" type="gene" url="EC:1.6.5.3"/>
    <entity comment="NADH:ubiquinone oxidoreductase" name="nuoJ" type="gene" url="EC:1.6.5.3"/>
    <entity comment="NADH:ubiquinone oxidoreductase" name="nuoK" type="gene" url="EC:1.6.5.3"/>
    <entity comment="NADH:ubiquinone oxidoreductase" name="nuoH" type="gene" url="EC:1.6.5.3"/>
    <entity comment="NADH:ubiquinone oxidoreductase" name="nuoI" type="gene" url="EC:1.6.5.3"/>
    <entity comment="trimethylamine N-oxide reductase" name="torY" type="gene" url="EC:1.7.2.3"/>
    <entity comment="NADH:ubiquinone oxidoreductase" name="nuoL" type="gene" url="EC:1.6.5.3"/>
    <entity comment="trimethylamine N-oxide reductase" name="torZ" type="gene" url="EC:1.7.2.3"/>
  </instance>
  <instance comment="" name="SERSYN-PWY" type="pathway" url="">
    <entity comment="phosphoserine phosphatase" name="serB" type="gene" url="EC:3.1.3.3"/>
    <entity comment="phosphohydroxythreonine aminotransferase" name="serC" type="gene" url="EC:2.6.1.52"/>
    <entity comment="D-3-phosphoglycerate dehydrogenase" name="serA" type="gene" url="EC:1.1.1.95"/>
  </instance>
  <instance comment="" name="ALADEG-PWY" type="pathway" url="">
    <entity comment="alanine racemase 1, PLP-binding, biosynthetic" name="alr" type="gene" url="EC:5.1.1.1"/>
    <entity comment="D-amino acid dehydrogenase" name="dadA" type="gene" url="EC:No EC#"/>
    <entity comment="alanine racemase 2, PLP-binding" name="dadX" type="gene" url="EC:5.1.1.1"/>
  </instance>
  <instance comment="" name="ILEUSYN-PWY" type="pathway" url="">
    <entity comment="acetohydroxybutanoate synthase" name="ilvM" type="gene" url="EC:2.2.1.6"/>
    <entity comment="valine transaminase" name="ilvE" type="gene" url="EC:2.6.1.42"/>
    <entity comment="acetohydroxybutanoate synthase" name="ilvN" type="gene" url="EC:2.2.1.6"/>
    <entity comment="acetohydroxybutanoate synthase" name="ilvI" type="gene" url="EC:2.2.1.6"/>
    <entity comment="acetohydroxybutanoate synthase" name="ilvH" type="gene" url="EC:2.2.1.6"/>
    <entity comment="acetohydroxybutanoate synthase" name="ilvG_1" type="gene" url="EC:2.2.1.6"/>
    <entity comment="dihydroxy-acid dehydratase" name="ilvD" type="gene" url="EC:4.2.1.9"/>
    <entity comment="acetohydroxybutanoate synthase" name="ilvG_2" type="gene" url="EC:2.2.1.6"/>
    <entity comment="threonine deaminase" name="ilvA" type="gene" url="EC:4.3.1.19"/>
    <entity comment="acetohydroxy acid isomeroreductase" name="ilvC" type="gene" url="EC:1.1.1.86"/>
    <entity comment="acetohydroxybutanoate synthase" name="ilvB" type="gene" url="EC:2.2.1.6"/>
  </instance>
  <instance comment="" name="THIOREDOX-PWY" type="pathway" url="">
    <entity comment="thioredoxin reductase" name="trxB" type="gene" url="EC:1.8.1.9"/>
  </instance>
  <instance comment="" name="BSUBPOLYAMSYN-PWY" type="pathway" url="">
    <entity comment="adenosylmethionine decarboxylase" name="speD" type="gene" url="EC:4.1.1.50"/>
    <entity comment="spermidine synthase" name="speE" type="gene" url="EC:2.5.1.16"/>
  </instance>
  <instance comment="" name="BIOTIN-SYNTHESIS-PWY" type="pathway" url="">
    <entity comment="biotin synthase" name="bioB" type="gene" url="EC:2.8.1.6"/>
    <entity comment="7,8-diaminopelargonic acid synthase" name="bioA" type="gene" url="EC:2.6.1.62"/>
    <entity comment="8-amino-7-oxononanoate synthase" name="bioF" type="gene" url="EC:2.3.1.47"/>
    <entity comment="dethiobiotin synthetase" name="bioD" type="gene" url="EC:6.3.3.3"/>
  </instance>
  <instance comment="" name="PWY0-163" type="pathway" url="">
    <entity comment="cytidine deaminase" name="cdd" type="gene" url="EC:3.5.4.5"/>
    <entity comment="uridine phosphorylase" name="udp" type="gene" url="EC:2.4.2.3"/>
    <entity comment="cytidylate kinase" name="cmk" type="gene" url="EC:2.7.4.14"/>
    <entity comment="cytosine deaminase" name="codA" type="gene" url="EC:3.5.4.1"/>
    <entity comment="dADP kinase" name="ndk" type="gene" url="EC:2.7.4.6"/>
    <entity comment="cytidine kinase" name="udk" type="gene" url="EC:2.7.1.-"/>
    <entity comment="uracil phosphoribosyltransferase" name="upp" type="gene" url="EC:2.4.2.9"/>
  </instance>
  <instance comment="" name="POLYAMSYN-PWY" type="pathway" url="">
    <entity comment="lysine decarboxylase" name="ldcC" type="gene" url="EC:4.1.1.18"/>
    <entity comment="lysine decarboxylase" name="cadA" type="gene" url="EC:4.1.1.18"/>
    <entity comment="adenosylmethionine decarboxylase" name="speD" type="gene" url="EC:4.1.1.50"/>
    <entity comment="spermidine synthase" name="speE" type="gene" url="EC:2.5.1.16"/>
    <entity comment="agmatinase" name="speB" type="gene" url="EC:3.5.3.11"/>
    <entity comment="ornithine decarboxylase, biosynthetic" name="speC" type="gene" url="EC:4.1.1.17"/>
    <entity comment="arginine decarboxylase, biosynthetic" name="speA" type="gene" url="EC:4.1.1.19"/>
  </instance>
  <instance comment="" name="PWY0-166" type="pathway" url="">
    <entity comment="ADP reductase" name="nrdA" type="gene" url="EC:1.17.4.1"/>
    <entity comment="dADP kinase" name="ndk" type="gene" url="EC:2.7.4.6"/>
    <entity comment="GTP reductase" name="nrdD" type="gene" url="EC:No EC#"/>
    <entity comment="ribonucleoside-diphosphate reductase" name="nrdE" type="gene" url="EC:1.17.4.-"/>
    <entity comment="ribonucleoside-diphosphate reductase" name="nrdF" type="gene" url="EC:1.17.4.-"/>
    <entity comment="thymidylate synthase" name="thyA" type="gene" url="EC:2.1.1.45"/>
    <entity comment="dUTP pyrophosphohydrolase" name="nudI" type="gene" url="EC:3.6.1.23"/>
    <entity comment="ADP reductase" name="nrdB" type="gene" url="EC:1.17.4.1"/>
    <entity comment="dTMP kinase" name="tmk" type="gene" url="EC:2.7.4.9"/>
    <entity comment="deoxyuridine triphosphatase" name="dut" type="gene" url="EC:3.6.1.23"/>
    <entity comment="dCTP deaminase" name="dcd" type="gene" url="EC:3.5.4.13"/>
  </instance>
  <instance comment="" name="PWY0-1305" type="pathway" url="">
    <entity comment="glutamate decarboxylase A" name="gadA" type="gene" url="EC:4.1.1.15"/>
    <entity comment="glutamate decarboxylase B" name="gadB" type="gene" url="EC:4.1.1.15"/>
  </instance>
  <instance comment="" name="PWY0-1306" type="pathway" url="">
    <entity comment="L-galactonate oxidoreductase" name="yjjN" type="gene" url="EC:No EC#"/>
  </instance>
  <instance comment="" name="ALKANEMONOX-PWY" type="pathway" url="">
    <entity comment="FMN reductase" name="ssuE" type="gene" url="EC:1.5.1.29"/>
    <entity comment="alkanesulfonate monooxygenase" name="ssuD" type="gene" url="EC:1.14.14.5"/>
  </instance>
  <instance comment="" name="PWY-901" type="pathway" url="">
    <entity comment="D-lactate dehydrogenase" name="dld" type="gene" url="EC:1.1.2.4"/>
  </instance>
  <instance comment="" name="LEUSYN-PWY" type="pathway" url="">
    <entity comment="isopropylmalate isomerase" name="leuD" type="gene" url="EC:4.2.1.33"/>
    <entity comment="3-isopropylmalate dehydrogenase" name="leuB" type="gene" url="EC:1.1.1.85"/>
    <entity comment="isopropylmalate isomerase" name="leuC" type="gene" url="EC:4.2.1.33"/>
    <entity comment="2-isopropylmalate synthase" name="leuA" type="gene" url="EC:2.3.3.13"/>
    <entity comment="tyrosine aminotransferase" name="tyrB" type="gene" url="EC:2.6.1.57"/>
    <entity comment="valine transaminase" name="ilvE" type="gene" url="EC:2.6.1.42"/>
  </instance>
  <instance comment="" name="PWY-5668" type="pathway" url="">
    <entity comment="phosphatidylglycerophosphatase B" name="pgpB" type="gene" url="EC:3.1.3.27"/>
    <entity comment="cardiolipin synthase" name="ybhO" type="gene" url="EC:2.7.8.-"/>
    <entity comment="cardiolipin synthase" name="cls" type="gene" url="EC:2.7.8.-"/>
    <entity comment="phosphatidylglycerophosphatase A" name="pgpA" type="gene" url="EC:3.1.3.27"/>
    <entity comment="phosphatidylglycerophosphate synthase" name="pgsA" type="gene" url="EC:2.7.8.5"/>
  </instance>
  <instance comment="" name="PWY-5669" type="pathway" url="">
    <entity comment="phosphatidylserine synthase" name="pssA" type="gene" url="EC:2.7.8.8"/>
    <entity comment="phosphatidylserine decarboxylase" name="psd" type="gene" url="EC:4.1.1.65"/>
  </instance>
  <instance comment="" name="GLYCOLATEMET-PWY" type="pathway" url="">
    <entity comment="glyoxylate carboligase" name="gcl" type="gene" url="EC:4.1.1.47"/>
    <entity comment="tartronate semialdehyde reductase" name="glxR" type="gene" url="EC:1.1.1.60"/>
    <entity comment="glycerate kinase" name="glxK" type="gene" url="EC:2.7.1.31"/>
    <entity comment="glycolate oxidase" name="glcD" type="gene" url="EC:1.1.99.14"/>
    <entity comment="glycolate oxidase" name="glcE" type="gene" url="EC:1.1.99.14"/>
    <entity comment="glycolate oxidase" name="glcF" type="gene" url="EC:1.1.99.14"/>
  </instance>
  <instance comment="" name="GLUTSYNIII-PWY" type="pathway" url="">
    <entity comment="glutamate dehydrogenase" name="gdhA" type="gene" url="EC:1.4.1.4"/>
  </instance>
  <instance comment="" name="CYANCAT-PWY" type="pathway" url="">
    <entity comment="carbonic anhydrase" name="cynT" type="gene" url="EC:4.2.1.1"/>
    <entity comment="cyanase" name="cynS" type="gene" url="EC:4.2.1.104"/>
  </instance>
  <instance comment="" name="NARX-PWY" type="pathway" url=""/>
  <instance comment="" name="ALANINE-SYN2-PWY" type="pathway" url="">
    <entity comment="glutamate-pyruvate aminotransferase" name="alaB" type="gene" url="EC:2.6.1.2"/>
  </instance>
  <instance comment="" name="PWY0-1317" type="pathway" url="">
    <entity comment="L-lactate dehydrogenase" name="lldD" type="gene" url="EC:No EC#"/>
    <entity comment="glycolaldehyde dehydrogenase" name="aldA" type="gene" url="EC:1.2.1.21"/>
  </instance>
  <instance comment="" name="PWY-5901" type="pathway" url="">
    <entity comment="2,3-dihydro-2,3-dihydroxybenzoate dehydrogenase" name="entA" type="gene" url="EC:1.3.1.28"/>
    <entity comment="isochorismate synthase" name="entC" type="gene" url="EC:5.4.4.2"/>
    <entity comment="isochorismatase" name="entB" type="gene" url="EC:3.3.2.1"/>
  </instance>
  <instance comment="" name="PWY0-1264" type="pathway" url="">
    <entity comment="biotin-[acetyl-CoA-carboxylase] ligase" name="birA" type="gene" url="EC:6.3.4.15"/>
    <entity comment="acetyl-CoA carboxylase" name="accD" type="gene" url="EC:6.4.1.2"/>
    <entity comment="acetyl-CoA carboxylase" name="accA" type="gene" url="EC:6.4.1.2"/>
    <entity comment="acetyl-CoA carboxylase" name="accC" type="gene" url="EC:6.4.1.2"/>
  </instance>
  <instance comment="" name="PWY0-1261" type="pathway" url="">
    <entity comment="anhydro-N-acetylmuramic acid kinase" name="anmK" type="gene" url="EC:No EC#"/>
    <entity comment="N-acetylmuramic acid 6-phosphate etherase" name="murQ" type="gene" url="EC:4.2.-.-"/>
  </instance>
  <instance comment="" name="COA-PWY" type="pathway" url="">
    <entity comment="dephospho-CoA kinase" name="coaE" type="gene" url="EC:2.7.1.24"/>
    <entity comment="phosphopantetheine adenylyltransferase" name="coaD" type="gene" url="EC:2.7.7.3"/>
    <entity comment="pantothenate kinase" name="coaA" type="gene" url="EC:2.7.1.33"/>
    <entity comment="phosphopantothenoylcysteine synthetase" name="dfp" type="gene" url="EC:6.3.2.5"/>
  </instance>
  <instance comment="" name="FOLSYN-PWY" type="pathway" url="">
    <entity comment="aminodeoxychorismate synthase" name="pabA" type="gene" url="EC:2.6.1.85"/>
    <entity comment="dihydroneopterin triphosphate pyrophosphohydrolase" name="nudB" type="gene" url="EC:3.6.1.-"/>
    <entity comment="GTP cyclohydrolase" name="folE" type="gene" url="EC:3.5.4.16"/>
    <entity comment="methylenetetrahydrofolate dehydrogenase-(NADP+)" name="folD" type="gene" url="EC:1.5.1.5"/>
    <entity comment="dihydrofolate reductase" name="folA" type="gene" url="EC:1.5.1.3"/>
    <entity comment="aminodeoxychorismate synthase" name="pabB" type="gene" url="EC:2.6.1.85"/>
    <entity comment="dihydrofolate synthetase" name="folC" type="gene" url="EC:6.3.2.12"/>
    <entity comment="dihydroneopterin aldolase" name="folB" type="gene" url="EC:4.1.2.25"/>
    <entity comment="dihydrofolate reductase" name="folM" type="gene" url="EC:1.5.1.3"/>
    <entity comment="aminodeoxychorismate lyase" name="pabC" type="gene" url="EC:4.1.3.38"/>
    <entity comment="phosphoribosylglycinamide formyltransferase" name="purN" type="gene" url="EC:2.1.2.2"/>
    <entity comment="6-hydroxymethyl-7,8-dihydropterin pyrophosphokinase" name="folK" type="gene" url="EC:2.7.6.3"/>
    <entity comment="dihydropteroate synthase" name="folP" type="gene" url="EC:2.5.1.15"/>
  </instance>
  <instance comment="" name="ASPARAGINESYN-PWY" type="pathway" url="">
    <entity comment="asparagine synthetase" name="asnB" type="gene" url="EC:6.3.5.4"/>
    <entity comment="asparagine synthetase" name="asnA" type="gene" url="EC:6.3.1.1"/>
  </instance>
  <instance comment="" name="XYLCAT-PWY" type="pathway" url="">
    <entity comment="xylose isomerase" name="xylA" type="gene" url="EC:5.3.1.5"/>
    <entity comment="xylulokinase" name="xylB" type="gene" url="EC:2.7.1.17"/>
  </instance>
  <instance comment="" name="ANARESP1-PWY" type="pathway" url="">
    <entity comment="phosphoenolpyruvate carboxylase" name="ppc" type="gene" url="EC:4.1.1.31"/>
    <entity comment="malate dehydrogenase" name="mdh" type="gene" url="EC:1.1.1.37"/>
    <entity comment="pyruvate formate-lyase" name="pflB" type="gene" url="EC:2.3.1.54"/>
    <entity comment="aconitase B" name="acnB" type="gene" url="EC:4.2.1.3"/>
    <entity comment="aconitase" name="acnA" type="gene" url="EC:4.2.1.3"/>
    <entity comment="pyruvate dehydrogenase multienzyme complex" name="aceE" type="gene" url="EC:1.2.1.-"/>
    <entity comment="fumarase C" name="fumC" type="gene" url="EC:4.2.1.2"/>
    <entity comment="fumarate reductase" name="frdA" type="gene" url="EC:1.3.5.-"/>
    <entity comment="fumarate reductase" name="frdB" type="gene" url="EC:1.3.5.-"/>
    <entity comment="fumarate reductase" name="frdC" type="gene" url="EC:1.3.5.-"/>
    <entity comment="fumarate reductase" name="frdD" type="gene" url="EC:1.3.5.-"/>
    <entity comment="fumarase A" name="fumA" type="gene" url="EC:4.2.1.2"/>
    <entity comment="fumarase B" name="fumB" type="gene" url="EC:4.2.1.2"/>
    <entity comment="enolase" name="eno" type="gene" url="EC:4.2.1.11"/>
    <entity comment="pyruvate kinase" name="pykF" type="gene" url="EC:2.7.1.40"/>
    <entity comment="pyruvate kinase" name="pykA" type="gene" url="EC:2.7.1.40"/>
    <entity comment="isocitrate dehydrogenase" name="icd" type="gene" url="EC:1.1.1.42"/>
    <entity comment="pyruvate formate-lyase" name="tdcE" type="gene" url="EC:2.3.1.54"/>
    <entity comment="pyruvate dehydrogenase multienzyme complex" name="aceF" type="gene" url="EC:1.2.1.-"/>
    <entity comment="formate hydrogenlyase complex" name="hycD" type="gene" url="EC:No EC#"/>
    <entity comment="formate hydrogenlyase complex" name="hycE" type="gene" url="EC:No EC#"/>
    <entity comment="formate hydrogenlyase complex" name="hycF" type="gene" url="EC:No EC#"/>
    <entity comment="formate hydrogenlyase complex" name="hycG" type="gene" url="EC:No EC#"/>
    <entity comment="formate hydrogenlyase complex" name="hycB" type="gene" url="EC:No EC#"/>
    <entity comment="formate hydrogenlyase complex" name="hycC" type="gene" url="EC:No EC#"/>
    <entity comment="citrate synthase" name="gltA" type="gene" url="EC:2.3.3.1"/>
    <entity comment="gcv system" name="lpd" type="gene" url="EC:No EC#"/>
    <entity comment="formate hydrogenlyase complex" name="fdhF" type="gene" url="EC:No EC#"/>
  </instance>
  <instance comment="" name="PWY-5162" type="pathway" url="">
    <entity comment="4-hydroxy-2-ketovalerate aldolase" name="mhpE" type="gene" url="EC:4.1.3.-"/>
    <entity comment="acetaldehyde dehydrogenase" name="mhpF" type="gene" url="EC:1.2.1.10"/>
    <entity comment="acetaldehyde dehydrogenase" name="adhE" type="gene" url="EC:1.2.1.10"/>
    <entity comment="2-keto-4-pentenoate hydratase" name="mhpD" type="gene" url="EC:4.2.1.80"/>
  </instance>
  <instance comment="" name="ARGSYN-PWY" type="pathway" url="">
    <entity comment="carbamoyl phosphate synthetase" name="carA" type="gene" url="EC:6.3.5.5"/>
    <entity comment="argininosuccinate lyase" name="argH" type="gene" url="EC:4.3.2.1"/>
    <entity comment="ornithine carbamoyltransferase" name="argI" type="gene" url="EC:2.1.3.3"/>
    <entity comment="carbamoyl phosphate synthetase" name="carB" type="gene" url="EC:6.3.5.5"/>
    <entity comment="N-acetylglutamate synthase" name="argA" type="gene" url="EC:2.3.1.1"/>
    <entity comment="acetylglutamate kinase" name="argB" type="gene" url="EC:2.7.2.8"/>
    <entity comment="N-acetylglutamylphosphate reductase" name="argC" type="gene" url="EC:1.2.1.38"/>
    <entity comment="acetylornithine transaminase" name="argD" type="gene" url="EC:2.6.1.11"/>
    <entity comment="acetylornithine deacetylase" name="argE" type="gene" url="EC:3.5.1.16"/>
    <entity comment="ornithine carbamoyltransferase" name="argF" type="gene" url="EC:2.1.3.3"/>
    <entity comment="argininosuccinate synthase" name="argG" type="gene" url="EC:6.3.4.5"/>
  </instance>
  <instance comment="" name="RIBOSYN2-PWY" type="pathway" url="">
    <entity comment="GTP cyclohydrolase" name="ribA" type="gene" url="EC:3.5.4.25"/>
    <entity comment="riboflavin synthase" name="ribC" type="gene" url="EC:2.5.1.9"/>
    <entity comment="3,4-dihydroxy-2-butanone 4-phosphate synthase" name="ribB" type="gene" url="EC:4.1.99.12"/>
    <entity comment="6,7-dimethyl-8-ribityllumazine synthase" name="ribE" type="gene" url="EC:No EC#"/>
    <entity comment="diaminohydroxyphosphoribosylaminopyrimidine deaminase" name="ribD" type="gene" url="EC:3.5.4.26"/>
    <entity comment="FMN adenylyltransferase" name="ribF" type="gene" url="EC:2.7.7.2"/>
  </instance>
  <instance comment="" name="KDO-LIPASYN-PWY" type="pathway" url="">
    <entity comment="lauroyl acyltransferase" name="lpxL" type="gene" url="EC:2.3.1.-"/>
    <entity comment="myristoyl-acyl carrier protein (ACP)-dependent acyltransferase" name="lpxM" type="gene" url="EC:2.3.1.-"/>
  </instance>
  <instance comment="" name="GLYCOL-GLYOXDEG-PWY" type="pathway" url="">
    <entity comment="L-1,2-propanediol oxidoreductase" name="fucO" type="gene" url="EC:1.1.1.77"/>
    <entity comment="glyoxylate carboligase" name="gcl" type="gene" url="EC:4.1.1.47"/>
    <entity comment="tartronate semialdehyde reductase" name="glxR" type="gene" url="EC:1.1.1.60"/>
    <entity comment="glycolaldehyde dehydrogenase" name="aldA" type="gene" url="EC:1.2.1.21"/>
    <entity comment="glycerate kinase" name="glxK" type="gene" url="EC:2.7.1.31"/>
    <entity comment="glycolate oxidase" name="glcD" type="gene" url="EC:1.1.99.14"/>
    <entity comment="glycolate oxidase" name="glcE" type="gene" url="EC:1.1.99.14"/>
    <entity comment="glycolate oxidase" name="glcF" type="gene" url="EC:1.1.99.14"/>
    <entity comment="malate synthase G" name="glcB" type="gene" url="EC:2.3.3.9"/>
  </instance>
  <instance comment="" name="SAM-PWY" type="pathway" url="">
    <entity comment="methionine adenosyltransferase" name="metK" type="gene" url="EC:2.5.1.6"/>
  </instance>
  <instance comment="" name="PPGPPMET-PWY" type="pathway" url="">
    <entity comment="guanosine-5'-triphosphate,3'-diphosphate pyrophosphatase" name="gpp" type="gene" url="EC:3.6.1.40"/>
    <entity comment="GDP pyrophosphokinase" name="relA" type="gene" url="EC:2.7.6.5"/>
    <entity comment="GDP diphosphokinase" name="spoT" type="gene" url="EC:2.7.6.5"/>
  </instance>
  <instance comment="" name="GLYCOLYSIS-TCA-GLYOX-BYPASS" type="pathway" url="">
    <entity comment="malate dehydrogenase" name="mdh" type="gene" url="EC:1.1.1.37"/>
    <entity comment="fructose-1,6-bisphosphatase" name="fbp" type="gene" url="EC:3.1.3.11"/>
    <entity comment="succinate dehydrogenase" name="sdhB" type="gene" url="EC:1.3.5.1"/>
    <entity comment="phosphoglycerate kinase" name="pgk" type="gene" url="EC:2.7.2.3"/>
    <entity comment="malate:quinone oxidoreductase" name="mqo" type="gene" url="EC:1.1.99.16"/>
    <entity comment="phosphoglucose isomerase" name="pgi" type="gene" url="EC:5.3.1.9"/>
    <entity comment="phosphoenolpyruvate synthase" name="pps" type="gene" url="EC:2.7.9.2"/>
    <entity comment="fumarase B" name="fumB" type="gene" url="EC:4.2.1.2"/>
    <entity comment="succinate dehydrogenase" name="sdhA" type="gene" url="EC:1.3.5.1"/>
    <entity comment="succinate dehydrogenase" name="sdhC" type="gene" url="EC:1.3.5.1"/>
    <entity comment="enolase" name="eno" type="gene" url="EC:4.2.1.11"/>
    <entity comment="succinate dehydrogenase" name="sdhD" type="gene" url="EC:1.3.5.1"/>
    <entity comment="glyceraldehyde 3-phosphate dehydrogenase-A complex" name="gapA" type="gene" url="EC:1.2.1.12"/>
    <entity comment="phosphoglycerate mutase" name="ytjC" type="gene" url="EC:5.4.2.1"/>
    <entity comment="phosphoglyceromutase" name="gpmA" type="gene" url="EC:5.4.2.1"/>
    <entity comment="malate synthase A" name="aceB" type="gene" url="EC:2.3.3.9"/>
    <entity comment="isocitrate lyase" name="aceA" type="gene" url="EC:4.1.3.1"/>
    <entity comment="pyruvate dehydrogenase multienzyme complex" name="aceF" type="gene" url="EC:1.2.1.-"/>
    <entity comment="pyruvate dehydrogenase multienzyme complex" name="aceE" type="gene" url="EC:1.2.1.-"/>
    <entity comment="phosphoglycerate mutase, cofactor independent" name="gpmM" type="gene" url="EC:5.4.2.1"/>
    <entity comment="pyruvate kinase" name="pykF" type="gene" url="EC:2.7.1.40"/>
    <entity comment="fructose bisphosphate aldolase" name="fbaB" type="gene" url="EC:4.1.2.13"/>
    <entity comment="fructose bisphosphate aldolase" name="fbaA" type="gene" url="EC:4.1.2.13"/>
    <entity comment="isocitrate dehydrogenase" name="icd" type="gene" url="EC:1.1.1.42"/>
    <entity comment="pyruvate kinase" name="pykA" type="gene" url="EC:2.7.1.40"/>
    <entity comment="triose phosphate isomerase" name="tpiA" type="gene" url="EC:5.3.1.1"/>
    <entity comment="aconitase B" name="acnB" type="gene" url="EC:4.2.1.3"/>
    <entity comment="aconitase" name="acnA" type="gene" url="EC:4.2.1.3"/>
    <entity comment="fructose 1,6-bisphosphatase" name="ybhA" type="gene" url="EC:3.1.3.11"/>
    <entity comment="tagatose-6-phosphate kinase" name="pfkB" type="gene" url="EC:2.7.1.144"/>
    <entity comment="6-phosphofructokinase" name="pfkA" type="gene" url="EC:2.7.1.11"/>
    <entity comment="fumarase A" name="fumA" type="gene" url="EC:4.2.1.2"/>
    <entity comment="fructose 1,6-bisphosphatase" name="glpX" type="gene" url="EC:3.1.3.11"/>
    <entity comment="2-oxoglutarate dehydrogenase" name="sucA" type="gene" url="EC:No EC#"/>
    <entity comment="succinyl-CoA synthetase" name="sucC" type="gene" url="EC:6.2.1.5"/>
    <entity comment="2-oxoglutarate dehydrogenase" name="sucB" type="gene" url="EC:No EC#"/>
    <entity comment="succinyl-CoA synthetase" name="sucD" type="gene" url="EC:6.2.1.5"/>
    <entity comment="citrate synthase" name="gltA" type="gene" url="EC:2.3.3.1"/>
    <entity comment="fumarase C" name="fumC" type="gene" url="EC:4.2.1.2"/>
    <entity comment="gcv system" name="lpd" type="gene" url="EC:No EC#"/>
  </instance>
  <instance comment="" name="RCS-PWY" type="pathway" url=""/>
  <instance comment="" name="PWY0-1309" type="pathway" url="">
    <entity comment="diacetylchitobiose-6-phosphate hydrolase" name="chbF" type="gene" url="EC:No EC#"/>
    <entity comment="N-acetyl-D-glucosamine kinase" name="nagK" type="gene" url="EC:2.7.1.59"/>
  </instance>
  <instance comment="" name="PWY0-21" type="pathway" url=""/>
  <instance comment="" name="ARABCAT-PWY" type="pathway" url="">
    <entity comment="L-ribulokinase" name="araB" type="gene" url="EC:2.7.1.16"/>
    <entity comment="L-arabinose isomerase" name="araA" type="gene" url="EC:5.3.1.4"/>
    <entity comment="L-ribulose 5-phosphate 4-epimerase" name="araD" type="gene" url="EC:5.1.3.4"/>
  </instance>
  <instance comment="" name="GLYCOLYSIS" type="pathway" url="">
    <entity comment="glyceraldehyde 3-phosphate dehydrogenase-A complex" name="gapA" type="gene" url="EC:1.2.1.12"/>
    <entity comment="triose phosphate isomerase" name="tpiA" type="gene" url="EC:5.3.1.1"/>
    <entity comment="fructose-1,6-bisphosphatase" name="fbp" type="gene" url="EC:3.1.3.11"/>
    <entity comment="phosphoglycerate kinase" name="pgk" type="gene" url="EC:2.7.2.3"/>
    <entity comment="phosphoglycerate mutase" name="ytjC" type="gene" url="EC:5.4.2.1"/>
    <entity comment="fructose 1,6-bisphosphatase" name="glpX" type="gene" url="EC:3.1.3.11"/>
    <entity comment="phosphoglucose isomerase" name="pgi" type="gene" url="EC:5.3.1.9"/>
    <entity comment="phosphoenolpyruvate synthase" name="pps" type="gene" url="EC:2.7.9.2"/>
    <entity comment="pyruvate kinase" name="pykF" type="gene" url="EC:2.7.1.40"/>
    <entity comment="phosphoglyceromutase" name="gpmA" type="gene" url="EC:5.4.2.1"/>
    <entity comment="enolase" name="eno" type="gene" url="EC:4.2.1.11"/>
    <entity comment="fructose bisphosphate aldolase" name="fbaB" type="gene" url="EC:4.1.2.13"/>
    <entity comment="fructose bisphosphate aldolase" name="fbaA" type="gene" url="EC:4.1.2.13"/>
    <entity comment="phosphoglycerate mutase, cofactor independent" name="gpmM" type="gene" url="EC:5.4.2.1"/>
    <entity comment="fructose 1,6-bisphosphatase" name="ybhA" type="gene" url="EC:3.1.3.11"/>
    <entity comment="tagatose-6-phosphate kinase" name="pfkB" type="gene" url="EC:2.7.1.144"/>
    <entity comment="6-phosphofructokinase" name="pfkA" type="gene" url="EC:2.7.1.11"/>
    <entity comment="pyruvate kinase" name="pykA" type="gene" url="EC:2.7.1.40"/>
  </instance>
  <instance comment="" name="GALACTMETAB-PWY" type="pathway" url="">
    <entity comment="UDP-glucose-hexose-1-phosphate uridylyltransferase" name="galT" type="gene" url="EC:2.7.7.12"/>
    <entity comment="glucose-1-phosphate uridylyltransferase" name="galU" type="gene" url="EC:2.7.7.9"/>
    <entity comment="glucose-1-phosphate uridylyltransferase" name="galF" type="gene" url="EC:2.7.7.9"/>
    <entity comment="galactokinase" name="galK" type="gene" url="EC:2.7.1.6"/>
    <entity comment="UDP-glucose 4-epimerase" name="galE" type="gene" url="EC:5.1.3.2"/>
  </instance>
  <instance comment="" name="1CMET2-PWY" type="pathway" url="">
    <entity comment="formyltetrahydrofolate deformylase" name="purU" type="gene" url="EC:3.5.1.10"/>
    <entity comment="gcv system" name="gcvP" type="gene" url="EC:No EC#"/>
    <entity comment="thymidylate synthase" name="thyA" type="gene" url="EC:2.1.1.45"/>
    <entity comment="gcv system" name="gcvT" type="gene" url="EC:No EC#"/>
    <entity comment="gcv system" name="gcvH" type="gene" url="EC:No EC#"/>
    <entity comment="methylenetetrahydrofolate dehydrogenase-(NADP+)" name="folD" type="gene" url="EC:1.5.1.5"/>
    <entity comment="serine hydroxymethyltransferase" name="glyA" type="gene" url="EC:2.1.2.1"/>
    <entity comment="5,10-methylenetetrahydrofolate reductase" name="metF" type="gene" url="EC:1.5.1.20"/>
    <entity comment="dihydrofolate synthetase" name="folC" type="gene" url="EC:6.3.2.12"/>
    <entity comment="dihydrofolate reductase" name="folM" type="gene" url="EC:1.5.1.3"/>
    <entity comment="dihydrofolate reductase" name="folA" type="gene" url="EC:1.5.1.3"/>
    <entity comment="Cobalamin-dependent homocysteine transmethylase" name="metH" type="gene" url="EC:2.1.1.13"/>
    <entity comment="gcv system" name="lpd" type="gene" url="EC:No EC#"/>
  </instance>
  <instance comment="" name="PWY0-1314" type="pathway" url="">
    <entity comment="1-phosphofructokinase" name="fruK" type="gene" url="EC:2.7.1.56"/>
  </instance>
  <instance comment="" name="OXIDATIVEPENT-PWY" type="pathway" url="">
    <entity comment="6-phosphogluconolactonase" name="pgl" type="gene" url="EC:3.1.1.31"/>
    <entity comment="6-phosphogluconate dehydrogenase (decarboxylating)" name="gnd" type="gene" url="EC:1.1.1.44"/>
    <entity comment="glucose 6-phosphate-1-dehydrogenase" name="zwf" type="gene" url="EC:1.1.1.49"/>
  </instance>
  <instance comment="" name="TRESYN-PWY" type="pathway" url="">
    <entity comment="trehalose-6-phosphate synthase" name="otsA" type="gene" url="EC:2.4.1.15"/>
    <entity comment="trehalose-6-phosphate phosphatase, biosynthetic" name="otsB" type="gene" url="EC:3.1.3.12"/>
  </instance>
  <instance comment="" name="SERDEG-PWY" type="pathway" url="">
    <entity comment="serine deaminase" name="tdcG" type="gene" url="EC:4.3.1.17"/>
    <entity comment="L-serine deaminase" name="sdaA" type="gene" url="EC:4.3.1.17"/>
    <entity comment="L-serine deaminase" name="sdaB" type="gene" url="EC:4.3.1.17"/>
    <entity comment="threonine dehydratase" name="tdcB" type="gene" url="EC:4.3.1.19"/>
  </instance>
  <instance comment="" name="ASPARTATESYN-PWY" type="pathway" url="">
    <entity comment="aromatic-amino-acid transaminase" name="aspC" type="gene" url="EC:2.6.1.57"/>
  </instance>
  <instance comment="" name="FERMENTATION-PWY" type="pathway" url="">
    <entity comment="phosphoenolpyruvate carboxylase" name="ppc" type="gene" url="EC:4.1.1.31"/>
    <entity comment="malate dehydrogenase" name="mdh" type="gene" url="EC:1.1.1.37"/>
    <entity comment="pyruvate formate-lyase" name="pflB" type="gene" url="EC:2.3.1.54"/>
    <entity comment="pyruvate oxidase" name="poxB" type="gene" url="EC:1.2.2.2"/>
    <entity comment="phosphate acetyltransferase" name="pta" type="gene" url="EC:2.3.1.8"/>
    <entity comment="ethanol dehydrogenase" name="adhP" type="gene" url="EC:1.1.1.1"/>
    <entity comment="fumarate reductase" name="frdA" type="gene" url="EC:1.3.5.-"/>
    <entity comment="fumarate reductase" name="frdB" type="gene" url="EC:1.3.5.-"/>
    <entity comment="fumarate reductase" name="frdC" type="gene" url="EC:1.3.5.-"/>
    <entity comment="fumarate reductase" name="frdD" type="gene" url="EC:1.3.5.-"/>
    <entity comment="fumarase A" name="fumA" type="gene" url="EC:4.2.1.2"/>
    <entity comment="fumarase B" name="fumB" type="gene" url="EC:4.2.1.2"/>
    <entity comment="fumarase C" name="fumC" type="gene" url="EC:4.2.1.2"/>
    <entity comment="pyruvate kinase" name="pykF" type="gene" url="EC:2.7.1.40"/>
    <entity comment="pyruvate kinase" name="pykA" type="gene" url="EC:2.7.1.40"/>
    <entity comment="acetaldehyde dehydrogenase" name="adhE" type="gene" url="EC:1.2.1.10"/>
    <entity comment="pyruvate formate-lyase" name="tdcE" type="gene" url="EC:2.3.1.54"/>
    <entity comment="acetate kinase" name="ackA" type="gene" url="EC:2.7.2.1"/>
    <entity comment="acetate kinase B" name="ackB" type="gene" url="EC:2.7.2.1"/>
    <entity comment="D-lactate dehydrogenase" name="ldhA" type="gene" url="EC:1.1.1.28"/>
    <entity comment="formate hydrogenlyase complex" name="hycD" type="gene" url="EC:No EC#"/>
    <entity comment="formate hydrogenlyase complex" name="hycE" type="gene" url="EC:No EC#"/>
    <entity comment="formate hydrogenlyase complex" name="hycF" type="gene" url="EC:No EC#"/>
    <entity comment="formate hydrogenlyase complex" name="hycG" type="gene" url="EC:No EC#"/>
    <entity comment="formate hydrogenlyase complex" name="hycB" type="gene" url="EC:No EC#"/>
    <entity comment="formate hydrogenlyase complex" name="hycC" type="gene" url="EC:No EC#"/>
    <entity comment="formate hydrogenlyase complex" name="fdhF" type="gene" url="EC:No EC#"/>
  </instance>
  <instance comment="" name="SO4ASSIM-PWY" type="pathway" url="">
    <entity comment="sulfate adenylyltransferase" name="cysN" type="gene" url="EC:2.7.7.4"/>
    <entity comment="sulfite reductase-(NADPH)" name="cysI" type="gene" url="EC:1.8.1.2"/>
    <entity comment="3'-phospho-adenylylsulfate reductase" name="cysH" type="gene" url="EC:1.8.4.8"/>
    <entity comment="sulfite reductase-(NADPH)" name="cysJ" type="gene" url="EC:1.8.1.2"/>
    <entity comment="sulfate adenylyltransferase" name="cysD" type="gene" url="EC:2.7.7.4"/>
    <entity comment="adenylylsulfate kinase" name="cysC" type="gene" url="EC:2.7.1.25"/>
  </instance>
  <instance comment="" name="GLYCOGENSYNTH-PWY" type="pathway" url="">
    <entity comment="glycogen synthase" name="glgA" type="gene" url="EC:2.4.1.21"/>
    <entity comment="1,4-alpha-glucan branching enzyme" name="glgB" type="gene" url="EC:2.4.1.18"/>
    <entity comment="glucose-1-phosphate adenylyltransferase" name="glgC" type="gene" url="EC:2.7.7.27"/>
  </instance>
  <instance comment="" name="FUCCAT-PWY" type="pathway" url="">
    <entity comment="D-ribulose-phosphate aldolase" name="fucA" type="gene" url="EC:No EC#"/>
    <entity comment="D-ribulokinase" name="fucK" type="gene" url="EC:No EC#"/>
    <entity comment="D-arabinose isomerase" name="fucI" type="gene" url="EC:5.3.1.3"/>
  </instance>
  <instance comment="" name="PWY0-1275" type="pathway" url="">
    <entity comment="lipoate synthase" name="lipA" type="gene" url="EC:No EC#"/>
    <entity comment="lipoyl-protein ligase A" name="lplA" type="gene" url="EC:No EC#"/>
  </instance>
  <instance comment="" name="ORNARGDEG-PWY" type="pathway" url="">
    <entity comment="gamma-glutamylputrescine oxidase" name="puuB" type="gene" url="EC:No EC#"/>
    <entity comment="putrescine aminotransferase" name="ygjG" type="gene" url="EC:2.6.1.82"/>
    <entity comment="4-aminobutyrate transaminase" name="gabT" type="gene" url="EC:2.6.1.19"/>
    <entity comment="glutamate-putrescine ligase" name="puuA" type="gene" url="EC:6.3.1.11"/>
    <entity comment="gamma-glutamyl-gamma-aminobutyrate hydrolase" name="puuD" type="gene" url="EC:3.5.1.94"/>
    <entity comment="succinate semialdehyde dehydrogenase, NAD+-dependent" name="sad" type="gene" url="EC:1.2.1.24"/>
    <entity comment="gamma-glutamyl-gamma-aminobutyraldehyde dehydrogenase" name="puuC" type="gene" url="EC:1.2.1.-"/>
    <entity comment="gamma-aminobutyraldehyde dehydrogenase" name="ydcW" type="gene" url="EC:1.2.1.19"/>
    <entity comment="succinate semialdehyde dehydrogenase, NADP+-dependent" name="gabD" type="gene" url="EC:1.2.1.16"/>
    <entity comment="4-aminobutyrate aminotransferase" name="puuE" type="gene" url="EC:2.6.1.19"/>
    <entity comment="agmatinase" name="speB" type="gene" url="EC:3.5.3.11"/>
    <entity comment="ornithine decarboxylase, biosynthetic" name="speC" type="gene" url="EC:4.1.1.17"/>
    <entity comment="arginine decarboxylase, biosynthetic" name="speA" type="gene" url="EC:4.1.1.19"/>
  </instance>
  <instance comment="" name="LYXMET-PWY" type="pathway" url="">
    <entity comment="L-ribulose-5-phosphate 4-epimerase" name="sgbE" type="gene" url="EC:5.1.3.4"/>
    <entity comment="L-xylulose kinase" name="lyxK" type="gene" url="EC:2.7.1.53"/>
    <entity comment="L-rhamnose isomerase" name="rhaA" type="gene" url="EC:5.3.1.14"/>
    <entity comment="L-ribulose 5-phosphate 4-epimerase" name="araD" type="gene" url="EC:5.1.3.4"/>
    <entity comment="L-xylulose 5-phosphate 3-epimerase" name="sgbU" type="gene" url="EC:5.1.3.22"/>
  </instance>
  <instance comment="" name="PWY-5386" type="pathway" url="">
    <entity comment="glyoxalase I" name="gloA" type="gene" url="EC:4.4.1.5"/>
    <entity comment="S-lactoylglutathione hydrolase" name="yeiG" type="gene" url="EC:3.1.2.6"/>
    <entity comment="glyoxalase II" name="gloB" type="gene" url="EC:3.1.2.6"/>
    <entity comment="D-lactate dehydrogenase" name="dld" type="gene" url="EC:1.1.2.4"/>
  </instance>
  <instance comment="" name="PWY0-1021" type="pathway" url="">
    <entity comment="cysteine desulfurase" name="iscS" type="gene" url="EC:2.8.1.7"/>
  </instance>
  <instance comment="" name="UDPNAGSYN-PWY" type="pathway" url="">
    <entity comment="glucosamine-1-phosphate acetyltransferase" name="glmU" type="gene" url="EC:2.3.1.157"/>
    <entity comment="phosphoglucosamine mutase" name="glmM" type="gene" url="EC:5.4.2.10"/>
    <entity comment="L-glutamine:D-fructose-6-phosphate aminotransferase" name="glmS" type="gene" url="EC:2.6.1.16"/>
  </instance>
  <instance comment="" name="ARCB-PWY" type="pathway" url="">
    <entity comment="phosphohistidine phosphatase" name="sixA" type="gene" url="EC:3.1.3.-"/>
  </instance>
  <instance comment="" name="GLYOXDEG-PWY" type="pathway" url="">
    <entity comment="glycolate oxidase" name="glcD" type="gene" url="EC:1.1.99.14"/>
    <entity comment="glycolate oxidase" name="glcE" type="gene" url="EC:1.1.99.14"/>
    <entity comment="glycolate oxidase" name="glcF" type="gene" url="EC:1.1.99.14"/>
    <entity comment="malate synthase G" name="glcB" type="gene" url="EC:2.3.3.9"/>
  </instance>
  <instance comment="" name="UBISYN-PWY" type="pathway" url="">
    <entity comment="3-octaprenyl-4-hydroxybenzoate decarboxylase" name="ubiX" type="gene" url="EC:4.1.1.-"/>
    <entity comment="2-octaprenyl-6-methoxyphenol hydroxylase" name="ubiH" type="gene" url="EC:1.14.3.-"/>
    <entity comment="2-octaprenyl-3-methyl-6-methoxy-1,4-benzoquinone hydroxylase" name="ubiF" type="gene" url="EC:No EC#"/>
    <entity comment="2-octaprenyl-6-hydroxyphenol methylase" name="ubiG" type="gene" url="EC:No EC#"/>
    <entity comment="3-octaprenyl-4-hydroxybenzoate carboxy-lyase" name="ubiD" type="gene" url="EC:4.1.1.-"/>
    <entity comment="S-adenosylmethionine:2-DMK methyltransferase" name="ubiE" type="gene" url="EC:2.1.1.-"/>
    <entity comment="2-octaprenylphenol hydroxylase" name="ubiB" type="gene" url="EC:No EC#"/>
    <entity comment="chorismate lyase" name="ubiC" type="gene" url="EC:4.1.3.40"/>
    <entity comment="4-hydroxybenzoate octaprenyltransferase" name="ubiA" type="gene" url="EC:2.5.1.39"/>
  </instance>
  <instance comment="" name="PWY-5785" type="pathway" url="">
    <entity comment="undecaprenyl diphosphate synthase" name="ispU" type="gene" url="EC:2.5.1.31"/>
  </instance>
  <instance comment="" name="PWY0-1312" type="pathway" url="">
    <entity comment="acetate kinase" name="ackA" type="gene" url="EC:2.7.2.1"/>
    <entity comment="phosphate acetyltransferase" name="pta" type="gene" url="EC:2.3.1.8"/>
    <entity comment="acetate kinase B" name="ackB" type="gene" url="EC:2.7.2.1"/>
  </instance>
  <instance comment="" name="PWY-5783" type="pathway" url="">
    <entity comment="octaprenyl diphosphate synthase" name="ispB" type="gene" url="EC:2.5.1.11"/>
  </instance>
  <instance comment="" name="PWY0-301" type="pathway" url="">
    <entity comment="3-keto-L-gulonate 6-phosphate decarboxylase" name="ulaD" type="gene" url="EC:4.1.1.85"/>
    <entity comment="L-xylulose 5-phosphate 3-epimerase" name="ulaE" type="gene" url="EC:5.1.3.22"/>
    <entity comment="L-ribulose 5-phosphate 4-epimerase" name="ulaF" type="gene" url="EC:5.1.3.4"/>
    <entity comment="L-ascorbate 6-phosphate lactonase" name="ulaG" type="gene" url="EC:3.1.1.-"/>
  </instance>
  <instance comment="" name="OMP-PWY" type="pathway" url=""/>
  <instance comment="" name="ETOH-ACETYLCOA-ANA-PWY" type="pathway" url="">
    <entity comment="ethanol dehydrogenase" name="adhP" type="gene" url="EC:1.1.1.1"/>
    <entity comment="acetaldehyde dehydrogenase" name="mhpF" type="gene" url="EC:1.2.1.10"/>
    <entity comment="acetaldehyde dehydrogenase" name="adhE" type="gene" url="EC:1.2.1.10"/>
  </instance>
  <instance comment="" name="PWY0-862" type="pathway" url="">
    <entity comment="enoyl-ACP reductase (NADH)" name="fabI" type="gene" url="EC:1.3.1.9"/>
    <entity comment="beta-ketoacyl-[acyl-carrier-protein] reductase" name="fabG" type="gene" url="EC:1.1.1.100"/>
    <entity comment="beta-hydroxyacyl-ACP dehydratase" name="fabZ" type="gene" url="EC:4.2.1.59"/>
    <entity comment="beta-hydroxydecanoyl-ACP dehydrase" name="fabA" type="gene" url="EC:4.2.1.59"/>
    <entity comment="beta-ketoacyl-ACP synthase" name="fabB" type="gene" url="EC:2.3.1.41"/>
  </instance>
  <instance comment="" name="ALANINE-VALINESYN-PWY" type="pathway" url="">
    <entity comment="valine transaminase" name="ilvE" type="gene" url="EC:2.6.1.42"/>
    <entity comment="alanine racemase 1, PLP-binding, biosynthetic" name="alr" type="gene" url="EC:5.1.1.1"/>
    <entity comment="valine-pyruvate aminotransferase" name="avtA" type="gene" url="EC:2.6.1.66"/>
    <entity comment="alanine racemase 2, PLP-binding" name="dadX" type="gene" url="EC:5.1.1.1"/>
  </instance>
  <instance comment="" name="DARABCATK12-PWY" type="pathway" url="">
    <entity comment="D-arabinose isomerase" name="fucI" type="gene" url="EC:5.3.1.3"/>
    <entity comment="D-ribulokinase" name="fucK" type="gene" url="EC:No EC#"/>
    <entity comment="glycolaldehyde dehydrogenase" name="aldA" type="gene" url="EC:1.2.1.21"/>
    <entity comment="D-ribulose-phosphate aldolase" name="fucA" type="gene" url="EC:No EC#"/>
  </instance>
  <instance comment="" name="PWY-1801" type="pathway" url="">
    <entity comment="S-formylglutathione hydrolase" name="frmB" type="gene" url="EC:3.1.2.12"/>
    <entity comment="formaldehyde dehydrogenase, glutathione-dependent" name="frmA" type="gene" url="EC:1.1.1.284"/>
    <entity comment="S-lactoylglutathione hydrolase" name="yeiG" type="gene" url="EC:3.1.2.6"/>
  </instance>
  <instance comment="" name="PWY0-1299" type="pathway" url="">
    <entity comment="arginine decarboxylase, degradative" name="adiA" type="gene" url="EC:4.1.1.19"/>
  </instance>
  <instance comment="" name="PWY-5453" type="pathway" url="">
    <entity comment="glycerol dehydrogenase" name="gldA" type="gene" url="EC:1.1.1.6"/>
    <entity comment="methylglyoxal reductase" name="yeaE" type="gene" url="EC:No EC#"/>
    <entity comment="methylglyoxal reductase" name="yghZ" type="gene" url="EC:No EC#"/>
    <entity comment="2,5-diketo-D-gluconate reductase A" name="dkgA" type="gene" url="EC:1.1.1.274"/>
    <entity comment="2,5-diketo-D-gluconate reductase B" name="dkgB" type="gene" url="EC:1.1.1.274"/>
  </instance>
  <instance comment="" name="PWY0-1356" type="pathway" url="">
    <entity comment="formate dehydrogenase-O" name="fdoH" type="gene" url="EC:1.2.1.2"/>
    <entity comment="formate dehydrogenase-O" name="fdoG" type="gene" url="EC:1.2.1.2"/>
    <entity comment="formate dehydrogenase-N" name="fdnG" type="gene" url="EC:1.2.1.2"/>
    <entity comment="formate dehydrogenase-N" name="fdnH" type="gene" url="EC:1.2.1.2"/>
    <entity comment="formate dehydrogenase-N" name="fdnI" type="gene" url="EC:1.2.1.2"/>
    <entity comment="formate dehydrogenase-O" name="fdoI" type="gene" url="EC:1.2.1.2"/>
    <entity comment="dimethyl sulfoxide reductase paralogue" name="ynfH" type="gene" url="EC:1.8.99.-"/>
    <entity comment="dimethyl sulfoxide reductase" name="dmsA" type="gene" url="EC:1.8.99.-"/>
    <entity comment="dimethyl sulfoxide reductase" name="dmsB" type="gene" url="EC:1.8.99.-"/>
    <entity comment="dimethyl sulfoxide reductase" name="dmsC" type="gene" url="EC:1.8.99.-"/>
    <entity comment="dimethyl sulfoxide reductase paralogue" name="ynfG" type="gene" url="EC:1.8.99.-"/>
    <entity comment="dimethyl sulfoxide reductase paralogue" name="ynfF" type="gene" url="EC:1.8.99.-"/>
    <entity comment="dimethyl sulfoxide reductase paralogue" name="ynfE" type="gene" url="EC:1.8.99.-"/>
  </instance>
  <instance comment="" name="CYSTSYN-PWY" type="pathway" url="">
    <entity comment="cysteine synthase" name="cysM" type="gene" url="EC:2.5.1.47"/>
    <entity comment="serine acetyltransferase" name="cysE" type="gene" url="EC:2.3.1.30"/>
    <entity comment="cysteine synthase" name="cysK" type="gene" url="EC:2.5.1.47"/>
  </instance>
  <instance comment="" name="KDOSYN-PWY" type="pathway" url="">
    <entity comment="KDO transferase" name="waaA" type="gene" url="EC:2.-.-.-"/>
  </instance>
  <instance comment="" name="PHOR-PWY" type="pathway" url=""/>
  <instance comment="" name="PWY0-823" type="pathway" url="">
    <entity comment="arginine decarboxylase, degradative" name="adiA" type="gene" url="EC:4.1.1.19"/>
    <entity comment="agmatinase" name="speB" type="gene" url="EC:3.5.3.11"/>
    <entity comment="arginine decarboxylase, biosynthetic" name="speA" type="gene" url="EC:4.1.1.19"/>
  </instance>
  <instance comment="" name="GALACTUROCAT-PWY" type="pathway" url="">
    <entity comment="D-altronate dehydratase" name="uxaA" type="gene" url="EC:4.2.1.7"/>
    <entity comment="altronate oxidoreductase" name="uxaB" type="gene" url="EC:1.1.1.58"/>
    <entity comment="D-glucuronate isomerase" name="uxaC" type="gene" url="EC:5.3.1.12"/>
    <entity comment="2-keto-3-deoxygluconokinase" name="kdgK" type="gene" url="EC:2.7.1.45"/>
  </instance>
  <instance comment="" name="ECASYN-PWY" type="pathway" url="">
    <entity comment="dTDP-glucose 4,6-dehydratase" name="rffG" type="gene" url="EC:4.2.1.46"/>
    <entity comment="UDP-N-acetyl-D-mannosaminuronic acid dehydrogenase" name="rffD" type="gene" url="EC:1.1.1.-"/>
    <entity comment="UDP-N-acetylglucosamine-2-epimerase" name="rffE" type="gene" url="EC:5.1.3.14"/>
    <entity comment="dTDP-fucosamine acetyltransferase" name="rffC" type="gene" url="EC:2.3.1.-"/>
    <entity comment="dTDP-4-oxo-6-deoxy-D-glucose transaminase" name="rffA" type="gene" url="EC:2.6.1.-"/>
    <entity comment="UDP-N-acetyl-D-mannosaminuronic acid transferase" name="rffM" type="gene" url="EC:2.4.1.-"/>
    <entity comment="dTDP-glucose pyrophosphorylase" name="rffH" type="gene" url="EC:2.7.7.24"/>
    <entity comment="4-acetamido-4,6-dideoxy-D-galactose transferase" name="rffT" type="gene" url="EC:2.4.1.-"/>
    <entity comment="undecaprenyl-phosphate alpha-N-acetylglucosaminyl transferase" name="rfe" type="gene" url="EC:2.4.1.-"/>
  </instance>
  <instance comment="" name="PEPTIDOGLYCANSYN-PWY" type="pathway" url="">
    <entity comment="glutamate racemase" name="murI" type="gene" url="EC:5.1.1.3"/>
    <entity comment="phospho-N-acetylmuramoyl-pentapeptide transferase" name="mraY" type="gene" url="EC:2.7.8.13"/>
    <entity comment="UDP-N-acetylglucosamine enolpyruvoyl transferase" name="murA" type="gene" url="EC:2.5.1.7"/>
    <entity comment="UDP-N-acetylenolpyruvoylglucosamine reductase" name="murB" type="gene" url="EC:1.1.1.158"/>
    <entity comment="UDP-N-acetylmuramate-alanine ligase" name="murC" type="gene" url="EC:6.3.2.8"/>
    <entity comment="UDP-N-acetylmuramoyl-L-alanine:D-glutamate ligase" name="murD" type="gene" url="EC:6.3.2.9"/>
    <entity comment="UDP-N-acetylmuramoylalanyl-D-glutamate 2,6-diaminopimelate ligase" name="murE" type="gene" url="EC:6.3.2.13"/>
    <entity comment="D-alanyl-D-alanine-adding enzyme" name="murF" type="gene" url="EC:6.3.2.10"/>
    <entity comment="N-acetylglucosaminyl transferase" name="murG" type="gene" url="EC:2.4.1.227"/>
    <entity comment="D-alanine-D-alanine ligase A" name="ddlA" type="gene" url="EC:6.3.2.4"/>
    <entity comment="D-alanine-D-alanine ligase B" name="ddlB" type="gene" url="EC:6.3.2.4"/>
  </instance>
  <instance comment="" name="PANTOSYN-PWY" type="pathway" url="">
    <entity comment="phosphopantothenoylcysteine synthetase" name="dfp" type="gene" url="EC:6.3.2.5"/>
    <entity comment="pantothenate synthetase" name="panC" type="gene" url="EC:6.3.2.1"/>
    <entity comment="3-methyl-2-oxobutanoate hydroxymethyltransferase" name="panB" type="gene" url="EC:2.1.2.11"/>
    <entity comment="2-dehydropantoate 2-reductase" name="panE" type="gene" url="EC:1.1.1.169"/>
    <entity comment="aspartate 1-decarboxylase" name="panD" type="gene" url="EC:4.1.1.11"/>
    <entity comment="dephospho-CoA kinase" name="coaE" type="gene" url="EC:2.7.1.24"/>
    <entity comment="phosphopantetheine adenylyltransferase" name="coaD" type="gene" url="EC:2.7.7.3"/>
    <entity comment="pantothenate kinase" name="coaA" type="gene" url="EC:2.7.1.33"/>
  </instance>
  <instance comment="" name="FASYN-INITIAL-PWY" type="pathway" url="">
    <entity comment="acetyl-CoA carboxylase" name="accD" type="gene" url="EC:6.4.1.2"/>
    <entity comment="acetyl-CoA carboxylase" name="accA" type="gene" url="EC:6.4.1.2"/>
    <entity comment="acetyl-CoA carboxylase" name="accC" type="gene" url="EC:6.4.1.2"/>
    <entity comment="acetyl-CoA carboxylase" name="accB" type="gene" url="EC:6.4.1.2"/>
    <entity comment="malonyl-CoA-ACP transacylase" name="fabD" type="gene" url="EC:2.3.1.39"/>
    <entity comment="beta-ketoacyl-ACP synthase" name="fabF" type="gene" url="EC:2.3.1.41"/>
    <entity comment="beta-ketoacyl-ACP synthase" name="fabB" type="gene" url="EC:2.3.1.41"/>
    <entity comment="beta-ketoacyl-ACP synthase" name="fabH" type="gene" url="EC:2.3.1.180"/>
  </instance>
  <instance comment="" name="DENOVOPURINE2-PWY" type="pathway" url="">
    <entity comment="GAR transformylase" name="purT" type="gene" url="EC:2.1.2.-"/>
    <entity comment="phosphoribosylaminoimidazole-succinocarboxamide synthase" name="purC" type="gene" url="EC:6.3.2.6"/>
    <entity comment="adenylosuccinate lyase" name="purB" type="gene" url="EC:4.3.2.2"/>
    <entity comment="adenylosuccinate synthetase" name="purA" type="gene" url="EC:6.3.4.4"/>
    <entity comment="amidophosphoribosyl transferase" name="purF" type="gene" url="EC:2.4.2.14"/>
    <entity comment="N5-carboxyaminoimidazole ribonucleotide mutase" name="purE" type="gene" url="EC:5.4.99.18"/>
    <entity comment="phosphoribosylamine-glycine ligase" name="purD" type="gene" url="EC:6.3.4.13"/>
    <entity comment="N5-carboxyaminoimidazole ribonucleotide synthetase" name="purK" type="gene" url="EC:6.3.4.18"/>
    <entity comment="IMP cyclohydrolase" name="purH" type="gene" url="EC:3.5.4.10"/>
    <entity comment="phosphoribosylglycinamide formyltransferase" name="purN" type="gene" url="EC:2.1.2.2"/>
    <entity comment="phosphoribosylformylglycinamide cyclo-ligase" name="purM" type="gene" url="EC:6.3.3.1"/>
    <entity comment="phosphoribosylformylglycinamide synthetase" name="purL" type="gene" url="EC:6.3.5.3"/>
    <entity comment="guanylate kinase" name="gmk" type="gene" url="EC:2.7.4.8"/>
    <entity comment="ADP reductase" name="nrdA" type="gene" url="EC:1.17.4.1"/>
    <entity comment="ADP reductase" name="nrdB" type="gene" url="EC:1.17.4.1"/>
    <entity comment="GTP reductase" name="nrdD" type="gene" url="EC:No EC#"/>
    <entity comment="ribonucleoside-diphosphate reductase" name="nrdE" type="gene" url="EC:1.17.4.-"/>
    <entity comment="ribonucleoside-diphosphate reductase" name="nrdF" type="gene" url="EC:1.17.4.-"/>
    <entity comment="adenylate kinase" name="adk" type="gene" url="EC:2.7.4.3"/>
    <entity comment="IMP dehydrogenase" name="guaB" type="gene" url="EC:1.1.1.205"/>
    <entity comment="dADP kinase" name="ndk" type="gene" url="EC:2.7.4.6"/>
    <entity comment="GMP synthetase" name="guaA" type="gene" url="EC:6.3.5.2"/>
  </instance>
  <instance comment="" name="PWY0-1353" type="pathway" url="">
    <entity comment="succinate dehydrogenase" name="sdhC" type="gene" url="EC:1.3.5.1"/>
    <entity comment="succinate dehydrogenase" name="sdhD" type="gene" url="EC:1.3.5.1"/>
    <entity comment="succinate dehydrogenase" name="sdhA" type="gene" url="EC:1.3.5.1"/>
    <entity comment="cytochrome bd-I terminal oxidase" name="cydA" type="gene" url="EC:1.10.2.-"/>
    <entity comment="cytochrome bd-I terminal oxidase" name="cydB" type="gene" url="EC:1.10.2.-"/>
    <entity comment="succinate dehydrogenase" name="sdhB" type="gene" url="EC:1.3.5.1"/>
    <entity comment="cytochrome bd-II terminal oxidase" name="appC" type="gene" url="EC:1.10.2.-"/>
    <entity comment="cytochrome bd-II terminal oxidase" name="appB" type="gene" url="EC:1.10.2.-"/>
  </instance>
  <instance comment="" name="BGALACT-PWY" type="pathway" url="">
    <entity comment="beta-galactosidase" name="lacZ" type="gene" url="EC:3.2.1.23"/>
  </instance>
  <instance comment="" name="GLUTATHIONESYN-PWY" type="pathway" url="">
    <entity comment="glutathione synthetase" name="gshB" type="gene" url="EC:6.3.2.3"/>
    <entity comment="glutamate-cysteine ligase" name="gshA" type="gene" url="EC:6.3.2.2"/>
  </instance>
  <instance comment="" name="PHOSLIPSYN-PWY" type="pathway" url="">
    <entity comment="phosphatidylglycerophosphate synthase" name="pgsA" type="gene" url="EC:2.7.8.5"/>
    <entity comment="phosphatidylserine synthase" name="pssA" type="gene" url="EC:2.7.8.8"/>
    <entity comment="phosphatidylserine decarboxylase" name="psd" type="gene" url="EC:4.1.1.65"/>
    <entity comment="glycerol-3-phosphate-dehydrogenase" name="gpsA" type="gene" url="EC:1.1.1.94"/>
    <entity comment="1-acylglycerol-3-phosphate acyltransferase" name="plsC" type="gene" url="EC:2.3.1.51"/>
    <entity comment="glycerol-3-phosphate acyltransferase" name="plsB" type="gene" url="EC:2.3.1.15"/>
    <entity comment="CDP-diglyceride synthetase" name="cdsA" type="gene" url="EC:2.7.7.41"/>
    <entity comment="phosphatidylglycerophosphatase B" name="pgpB" type="gene" url="EC:3.1.3.27"/>
    <entity comment="phosphatidylglycerophosphatase A" name="pgpA" type="gene" url="EC:3.1.3.27"/>
    <entity comment="cardiolipin synthase" name="cls" type="gene" url="EC:2.7.8.-"/>
  </instance>
  <instance comment="" name="GLUTORN-PWY" type="pathway" url="">
    <entity comment="succinylornithine transaminase" name="astC" type="gene" url="EC:2.6.1.81"/>
    <entity comment="N-acetylglutamate synthase" name="argA" type="gene" url="EC:2.3.1.1"/>
    <entity comment="acetylglutamate kinase" name="argB" type="gene" url="EC:2.7.2.8"/>
    <entity comment="N-acetylglutamylphosphate reductase" name="argC" type="gene" url="EC:1.2.1.38"/>
    <entity comment="acetylornithine transaminase" name="argD" type="gene" url="EC:2.6.1.11"/>
    <entity comment="acetylornithine deacetylase" name="argE" type="gene" url="EC:3.5.1.16"/>
  </instance>
  <instance comment="" name="HEMESYN2-PWY" type="pathway" url="">
    <entity comment="anaerobic coproporphyrinogen III oxidase" name="hemN" type="gene" url="EC:1.3.99.22"/>
    <entity comment="ferrochelatase" name="hemH" type="gene" url="EC:4.99.1.1"/>
    <entity comment="coproporphyrinogen oxidase, aerobic" name="hemF" type="gene" url="EC:1.3.3.3"/>
    <entity comment="protoporphyrinogen oxidase" name="hemG" type="gene" url="EC:1.3.3.4"/>
    <entity comment="uroporphyrinogen decarboxylase" name="hemE" type="gene" url="EC:4.1.1.37"/>
  </instance>
  <instance comment="" name="PHESYN" type="pathway" url="">
    <entity comment="tyrosine aminotransferase" name="tyrB" type="gene" url="EC:2.6.1.57"/>
    <entity comment="prephenate dehydrogenase" name="tyrA" type="gene" url="EC:1.3.1.12"/>
    <entity comment="chorismate mutase" name="pheA" type="gene" url="EC:5.4.99.5"/>
    <entity comment="aromatic-amino-acid transaminase" name="aspC" type="gene" url="EC:2.6.1.57"/>
  </instance>
  <instance comment="" name="BETSYN-PWY" type="pathway" url="">
    <entity comment="betaine aldehyde dehydrogenase" name="betB" type="gene" url="EC:1.2.1.8"/>
    <entity comment="choline dehydrogenase" name="betA" type="gene" url="EC:1.1.99.1"/>
  </instance>
  <instance comment="" name="PWY-5459" type="pathway" url="">
    <entity comment="L-lactate dehydrogenase" name="lldD" type="gene" url="EC:No EC#"/>
    <entity comment="glycolaldehyde dehydrogenase" name="aldA" type="gene" url="EC:1.2.1.21"/>
  </instance>
  <instance comment="" name="PYRIDNUCSYN-PWY" type="pathway" url="">
    <entity comment="quinolinate phosphoribosyltransferase (decarboxylating)" name="nadC" type="gene" url="EC:2.4.2.19"/>
    <entity comment="L-aspartate oxidase" name="nadB" type="gene" url="EC:1.4.3.16"/>
    <entity comment="quinolinate synthase" name="nadA" type="gene" url="EC:2.5.1.72"/>
    <entity comment="NAD+ synthetase, glutamine dependent" name="nadE" type="gene" url="EC:6.3.5.1"/>
    <entity comment="nicotinate-mononucleotide adenylyltransferase" name="nadD" type="gene" url="EC:2.7.7.18"/>
  </instance>
  <instance comment="" name="PWY0-541" type="pathway" url="">
    <entity comment="cyclopropane fatty acyl phospholipid synthase" name="cfa" type="gene" url="EC:2.1.1.79"/>
  </instance>
  <instance comment="" name="BAS-PWY" type="pathway" url=""/>
  <instance comment="" name="PWY0-461" type="pathway" url="">
    <entity comment="lysine decarboxylase" name="cadA" type="gene" url="EC:4.1.1.18"/>
    <entity comment="lysine decarboxylase" name="ldcC" type="gene" url="EC:4.1.1.18"/>
  </instance>
  <instance comment="" name="P2-PWY" type="pathway" url="">
    <entity comment="apo-citrate lyase phosphoribosyl-dephospho-CoA transferase" name="citX" type="gene" url="EC:2.7.7.61"/>
    <entity comment="triphosphoribosyl-dephospho-CoA synthase" name="citG" type="gene" url="EC:2.7.8.25"/>
  </instance>
  <instance comment="" name="P4-PWY" type="pathway" url="">
    <entity comment="dihydrodipicolinate synthase" name="dapA" type="gene" url="EC:4.2.1.52"/>
    <entity comment="aspartate kinase" name="lysC" type="gene" url="EC:2.7.2.4"/>
    <entity comment="dihydrodipicolinate reductase" name="dapB" type="gene" url="EC:1.3.1.26"/>
    <entity comment="N-succinyl-L-diaminopimelate desuccinylase" name="dapE" type="gene" url="EC:3.5.1.18"/>
    <entity comment="tetrahydrodipicolinate succinylase" name="dapD" type="gene" url="EC:2.3.1.117"/>
    <entity comment="cystathionine beta-lyase" name="malY" type="gene" url="EC:4.4.1.8"/>
    <entity comment="diaminopimelate decarboxylase" name="lysA" type="gene" url="EC:4.1.1.20"/>
    <entity comment="diaminopimelate epimerase" name="dapF" type="gene" url="EC:5.1.1.7"/>
    <entity comment="homoserine kinase" name="thrB" type="gene" url="EC:2.7.1.39"/>
    <entity comment="threonine synthase" name="thrC" type="gene" url="EC:4.2.3.1"/>
    <entity comment="aspartate semialdehyde dehydrogenase" name="asd" type="gene" url="EC:1.2.1.11"/>
    <entity comment="aspartate kinase" name="thrA" type="gene" url="EC:2.7.2.4"/>
    <entity comment="O-succinylhomoserine(thiol)-lyase" name="metB" type="gene" url="EC:2.5.1.48"/>
    <entity comment="cystathionine-beta-lyase" name="metC" type="gene" url="EC:4.4.1.8"/>
    <entity comment="homoserine O-succinyltransferase" name="metA" type="gene" url="EC:2.3.1.46"/>
    <entity comment="Cobalamin-independent homocysteine transmethylase" name="metE" type="gene" url="EC:2.1.1.14"/>
    <entity comment="aromatic-amino-acid transaminase" name="aspC" type="gene" url="EC:2.6.1.57"/>
    <entity comment="Cobalamin-dependent homocysteine transmethylase" name="metH" type="gene" url="EC:2.1.1.13"/>
    <entity comment="acetylornithine transaminase" name="argD" type="gene" url="EC:2.6.1.11"/>
    <entity comment="aspartate kinase" name="metL" type="gene" url="EC:2.7.2.4"/>
  </instance>
  <instance comment="" name="GLYCEROLMETAB-PWY" type="pathway" url="">
    <entity comment="glycerol dehydrogenase" name="gldA" type="gene" url="EC:1.1.1.6"/>
  </instance>
  <instance comment="" name="SALVPURINE2-PWY" type="pathway" url="">
    <entity comment="guanine deaminase" name="guaD" type="gene" url="EC:3.5.4.3"/>
    <entity comment="xanthosine phosphorylase" name="xapA" type="gene" url="EC:No EC#"/>
    <entity comment="hypoxanthine phosphoribosyltransferase" name="hpt" type="gene" url="EC:2.4.2.8"/>
    <entity comment="hypoxanthine phosphoribosyltransferase" name="gpt" type="gene" url="EC:2.4.2.8"/>
    <entity comment="inosine kinase" name="gsk" type="gene" url="EC:2.7.1.73"/>
    <entity comment="guanosine phosphorylase" name="deoD" type="gene" url="EC:2.4.2.1"/>
  </instance>
  <instance comment="" name="ENTBACSYN-PWY" type="pathway" url="">
    <entity comment="2,3-dihydro-2,3-dihydroxybenzoate dehydrogenase" name="entA" type="gene" url="EC:1.3.1.28"/>
    <entity comment="isochorismate synthase" name="entC" type="gene" url="EC:5.4.4.2"/>
    <entity comment="isochorismatase" name="entB" type="gene" url="EC:3.3.2.1"/>
    <entity comment="enterobactin synthase multienzyme complex" name="entE" type="gene" url="EC:No EC#"/>
    <entity comment="enterobactin synthase multienzyme complex" name="entD" type="gene" url="EC:No EC#"/>
    <entity comment="enterobactin synthase multienzyme complex" name="entF" type="gene" url="EC:No EC#"/>
  </instance>
  <instance comment="" name="ATO-PWY" type="pathway" url=""/>
  <instance comment="" name="TOR-PWY" type="pathway" url=""/>
  <instance comment="" name="PWY-5194" type="pathway" url="">
    <entity comment="uroporphyrin III C-methyltransferase" name="cysG" type="gene" url="EC:2.1.1.107"/>
  </instance>
  <instance comment="" name="GLYCLEAV-PWY" type="pathway" url="">
    <entity comment="gcv system" name="gcvP" type="gene" url="EC:No EC#"/>
    <entity comment="gcv system" name="lpd" type="gene" url="EC:No EC#"/>
    <entity comment="gcv system" name="gcvT" type="gene" url="EC:No EC#"/>
  </instance>
  <instance comment="" name="THRDLCTCAT-PWY" type="pathway" url="">
    <entity comment="threonine dehydrogenase" name="tdh" type="gene" url="EC:1.1.1.103"/>
    <entity comment="phenylethylamine oxidase" name="tynA" type="gene" url="EC:1.4.3.21"/>
  </instance>
  <instance comment="" name="GLCMANNANAUT-PWY" type="pathway" url="">
    <entity comment="N-acetylneuraminate lyase" name="nanA" type="gene" url="EC:4.1.3.3"/>
    <entity comment="glucosamine-6-phosphate deaminase" name="nagB" type="gene" url="EC:3.5.99.6"/>
    <entity comment="N-acetylmannosamine kinase" name="nanK" type="gene" url="EC:2.7.1.60"/>
    <entity comment="N-acetylmannosamine-6-phosphate epimerase" name="nanE" type="gene" url="EC:5.1.3.9"/>
    <entity comment="N-acetylglucosamine-6-phosphate deacetylase" name="nagA" type="gene" url="EC:3.5.1.25"/>
  </instance>
  <instance comment="" name="ASPASN-PWY" type="pathway" url="">
    <entity comment="aspartate ammonia-lyase" name="aspA" type="gene" url="EC:4.3.1.1"/>
    <entity comment="aromatic-amino-acid transaminase" name="aspC" type="gene" url="EC:2.6.1.57"/>
    <entity comment="asparaginase" name="iaaA" type="gene" url="EC:3.5.1.1"/>
    <entity comment="asparaginase" name="ansA" type="gene" url="EC:3.5.1.1"/>
    <entity comment="asparaginase" name="ansB" type="gene" url="EC:3.5.1.1"/>
    <entity comment="asparagine synthetase" name="asnB" type="gene" url="EC:6.3.5.4"/>
    <entity comment="asparagine synthetase" name="asnA" type="gene" url="EC:6.3.1.1"/>
  </instance>
  <instance comment="" name="TCA" type="pathway" url="">
    <entity comment="malate dehydrogenase" name="mdh" type="gene" url="EC:1.1.1.37"/>
    <entity comment="gcv system" name="lpd" type="gene" url="EC:No EC#"/>
    <entity comment="fumarase B" name="fumB" type="gene" url="EC:4.2.1.2"/>
    <entity comment="isocitrate dehydrogenase" name="icd" type="gene" url="EC:1.1.1.42"/>
    <entity comment="aconitase B" name="acnB" type="gene" url="EC:4.2.1.3"/>
    <entity comment="fumarase A" name="fumA" type="gene" url="EC:4.2.1.2"/>
    <entity comment="malate:quinone oxidoreductase" name="mqo" type="gene" url="EC:1.1.99.16"/>
    <entity comment="aconitase" name="acnA" type="gene" url="EC:4.2.1.3"/>
    <entity comment="2-oxoglutarate dehydrogenase" name="sucA" type="gene" url="EC:No EC#"/>
    <entity comment="citrate synthase" name="gltA" type="gene" url="EC:2.3.3.1"/>
    <entity comment="succinyl-CoA synthetase" name="sucC" type="gene" url="EC:6.2.1.5"/>
    <entity comment="2-oxoglutarate dehydrogenase" name="sucB" type="gene" url="EC:No EC#"/>
    <entity comment="succinyl-CoA synthetase" name="sucD" type="gene" url="EC:6.2.1.5"/>
    <entity comment="succinate dehydrogenase" name="sdhA" type="gene" url="EC:1.3.5.1"/>
    <entity comment="fumarase C" name="fumC" type="gene" url="EC:4.2.1.2"/>
    <entity comment="succinate dehydrogenase" name="sdhC" type="gene" url="EC:1.3.5.1"/>
    <entity comment="succinate dehydrogenase" name="sdhB" type="gene" url="EC:1.3.5.1"/>
    <entity comment="succinate dehydrogenase" name="sdhD" type="gene" url="EC:1.3.5.1"/>
  </instance>
  <instance comment="" name="LPSSYN-PWY" type="pathway" url="">
    <entity comment="KDO transferase" name="waaA" type="gene" url="EC:2.-.-.-"/>
    <entity comment="D-arabinose 5-phosphate isomerase" name="gutQ" type="gene" url="EC:5.3.1.13"/>
    <entity comment="3-deoxy-D-manno-octulosonate 8-phosphate synthase" name="kdsA" type="gene" url="EC:2.5.1.55"/>
    <entity comment="3-deoxy-D-manno-octulosonate cytidylyltransferase" name="kdsB" type="gene" url="EC:2.7.7.38"/>
    <entity comment="3-deoxy-D-manno-octulosonate 8-phosphate phosphatase" name="kdsC" type="gene" url="EC:3.1.3.45"/>
    <entity comment="D-arabinose 5-phosphate isomerase" name="kdsD" type="gene" url="EC:5.3.1.13"/>
    <entity comment="lipopolysaccharide core biosynthesis; heptosyl transferse IV; probably hexose transferase" name="waaU" type="gene" url="EC:2.4.-.-"/>
    <entity comment="lipopolysaccharide core biosynthesis protein; heptosyl transferase III" name="rfaQ" type="gene" url="EC:2.4.-.-"/>
    <entity comment="lipopolysaccharide core biosynthesis; phosphorylation of core heptose" name="rfaP" type="gene" url="EC:2.7.1.-"/>
    <entity comment="lipopolysaccharide core biosynthesis protein" name="rfaY" type="gene" url="EC:2.7.1.-"/>
    <entity comment="lipopolysaccharide glucosyltransferase I" name="rfaG" type="gene" url="EC:2.4.1.58"/>
    <entity comment="ADP-heptose:LPS heptosyltransferase" name="rfaF" type="gene" url="EC:No EC#"/>
    <entity comment="ADP-heptose:LPS heptosyl transferase" name="rfaC" type="gene" url="EC:2.4.-.-"/>
    <entity comment="UDP-D-galactose:(glucosyl)lipopolysaccharide-1,6-D-galactosyltransferase" name="rfaB" type="gene" url="EC:2.4.1.44"/>
    <entity comment="UDP-glucose:(glucosyl)LPS alpha-1,2-glucosyltransferase" name="rfaJ" type="gene" url="EC:2.4.1.-"/>
    <entity comment="UDP-D-glucose:(glucosyl)LPS alpha-1,3-glucosyltransferase" name="rfaI" type="gene" url="EC:2.4.1.73"/>
    <entity comment="UDP-2,3-diacylglucosamine hydrolase" name="lpxH" type="gene" url="EC:No EC#"/>
    <entity comment="tetraacyldisaccharide 4'-kinase" name="lpxK" type="gene" url="EC:2.7.1.130"/>
    <entity comment="lauroyl acyltransferase" name="lpxL" type="gene" url="EC:2.3.1.-"/>
    <entity comment="myristoyl-acyl carrier protein (ACP)-dependent acyltransferase" name="lpxM" type="gene" url="EC:2.3.1.-"/>
    <entity comment="UDP-N-acetylglucosamine acyltransferase" name="lpxA" type="gene" url="EC:2.3.1.129"/>
    <entity comment="lipid A disaccharide synthase" name="lpxB" type="gene" url="EC:2.4.1.182"/>
    <entity comment="UDP-3-O-acyl-N-acetylglucosamine deacetylase" name="lpxC" type="gene" url="EC:No EC#"/>
    <entity comment="UDP-3-O-[3-hydroxymyristoyl]glucosamine N-acetyltransferase" name="lpxD" type="gene" url="EC:2.3.1.-"/>
  </instance>
  <instance comment="" name="RST-PWY" type="pathway" url=""/>
  <instance comment="" name="GLYSYN-PWY" type="pathway" url="">
    <entity comment="serine hydroxymethyltransferase" name="glyA" type="gene" url="EC:2.1.2.1"/>
  </instance>
  <instance comment="" name="TYRSYN" type="pathway" url="">
    <entity comment="tyrosine aminotransferase" name="tyrB" type="gene" url="EC:2.6.1.57"/>
    <entity comment="prephenate dehydrogenase" name="tyrA" type="gene" url="EC:1.3.1.12"/>
    <entity comment="chorismate mutase" name="pheA" type="gene" url="EC:5.4.99.5"/>
  </instance>
  <instance comment="" name="GLYOXYLATE-BYPASS" type="pathway" url="">
    <entity comment="malate dehydrogenase" name="mdh" type="gene" url="EC:1.1.1.37"/>
    <entity comment="malate synthase A" name="aceB" type="gene" url="EC:2.3.3.9"/>
    <entity comment="isocitrate lyase" name="aceA" type="gene" url="EC:4.1.3.1"/>
    <entity comment="aconitase B" name="acnB" type="gene" url="EC:4.2.1.3"/>
    <entity comment="aconitase" name="acnA" type="gene" url="EC:4.2.1.3"/>
    <entity comment="citrate synthase" name="gltA" type="gene" url="EC:2.3.3.1"/>
  </instance>
  <instance comment="" name="RHAMCAT-PWY" type="pathway" url="">
    <entity comment="rhamnulose-1-phosphate aldolase" name="rhaD" type="gene" url="EC:4.1.2.19"/>
    <entity comment="L-rhamnose isomerase" name="rhaA" type="gene" url="EC:5.3.1.14"/>
    <entity comment="L-rhamnulose kinase" name="rhaB" type="gene" url="EC:2.7.1.5"/>
  </instance>
  <instance comment="" name="PWY-1269" type="pathway" url="">
    <entity comment="D-arabinose 5-phosphate isomerase" name="gutQ" type="gene" url="EC:5.3.1.13"/>
    <entity comment="3-deoxy-D-manno-octulosonate cytidylyltransferase" name="kdsB" type="gene" url="EC:2.7.7.38"/>
    <entity comment="3-deoxy-D-manno-octulosonate 8-phosphate phosphatase" name="kdsC" type="gene" url="EC:3.1.3.45"/>
    <entity comment="D-arabinose 5-phosphate isomerase" name="kdsD" type="gene" url="EC:5.3.1.13"/>
    <entity comment="3-deoxy-D-manno-octulosonate 8-phosphate synthase" name="kdsA" type="gene" url="EC:2.5.1.55"/>
  </instance>
  <instance comment="" name="HCAMHPDEG-PWY" type="pathway" url="">
    <entity comment="2-hydroxy-6-ketonona-2,4-dienedioate hydrolase" name="mhpC" type="gene" url="EC:3.7.1.-"/>
    <entity comment="3-phenylpropionate dioxygenase system" name="hcaE" type="gene" url="EC:1.14.12.19"/>
    <entity comment="3-(3-hydroxyphenyl)propionate 2-hydroxylase" name="mhpA" type="gene" url="EC:1.14.13.-"/>
    <entity comment="3-phenylpropionate dioxygenase system" name="hcaD" type="gene" url="EC:1.14.12.19"/>
    <entity comment="3-(2,3-dihydroxyphenyl)propionate dioxygenase" name="mhpB" type="gene" url="EC:1.13.11.16"/>
    <entity comment="3-phenylpropionate dioxygenase system" name="hcaF" type="gene" url="EC:1.14.12.19"/>
    <entity comment="3-phenylpropionate-2',3'-dihydrodiol dehydrogenase" name="hcaB" type="gene" url="EC:No EC#"/>
    <entity comment="3-phenylpropionate dioxygenase system" name="hcaC" type="gene" url="EC:1.14.12.19"/>
  </instance>
  <instance comment="" name="PANTO-PWY" type="pathway" url="">
    <entity comment="pantothenate synthetase" name="panC" type="gene" url="EC:6.3.2.1"/>
    <entity comment="3-methyl-2-oxobutanoate hydroxymethyltransferase" name="panB" type="gene" url="EC:2.1.2.11"/>
    <entity comment="2-dehydropantoate 2-reductase" name="panE" type="gene" url="EC:1.1.1.169"/>
  </instance>
  <instance comment="" name="FUC-RHAMCAT-PWY" type="pathway" url="">
    <entity comment="D-ribulose-phosphate aldolase" name="fucA" type="gene" url="EC:No EC#"/>
    <entity comment="L-1,2-propanediol oxidoreductase" name="fucO" type="gene" url="EC:1.1.1.77"/>
    <entity comment="D-ribulokinase" name="fucK" type="gene" url="EC:No EC#"/>
    <entity comment="D-arabinose isomerase" name="fucI" type="gene" url="EC:5.3.1.3"/>
    <entity comment="rhamnulose-1-phosphate aldolase" name="rhaD" type="gene" url="EC:4.1.2.19"/>
    <entity comment="L-rhamnose isomerase" name="rhaA" type="gene" url="EC:5.3.1.14"/>
    <entity comment="L-rhamnulose kinase" name="rhaB" type="gene" url="EC:2.7.1.5"/>
    <entity comment="L-lactate dehydrogenase" name="lldD" type="gene" url="EC:No EC#"/>
    <entity comment="glycolaldehyde dehydrogenase" name="aldA" type="gene" url="EC:1.2.1.21"/>
  </instance>
  <instance comment="" name="PWY0-1355" type="pathway" url="">
    <entity comment="trimethylamine N-oxide reductase" name="torA" type="gene" url="EC:1.7.2.3"/>
    <entity comment="trimethylamine N-oxide reductase" name="torC" type="gene" url="EC:1.7.2.3"/>
    <entity comment="formate dehydrogenase-N" name="fdnG" type="gene" url="EC:1.2.1.2"/>
    <entity comment="formate dehydrogenase-N" name="fdnH" type="gene" url="EC:1.2.1.2"/>
    <entity comment="formate dehydrogenase-N" name="fdnI" type="gene" url="EC:1.2.1.2"/>
    <entity comment="formate dehydrogenase-O" name="fdoI" type="gene" url="EC:1.2.1.2"/>
    <entity comment="formate dehydrogenase-O" name="fdoH" type="gene" url="EC:1.2.1.2"/>
    <entity comment="formate dehydrogenase-O" name="fdoG" type="gene" url="EC:1.2.1.2"/>
    <entity comment="trimethylamine N-oxide reductase" name="torY" type="gene" url="EC:1.7.2.3"/>
    <entity comment="trimethylamine N-oxide reductase" name="torZ" type="gene" url="EC:1.7.2.3"/>
  </instance>
  <instance comment="" name="ARG+POLYAMINE-SYN" type="pathway" url=""/>
  <instance comment="" name="CRE-PWY" type="pathway" url=""/>
  <instance comment="" name="PWY0-1352" type="pathway" url="">
    <entity comment="NADH:ubiquinone oxidoreductase" name="nuoK" type="gene" url="EC:1.6.5.3"/>
    <entity comment="nitrate reductase" name="narY" type="gene" url="EC:1.7.99.4"/>
    <entity comment="NADH:ubiquinone oxidoreductase" name="nuoM" type="gene" url="EC:1.6.5.3"/>
    <entity comment="nitrate reductase" name="narZ" type="gene" url="EC:1.7.99.4"/>
    <entity comment="nitrate reductase" name="narV" type="gene" url="EC:1.7.99.4"/>
    <entity comment="NADH:ubiquinone oxidoreductase" name="nuoB" type="gene" url="EC:1.6.5.3"/>
    <entity comment="NADH:ubiquinone oxidoreductase" name="nuoC" type="gene" url="EC:1.6.5.3"/>
    <entity comment="NADH:ubiquinone oxidoreductase" name="nuoA" type="gene" url="EC:1.6.5.3"/>
    <entity comment="nitrate reductase" name="narI" type="gene" url="EC:1.7.99.4"/>
    <entity comment="nitrate reductase" name="narH" type="gene" url="EC:1.7.99.4"/>
    <entity comment="NADH:ubiquinone oxidoreductase" name="nuoE" type="gene" url="EC:1.6.5.3"/>
    <entity comment="NADH:ubiquinone oxidoreductase" name="nuoJ" type="gene" url="EC:1.6.5.3"/>
    <entity comment="NADH:ubiquinone oxidoreductase" name="nuoF" type="gene" url="EC:1.6.5.3"/>
    <entity comment="nitrate reductase" name="narG" type="gene" url="EC:1.7.99.4"/>
    <entity comment="NADH:ubiquinone oxidoreductase" name="nuoI" type="gene" url="EC:1.6.5.3"/>
    <entity comment="NADH:ubiquinone oxidoreductase" name="nuoN" type="gene" url="EC:1.6.5.3"/>
    <entity comment="NADH:ubiquinone oxidoreductase" name="nuoH" type="gene" url="EC:1.6.5.3"/>
    <entity comment="NADH:ubiquinone oxidoreductase" name="nuoL" type="gene" url="EC:1.6.5.3"/>
    <entity comment="NADH:ubiquinone oxidoreductase" name="nuoG" type="gene" url="EC:1.6.5.3"/>
  </instance>
  <instance comment="" name="PWY0-381" type="pathway" url="">
    <entity comment="glycerophosphoryl diester phosphodiesterase, periplasmic" name="glpQ" type="gene" url="EC:3.1.4.46"/>
    <entity comment="glycerol 3-phosphate dehydrogenase" name="glpD" type="gene" url="EC:1.1.5.3"/>
    <entity comment="glycerol-3-phosphate-dehydrogenase" name="glpA" type="gene" url="EC:1.1.5.3"/>
    <entity comment="glycerol-3-phosphate-dehydrogenase" name="glpC" type="gene" url="EC:1.1.5.3"/>
    <entity comment="glycerol-3-phosphate-dehydrogenase" name="glpB" type="gene" url="EC:1.1.5.3"/>
    <entity comment="glycerophosphodiester phosphodiesterase" name="ugpQ" type="gene" url="EC:3.1.4.46"/>
    <entity comment="glycerol kinase" name="glpK" type="gene" url="EC:2.7.1.30"/>
  </instance>
  <instance comment="" name="RIBOKIN-PWY" type="pathway" url="">
    <entity comment="ribokinase" name="rbsK" type="gene" url="EC:2.7.1.15"/>
    <entity comment="ribose pyranase" name="rbsD" type="gene" url="EC:5.4.99.-"/>
  </instance>
  <instance comment="" name="CHE-PWY" type="pathway" url="">
    <entity comment="chemotaxis protein methyltransferase" name="cheR" type="gene" url="EC:2.1.1.80"/>
    <entity comment="protein-glutamine glutaminase" name="cheB" type="gene" url="EC:3.5.1.44"/>
  </instance>
  <instance comment="" name="PWY0-1296" type="pathway" url="">
    <entity comment="xanthosine phosphorylase" name="xapA" type="gene" url="EC:No EC#"/>
    <entity comment="phosphopentomutase" name="deoB" type="gene" url="EC:5.4.2.7"/>
    <entity comment="guanosine phosphorylase" name="deoD" type="gene" url="EC:2.4.2.1"/>
    <entity comment="adenosine deaminase" name="add" type="gene" url="EC:3.5.4.4"/>
  </instance>
  <instance comment="" name="PWY0-1297" type="pathway" url="">
    <entity comment="adenosine deaminase" name="add" type="gene" url="EC:3.5.4.4"/>
    <entity comment="acetaldehyde dehydrogenase" name="mhpF" type="gene" url="EC:1.2.1.10"/>
    <entity comment="acetaldehyde dehydrogenase" name="adhE" type="gene" url="EC:1.2.1.10"/>
    <entity comment="phosphopentomutase" name="deoB" type="gene" url="EC:5.4.2.7"/>
    <entity comment="deoxyribose-phosphate aldolase" name="deoC" type="gene" url="EC:4.1.2.4"/>
    <entity comment="guanosine phosphorylase" name="deoD" type="gene" url="EC:2.4.2.1"/>
  </instance>
  <instance comment="" name="PWY0-661" type="pathway" url="">
    <entity comment="ribose 1,5-bisphosphokinase" name="phnN" type="gene" url="EC:No EC#"/>
    <entity comment="phosphopentomutase" name="deoB" type="gene" url="EC:5.4.2.7"/>
  </instance>
  <instance comment="" name="PWY-5852" type="pathway" url="">
    <entity comment="1,4-dihydroxy-2-naphthoate octaprenyltransferase" name="menA" type="gene" url="EC:2.5.1.-"/>
  </instance>
  <instance comment="" name="ENTNER-DOUDOROFF-PWY" type="pathway" url="">
    <entity comment="2-keto-3-deoxygluconate 6-phosphate aldolase" name="eda" type="gene" url="EC:4.1.2.14"/>
    <entity comment="phosphogluconate dehydratase" name="edd" type="gene" url="EC:4.2.1.12"/>
  </instance>
  <instance comment="" name="TRNA-CHARGING-PWY" type="pathway" url="">
    <entity comment="tyrosyl-tRNA synthetase" name="tyrS" type="gene" url="EC:6.1.1.1"/>
    <entity comment="glycyl-tRNA synthetase" name="glyS" type="gene" url="EC:6.1.1.14"/>
    <entity comment="glycyl-tRNA synthetase" name="glyQ" type="gene" url="EC:6.1.1.14"/>
    <entity comment="aspartyl-tRNA synthetase" name="aspS" type="gene" url="EC:6.1.1.12"/>
    <entity comment="prolyl-tRNA synthetase" name="proS" type="gene" url="EC:6.1.1.15"/>
    <entity comment="histidyl-tRNA synthetase" name="hisS" type="gene" url="EC:6.1.1.21"/>
    <entity comment="threonyl-tRNA synthetase" name="thrS" type="gene" url="EC:6.1.1.3"/>
    <entity comment="methionyl-tRNA synthetase" name="metG" type="gene" url="EC:6.1.1.10"/>
    <entity comment="glutaminyl-tRNA synthetase" name="glnS" type="gene" url="EC:6.1.1.18"/>
    <entity comment="tryptophanyl-tRNA synthetase" name="trpS" type="gene" url="EC:6.1.1.2"/>
    <entity comment="seryl-tRNA synthetase" name="serS" type="gene" url="EC:6.1.1.11"/>
    <entity comment="isoleucyl-tRNA synthetase" name="ileS" type="gene" url="EC:6.1.1.5"/>
    <entity comment="asparaginyl-tRNA synthetase" name="asnS" type="gene" url="EC:6.1.1.22"/>
    <entity comment="leucyl-tRNA synthetase" name="leuS" type="gene" url="EC:6.1.1.4"/>
    <entity comment="lysyl-tRNA synthetase" name="lysS" type="gene" url="EC:6.1.1.6"/>
    <entity comment="lysyl-tRNA synthetase" name="lysU" type="gene" url="EC:6.1.1.6"/>
    <entity comment="cysteinyl-tRNA synthetase" name="cysS" type="gene" url="EC:6.1.1.16"/>
    <entity comment="glutamyl-tRNA synthetase" name="gltX" type="gene" url="EC:6.1.1.17"/>
    <entity comment="arginyl-tRNA synthetase" name="argS" type="gene" url="EC:6.1.1.19"/>
    <entity comment="phenylalanyl-tRNA synthetase" name="pheS" type="gene" url="EC:6.1.1.20"/>
    <entity comment="alanyl-tRNA synthetase" name="alaS" type="gene" url="EC:6.1.1.7"/>
    <entity comment="phenylalanyl-tRNA synthetase" name="pheT" type="gene" url="EC:6.1.1.20"/>
    <entity comment="valyl-tRNA synthetase" name="valS" type="gene" url="EC:6.1.1.9"/>
  </instance>
  <instance comment="" name="PWY-5448" type="pathway" url="">
    <entity comment="glycerol dehydrogenase" name="gldA" type="gene" url="EC:1.1.1.6"/>
    <entity comment="threonine dehydrogenase" name="tdh" type="gene" url="EC:1.1.1.103"/>
  </instance>
  <instance comment="" name="PWY-5687" type="pathway" url="">
    <entity comment="CTP synthetase" name="pyrG" type="gene" url="EC:6.3.4.2"/>
    <entity comment="dADP kinase" name="ndk" type="gene" url="EC:2.7.4.6"/>
    <entity comment="uridylate kinase" name="pyrH" type="gene" url="EC:2.7.4.14"/>
  </instance>
  <instance comment="" name="PWY-5838" type="pathway" url="">
    <entity comment="(1R,6R)-2-succinyl-6-hydroxy-2,4-cyclohexadiene-1-carboxylate synthase" name="menH" type="gene" url="EC:4.2.99.20"/>
    <entity comment="octaprenyl diphosphate synthase" name="ispB" type="gene" url="EC:2.5.1.11"/>
    <entity comment="2-succinyl-5-enolpyruvyl-6-hydroxy-3-cyclohexene-1-carboxylate synthase" name="menD" type="gene" url="EC:2.2.1.9"/>
    <entity comment="o-succinylbenzoate-CoA ligase" name="menE" type="gene" url="EC:6.2.1.26"/>
    <entity comment="isochorismate synthase" name="menF" type="gene" url="EC:5.4.4.2"/>
    <entity comment="S-adenosylmethionine:2-DMK methyltransferase" name="ubiE" type="gene" url="EC:2.1.1.-"/>
    <entity comment="1,4-dihydroxy-2-naphthoate octaprenyltransferase" name="menA" type="gene" url="EC:2.5.1.-"/>
    <entity comment="naphthoate-CoA synthase" name="menB" type="gene" url="EC:4.1.3.36"/>
    <entity comment="o-succinylbenzoate synthase" name="menC" type="gene" url="EC:4.2.1.113"/>
  </instance>
  <instance comment="" name="PWY0-1298" type="pathway" url="">
    <entity comment="cytidine deaminase" name="cdd" type="gene" url="EC:3.5.4.5"/>
    <entity comment="acetaldehyde dehydrogenase" name="mhpF" type="gene" url="EC:1.2.1.10"/>
    <entity comment="acetaldehyde dehydrogenase" name="adhE" type="gene" url="EC:1.2.1.10"/>
    <entity comment="thymidine phosphorylase" name="deoA" type="gene" url="EC:2.4.2.4"/>
    <entity comment="phosphopentomutase" name="deoB" type="gene" url="EC:5.4.2.7"/>
    <entity comment="deoxyribose-phosphate aldolase" name="deoC" type="gene" url="EC:4.1.2.4"/>
  </instance>
  <instance comment="" name="PENTOSE-P-PWY" type="pathway" url="">
    <entity comment="transketolase" name="tktA" type="gene" url="EC:2.2.1.1"/>
    <entity comment="6-phosphogluconolactonase" name="pgl" type="gene" url="EC:3.1.1.31"/>
    <entity comment="transaldolase B" name="talB" type="gene" url="EC:2.2.1.2"/>
    <entity comment="transaldolase A" name="talA" type="gene" url="EC:2.2.1.2"/>
    <entity comment="glucose 6-phosphate-1-dehydrogenase" name="zwf" type="gene" url="EC:1.1.1.49"/>
    <entity comment="ribulose phosphate 3-epimerase" name="rpe" type="gene" url="EC:5.1.3.1"/>
    <entity comment="transketolase" name="tktB" type="gene" url="EC:2.2.1.1"/>
    <entity comment="6-phosphogluconate dehydrogenase (decarboxylating)" name="gnd" type="gene" url="EC:1.1.1.44"/>
    <entity comment="ribose-5-phosphate isomerase" name="rpiB" type="gene" url="EC:5.3.1.6"/>
    <entity comment="ribose-5-phosphate isomerase A" name="rpiA" type="gene" url="EC:5.3.1.6"/>
  </instance>
  <instance comment="" name="IDNCAT-PWY" type="pathway" url="">
    <entity comment="L-idonate 5-dehydrogenase" name="idnD" type="gene" url="EC:1.1.1.264"/>
    <entity comment="5-keto-D-gluconate 5-reductase" name="idnO" type="gene" url="EC:1.1.1.69"/>
    <entity comment="gluconokinase" name="idnK" type="gene" url="EC:2.7.1.12"/>
  </instance>
  <instance comment="" name="TREDEGLOW-PWY" type="pathway" url="">
    <entity comment="trehalose-6-phosphate hydrolase" name="treC" type="gene" url="EC:3.2.1.93"/>
    <entity comment="glucokinase" name="glk" type="gene" url="EC:2.7.1.2"/>
  </instance>
  <instance comment="" name="PWY0-321" type="pathway" url="">
    <entity comment="enoyl-CoA hydratase" name="maoC" type="gene" url="EC:4.2.1.17"/>
    <entity comment="putative phenylacetate-CoA oxygenase" name="paaB" type="gene" url="EC:No EC#"/>
    <entity comment="putative phenylacetate-CoA oxygenase" name="paaC" type="gene" url="EC:No EC#"/>
    <entity comment="putative phenylacetate-CoA oxygenase" name="paaA" type="gene" url="EC:No EC#"/>
    <entity comment="putative enoyl-CoA hydratase/isomerase" name="paaF" type="gene" url="EC:No EC#"/>
    <entity comment="putative enoyl-CoA hydratase/isomerase" name="paaG" type="gene" url="EC:No EC#"/>
    <entity comment="putative phenylacetate-CoA oxygenase" name="paaD" type="gene" url="EC:No EC#"/>
    <entity comment="putative phenylacetate-CoA oxygenase" name="paaE" type="gene" url="EC:No EC#"/>
    <entity comment="beta-ketoadipyl-CoA thiolase" name="paaJ" type="gene" url="EC:No EC#"/>
    <entity comment="phenylacetate-CoA ligase" name="paaK" type="gene" url="EC:6.2.1.30"/>
    <entity comment="predicted 3-hydroxy-acyl-CoA dehydrogenase of phenylacetate degradation" name="paaH" type="gene" url="EC:No EC#"/>
  </instance>
  <instance comment="" name="ASPARAGINE-BIOSYNTHESIS" type="pathway" url="">
    <entity comment="asparagine synthetase" name="asnB" type="gene" url="EC:6.3.5.4"/>
  </instance>
  <instance comment="" name="PWY0-1182" type="pathway" url="">
    <entity comment="trehalase" name="treA" type="gene" url="EC:3.2.1.28"/>
    <entity comment="glucokinase" name="glk" type="gene" url="EC:2.7.1.2"/>
    <entity comment="trehalase" name="treF" type="gene" url="EC:3.2.1.28"/>
  </instance>
  <instance comment="" name="PWY-5188" type="pathway" url="">
    <entity comment="glutamyl-tRNA synthetase" name="gltX" type="gene" url="EC:6.1.1.17"/>
    <entity comment="glutamate-1-semialdehyde aminotransferase" name="hemL" type="gene" url="EC:5.4.3.8"/>
    <entity comment="porphobilinogen synthase" name="hemB" type="gene" url="EC:4.2.1.24"/>
    <entity comment="hydroxymethylbilane synthase" name="hemC" type="gene" url="EC:2.5.1.61"/>
    <entity comment="glutamyl-tRNA reductase" name="hemA" type="gene" url="EC:1.2.1.70"/>
    <entity comment="uroporphyrinogen III synthase" name="hemD" type="gene" url="EC:4.2.1.75"/>
  </instance>
  <instance comment="" name="PRPP-PWY" type="pathway" url="">
    <entity comment="N-(5'-phospho-L-ribosyl-formimino)-5-amino-1-(5'-phosphoribosyl)-4-imidazolecarboxamide isomerase" name="hisA" type="gene" url="EC:5.3.1.16"/>
    <entity comment="histidinol dehydrogenase" name="hisD" type="gene" url="EC:1.1.1.23"/>
    <entity comment="imidazole glycerol phosphate synthase" name="hisF" type="gene" url="EC:2.4.2.-"/>
    <entity comment="ATP phosphoribosyltransferase" name="hisG" type="gene" url="EC:2.4.2.17"/>
    <entity comment="ribose-phosphate diphosphokinase" name="prs" type="gene" url="EC:2.7.6.1"/>
    <entity comment="imidazoleglycerol-phosphate dehydratase" name="hisB" type="gene" url="EC:4.2.1.19"/>
    <entity comment="GAR transformylase" name="purT" type="gene" url="EC:2.1.2.-"/>
    <entity comment="imidazole glycerol phosphate synthase" name="hisH" type="gene" url="EC:2.4.2.-"/>
    <entity comment="phosphoribosyl-AMP cyclohydrolase" name="hisI" type="gene" url="EC:3.5.4.19"/>
    <entity comment="phosphoribosylaminoimidazole-succinocarboxamide synthase" name="purC" type="gene" url="EC:6.3.2.6"/>
    <entity comment="ribose 1,5-bisphosphokinase" name="phnN" type="gene" url="EC:No EC#"/>
    <entity comment="adenylosuccinate synthetase" name="purA" type="gene" url="EC:6.3.4.4"/>
    <entity comment="amidophosphoribosyl transferase" name="purF" type="gene" url="EC:2.4.2.14"/>
    <entity comment="N5-carboxyaminoimidazole ribonucleotide mutase" name="purE" type="gene" url="EC:5.4.99.18"/>
    <entity comment="phosphoribosylamine-glycine ligase" name="purD" type="gene" url="EC:6.3.4.13"/>
    <entity comment="N5-carboxyaminoimidazole ribonucleotide synthetase" name="purK" type="gene" url="EC:6.3.4.18"/>
    <entity comment="phosphopentomutase" name="deoB" type="gene" url="EC:5.4.2.7"/>
    <entity comment="IMP cyclohydrolase" name="purH" type="gene" url="EC:3.5.4.10"/>
    <entity comment="phosphoribosylglycinamide formyltransferase" name="purN" type="gene" url="EC:2.1.2.2"/>
    <entity comment="phosphoribosylformylglycinamide cyclo-ligase" name="purM" type="gene" url="EC:6.3.3.1"/>
    <entity comment="phosphoribosylformylglycinamide synthetase" name="purL" type="gene" url="EC:6.3.5.3"/>
    <entity comment="guanylate kinase" name="gmk" type="gene" url="EC:2.7.4.8"/>
    <entity comment="ADP reductase" name="nrdA" type="gene" url="EC:1.17.4.1"/>
    <entity comment="ADP reductase" name="nrdB" type="gene" url="EC:1.17.4.1"/>
    <entity comment="GTP reductase" name="nrdD" type="gene" url="EC:No EC#"/>
    <entity comment="ribonucleoside-diphosphate reductase" name="nrdE" type="gene" url="EC:1.17.4.-"/>
    <entity comment="ribonucleoside-diphosphate reductase" name="nrdF" type="gene" url="EC:1.17.4.-"/>
    <entity comment="histidinol-phosphate aminotransferase" name="hisC" type="gene" url="EC:2.6.1.9"/>
    <entity comment="adenylate kinase" name="adk" type="gene" url="EC:2.7.4.3"/>
    <entity comment="aspartate carbamoyltransferase" name="pyrI" type="gene" url="EC:2.1.3.2"/>
    <entity comment="uridylate kinase" name="pyrH" type="gene" url="EC:2.7.4.14"/>
    <entity comment="CTP synthetase" name="pyrG" type="gene" url="EC:6.3.4.2"/>
    <entity comment="orotidine-5'-phosphate-decarboxylase" name="pyrF" type="gene" url="EC:4.1.1.23"/>
    <entity comment="orotate phosphoribosyltransferase" name="pyrE" type="gene" url="EC:2.4.2.10"/>
    <entity comment="dihydroorotate oxidase" name="pyrD" type="gene" url="EC:1.3.3.1"/>
    <entity comment="dihydroorotase" name="pyrC" type="gene" url="EC:3.5.2.3"/>
    <entity comment="aspartate carbamoyltransferase" name="pyrB" type="gene" url="EC:2.1.3.2"/>
    <entity comment="IMP dehydrogenase" name="guaB" type="gene" url="EC:1.1.1.205"/>
    <entity comment="dADP kinase" name="ndk" type="gene" url="EC:2.7.4.6"/>
    <entity comment="GMP synthetase" name="guaA" type="gene" url="EC:6.3.5.2"/>
    <entity comment="adenylosuccinate lyase" name="purB" type="gene" url="EC:4.3.2.2"/>
    <entity comment="carbamoyl phosphate synthetase" name="carB" type="gene" url="EC:6.3.5.5"/>
    <entity comment="carbamoyl phosphate synthetase" name="carA" type="gene" url="EC:6.3.5.5"/>
  </instance>
  <instance comment="" name="PLPSAL-PWY" type="pathway" url="">
    <entity comment="pyridoxamine 5'-phosphate oxidase" name="pdxH" type="gene" url="EC:1.4.3.5"/>
    <entity comment="pyridoxal kinase" name="pdxY" type="gene" url="EC:2.7.1.35"/>
    <entity comment="pyridoxal kinase" name="pdxK" type="gene" url="EC:2.7.1.35"/>
  </instance>
  <instance comment="" name="PWY0-1348" type="pathway" url="">
    <entity comment="NADH:ubiquinone oxidoreductase" name="nuoM" type="gene" url="EC:1.6.5.3"/>
    <entity comment="NADH:ubiquinone oxidoreductase" name="nuoK" type="gene" url="EC:1.6.5.3"/>
    <entity comment="NADH:ubiquinone oxidoreductase" name="nuoJ" type="gene" url="EC:1.6.5.3"/>
    <entity comment="dimethyl sulfoxide reductase paralogue" name="ynfH" type="gene" url="EC:1.8.99.-"/>
    <entity comment="NADH:ubiquinone oxidoreductase" name="nuoE" type="gene" url="EC:1.6.5.3"/>
    <entity comment="NADH:ubiquinone oxidoreductase" name="nuoB" type="gene" url="EC:1.6.5.3"/>
    <entity comment="NADH:ubiquinone oxidoreductase" name="nuoC" type="gene" url="EC:1.6.5.3"/>
    <entity comment="NADH:ubiquinone oxidoreductase" name="nuoA" type="gene" url="EC:1.6.5.3"/>
    <entity comment="NADH:ubiquinone oxidoreductase" name="nuoF" type="gene" url="EC:1.6.5.3"/>
    <entity comment="dimethyl sulfoxide reductase" name="dmsA" type="gene" url="EC:1.8.99.-"/>
    <entity comment="dimethyl sulfoxide reductase" name="dmsB" type="gene" url="EC:1.8.99.-"/>
    <entity comment="dimethyl sulfoxide reductase" name="dmsC" type="gene" url="EC:1.8.99.-"/>
    <entity comment="dimethyl sulfoxide reductase paralogue" name="ynfG" type="gene" url="EC:1.8.99.-"/>
    <entity comment="dimethyl sulfoxide reductase paralogue" name="ynfF" type="gene" url="EC:1.8.99.-"/>
    <entity comment="dimethyl sulfoxide reductase paralogue" name="ynfE" type="gene" url="EC:1.8.99.-"/>
    <entity comment="NADH:ubiquinone oxidoreductase" name="nuoI" type="gene" url="EC:1.6.5.3"/>
    <entity comment="NADH:ubiquinone oxidoreductase" name="nuoN" type="gene" url="EC:1.6.5.3"/>
    <entity comment="NADH:ubiquinone oxidoreductase" name="nuoH" type="gene" url="EC:1.6.5.3"/>
    <entity comment="NADH:ubiquinone oxidoreductase" name="nuoL" type="gene" url="EC:1.6.5.3"/>
    <entity comment="NADH:ubiquinone oxidoreductase" name="nuoG" type="gene" url="EC:1.6.5.3"/>
  </instance>
  <instance comment="" name="PWY0-1221" type="pathway" url="">
    <entity comment="gamma-glutamylputrescine oxidase" name="puuB" type="gene" url="EC:No EC#"/>
    <entity comment="gamma-glutamyl-gamma-aminobutyraldehyde dehydrogenase" name="puuC" type="gene" url="EC:1.2.1.-"/>
    <entity comment="glutamate-putrescine ligase" name="puuA" type="gene" url="EC:6.3.1.11"/>
    <entity comment="gamma-glutamyl-gamma-aminobutyrate hydrolase" name="puuD" type="gene" url="EC:3.5.1.94"/>
  </instance>
  <instance comment="" name="POLYISOPRENSYN-PWY" type="pathway" url="">
    <entity comment="undecaprenyl diphosphate synthase" name="ispU" type="gene" url="EC:2.5.1.31"/>
    <entity comment="farnesyl diphosphate synthase" name="ispA" type="gene" url="EC:2.5.1.10"/>
    <entity comment="octaprenyl diphosphate synthase" name="ispB" type="gene" url="EC:2.5.1.11"/>
    <entity comment="isopentenyl diphosphate isomerase" name="idi" type="gene" url="EC:5.3.3.2"/>
  </instance>
  <instance comment="" name="TRPSYN-PWY" type="pathway" url="">
    <entity comment="tryptophan synthase, beta subunit dimer" name="trpB" type="gene" url="EC:4.2.1.20"/>
    <entity comment="phosphoribosylanthranilate isomerase" name="trpC" type="gene" url="EC:5.3.1.24"/>
    <entity comment="indoleglycerol phosphate aldolase" name="trpA" type="gene" url="EC:No EC#"/>
    <entity comment="anthranilate synthase" name="trpD" type="gene" url="EC:4.1.3.27"/>
    <entity comment="anthranilate synthase" name="trpE" type="gene" url="EC:4.1.3.27"/>
  </instance>
  <instance comment="" name="GLUCARGALACTSUPER-PWY" type="pathway" url="">
    <entity comment="tartronate semialdehyde reductase" name="garR" type="gene" url="EC:1.1.1.60"/>
    <entity comment="galactarate dehydratase" name="garD" type="gene" url="EC:4.2.1.42"/>
    <entity comment="alpha-dehydro-beta-deoxy-D-glucarate aldolase" name="garL" type="gene" url="EC:4.1.2.20"/>
    <entity comment="D-glucarate dehydratase" name="gudD" type="gene" url="EC:4.2.1.40"/>
    <entity comment="glycerate kinase" name="garK" type="gene" url="EC:2.7.1.-"/>
  </instance>
  <instance comment="" name="COLANSYN-PWY" type="pathway" url="">
    <entity comment="UDP-glucose-hexose-1-phosphate uridylyltransferase" name="galT" type="gene" url="EC:2.7.7.12"/>
    <entity comment="glucose-1-phosphate uridylyltransferase" name="galU" type="gene" url="EC:2.7.7.9"/>
    <entity comment="mannose-6-phosphate isomerase" name="manA" type="gene" url="EC:5.3.1.8"/>
    <entity comment="phosphomannomutase" name="cpsG" type="gene" url="EC:5.4.2.8"/>
    <entity comment="mannose-1-phosphate guanylyltransferase" name="cpsB" type="gene" url="EC:2.7.7.13"/>
    <entity comment="UDP-glucose 6-dehydrogenase" name="ugd" type="gene" url="EC:1.1.1.22"/>
    <entity comment="UDP-glucose 4-epimerase" name="galE" type="gene" url="EC:5.1.3.2"/>
    <entity comment="glucose-1-phosphate uridylyltransferase" name="galF" type="gene" url="EC:2.7.7.9"/>
    <entity comment="GDP-mannose 4,6-dehydratase" name="gmd" type="gene" url="EC:4.2.1.47"/>
    <entity comment="GDP-fucose synthase" name="fcl" type="gene" url="EC:1.1.1.271"/>
    <entity comment="galactokinase" name="galK" type="gene" url="EC:2.7.1.6"/>
  </instance>
  <instance comment="" name="ACETATEUTIL-PWY" type="pathway" url="">
    <entity comment="acetyl-CoA synthetase" name="acs" type="gene" url="EC:6.2.1.1"/>
    <entity comment="acetate kinase" name="ackA" type="gene" url="EC:2.7.2.1"/>
    <entity comment="phosphate acetyltransferase" name="pta" type="gene" url="EC:2.3.1.8"/>
    <entity comment="acetate kinase B" name="ackB" type="gene" url="EC:2.7.2.1"/>
  </instance>
  <instance comment="" name="PYRUVDEHYD-PWY" type="pathway" url="">
    <entity comment="gcv system" name="lpd" type="gene" url="EC:No EC#"/>
    <entity comment="pyruvate dehydrogenase multienzyme complex" name="aceF" type="gene" url="EC:1.2.1.-"/>
    <entity comment="pyruvate dehydrogenase multienzyme complex" name="aceE" type="gene" url="EC:1.2.1.-"/>
  </instance>
  <instance comment="" name="PWY-5686" type="pathway" url="">
    <entity comment="carbamoyl phosphate synthetase" name="carA" type="gene" url="EC:6.3.5.5"/>
    <entity comment="aspartate carbamoyltransferase" name="pyrI" type="gene" url="EC:2.1.3.2"/>
    <entity comment="carbamoyl phosphate synthetase" name="carB" type="gene" url="EC:6.3.5.5"/>
    <entity comment="orotidine-5'-phosphate-decarboxylase" name="pyrF" type="gene" url="EC:4.1.1.23"/>
    <entity comment="orotate phosphoribosyltransferase" name="pyrE" type="gene" url="EC:2.4.2.10"/>
    <entity comment="dihydroorotate oxidase" name="pyrD" type="gene" url="EC:1.3.3.1"/>
    <entity comment="dihydroorotase" name="pyrC" type="gene" url="EC:3.5.2.3"/>
    <entity comment="aspartate carbamoyltransferase" name="pyrB" type="gene" url="EC:2.1.3.2"/>
  </instance>
  <instance comment="" name="NARQ-PWY" type="pathway" url=""/>
  <instance comment="" name="PUTDEG-PWY" type="pathway" url="">
    <entity comment="putrescine aminotransferase" name="ygjG" type="gene" url="EC:2.6.1.82"/>
    <entity comment="gamma-aminobutyraldehyde dehydrogenase" name="ydcW" type="gene" url="EC:1.2.1.19"/>
  </instance>
  <instance comment="" name="FASYN-ELONG-PWY" type="pathway" url="">
    <entity comment="beta-hydroxyacyl-ACP dehydratase" name="fabZ" type="gene" url="EC:4.2.1.59"/>
    <entity comment="beta-ketoacyl-[acyl-carrier-protein] reductase" name="fabG" type="gene" url="EC:1.1.1.100"/>
    <entity comment="beta-ketoacyl-ACP synthase" name="fabF" type="gene" url="EC:2.3.1.41"/>
    <entity comment="beta-hydroxydecanoyl-ACP dehydrase" name="fabA" type="gene" url="EC:4.2.1.59"/>
    <entity comment="beta-ketoacyl-ACP synthase" name="fabB" type="gene" url="EC:2.3.1.41"/>
    <entity comment="enoyl-ACP reductase (NADH)" name="fabI" type="gene" url="EC:1.3.1.9"/>
  </instance>
  <instance comment="" name="CPX-PWY" type="pathway" url=""/>
  <instance comment="" name="OANTIGEN-PWY" type="pathway" url="">
    <entity comment="glucosamine-1-phosphate acetyltransferase" name="glmU" type="gene" url="EC:2.3.1.157"/>
    <entity comment="L-glutamine:D-fructose-6-phosphate aminotransferase" name="glmS" type="gene" url="EC:2.6.1.16"/>
    <entity comment="UDP-galactopyranose mutase" name="glf" type="gene" url="EC:5.4.99.9"/>
    <entity comment="dTDP-glucose 4,6-dehydratase" name="rfbB" type="gene" url="EC:4.2.1.46"/>
    <entity comment="dTDP-4-dehydrorhamnose 3,5-epimerase" name="rfbC" type="gene" url="EC:5.1.3.13"/>
    <entity comment="dTDP-glucose pyrophosphorylase" name="rfbA" type="gene" url="EC:2.7.7.24"/>
    <entity comment="dTDP-4-dehydrorhamnose reductase" name="rfbD" type="gene" url="EC:1.1.1.133"/>
    <entity comment="phosphoglucosamine mutase" name="glmM" type="gene" url="EC:5.4.2.10"/>
  </instance>
  <instance comment="" name="GLUAMCAT-PWY" type="pathway" url="">
    <entity comment="glucosamine-6-phosphate deaminase" name="nagB" type="gene" url="EC:3.5.99.6"/>
    <entity comment="N-acetylglucosamine-6-phosphate deacetylase" name="nagA" type="gene" url="EC:3.5.1.25"/>
  </instance>
  <instance comment="" name="GALACTCAT-PWY" type="pathway" url="">
    <entity comment="D-galactonate dehydratase" name="dgoD" type="gene" url="EC:4.2.1.6"/>
    <entity comment="2-dehydro-3-deoxygalactonate kinase" name="dgoK" type="gene" url="EC:2.7.1.58"/>
    <entity comment="2-oxo-3-deoxygalactonate 6-phosphate aldolase" name="dgoA" type="gene" url="EC:4.1.2.21"/>
  </instance>
  <instance comment="" name="AMMASSIM-PWY" type="pathway" url="">
    <entity comment="glutamine synthetase" name="glnA" type="gene" url="EC:6.3.1.2"/>
    <entity comment="glutamate synthase" name="gltB" type="gene" url="EC:1.4.1.13"/>
    <entity comment="glutamate synthase" name="gltD" type="gene" url="EC:1.4.1.13"/>
  </instance>
  <instance comment="" name="VALSYN-PWY" type="pathway" url="">
    <entity comment="acetohydroxybutanoate synthase" name="ilvM" type="gene" url="EC:2.2.1.6"/>
    <entity comment="valine transaminase" name="ilvE" type="gene" url="EC:2.6.1.42"/>
    <entity comment="acetohydroxybutanoate synthase" name="ilvN" type="gene" url="EC:2.2.1.6"/>
    <entity comment="acetohydroxybutanoate synthase" name="ilvI" type="gene" url="EC:2.2.1.6"/>
    <entity comment="acetohydroxybutanoate synthase" name="ilvH" type="gene" url="EC:2.2.1.6"/>
    <entity comment="acetohydroxybutanoate synthase" name="ilvG_1" type="gene" url="EC:2.2.1.6"/>
    <entity comment="dihydroxy-acid dehydratase" name="ilvD" type="gene" url="EC:4.2.1.9"/>
    <entity comment="acetohydroxybutanoate synthase" name="ilvG_2" type="gene" url="EC:2.2.1.6"/>
    <entity comment="acetohydroxy acid isomeroreductase" name="ilvC" type="gene" url="EC:1.1.1.86"/>
    <entity comment="acetohydroxybutanoate synthase" name="ilvB" type="gene" url="EC:2.2.1.6"/>
  </instance>
  <instance comment="" name="THREONINE-DEG2-PWY" type="pathway" url="">
    <entity comment="threonine dehydrogenase" name="tdh" type="gene" url="EC:1.1.1.103"/>
    <entity comment="2-amino-3-ketobutyrate CoA ligase" name="kbl" type="gene" url="EC:2.3.1.29"/>
  </instance>
  <instance comment="" name="GLUCOSE1PMETAB-PWY" type="pathway" url="">
    <entity comment="glucokinase" name="glk" type="gene" url="EC:2.7.1.2"/>
    <entity comment="glucose dehydrogenase" name="gcd" type="gene" url="EC:1.1.5.2"/>
    <entity comment="phosphoglucomutase" name="pgm" type="gene" url="EC:5.4.2.2"/>
    <entity comment="alpha-D-glucose-1-phosphatase" name="yihX" type="gene" url="EC:3.1.3.10"/>
    <entity comment="aldose sugar dehydrogenase" name="yliI" type="gene" url="EC:1.1.5.2"/>
    <entity comment="glucose-1-phosphatase" name="agp" type="gene" url="EC:3.1.3.10"/>
  </instance>
  <instance comment="" name="NRI-PWY" type="pathway" url="">
    <entity comment="glutamine synthetase" name="glnA" type="gene" url="EC:6.3.1.2"/>
    <entity comment="glutamine synthetase deadenylylating enzyme" name="glnE" type="gene" url="EC:No EC#"/>
    <entity comment="uridylyltransferase" name="glnD" type="gene" url="EC:2.7.7.59"/>
  </instance>
  <instance comment="" name="DTDPRHAMSYN-PWY" type="pathway" url="">
    <entity comment="dTDP-glucose 4,6-dehydratase" name="rfbB" type="gene" url="EC:4.2.1.46"/>
    <entity comment="dTDP-4-dehydrorhamnose 3,5-epimerase" name="rfbC" type="gene" url="EC:5.1.3.13"/>
    <entity comment="dTDP-glucose pyrophosphorylase" name="rfbA" type="gene" url="EC:2.7.7.24"/>
    <entity comment="dTDP-4-dehydrorhamnose reductase" name="rfbD" type="gene" url="EC:1.1.1.133"/>
  </instance>
  <instance comment="" name="PWY-5698" type="pathway" url="">
    <entity comment="allantoate amidohydrolase" name="allC" type="gene" url="EC:3.5.3.-"/>
    <entity comment="allantoinase" name="allB" type="gene" url="EC:3.5.2.5"/>
  </instance>
  <instance comment="" name="PWY0-521" type="pathway" url="">
    <entity comment="fructoselysine 6-phosphate deglycase" name="frlB" type="gene" url="EC:No EC#"/>
    <entity comment="fructoselysine 3-epimerase" name="frlC" type="gene" url="EC:No EC#"/>
    <entity comment="fructoselysine 6-kinase" name="frlD" type="gene" url="EC:No EC#"/>
  </instance>
  <instance comment="" name="PWY0-522" type="pathway" url="">
    <entity comment="lipoyl-protein ligase A" name="lplA" type="gene" url="EC:No EC#"/>
  </instance>
  <instance comment="" name="4AMINOBUTMETAB-PWY" type="pathway" url="">
    <entity comment="succinate semialdehyde dehydrogenase, NADP+-dependent" name="gabD" type="gene" url="EC:1.2.1.16"/>
    <entity comment="4-aminobutyrate aminotransferase" name="puuE" type="gene" url="EC:2.6.1.19"/>
    <entity comment="4-aminobutyrate transaminase" name="gabT" type="gene" url="EC:2.6.1.19"/>
    <entity comment="succinate semialdehyde dehydrogenase, NAD+-dependent" name="sad" type="gene" url="EC:1.2.1.24"/>
  </instance>
  <instance comment="" name="EVG-PWY" type="pathway" url=""/>
  <instance comment="" name="CARNMET-PWY" type="pathway" url="">
    <entity comment="crotonobetainyl-CoA hydratase" name="caiD" type="gene" url="EC:4.2.1.-"/>
    <entity comment="carnitine-CoA ligase" name="caiC" type="gene" url="EC:6.2.1.-"/>
    <entity comment="gamma-butyrobetainyl-CoA:carnitine CoA transferase" name="caiB" type="gene" url="EC:2.8.3.-"/>
    <entity comment="crotonobetainyl-CoA reductase" name="caiA" type="gene" url="EC:1.3.99.-"/>
  </instance>
  <instance comment="" name="MENAQUINONESYN-PWY" type="pathway" url="">
    <entity comment="S-adenosylmethionine:2-DMK methyltransferase" name="ubiE" type="gene" url="EC:2.1.1.-"/>
  </instance>
  <instance comment="" name="THISYN-PWY" type="pathway" url="">
    <entity comment="cysteine desulfurase" name="iscS" type="gene" url="EC:2.8.1.7"/>
    <entity comment="1-deoxyxylulose-5-phosphate synthase" name="dxs" type="gene" url="EC:2.2.1.7"/>
    <entity comment="thiamin kinase" name="thiK" type="gene" url="EC:2.7.1.89"/>
    <entity comment="thiamin biosynthesis ThiGH complex" name="thiH" type="gene" url="EC:No EC#"/>
    <entity comment="hydroxyethylthiazole kinase" name="thiM" type="gene" url="EC:2.7.1.50"/>
    <entity comment="thiamine monophosphate kinase" name="thiL" type="gene" url="EC:2.7.4.16"/>
    <entity comment="thiamin biosynthesis protein ThiC" name="thiC" type="gene" url="EC:No EC#"/>
    <entity comment="thiamin biosynthesis ThiGH complex" name="thiG" type="gene" url="EC:No EC#"/>
    <entity comment="adenylate:persulfide transferase" name="thiF" type="gene" url="EC:No EC#"/>
    <entity comment="thiamine phosphate synthase" name="thiE" type="gene" url="EC:2.5.1.3"/>
    <entity comment="hydroxymethylpyrimidine kinase" name="thiD" type="gene" url="EC:2.7.1.49"/>
  </instance>
  <instance comment="" name="HOMOSERSYN-PWY" type="pathway" url="">
    <entity comment="aspartate kinase" name="lysC" type="gene" url="EC:2.7.2.4"/>
    <entity comment="aspartate semialdehyde dehydrogenase" name="asd" type="gene" url="EC:1.2.1.11"/>
    <entity comment="aspartate kinase" name="metL" type="gene" url="EC:2.7.2.4"/>
    <entity comment="aspartate kinase" name="thrA" type="gene" url="EC:2.7.2.4"/>
  </instance>
  <instance comment="" name="PWY-5437" type="pathway" url="">
    <entity comment="pyruvate formate-lyase" name="tdcE" type="gene" url="EC:2.3.1.54"/>
    <entity comment="propionate kinase" name="tdcD" type="gene" url="EC:2.7.2.15"/>
    <entity comment="acetate kinase" name="ackA" type="gene" url="EC:2.7.2.1"/>
    <entity comment="threonine dehydratase" name="tdcB" type="gene" url="EC:4.3.1.19"/>
    <entity comment="pyruvate formate-lyase" name="pflB" type="gene" url="EC:2.3.1.54"/>
    <entity comment="phosphate acetyltransferase" name="pta" type="gene" url="EC:2.3.1.8"/>
  </instance>
  <instance comment="" name="PWY-5436" type="pathway" url="">
    <entity comment="threonine aldolase" name="ltaE" type="gene" url="EC:4.1.2.5"/>
    <entity comment="acetaldehyde dehydrogenase" name="mhpF" type="gene" url="EC:1.2.1.10"/>
    <entity comment="acetaldehyde dehydrogenase" name="adhE" type="gene" url="EC:1.2.1.10"/>
  </instance>
  <instance comment="" name="GALACTARDEG-PWY" type="pathway" url="">
    <entity comment="galactarate dehydratase" name="garD" type="gene" url="EC:4.2.1.42"/>
    <entity comment="alpha-dehydro-beta-deoxy-D-glucarate aldolase" name="garL" type="gene" url="EC:4.1.2.20"/>
    <entity comment="tartronate semialdehyde reductase" name="garR" type="gene" url="EC:1.1.1.60"/>
    <entity comment="glycerate kinase" name="garK" type="gene" url="EC:2.7.1.-"/>
  </instance>
  <instance comment="" name="PROUT-PWY" type="pathway" url="">
    <entity comment="1-pyrroline-5-carboxylate dehydrogenase" name="putA" type="gene" url="EC:1.5.1.12"/>
  </instance>
  <instance comment="" name="LIPA-CORESYN-PWY" type="pathway" url="">
    <entity comment="lipopolysaccharide core biosynthesis protein; heptosyl transferase III" name="rfaQ" type="gene" url="EC:2.4.-.-"/>
    <entity comment="lipopolysaccharide core biosynthesis; phosphorylation of core heptose" name="rfaP" type="gene" url="EC:2.7.1.-"/>
    <entity comment="lipopolysaccharide core biosynthesis protein" name="rfaY" type="gene" url="EC:2.7.1.-"/>
    <entity comment="lipopolysaccharide glucosyltransferase I" name="rfaG" type="gene" url="EC:2.4.1.58"/>
    <entity comment="ADP-heptose:LPS heptosyltransferase" name="rfaF" type="gene" url="EC:No EC#"/>
    <entity comment="ADP-heptose:LPS heptosyl transferase" name="rfaC" type="gene" url="EC:2.4.-.-"/>
    <entity comment="UDP-D-galactose:(glucosyl)lipopolysaccharide-1,6-D-galactosyltransferase" name="rfaB" type="gene" url="EC:2.4.1.44"/>
    <entity comment="lipopolysaccharide core biosynthesis; heptosyl transferse IV; probably hexose transferase" name="waaU" type="gene" url="EC:2.4.-.-"/>
    <entity comment="UDP-glucose:(glucosyl)LPS alpha-1,2-glucosyltransferase" name="rfaJ" type="gene" url="EC:2.4.1.-"/>
    <entity comment="UDP-D-glucose:(glucosyl)LPS alpha-1,3-glucosyltransferase" name="rfaI" type="gene" url="EC:2.4.1.73"/>
  </instance>
  <instance comment="" name="ARO-PWY" type="pathway" url="">
    <entity comment="shikimate dehydrogenase" name="ydiB" type="gene" url="EC:1.1.1.282"/>
    <entity comment="3-phosphoshikimate-1-carboxyvinyltransferase" name="aroA" type="gene" url="EC:2.5.1.19"/>
    <entity comment="3-dehydroquinate synthase" name="aroB" type="gene" url="EC:4.2.3.4"/>
    <entity comment="chorismate synthase" name="aroC" type="gene" url="EC:4.2.3.5"/>
    <entity comment="3-dehydroquinate dehydratase" name="aroD" type="gene" url="EC:4.2.1.10"/>
    <entity comment="shikimate dehydrogenase" name="aroE" type="gene" url="EC:1.1.1.25"/>
    <entity comment="2-dehydro-3-deoxyphosphoheptonate aldolase" name="aroF" type="gene" url="EC:2.5.1.54"/>
    <entity comment="2-dehydro-3-deoxyphosphoheptonate aldolase" name="aroG" type="gene" url="EC:2.5.1.54"/>
    <entity comment="2-dehydro-3-deoxyphosphoheptonate aldolase" name="aroH" type="gene" url="EC:2.5.1.54"/>
    <entity comment="shikimate kinase" name="aroK" type="gene" url="EC:2.7.1.71"/>
    <entity comment="shikimate kinase" name="aroL" type="gene" url="EC:2.7.1.71"/>
  </instance>
  <instance comment="" name="NAGLIPASYN-PWY" type="pathway" url="">
    <entity comment="UDP-2,3-diacylglucosamine hydrolase" name="lpxH" type="gene" url="EC:No EC#"/>
    <entity comment="tetraacyldisaccharide 4'-kinase" name="lpxK" type="gene" url="EC:2.7.1.130"/>
    <entity comment="UDP-N-acetylglucosamine acyltransferase" name="lpxA" type="gene" url="EC:2.3.1.129"/>
    <entity comment="lipid A disaccharide synthase" name="lpxB" type="gene" url="EC:2.4.1.182"/>
    <entity comment="UDP-3-O-acyl-N-acetylglucosamine deacetylase" name="lpxC" type="gene" url="EC:No EC#"/>
    <entity comment="UDP-3-O-[3-hydroxymyristoyl]glucosamine N-acetyltransferase" name="lpxD" type="gene" url="EC:2.3.1.-"/>
  </instance>
  <instance comment="" name="KDO-NAGLIPASYN-PWY" type="pathway" url="">
    <entity comment="UDP-2,3-diacylglucosamine hydrolase" name="lpxH" type="gene" url="EC:No EC#"/>
    <entity comment="KDO transferase" name="waaA" type="gene" url="EC:2.-.-.-"/>
    <entity comment="tetraacyldisaccharide 4'-kinase" name="lpxK" type="gene" url="EC:2.7.1.130"/>
    <entity comment="lauroyl acyltransferase" name="lpxL" type="gene" url="EC:2.3.1.-"/>
    <entity comment="myristoyl-acyl carrier protein (ACP)-dependent acyltransferase" name="lpxM" type="gene" url="EC:2.3.1.-"/>
    <entity comment="D-arabinose 5-phosphate isomerase" name="gutQ" type="gene" url="EC:5.3.1.13"/>
    <entity comment="lipid A disaccharide synthase" name="lpxB" type="gene" url="EC:2.4.1.182"/>
    <entity comment="UDP-3-O-acyl-N-acetylglucosamine deacetylase" name="lpxC" type="gene" url="EC:No EC#"/>
    <entity comment="UDP-3-O-[3-hydroxymyristoyl]glucosamine N-acetyltransferase" name="lpxD" type="gene" url="EC:2.3.1.-"/>
    <entity comment="3-deoxy-D-manno-octulosonate 8-phosphate synthase" name="kdsA" type="gene" url="EC:2.5.1.55"/>
    <entity comment="3-deoxy-D-manno-octulosonate cytidylyltransferase" name="kdsB" type="gene" url="EC:2.7.7.38"/>
    <entity comment="3-deoxy-D-manno-octulosonate 8-phosphate phosphatase" name="kdsC" type="gene" url="EC:3.1.3.45"/>
    <entity comment="D-arabinose 5-phosphate isomerase" name="kdsD" type="gene" url="EC:5.3.1.13"/>
    <entity comment="UDP-N-acetylglucosamine acyltransferase" name="lpxA" type="gene" url="EC:2.3.1.129"/>
    <entity comment="palmitoleoyl acyltransferase" name="lpxP" type="gene" url="EC:2.3.1.-"/>
  </instance>
  <instance comment="" name="PWY0-1335" type="pathway" url="">
    <entity comment="NADH:ubiquinone oxidoreductase" name="nuoI" type="gene" url="EC:1.6.5.3"/>
    <entity comment="NADH:ubiquinone oxidoreductase" name="nuoH" type="gene" url="EC:1.6.5.3"/>
    <entity comment="NADH:ubiquinone oxidoreductase" name="nuoJ" type="gene" url="EC:1.6.5.3"/>
    <entity comment="NADH:ubiquinone oxidoreductase" name="nuoB" type="gene" url="EC:1.6.5.3"/>
    <entity comment="NADH:ubiquinone oxidoreductase" name="nuoC" type="gene" url="EC:1.6.5.3"/>
    <entity comment="NADH:ubiquinone oxidoreductase" name="nuoA" type="gene" url="EC:1.6.5.3"/>
    <entity comment="NADH:ubiquinone oxidoreductase" name="nuoF" type="gene" url="EC:1.6.5.3"/>
    <entity comment="NADH:ubiquinone oxidoreductase" name="nuoG" type="gene" url="EC:1.6.5.3"/>
    <entity comment="NADH:ubiquinone oxidoreductase" name="nuoE" type="gene" url="EC:1.6.5.3"/>
    <entity comment="cytochrome bo terminal oxidase" name="cyoA" type="gene" url="EC:1.10.2.-"/>
    <entity comment="NADH:ubiquinone oxidoreductase" name="nuoK" type="gene" url="EC:1.6.5.3"/>
    <entity comment="cytochrome bo terminal oxidase" name="cyoC" type="gene" url="EC:1.10.2.-"/>
    <entity comment="cytochrome bo terminal oxidase" name="cyoB" type="gene" url="EC:1.10.2.-"/>
    <entity comment="NADH:ubiquinone oxidoreductase" name="nuoN" type="gene" url="EC:1.6.5.3"/>
    <entity comment="cytochrome bo terminal oxidase" name="cyoD" type="gene" url="EC:1.10.2.-"/>
    <entity comment="NADH:ubiquinone oxidoreductase" name="nuoL" type="gene" url="EC:1.6.5.3"/>
    <entity comment="NADH:ubiquinone oxidoreductase" name="nuoM" type="gene" url="EC:1.6.5.3"/>
  </instance>
  <instance comment="" name="GALACT-GLUCUROCAT-PWY" type="pathway" url="">
    <entity comment="D-mannonate dehydratase" name="uxuA" type="gene" url="EC:4.2.1.8"/>
    <entity comment="D-mannonate oxidoreductase" name="uxuB" type="gene" url="EC:1.1.1.57"/>
    <entity comment="beta-D-glucuronidase" name="uidA" type="gene" url="EC:3.2.1.31"/>
    <entity comment="2-keto-3-deoxygluconokinase" name="kdgK" type="gene" url="EC:2.7.1.45"/>
    <entity comment="D-altronate dehydratase" name="uxaA" type="gene" url="EC:4.2.1.7"/>
    <entity comment="altronate oxidoreductase" name="uxaB" type="gene" url="EC:1.1.1.58"/>
    <entity comment="D-glucuronate isomerase" name="uxaC" type="gene" url="EC:5.3.1.12"/>
  </instance>
  <instance comment="" name="PWY0-1338" type="pathway" url="">
    <entity comment="undecaprenyl phosphate-L-Ara4FN transferase" name="arnC" type="gene" url="EC:2.7.8.-"/>
    <entity comment="UDP-L-Ara4O C-4&quot; transaminase" name="arnB" type="gene" url="EC:2.6.1.-"/>
    <entity comment="UDP-L-Ara4N formyltransferase" name="arnA" type="gene" url="EC:2.1.2.-"/>
  </instance>
  <instance comment="" name="UHP-PWY" type="pathway" url=""/>
  <instance comment="" name="BAE-PWY" type="pathway" url=""/>
  <instance comment="" name="PWY0-1334" type="pathway" url="">
    <entity comment="NADH:ubiquinone oxidoreductase" name="nuoH" type="gene" url="EC:1.6.5.3"/>
    <entity comment="NADH:ubiquinone oxidoreductase" name="nuoK" type="gene" url="EC:1.6.5.3"/>
    <entity comment="NADH:ubiquinone oxidoreductase" name="nuoN" type="gene" url="EC:1.6.5.3"/>
    <entity comment="NADH:ubiquinone oxidoreductase" name="nuoB" type="gene" url="EC:1.6.5.3"/>
    <entity comment="NADH:ubiquinone oxidoreductase" name="nuoC" type="gene" url="EC:1.6.5.3"/>
    <entity comment="NADH:ubiquinone oxidoreductase" name="nuoA" type="gene" url="EC:1.6.5.3"/>
    <entity comment="NADH:ubiquinone oxidoreductase" name="nuoF" type="gene" url="EC:1.6.5.3"/>
    <entity comment="NADH:ubiquinone oxidoreductase" name="nuoG" type="gene" url="EC:1.6.5.3"/>
    <entity comment="NADH:ubiquinone oxidoreductase" name="nuoE" type="gene" url="EC:1.6.5.3"/>
    <entity comment="NADH:ubiquinone oxidoreductase" name="nuoJ" type="gene" url="EC:1.6.5.3"/>
    <entity comment="cytochrome bd-I terminal oxidase" name="cydA" type="gene" url="EC:1.10.2.-"/>
    <entity comment="cytochrome bd-I terminal oxidase" name="cydB" type="gene" url="EC:1.10.2.-"/>
    <entity comment="NADH:ubiquinone oxidoreductase" name="nuoI" type="gene" url="EC:1.6.5.3"/>
    <entity comment="cytochrome bd-II terminal oxidase" name="appC" type="gene" url="EC:1.10.2.-"/>
    <entity comment="cytochrome bd-II terminal oxidase" name="appB" type="gene" url="EC:1.10.2.-"/>
    <entity comment="NADH:ubiquinone oxidoreductase" name="nuoL" type="gene" url="EC:1.6.5.3"/>
    <entity comment="NADH:ubiquinone oxidoreductase" name="nuoM" type="gene" url="EC:1.6.5.3"/>
  </instance>
  <instance comment="" name="PWY0-1337" type="pathway" url="">
    <entity comment="enoyl-CoA hydratase" name="fadB" type="gene" url="EC:4.2.1.17"/>
    <entity comment="acyl-CoA thioesterase" name="ybaW" type="gene" url="EC:3.1.2.-"/>
  </instance>
  <instance comment="" name="PHOQ-PWY" type="pathway" url=""/>
  <instance comment="" name="PROPIONMET-PWY" type="pathway" url="">
    <entity comment="methylmalonyl-CoA mutase" name="scpA" type="gene" url="EC:5.4.99.2"/>
  </instance>
  <instance comment="" name="PWY0-1303" type="pathway" url="">
    <entity comment="lysine decarboxylase" name="cadA" type="gene" url="EC:4.1.1.18"/>
    <entity comment="spermidine synthase" name="speE" type="gene" url="EC:2.5.1.16"/>
    <entity comment="lysine decarboxylase" name="ldcC" type="gene" url="EC:4.1.1.18"/>
  </instance>
  <instance comment="" name="PWY0-1336" type="pathway" url="">
    <entity comment="fumarate reductase" name="frdA" type="gene" url="EC:1.3.5.-"/>
    <entity comment="fumarate reductase" name="frdB" type="gene" url="EC:1.3.5.-"/>
    <entity comment="fumarate reductase" name="frdC" type="gene" url="EC:1.3.5.-"/>
    <entity comment="fumarate reductase" name="frdD" type="gene" url="EC:1.3.5.-"/>
    <entity comment="NADH:ubiquinone oxidoreductase" name="nuoB" type="gene" url="EC:1.6.5.3"/>
    <entity comment="NADH:ubiquinone oxidoreductase" name="nuoC" type="gene" url="EC:1.6.5.3"/>
    <entity comment="NADH:ubiquinone oxidoreductase" name="nuoA" type="gene" url="EC:1.6.5.3"/>
    <entity comment="NADH:ubiquinone oxidoreductase" name="nuoF" type="gene" url="EC:1.6.5.3"/>
    <entity comment="NADH:ubiquinone oxidoreductase" name="nuoG" type="gene" url="EC:1.6.5.3"/>
    <entity comment="NADH:ubiquinone oxidoreductase" name="nuoE" type="gene" url="EC:1.6.5.3"/>
    <entity comment="NADH:ubiquinone oxidoreductase" name="nuoJ" type="gene" url="EC:1.6.5.3"/>
    <entity comment="NADH:ubiquinone oxidoreductase" name="nuoK" type="gene" url="EC:1.6.5.3"/>
    <entity comment="NADH:ubiquinone oxidoreductase" name="nuoH" type="gene" url="EC:1.6.5.3"/>
    <entity comment="NADH:ubiquinone oxidoreductase" name="nuoI" type="gene" url="EC:1.6.5.3"/>
    <entity comment="NADH:ubiquinone oxidoreductase" name="nuoN" type="gene" url="EC:1.6.5.3"/>
    <entity comment="NADH:ubiquinone oxidoreductase" name="nuoL" type="gene" url="EC:1.6.5.3"/>
    <entity comment="NADH:ubiquinone oxidoreductase" name="nuoM" type="gene" url="EC:1.6.5.3"/>
  </instance>
  <instance comment="" name="PWY0-1061" type="pathway" url="">
    <entity comment="glutamate-pyruvate aminotransferase" name="alaB" type="gene" url="EC:2.6.1.2"/>
    <entity comment="valine-pyruvate aminotransferase" name="avtA" type="gene" url="EC:2.6.1.66"/>
    <entity comment="cysteine desulfurase" name="iscS" type="gene" url="EC:2.8.1.7"/>
    <entity comment="alanine racemase 2, PLP-binding" name="dadX" type="gene" url="EC:5.1.1.1"/>
    <entity comment="valine transaminase" name="ilvE" type="gene" url="EC:2.6.1.42"/>
    <entity comment="alanine racemase 1, PLP-binding, biosynthetic" name="alr" type="gene" url="EC:5.1.1.1"/>
  </instance>
  <instance comment="" name="GLUCONEO-PWY" type="pathway" url="">
    <entity comment="phosphoenolpyruvate carboxylase" name="ppc" type="gene" url="EC:4.1.1.31"/>
    <entity comment="malate dehydrogenase, NAD-requiring" name="maeA" type="gene" url="EC:1.1.1.38"/>
    <entity comment="malate dehydrogenase" name="mdh" type="gene" url="EC:1.1.1.37"/>
    <entity comment="malate dehydrogenase (oxaloacetate-decarboxylating) (NADP+)" name="maeB" type="gene" url="EC:1.1.1.40"/>
    <entity comment="phosphoglycerate kinase" name="pgk" type="gene" url="EC:2.7.2.3"/>
    <entity comment="glyceraldehyde 3-phosphate dehydrogenase-A complex" name="gapA" type="gene" url="EC:1.2.1.12"/>
    <entity comment="fructose-1,6-bisphosphatase" name="fbp" type="gene" url="EC:3.1.3.11"/>
    <entity comment="fructose 1,6-bisphosphatase" name="glpX" type="gene" url="EC:3.1.3.11"/>
    <entity comment="phosphoglycerate mutase" name="ytjC" type="gene" url="EC:5.4.2.1"/>
    <entity comment="enolase" name="eno" type="gene" url="EC:4.2.1.11"/>
    <entity comment="phosphoenolpyruvate synthase" name="pps" type="gene" url="EC:2.7.9.2"/>
    <entity comment="phosphoenolpyruvate carboxykinase (ATP)" name="pck" type="gene" url="EC:4.1.1.49"/>
    <entity comment="phosphoglyceromutase" name="gpmA" type="gene" url="EC:5.4.2.1"/>
    <entity comment="fructose bisphosphate aldolase" name="fbaB" type="gene" url="EC:4.1.2.13"/>
    <entity comment="fructose bisphosphate aldolase" name="fbaA" type="gene" url="EC:4.1.2.13"/>
    <entity comment="phosphoglucose isomerase" name="pgi" type="gene" url="EC:5.3.1.9"/>
    <entity comment="phosphoglycerate mutase, cofactor independent" name="gpmM" type="gene" url="EC:5.4.2.1"/>
    <entity comment="fructose 1,6-bisphosphatase" name="ybhA" type="gene" url="EC:3.1.3.11"/>
  </instance>
  <instance comment="" name="ORNDEG-PWY" type="pathway" url="">
    <entity comment="gamma-glutamylputrescine oxidase" name="puuB" type="gene" url="EC:No EC#"/>
    <entity comment="gamma-glutamyl-gamma-aminobutyraldehyde dehydrogenase" name="puuC" type="gene" url="EC:1.2.1.-"/>
    <entity comment="glutamate-putrescine ligase" name="puuA" type="gene" url="EC:6.3.1.11"/>
    <entity comment="gamma-glutamyl-gamma-aminobutyrate hydrolase" name="puuD" type="gene" url="EC:3.5.1.94"/>
    <entity comment="putrescine aminotransferase" name="ygjG" type="gene" url="EC:2.6.1.82"/>
    <entity comment="gamma-aminobutyraldehyde dehydrogenase" name="ydcW" type="gene" url="EC:1.2.1.19"/>
    <entity comment="ornithine decarboxylase, biosynthetic" name="speC" type="gene" url="EC:4.1.1.17"/>
  </instance>
  <instance comment="" name="SORBDEG-PWY" type="pathway" url="">
    <entity comment="sorbitol-6-phosphate dehydrogenase" name="srlD" type="gene" url="EC:1.1.1.140"/>
  </instance>
  <instance comment="" name="GLUTSYN-PWY" type="pathway" url="">
    <entity comment="glutamate synthase" name="gltB" type="gene" url="EC:1.4.1.13"/>
    <entity comment="glutamate synthase" name="gltD" type="gene" url="EC:1.4.1.13"/>
  </instance>
  <instance comment="" name="HISTSYN-PWY" type="pathway" url="">
    <entity comment="histidinol dehydrogenase" name="hisD" type="gene" url="EC:1.1.1.23"/>
    <entity comment="imidazole glycerol phosphate synthase" name="hisF" type="gene" url="EC:2.4.2.-"/>
    <entity comment="ATP phosphoribosyltransferase" name="hisG" type="gene" url="EC:2.4.2.17"/>
    <entity comment="N-(5'-phospho-L-ribosyl-formimino)-5-amino-1-(5'-phosphoribosyl)-4-imidazolecarboxamide isomerase" name="hisA" type="gene" url="EC:5.3.1.16"/>
    <entity comment="imidazoleglycerol-phosphate dehydratase" name="hisB" type="gene" url="EC:4.2.1.19"/>
    <entity comment="histidinol-phosphate aminotransferase" name="hisC" type="gene" url="EC:2.6.1.9"/>
    <entity comment="imidazole glycerol phosphate synthase" name="hisH" type="gene" url="EC:2.4.2.-"/>
    <entity comment="phosphoribosyl-AMP cyclohydrolase" name="hisI" type="gene" url="EC:3.5.4.19"/>
  </instance>
  <instance comment="" name="GLNSYN-PWY" type="pathway" url="">
    <entity comment="glutamine synthetase" name="glnA" type="gene" url="EC:6.3.1.2"/>
  </instance>
  <instance comment="" name="HOMOSER-METSYN-PWY" type="pathway" url="">
    <entity comment="cystathionine beta-lyase" name="malY" type="gene" url="EC:4.4.1.8"/>
    <entity comment="O-succinylhomoserine(thiol)-lyase" name="metB" type="gene" url="EC:2.5.1.48"/>
    <entity comment="cystathionine-beta-lyase" name="metC" type="gene" url="EC:4.4.1.8"/>
    <entity comment="homoserine O-succinyltransferase" name="metA" type="gene" url="EC:2.3.1.46"/>
    <entity comment="Cobalamin-independent homocysteine transmethylase" name="metE" type="gene" url="EC:2.1.1.14"/>
    <entity comment="Cobalamin-dependent homocysteine transmethylase" name="metH" type="gene" url="EC:2.1.1.13"/>
  </instance>
  <instance comment="" name="BRANCHED-CHAIN-AA-SYN-PWY" type="pathway" url="">
    <entity comment="isopropylmalate isomerase" name="leuD" type="gene" url="EC:4.2.1.33"/>
    <entity comment="3-isopropylmalate dehydrogenase" name="leuB" type="gene" url="EC:1.1.1.85"/>
    <entity comment="isopropylmalate isomerase" name="leuC" type="gene" url="EC:4.2.1.33"/>
    <entity comment="2-isopropylmalate synthase" name="leuA" type="gene" url="EC:2.3.3.13"/>
    <entity comment="tyrosine aminotransferase" name="tyrB" type="gene" url="EC:2.6.1.57"/>
    <entity comment="acetohydroxybutanoate synthase" name="ilvM" type="gene" url="EC:2.2.1.6"/>
    <entity comment="valine transaminase" name="ilvE" type="gene" url="EC:2.6.1.42"/>
    <entity comment="acetohydroxybutanoate synthase" name="ilvN" type="gene" url="EC:2.2.1.6"/>
    <entity comment="acetohydroxybutanoate synthase" name="ilvI" type="gene" url="EC:2.2.1.6"/>
    <entity comment="acetohydroxybutanoate synthase" name="ilvH" type="gene" url="EC:2.2.1.6"/>
    <entity comment="acetohydroxybutanoate synthase" name="ilvG_1" type="gene" url="EC:2.2.1.6"/>
    <entity comment="dihydroxy-acid dehydratase" name="ilvD" type="gene" url="EC:4.2.1.9"/>
    <entity comment="acetohydroxybutanoate synthase" name="ilvG_2" type="gene" url="EC:2.2.1.6"/>
    <entity comment="threonine deaminase" name="ilvA" type="gene" url="EC:4.3.1.19"/>
    <entity comment="acetohydroxy acid isomeroreductase" name="ilvC" type="gene" url="EC:1.1.1.86"/>
    <entity comment="acetohydroxybutanoate synthase" name="ilvB" type="gene" url="EC:2.2.1.6"/>
  </instance>
  <instance comment="" name="KDP-PWY" type="pathway" url=""/>
  <instance comment="" name="GLUT-REDOX-PWY" type="pathway" url="">
    <entity comment="glutathione reductase" name="gor" type="gene" url="EC:1.8.1.7"/>
  </instance>
  <instance comment="" name="FAO-PWY" type="pathway" url="">
    <entity comment="predicted acyl-CoA dehydrogenase" name="ydiO" type="gene" url="EC:1.3.99.3"/>
    <entity comment="predicted acyl-CoA dehydrogenase" name="aidB" type="gene" url="EC:1.3.99.3"/>
    <entity comment="enoyl-CoA hydratase" name="maoC" type="gene" url="EC:4.2.1.17"/>
    <entity comment="enoyl-CoA hydratase" name="fadB" type="gene" url="EC:4.2.1.17"/>
    <entity comment="3-ketoacyl-CoA thiolase" name="fadA" type="gene" url="EC:2.3.1.16"/>
    <entity comment="acyl-CoA dehydrogenase" name="fadE" type="gene" url="EC:1.3.99.3"/>
    <entity comment="fatty acyl-CoA synthetase" name="fadD" type="gene" url="EC:6.2.1.3"/>
    <entity comment="short chain acyl-CoA synthetase" name="fadK" type="gene" url="EC:6.2.1.3"/>
    <entity comment="enoyl-CoA hydratase" name="fadJ" type="gene" url="EC:4.2.1.17"/>
    <entity comment="acetyl-CoA C-acyltransferase" name="fadI" type="gene" url="EC:2.3.1.16"/>
  </instance>
  <instance comment="" name="PWY0-1280" type="pathway" url="">
    <entity comment="L-1,2-propanediol oxidoreductase" name="fucO" type="gene" url="EC:1.1.1.77"/>
    <entity comment="glycolaldehyde dehydrogenase" name="aldA" type="gene" url="EC:1.2.1.21"/>
  </instance>
  <instance comment="" name="GLUCUROCAT-PWY" type="pathway" url="">
    <entity comment="2-keto-3-deoxygluconokinase" name="kdgK" type="gene" url="EC:2.7.1.45"/>
    <entity comment="D-glucuronate isomerase" name="uxaC" type="gene" url="EC:5.3.1.12"/>
    <entity comment="D-mannonate dehydratase" name="uxuA" type="gene" url="EC:4.2.1.8"/>
    <entity comment="D-mannonate oxidoreductase" name="uxuB" type="gene" url="EC:1.1.1.57"/>
    <entity comment="beta-D-glucuronidase" name="uidA" type="gene" url="EC:3.2.1.31"/>
  </instance>
  <instance comment="" name="PWY-2161" type="pathway" url="">
    <entity comment="serine hydroxymethyltransferase" name="glyA" type="gene" url="EC:2.1.2.1"/>
    <entity comment="dihydrofolate synthetase" name="folC" type="gene" url="EC:6.3.2.12"/>
  </instance>
  <instance comment="" name="PWY0-1319" type="pathway" url="">
    <entity comment="glycerol-3-phosphate-dehydrogenase" name="gpsA" type="gene" url="EC:1.1.1.94"/>
    <entity comment="1-acylglycerol-3-phosphate acyltransferase" name="plsC" type="gene" url="EC:2.3.1.51"/>
    <entity comment="glycerol-3-phosphate acyltransferase" name="plsB" type="gene" url="EC:2.3.1.15"/>
    <entity comment="CDP-diglyceride synthetase" name="cdsA" type="gene" url="EC:2.7.7.41"/>
  </instance>
  <instance comment="" name="GLYCOLYSIS-E-D" type="pathway" url="">
    <entity comment="2-keto-3-deoxygluconate 6-phosphate aldolase" name="eda" type="gene" url="EC:4.1.2.14"/>
    <entity comment="phosphogluconate dehydratase" name="edd" type="gene" url="EC:4.2.1.12"/>
    <entity comment="6-phosphogluconolactonase" name="pgl" type="gene" url="EC:3.1.1.31"/>
    <entity comment="phosphoglycerate kinase" name="pgk" type="gene" url="EC:2.7.2.3"/>
    <entity comment="phosphoglucose isomerase" name="pgi" type="gene" url="EC:5.3.1.9"/>
    <entity comment="phosphoenolpyruvate synthase" name="pps" type="gene" url="EC:2.7.9.2"/>
    <entity comment="fructose-1,6-bisphosphatase" name="fbp" type="gene" url="EC:3.1.3.11"/>
    <entity comment="phosphoglycerate mutase, cofactor independent" name="gpmM" type="gene" url="EC:5.4.2.1"/>
    <entity comment="glyceraldehyde 3-phosphate dehydrogenase-A complex" name="gapA" type="gene" url="EC:1.2.1.12"/>
    <entity comment="phosphoglycerate mutase" name="ytjC" type="gene" url="EC:5.4.2.1"/>
    <entity comment="phosphoglyceromutase" name="gpmA" type="gene" url="EC:5.4.2.1"/>
    <entity comment="enolase" name="eno" type="gene" url="EC:4.2.1.11"/>
    <entity comment="pyruvate kinase" name="pykF" type="gene" url="EC:2.7.1.40"/>
    <entity comment="fructose bisphosphate aldolase" name="fbaB" type="gene" url="EC:4.1.2.13"/>
    <entity comment="fructose bisphosphate aldolase" name="fbaA" type="gene" url="EC:4.1.2.13"/>
    <entity comment="pyruvate kinase" name="pykA" type="gene" url="EC:2.7.1.40"/>
    <entity comment="triose phosphate isomerase" name="tpiA" type="gene" url="EC:5.3.1.1"/>
    <entity comment="fructose 1,6-bisphosphatase" name="ybhA" type="gene" url="EC:3.1.3.11"/>
    <entity comment="tagatose-6-phosphate kinase" name="pfkB" type="gene" url="EC:2.7.1.144"/>
    <entity comment="6-phosphofructokinase" name="pfkA" type="gene" url="EC:2.7.1.11"/>
    <entity comment="fructose 1,6-bisphosphatase" name="glpX" type="gene" url="EC:3.1.3.11"/>
    <entity comment="glucose 6-phosphate-1-dehydrogenase" name="zwf" type="gene" url="EC:1.1.1.49"/>
  </instance>
  <instance comment="" name="PROSYN-PWY" type="pathway" url="">
    <entity comment="pyrroline-5-carboxylate reductase" name="proC" type="gene" url="EC:1.5.1.2"/>
    <entity comment="gamma-glutamyl kinase" name="proB" type="gene" url="EC:2.7.2.11"/>
    <entity comment="glutamate-5-semialdehyde dehydrogenase" name="proA" type="gene" url="EC:1.2.1.41"/>
  </instance>
  <instance comment="" name="COMPLETE-ARO-PWY" type="pathway" url="">
    <entity comment="chorismate mutase" name="pheA" type="gene" url="EC:5.4.99.5"/>
    <entity comment="3-phosphoshikimate-1-carboxyvinyltransferase" name="aroA" type="gene" url="EC:2.5.1.19"/>
    <entity comment="aromatic-amino-acid transaminase" name="aspC" type="gene" url="EC:2.6.1.57"/>
    <entity comment="tryptophan synthase, beta subunit dimer" name="trpB" type="gene" url="EC:4.2.1.20"/>
    <entity comment="phosphoribosylanthranilate isomerase" name="trpC" type="gene" url="EC:5.3.1.24"/>
    <entity comment="shikimate dehydrogenase" name="ydiB" type="gene" url="EC:1.1.1.282"/>
    <entity comment="indoleglycerol phosphate aldolase" name="trpA" type="gene" url="EC:No EC#"/>
    <entity comment="3-dehydroquinate synthase" name="aroB" type="gene" url="EC:4.2.3.4"/>
    <entity comment="anthranilate synthase" name="trpD" type="gene" url="EC:4.1.3.27"/>
    <entity comment="anthranilate synthase" name="trpE" type="gene" url="EC:4.1.3.27"/>
    <entity comment="tyrosine aminotransferase" name="tyrB" type="gene" url="EC:2.6.1.57"/>
    <entity comment="prephenate dehydrogenase" name="tyrA" type="gene" url="EC:1.3.1.12"/>
    <entity comment="chorismate synthase" name="aroC" type="gene" url="EC:4.2.3.5"/>
    <entity comment="3-dehydroquinate dehydratase" name="aroD" type="gene" url="EC:4.2.1.10"/>
    <entity comment="shikimate dehydrogenase" name="aroE" type="gene" url="EC:1.1.1.25"/>
    <entity comment="2-dehydro-3-deoxyphosphoheptonate aldolase" name="aroF" type="gene" url="EC:2.5.1.54"/>
    <entity comment="2-dehydro-3-deoxyphosphoheptonate aldolase" name="aroG" type="gene" url="EC:2.5.1.54"/>
    <entity comment="2-dehydro-3-deoxyphosphoheptonate aldolase" name="aroH" type="gene" url="EC:2.5.1.54"/>
    <entity comment="shikimate kinase" name="aroK" type="gene" url="EC:2.7.1.71"/>
    <entity comment="shikimate kinase" name="aroL" type="gene" url="EC:2.7.1.71"/>
  </instance>
  <instance comment="" name="TRYPDEG-PWY" type="pathway" url="">
    <entity comment="L-cysteine desulfhydrase" name="tnaA" type="gene" url="EC:4.4.1.1"/>
  </instance>
  <instance comment="" name="NONMEVIPP-PWY" type="pathway" url="">
    <entity comment="1-deoxyxylulose-5-phosphate synthase" name="dxs" type="gene" url="EC:2.2.1.7"/>
    <entity comment="1-deoxy-D-xylulose 5-phosphate reductoisomerase" name="dxr" type="gene" url="EC:1.1.1.267"/>
    <entity comment="1-hydroxy-2-methyl-2-(E)-butenyl 4-diphosphate reductase" name="ispH" type="gene" url="EC:1.17.1.2"/>
    <entity comment="isopentenyl diphosphate isomerase" name="idi" type="gene" url="EC:5.3.3.2"/>
    <entity comment="4-diphosphocytidyl-2C-methyl-D-erythritol synthase" name="ispD" type="gene" url="EC:2.7.7.60"/>
    <entity comment="4-diphosphocytidyl-2-C-methylerythritol kinase" name="ispE" type="gene" url="EC:2.7.1.148"/>
    <entity comment="2C-methyl-D-erythritol 2,4-cyclodiphosphate synthase" name="ispF" type="gene" url="EC:4.6.1.12"/>
    <entity comment="1-hydroxy-2-methyl-2-(E)-butenyl 4-diphosphate synthase" name="ispG" type="gene" url="EC:1.17.4.3"/>
  </instance>
  <instance comment="" name="PWY0-1301" type="pathway" url="">
    <entity comment="alpha-galactosidase" name="melA" type="gene" url="EC:3.2.1.22"/>
  </instance>
  <instance comment="" name="SALVADEHYPOX-PWY" type="pathway" url="">
    <entity comment="xanthine dehydrogenase" name="xdhA" type="gene" url="EC:No EC#"/>
    <entity comment="xanthine dehydrogenase" name="xdhB" type="gene" url="EC:No EC#"/>
    <entity comment="xanthine dehydrogenase" name="xdhC" type="gene" url="EC:No EC#"/>
    <entity comment="AMP nucleosidase" name="amn" type="gene" url="EC:3.2.2.4"/>
    <entity comment="adenine phosphoribosyltransferase" name="apt" type="gene" url="EC:2.4.2.7"/>
    <entity comment="hypoxanthine phosphoribosyltransferase" name="hpt" type="gene" url="EC:2.4.2.8"/>
    <entity comment="adenosine deaminase" name="add" type="gene" url="EC:3.5.4.4"/>
    <entity comment="hypoxanthine phosphoribosyltransferase" name="gpt" type="gene" url="EC:2.4.2.8"/>
    <entity comment="inosine kinase" name="gsk" type="gene" url="EC:2.7.1.73"/>
    <entity comment="guanosine phosphorylase" name="deoD" type="gene" url="EC:2.4.2.1"/>
  </instance>
  <instance comment="" name="PWY-5965" type="pathway" url="">
    <entity comment="beta-ketoacyl-ACP synthase" name="fabF" type="gene" url="EC:2.3.1.41"/>
    <entity comment="beta-ketoacyl-ACP synthase" name="fabB" type="gene" url="EC:2.3.1.41"/>
  </instance>
  <instance comment="" name="PWY-5123" type="pathway" url="">
    <entity comment="farnesyl diphosphate synthase" name="ispA" type="gene" url="EC:2.5.1.10"/>
    <entity comment="isopentenyl diphosphate isomerase" name="idi" type="gene" url="EC:5.3.3.2"/>
  </instance>
  <instance comment="" name="PWY-5966" type="pathway" url="">
    <entity comment="beta-ketoacyl-ACP synthase" name="fabF" type="gene" url="EC:2.3.1.41"/>
    <entity comment="beta-ketoacyl-ACP synthase" name="fabH" type="gene" url="EC:2.3.1.180"/>
    <entity comment="beta-ketoacyl-ACP synthase" name="fabB" type="gene" url="EC:2.3.1.41"/>
  </instance>
  <instance comment="" name="GLUTDEG-PWY" type="pathway" url="">
    <entity comment="aspartate ammonia-lyase" name="aspA" type="gene" url="EC:4.3.1.1"/>
    <entity comment="aromatic-amino-acid transaminase" name="aspC" type="gene" url="EC:2.6.1.57"/>
  </instance>
  <instance comment="" name="PWY0-1329" type="pathway" url="">
    <entity comment="cytochrome bo terminal oxidase" name="cyoB" type="gene" url="EC:1.10.2.-"/>
    <entity comment="cytochrome bo terminal oxidase" name="cyoC" type="gene" url="EC:1.10.2.-"/>
    <entity comment="cytochrome bo terminal oxidase" name="cyoD" type="gene" url="EC:1.10.2.-"/>
    <entity comment="cytochrome bo terminal oxidase" name="cyoA" type="gene" url="EC:1.10.2.-"/>
    <entity comment="succinate dehydrogenase" name="sdhA" type="gene" url="EC:1.3.5.1"/>
    <entity comment="succinate dehydrogenase" name="sdhC" type="gene" url="EC:1.3.5.1"/>
    <entity comment="succinate dehydrogenase" name="sdhB" type="gene" url="EC:1.3.5.1"/>
    <entity comment="succinate dehydrogenase" name="sdhD" type="gene" url="EC:1.3.5.1"/>
  </instance>
  <instance comment="" name="GLUCARDEG-PWY" type="pathway" url="">
    <entity comment="tartronate semialdehyde reductase" name="garR" type="gene" url="EC:1.1.1.60"/>
    <entity comment="alpha-dehydro-beta-deoxy-D-glucarate aldolase" name="garL" type="gene" url="EC:4.1.2.20"/>
    <entity comment="D-glucarate dehydratase" name="gudD" type="gene" url="EC:4.2.1.40"/>
    <entity comment="glycerate kinase" name="garK" type="gene" url="EC:2.7.1.-"/>
  </instance>
  <instance comment="" name="GLUTAMINDEG-PWY" type="pathway" url="">
    <entity comment="glutaminase" name="ybaS" type="gene" url="EC:3.5.1.2"/>
    <entity comment="glutaminase" name="yneH" type="gene" url="EC:3.5.1.2"/>
  </instance>
  <instance comment="" name="PWY0-1321" type="pathway" url="">
    <entity comment="formate dehydrogenase-N" name="fdnG" type="gene" url="EC:1.2.1.2"/>
    <entity comment="formate dehydrogenase-O" name="fdoH" type="gene" url="EC:1.2.1.2"/>
    <entity comment="nitrate reductase" name="narY" type="gene" url="EC:1.7.99.4"/>
    <entity comment="nitrate reductase" name="narZ" type="gene" url="EC:1.7.99.4"/>
    <entity comment="formate dehydrogenase-N" name="fdnH" type="gene" url="EC:1.2.1.2"/>
    <entity comment="formate dehydrogenase-N" name="fdnI" type="gene" url="EC:1.2.1.2"/>
    <entity comment="formate dehydrogenase-O" name="fdoI" type="gene" url="EC:1.2.1.2"/>
    <entity comment="nitrate reductase" name="narV" type="gene" url="EC:1.7.99.4"/>
    <entity comment="nitrate reductase" name="narI" type="gene" url="EC:1.7.99.4"/>
    <entity comment="nitrate reductase" name="narH" type="gene" url="EC:1.7.99.4"/>
    <entity comment="formate dehydrogenase-O" name="fdoG" type="gene" url="EC:1.2.1.2"/>
    <entity comment="nitrate reductase" name="narG" type="gene" url="EC:1.7.99.4"/>
  </instance>
  <instance comment="" name="PWY0-1241" type="pathway" url="">
    <entity comment="D-sedoheptulose 7-phosphate isomerase" name="lpcA" type="gene" url="EC:No EC#"/>
    <entity comment="heptose 1-phosphate adenyltransferase" name="rfaE" type="gene" url="EC:No EC#"/>
    <entity comment="ADP-L-glycero-D-mannoheptose-6-epimerase" name="rfaD" type="gene" url="EC:5.1.3.20"/>
    <entity comment="D,D-heptose 1,7-bisphosphate phosphatase" name="gmhB" type="gene" url="EC:No EC#"/>
  </instance>
  <instance comment="" name="MANNCAT-PWY" type="pathway" url="">
    <entity comment="mannose-6-phosphate isomerase" name="manA" type="gene" url="EC:5.3.1.8"/>
  </instance>
  <instance comment="" name="HYD-PWY" type="pathway" url=""/>
  <instance comment="" name="DAPLYSINESYN-PWY" type="pathway" url="">
    <entity comment="dihydrodipicolinate synthase" name="dapA" type="gene" url="EC:4.2.1.52"/>
    <entity comment="dihydrodipicolinate reductase" name="dapB" type="gene" url="EC:1.3.1.26"/>
    <entity comment="N-succinyl-L-diaminopimelate desuccinylase" name="dapE" type="gene" url="EC:3.5.1.18"/>
    <entity comment="tetrahydrodipicolinate succinylase" name="dapD" type="gene" url="EC:2.3.1.117"/>
    <entity comment="diaminopimelate epimerase" name="dapF" type="gene" url="EC:5.1.1.7"/>
    <entity comment="diaminopimelate decarboxylase" name="lysA" type="gene" url="EC:4.1.1.20"/>
    <entity comment="aspartate kinase" name="lysC" type="gene" url="EC:2.7.2.4"/>
    <entity comment="aspartate kinase" name="thrA" type="gene" url="EC:2.7.2.4"/>
    <entity comment="aspartate semialdehyde dehydrogenase" name="asd" type="gene" url="EC:1.2.1.11"/>
    <entity comment="acetylornithine transaminase" name="argD" type="gene" url="EC:2.6.1.11"/>
    <entity comment="aspartate kinase" name="metL" type="gene" url="EC:2.7.2.4"/>
  </instance>
  <instance comment="" name="GLYCOCAT-PWY" type="pathway" url="">
    <entity comment="glucokinase" name="glk" type="gene" url="EC:2.7.1.2"/>
    <entity comment="maltodextrin glucosidase" name="malZ" type="gene" url="EC:3.2.1.20"/>
    <entity comment="phosphoglucomutase" name="pgm" type="gene" url="EC:5.4.2.2"/>
    <entity comment="maltodextrin phosphorylase" name="malP" type="gene" url="EC:2.4.1.1"/>
    <entity comment="amylomaltase" name="malQ" type="gene" url="EC:2.4.1.25"/>
    <entity comment="glycogen phosphorylase" name="glgP" type="gene" url="EC:2.4.1.1"/>
    <entity comment="glycogen phosphorylase-limit dextrin alpha-1,6-glucohydrolase" name="glgX" type="gene" url="EC:3.2.1.33"/>
  </instance>
  <instance comment="" name="PWY0-981" type="pathway" url="">
    <entity comment="taurine dioxygenase" name="tauD" type="gene" url="EC:1.14.11.17"/>
  </instance>
  <instance comment="" name="KETOGLUCONMET-PWY" type="pathway" url="">
    <entity comment="2-ketoaldonate reductase" name="ghrB" type="gene" url="EC:1.1.1.215"/>
    <entity comment="2,5-diketo-D-gluconate reductase B" name="dkgB" type="gene" url="EC:1.1.1.274"/>
    <entity comment="5-keto-D-gluconate 5-reductase" name="idnO" type="gene" url="EC:1.1.1.69"/>
    <entity comment="2,5-diketo-D-gluconate reductase A" name="dkgA" type="gene" url="EC:1.1.1.274"/>
    <entity comment="gluconokinase" name="idnK" type="gene" url="EC:2.7.1.12"/>
    <entity comment="L-idonate 5-dehydrogenase" name="idnD" type="gene" url="EC:1.1.1.264"/>
  </instance>
  <instance comment="" name="HEXITOLDEGSUPER-PWY" type="pathway" url="">
    <entity comment="mannitol-1-phosphate 5-dehydrogenase" name="mtlD" type="gene" url="EC:1.1.1.17"/>
    <entity comment="sorbitol-6-phosphate dehydrogenase" name="srlD" type="gene" url="EC:1.1.1.140"/>
  </instance>
  <instance comment="" name="METSYN-PWY" type="pathway" url="">
    <entity comment="cystathionine beta-lyase" name="malY" type="gene" url="EC:4.4.1.8"/>
    <entity comment="Cobalamin-independent homocysteine transmethylase" name="metE" type="gene" url="EC:2.1.1.14"/>
    <entity comment="O-succinylhomoserine(thiol)-lyase" name="metB" type="gene" url="EC:2.5.1.48"/>
    <entity comment="cystathionine-beta-lyase" name="metC" type="gene" url="EC:4.4.1.8"/>
    <entity comment="homoserine O-succinyltransferase" name="metA" type="gene" url="EC:2.3.1.46"/>
    <entity comment="aspartate semialdehyde dehydrogenase" name="asd" type="gene" url="EC:1.2.1.11"/>
    <entity comment="Cobalamin-dependent homocysteine transmethylase" name="metH" type="gene" url="EC:2.1.1.13"/>
    <entity comment="aspartate kinase" name="metL" type="gene" url="EC:2.7.2.4"/>
  </instance>
  <instance comment="" name="DETOX1-PWY" type="pathway" url="">
    <entity comment="superoxide dismutase" name="sodC" type="gene" url="EC:1.15.1.1"/>
    <entity comment="superoxide dismutase (Mn)" name="sodA" type="gene" url="EC:1.15.1.1"/>
    <entity comment="superoxide dismutase (Fe)" name="sodB" type="gene" url="EC:1.15.1.1"/>
    <entity comment="hydroperoxidase" name="katE" type="gene" url="EC:1.11.1.6"/>
    <entity comment="hydroperoxidase" name="katG" type="gene" url="EC:1.11.1.6"/>
  </instance>
  <instance comment="" name="GALACTITOLCAT-PWY" type="pathway" url="">
    <entity comment="tagatose-1,6-bisphosphate aldolase" name="gatY" type="gene" url="EC:4.1.2.40"/>
    <entity comment="tagatose-1,6-bisphosphate aldolase" name="kbaZ" type="gene" url="EC:4.1.2.40"/>
    <entity comment="tagatose-1,6-bisphosphate aldolase" name="gatZ" type="gene" url="EC:4.1.2.40"/>
    <entity comment="galactitol-1-phosphate dehydrogenase" name="gatD" type="gene" url="EC:1.1.1.-"/>
    <entity comment="tagatose-6-phosphate kinase" name="pfkB" type="gene" url="EC:2.7.1.144"/>
    <entity comment="tagatose-1,6-bisphosphate aldolase" name="kbaY" type="gene" url="EC:4.1.2.40"/>
  </instance>
  <instance comment="" name="PWY0-1295" type="pathway" url="">
    <entity comment="cytidine deaminase" name="cdd" type="gene" url="EC:3.5.4.5"/>
    <entity comment="phosphopentomutase" name="deoB" type="gene" url="EC:5.4.2.7"/>
    <entity comment="uridine phosphorylase" name="udp" type="gene" url="EC:2.4.2.3"/>
  </instance>
  <instance comment="" name="PWY0-1300" type="pathway" url="">
    <entity comment="2-O-(6-phospho-alpha-mannosyl)-D-glycerate hydrolase" name="mngB" type="gene" url="EC:No EC#"/>
    <entity comment="glycerate kinase" name="garK" type="gene" url="EC:2.7.1.-"/>
  </instance>
  <instance comment="" name="PWY0-501" type="pathway" url="">
    <entity comment="lipoate synthase" name="lipA" type="gene" url="EC:No EC#"/>
    <entity comment="lipoyl-protein ligase" name="lipB" type="gene" url="EC:No EC#"/>
    <entity comment="acyl-ACP synthetase" name="aas" type="gene" url="EC:6.2.1.20"/>
  </instance>
  <instance comment="" name="LCYSDEG-PWY" type="pathway" url="">
    <entity comment="L-cysteine desulfhydrase" name="tnaA" type="gene" url="EC:4.4.1.1"/>
    <entity comment="cystathionine-beta-lyase" name="metC" type="gene" url="EC:4.4.1.8"/>
  </instance>
  <instance comment="" name="NONOXIPENT-PWY" type="pathway" url="">
    <entity comment="ribose-5-phosphate isomerase A" name="rpiA" type="gene" url="EC:5.3.1.6"/>
    <entity comment="transaldolase B" name="talB" type="gene" url="EC:2.2.1.2"/>
    <entity comment="ribulose phosphate 3-epimerase" name="rpe" type="gene" url="EC:5.1.3.1"/>
    <entity comment="transketolase" name="tktB" type="gene" url="EC:2.2.1.1"/>
    <entity comment="transketolase" name="tktA" type="gene" url="EC:2.2.1.1"/>
    <entity comment="ribose-5-phosphate isomerase" name="rpiB" type="gene" url="EC:5.3.1.6"/>
    <entity comment="transaldolase A" name="talA" type="gene" url="EC:2.2.1.2"/>
  </instance>
</OntologyEntity>
