# Supplementary material for: MetNetGE: interactive views of biological networks and ontologies
Source: BMC Bioinformatics. 2010 Sep 17;11:469. doi: 10.1186/1471-2105-11-469 (PMC2946353; doi:10.1186/1471-2105-11-469)
Supplement: Additional file 2 — MetNetGE source code. This is the source code of MetNetGE. Please go to MetNetGE.org to find the latest version, dependency packages and tutorials. [file 1471-2105-11-469-S2.ZIP › MetNetGE-1.0.3/SampleData/PathwayOntology/GrapePathway.xml]

<?xml version="1.0" encoding="UTF-8"?>
<ontology comment="The Pathway Ontology from MetNetDB" fullname="Sample Ontology for Grape" name="Sample Ontology for Grape" type="Pathway" url="http://metnet3.vrac.iastate.edu/browse_class.php">
  <class comment="" fullname="Sample Ontology for Grape" name="Sample Ontology for Grape" type="Category" url="">
    <class comment="" fullname="PHOTOSYNTHESIS, RESPIRATION AND RELATED ENERGETICS" name="PHOTOSYNTHESIS, RESPIRATION AND RELATED ENERGETICS" type="Category" url="">
      <class comment="" fullname="GLYCOLYSIS" name="GLYCOLYSIS" type="Category" url="">
        <instance comment="" fullname="glycolysis" name="glycolysis" type="Pathway" url=""/>
      </class>
      <class comment="" fullname="PENTOSE PHOSPHATE PATHWAY" name="PENTOSE PHOSPHATE PATHWAY" type="Category" url="">
        <instance comment="" fullname="pentose phosphate" name="pentose phosphate" type="Pathway" url=""/>
      </class>
      <class comment="" fullname="PHOTOSYNTHESIS" name="PHOTOSYNTHESIS" type="Category" url="">
        <instance comment="" fullname="Reductive carboxylate cycle" name="Reductive carboxylate cycle" type="Pathway" url=""/>
      </class>
      <class comment="" fullname="RESPIRATION - AEROBIC/ANAEROBIC" name="RESPIRATION - AEROBIC/ANAEROBIC" type="Category" url="">
        <class comment="" fullname="AEROBIC" name="AEROBIC" type="Category" url="">
          <instance comment="" fullname="Oxidative phosphorylation" name="Oxidative phosphorylation" type="Pathway" url=""/>
        </class>
      </class>
    </class>
    <class comment="" fullname="Super-Pathways" name="Super-Pathways" type="Category" url="">
      <instance comment="" fullname="Ascorbate and aldarate metabolism" name="Ascorbate and aldarate metabolism" type="Pathway" url=""/>
    </class>
    <class comment="" fullname="BIOSYNTHESIS AND INTERCONVERSIONS" name="BIOSYNTHESIS AND INTERCONVERSIONS" type="Category" url="">
      <instance comment="" fullname="Nucleotide sugars metabolism" name="Nucleotide sugars metabolism" type="Pathway" url=""/>
      <class comment="" fullname="AMINO ACID BIOSYNTHESIS" name="AMINO ACID BIOSYNTHESIS" type="Category" url="">
        <instance comment="" fullname="Selenoamino acid metabolism" name="Selenoamino acid metabolism" type="Pathway" url=""/>
        <class comment="" fullname="INDIVIDUAL AMINO ACID BIOSYNTHESIS" name="INDIVIDUAL AMINO ACID BIOSYNTHESIS" type="Category" url="">
          <class comment="" fullname="ALANINE BIOSYNTHESIS" name="ALANINE BIOSYNTHESIS" type="Category" url="">
            <instance comment="" fullname="Alanine and aspartate metabolism" name="Alanine and aspartate metabolism" type="Pathway" url=""/>
          </class>
          <class comment="" fullname="ARGININE BIOSYNTHESIS" name="ARGININE BIOSYNTHESIS" type="Category" url="">
            <instance comment="" fullname="Arginine and proline metabolism" name="Arginine and proline metabolism" type="Pathway" url=""/>
          </class>
          <class comment="" fullname="ASPARTATE BIOSYNTHESIS" name="ASPARTATE BIOSYNTHESIS" type="Category" url="">
            <instance comment="" fullname="Alanine and aspartate metabolism" name="Alanine and aspartate metabolism" type="Pathway" url=""/>
          </class>
          <class comment="" fullname="beta-ALANE BIOSYNTHESIS" name="beta-ALANE BIOSYNTHESIS" type="Category" url="">
            <instance comment="" fullname="beta-Alanine metabolism" name="beta-Alanine metabolism" type="Pathway" url=""/>
          </class>
          <class comment="" fullname="CYSTEINE BIOSYNTHESIS" name="CYSTEINE BIOSYNTHESIS" type="Category" url="">
            <instance comment="" fullname="Cysteine metabolism" name="Cysteine metabolism" type="Pathway" url=""/>
          </class>
          <class comment="" fullname="GLUTAMATE BIOSYNTHESIS" name="GLUTAMATE BIOSYNTHESIS" type="Category" url="">
            <instance comment="" fullname="Glutamate metabolism" name="Glutamate metabolism" type="Pathway" url=""/>
          </class>
          <class comment="" fullname="GLYCINE BIOSYNTHESIS" name="GLYCINE BIOSYNTHESIS" type="Category" url="">
            <instance comment="" fullname="Glycine serine and threonine metabolism" name="Glycine serine and threonine metabolism" type="Pathway" url=""/>
          </class>
          <class comment="" fullname="HISTIDINE BIOSYNTHESIS" name="HISTIDINE BIOSYNTHESIS" type="Category" url="">
            <instance comment="" fullname="Histidine metabolism" name="Histidine metabolism" type="Pathway" url=""/>
          </class>
          <class comment="" fullname="ISOLEUCINE BIOSYNTHESIS" name="ISOLEUCINE BIOSYNTHESIS" type="Category" url="">
            <instance comment="" fullname="Valine leucine and isoleucine biosynthesis" name="Valine leucine and isoleucine biosynthesis" type="Pathway" url=""/>
          </class>
          <class comment="" fullname="LEUCINE BIOSYNTHESIS" name="LEUCINE BIOSYNTHESIS" type="Category" url="">
            <instance comment="" fullname="Valine leucine and isoleucine biosynthesis" name="Valine leucine and isoleucine biosynthesis" type="Pathway" url=""/>
          </class>
          <class comment="" fullname="LYSINE BIOSYNTHESIS" name="LYSINE BIOSYNTHESIS" type="Category" url="">
            <instance comment="" fullname="Lysine biosynthesis" name="Lysine biosynthesis" type="Pathway" url=""/>
          </class>
          <class comment="" fullname="PHENYLALANINE BIOSYNTHESIS" name="PHENYLALANINE BIOSYNTHESIS" type="Category" url="">
            <instance comment="" fullname="Phenylalanine metabolism" name="Phenylalanine metabolism" type="Pathway" url=""/>
          </class>
          <class comment="" fullname="PROLINE BIOSYNTHESIS" name="PROLINE BIOSYNTHESIS" type="Category" url="">
            <instance comment="" fullname="Arginine and proline metabolism" name="Arginine and proline metabolism" type="Pathway" url=""/>
          </class>
          <class comment="" fullname="THREONINE BIOSYNTHESIS" name="THREONINE BIOSYNTHESIS" type="Category" url="">
            <instance comment="" fullname="Glycine serine and threonine metabolism" name="Glycine serine and threonine metabolism" type="Pathway" url=""/>
          </class>
          <class comment="" fullname="TRYPTOPHAN BIOSYNTHESIS" name="TRYPTOPHAN BIOSYNTHESIS" type="Category" url="">
            <instance comment="" fullname="Tryptophan metabolism" name="Tryptophan metabolism" type="Pathway" url=""/>
          </class>
          <class comment="" fullname="TYROSINE BIOSYNTHESIS" name="TYROSINE BIOSYNTHESIS" type="Category" url="">
            <instance comment="" fullname="Tyrosine metabolism" name="Tyrosine metabolism" type="Pathway" url=""/>
          </class>
          <class comment="" fullname="VALINE BIOSYNTHESIS" name="VALINE BIOSYNTHESIS" type="Category" url="">
            <instance comment="" fullname="Valine leucine and isoleucine biosynthesis" name="Valine leucine and isoleucine biosynthesis" type="Pathway" url=""/>
          </class>
        </class>
      </class>
      <class comment="" fullname="AMINOACYL-tRNAs BIOSYNTHESIS" name="AMINOACYL-tRNAs BIOSYNTHESIS" type="Category" url="">
        <instance comment="" fullname="Aminoacyl-tRNA biosynthesis" name="Aminoacyl-tRNA biosynthesis" type="Pathway" url=""/>
      </class>
      <class comment="" fullname="CARBOHYDRATE BIOSYNTHESIS" name="CARBOHYDRATE BIOSYNTHESIS" type="Category" url="">
        <instance comment="" fullname="Starch and sucrose metabolism" name="Starch and sucrose metabolism" type="Pathway" url=""/>
        <class comment="" fullname="POLYSACCHARIDES" name="POLYSACCHARIDES" type="Category" url="">
          <class comment="" fullname="GLYCOGEN AND STARCH BIOSYNTHESIS" name="GLYCOGEN AND STARCH BIOSYNTHESIS" type="Category" url="">
            <instance comment="" fullname="Starch and sucrose metabolism" name="Starch and sucrose metabolism" type="Pathway" url=""/>
          </class>
        </class>
        <class comment="" fullname="SUGARS" name="SUGARS" type="Category" url="">
          <instance comment="" fullname="Fructose and mannose metabolism" name="Fructose and mannose metabolism" type="Pathway" url=""/>
        </class>
      </class>
      <class comment="" fullname="COFACTORS, PROSTHETIC GROUPS, ELECTRON CARRIER" name="COFACTORS, PROSTHETIC GROUPS, ELECTRON CARRIER" type="Category" url="">
        <instance comment="" fullname="Porphyrin and chlorophyll metabolism" name="Porphyrin and chlorophyll metabolism" type="Pathway" url=""/>
        <class comment="" fullname="CoA" name="CoA" type="Category" url="">
          <instance comment="" fullname="Pantothenate and CoA biosynthesis" name="Pantothenate and CoA biosynthesis" type="Pathway" url=""/>
        </class>
        <class comment="" fullname="HEME" name="HEME" type="Category" url="">
          <instance comment="" fullname="Riboflavin metabolism" name="Riboflavin metabolism" type="Pathway" url=""/>
        </class>
        <class comment="" fullname="REDUCTANTS" name="REDUCTANTS" type="Category" url="">
          <class comment="" fullname="GLUTATHIONE" name="GLUTATHIONE" type="Category" url="">
            <instance comment="" fullname="Glutathione metabolism" name="Glutathione metabolism" type="Pathway" url=""/>
          </class>
        </class>
        <class comment="" fullname="VITAMINS" name="VITAMINS" type="Category" url="">
          <instance comment="" fullname="Vitamin B6 metabolism" name="Vitamin B6 metabolism" type="Pathway" url=""/>
          <class comment="" fullname="BIOTIN" name="BIOTIN" type="Category" url="">
            <instance comment="" fullname="Biotin metabolism" name="Biotin metabolism" type="Pathway" url=""/>
          </class>
          <class comment="" fullname="FOLATE" name="FOLATE" type="Category" url="">
            <instance comment="" fullname="Folate biosynthesis" name="Folate biosynthesis" type="Pathway" url=""/>
          </class>
          <class comment="" fullname="PANTOTHENATE" name="PANTOTHENATE" type="Category" url="">
            <instance comment="" fullname="Pantothenate and CoA biosynthesis" name="Pantothenate and CoA biosynthesis" type="Pathway" url=""/>
          </class>
          <class comment="" fullname="VITAMIN B6" name="VITAMIN B6" type="Category" url="">
            <instance comment="" fullname="Vitamin B6 metabolism" name="Vitamin B6 metabolism" type="Pathway" url=""/>
          </class>
        </class>
      </class>
      <class comment="" fullname="FATTY ACID AND LIPID BIOSYNTHESIS" name="FATTY ACID AND LIPID BIOSYNTHESIS" type="Category" url="">
        <instance comment="" fullname="Glycosphingolipid biosynthesis" name="Glycosphingolipid biosynthesis" type="Pathway" url=""/>
        <class comment="" fullname="FATTY ACID BIOSYNTHESIS" name="FATTY ACID BIOSYNTHESIS" type="Category" url="">
          <instance comment="" fullname="Biosynthesis of unsaturated fatty acids" name="Biosynthesis of unsaturated fatty acids" type="Pathway" url=""/>
        </class>
        <class comment="" fullname="PHOSPHOLIPID BIOSYNTHESIS" name="PHOSPHOLIPID BIOSYNTHESIS" type="Category" url="">
          <instance comment="" fullname="Glycerophospholipid metabolism" name="Glycerophospholipid metabolism" type="Pathway" url=""/>
        </class>
      </class>
      <class comment="" fullname="HORMONE AND REGULATOR BIOSYNTHESIS" name="HORMONE AND REGULATOR BIOSYNTHESIS" type="Category" url="">
        <instance comment="" fullname="ABA signal" name="ABA signal" type="Pathway" url=""/>
        <class comment="" fullname="AUXIN BIOSYNTHESIS" name="AUXIN BIOSYNTHESIS" type="Category" url="">
          <instance comment="" fullname="auxin biosynthesis" name="auxin biosynthesis" type="Pathway" url=""/>
        </class>
        <class comment="" fullname="CYTOKININ BIOSYNTHESIS" name="CYTOKININ BIOSYNTHESIS" type="Category" url="">
          <instance comment="" fullname="zeatin biosynthesis" name="zeatin biosynthesis" type="Pathway" url=""/>
        </class>
        <class comment="" fullname="ETHYLENE BIOSYNTHESIS" name="ETHYLENE BIOSYNTHESIS" type="Category" url="">
          <instance comment="" fullname="ethylene signaling" name="ethylene signaling" type="Pathway" url=""/>
        </class>
      </class>
      <class comment="" fullname="NUCLEOSIDE AND NUCLEOTIDE BIOSYNTHESIS" name="NUCLEOSIDE AND NUCLEOTIDE BIOSYNTHESIS" type="Category" url="">
        <instance comment="" fullname="Aminoacyl-tRNA biosynthesis" name="Aminoacyl-tRNA biosynthesis" type="Pathway" url=""/>
        <class comment="" fullname="PURINES" name="PURINES" type="Category" url="">
          <instance comment="" fullname="Purine metabolism" name="Purine metabolism" type="Pathway" url=""/>
        </class>
        <class comment="" fullname="PYRIMIDINES" name="PYRIMIDINES" type="Category" url="">
          <instance comment="" fullname="Pyrimidine metabolism" name="Pyrimidine metabolism" type="Pathway" url=""/>
        </class>
      </class>
      <class comment="" fullname="SPECALIZED PHYTOCHEMICAL BIOSYNTHESIS" name="SPECALIZED PHYTOCHEMICAL BIOSYNTHESIS" type="Category" url="">
        <class comment="" fullname="FLAVONOIDS BIOSYNTHESIS" name="FLAVONOIDS BIOSYNTHESIS" type="Category" url="">
          <instance comment="" fullname="Flavonoid biosynthesis" name="Flavonoid biosynthesis" type="Pathway" url=""/>
          <class comment="" fullname="ANTHOCYANINS" name="ANTHOCYANINS" type="Category" url="">
            <instance comment="" fullname="Anthocyanin biosynthesis" name="Anthocyanin biosynthesis" type="Pathway" url=""/>
          </class>
          <class comment="" fullname="ISOFLAVONOIDS" name="ISOFLAVONOIDS" type="Category" url="">
            <instance comment="" fullname="Isoflavonoid biosynthesis" name="Isoflavonoid biosynthesis" type="Pathway" url=""/>
          </class>
        </class>
        <class comment="" fullname="ISOPRENOID BIOSYNTHESIS" name="ISOPRENOID BIOSYNTHESIS" type="Category" url="">
          <instance comment="" fullname="Terpenoid biosynthesis" name="Terpenoid biosynthesis" type="Pathway" url=""/>
          <class comment="" fullname="DITERPENOIDS (20C)" name="DITERPENOIDS (20C)" type="Category" url="">
            <instance comment="" fullname="Diterpenoid biosynthesis" name="Diterpenoid biosynthesis" type="Pathway" url=""/>
          </class>
          <class comment="" fullname="MONOTERPENOIDS (10C)" name="MONOTERPENOIDS (10C)" type="Category" url="">
            <instance comment="" fullname="Monoterpenoid biosynthesis" name="Monoterpenoid biosynthesis" type="Pathway" url=""/>
          </class>
          <class comment="" fullname="TETRATERPENOIDS (40C)" name="TETRATERPENOIDS (40C)" type="Category" url="">
            <instance comment="" fullname="Carotenoid biosynthesis" name="Carotenoid biosynthesis" type="Pathway" url=""/>
          </class>
          <class comment="" fullname="TRITERPENOIDS (30C)" name="TRITERPENOIDS (30C)" type="Category" url="">
            <instance comment="" fullname="Biosynthesis of steroids" name="Biosynthesis of steroids" type="Pathway" url=""/>
            <class comment="" fullname="BRASSINOSTEROID" name="BRASSINOSTEROID" type="Category" url="">
              <instance comment="" fullname="Brassinosteroid biosynthesis" name="Brassinosteroid biosynthesis" type="Pathway" url=""/>
            </class>
          </class>
        </class>
        <class comment="" fullname="N-CONTAINING SECONDARY COMPOUNDS (ALKALOIDS) BIOSYNTHESIS" name="N-CONTAINING SECONDARY COMPOUNDS (ALKALOIDS) BIOSYNTHESIS" type="Category" url="">
          <instance comment="" fullname="Alkaloid biosynthesis I" name="Alkaloid biosynthesis I" type="Pathway" url=""/>
        </class>
        <class comment="" fullname="PHENYLPROPANOID BIOSYNTHESIS" name="PHENYLPROPANOID BIOSYNTHESIS" type="Category" url="">
          <instance comment="" fullname="Phenylpropanoid biosynthesis" name="Phenylpropanoid biosynthesis" type="Pathway" url=""/>
        </class>
      </class>
    </class>
    <class comment="" fullname="DEGRADATION/UTILIZATION/ASSIMILATION" name="DEGRADATION/UTILIZATION/ASSIMILATION" type="Category" url="">
      <class comment="" fullname="AMINO ACIDS DEGRADATION" name="AMINO ACIDS DEGRADATION" type="Category" url="">
        <class comment="" fullname="CYSTEINE DEGRADATION" name="CYSTEINE DEGRADATION" type="Category" url="">
          <instance comment="" fullname="Cysteine metabolism" name="Cysteine metabolism" type="Pathway" url=""/>
        </class>
        <class comment="" fullname="ISOLEUCINE DEGRADATION" name="ISOLEUCINE DEGRADATION" type="Category" url="">
          <instance comment="" fullname="Valine leucine and isoleucine degradation" name="Valine leucine and isoleucine degradation" type="Pathway" url=""/>
        </class>
        <class comment="" fullname="LEUCINE DEGRADATION" name="LEUCINE DEGRADATION" type="Category" url="">
          <instance comment="" fullname="Valine leucine and isoleucine degradation" name="Valine leucine and isoleucine degradation" type="Pathway" url=""/>
        </class>
        <class comment="" fullname="VALINE DEGRADATION" name="VALINE DEGRADATION" type="Category" url="">
          <instance comment="" fullname="Valine leucine and isoleucine degradation" name="Valine leucine and isoleucine degradation" type="Pathway" url=""/>
        </class>
      </class>
      <class comment="" fullname="FATTY ACIDS AND LIPIDS DEGRADATION" name="FATTY ACIDS AND LIPIDS DEGRADATION" type="Category" url="">
        <instance comment="" fullname="Fatty acid metabolism" name="Fatty acid metabolism" type="Pathway" url=""/>
      </class>
    </class>
    <class comment="" fullname="SIGNAL TRANSDUCTION PATHWAYS" name="SIGNAL TRANSDUCTION PATHWAYS" type="Category" url="">
      <instance comment="" fullname="jasmonate signaling" name="jasmonate signaling" type="Pathway" url=""/>
    </class>
  </class>
</ontology>
