# Supplementary material for: MetNetGE: interactive views of biological networks and ontologies
Source: BMC Bioinformatics. 2010 Sep 17;11:469. doi: 10.1186/1471-2105-11-469 (PMC2946353; doi:10.1186/1471-2105-11-469)
Supplement: Additional file 2 — MetNetGE source code. This is the source code of MetNetGE. Please go to MetNetGE.org to find the latest version, dependency packages and tutorials. [file 1471-2105-11-469-S2.ZIP › MetNetGE-1.0.3/SampleData/SampleOntology/Sample1.xml]

<?xml version="1.0" encoding="UTF-8"?>
<ontology comment="Use real name for 3 pathways in this ontology, so we can map Genes on it" name="All Pathways" type="Pathway" url="http://ecocyc.org/ECOLI/class-tree?object=Pathways">
  <class comment="" name="All Pathways" type="Category" url="http://BioCyc.org/ECOLI/NEW-IMAGE?object=All Pathways">
    <class comment="" name="A" type="Category" url="http://BioCyc.org/ECOLI/NEW-IMAGE?object=A">
      <instance comment="" name="1CMET2-PWY" type="Pathway" url="http://BioCyc.org/ECOLI/NEW-IMAGE?object=FASYN-ELONG-PWY"/>
      <instance comment="" name="A2" type="Pathway" url="http://BioCyc.org/ECOLI/NEW-IMAGE?object=FASYN-INITIAL-PWY"/>
      <class comment="" name="AA" type="Category" url="http://BioCyc.org/ECOLI/NEW-IMAGE?object=AA">
        <instance comment="" name="2PHENDEG-PWY" type="Pathway" url="http://BioCyc.org/ECOLI/NEW-IMAGE?object=ALADEG-PWY"/>
        <instance comment="" name="4AMINOBUTMETAB-PWY" type="Pathway" url="http://BioCyc.org/ECOLI/NEW-IMAGE?object=ALANINE-SYN2-PWY"/>
      </class>
    </class>
    <class comment="" name="B" type="Category" url="http://BioCyc.org/ECOLI/NEW-IMAGE?object=B">
      <instance comment="" name="B1" type="Pathway" url="http://BioCyc.org/ECOLI/NEW-IMAGE?object=GLUAMCAT-PWY"/>
      <instance comment="" name="B2" type="Pathway" url="http://BioCyc.org/ECOLI/NEW-IMAGE?object=PWY-4381"/>
      <instance comment="" name="B3" type="Pathway" url="http://BioCyc.org/ECOLI/NEW-IMAGE?object=PWY-5965"/>
      <instance comment="" name="1CMET2-PWY" type="Pathway" url="http://BioCyc.org/ECOLI/NEW-IMAGE?object=FASYN-ELONG-PWY"/>
      <instance comment="" name="4AMINOBUTMETAB-PWY" type="Pathway" url="http://BioCyc.org/ECOLI/NEW-IMAGE?object=ALANINE-SYN2-PWY"/>
    </class>
    <class comment="" name="C" type="Category" url="http://BioCyc.org/ECOLI/NEW-IMAGE?object=C">
      <instance comment="" name="C1" type="Pathway" url="http://BioCyc.org/ECOLI/NEW-IMAGE?object=PYRUVDEHYD-PWY"/>
      <instance comment="" name="2PHENDEG-PWY" type="Pathway" url="http://BioCyc.org/ECOLI/NEW-IMAGE?object=ALADEG-PWY"/>
      <instance comment="" name="4AMINOBUTMETAB-PWY" type="Pathway" url="http://BioCyc.org/ECOLI/NEW-IMAGE?object=ALANINE-SYN2-PWY"/>
    </class>
  </class>
</ontology>
