# Supplementary material for: MetNetGE: interactive views of biological networks and ontologies
Source: BMC Bioinformatics. 2010 Sep 17;11:469. doi: 10.1186/1471-2105-11-469 (PMC2946353; doi:10.1186/1471-2105-11-469)
Supplement: Additional file 2 — MetNetGE source code. This is the source code of MetNetGE. Please go to MetNetGE.org to find the latest version, dependency packages and tutorials. [file 1471-2105-11-469-S2.ZIP › MetNetGE-1.0.3/SampleData/SampleOntology/Sample1Entity.xml]

<?xml version="1.0" encoding="UTF-8"?>
<OntologyEntity>
  <instance comment="" name="1CMET2-PWY" type="pathway" url="">
    <entity comment="formyltetrahydrofolate deformylase" name="purU" type="gene" url="EC:3.5.1.10"/>
    <entity comment="gcv system" name="gcvP" type="gene" url="EC:No EC#"/>
    <entity comment="thymidylate synthase" name="thyA" type="gene" url="EC:2.1.1.45"/>
    <entity comment="gcv system" name="gcvT" type="gene" url="EC:No EC#"/>
    <entity comment="gcv system" name="gcvH" type="gene" url="EC:No EC#"/>
    <entity comment="methylenetetrahydrofolate dehydrogenase-(NADP+)" name="folD" type="gene" url="EC:1.5.1.5"/>
    <entity comment="serine hydroxymethyltransferase" name="glyA" type="gene" url="EC:2.1.2.1"/>
    <entity comment="5,10-methylenetetrahydrofolate reductase" name="metF" type="gene" url="EC:1.5.1.20"/>
    <entity comment="dihydrofolate synthetase" name="folC" type="gene" url="EC:6.3.2.12"/>
    <entity comment="dihydrofolate reductase" name="folM" type="gene" url="EC:1.5.1.3"/>
    <entity comment="dihydrofolate reductase" name="folA" type="gene" url="EC:1.5.1.3"/>
    <entity comment="Cobalamin-dependent homocysteine transmethylase" name="metH" type="gene" url="EC:2.1.1.13"/>
    <entity comment="gcv system" name="lpd" type="gene" url="EC:No EC#"/>
  </instance>
  <instance comment="" name="2PHENDEG-PWY" type="pathway" url="">
    <entity comment="phenylacetaldehyde dehydrogenase" name="feaB" type="gene" url="EC:1.2.1.39"/>
    <entity comment="phenylethylamine oxidase" name="tynA" type="gene" url="EC:1.4.3.21"/>
  </instance>
  <instance comment="" name="4AMINOBUTMETAB-PWY" type="pathway" url="">
    <entity comment="succinate semialdehyde dehydrogenase, NADP+-dependent" name="gabD" type="gene" url="EC:1.2.1.16"/>
    <entity comment="4-aminobutyrate aminotransferase" name="puuE" type="gene" url="EC:2.6.1.19"/>
    <entity comment="4-aminobutyrate transaminase" name="gabT" type="gene" url="EC:2.6.1.19"/>
    <entity comment="succinate semialdehyde dehydrogenase, NAD+-dependent" name="sad" type="gene" url="EC:1.2.1.24"/>
  </instance>
</OntologyEntity>
