# Supplementary material for: MetNetGE: interactive views of biological networks and ontologies
Source: BMC Bioinformatics. 2010 Sep 17;11:469. doi: 10.1186/1471-2105-11-469 (PMC2946353; doi:10.1186/1471-2105-11-469)
Supplement: Additional file 2 — MetNetGE source code. This is the source code of MetNetGE. Please go to MetNetGE.org to find the latest version, dependency packages and tutorials. [file 1471-2105-11-469-S2.ZIP › MetNetGE-1.0.3/SampleData/SampleOntology/Sample3.xml]

<?xml version="1.0" encoding="UTF-8"?>
<ontology comment="GOSlim" name="all" type="GOSlim" url="www.geneontology.org/GO.slims.shtml">
  <class comment="all:" name="all" type="Top namespace" url="http://amigo.geneontology.org/cgi-bin/amigo/term-details.cgi?term=all">
    <class comment="GO:0000001:&quot;The distribution of mitochondria, including the mitochondrial genome, into daughter cells after mitosis or meiosis, mediated by interactions between mitochondria and the cytoskeleton.&quot; [GOC:mcc, PMID:10873824, PMID:11389764]" name="mitochondrion inheritance" type="biological_process" url="http://amigo.geneontology.org/cgi-bin/amigo/term-details.cgi?term=GO:0000001">
      <class comment="GO:0000004:&quot;OBSOLETE. Assists in the correct assembly of ribosomes or ribosomal subunits in vivo, but is not a component of the assembled ribosome when performing its normal biological function.&quot; [GOC:jl, PMID:12150913]" name="ribosomal chaperone activity" type="biological_process" url="http://amigo.geneontology.org/cgi-bin/amigo/term-details.cgi?term=GO:0000004">
        <instance comment="GO:0000013:&quot;Catalysis of the hydrolysis of ester linkages within a single-stranded deoxyribonucleic acid molecule by creating internal breaks.&quot; [GOC:mah]" name="single-stranded DNA specific endodeoxyribonuclease activity" type="biological_process" url="http://amigo.geneontology.org/cgi-bin/amigo/term-details.cgi?term=GO:0000013"/>
        <instance comment="GO:0000012:&quot;The repair of single strand breaks in DNA. Repair of such breaks is mediated by the same enzyme systems as are used in base excision repair.&quot; [http://www.ultranet.com/~jkimball/BiologyPages/D/DNArepair.html]" name="single strand break repair" type="biological_process" url="http://amigo.geneontology.org/cgi-bin/amigo/term-details.cgi?term=GO:0000012"/>
        <instance comment="GO:0000011:&quot;The distribution of vacuoles into daughter cells after mitosis or meiosis, mediated by interactions between vacuoles and the cytoskeleton.&quot; [GOC:mcc, PMID:10873824, PMID:14616069]" name="vacuole inheritance" type="biological_process" url="http://amigo.geneontology.org/cgi-bin/amigo/term-details.cgi?term=GO:0000011"/>
      </class>
      <class comment="GO:0000002:&quot;The maintenance of the structure and integrity of the mitochondrial genome; includes replication and segregation of the mitochondrial chromosome.&quot; [GOC:ai, GOC:vw]" name="mitochondrial genome maintenance" type="biological_process" url="http://amigo.geneontology.org/cgi-bin/amigo/term-details.cgi?term=GO:0000002">
        <instance comment="GO:0000006:&quot;Catalysis of the transfer of a solute or solutes from one side of a membrane to the other according to the reaction" name="high affinity zinc uptake transmembrane transporter activity" type="biological_process" url="http://amigo.geneontology.org/cgi-bin/amigo/term-details.cgi?term=GO:0000006"/>
        <instance comment="GO:0000007:&quot;Catalysis of the transfer of a solute or solutes from one side of a membrane to the other according to the reaction" name="low-affinity zinc ion transmembrane transporter activity" type="biological_process" url="http://amigo.geneontology.org/cgi-bin/amigo/term-details.cgi?term=GO:0000007"/>
        <class comment="GO:0000005:&quot;Any particle of coalesced lipids in an ascus or ascospore. May include associated proteins.&quot; [GOC:mah, PMID:12702293]" name="ascus lipid droplet" type="biological_process" url="http://amigo.geneontology.org/cgi-bin/amigo/term-details.cgi?term=GO:0000005">
          <instance comment="GO:0000013:&quot;Catalysis of the hydrolysis of ester linkages within a single-stranded deoxyribonucleic acid molecule by creating internal breaks.&quot; [GOC:mah]" name="single-stranded DNA specific endodeoxyribonuclease activity" type="biological_process" url="http://amigo.geneontology.org/cgi-bin/amigo/term-details.cgi?term=GO:0000013"/>
          <instance comment="GO:0000012:&quot;The repair of single strand breaks in DNA. Repair of such breaks is mediated by the same enzyme systems as are used in base excision repair.&quot; [http://www.ultranet.com/~jkimball/BiologyPages/D/DNArepair.html]" name="single strand break repair" type="biological_process" url="http://amigo.geneontology.org/cgi-bin/amigo/term-details.cgi?term=GO:0000012"/>
        </class>
      </class>
      <class comment="GO:0000003:&quot;The production by an organism of new individuals that contain some portion of their genetic material inherited from that organism.&quot; [GOC:go_curators, GOC:isa_complete, ISBN:0198506732 &quot;Oxford Dictionary of Biochemistry and Molecular Biology&quot;]" name="reproduction" type="biological_process" url="http://amigo.geneontology.org/cgi-bin/amigo/term-details.cgi?term=GO:0000003">
        <instance comment="GO:0000006:&quot;Catalysis of the transfer of a solute or solutes from one side of a membrane to the other according to the reaction" name="high affinity zinc uptake transmembrane transporter activity" type="biological_process" url="http://amigo.geneontology.org/cgi-bin/amigo/term-details.cgi?term=GO:0000006"/>
        <instance comment="GO:0000013:&quot;Catalysis of the hydrolysis of ester linkages within a single-stranded deoxyribonucleic acid molecule by creating internal breaks.&quot; [GOC:mah]" name="single-stranded DNA specific endodeoxyribonuclease activity" type="biological_process" url="http://amigo.geneontology.org/cgi-bin/amigo/term-details.cgi?term=GO:0000013"/>
        <instance comment="GO:0000008:&quot;OBSOLETE. A small disulfide-containing redox protein that serves as a general protein disulfide oxidoreductase. Interacts with a broad range of proteins by a redox mechanism, based on the reversible oxidation of 2 cysteine thiol groups to a disulfide, accompanied by the transfer of 2 electrons and 2 protons. The net result is the covalent interconversion of a disulfide and a dithiol.&quot; [GOC:kd]" name="thioredoxin" type="biological_process" url="http://amigo.geneontology.org/cgi-bin/amigo/term-details.cgi?term=GO:0000008"/>
        <instance comment="GO:0000009:&quot;Catalysis of the transfer of a mannose residue from GDP-mannose to an oligosaccharide, forming an alpha-1,6-linkage.&quot; [GOC:mcc, PMID:2644248]" name="alpha-1,6-mannosyltransferase activity" type="biological_process" url="http://amigo.geneontology.org/cgi-bin/amigo/term-details.cgi?term=GO:0000009"/>
        <instance comment="GO:0000010:&quot;Catalysis of the reaction" name="trans-hexaprenyltranstransferase activity" type="biological_process" url="http://amigo.geneontology.org/cgi-bin/amigo/term-details.cgi?term=GO:0000010"/>
      </class>
    </class>
  </class>
</ontology>
