# Supplementary material for: MetNetGE: interactive views of biological networks and ontologies
Source: BMC Bioinformatics. 2010 Sep 17;11:469. doi: 10.1186/1471-2105-11-469 (PMC2946353; doi:10.1186/1471-2105-11-469)
Supplement: Additional file 2 — MetNetGE source code. This is the source code of MetNetGE. Please go to MetNetGE.org to find the latest version, dependency packages and tutorials. [file 1471-2105-11-469-S2.ZIP › MetNetGE-1.0.3/SampleData/SampleOntology/Sample4.xml]

<?xml version="1.0" encoding="UTF-8"?>
<ontology comment="The Pathway Ontology from MetNetDB" fullname="Sample Ontology for Arabidopsis" name="Sample Ontology for Arabidopsis" type="Pathway" url="http://metnet3.vrac.iastate.edu/browse_class.php">
  <class comment="" fullname="Sample Ontology for Arabidopsis" name="Sample Ontology for Arabidopsis" type="Category" url="">
    <class comment="" fullname="PHOTOSYNTHESIS, RESPIRATION AND RELATED ENERGETICS" name="PHOTOSYNTHESIS, RESPIRATION AND RELATED ENERGETICS" type="Category" url="">
      <class comment="" fullname="GLYCOLYSIS" name="GLYCOLYSIS" type="Category" url="">
        <instance comment="" fullname="glycolysis II (plant plastids)" name="glycolysis II (plant plastids)" type="Pathway" url=""/>
        <instance comment="" fullname="Glycolysis-cytosol (WYJ)" name="Glycolysis-cytosol (WYJ)" type="Pathway" url=""/>
      </class>
      <class comment="" fullname="PENTOSE PHOSPHATE PATHWAY" name="PENTOSE PHOSPHATE PATHWAY" type="Category" url="">
        <instance comment="" fullname="non-oxidative branch of the pentose phosphate pathway (v4.0)" name="non-oxidative branch of the pentose phosphate pathway (v4.0)" type="Pathway" url=""/>
        <instance comment="" fullname="oxidative branch of the pentose phosphate pathway (4.0)" name="oxidative branch of the pentose phosphate pathway (4.0)" type="Pathway" url=""/>
        <instance comment="" fullname="superpathway of oxidative and non-oxidative branches of pentose phosphate pathway (v4.0)" name="superpathway of oxidative and non-oxidative branches of pentose phosphate pathway (v4.0)" type="Pathway" url=""/>
      </class>
      <class comment="" fullname="PHOTOSYNTHESIS" name="PHOTOSYNTHESIS" type="Category" url="">
        <instance comment="" fullname="Calvin cycle (v4.0)" name="Calvin cycle (v4.0)" type="Pathway" url=""/>
        <instance comment="" fullname="photorespiration" name="photorespiration" type="Pathway" url=""/>
        <instance comment="" fullname="photosynthesis, light reaction" name="photosynthesis, light reaction" type="Pathway" url=""/>
        <instance comment="" fullname="xanthophyll cycle" name="xanthophyll cycle" type="Pathway" url=""/>
      </class>
      <class comment="" fullname="RESPIRATION - AEROBIC/ANAEROBIC" name="RESPIRATION - AEROBIC/ANAEROBIC" type="Category" url="">
        <instance comment="" fullname="acetyl-CoA biosynthesis (from citrate)" name="acetyl-CoA biosynthesis (from citrate)" type="Pathway" url=""/>
        <instance comment="" fullname="acetyl-CoA biosynthesis (from pyruvate)" name="acetyl-CoA biosynthesis (from pyruvate)" type="Pathway" url=""/>
        <class comment="" fullname="AEROBIC" name="AEROBIC" type="Category" url="">
          <instance comment="" fullname="aerobic respiration (Aracyc)" name="aerobic respiration (Aracyc)" type="Pathway" url=""/>
          <instance comment="" fullname="aerobic respiration -- alternative oxidase pathway" name="aerobic respiration -- alternative oxidase pathway" type="Pathway" url=""/>
          <instance comment="" fullname="C2 Photorespiration cycle (WYJ)" name="C2 Photorespiration cycle (WYJ)" type="Pathway" url=""/>
          <instance comment="" fullname="pyruvate fermentation to ethanol" name="pyruvate fermentation to ethanol" type="Pathway" url=""/>
          <instance comment="" fullname="pyruvate fermentation to lactate" name="pyruvate fermentation to lactate" type="Pathway" url=""/>
        </class>
        <class comment="" fullname="ANEAROBIC" name="ANEAROBIC" type="Category" url="">
          <instance comment="" fullname="glyoxylate cycle" name="glyoxylate cycle" type="Pathway" url=""/>
          <class comment="" fullname="KREBBS" name="KREBBS" type="Category" url="">
            <instance comment="" fullname="TCA cycle" name="TCA cycle" type="Pathway" url=""/>
          </class>
        </class>
      </class>
    </class>
    <class comment="" fullname="SUPER PATHWAYS" name="SUPER PATHWAYS" type="Category" url="">
      <instance comment="" fullname="ethylene signaling" name="ethylene signaling" type="Pathway" url=""/>
      <instance comment="" fullname="superpathway of acetyl-CoA biosynthesis" name="superpathway of acetyl-CoA biosynthesis" type="Pathway" url=""/>
      <instance comment="" fullname="superpathway of choline biosynthesis" name="superpathway of choline biosynthesis" type="Pathway" url=""/>
      <instance comment="" fullname="superpathway of fatty acid biosynthesis" name="superpathway of fatty acid biosynthesis" type="Pathway" url=""/>
      <instance comment="" fullname="superpathway of GA12 biosynthesis" name="superpathway of GA12 biosynthesis" type="Pathway" url=""/>
      <instance comment="" fullname="superpathway of gibberellin biosynthesis" name="superpathway of gibberellin biosynthesis" type="Pathway" url=""/>
      <instance comment="" fullname="superpathway of glyoxylate cycle" name="superpathway of glyoxylate cycle" type="Pathway" url=""/>
      <instance comment="" fullname="superpathway of histidine, purine and pyrimidine biosynthesis" name="superpathway of histidine, purine and pyrimidine biosynthesis" type="Pathway" url=""/>
      <instance comment="" fullname="superpathway of KDO&lt;SUB&gt;2&lt;/SUB&gt;-lipid A biosynthesis" name="superpathway of KDO&lt;SUB&gt;2&lt;/SUB&gt;-lipid A biosynthesis" type="Pathway" url=""/>
      <instance comment="" fullname="superpathway of lipid-dependent phytate biosynthesis" name="superpathway of lipid-dependent phytate biosynthesis" type="Pathway" url=""/>
      <instance comment="" fullname="superpathway of oxidative and non-oxidative branches of pentose phosphate pathway (v4.0)" name="superpathway of oxidative and non-oxidative branches of pentose phosphate pathway (v4.0)" type="Pathway" url=""/>
      <instance comment="" fullname="superpathway of ribose and deoxyribose phosphate degradation" name="superpathway of ribose and deoxyribose phosphate degradation" type="Pathway" url=""/>
    </class>
  </class>
</ontology>
