# Supplementary material for: MetNetGE: interactive views of biological networks and ontologies
Source: BMC Bioinformatics. 2010 Sep 17;11:469. doi: 10.1186/1471-2105-11-469 (PMC2946353; doi:10.1186/1471-2105-11-469)
Supplement: Additional file 2 — MetNetGE source code. This is the source code of MetNetGE. Please go to MetNetGE.org to find the latest version, dependency packages and tutorials. [file 1471-2105-11-469-S2.ZIP › MetNetGE-1.0.3/SampleData/SuhYeon/decreased.intannin.p0.006.txt]

aroF
tyrA
cspB
ompF
cspF
isrB
cspI
ndh
pdhR
cspG
ycaD
rpsF
cspH
spr
guaB
thiS
gltI
rnpA
artM
yhbC
priB
rplI
plsX
yidD
proM
carA
yeaP
argD
yceD
deaD
ahpF
artP
tolA
artI
typA
hisF
rsmB
