# Supplementary material for: MetNetGE: interactive views of biological networks and ontologies
Source: BMC Bioinformatics. 2010 Sep 17;11:469. doi: 10.1186/1471-2105-11-469 (PMC2946353; doi:10.1186/1471-2105-11-469)
Supplement: Additional file 2 — MetNetGE source code. This is the source code of MetNetGE. Please go to MetNetGE.org to find the latest version, dependency packages and tutorials. [file 1471-2105-11-469-S2.ZIP › MetNetGE-1.0.3/SampleData/SuhYeon/decreased.intannin.p0.01.txt]

rarA
spoT
ispG
rppH
rssA
yjdM
trmD
hisJ
folD
bioB
lgt
potB
rplW
rimM
mdoH
mipA
rfbX
iclR
prfC
glpE
hisH
nrdA
gdhA
yebR
mrp
speD
yeiP
ybgF
yqgE
lolC
yfiD
tolB
purL
ybiS
ydfH
tyrU
yejL
prs
tig
tolR
yjgA
nudE
purR
carB
dam
flhD
proQ
aspC
fmt
fabF
proP
rhlE
ycbZ
tolQ
ftnA
hisS
intZ
miaB
rhlB
ribB
yidC
artQ
yijP
lepA
cspC
bioC
pal
yfgM
ryeA
rfbA
ychA
aroK
cydA
fur
dsrA
rsmB
rfbC
hisF
evgA
rplM
dusB
potA
yejM
glyA
rpsQ
obgE
hscB
argU
fnr
typA
pnp
yafK
leuZ
artI
tolA
purF
yfiR
nusG
msrB
rpsP
mltD
guaA
pyrL
rfbD
artP
gpt
artJ
rplS
ahpF
ynhF
deaD
yceD
glyU
yciX
rpsI
argD
rpsO
rfbB
yeaP
carA
suhB
nusA
rpmH
proM
rpmF
yfhL
yidD
ynaJ
plsX
rpmA
glnA
ispU
iscR
rplI
rpsR
argW
yhbE
nac
trpT
priB
nsrR
yhbC
cvpA
artM
rnpA
ybgT
psrD
rpsT
gltI
thiS
guaB
spr
cspH
folE
rpsF
ycaD
ais
glmY
iscS
purM
kgtP
serT
argX
ygaW
cspG
pdhR
ndh
cspI
isrB
cspF
ompF
cspB
tyrA
aroF
