# Supplementary material for: MetNetGE: interactive views of biological networks and ontologies
Source: BMC Bioinformatics. 2010 Sep 17;11:469. doi: 10.1186/1471-2105-11-469 (PMC2946353; doi:10.1186/1471-2105-11-469)
Supplement: Additional file 2 — MetNetGE source code. This is the source code of MetNetGE. Please go to MetNetGE.org to find the latest version, dependency packages and tutorials. [file 1471-2105-11-469-S2.ZIP › MetNetGE-1.0.3/SampleData/SuhYeon/decreased.intannin.p0.05.txt]

atpC
cydC
folC
rffG
sbmC
trkA
flgM
ybbC
btuE
ispB
eno
yjjK
yijD
yfcL
fpr
dinQ
lolB
uhpB
ypdA
yqcC
alr
thiG
hdeD
yihI
yaiE
nfo
clpS
mpaA
rplX
sbcD
ydgA
gyrB
yifE
hisP
yehU
apbE
rnhB
yfaL
ydcZ
yraP
yfiH
ygiH
ycdY
ydhR
pncA
metL
rplF
ydeH
ftsN
rcsB
yggX
hisA
ybiT
yejK
yciZ
fimB
metQ
yjaG
arnT
dapA
diaA
quuQ
lpxM
rfaF
arnE
yfjF
pldA
cybB
recB
xthA
dapD
lipB
hisG
acpT
dcuS
potC
kch
rcsC
pntA
cvrA
ribA
yfgA
hisD
yigA
luxS
ypjD
asmA
ychH
yrbD
rpsH
ispH
dacA
thiM
gph
surE
glgP
rimL
dapB
pth
rsxA
isrA
yjjA
amn
gltX
rfaP
fldB
hycE
ryeC
sspB
yqjB
yheO
ptrA
yheM
yaiI
insH
purH
rplL
yfiM
pepN
glyS
recF
ydgH
yoeG
ycaO
yneH
znuC
rhsC
frsA
glnG
folP
zipA
ybbB
yieG
yceG
mrdB
rpoN
cspA
minE
speG
yaeB
mltA
yfhK
cysB
npr
pauD
glnL
argS
rpsJ
glnE
nrdB
mukF
ybgI
murF
hflX
asnS
ydbL
ytfP
prmB
psrN
ptsP
ybeA
glpR
chpA
relA
yheN
xerC
alaS
potF
yqaB
rffE
smg
ybfE
dppD
ygaZ
sstT
yeiB
nudJ
ycfH
yagU
ubiG
ppx
hisQ
yjjV
trmH
nfuA
yrdB
surA
arcA
yhcB
bamD
rstA
hscA
yrbE
hisI
rfaI
yqgF
csrA
mraY
wbbJ
ybeZ
ansA
sroB
rluB
yqaA
nudF
proA
nadE
lpxA
ybeY
folX
yqiC
thiH
yiiX
serC
sspA
valV
der
dppA
metC
argF
lrhA
thiI
tdk
plsC
argT
lptB
rcsD
ryfC
yfgJ
ubiC
grxD
fabZ
ndk
yqhA
recR
rluD
cobB
secD
lolE
yfcA
rsxC
thyA
leuE
potD
dipZ
ybgJ
purA
usg
rseX
hflK
uhpA
yjgF
hisC
ygdQ
dnaB
dctA
tatA
ivbL
wzzE
yeaZ
ycbW
fadR
yidQ
rplA
ygaV
djlA
yaaA
glnB
yccW
pyrF
secA
yciO
flhC
ttcA
yneG
pheL
gltL
cydD
ydcX
prpD
oppC
rfaE
wbbK
udk
yibN
yrbF
ygcF
rlmL
yhfG
amiB
rcsF
hisB
ppk
lolA
can
rumA
leuS
fkpB
syd
ycbL
murD
ddlB
murG
yedD
rpsN
xseA
yebY
nudB
ydjA
argA
rfaG
rsgA
rpsA
ygfB
pykF
yebC
rimN
manX
racR
coaA
rpoC
ecnA
gpp
dld
yabP
yccU
ycbK
rplC
prfB
ymjA
pyrC
ftsW
dnaA
rpsC
fdhF
yfbV
rnb
rsuA
nlpD
pawZ
mtn
ycdX
erpA
yhbJ
rluE
infA
ptsN
nagK
yebO
bamB
pdxH
bamC
tpx
ftsB
apaG
map
ybeX
pheS
hisM
cmk
mdoG
pdxA
glpG
yodC
kdsD
rpsS
rrmA
lepB
bioD
apt
rplV
exbD
damX
yniB
yajC
rplR
exbB
yfdH
adk
fldA
gcvR
ydiJ
yjcB
mepA
ksgA
glyQ
accC
kdsA
rplJ
rpoB
ychJ
hemA
ychQ
mrcA
cynR
nupC
cdsA
bcp
emtA
rlmN
fabH
murC
atpB
prmC
rpmB
secB
ftsK
proL
yahK
zwf
rnlA
dnaN
rarA
yahG
ygiQ
yehS
asd
ydiV
hpt
speA
queA
rpsE
znuA
yrbK
gmk
yciA
ppa
tyrS
sokB
atpG
lipA
gyrA
aroE
glgC
oppB
ihfA
spoT
cynT
murI
yfcM
argB
galF
pdxB
argC
dicA
trmJ
aroP
recO
codB
yfeC
mreB
ompW
yebA
rseP
mokC
lysS
ispG
yccK
rdlA
gnsA
yeaG
rfc
rbsD
yneE
accD
tatB
secM
ypfJ
pagB
rne
hha
yciB
cld
hda
yobA
lptA
rpmE
sulA
pitA
rppH
lysP
rssA
ybgE
yjdM
trmD
rob
hycA
rfaQ
yfiN
glgX
sthA
prc
iscA
yhiD
mreD
mreC
yeiW
hisJ
yrdD
yfiB
folD
bioB
def
nlpI
accB
minD
ispA
murB
mhpC
yebG
narP
lgt
oppF
potB
mhpA
rplW
iscX
yajG
yahL
prfA
glnQ
rimM
ubiD
mdoH
rluC
mhpE
mipA
cynX
rfbX
gltD
rlpB
iclR
prfC
lacA
katG
arnD
speE
ybaB
oppD
ybeB
yahN
glpE
efp
hisH
ileX
dinJ
nrdA
pyrG
gdhA
upp
hpf
fis
rpoZ
ychS
lacY
pyrH
rpoS
yebR
mrp
icd
proK
cnu
speD
yahI
rpmD
pyrI
msbA
yeiP
fdx
ybgF
lysC
prpE
yahO
yqgE
greA
lolC
yfiD
secF
tolB
purU
arnC
ydiI
prpR
hokD
wbbI
purL
mnmA
rplD
ybiS
lrp
ydfH
tyrU
hflD
yejL
yhdE
mhpB
atpD
ffh
prs
aceA
glf
truB
tig
tolR
arnB
mhpF
atpA
yfdG
dinI
fabA
tgt
yafQ
bamA
slyD
rpsB
yjgA
yqgB
purN
nudE
gadX
nuoA
aroL
aroB
purR
carB
dam
tsf
flhD
proQ
codA
aspC
nuoB
rho
mhpD
fmt
thiF
fabF
proP
lacI
frr
fimI
ydgU
yacC
yahM
leuW
rhlE
ycbZ
dnaX
cynS
metE
tolQ
prpC
ftnA
metB
hisS
intZ
miaB
rhlB
ribB
secE
yidC
bioF
yfjO
yahJ
arnA
yrbA
yohO
cydB
pyrB
artQ
yijP
imp
rplB
cyaR
lepA
pncB
wbbL
cspC
glgA
mntR
metJ
ydgK
bioC
ybjN
pal
yfgM
rsxB
argG
ryeA
thiE
rfbA
ychA
aroK
cydA
fur
tisB
uof
dsrA
rsmB
rfbC
hisF
glnK
thiC
evgA
rplM
dusB
potA
yejM
yegQ
glyA
rpsQ
yobF
obgE
mioC
hscB
argU
yeaC
fnr
typA
pnp
era
yafK
lpxP
leuZ
artI
fabD
ybgC
metF
secG
tolA
purF
rplT
gltB
yfiR
nusG
ymcE
msrB
rpsP
valW
yhbY
yejG
mltD
guaA
pyrL
leuX
rfbD
artP
gpt
yciY
artJ
rplS
ahpF
yaiA
ynhF
deaD
yceD
glyU
yciX
rpsI
argD
rpsO
rfbB
iscU
yeaP
cysT
carA
suhB
nusA
rpmH
proM
rpmF
rnc
infB
yfhL
yidD
ynaJ
plsX
rpmA
glnA
ispU
iscR
rplI
rpsR
argW
yhbE
rbfA
nac
trpT
priB
nsrR
yhbC
cvpA
artM
rnpA
ybgT
psrD
rpsT
gltI
thiS
guaB
spr
cspH
yedL
folE
rpsF
ycaD
ais
glmY
iscS
purM
kgtP
serT
rpmC
argX
ygaW
cspG
sdhC
pdhR
cyoA
ndh
cspI
isrB
cspF
ompF
cspB
tyrA
aroF
