# Supplementary material for: MetNetGE: interactive views of biological networks and ontologies
Source: BMC Bioinformatics. 2010 Sep 17;11:469. doi: 10.1186/1471-2105-11-469 (PMC2946353; doi:10.1186/1471-2105-11-469)
Supplement: Additional file 2 — MetNetGE source code. This is the source code of MetNetGE. Please go to MetNetGE.org to find the latest version, dependency packages and tutorials. [file 1471-2105-11-469-S2.ZIP › MetNetGE-1.0.3/SampleData/SuhYeon/increased.intannin.p0.01.txt]

spy
ibpB
ibpA
yaaX
zraP
yibT
mdtA
glgS
cpxP
marA
pspA
groS
raiA
pspB
citC
ilvG
dnaK
ompL
yafY
pstS
marR
pspD
bssR
pspC
yidK
gspM
actP
yafU
yjcH
ymgE
yjjM
tdcR
yjdQ
tfaX
ycgY
yihN
phnE
yaiY
xylG
xylF
yghE
yidH
ygeF
