# Supplementary material for: MetNetGE: interactive views of biological networks and ontologies
Source: BMC Bioinformatics. 2010 Sep 17;11:469. doi: 10.1186/1471-2105-11-469 (PMC2946353; doi:10.1186/1471-2105-11-469)
Supplement: Additional file 2 — MetNetGE source code. This is the source code of MetNetGE. Please go to MetNetGE.org to find the latest version, dependency packages and tutorials. [file 1471-2105-11-469-S2.ZIP › MetNetGE-1.0.3/SampleData/SuhYeon/increased.intannin.p0.05.txt]

spy
ibpB
ibpA
yaaX
zraP
yibT
mdtA
glgS
cpxP
marA
pspA
ydfZ
groS
raiA
pspB
citC
ilvG
ypeC
dnaK
tnaC
ompL
ysaD
yafY
ygdT
pstS
marR
citE
ytcA
citD
yiaA
ydaE
pspD
bssR
pspC
yidK
wcaA
yrhC
gspM
actP
ytfI
pfkA
yafU
yjcH
ymgE
yjjM
ybfI
ygjI
tdcR
yqeG
yjdQ
ycfT
bglB
fimZ
ysaC
setC
osmB
fliQ
tfaX
ycgY
yiaB
rcsA
yihN
phnE
yaiY
ykfK
clpB
xylG
ilvC
ykgQ
ybbD
xylF
ecpD
sgcR
tfaD
pbl
yejO
sgbE
yjbT
yghE
ivy
yiaL
yaiS
ykgC
gspL
yadN
rprA
fliR
yhfL
yidH
yneK
yqcE
ykgJ
bglG
yicJ
ymgD
yeaV
yhjB
yfdK
lyx
yihP
yfjZ
ythA
yfdF
yjbM
ygeF
yghW
yhaB
yfeO
allD
yaaU
fliZ
malG
idnO
mdtD
yjbI
yjjP
yidP
yihM
ygcW
ydeT
citX
ydaC
ykfF
yjfM
yifB
yfcV
rusA
ygeH
gldA
yaiV
ysaB
yfbN
alx
yraI
macB
yehC
yjhI
yiaK
yedN
dgoT
ulaB
ydfD
yfjS
ybjP
yiiE
groL
ugpA
yhcA
yddK
htpX
caiE
yfjJ
ygcR
nrdH
yqjI
ydiL
alpA
yibI
ydjK
xylH
yqeC
yidJ
yhdX
malS
yaaI
yibJ
yjdN
ykgI
yeeL
yiiG
yrhA
ilvL
mdtB
yjcF
aaaD
yhcN
ykgB
wcaB
arsC
ydjJ
yeeT
yjiS
hlyE
sfmH
sfmF
ylcH
yojO
gspO
ydiN
cadB
yehA
dicB
bglJ
ygeG
yhfT
pgaC
yhjY
yiaM
yjcZ
hslR
grpE
yjjQ
ydfO
gspJ
htrE
yiaT
yhhZ
yfgF
ytfA
fucP
eaeH
sgbU
yicT
wzc
dgoK
yncK
ydjI
yjgN
yfaH
malK
ycjO
yjdK
nrfB
alsB
yceJ
srlA
yehB
yjhR
yjeM
ykgH
aslB
yeeU
ygfU
rhaR
citG
ybgO
ydeN
nrfG
php
ybgP
allC
yggE
ykgO
yqiH
ssuE
frc
yffM
tdcD
yadK
malF
lldR
gcl
ybiX
mcrC
ybeD
yfaW
tnaB
xylE
frvR
yddL
yjhC
eamB
ptsA
ybhI
yafW
yphE
melB
rbsR
ygbJ
lamB
yneL
ybdB
idnD
gntU
mdtC
bglF
yjiK
ytfJ
yegJ
yiaW
ykfJ
mdtL
aer
focB
kdgT
yfcG
ygdB
yjfL
yqhD
aslA
yfgH
yfbM
yehE
ynjC
allB
frvB
yijF
yeeH
yfdE
yjeJ
kilR
yphF
csgF
wecH
yibU
alsC
yfdL
phnC
caiB
nrfE
pspE
hyuA
xapB
ymgG
rhaT
ygfO
yehD
yebB
pstC
yncD
yqaE
yghD
aldB
yqhG
yaaJ
ybcV
araA
yhaK
frvX
pyrE
yehI
chbG
yidI
psuG
cadA
ykgA
ybhG
yqeK
ybiY
yhfU
xdhA
ybeQ
phnF
acrF
yedX
ytfK
ssuA
ygfT
ariR
yqiI
ygaQ
yccE
yghR
frlB
ybjC
fepE
ydfW
gabP
ykgD
yfjX
dps
agaD
yeaU
yjgH
yqeF
frlA
citF
yieK
frdD
elbA
yjeH
yebE
ybjH
yjcS
ymfL
hyfH
yihR
modB
tdcB
ybhH
yjjB
yihF
mngA
ynaK
hyfE
yddB
yciF
malE
gutM
ycaN
wzb
ybfG
yhcE
glcD
glvC
yeiQ
yjfC
agaS
cmtB
ydiT
yhhH
yafT
ygfI
yfdQ
caiT
bglH
lsrK
etp
gntT
fadH
dcuB
ykfM
phoA
ttdT
yicI
yjdF
ycjN
glcA
yggP
arpA
ybhF
yjiN
entS
torD
yfeN
yhjC
yjfJ
rhsB
fsaB
yiaV
argK
recE
ygbL
entC
fruA
hyfG
afuB
yqjH
srlB
torC
frlC
hyfD
yddJ
yafZ
fimE
gspF
yifK
ydfI
rhsA
gltS
dcuC
ybhD
argO
yfjQ
fucA
uidC
yhdV
ygjK
napF
ygcQ
ydjL
scpC
yieL
yfcR
yibH
yfjY
yqiJ
yjfK
acrD
ydeR
yqjF
ybeF
lldP
emrK
rhaS
dgoD
arsB
ydcK
frwB
fliK
cdh
ybiH
yghS
ybdO
wzxC
yhiS
ydcJ
yhdJ
ygcG
ulaR
rutF
yffN
yhdY
citT
ydiQ
yjiJ
yffO
yafC
ompG
rutB
yfjI
yihS
ygfQ
narV
tdcF
wcaE
sbp
agaA
ygeI
emrD
yadL
yghG
paaD
yqgC
hyfC
gntP
nupG
yeeR
yedK
sgcA
ynjE
glvG
xapA
ybdM
garL
yhgA
ymdA
yeeV
yiaN
yjfO
rhaB
entB
fucR
ssnA
ulaF
hcaD
galP
alsK
ybhQ
ycfS
ninE
yiaD
yfeZ
ygdI
marB
aqpZ
fliD
yadM
rhaD
gspK
yfbP
ygaF
ldcC
ytfF
yjhF
abrB
ylcG
rutC
yjiC
ygeV
yddG
yhiJ
yqeJ
ynfM
cbrA
ulaC
ynjD
lsrC
ompN
yqeI
kdpB
ydfP
ybcF
gapA
agaI
yjfP
dkgB
nrfD
glcF
puuP
fliH
cheZ
ydeJ
oxc
ygbA
aegA
nrdF
ygcU
ybfM
fdnI
ysaA
nrfF
ydfN
ydjH
omrB
afuC
modF
kduD
yqiK
rspA
yfcU
chbC
psiF
scpA
yagX
ybaY
ulaG
ynfL
yqgA
fadK
ykfI
ycjV
idnR
agaV
yffP
ygcI
yafV
yeaW
yjiL
chpB
ydfA
yqeA
yraH
yfaQ
gntK
