# Supplementary material for: MetNetGE: interactive views of biological networks and ontologies
Source: BMC Bioinformatics. 2010 Sep 17;11:469. doi: 10.1186/1471-2105-11-469 (PMC2946353; doi:10.1186/1471-2105-11-469)
Supplement: Additional file 2 — MetNetGE source code. This is the source code of MetNetGE. Please go to MetNetGE.org to find the latest version, dependency packages and tutorials. [file 1471-2105-11-469-S2.ZIP › MetNetGE-1.0.3/SampleData/SuhYeon/p0.05-sorted.csv]

ID	fdr.corrected p-value	Difference in means (+ in tanin treatment)
aroF	0.001418998	-4.208945
tyrA	0.001418998	-4.096175
cspB	0.002148697	-4.03227
ompF	0.004192099	-3.949345
cspF	0.001418998	-3.69633
isrB	0.001418998	-3.684895
cspI	0.004701732	-3.637875
ndh	0.002148697	-3.515065
cyoA	0.012003853	-3.454775
pdhR	0.001968743	-3.1488
sdhC	0.011414546	-3.029855
cspG	0.004701732	-3.002605
ygaW	0.006668586	-2.98159
argX	0.007046737	-2.9751
rpmC	0.012467347	-2.920635
serT	0.007113064	-2.901985
kgtP	0.007063713	-2.75532
purM	0.006443114	-2.737175
iscS	0.006668586	-2.725465
glmY	0.006410132	-2.71901
ais	0.006410132	-2.707765
ycaD	0.00474146	-2.69292
rpsF	0.004650989	-2.69148
folE	0.007063713	-2.691465
yedL	0.021963672	-2.684125
cspH	0.004701732	-2.658725
spr	0.004701732	-2.639635
guaB	0.004701732	-2.606055
thiS	0.004780588	-2.59871
gltI	0.003938711	-2.595975
rpsT	0.00826792	-2.563725
psrD	0.00818486	-2.556645
ybgT	0.008956888	-2.53904
rnpA	0.005052996	-2.532555
artM	0.005605885	-2.511055
cvpA	0.006410132	-2.51002
yhbC	0.004780588	-2.49381
nsrR	0.00826792	-2.480935
priB	0.004701732	-2.476275
trpT	0.006410132	-2.470545
nac	0.008002643	-2.458605
rbfA	0.012147404	-2.455825
yhbE	0.007063713	-2.4451
argW	0.008774815	-2.432695
rpsR	0.006632922	-2.429185
rplI	0.005832159	-2.42669
iscR	0.008744478	-2.426685
ispU	0.009549949	-2.42505
glnA	0.009796351	-2.41682
rpmA	0.009796351	-2.401885
plsX	0.005832159	-2.40017
ynaJ	0.006443114	-2.386885
yidD	0.00474146	-2.385625
yfhL	0.006248113	-2.38151
infB	0.012003853	-2.359865
rnc	0.012147404	-2.355165
rpmF	0.009720449	-2.345695
proM	0.00495889	-2.343565
rpmH	0.00860684	-2.3369
nusA	0.007046737	-2.330365
suhB	0.008710372	-2.299985
carA	0.004701732	-2.294835
cysT	0.010693145	-2.293975
yeaP	0.004701732	-2.270295
iscU	0.012003853	-2.264645
rfbB	0.008974747	-2.263
rpsO	0.006632922	-2.239735
argD	0.004701732	-2.223635
rpsI	0.006632922	-2.21554
yciX	0.009257589	-2.21326
glyU	0.009070683	-2.195085
yceD	0.005832159	-2.1921
deaD	0.005832159	-2.188915
ynhF	0.00982416	-2.18578
yaiA	0.019895199	-2.183455
ahpF	0.004701732	-2.1566
rplS	0.006668586	-2.13725
artJ	0.007063713	-2.13707
yciY	0.011857198	-2.12563
gpt	0.007063713	-2.11899
artP	0.00474146	-2.099775
rfbD	0.006632922	-2.09106
leuX	0.012817299	-2.0855
pyrL	0.00983704	-2.08476
guaA	0.008710372	-2.080215
mltD	0.008226606	-2.07418
yejG	0.012021553	-2.07302
yhbY	0.011857198	-2.070855
valW	0.027083442	-2.070485
rpsP	0.006632922	-2.07003
msrB	0.009257589	-2.06407
ymcE	0.012531251	-2.06221
nusG	0.007113064	-2.060595
yfiR	0.006632922	-2.050705
gltB	0.013384021	-2.04702
rplT	0.028792722	-2.045295
purF	0.006410132	-2.044845
tolA	0.00491959	-2.03925
secG	0.013508631	-2.033265
metF	0.016153029	-2.0267
ybgC	0.011857198	-2.025905
fabD	0.010924073	-2.020645
artI	0.005832159	-2.017225
leuZ	0.009549949	-2.015225
lpxP	0.02304016	-2.01463
yafK	0.007119535	-2.01093
era	0.010693145	-2.008195
pnp	0.006443114	-2.00064
typA	0.005052996	-1.996455
fnr	0.009720449	-1.992
yeaC	0.010246027	-1.979325
argU	0.008710372	-1.97828
hscB	0.009549949	-1.9733
mioC	0.010870266	-1.971545
obgE	0.006410132	-1.96724
yobF	0.011393043	-1.9596
rpsQ	0.008710372	-1.955085
glyA	0.006410132	-1.94646
yegQ	0.012531251	-1.938855
yejM	0.00818486	-1.937575
potA	0.006668586	-1.932225
dusB	0.009796351	-1.929115
rplM	0.006443114	-1.9183
evgA	0.006410132	-1.915835
thiC	0.01420425	-1.907595
glnK	0.01420425	-1.90313
hisF	0.005832159	-1.89935
rfbC	0.006410132	-1.89675
rsmB	0.005832159	-1.89204
dsrA	0.009896748	-1.891715
uof	0.012003853	-1.882805
tisB	0.012003853	-1.867295
fur	0.006632922	-1.865855
cydA	0.006410132	-1.85985
aroK	0.008774815	-1.854725
ychA	0.009549949	-1.851245
rfbA	0.007505007	-1.84862
thiE	0.01120667	-1.84582
ryeA	0.006549344	-1.8409
argG	0.010439167	-1.835895
rsxB	0.017492566	-1.834675
yfgM	0.008710372	-1.83283
pal	0.006410132	-1.83172
ybjN	0.011414546	-1.83083
bioC	0.006668586	-1.829215
ydgK	0.027446908	-1.82569
metJ	0.02568841	-1.825085
mntR	0.013384021	-1.82233
glgA	0.010246027	-1.813085
cspC	0.009796351	-1.81175
wbbL	0.013281876	-1.811175
pncB	0.011393043	-1.809815
lepA	0.00982416	-1.80755
cyaR	0.011393043	-1.800575
rplB	0.011555219	-1.79665
imp	0.013508631	-1.79428
yijP	0.009242696	-1.79325
artQ	0.006632922	-1.787965
pyrB	0.017492566	-1.784065
cydB	0.016457844	-1.778225
yohO	0.010663571	-1.77589
yrbA	0.010119721	-1.771395
arnA	0.032716479	-1.771055
yahJ	0.014448645	-1.77103
yfjO	0.01078736	-1.767845
bioF	0.012147404	-1.767325
yidC	0.006668586	-1.764895
secE	0.010924073	-1.76446
ribB	0.007063713	-1.761115
rhlB	0.00826792	-1.758975
miaB	0.006632922	-1.758455
intZ	0.008710372	-1.75819
hisS	0.00818486	-1.749685
metB	0.013281496	-1.74866
ftnA	0.00818486	-1.747655
prpC	0.027083442	-1.746835
tolQ	0.008720494	-1.745605
metE	0.021383527	-1.742065
cynS	0.012531251	-1.73487
dnaX	0.012817299	-1.7336
ycbZ	0.009434547	-1.731635
rhlE	0.008133081	-1.728405
leuW	0.028459787	-1.72357
yahM	0.013273206	-1.7204
yacC	0.012003853	-1.71853
ydgU	0.023473083	-1.717915
fimI	0.029632931	-1.715265
frr	0.021103318	-1.71089
lacI	0.029791767	-1.708755
proP	0.00983704	-1.70627
fabF	0.009242696	-1.70455
thiF	0.014623836	-1.704495
fmt	0.009242696	-1.70269
mhpD	0.0175609	-1.70017
rho	0.012003853	-1.698555
nuoB	0.010287498	-1.69852
aspC	0.007592932	-1.69429
codA	0.028613972	-1.693665
proQ	0.00818486	-1.69197
flhD	0.008774815	-1.690185
tsf	0.039032173	-1.688
dam	0.009720449	-1.687995
carB	0.006668586	-1.681
purR	0.009720449	-1.67596
aroB	0.010693145	-1.67455
aroL	0.045028578	-1.674505
nuoA	0.015938777	-1.671205
gadX	0.016059145	-1.670125
nudE	0.007063713	-1.667335
purN	0.012502842	-1.665965
yqgB	0.021383527	-1.65978
yjgA	0.009549949	-1.659625
rpsB	0.04637447	-1.659285
slyD	0.012330749	-1.653355
bamA	0.021383527	-1.652975
yafQ	0.02593814	-1.65232
tgt	0.010246027	-1.65012
fabA	0.02669781	-1.646335
dinI	0.011555219	-1.64552
yfdG	0.013281876	-1.64497
atpA	0.011414546	-1.64431
mhpF	0.017473924	-1.643865
arnB	0.020553712	-1.64372
tolR	0.008331988	-1.64278
tig	0.00982416	-1.64148
truB	0.019355939	-1.64013
glf	0.017502961	-1.639455
aceA	0.023099899	-1.63729
prs	0.008710372	-1.6369
ffh	0.011555219	-1.63346
atpD	0.012531251	-1.63345
mhpB	0.027083442	-1.627505
yhdE	0.011332816	-1.627245
yejL	0.008774815	-1.62281
hflD	0.012531251	-1.617615
tyrU	0.009434547	-1.615
ydfH	0.008710372	-1.61499
lrp	0.013384021	-1.611115
ybiS	0.007121865	-1.61067
rplD	0.011103877	-1.60805
mnmA	0.013273206	-1.604315
purL	0.008793591	-1.59468
wbbI	0.02568841	-1.592575
hokD	0.03261413	-1.59113
prpR	0.01699018	-1.589015
ydiI	0.012187868	-1.578305
arnC	0.012003853	-1.577435
purU	0.010693145	-1.577185
tolB	0.008710372	-1.57449
secF	0.011857198	-1.570505
yfiD	0.007859125	-1.5701
lolC	0.00818486	-1.56742
greA	0.01420425	-1.566365
yqgE	0.009434547	-1.564445
yahO	0.012147404	-1.56351
prpE	0.015248316	-1.56159
lysC	0.013281496	-1.56055
ybgF	0.008710372	-1.5563
fdx	0.017473924	-1.554565
yeiP	0.008793591	-1.55325
msbA	0.013384021	-1.552405
pyrI	0.043728517	-1.551545
rpmD	0.031402762	-1.5506
yahI	0.02413964	-1.54785
speD	0.009434547	-1.54644
cnu	0.028748357	-1.545885
proK	0.01538923	-1.543905
icd	0.036370058	-1.54258
mrp	0.009720449	-1.54054
yebR	0.008710372	-1.53292
rpoS	0.028997645	-1.53236
pyrH	0.032449685	-1.530055
lacY	0.02459744	-1.529125
ychS	0.014569146	-1.52761
rpoZ	0.010246027	-1.526895
fis	0.011678532	-1.525535
hpf	0.012638949	-1.524525
upp	0.011414546	-1.52429
gdhA	0.00982416	-1.52416
pyrG	0.011414546	-1.5225
nrdA	0.00818486	-1.514805
dinJ	0.019895199	-1.51477
ileX	0.012531251	-1.50482
hisH	0.008226606	-1.50465
efp	0.018068743	-1.50436
glpE	0.009434547	-1.504355
yahN	0.01936059	-1.503705
ybeB	0.010282077	-1.501675
oppD	0.021963672	-1.50155
ybaB	0.025377419	-1.499845
speE	0.010045006	-1.49921
arnD	0.012817299	-1.4979
katG	0.010870266	-1.49753
lacA	0.021949911	-1.49451
prfC	0.00983704	-1.49271
iclR	0.009257589	-1.49179
rlpB	0.016644497	-1.490375
gltD	0.019880217	-1.489285
rfbX	0.008710372	-1.48818
cynX	0.02466577	-1.486815
mipA	0.00982416	-1.48458
mhpE	0.032326333	-1.484075
rluC	0.010870266	-1.48306
mdoH	0.008710372	-1.48097
ubiD	0.018503084	-1.4784
rimM	0.009144932	-1.4773
glnQ	0.045230592	-1.476835
prfA	0.012531251	-1.47408
yahL	0.012531251	-1.46857
yajG	0.011555219	-1.466155
iscX	0.015178819	-1.462845
rplW	0.009257589	-1.4593
mhpA	0.040582007	-1.459255
potB	0.008710372	-1.458365
oppF	0.013384021	-1.45585
lgt	0.009720449	-1.45525
narP	0.011857198	-1.4537
yebG	0.025533954	-1.451635
mhpC	0.032560309	-1.449555
murB	0.013281496	-1.44774
ispA	0.017585053	-1.44625
minD	0.015938777	-1.444775
accB	0.010246027	-1.443375
nlpI	0.021691598	-1.442
def	0.012779773	-1.440285
bioB	0.009070683	-1.43931
folD	0.009720449	-1.43589
yfiB	0.013281496	-1.434915
yrdD	0.012531251	-1.431215
hisJ	0.009658425	-1.43121
yeiW	0.027462324	-1.430035
mreC	0.013281876	-1.42713
mreD	0.012003853	-1.426095
yhiD	0.011678532	-1.4256
iscA	0.023909263	-1.42555
prc	0.028459787	-1.42213
sthA	0.018863559	-1.42196
glgX	0.032449685	-1.420875
yfiN	0.010975939	-1.41385
rfaQ	0.012147404	-1.4085
hycA	0.014962373	-1.407515
rob	0.023473083	-1.405955
trmD	0.009214748	-1.405
yjdM	0.009720449	-1.403615
ybgE	0.017333654	-1.402075
rssA	0.00983704	-1.4018
lysP	0.013384021	-1.397345
rppH	0.009720449	-1.395405
pitA	0.010975939	-1.39496
sulA	0.012171155	-1.394795
rpmE	0.032060079	-1.39455
lptA	0.013281876	-1.39277
yobA	0.015693078	-1.39009
hda	0.015211374	-1.389595
cld	0.012531251	-1.389095
yciB	0.019880217	-1.38616
hha	0.012003853	-1.38215
rne	0.016330066	-1.38019
pagB	0.012426101	-1.37742
ypfJ	0.018815757	-1.3766
secM	0.013197347	-1.37537
tatB	0.015462516	-1.37493
accD	0.016669433	-1.3741
yneE	0.015975027	-1.37406
rbsD	0.010667163	-1.370965
rfc	0.013384021	-1.370445
yeaG	0.022366749	-1.369575
gnsA	0.016425721	-1.364475
rdlA	0.010870266	-1.36423
yccK	0.017473924	-1.361355
ispG	0.00983704	-1.36132
lysS	0.01323697	-1.356875
mokC	0.02932579	-1.3545
rseP	0.012187868	-1.35385
yebA	0.022714958	-1.353685
ompW	0.029764061	-1.353035
mreB	0.026457645	-1.35055
yfeC	0.010975939	-1.35052
codB	0.032328498	-1.350135
recO	0.019262993	-1.350005
aroP	0.013273206	-1.34742
trmJ	0.044449131	-1.34667
dicA	0.013508631	-1.346375
argC	0.013384021	-1.34507
pdxB	0.018979775	-1.34478
galF	0.019034008	-1.342235
argB	0.018695294	-1.341385
yfcM	0.011555219	-1.340755
murI	0.015938777	-1.340235
cynT	0.045135292	-1.338055
spoT	0.009720449	-1.33804
ihfA	0.027083442	-1.33802
oppB	0.011414546	-1.3349
glgC	0.02655925	-1.334515
aroE	0.018046482	-1.331415
gyrA	0.012187868	-1.32648
lipA	0.014736725	-1.326015
atpG	0.039324392	-1.323125
sokB	0.035927651	-1.322485
tyrS	0.038235584	-1.32219
ppa	0.012491579	-1.320415
yciA	0.011857198	-1.320335
gmk	0.016669433	-1.3174
yrbK	0.02655925	-1.31635
znuA	0.025115034	-1.3159
rpsE	0.032930596	-1.3156
queA	0.011393043	-1.315045
speA	0.019094705	-1.3137
hpt	0.011724467	-1.31084
ydiV	0.015980306	-1.30987
asd	0.023473083	-1.309475
yehS	0.013384021	-1.307555
ygiQ	0.013384021	-1.305995
yahG	0.020365405	-1.305265
rarA	0.00983704	-1.30435
dnaN	0.011765452	-1.304335
rnlA	0.041830473	-1.30336
zwf	0.012187868	-1.29922
yahK	0.023747055	-1.29477
proL	0.016330066	-1.293285
ftsK	0.011030681	-1.293155
secB	0.019895199	-1.29178
rpmB	0.035997849	-1.2896
prmC	0.020776653	-1.28818
atpB	0.02655925	-1.28814
murC	0.015938777	-1.28779
fabH	0.013384021	-1.2875
rlmN	0.018679357	-1.28506
emtA	0.011412542	-1.2835
bcp	0.010282077	-1.27958
cdsA	0.016057951	-1.278795
nupC	0.033840389	-1.274265
cynR	0.036866956	-1.269615
mrcA	0.015938777	-1.269475
ychQ	0.030490976	-1.267505
hemA	0.017473924	-1.265895
ychJ	0.010870266	-1.26396
rpoB	0.019094705	-1.26395
rplJ	0.036633826	-1.2639
kdsA	0.023473083	-1.260525
accC	0.01669716	-1.259845
glyQ	0.03328641	-1.25796
ksgA	0.027586631	-1.25569
mepA	0.014350948	-1.251645
yjcB	0.018503084	-1.25138
ydiJ	0.013281496	-1.249565
gcvR	0.01175996	-1.248215
fldA	0.022475881	-1.24777
adk	0.025760009	-1.24725
yfdH	0.017452222	-1.24704
exbB	0.016057951	-1.246935
rplR	0.022618658	-1.2436
yajC	0.037017402	-1.24039
yniB	0.017585053	-1.239785
damX	0.017473924	-1.238465
exbD	0.021528145	-1.23801
rplV	0.029928764	-1.23615
apt	0.011393043	-1.23549
bioD	0.012003853	-1.234425
lepB	0.014425443	-1.23426
rrmA	0.014112067	-1.232925
rpsS	0.027351119	-1.2317
kdsD	0.02932579	-1.22824
yodC	0.02500549	-1.22616
glpG	0.012003853	-1.225885
pdxA	0.017502961	-1.22502
mdoG	0.013508631	-1.224275
cmk	0.023218777	-1.21883
hisM	0.012147404	-1.21478
pheS	0.017786753	-1.21467
ybeX	0.017275474	-1.21344
map	0.022720901	-1.21298
apaG	0.041830473	-1.21098
ftsB	0.01699018	-1.21038
tpx	0.011949602	-1.210055
bamC	0.018503084	-1.20854
pdxH	0.015454501	-1.207705
bamB	0.013281496	-1.20561
yebO	0.03294291	-1.20518
nagK	0.017909788	-1.2046
ptsN	0.012052434	-1.204195
infA	0.019582695	-1.2022
rluE	0.017473924	-1.200445
yhbJ	0.022034366	-1.200225
erpA	0.036370058	-1.200125
ycdX	0.017909788	-1.198475
mtn	0.033868136	-1.198345
pawZ	0.018890662	-1.19829
nlpD	0.02548305	-1.1976
rsuA	0.032306572	-1.196615
rnb	0.016330066	-1.195955
yfbV	0.018697979	-1.19522
fdhF	0.012187868	-1.19371
rpsC	0.029695632	-1.1924
dnaA	0.022098129	-1.19212
ftsW	0.020553712	-1.19182
pyrC	0.022255042	-1.19088
ymjA	0.018503084	-1.190745
prfB	0.016765291	-1.186225
rplC	0.012531251	-1.18265
ycbK	0.033840389	-1.18262
yccU	0.030623651	-1.17661
yabP	0.012052434	-1.176275
dld	0.019045638	-1.175705
gpp	0.013563852	-1.17434
ecnA	0.020932104	-1.172715
rpoC	0.02669781	-1.169615
coaA	0.015178819	-1.16909
racR	0.013705894	-1.168045
manX	0.037343574	-1.16667
rimN	0.022618658	-1.16597
yebC	0.041857268	-1.16532
pykF	0.023093307	-1.163455
ygfB	0.038787577	-1.16257
rpsA	0.015184903	-1.1621
rsgA	0.015980306	-1.16044
rfaG	0.013281496	-1.15962
argA	0.012187868	-1.159595
ydjA	0.019652816	-1.1587
nudB	0.0490761	-1.158635
yebY	0.013705894	-1.15834
xseA	0.013384021	-1.15799
rpsN	0.015826285	-1.1561
yedD	0.013281496	-1.155
murG	0.027748029	-1.152695
ddlB	0.046715187	-1.15185
murD	0.027083442	-1.151765
ycbL	0.017473924	-1.15127
syd	0.044246018	-1.150835
fkpB	0.02479261	-1.14928
leuS	0.021296661	-1.148105
rumA	0.012981032	-1.14763
can	0.023047691	-1.14749
lolA	0.012472047	-1.146335
ppk	0.021935718	-1.14391
hisB	0.012779773	-1.14249
rcsF	0.032046153	-1.139095
amiB	0.019713554	-1.138495
yhfG	0.014569146	-1.134405
rlmL	0.022475881	-1.133735
ygcF	0.015178819	-1.13189
yrbF	0.01790907	-1.13158
yibN	0.02304016	-1.1315
udk	0.025739148	-1.13127
wbbK	0.041045225	-1.129435
rfaE	0.014239923	-1.12651
oppC	0.012817299	-1.12595
prpD	0.048648469	-1.125935
ydcX	0.014780414	-1.12408
cydD	0.026129531	-1.12197
gltL	0.027487565	-1.1174
pheL	0.044891509	-1.115085
yneG	0.013424276	-1.110165
ttcA	0.021296661	-1.10925
flhC	0.016052624	-1.10794
yciO	0.025760009	-1.105565
secA	0.036425664	-1.10138
pyrF	0.027748029	-1.10132
yccW	0.014211279	-1.09674
glnB	0.023473083	-1.096495
yaaA	0.015462516	-1.09604
djlA	0.020932104	-1.094275
ygaV	0.021080634	-1.092135
rplA	0.045639371	-1.09185
yidQ	0.041045225	-1.09178
fadR	0.017473924	-1.091525
ycbW	0.02669781	-1.08813
yeaZ	0.015938777	-1.08724
wzzE	0.028792722	-1.086205
ivbL	0.036360873	-1.08543
tatA	0.047212932	-1.08352
dctA	0.027351119	-1.07882
dnaB	0.021952645	-1.078595
ygdQ	0.021709271	-1.07695
hisC	0.042286665	-1.075305
yjgF	0.016728926	-1.07453
uhpA	0.028521706	-1.07256
hflK	0.043328382	-1.071205
rseX	0.04865386	-1.07056
usg	0.022369715	-1.068745
purA	0.032055581	-1.068265
ybgJ	0.028790469	-1.066745
dipZ	0.032930596	-1.066225
potD	0.029074793	-1.06546
leuE	0.017473924	-1.065025
thyA	0.014448645	-1.06312
rsxC	0.017473924	-1.06237
yfcA	0.01935969	-1.062185
lolE	0.019645153	-1.06173
secD	0.030764905	-1.059235
cobB	0.020409676	-1.057705
rluD	0.01699018	-1.057585
recR	0.03005984	-1.05694
yqhA	0.016582157	-1.056665
ndk	0.029720267	-1.0547
fabZ	0.049502969	-1.051565
grxD	0.0208747	-1.050315
ubiC	0.019170746	-1.04977
yfgJ	0.026354038	-1.049145
ryfC	0.016052624	-1.048235
rcsD	0.015938777	-1.048175
lptB	0.018697979	-1.045585
argT	0.015938777	-1.04352
plsC	0.019069534	-1.042615
tdk	0.015693078	-1.04191
thiI	0.022153537	-1.041595
lrhA	0.016622156	-1.039625
argF	0.045258311	-1.03793
metC	0.02176638	-1.03702
dppA	0.036280965	-1.03583
der	0.029764061	-1.035565
valV	0.032930596	-1.034465
sspA	0.036188263	-1.03364
serC	0.015980306	-1.033415
yiiX	0.017473924	-1.033035
thiH	0.026046372	-1.03302
yqiC	0.015657661	-1.03154
folX	0.023450879	-1.031135
ybeY	0.032714902	-1.02684
lpxA	0.033840389	-1.02652
nadE	0.021103318	-1.026145
proA	0.026247862	-1.025885
nudF	0.031848436	-1.02459
yqaA	0.03294291	-1.023515
rluB	0.021103318	-1.02155
sroB	0.027264872	-1.02153
ansA	0.018782926	-1.019845
ybeZ	0.018503084	-1.019835
wbbJ	0.028459787	-1.018765
mraY	0.026332124	-1.01868
csrA	0.035927651	-1.0158
yqgF	0.032017487	-1.01543
rfaI	0.026354038	-1.011545
hisI	0.0175025	-1.01083
yrbE	0.035831557	-1.009425
hscA	0.036072383	-1.00906
rstA	0.0342409	-1.0063
bamD	0.016669433	-1.005805
yhcB	0.022034366	-1.00571
arcA	0.03015798	-1.00477
surA	0.026157405	-1.000565
yrdB	0.049978661	-0.997135
nfuA	0.036972278	-0.996
trmH	0.025004192	-0.992635
yjjV	0.035609693	-0.992035
hisQ	0.017473924	-0.991955
ppx	0.032601918	-0.991115
ubiG	0.028779971	-0.989825
yagU	0.028779971	-0.989375
ycfH	0.024011929	-0.986665
nudJ	0.01935969	-0.986375
yeiB	0.02669781	-0.983615
sstT	0.017580651	-0.979885
ygaZ	0.027121539	-0.97531
dppD	0.039927468	-0.974435
ybfE	0.035564844	-0.974085
smg	0.034495135	-0.973985
rffE	0.023705825	-0.969725
yqaB	0.046577002	-0.96954
potF	0.035775728	-0.96943
alaS	0.022045813	-0.9694
xerC	0.029541882	-0.968705
yheN	0.019939886	-0.9677
relA	0.025533954	-0.967475
chpA	0.044666326	-0.962215
glpR	0.018897915	-0.961475
ybeA	0.035482602	-0.95814
ptsP	0.028521706	-0.953545
psrN	0.019069534	-0.952005
prmB	0.029306886	-0.95073
ytfP	0.025760009	-0.948625
ydbL	0.019939886	-0.94716
asnS	0.021250535	-0.94644
hflX	0.036370058	-0.94271
murF	0.020553712	-0.940875
ybgI	0.022457439	-0.94047
mukF	0.02996855	-0.940195
nrdB	0.02593814	-0.93533
glnE	0.034648597	-0.935285
rpsJ	0.019069534	-0.93475
argS	0.02300734	-0.93458
glnL	0.044449131	-0.9318
pauD	0.020932104	-0.92979
npr	0.026247862	-0.928405
cysB	0.025732692	-0.927345
yfhK	0.035704792	-0.927095
mltA	0.02397828	-0.926455
yaeB	0.031481772	-0.92578
speG	0.03986739	-0.92354
minE	0.023093307	-0.92272
cspA	0.038974295	-0.92215
rpoN	0.021103318	-0.921095
mrdB	0.031352612	-0.91915
yceG	0.027037741	-0.916625
yieG	0.037729553	-0.91484
ybbB	0.02500549	-0.91429
zipA	0.032657806	-0.91392
folP	0.040163669	-0.91029
glnG	0.036782166	-0.909695
frsA	0.02466577	-0.909245
rhsC	0.025044394	-0.908675
znuC	0.02466577	-0.908545
yneH	0.030401886	-0.905485
ycaO	0.021383527	-0.90044
yoeG	0.043664909	-0.899925
ydgH	0.02996855	-0.899795
recF	0.039443007	-0.897825
glyS	0.028080912	-0.897735
pepN	0.024707826	-0.89756
yfiM	0.022366749	-0.89695
rplL	0.02996855	-0.89595
purH	0.024583089	-0.895035
insH	0.034903683	-0.89494
yaiI	0.036269042	-0.8923
yheM	0.036632411	-0.89019
ptrA	0.022242504	-0.886135
yheO	0.049964281	-0.886105
yqjB	0.027037741	-0.88442
sspB	0.039141914	-0.88183
ryeC	0.028019217	-0.87555
hycE	0.030968818	-0.87516
fldB	0.02996855	-0.874165
rfaP	0.024640822	-0.87187
gltX	0.032060079	-0.87161
amn	0.022857071	-0.87002
yjjA	0.046139533	-0.868275
isrA	0.036632411	-0.866555
rsxA	0.043014352	-0.864715
pth	0.033840389	-0.86245
dapB	0.040163669	-0.86143
rimL	0.026561014	-0.85778
glgP	0.030968818	-0.854945
surE	0.033840389	-0.854145
gph	0.047122329	-0.852005
thiM	0.031352612	-0.846265
dacA	0.033840389	-0.845775
ispH	0.041465592	-0.84457
rpsH	0.028498634	-0.8437
yrbD	0.04185798	-0.843555
ychH	0.034630456	-0.84248
asmA	0.030681001	-0.84218
ypjD	0.033840389	-0.83989
luxS	0.046352353	-0.8387
yigA	0.046577002	-0.838135
hisD	0.032306572	-0.836925
yfgA	0.039443007	-0.836455
ribA	0.046291578	-0.83133
cvrA	0.032976262	-0.82717
pntA	0.049729116	-0.82627
rcsC	0.032055581	-0.821995
kch	0.029576398	-0.818885
potC	0.031271283	-0.817125
dcuS	0.037599467	-0.81532
acpT	0.026688967	-0.8147
hisG	0.033868136	-0.81278
lipB	0.034203173	-0.810745
dapD	0.027083442	-0.809965
xthA	0.030764905	-0.80977
recB	0.038787577	-0.80939
cybB	0.04637447	-0.808015
pldA	0.042349452	-0.807005
yfjF	0.034385092	-0.80219
arnE	0.039105182	-0.80098
rfaF	0.028914622	-0.800595
lpxM	0.031352612	-0.800335
quuQ	0.032930596	-0.80013
diaA	0.032400729	-0.79723
dapA	0.036866956	-0.7969
arnT	0.031249423	-0.79602
yjaG	0.038092865	-0.7926
metQ	0.029576398	-0.78675
fimB	0.036972278	-0.785395
yciZ	0.036370058	-0.784825
yejK	0.040192527	-0.783355
ybiT	0.049356462	-0.781655
hisA	0.032306572	-0.780705
yggX	0.035831557	-0.779665
rcsB	0.030968818	-0.77844
ftsN	0.04154372	-0.77655
ydeH	0.030560043	-0.775055
rplF	0.045230592	-0.7737
metL	0.035057416	-0.77296
pncA	0.036316705	-0.770475
ydhR	0.033924848	-0.76893
ycdY	0.04585345	-0.766835
ygiH	0.04154372	-0.766815
yfiH	0.036701847	-0.760995
yraP	0.037200049	-0.760235
ydcZ	0.039443007	-0.75918
yfaL	0.042349452	-0.755255
rnhB	0.039626373	-0.75448
apbE	0.036628499	-0.754235
yehU	0.036370058	-0.753185
hisP	0.032449685	-0.751305
yifE	0.040163669	-0.746135
gyrB	0.049614109	-0.74494
ydgA	0.036130979	-0.739795
sbcD	0.035831557	-0.73961
rplX	0.044096111	-0.7379
mpaA	0.046115194	-0.737165
clpS	0.045751607	-0.73505
nfo	0.033924848	-0.734775
yaiE	0.041465592	-0.732035
yihI	0.049424705	-0.729095
hdeD	0.041784864	-0.72535
thiG	0.039032173	-0.72309
alr	0.041202122	-0.718505
yqcC	0.036130979	-0.716675
ypdA	0.042623722	-0.71611
uhpB	0.036584998	-0.71464
lolB	0.047669366	-0.707865
dinQ	0.038235584	-0.70666
fpr	0.047647753	-0.703045
yfcL	0.039528552	-0.69306
yijD	0.039141914	-0.69126
yjjK	0.045028578	-0.69108
eno	0.042001594	-0.691
ispB	0.040559991	-0.689555
btuE	0.047070369	-0.685005
ybbC	0.046715187	-0.666595
flgM	0.049272844	-0.664775
trkA	0.04454957	-0.66477
sbmC	0.049614109	-0.660795
rffG	0.049729116	-0.66079
folC	0.046845445	-0.653725
cydC	0.04585345	-0.652415
atpC	0.04865386	-0.647475
gntK	0.049958255	0.634715
yfaQ	0.04464336	0.657425
yraH	0.045258311	0.659985
yqeA	0.045135292	0.662915
ydfA	0.046577002	0.663265
chpB	0.0482712	0.667495
yjiL	0.044246018	0.668525
yeaW	0.046577002	0.671235
yafV	0.043997412	0.67212
ygcI	0.045258311	0.674765
yffP	0.046753006	0.677
agaV	0.043782448	0.68029
idnR	0.049908028	0.68068
ycjV	0.04683469	0.68402
ykfI	0.040163669	0.685625
fadK	0.040671733	0.687115
yqgA	0.039390762	0.6891
ynfL	0.038926918	0.69105
ulaG	0.042107286	0.69386
ybaY	0.044822103	0.69426
yagX	0.047568792	0.697085
scpA	0.038402683	0.698565
psiF	0.04491957	0.701085
chbC	0.041202122	0.70193
yfcU	0.045058412	0.702495
rspA	0.04637447	0.70428
yqiK	0.043782448	0.704605
kduD	0.038926918	0.707035
modF	0.041202122	0.70719
afuC	0.037859227	0.70831
omrB	0.038067435	0.709075
ydjH	0.044449131	0.7092
ydfN	0.037622008	0.711635
nrfF	0.035835854	0.71385
ysaA	0.042468762	0.71484
fdnI	0.049908028	0.71547
ybfM	0.046291578	0.71609
ygcU	0.036551208	0.718825
nrdF	0.036632411	0.71956
aegA	0.045258311	0.729455
ygbA	0.046352353	0.73024
oxc	0.034495135	0.734075
ydeJ	0.043592864	0.7354
cheZ	0.042031999	0.736175
fliH	0.034840068	0.74062
puuP	0.039032173	0.741905
glcF	0.035831557	0.744865
nrfD	0.033924848	0.745405
dkgB	0.049356462	0.745545
yjfP	0.033868136	0.746465
agaI	0.03291881	0.74772
gapA	0.040499614	0.74825
ybcF	0.039927468	0.7491
ydfP	0.034069894	0.749225
kdpB	0.034495135	0.75161
yqeI	0.048348404	0.75227
ompN	0.045028578	0.75322
lsrC	0.035951419	0.753535
ynjD	0.033164141	0.75523
ulaC	0.033928407	0.755945
cbrA	0.043257203	0.756325
ynfM	0.032930596	0.756465
yqeJ	0.039141914	0.75661
yhiJ	0.031510115	0.759595
yddG	0.031848436	0.760805
ygeV	0.040192527	0.76322
yjiC	0.0490761	0.76374
rutC	0.036584998	0.76402
ylcG	0.046577002	0.76687
abrB	0.032930596	0.76746
yjhF	0.033714525	0.767555
ytfF	0.043151502	0.76866
ldcC	0.032904094	0.76911
ygaF	0.045535832	0.769585
yfbP	0.035831557	0.7703
gspK	0.04491957	0.771065
rhaD	0.030810963	0.77158
yadM	0.046577002	0.771615
fliD	0.034602451	0.772685
aqpZ	0.03294291	0.773565
marB	0.035831557	0.773595
ygdI	0.029632931	0.77451
yfeZ	0.042167154	0.77487
yiaD	0.039626373	0.775205
ninE	0.041239087	0.77521
ycfS	0.029964035	0.776455
ybhQ	0.030764905	0.777245
alsK	0.039089194	0.77868
galP	0.041202122	0.7812
hcaD	0.038926918	0.7835
ulaF	0.042793558	0.786795
ssnA	0.035831557	0.787145
fucR	0.030968818	0.7872
entB	0.03535633	0.78774
rhaB	0.030865455	0.78812
yjfO	0.031033083	0.7885
yiaN	0.032560309	0.78852
yeeV	0.033924848	0.78965
ymdA	0.040163669	0.789725
yhgA	0.036257083	0.790845
garL	0.037713147	0.791605
ybdM	0.037226877	0.791995
xapA	0.045028578	0.793825
glvG	0.03711382	0.79394
ynjE	0.030560043	0.79456
sgcA	0.027895858	0.79578
yedK	0.044319238	0.79745
yeeR	0.028980078	0.799055
nupG	0.029720267	0.799725
gntP	0.029691386	0.79982
hyfC	0.046842921	0.80109
yqgC	0.040351453	0.801955
paaD	0.038711347	0.80328
yghG	0.031402762	0.80369
yadL	0.036077905	0.80489
emrD	0.037221734	0.805815
ygeI	0.028980078	0.80903
agaA	0.026688967	0.810555
sbp	0.034069894	0.81115
wcaE	0.033928407	0.81173
tdcF	0.040827276	0.81208
narV	0.034495135	0.81286
ygfQ	0.048649327	0.81338
yihS	0.03291881	0.81361
yfjI	0.044374073	0.81375
rutB	0.043664909	0.81505
ompG	0.032449685	0.815765
yafC	0.040849376	0.81659
yffO	0.036725358	0.816915
yjiJ	0.030320652	0.817175
ydiQ	0.029713478	0.817345
citT	0.047070369	0.81854
yhdY	0.0490761	0.818595
yffN	0.044013142	0.81929
rutF	0.038288847	0.81941
ulaR	0.027812514	0.820635
ygcG	0.043328382	0.82261
yhdJ	0.040339845	0.823245
ydcJ	0.040840397	0.82582
yhiS	0.027066112	0.82616
wzxC	0.038402683	0.82653
ybdO	0.048540098	0.82708
yghS	0.030560043	0.82768
ybiH	0.030211314	0.831745
cdh	0.025521463	0.83179
fliK	0.038974295	0.8319
frwB	0.026076969	0.832025
ydcK	0.035805946	0.832085
arsB	0.033840389	0.83234
dgoD	0.038749837	0.83282
rhaS	0.02669781	0.83309
emrK	0.033465575	0.834255
lldP	0.030671347	0.834485
ybeF	0.026561014	0.83474
yqjF	0.03535633	0.83773
ydeR	0.046291578	0.839205
acrD	0.026316871	0.84173
yjfK	0.03834615	0.84189
yqiJ	0.032929232	0.842995
yfjY	0.02459744	0.843345
yibH	0.045751607	0.846005
yfcR	0.026688967	0.84681
yieL	0.032466598	0.848195
scpC	0.027037741	0.84842
ydjL	0.027304952	0.850415
ygcQ	0.025732692	0.85095
napF	0.029764061	0.85106
ygjK	0.034495135	0.85139
yhdV	0.04060979	0.85527
uidC	0.04130755	0.855835
fucA	0.027446908	0.85603
yfjQ	0.031848436	0.856665
argO	0.032055581	0.856675
ybhD	0.026354038	0.857595
dcuC	0.023944832	0.85868
gltS	0.025732692	0.859075
rhsA	0.043257203	0.859985
ydfI	0.032306572	0.860235
yifK	0.047120361	0.86037
gspF	0.029764061	0.862925
fimE	0.026688967	0.864245
yafZ	0.026387707	0.8658
yddJ	0.038749837	0.866035
hyfD	0.046715187	0.86753
frlC	0.028433972	0.867905
torC	0.023944832	0.867915
srlB	0.043005758	0.868325
yqjH	0.032449685	0.86876
afuB	0.026247862	0.86962
hyfG	0.023450879	0.86989
fruA	0.034903683	0.872135
entC	0.033610355	0.87285
ygbL	0.034190989	0.872985
recE	0.033522001	0.87409
argK	0.030968818	0.87603
yiaV	0.026323873	0.876955
fsaB	0.028997645	0.87815
rhsB	0.022714958	0.878695
yjfJ	0.044963056	0.880225
yhjC	0.032466598	0.880655
yfeN	0.025732692	0.88217
torD	0.029842679	0.88258
entS	0.045230592	0.88274
yjiN	0.023522882	0.883445
ybhF	0.023522882	0.883525
arpA	0.036280965	0.88565
yggP	0.032878508	0.886065
glcA	0.02669781	0.88712
ycjN	0.045028578	0.88738
yjdF	0.036425664	0.889035
yicI	0.027083442	0.89087
ttdT	0.023522882	0.89109
phoA	0.028498634	0.89185
ykfM	0.028792722	0.891995
dcuB	0.033924848	0.89226
fadH	0.0397539	0.894895
gntT	0.025191684	0.89555
etp	0.043005758	0.89851
lsrK	0.023093307	0.89937
bglH	0.027351119	0.90154
caiT	0.026688967	0.90238
yfdQ	0.032044955	0.902695
ygfI	0.024011929	0.903085
yafT	0.028980078	0.904225
yhhH	0.026247862	0.90709
ydiT	0.020849994	0.90757
cmtB	0.030401886	0.90772
agaS	0.029691386	0.907995
yjfC	0.024165282	0.908315
yeiQ	0.032657806	0.90956
glvC	0.027083442	0.909705
glcD	0.041202122	0.90983
yhcE	0.027812514	0.91143
ybfG	0.033928407	0.911435
wzb	0.02593814	0.91178
ycaN	0.026457645	0.917385
gutM	0.027748029	0.917775
malE	0.032930596	0.91793
yciF	0.02479261	0.918435
yddB	0.025451583	0.91987
hyfE	0.025760009	0.919895
ynaK	0.029306886	0.920775
mngA	0.029764061	0.92118
yihF	0.028498634	0.92245
yjjB	0.022720901	0.922685
ybhH	0.02413964	0.92696
tdcB	0.030968818	0.927085
modB	0.020292399	0.928935
yihR	0.019652816	0.929335
hyfH	0.01936059	0.92948
ymfL	0.019355939	0.930475
yjcS	0.022714958	0.931185
ybjH	0.019939886	0.9332
yebE	0.021878173	0.93378
yjeH	0.028664369	0.93442
elbA	0.027659521	0.93532
frdD	0.046577002	0.936375
yieK	0.033840389	0.936995
citF	0.031288553	0.937155
frlA	0.018897915	0.940885
yqeF	0.019939886	0.942285
yjgH	0.020292399	0.944745
yeaU	0.021052966	0.945975
agaD	0.026157405	0.946945
dps	0.030810963	0.948
yfjX	0.02500549	0.94925
ykgD	0.028953759	0.95274
gabP	0.038932147	0.953515
ydfW	0.01935969	0.95365
fepE	0.02655925	0.954175
ybjC	0.038974295	0.9553
frlB	0.024349048	0.955315
yghR	0.032400729	0.957345
yccE	0.033076639	0.9574
ygaQ	0.027487565	0.960675
yqiI	0.046715187	0.96261
ariR	0.028433972	0.96298
ygfT	0.021711543	0.96414
ssuA	0.023157135	0.964275
ytfK	0.026457645	0.96524
yedX	0.034495135	0.96726
acrF	0.032834715	0.96835
phnF	0.02568841	0.96859
ybeQ	0.022682922	0.9716
xdhA	0.029632931	0.97464
yhfU	0.022498613	0.979815
ybiY	0.02466577	0.97987
yqeK	0.029074793	0.980125
ybhG	0.02996855	0.980575
ykgA	0.019034008	0.983065
cadA	0.0174801	0.983775
psuG	0.017473924	0.984255
yidI	0.02626383	0.984975
chbG	0.032930596	0.98557
yehI	0.032878508	0.98716
pyrE	0.0175025	0.989
frvX	0.02996855	0.989915
yhaK	0.021250535	0.99001
araA	0.031877971	0.99062
ybcV	0.042107286	0.99125
yaaJ	0.04189623	0.994015
yqhG	0.023473083	0.994635
aldB	0.026149122	0.995525
yghD	0.032449685	0.99562
yqaE	0.037226877	0.99719
yncD	0.045591626	0.997645
pstC	0.019650542	0.998345
yebB	0.019652816	0.9988
yehD	0.022963144	0.999005
ygfO	0.024184795	0.999245
rhaT	0.020061507	1.001605
ymgG	0.017585053	1.001775
xapB	0.016669433	1.00265
hyuA	0.02097274	1.00279
pspE	0.018503084	1.005235
nrfE	0.022242504	1.00579
caiB	0.016465556	1.006665
phnC	0.018503084	1.010895
yfdL	0.022857071	1.012365
alsC	0.016457844	1.01314
yibU	0.045135292	1.014525
wecH	0.021641193	1.01622
csgF	0.033924848	1.01635
yphF	0.018897915	1.016825
kilR	0.017473924	1.016925
yjeJ	0.046291578	1.018655
yfdE	0.033840389	1.0195
yeeH	0.027083442	1.019655
yijF	0.020829133	1.019835
frvB	0.024759986	1.024265
allB	0.022153537	1.02948
ynjC	0.020849994	1.029675
yehE	0.027083442	1.03036
yfbM	0.022366749	1.03076
yfgH	0.02080347	1.031685
aslA	0.022714958	1.031945
yqhD	0.035631564	1.03287
yjfL	0.020829133	1.03315
ygdB	0.021711543	1.03482
yfcG	0.020292399	1.036305
kdgT	0.015454501	1.039675
focB	0.028433972	1.042705
aer	0.016457844	1.045435
mdtL	0.02932579	1.04625
ykfJ	0.02413964	1.04711
yiaW	0.027083442	1.04823
yegJ	0.019640317	1.049015
ytfJ	0.021711543	1.049905
yjiK	0.026519548	1.050175
bglF	0.015178819	1.05037
mdtC	0.015462516	1.05176
gntU	0.015938777	1.054645
idnD	0.041202122	1.055535
ybdB	0.016765291	1.056075
yneL	0.016621889	1.05647
lamB	0.017473924	1.058155
ygbJ	0.0279572	1.05881
rbsR	0.016330066	1.059685
melB	0.022098129	1.059925
yphE	0.017275474	1.060415
yafW	0.027037741	1.060745
ybhI	0.03202051	1.061525
ptsA	0.023473083	1.06172
eamB	0.015938777	1.06216
yjhC	0.020553712	1.066435
yddL	0.021174784	1.06657
frvR	0.02593814	1.06696
xylE	0.015980306	1.06792
tnaB	0.022682922	1.07007
yfaW	0.029306886	1.07095
ybeD	0.021711543	1.073165
mcrC	0.0279572	1.07353
ybiX	0.014227935	1.07821
gcl	0.027083442	1.07911
lldR	0.014785949	1.079735
malF	0.013803783	1.07982
yadK	0.023473083	1.08011
tdcD	0.032919502	1.081515
yffM	0.023473083	1.08182
frc	0.03328641	1.083125
ssuE	0.019880217	1.08336
yqiH	0.022255042	1.0873
ykgO	0.0279572	1.089205
yggE	0.025575822	1.08998
allC	0.017580651	1.090775
ybgP	0.013384021	1.092835
php	0.021383527	1.0948
nrfG	0.016728926	1.0967
ydeN	0.026751523	1.098115
ybgO	0.02113117	1.099935
citG	0.013424276	1.10018
rhaR	0.015850452	1.102225
ygfU	0.028790469	1.10223
yeeU	0.013384021	1.102715
aslB	0.023517568	1.1034
ykgH	0.016457844	1.105725
yjeM	0.029882421	1.105965
yjhR	0.028181167	1.10689
yehB	0.01699018	1.10719
srlA	0.038926918	1.10891
yceJ	0.023517568	1.11038
alsB	0.02117891	1.1109
nrfB	0.026202106	1.111435
yjdK	0.023944832	1.113545
ycjO	0.02593814	1.119335
malK	0.018503084	1.121605
yfaH	0.031728427	1.12204
yjgN	0.021296661	1.131825
ydjI	0.013565036	1.1337
yncK	0.024467003	1.13537
dgoK	0.013508631	1.13632
wzc	0.03202051	1.136745
yicT	0.022034366	1.137845
sgbU	0.021103318	1.138985
eaeH	0.015249845	1.13941
fucP	0.016330066	1.140105
ytfA	0.020849994	1.141335
yfgF	0.013281876	1.147135
yhhZ	0.019880217	1.14774
yiaT	0.018715938	1.148465
htrE	0.016644497	1.149115
gspJ	0.019355939	1.14915
ydfO	0.02593814	1.149825
yjjQ	0.015938777	1.152565
grpE	0.019034008	1.15539
hslR	0.015260303	1.15728
yjcZ	0.015573717	1.15833
yiaM	0.019895199	1.15987
yhjY	0.017850822	1.16185
pgaC	0.015938777	1.162305
yhfT	0.026046372	1.1653
ygeG	0.016728926	1.165675
bglJ	0.019069534	1.166905
dicB	0.046996632	1.16724
yehA	0.028792722	1.16742
cadB	0.018679357	1.16814
ydiN	0.021383527	1.174655
gspO	0.012817299	1.174995
yojO	0.02466577	1.175855
ylcH	0.037874923	1.1771
sfmF	0.017391678	1.177535
sfmH	0.012638949	1.17896
hlyE	0.012147404	1.180975
yjiS	0.027508836	1.18194
yeeT	0.014534301	1.18335
ydjJ	0.016330066	1.184395
arsC	0.012147404	1.185885
wcaB	0.012779773	1.186775
ykgB	0.011857198	1.189985
yhcN	0.01847384	1.194025
aaaD	0.01895944	1.197895
yjcF	0.017473924	1.20105
mdtB	0.01287914	1.20242
ilvL	0.012531251	1.2057
yrhA	0.023944832	1.210585
yiiG	0.015417921	1.21324
yeeL	0.017295998	1.215225
ykgI	0.015938777	1.22196
yjdN	0.013384021	1.222975
yibJ	0.012187868	1.22309
yaaI	0.011393043	1.225275
malS	0.013273206	1.226315
yhdX	0.017473924	1.2295
yidJ	0.013079902	1.23194
yqeC	0.019069534	1.23215
xylH	0.011455773	1.232165
ydjK	0.012817299	1.232425
yibI	0.012531251	1.236675
alpA	0.019939886	1.238585
ydiL	0.02593814	1.24098
yqjI	0.030560043	1.242225
nrdH	0.011857198	1.24798
ygcR	0.011393043	1.24819
yfjJ	0.016644497	1.249185
caiE	0.020553712	1.249985
htpX	0.011949602	1.251325
yddK	0.013384021	1.25561
yhcA	0.021691598	1.256845
ugpA	0.017473924	1.256885
groL	0.019355939	1.262115
yiiE	0.026561014	1.263945
ybjP	0.013273206	1.265795
yfjS	0.011332816	1.26594
ydfD	0.013253424	1.26693
ulaB	0.013281496	1.267875
dgoT	0.028792722	1.268465
yedN	0.039804864	1.270565
yiaK	0.017492566	1.270685
yjhI	0.02072385	1.27072
yehC	0.012187868	1.272485
macB	0.019652816	1.274985
yraI	0.012003853	1.277395
alx	0.017339085	1.278445
yfbN	0.034602451	1.28214
ysaB	0.04154372	1.284455
yaiV	0.011366402	1.286105
gldA	0.018679357	1.288855
ygeH	0.011949602	1.289
rusA	0.030184228	1.290835
yfcV	0.013281496	1.293355
yifB	0.019652816	1.29762
yjfM	0.022559486	1.300295
ykfF	0.010924073	1.30071
ydaC	0.041202122	1.305335
citX	0.014962373	1.307845
ydeT	0.035276081	1.31403
ygcW	0.015938777	1.315695
yihM	0.010207371	1.31967
yidP	0.012147404	1.32318
yjjP	0.017473924	1.32592
yjbI	0.012500273	1.32608
mdtD	0.014488217	1.327925
idnO	0.013384021	1.329545
malG	0.012531251	1.330685
fliZ	0.011857198	1.33156
yaaU	0.016052624	1.33307
allD	0.01790907	1.333095
yfeO	0.012531251	1.33422
yhaB	0.011754926	1.335185
yghW	0.017473924	1.337505
ygeF	0.00983704	1.342995
yjbM	0.013281496	1.34463
yfdF	0.015850452	1.34895
ythA	0.018508677	1.35299
yfjZ	0.012678154	1.35903
yihP	0.011186177	1.36048
lyx	0.011857198	1.36198
yfdK	0.013281496	1.36221
yhjB	0.012779773	1.36294
yeaV	0.010915614	1.363215
ymgD	0.019645153	1.364735
yicJ	0.017339085	1.36558
bglG	0.028656618	1.371225
ykgJ	0.013705894	1.371935
yqcE	0.017473924	1.37622
yneK	0.012531251	1.380585
yidH	0.009434547	1.387505
yhfL	0.014569146	1.39465
fliR	0.031271283	1.397915
rprA	0.018695294	1.40432
yadN	0.016057951	1.404725
gspL	0.010798151	1.405825
ykgC	0.011414546	1.408685
yaiS	0.017515566	1.409895
yiaL	0.015248316	1.41051
ivy	0.019069534	1.412075
yghE	0.009720449	1.426895
yjbT	0.012817299	1.431475
sgbE	0.012332638	1.441135
yejO	0.044038001	1.44249
pbl	0.014211279	1.443545
tfaD	0.016330066	1.444995
sgcR	0.016765291	1.450565
ecpD	0.016728926	1.45095
xylF	0.009242696	1.454905
ybbD	0.014211279	1.45754
ykgQ	0.017473924	1.458535
ilvC	0.024197803	1.462225
xylG	0.008956888	1.466505
clpB	0.036370058	1.473035
ykfK	0.032306572	1.476615
yaiY	0.008710372	1.47742
phnE	0.008845981	1.478755
yihN	0.00860684	1.480105
rcsA	0.013384021	1.489365
yiaB	0.022498613	1.498095
ycgY	0.008710372	1.49924
tfaX	0.009070683	1.503045
fliQ	0.011393043	1.514155
osmB	0.019034008	1.519165
setC	0.024165282	1.53575
ysaC	0.011949602	1.536265
fimZ	0.011393043	1.536825
bglB	0.021103318	1.54439
ycfT	0.025115034	1.5502
yjdQ	0.009257589	1.55496
yqeG	0.010924073	1.560925
tdcR	0.009257589	1.56768
ygjI	0.021952645	1.594405
ybfI	0.017473924	1.59613
yjjM	0.008774815	1.61107
ymgE	0.00983704	1.62021
yjcH	0.007063713	1.62339
yafU	0.008710372	1.62939
pfkA	0.027135355	1.63028
ytfI	0.011678532	1.636455
actP	0.009333207	1.642765
gspM	0.008710372	1.66998
yrhC	0.027279409	1.67765
wcaA	0.010325989	1.67986
yidK	0.008354764	1.697745
pspC	0.008533609	1.69783
bssR	0.008774815	1.713275
pspD	0.006690421	1.73283
ydaE	0.011393043	1.77067
yiaA	0.017502961	1.82549
citD	0.024517947	1.830335
ytcA	0.030560043	1.842105
citE	0.021157809	1.848495
marR	0.006410132	1.937375
pstS	0.008710372	1.94114
ygdT	0.026247862	1.97333
yafY	0.005832159	1.98707
ysaD	0.014211279	2.01298
ompL	0.005832159	2.03669
tnaC	0.013281876	2.053475
dnaK	0.006632922	2.06641
ypeC	0.033840389	2.158615
ilvG	0.007113064	2.37071
citC	0.009601774	2.398285
pspB	0.004701732	2.4623
raiA	0.004650989	2.586115
groS	0.004701732	2.659065
ydfZ	0.025575822	2.681685
pspA	0.005832159	2.754085
marA	0.002213258	2.882765
cpxP	0.005892842	2.9098
glgS	0.004650989	2.929365
mdtA	0.008774815	3.20367
yibT	0.001968743	3.33066
zraP	0.00818486	3.475775
yaaX	0.006632922	3.559565
ibpA	0.00474146	3.722195
ibpB	0.002148697	3.840965
spy	0.000500117	5.90921
