# Supplementary material for: MetNetGE: interactive views of biological networks and ontologies
Source: BMC Bioinformatics. 2010 Sep 17;11:469. doi: 10.1186/1471-2105-11-469 (PMC2946353; doi:10.1186/1471-2105-11-469)
Supplement: Additional file 2 — MetNetGE source code. This is the source code of MetNetGE. Please go to MetNetGE.org to find the latest version, dependency packages and tutorials. [file 1471-2105-11-469-S2.ZIP › MetNetGE-1.0.3/SampleData/SuhYeon/p0.05.csv]

ID	fdr.corrected p-value	Difference in means (+ in tanin treatment)
spy	0.000500117	5.90921
aroF	0.001418998	-4.208945
tyrA	0.001418998	-4.096175
isrB	0.001418998	-3.684895
cspF	0.001418998	-3.69633
yibT	0.001968743	3.33066
pdhR	0.001968743	-3.1488
ibpB	0.002148697	3.840965
cspB	0.002148697	-4.03227
ndh	0.002148697	-3.515065
marA	0.002213258	2.882765
gltI	0.003938711	-2.595975
ompF	0.004192099	-3.949345
rpsF	0.004650989	-2.69148
glgS	0.004650989	2.929365
raiA	0.004650989	2.586115
ahpF	0.004701732	-2.1566
priB	0.004701732	-2.476275
groS	0.004701732	2.659065
argD	0.004701732	-2.223635
carA	0.004701732	-2.294835
guaB	0.004701732	-2.606055
spr	0.004701732	-2.639635
yeaP	0.004701732	-2.270295
cspI	0.004701732	-3.637875
pspB	0.004701732	2.4623
cspG	0.004701732	-3.002605
cspH	0.004701732	-2.658725
ycaD	0.00474146	-2.69292
artP	0.00474146	-2.099775
yidD	0.00474146	-2.385625
ibpA	0.00474146	3.722195
thiS	0.004780588	-2.59871
yhbC	0.004780588	-2.49381
tolA	0.00491959	-2.03925
proM	0.00495889	-2.343565
typA	0.005052996	-1.996455
rnpA	0.005052996	-2.532555
artM	0.005605885	-2.511055
artI	0.005832159	-2.017225
rplI	0.005832159	-2.42669
ompL	0.005832159	2.03669
rsmB	0.005832159	-1.89204
deaD	0.005832159	-2.188915
yafY	0.005832159	1.98707
hisF	0.005832159	-1.89935
pspA	0.005832159	2.754085
plsX	0.005832159	-2.40017
yceD	0.005832159	-2.1921
cpxP	0.005892842	2.9098
yfhL	0.006248113	-2.38151
pal	0.006410132	-1.83172
cydA	0.006410132	-1.85985
trpT	0.006410132	-2.470545
obgE	0.006410132	-1.96724
glmY	0.006410132	-2.71901
glyA	0.006410132	-1.94646
evgA	0.006410132	-1.915835
cvpA	0.006410132	-2.51002
purF	0.006410132	-2.044845
ais	0.006410132	-2.707765
rfbC	0.006410132	-1.89675
marR	0.006410132	1.937375
rplM	0.006443114	-1.9183
pnp	0.006443114	-2.00064
purM	0.006443114	-2.737175
ynaJ	0.006443114	-2.386885
ryeA	0.006549344	-1.8409
artQ	0.006632922	-1.787965
fur	0.006632922	-1.865855
miaB	0.006632922	-1.758455
yaaX	0.006632922	3.559565
rpsR	0.006632922	-2.429185
rpsI	0.006632922	-2.21554
rpsO	0.006632922	-2.239735
rpsP	0.006632922	-2.07003
yfiR	0.006632922	-2.050705
rfbD	0.006632922	-2.09106
dnaK	0.006632922	2.06641
bioC	0.006668586	-1.829215
yidC	0.006668586	-1.764895
carB	0.006668586	-1.681
ygaW	0.006668586	-2.98159
rplS	0.006668586	-2.13725
iscS	0.006668586	-2.725465
potA	0.006668586	-1.932225
pspD	0.006690421	1.73283
argX	0.007046737	-2.9751
nusA	0.007046737	-2.330365
artJ	0.007063713	-2.13707
yjcH	0.007063713	1.62339
nudE	0.007063713	-1.667335
yhbE	0.007063713	-2.4451
ribB	0.007063713	-1.761115
kgtP	0.007063713	-2.75532
gpt	0.007063713	-2.11899
folE	0.007063713	-2.691465
serT	0.007113064	-2.901985
nusG	0.007113064	-2.060595
ilvG	0.007113064	2.37071
yafK	0.007119535	-2.01093
ybiS	0.007121865	-1.61067
rfbA	0.007505007	-1.84862
aspC	0.007592932	-1.69429
yfiD	0.007859125	-1.5701
nac	0.008002643	-2.458605
rhlE	0.008133081	-1.728405
zraP	0.00818486	3.475775
hisS	0.00818486	-1.749685
nrdA	0.00818486	-1.514805
yejM	0.00818486	-1.937575
ftnA	0.00818486	-1.747655
proQ	0.00818486	-1.69197
lolC	0.00818486	-1.56742
psrD	0.00818486	-2.556645
mltD	0.008226606	-2.07418
hisH	0.008226606	-1.50465
nsrR	0.00826792	-2.480935
rhlB	0.00826792	-1.758975
rpsT	0.00826792	-2.563725
tolR	0.008331988	-1.64278
yidK	0.008354764	1.697745
pspC	0.008533609	1.69783
yihN	0.00860684	1.480105
rpmH	0.00860684	-2.3369
ybgF	0.008710372	-1.5563
tolB	0.008710372	-1.57449
argU	0.008710372	-1.97828
yaiY	0.008710372	1.47742
pstS	0.008710372	1.94114
gspM	0.008710372	1.66998
rpsQ	0.008710372	-1.955085
suhB	0.008710372	-2.299985
yfgM	0.008710372	-1.83283
guaA	0.008710372	-2.080215
intZ	0.008710372	-1.75819
yafU	0.008710372	1.62939
rfbX	0.008710372	-1.48818
yebR	0.008710372	-1.53292
ydfH	0.008710372	-1.61499
prs	0.008710372	-1.6369
ycgY	0.008710372	1.49924
potB	0.008710372	-1.458365
mdoH	0.008710372	-1.48097
tolQ	0.008720494	-1.745605
iscR	0.008744478	-2.426685
bssR	0.008774815	1.713275
yjjM	0.008774815	1.61107
aroK	0.008774815	-1.854725
argW	0.008774815	-2.432695
yejL	0.008774815	-1.62281
mdtA	0.008774815	3.20367
flhD	0.008774815	-1.690185
purL	0.008793591	-1.59468
yeiP	0.008793591	-1.55325
phnE	0.008845981	1.478755
ybgT	0.008956888	-2.53904
xylG	0.008956888	1.466505
rfbB	0.008974747	-2.263
bioB	0.009070683	-1.43931
tfaX	0.009070683	1.503045
glyU	0.009070683	-2.195085
rimM	0.009144932	-1.4773
trmD	0.009214748	-1.405
yijP	0.009242696	-1.79325
xylF	0.009242696	1.454905
fmt	0.009242696	-1.70269
fabF	0.009242696	-1.70455
yjdQ	0.009257589	1.55496
iclR	0.009257589	-1.49179
rplW	0.009257589	-1.4593
tdcR	0.009257589	1.56768
msrB	0.009257589	-2.06407
yciX	0.009257589	-2.21326
actP	0.009333207	1.642765
ycbZ	0.009434547	-1.731635
tyrU	0.009434547	-1.615
yidH	0.009434547	1.387505
glpE	0.009434547	-1.504355
yqgE	0.009434547	-1.564445
speD	0.009434547	-1.54644
yjgA	0.009549949	-1.659625
hscB	0.009549949	-1.9733
leuZ	0.009549949	-2.015225
ispU	0.009549949	-2.42505
ychA	0.009549949	-1.851245
citC	0.009601774	2.398285
hisJ	0.009658425	-1.43121
folD	0.009720449	-1.43589
yjdM	0.009720449	-1.403615
spoT	0.009720449	-1.33804
dam	0.009720449	-1.687995
yghE	0.009720449	1.426895
rppH	0.009720449	-1.395405
lgt	0.009720449	-1.45525
mrp	0.009720449	-1.54054
purR	0.009720449	-1.67596
fnr	0.009720449	-1.992
rpmF	0.009720449	-2.345695
glnA	0.009796351	-2.41682
dusB	0.009796351	-1.929115
rpmA	0.009796351	-2.401885
cspC	0.009796351	-1.81175
tig	0.00982416	-1.64148
lepA	0.00982416	-1.80755
mipA	0.00982416	-1.48458
gdhA	0.00982416	-1.52416
ynhF	0.00982416	-2.18578
rarA	0.00983704	-1.30435
prfC	0.00983704	-1.49271
pyrL	0.00983704	-2.08476
proP	0.00983704	-1.70627
ygeF	0.00983704	1.342995
ispG	0.00983704	-1.36132
rssA	0.00983704	-1.4018
ymgE	0.00983704	1.62021
dsrA	0.009896748	-1.891715
speE	0.010045006	-1.49921
yrbA	0.010119721	-1.771395
yihM	0.010207371	1.31967
tgt	0.010246027	-1.65012
rpoZ	0.010246027	-1.526895
glgA	0.010246027	-1.813085
accB	0.010246027	-1.443375
yeaC	0.010246027	-1.979325
ybeB	0.010282077	-1.501675
bcp	0.010282077	-1.27958
nuoB	0.010287498	-1.69852
wcaA	0.010325989	1.67986
argG	0.010439167	-1.835895
yohO	0.010663571	-1.77589
rbsD	0.010667163	-1.370965
aroB	0.010693145	-1.67455
era	0.010693145	-2.008195
cysT	0.010693145	-2.293975
purU	0.010693145	-1.577185
yfjO	0.01078736	-1.767845
gspL	0.010798151	1.405825
katG	0.010870266	-1.49753
mioC	0.010870266	-1.971545
ychJ	0.010870266	-1.26396
rdlA	0.010870266	-1.36423
rluC	0.010870266	-1.48306
yeaV	0.010915614	1.363215
secE	0.010924073	-1.76446
yqeG	0.010924073	1.560925
ykfF	0.010924073	1.30071
fabD	0.010924073	-2.020645
pitA	0.010975939	-1.39496
yfiN	0.010975939	-1.41385
yfeC	0.010975939	-1.35052
ftsK	0.011030681	-1.293155
rplD	0.011103877	-1.60805
yihP	0.011186177	1.36048
thiE	0.01120667	-1.84582
yhdE	0.011332816	-1.627245
yfjS	0.011332816	1.26594
yaiV	0.011366402	1.286105
pncB	0.011393043	-1.809815
fimZ	0.011393043	1.536825
apt	0.011393043	-1.23549
queA	0.011393043	-1.315045
ygcR	0.011393043	1.24819
cyaR	0.011393043	-1.800575
fliQ	0.011393043	1.514155
yobF	0.011393043	-1.9596
ydaE	0.011393043	1.77067
yaaI	0.011393043	1.225275
emtA	0.011412542	-1.2835
ybjN	0.011414546	-1.83083
sdhC	0.011414546	-3.029855
atpA	0.011414546	-1.64431
ykgC	0.011414546	1.408685
pyrG	0.011414546	-1.5225
upp	0.011414546	-1.52429
oppB	0.011414546	-1.3349
xylH	0.011455773	1.232165
yajG	0.011555219	-1.466155
rplB	0.011555219	-1.79665
ffh	0.011555219	-1.63346
yfcM	0.011555219	-1.340755
dinI	0.011555219	-1.64552
ytfI	0.011678532	1.636455
yhiD	0.011678532	-1.4256
fis	0.011678532	-1.525535
hpt	0.011724467	-1.31084
yhaB	0.011754926	1.335185
gcvR	0.01175996	-1.248215
dnaN	0.011765452	-1.304335
ybgC	0.011857198	-2.025905
secF	0.011857198	-1.570505
lyx	0.011857198	1.36198
yhbY	0.011857198	-2.070855
ykgB	0.011857198	1.189985
nrdH	0.011857198	1.24798
narP	0.011857198	-1.4537
fliZ	0.011857198	1.33156
yciA	0.011857198	-1.320335
yciY	0.011857198	-2.12563
ysaC	0.011949602	1.536265
ygeH	0.011949602	1.289
htpX	0.011949602	1.251325
tpx	0.011949602	-1.210055
bioD	0.012003853	-1.234425
uof	0.012003853	-1.882805
hha	0.012003853	-1.38215
cyoA	0.012003853	-3.454775
rho	0.012003853	-1.698555
tisB	0.012003853	-1.867295
glpG	0.012003853	-1.225885
mreD	0.012003853	-1.426095
infB	0.012003853	-2.359865
yraI	0.012003853	1.277395
iscU	0.012003853	-2.264645
arnC	0.012003853	-1.577435
yacC	0.012003853	-1.71853
yejG	0.012021553	-2.07302
yabP	0.012052434	-1.176275
ptsN	0.012052434	-1.204195
bioF	0.012147404	-1.767325
yidP	0.012147404	1.32318
rfaQ	0.012147404	-1.4085
arsC	0.012147404	1.185885
yahO	0.012147404	-1.56351
rbfA	0.012147404	-2.455825
rnc	0.012147404	-2.355165
hisM	0.012147404	-1.21478
hlyE	0.012147404	1.180975
sulA	0.012171155	-1.394795
fdhF	0.012187868	-1.19371
yibJ	0.012187868	1.22309
argA	0.012187868	-1.159595
gyrA	0.012187868	-1.32648
yehC	0.012187868	1.272485
zwf	0.012187868	-1.29922
rseP	0.012187868	-1.35385
ydiI	0.012187868	-1.578305
slyD	0.012330749	-1.653355
sgbE	0.012332638	1.441135
pagB	0.012426101	-1.37742
rpmC	0.012467347	-2.920635
lolA	0.012472047	-1.146335
ppa	0.012491579	-1.320415
yjbI	0.012500273	1.32608
purN	0.012502842	-1.665965
malG	0.012531251	1.330685
ilvL	0.012531251	1.2057
atpD	0.012531251	-1.63345
yibI	0.012531251	1.236675
cynS	0.012531251	-1.73487
rplC	0.012531251	-1.18265
yrdD	0.012531251	-1.431215
yahL	0.012531251	-1.46857
ileX	0.012531251	-1.50482
yfeO	0.012531251	1.33422
yegQ	0.012531251	-1.938855
cld	0.012531251	-1.389095
yneK	0.012531251	1.380585
prfA	0.012531251	-1.47408
hflD	0.012531251	-1.617615
ymcE	0.012531251	-2.06221
sfmH	0.012638949	1.17896
hpf	0.012638949	-1.524525
yfjZ	0.012678154	1.35903
yhjB	0.012779773	1.36294
def	0.012779773	-1.440285
wcaB	0.012779773	1.186775
hisB	0.012779773	-1.14249
dnaX	0.012817299	-1.7336
leuX	0.012817299	-2.0855
yjbT	0.012817299	1.431475
gspO	0.012817299	1.174995
arnD	0.012817299	-1.4979
ydjK	0.012817299	1.232425
oppC	0.012817299	-1.12595
mdtB	0.01287914	1.20242
rumA	0.012981032	-1.14763
yidJ	0.013079902	1.23194
secM	0.013197347	-1.37537
lysS	0.01323697	-1.356875
ydfD	0.013253424	1.26693
ybjP	0.013273206	1.265795
malS	0.013273206	1.226315
yahM	0.013273206	-1.7204
mnmA	0.013273206	-1.604315
aroP	0.013273206	-1.34742
ulaB	0.013281496	1.267875
yjbM	0.013281496	1.34463
lysC	0.013281496	-1.56055
murB	0.013281496	-1.44774
metB	0.013281496	-1.74866
rfaG	0.013281496	-1.15962
yfiB	0.013281496	-1.434915
bamB	0.013281496	-1.20561
yfdK	0.013281496	1.36221
yfcV	0.013281496	1.293355
yedD	0.013281496	-1.155
ydiJ	0.013281496	-1.249565
tnaC	0.013281876	2.053475
mreC	0.013281876	-1.42713
lptA	0.013281876	-1.39277
yfgF	0.013281876	1.147135
yfdG	0.013281876	-1.64497
wbbL	0.013281876	-1.811175
msbA	0.013384021	-1.552405
lrp	0.013384021	-1.611115
mntR	0.013384021	-1.82233
ybgP	0.013384021	1.092835
idnO	0.013384021	1.329545
yjdN	0.013384021	1.222975
argC	0.013384021	-1.34507
gltB	0.013384021	-2.04702
ygiQ	0.013384021	-1.305995
xseA	0.013384021	-1.15799
lysP	0.013384021	-1.397345
yehS	0.013384021	-1.307555
rfc	0.013384021	-1.370445
yeeU	0.013384021	1.102715
rcsA	0.013384021	1.489365
yddK	0.013384021	1.25561
oppF	0.013384021	-1.45585
fabH	0.013384021	-1.2875
citG	0.013424276	1.10018
yneG	0.013424276	-1.110165
imp	0.013508631	-1.79428
dgoK	0.013508631	1.13632
secG	0.013508631	-2.033265
dicA	0.013508631	-1.346375
mdoG	0.013508631	-1.224275
gpp	0.013563852	-1.17434
ydjI	0.013565036	1.1337
ykgJ	0.013705894	1.371935
yebY	0.013705894	-1.15834
racR	0.013705894	-1.168045
malF	0.013803783	1.07982
rrmA	0.014112067	-1.232925
glnK	0.01420425	-1.90313
thiC	0.01420425	-1.907595
greA	0.01420425	-1.566365
yccW	0.014211279	-1.09674
ybbD	0.014211279	1.45754
ysaD	0.014211279	2.01298
pbl	0.014211279	1.443545
ybiX	0.014227935	1.07821
rfaE	0.014239923	-1.12651
mepA	0.014350948	-1.251645
lepB	0.014425443	-1.23426
yahJ	0.014448645	-1.77103
thyA	0.014448645	-1.06312
mdtD	0.014488217	1.327925
yeeT	0.014534301	1.18335
yhfL	0.014569146	1.39465
yhfG	0.014569146	-1.134405
ychS	0.014569146	-1.52761
thiF	0.014623836	-1.704495
lipA	0.014736725	-1.326015
ydcX	0.014780414	-1.12408
lldR	0.014785949	1.079735
citX	0.014962373	1.307845
hycA	0.014962373	-1.407515
coaA	0.015178819	-1.16909
bglF	0.015178819	1.05037
ygcF	0.015178819	-1.13189
iscX	0.015178819	-1.462845
rpsA	0.015184903	-1.1621
hda	0.015211374	-1.389595
yiaL	0.015248316	1.41051
prpE	0.015248316	-1.56159
eaeH	0.015249845	1.13941
hslR	0.015260303	1.15728
proK	0.01538923	-1.543905
yiiG	0.015417921	1.21324
kdgT	0.015454501	1.039675
pdxH	0.015454501	-1.207705
yaaA	0.015462516	-1.09604
tatB	0.015462516	-1.37493
mdtC	0.015462516	1.05176
yjcZ	0.015573717	1.15833
yqiC	0.015657661	-1.03154
yobA	0.015693078	-1.39009
tdk	0.015693078	-1.04191
rpsN	0.015826285	-1.1561
rhaR	0.015850452	1.102225
yfdF	0.015850452	1.34895
murC	0.015938777	-1.28779
yjjQ	0.015938777	1.152565
murI	0.015938777	-1.340235
gntU	0.015938777	1.054645
mrcA	0.015938777	-1.269475
ykgI	0.015938777	1.22196
ygcW	0.015938777	1.315695
eamB	0.015938777	1.06216
argT	0.015938777	-1.04352
nuoA	0.015938777	-1.671205
rcsD	0.015938777	-1.048175
yeaZ	0.015938777	-1.08724
minD	0.015938777	-1.444775
pgaC	0.015938777	1.162305
yneE	0.015975027	-1.37406
serC	0.015980306	-1.033415
rsgA	0.015980306	-1.16044
xylE	0.015980306	1.06792
ydiV	0.015980306	-1.30987
yaaU	0.016052624	1.33307
ryfC	0.016052624	-1.048235
flhC	0.016052624	-1.10794
exbB	0.016057951	-1.246935
cdsA	0.016057951	-1.278795
yadN	0.016057951	1.404725
gadX	0.016059145	-1.670125
metF	0.016153029	-2.0267
tfaD	0.016330066	1.444995
rbsR	0.016330066	1.059685
fucP	0.016330066	1.140105
proL	0.016330066	-1.293285
ydjJ	0.016330066	1.184395
rnb	0.016330066	-1.195955
rne	0.016330066	-1.38019
gnsA	0.016425721	-1.364475
cydB	0.016457844	-1.778225
alsC	0.016457844	1.01314
ykgH	0.016457844	1.105725
aer	0.016457844	1.045435
caiB	0.016465556	1.006665
yqhA	0.016582157	-1.056665
yneL	0.016621889	1.05647
lrhA	0.016622156	-1.039625
rlpB	0.016644497	-1.490375
yfjJ	0.016644497	1.249185
htrE	0.016644497	1.149115
gmk	0.016669433	-1.3174
bamD	0.016669433	-1.005805
xapB	0.016669433	1.00265
accD	0.016669433	-1.3741
accC	0.01669716	-1.259845
yjgF	0.016728926	-1.07453
nrfG	0.016728926	1.0967
ygeG	0.016728926	1.165675
ecpD	0.016728926	1.45095
ybdB	0.016765291	1.056075
sgcR	0.016765291	1.450565
prfB	0.016765291	-1.186225
prpR	0.01699018	-1.589015
ftsB	0.01699018	-1.21038
rluD	0.01699018	-1.057585
yehB	0.01699018	1.10719
ybeX	0.017275474	-1.21344
yphE	0.017275474	1.060415
yeeL	0.017295998	1.215225
ybgE	0.017333654	-1.402075
yicJ	0.017339085	1.36558
alx	0.017339085	1.278445
sfmF	0.017391678	1.177535
yfdH	0.017452222	-1.24704
yccK	0.017473924	-1.361355
ycbL	0.017473924	-1.15127
ybfI	0.017473924	1.59613
yjjP	0.017473924	1.32592
yjcF	0.017473924	1.20105
lamB	0.017473924	1.058155
yiiX	0.017473924	-1.033035
mhpF	0.017473924	-1.643865
ugpA	0.017473924	1.256885
damX	0.017473924	-1.238465
yhdX	0.017473924	1.2295
ykgQ	0.017473924	1.458535
yghW	0.017473924	1.337505
yqcE	0.017473924	1.37622
fdx	0.017473924	-1.554565
hisQ	0.017473924	-0.991955
psuG	0.017473924	0.984255
leuE	0.017473924	-1.065025
rsxC	0.017473924	-1.06237
kilR	0.017473924	1.016925
hemA	0.017473924	-1.265895
fadR	0.017473924	-1.091525
rluE	0.017473924	-1.200445
cadA	0.0174801	0.983775
pyrB	0.017492566	-1.784065
yiaK	0.017492566	1.270685
rsxB	0.017492566	-1.834675
pyrE	0.0175025	0.989
hisI	0.0175025	-1.01083
pdxA	0.017502961	-1.22502
yiaA	0.017502961	1.82549
glf	0.017502961	-1.639455
yaiS	0.017515566	1.409895
mhpD	0.0175609	-1.70017
allC	0.017580651	1.090775
sstT	0.017580651	-0.979885
ispA	0.017585053	-1.44625
yniB	0.017585053	-1.239785
ymgG	0.017585053	1.001775
pheS	0.017786753	-1.21467
yhjY	0.017850822	1.16185
allD	0.01790907	1.333095
yrbF	0.01790907	-1.13158
nagK	0.017909788	-1.2046
ycdX	0.017909788	-1.198475
aroE	0.018046482	-1.331415
efp	0.018068743	-1.50436
yhcN	0.01847384	1.194025
ybeZ	0.018503084	-1.019835
phnC	0.018503084	1.010895
yjcB	0.018503084	-1.25138
malK	0.018503084	1.121605
ubiD	0.018503084	-1.4784
bamC	0.018503084	-1.20854
pspE	0.018503084	1.005235
ymjA	0.018503084	-1.190745
ythA	0.018508677	1.35299
cadB	0.018679357	1.16814
gldA	0.018679357	1.288855
rlmN	0.018679357	-1.28506
argB	0.018695294	-1.341385
rprA	0.018695294	1.40432
lptB	0.018697979	-1.045585
yfbV	0.018697979	-1.19522
yiaT	0.018715938	1.148465
ansA	0.018782926	-1.019845
ypfJ	0.018815757	-1.3766
sthA	0.018863559	-1.42196
pawZ	0.018890662	-1.19829
glpR	0.018897915	-0.961475
frlA	0.018897915	0.940885
yphF	0.018897915	1.016825
aaaD	0.01895944	1.197895
pdxB	0.018979775	-1.34478
ykgA	0.019034008	0.983065
grpE	0.019034008	1.15539
galF	0.019034008	-1.342235
osmB	0.019034008	1.519165
dld	0.019045638	-1.175705
bglJ	0.019069534	1.166905
rpsJ	0.019069534	-0.93475
psrN	0.019069534	-0.952005
plsC	0.019069534	-1.042615
yqeC	0.019069534	1.23215
ivy	0.019069534	1.412075
rpoB	0.019094705	-1.26395
speA	0.019094705	-1.3137
ubiC	0.019170746	-1.04977
recO	0.019262993	-1.350005
groL	0.019355939	1.262115
gspJ	0.019355939	1.14915
truB	0.019355939	-1.64013
ymfL	0.019355939	0.930475
yfcA	0.01935969	-1.062185
ydfW	0.01935969	0.95365
nudJ	0.01935969	-0.986375
yahN	0.01936059	-1.503705
hyfH	0.01936059	0.92948
infA	0.019582695	-1.2022
yegJ	0.019640317	1.049015
ymgD	0.019645153	1.364735
lolE	0.019645153	-1.06173
pstC	0.019650542	0.998345
macB	0.019652816	1.274985
yihR	0.019652816	0.929335
yifB	0.019652816	1.29762
yebB	0.019652816	0.9988
ydjA	0.019652816	-1.1587
amiB	0.019713554	-1.138495
ssuE	0.019880217	1.08336
yhhZ	0.019880217	1.14774
gltD	0.019880217	-1.489285
yciB	0.019880217	-1.38616
yaiA	0.019895199	-2.183455
secB	0.019895199	-1.29178
yiaM	0.019895199	1.15987
dinJ	0.019895199	-1.51477
ybjH	0.019939886	0.9332
yheN	0.019939886	-0.9677
yqeF	0.019939886	0.942285
alpA	0.019939886	1.238585
ydbL	0.019939886	-0.94716
rhaT	0.020061507	1.001605
modB	0.020292399	0.928935
yjgH	0.020292399	0.944745
yfcG	0.020292399	1.036305
yahG	0.020365405	-1.305265
cobB	0.020409676	-1.057705
ftsW	0.020553712	-1.19182
murF	0.020553712	-0.940875
yjhC	0.020553712	1.066435
caiE	0.020553712	1.249985
arnB	0.020553712	-1.64372
yjhI	0.02072385	1.27072
prmC	0.020776653	-1.28818
yfgH	0.02080347	1.031685
yjfL	0.020829133	1.03315
yijF	0.020829133	1.019835
ytfA	0.020849994	1.141335
ynjC	0.020849994	1.029675
ydiT	0.020849994	0.90757
grxD	0.0208747	-1.050315
pauD	0.020932104	-0.92979
djlA	0.020932104	-1.094275
ecnA	0.020932104	-1.172715
hyuA	0.02097274	1.00279
yeaU	0.021052966	0.945975
ygaV	0.021080634	-1.092135
bglB	0.021103318	1.54439
sgbU	0.021103318	1.138985
rpoN	0.021103318	-0.921095
nadE	0.021103318	-1.026145
frr	0.021103318	-1.71089
rluB	0.021103318	-1.02155
ybgO	0.02113117	1.099935
citE	0.021157809	1.848495
yddL	0.021174784	1.06657
alsB	0.02117891	1.1109
asnS	0.021250535	-0.94644
yhaK	0.021250535	0.99001
leuS	0.021296661	-1.148105
yjgN	0.021296661	1.131825
ttcA	0.021296661	-1.10925
ycaO	0.021383527	-0.90044
metE	0.021383527	-1.742065
php	0.021383527	1.0948
yqgB	0.021383527	-1.65978
bamA	0.021383527	-1.652975
ydiN	0.021383527	1.174655
exbD	0.021528145	-1.23801
wecH	0.021641193	1.01622
yhcA	0.021691598	1.256845
nlpI	0.021691598	-1.442
ygdQ	0.021709271	-1.07695
ybeD	0.021711543	1.073165
ytfJ	0.021711543	1.049905
ygfT	0.021711543	0.96414
ygdB	0.021711543	1.03482
metC	0.02176638	-1.03702
yebE	0.021878173	0.93378
ppk	0.021935718	-1.14391
lacA	0.021949911	-1.49451
dnaB	0.021952645	-1.078595
ygjI	0.021952645	1.594405
yedL	0.021963672	-2.684125
oppD	0.021963672	-1.50155
yicT	0.022034366	1.137845
yhcB	0.022034366	-1.00571
yhbJ	0.022034366	-1.200225
alaS	0.022045813	-0.9694
melB	0.022098129	1.059925
dnaA	0.022098129	-1.19212
allB	0.022153537	1.02948
thiI	0.022153537	-1.041595
nrfE	0.022242504	1.00579
ptrA	0.022242504	-0.886135
yqiH	0.022255042	1.0873
pyrC	0.022255042	-1.19088
yfiM	0.022366749	-0.89695
yfbM	0.022366749	1.03076
yeaG	0.022366749	-1.369575
usg	0.022369715	-1.068745
ybgI	0.022457439	-0.94047
rlmL	0.022475881	-1.133735
fldA	0.022475881	-1.24777
yiaB	0.022498613	1.498095
yhfU	0.022498613	0.979815
yjfM	0.022559486	1.300295
rplR	0.022618658	-1.2436
rimN	0.022618658	-1.16597
ybeQ	0.022682922	0.9716
tnaB	0.022682922	1.07007
yjcS	0.022714958	0.931185
aslA	0.022714958	1.031945
rhsB	0.022714958	0.878695
yebA	0.022714958	-1.353685
yjjB	0.022720901	0.922685
map	0.022720901	-1.21298
yfdL	0.022857071	1.012365
amn	0.022857071	-0.87002
yehD	0.022963144	0.999005
argS	0.02300734	-0.93458
yibN	0.02304016	-1.1315
lpxP	0.02304016	-2.01463
can	0.023047691	-1.14749
pykF	0.023093307	-1.163455
lsrK	0.023093307	0.89937
minE	0.023093307	-0.92272
aceA	0.023099899	-1.63729
ssuA	0.023157135	0.964275
cmk	0.023218777	-1.21883
hyfG	0.023450879	0.86989
folX	0.023450879	-1.031135
rob	0.023473083	-1.405955
ptsA	0.023473083	1.06172
asd	0.023473083	-1.309475
yqhG	0.023473083	0.994635
glnB	0.023473083	-1.096495
yffM	0.023473083	1.08182
ydgU	0.023473083	-1.717915
yadK	0.023473083	1.08011
kdsA	0.023473083	-1.260525
aslB	0.023517568	1.1034
yceJ	0.023517568	1.11038
ybhF	0.023522882	0.883525
yjiN	0.023522882	0.883445
ttdT	0.023522882	0.89109
rffE	0.023705825	-0.969725
yahK	0.023747055	-1.29477
iscA	0.023909263	-1.42555
dcuC	0.023944832	0.85868
yjdK	0.023944832	1.113545
yrhA	0.023944832	1.210585
torC	0.023944832	0.867915
mltA	0.02397828	-0.926455
ygfI	0.024011929	0.903085
ycfH	0.024011929	-0.986665
ybhH	0.02413964	0.92696
yahI	0.02413964	-1.54785
ykfJ	0.02413964	1.04711
yjfC	0.024165282	0.908315
setC	0.024165282	1.53575
ygfO	0.024184795	0.999245
ilvC	0.024197803	1.462225
frlB	0.024349048	0.955315
yncK	0.024467003	1.13537
citD	0.024517947	1.830335
purH	0.024583089	-0.895035
lacY	0.02459744	-1.529125
yfjY	0.02459744	0.843345
rfaP	0.024640822	-0.87187
ybiY	0.02466577	0.97987
cynX	0.02466577	-1.486815
frsA	0.02466577	-0.909245
yojO	0.02466577	1.175855
znuC	0.02466577	-0.908545
pepN	0.024707826	-0.89756
frvB	0.024759986	1.024265
fkpB	0.02479261	-1.14928
yciF	0.02479261	0.918435
trmH	0.025004192	-0.992635
ybbB	0.02500549	-0.91429
yfjX	0.02500549	0.94925
yodC	0.02500549	-1.22616
rhsC	0.025044394	-0.908675
znuA	0.025115034	-1.3159
ycfT	0.025115034	1.5502
gntT	0.025191684	0.89555
ybaB	0.025377419	-1.499845
yddB	0.025451583	0.91987
nlpD	0.02548305	-1.1976
cdh	0.025521463	0.83179
relA	0.025533954	-0.967475
yebG	0.025533954	-1.451635
yggE	0.025575822	1.08998
ydfZ	0.025575822	2.681685
phnF	0.02568841	0.96859
metJ	0.02568841	-1.825085
wbbI	0.02568841	-1.592575
gltS	0.025732692	0.859075
ygcQ	0.025732692	0.85095
yfeN	0.025732692	0.88217
cysB	0.025732692	-0.927345
udk	0.025739148	-1.13127
adk	0.025760009	-1.24725
ytfP	0.025760009	-0.948625
hyfE	0.025760009	0.919895
yciO	0.025760009	-1.105565
frvR	0.02593814	1.06696
nrdB	0.02593814	-0.93533
yafQ	0.02593814	-1.65232
wzb	0.02593814	0.91178
ydiL	0.02593814	1.24098
ydfO	0.02593814	1.149825
ycjO	0.02593814	1.119335
thiH	0.026046372	-1.03302
yhfT	0.026046372	1.1653
frwB	0.026076969	0.832025
cydD	0.026129531	-1.12197
aldB	0.026149122	0.995525
surA	0.026157405	-1.000565
agaD	0.026157405	0.946945
nrfB	0.026202106	1.111435
yhhH	0.026247862	0.90709
npr	0.026247862	-0.928405
ygdT	0.026247862	1.97333
afuB	0.026247862	0.86962
proA	0.026247862	-1.025885
yidI	0.02626383	0.984975
acrD	0.026316871	0.84173
yiaV	0.026323873	0.876955
mraY	0.026332124	-1.01868
ybhD	0.026354038	0.857595
rfaI	0.026354038	-1.011545
yfgJ	0.026354038	-1.049145
yafZ	0.026387707	0.8658
ycaN	0.026457645	0.917385
ytfK	0.026457645	0.96524
mreB	0.026457645	-1.35055
yjiK	0.026519548	1.050175
fepE	0.02655925	0.954175
atpB	0.02655925	-1.28814
glgC	0.02655925	-1.334515
yrbK	0.02655925	-1.31635
ybeF	0.026561014	0.83474
yiiE	0.026561014	1.263945
rimL	0.026561014	-0.85778
fimE	0.026688967	0.864245
caiT	0.026688967	0.90238
acpT	0.026688967	-0.8147
agaA	0.026688967	0.810555
yfcR	0.026688967	0.84681
fabA	0.02669781	-1.646335
ycbW	0.02669781	-1.08813
rpoC	0.02669781	-1.169615
rhaS	0.02669781	0.83309
glcA	0.02669781	0.88712
yeiB	0.02669781	-0.983615
ydeN	0.026751523	1.098115
yqjB	0.027037741	-0.88442
scpC	0.027037741	0.84842
yafW	0.027037741	1.060745
yceG	0.027037741	-0.916625
yhiS	0.027066112	0.82616
murD	0.027083442	-1.151765
gcl	0.027083442	1.07911
glvC	0.027083442	0.909705
yicI	0.027083442	0.89087
yiaW	0.027083442	1.04823
mhpB	0.027083442	-1.627505
prpC	0.027083442	-1.746835
yehE	0.027083442	1.03036
yeeH	0.027083442	1.019655
ihfA	0.027083442	-1.33802
valW	0.027083442	-2.070485
dapD	0.027083442	-0.809965
ygaZ	0.027121539	-0.97531
pfkA	0.027135355	1.63028
sroB	0.027264872	-1.02153
yrhC	0.027279409	1.67765
ydjL	0.027304952	0.850415
bglH	0.027351119	0.90154
dctA	0.027351119	-1.07882
rpsS	0.027351119	-1.2317
fucA	0.027446908	0.85603
ydgK	0.027446908	-1.82569
yeiW	0.027462324	-1.430035
gltL	0.027487565	-1.1174
ygaQ	0.027487565	0.960675
yjiS	0.027508836	1.18194
ksgA	0.027586631	-1.25569
elbA	0.027659521	0.93532
murG	0.027748029	-1.152695
gutM	0.027748029	0.917775
pyrF	0.027748029	-1.10132
ulaR	0.027812514	0.820635
yhcE	0.027812514	0.91143
sgcA	0.027895858	0.79578
mcrC	0.0279572	1.07353
ykgO	0.0279572	1.089205
ygbJ	0.0279572	1.05881
ryeC	0.028019217	-0.87555
glyS	0.028080912	-0.897735
yjhR	0.028181167	1.10689
frlC	0.028433972	0.867905
focB	0.028433972	1.042705
ariR	0.028433972	0.96298
leuW	0.028459787	-1.72357
wbbJ	0.028459787	-1.018765
prc	0.028459787	-1.42213
yihF	0.028498634	0.92245
phoA	0.028498634	0.89185
rpsH	0.028498634	-0.8437
uhpA	0.028521706	-1.07256
ptsP	0.028521706	-0.953545
codA	0.028613972	-1.693665
bglG	0.028656618	1.371225
yjeH	0.028664369	0.93442
cnu	0.028748357	-1.545885
yagU	0.028779971	-0.989375
ubiG	0.028779971	-0.989825
ybgJ	0.028790469	-1.066745
ygfU	0.028790469	1.10223
wzzE	0.028792722	-1.086205
dgoT	0.028792722	1.268465
ykfM	0.028792722	0.891995
yehA	0.028792722	1.16742
rplT	0.028792722	-2.045295
rfaF	0.028914622	-0.800595
ykgD	0.028953759	0.95274
ygeI	0.028980078	0.80903
yafT	0.028980078	0.904225
yeeR	0.028980078	0.799055
fsaB	0.028997645	0.87815
rpoS	0.028997645	-1.53236
yqeK	0.029074793	0.980125
potD	0.029074793	-1.06546
prmB	0.029306886	-0.95073
yfaW	0.029306886	1.07095
ynaK	0.029306886	0.920775
mdtL	0.02932579	1.04625
kdsD	0.02932579	-1.22824
mokC	0.02932579	-1.3545
xerC	0.029541882	-0.968705
metQ	0.029576398	-0.78675
kch	0.029576398	-0.818885
fimI	0.029632931	-1.715265
xdhA	0.029632931	0.97464
ygdI	0.029632931	0.77451
gntP	0.029691386	0.79982
agaS	0.029691386	0.907995
rpsC	0.029695632	-1.1924
ydiQ	0.029713478	0.817345
nupG	0.029720267	0.799725
ndk	0.029720267	-1.0547
mngA	0.029764061	0.92118
gspF	0.029764061	0.862925
der	0.029764061	-1.035565
napF	0.029764061	0.85106
ompW	0.029764061	-1.353035
lacI	0.029791767	-1.708755
torD	0.029842679	0.88258
yjeM	0.029882421	1.105965
rplV	0.029928764	-1.23615
ycfS	0.029964035	0.776455
mukF	0.02996855	-0.940195
ybhG	0.02996855	0.980575
rplL	0.02996855	-0.89595
frvX	0.02996855	0.989915
fldB	0.02996855	-0.874165
ydgH	0.02996855	-0.899795
recR	0.03005984	-1.05694
arcA	0.03015798	-1.00477
rusA	0.030184228	1.290835
ybiH	0.030211314	0.831745
yjiJ	0.030320652	0.817175
cmtB	0.030401886	0.90772
yneH	0.030401886	-0.905485
ychQ	0.030490976	-1.267505
ytcA	0.030560043	1.842105
yqjI	0.030560043	1.242225
yghS	0.030560043	0.82768
ynjE	0.030560043	0.79456
ydeH	0.030560043	-0.775055
yccU	0.030623651	-1.17661
lldP	0.030671347	0.834485
asmA	0.030681001	-0.84218
ybhQ	0.030764905	0.777245
secD	0.030764905	-1.059235
xthA	0.030764905	-0.80977
dps	0.030810963	0.948
rhaD	0.030810963	0.77158
rhaB	0.030865455	0.78812
glgP	0.030968818	-0.854945
tdcB	0.030968818	0.927085
argK	0.030968818	0.87603
fucR	0.030968818	0.7872
hycE	0.030968818	-0.87516
rcsB	0.030968818	-0.77844
yjfO	0.031033083	0.7885
arnT	0.031249423	-0.79602
fliR	0.031271283	1.397915
potC	0.031271283	-0.817125
citF	0.031288553	0.937155
mrdB	0.031352612	-0.91915
thiM	0.031352612	-0.846265
lpxM	0.031352612	-0.800335
rpmD	0.031402762	-1.5506
yghG	0.031402762	0.80369
yaeB	0.031481772	-0.92578
yhiJ	0.031510115	0.759595
yfaH	0.031728427	1.12204
nudF	0.031848436	-1.02459
yfjQ	0.031848436	0.856665
yddG	0.031848436	0.760805
araA	0.031877971	0.99062
yqgF	0.032017487	-1.01543
ybhI	0.03202051	1.061525
wzc	0.03202051	1.136745
yfdQ	0.032044955	0.902695
rcsF	0.032046153	-1.139095
purA	0.032055581	-1.068265
argO	0.032055581	0.856675
rcsC	0.032055581	-0.821995
rpmE	0.032060079	-1.39455
gltX	0.032060079	-0.87161
ykfK	0.032306572	1.476615
rsuA	0.032306572	-1.196615
hisA	0.032306572	-0.780705
hisD	0.032306572	-0.836925
ydfI	0.032306572	0.860235
mhpE	0.032326333	-1.484075
codB	0.032328498	-1.350135
diaA	0.032400729	-0.79723
yghR	0.032400729	0.957345
glgX	0.032449685	-1.420875
yqjH	0.032449685	0.86876
yghD	0.032449685	0.99562
hisP	0.032449685	-0.751305
pyrH	0.032449685	-1.530055
ompG	0.032449685	0.815765
yieL	0.032466598	0.848195
yhjC	0.032466598	0.880655
yiaN	0.032560309	0.78852
mhpC	0.032560309	-1.449555
ppx	0.032601918	-0.991115
hokD	0.03261413	-1.59113
zipA	0.032657806	-0.91392
yeiQ	0.032657806	0.90956
ybeY	0.032714902	-1.02684
arnA	0.032716479	-1.771055
acrF	0.032834715	0.96835
yggP	0.032878508	0.886065
yehI	0.032878508	0.98716
ldcC	0.032904094	0.76911
yihS	0.03291881	0.81361
agaI	0.03291881	0.74772
tdcD	0.032919502	1.081515
yqiJ	0.032929232	0.842995
abrB	0.032930596	0.76746
dipZ	0.032930596	-1.066225
malE	0.032930596	0.91793
rpsE	0.032930596	-1.3156
chbG	0.032930596	0.98557
valV	0.032930596	-1.034465
ynfM	0.032930596	0.756465
quuQ	0.032930596	-0.80013
aqpZ	0.03294291	0.773565
yqaA	0.03294291	-1.023515
yebO	0.03294291	-1.20518
cvrA	0.032976262	-0.82717
yccE	0.033076639	0.9574
ynjD	0.033164141	0.75523
glyQ	0.03328641	-1.25796
frc	0.03328641	1.083125
emrK	0.033465575	0.834255
recE	0.033522001	0.87409
entC	0.033610355	0.87285
yjhF	0.033714525	0.767555
ycbK	0.033840389	-1.18262
dacA	0.033840389	-0.845775
yieK	0.033840389	0.936995
arsB	0.033840389	0.83234
surE	0.033840389	-0.854145
ypjD	0.033840389	-0.83989
nupC	0.033840389	-1.274265
ypeC	0.033840389	2.158615
yfdE	0.033840389	1.0195
lpxA	0.033840389	-1.02652
pth	0.033840389	-0.86245
yjfP	0.033868136	0.746465
hisG	0.033868136	-0.81278
mtn	0.033868136	-1.198345
dcuB	0.033924848	0.89226
nrfD	0.033924848	0.745405
nfo	0.033924848	-0.734775
yeeV	0.033924848	0.78965
ydhR	0.033924848	-0.76893
csgF	0.033924848	1.01635
ybfG	0.033928407	0.911435
ulaC	0.033928407	0.755945
wcaE	0.033928407	0.81173
sbp	0.034069894	0.81115
ydfP	0.034069894	0.749225
ygbL	0.034190989	0.872985
lipB	0.034203173	-0.810745
rstA	0.0342409	-1.0063
yfjF	0.034385092	-0.80219
kdpB	0.034495135	0.75161
smg	0.034495135	-0.973985
ygjK	0.034495135	0.85139
oxc	0.034495135	0.734075
yedX	0.034495135	0.96726
narV	0.034495135	0.81286
yfbN	0.034602451	1.28214
fliD	0.034602451	0.772685
ychH	0.034630456	-0.84248
glnE	0.034648597	-0.935285
fliH	0.034840068	0.74062
fruA	0.034903683	0.872135
insH	0.034903683	-0.89494
metL	0.035057416	-0.77296
ydeT	0.035276081	1.31403
entB	0.03535633	0.78774
yqjF	0.03535633	0.83773
ybeA	0.035482602	-0.95814
ybfE	0.035564844	-0.974085
yjjV	0.035609693	-0.992035
yqhD	0.035631564	1.03287
yfhK	0.035704792	-0.927095
potF	0.035775728	-0.96943
ydcK	0.035805946	0.832085
sbcD	0.035831557	-0.73961
yrbE	0.035831557	-1.009425
glcF	0.035831557	0.744865
yggX	0.035831557	-0.779665
ssnA	0.035831557	0.787145
yfbP	0.035831557	0.7703
marB	0.035831557	0.773595
nrfF	0.035835854	0.71385
csrA	0.035927651	-1.0158
sokB	0.035927651	-1.322485
lsrC	0.035951419	0.753535
rpmB	0.035997849	-1.2896
hscA	0.036072383	-1.00906
yadL	0.036077905	0.80489
yqcC	0.036130979	-0.716675
ydgA	0.036130979	-0.739795
sspA	0.036188263	-1.03364
yhgA	0.036257083	0.790845
yaiI	0.036269042	-0.8923
arpA	0.036280965	0.88565
dppA	0.036280965	-1.03583
pncA	0.036316705	-0.770475
ivbL	0.036360873	-1.08543
hflX	0.036370058	-0.94271
clpB	0.036370058	1.473035
yehU	0.036370058	-0.753185
erpA	0.036370058	-1.200125
yciZ	0.036370058	-0.784825
icd	0.036370058	-1.54258
secA	0.036425664	-1.10138
yjdF	0.036425664	0.889035
ygcU	0.036551208	0.718825
uhpB	0.036584998	-0.71464
rutC	0.036584998	0.76402
apbE	0.036628499	-0.754235
yheM	0.036632411	-0.89019
nrdF	0.036632411	0.71956
isrA	0.036632411	-0.866555
rplJ	0.036633826	-1.2639
yfiH	0.036701847	-0.760995
yffO	0.036725358	0.816915
glnG	0.036782166	-0.909695
cynR	0.036866956	-1.269615
dapA	0.036866956	-0.7969
fimB	0.036972278	-0.785395
nfuA	0.036972278	-0.996
yajC	0.037017402	-1.24039
glvG	0.03711382	0.79394
yraP	0.037200049	-0.760235
emrD	0.037221734	0.805815
ybdM	0.037226877	0.791995
yqaE	0.037226877	0.99719
manX	0.037343574	-1.16667
dcuS	0.037599467	-0.81532
ydfN	0.037622008	0.711635
garL	0.037713147	0.791605
yieG	0.037729553	-0.91484
afuC	0.037859227	0.70831
ylcH	0.037874923	1.1771
omrB	0.038067435	0.709075
yjaG	0.038092865	-0.7926
dinQ	0.038235584	-0.70666
tyrS	0.038235584	-1.32219
rutF	0.038288847	0.81941
yjfK	0.03834615	0.84189
scpA	0.038402683	0.698565
wzxC	0.038402683	0.82653
paaD	0.038711347	0.80328
dgoD	0.038749837	0.83282
yddJ	0.038749837	0.866035
ygfB	0.038787577	-1.16257
recB	0.038787577	-0.80939
kduD	0.038926918	0.707035
srlA	0.038926918	1.10891
hcaD	0.038926918	0.7835
ynfL	0.038926918	0.69105
gabP	0.038932147	0.953515
ybjC	0.038974295	0.9553
cspA	0.038974295	-0.92215
fliK	0.038974295	0.8319
thiG	0.039032173	-0.72309
tsf	0.039032173	-1.688
puuP	0.039032173	0.741905
alsK	0.039089194	0.77868
arnE	0.039105182	-0.80098
yijD	0.039141914	-0.69126
sspB	0.039141914	-0.88183
yqeJ	0.039141914	0.75661
atpG	0.039324392	-1.323125
yqgA	0.039390762	0.6891
recF	0.039443007	-0.897825
yfgA	0.039443007	-0.836455
ydcZ	0.039443007	-0.75918
yfcL	0.039528552	-0.69306
yiaD	0.039626373	0.775205
rnhB	0.039626373	-0.75448
fadH	0.0397539	0.894895
yedN	0.039804864	1.270565
speG	0.03986739	-0.92354
ybcF	0.039927468	0.7491
dppD	0.039927468	-0.974435
yifE	0.040163669	-0.746135
folP	0.040163669	-0.91029
dapB	0.040163669	-0.86143
ykfI	0.040163669	0.685625
ymdA	0.040163669	0.789725
ygeV	0.040192527	0.76322
yejK	0.040192527	-0.783355
yhdJ	0.040339845	0.823245
yqgC	0.040351453	0.801955
gapA	0.040499614	0.74825
ispB	0.040559991	-0.689555
mhpA	0.040582007	-1.459255
yhdV	0.04060979	0.85527
fadK	0.040671733	0.687115
tdcF	0.040827276	0.81208
ydcJ	0.040840397	0.82582
yafC	0.040849376	0.81659
yidQ	0.041045225	-1.09178
wbbK	0.041045225	-1.129435
modF	0.041202122	0.70719
idnD	0.041202122	1.055535
alr	0.041202122	-0.718505
glcD	0.041202122	0.90983
galP	0.041202122	0.7812
chbC	0.041202122	0.70193
ydaC	0.041202122	1.305335
ninE	0.041239087	0.77521
uidC	0.04130755	0.855835
yaiE	0.041465592	-0.732035
ispH	0.041465592	-0.84457
ftsN	0.04154372	-0.77655
ysaB	0.04154372	1.284455
ygiH	0.04154372	-0.766815
hdeD	0.041784864	-0.72535
apaG	0.041830473	-1.21098
rnlA	0.041830473	-1.30336
yebC	0.041857268	-1.16532
yrbD	0.04185798	-0.843555
yaaJ	0.04189623	0.994015
eno	0.042001594	-0.691
cheZ	0.042031999	0.736175
ybcV	0.042107286	0.99125
ulaG	0.042107286	0.69386
yfeZ	0.042167154	0.77487
hisC	0.042286665	-1.075305
pldA	0.042349452	-0.807005
yfaL	0.042349452	-0.755255
ysaA	0.042468762	0.71484
ypdA	0.042623722	-0.71611
ulaF	0.042793558	0.786795
etp	0.043005758	0.89851
srlB	0.043005758	0.868325
rsxA	0.043014352	-0.864715
ytfF	0.043151502	0.76866
cbrA	0.043257203	0.756325
rhsA	0.043257203	0.859985
hflK	0.043328382	-1.071205
ygcG	0.043328382	0.82261
ydeJ	0.043592864	0.7354
yoeG	0.043664909	-0.899925
rutB	0.043664909	0.81505
pyrI	0.043728517	-1.551545
agaV	0.043782448	0.68029
yqiK	0.043782448	0.704605
yafV	0.043997412	0.67212
yffN	0.044013142	0.81929
yejO	0.044038001	1.44249
rplX	0.044096111	-0.7379
yjiL	0.044246018	0.668525
syd	0.044246018	-1.150835
yedK	0.044319238	0.79745
yfjI	0.044374073	0.81375
glnL	0.044449131	-0.9318
trmJ	0.044449131	-1.34667
ydjH	0.044449131	0.7092
trkA	0.04454957	-0.66477
yfaQ	0.04464336	0.657425
chpA	0.044666326	-0.962215
ybaY	0.044822103	0.69426
pheL	0.044891509	-1.115085
psiF	0.04491957	0.701085
gspK	0.04491957	0.771065
yjfJ	0.044963056	0.880225
yjjK	0.045028578	-0.69108
aroL	0.045028578	-1.674505
xapA	0.045028578	0.793825
ompN	0.045028578	0.75322
ycjN	0.045028578	0.88738
yfcU	0.045058412	0.702495
yibU	0.045135292	1.014525
cynT	0.045135292	-1.338055
yqeA	0.045135292	0.662915
glnQ	0.045230592	-1.476835
entS	0.045230592	0.88274
rplF	0.045230592	-0.7737
yraH	0.045258311	0.659985
ygcI	0.045258311	0.674765
argF	0.045258311	-1.03793
aegA	0.045258311	0.729455
ygaF	0.045535832	0.769585
yncD	0.045591626	0.997645
rplA	0.045639371	-1.09185
clpS	0.045751607	-0.73505
yibH	0.045751607	0.846005
cydC	0.04585345	-0.652415
ycdY	0.04585345	-0.766835
mpaA	0.046115194	-0.737165
yjjA	0.046139533	-0.868275
ybfM	0.046291578	0.71609
yjeJ	0.046291578	1.018655
ydeR	0.046291578	0.839205
ribA	0.046291578	-0.83133
ygbA	0.046352353	0.73024
luxS	0.046352353	-0.8387
rpsB	0.04637447	-1.659285
rspA	0.04637447	0.70428
cybB	0.04637447	-0.808015
ylcG	0.046577002	0.76687
frdD	0.046577002	0.936375
yigA	0.046577002	-0.838135
yqaB	0.046577002	-0.96954
yeaW	0.046577002	0.671235
ydfA	0.046577002	0.663265
yadM	0.046577002	0.771615
ddlB	0.046715187	-1.15185
ybbC	0.046715187	-0.666595
yqiI	0.046715187	0.96261
hyfD	0.046715187	0.86753
yffP	0.046753006	0.677
ycjV	0.04683469	0.68402
hyfC	0.046842921	0.80109
folC	0.046845445	-0.653725
dicB	0.046996632	1.16724
citT	0.047070369	0.81854
btuE	0.047070369	-0.685005
yifK	0.047120361	0.86037
gph	0.047122329	-0.852005
tatA	0.047212932	-1.08352
yagX	0.047568792	0.697085
fpr	0.047647753	-0.703045
lolB	0.047669366	-0.707865
chpB	0.0482712	0.667495
yqeI	0.048348404	0.75227
ybdO	0.048540098	0.82708
prpD	0.048648469	-1.125935
ygfQ	0.048649327	0.81338
atpC	0.04865386	-0.647475
rseX	0.04865386	-1.07056
yjiC	0.0490761	0.76374
yhdY	0.0490761	0.818595
nudB	0.0490761	-1.158635
flgM	0.049272844	-0.664775
ybiT	0.049356462	-0.781655
dkgB	0.049356462	0.745545
yihI	0.049424705	-0.729095
fabZ	0.049502969	-1.051565
gyrB	0.049614109	-0.74494
sbmC	0.049614109	-0.660795
rffG	0.049729116	-0.66079
pntA	0.049729116	-0.82627
idnR	0.049908028	0.68068
fdnI	0.049908028	0.71547
gntK	0.049958255	0.634715
yheO	0.049964281	-0.886105
yrdB	0.049978661	-0.997135
