# Supplementary material for: MetNetGE: interactive views of biological networks and ontologies
Source: BMC Bioinformatics. 2010 Sep 17;11:469. doi: 10.1186/1471-2105-11-469 (PMC2946353; doi:10.1186/1471-2105-11-469)
Supplement: Additional file 2 — MetNetGE source code. This is the source code of MetNetGE. Please go to MetNetGE.org to find the latest version, dependency packages and tutorials. [file 1471-2105-11-469-S2.ZIP › MetNetGE-1.0.3/SampleData/SuhYeon/SCdata.RMA.LocusID.051510.csv]

ID	cont1	cont2	cont3	ind1	ind2	ind3	cont.mean	ind.mean
ATMG00640	5.188570339	5.54939451	5.221629466	5.173846092	5.421910592	5.473067808	5.319864772	5.356274831
ATMG00650	5.266423939	5.574036629	5.52134118	5.46660348	5.790393203	5.652516249	5.453933916	5.636504311
---	6.279276759	6.021959058	6.385402926	5.742804627	6.279316521	5.863466397	6.228879581	5.961862515
---	5.221956701	5.160672665	4.771360286	5.127726038	5.253989512	5.301365717	5.051329884	5.227693756
---	3.631295387	3.571075381	3.510727331	3.418863606	3.557096404	3.430122417	3.5710327	3.468694142
ATMG00690	5.778171216	6.017571253	5.797096324	6.194793073	6.224072456	6.576346426	5.864279598	6.331737318
---	2.953740272	2.982797569	2.98997214	2.874997302	3.015168254	2.916376045	2.975503327	2.935513867
---	3.271505745	3.228238176	3.080362832	3.460268222	3.36563513	3.229605232	3.193368918	3.351836195
---	3.192267207	3.187678553	3.17777995	3.224719045	3.173765301	3.308750953	3.18590857	3.2357451
---	3.020201439	3.137274719	3.116037007	3.290240098	3.197672745	3.058602622	3.091171055	3.182171822
---	2.762815199	2.586849698	2.68074963	2.846197555	2.63746676	2.604119637	2.676804842	2.695927984
AT2G07783	7.011214027	6.793263264	6.440933918	6.925825914	7.114857633	6.95248444	6.748470403	6.997722662
---	3.698534436	3.602070516	3.944955279	4.102908725	3.954712741	3.816368609	3.748520077	3.957996692
---	2.825696721	2.711231161	3.103198168	2.95896274	2.989259514	2.947498059	2.880042017	2.965240104
---	4.282115181	3.759996241	4.230625873	4.288792101	4.154756478	3.896686455	4.090912432	4.113411678
ATMG00880	3.49210228	3.398030906	3.474799577	3.201889297	3.319173805	3.42219206	3.454977588	3.314418387
---	2.963111921	2.825753777	3.246031167	3.004779394	2.891372641	2.883138963	3.011632288	2.926430333
---	2.980360628	3.078683971	2.832439784	3.061543251	2.839764562	2.992168363	2.963828128	2.964492059
AT2G07768 /// ATMG00960	4.432285271	4.42147276	4.484669327	4.409091079	4.718277833	4.40946908	4.446142453	4.512279331
AT2G07751	6.535332421	6.381442586	6.544364817	6.414024851	6.500829614	6.674480178	6.487046608	6.529778214
AT2G07674 /// AT2G07751	4.657034273	4.779465462	4.839472399	4.959923567	4.709498974	5.287907094	4.758657378	4.985776545
AT2G07674	3.979219391	4.033863406	3.898683194	4.022471797	3.999895397	4.41332581	3.970588664	4.145231001
AT2G07674	4.566085407	4.711272643	4.56781197	4.752986144	4.530513324	4.854898677	4.615056673	4.712799382
---	4.955406514	4.740676046	5.193711577	5.24677822	5.365344201	4.797387933	4.963264712	5.136503451
---	4.00303993	3.675484637	3.840266167	3.909632272	3.647035565	3.856706515	3.839596911	3.804458117
AT2G07711 /// AT2G07712	3.787297092	3.612610041	3.89888103	3.621481962	3.873844053	3.374768221	3.766262721	3.623364745
AT2G07776	3.696322304	3.570921114	3.786879671	3.749708974	3.623120055	4.003346808	3.684707696	3.792058612
AT2G07716	5.191932674	5.287859472	5.186751827	5.165192557	5.167478891	5.414844983	5.222181324	5.249172144
---	8.329733567	8.005211721	7.823637073	7.932075616	8.359155594	7.994190482	8.052860787	8.095140564
AT2G07809	2.923263655	2.875983036	2.886630993	2.80049365	2.841587723	2.895541993	2.895292561	2.845874455
---	4.078993873	3.616117139	3.399143788	3.468098264	3.899327788	3.444024633	3.698084933	3.603816895
---	10.57566878	10.48378591	10.27899846	10.38987122	10.22252839	10.4592646	10.44615105	10.3572214
---	9.791575895	9.443681652	9.370898356	9.113968704	9.555334721	9.577107285	9.535385301	9.415470237
---	9.339042853	8.717128382	8.812341188	8.099265034	8.626524332	9.05096881	8.956170808	8.592252725
---	13.09113291	13.03604684	12.91408056	12.97634049	13.13166426	12.90447411	13.01375344	13.00415962
---	11.27983536	11.11316146	10.77620449	10.91702141	10.94856806	11.0881587	11.05640044	10.98458272
---	8.719262738	8.527322853	8.247249207	8.015149999	7.723715852	8.522521312	8.497944933	8.087129054
---	8.940347893	8.640590675	8.676120474	8.579908136	8.387464015	8.728329444	8.752353014	8.565233865
---	8.192787749	7.776679772	8.050140667	7.350212567	7.283103647	7.933821689	8.006536063	7.522379301
---	10.71964782	10.42811286	10.57006851	9.963455348	10.28905699	10.59606423	10.57260973	10.28285886
---	3.875448542	3.78675752	3.855963855	3.565266799	3.5566957	3.472577027	3.839389972	3.531513175
---	3.525412606	3.617017325	3.588125634	3.859384632	3.834692432	3.675841532	3.576851855	3.789972865
ATMG00070	4.755903483	5.135819696	5.080696071	4.995183296	5.668974848	4.768495379	4.990806417	5.144217841
---	7.303175388	7.352314956	7.372922435	7.141934741	7.657250268	7.437322266	7.34280426	7.412169092
---	3.855310342	3.941019324	3.951977105	3.945430373	3.901992567	4.183702035	3.916102257	4.010374992
---	4.298045104	3.991715767	4.610994268	4.090285975	4.786980611	3.983040458	4.300251713	4.286769015
---	3.302324512	3.082711485	3.104585868	3.132800507	3.224098427	2.888200687	3.163207288	3.081699874
---	3.165407106	2.973105244	3.383166716	3.111331399	3.093172502	3.190798222	3.173893022	3.131767374
---	3.30072133	3.448575451	3.337609256	3.375279691	3.659703392	3.478129615	3.362302012	3.504370899
---	5.160526091	5.463388064	5.629246902	5.608767377	5.170079339	5.545581574	5.417720352	5.441476097
AT2G07723	5.609263677	5.830690852	5.921828566	5.898905441	6.341789356	5.893977934	5.787261032	6.04489091
---	3.006079873	2.906621133	3.286579857	3.024866852	3.030114828	2.905929795	3.066426954	2.986970492
AT2G07731	3.948902331	4.155294757	3.917991762	3.880435041	3.889484096	4.219751466	4.007396283	3.996556868
AT2G07732	3.177043697	3.096951187	3.147296732	3.20522637	3.165429616	3.073374443	3.140430539	3.148010143
---	2.877273987	2.816502138	2.820271841	2.804772774	3.081905541	2.907400425	2.838015989	2.93135958
---	3.545609695	3.52454232	3.511588609	3.692557031	3.585466988	3.631559135	3.527246875	3.636527718
---	4.021829365	3.953628865	4.181256698	4.197382047	4.173505751	4.168249104	4.052238309	4.179712301
---	3.632294431	3.593520303	3.363809598	3.460268222	3.529350796	3.509435821	3.529874777	3.499684946
AT2G07708	5.149650816	5.408855296	5.654585097	5.397454901	5.488720337	6.108601155	5.404363736	5.664925464
---	10.96207335	10.85561291	10.83590536	10.76517806	10.53353136	10.65790669	10.88453054	10.65220537
---	12.91818034	12.94809931	12.85380677	12.91325111	12.89911779	12.91457689	12.90669547	12.90898193
---	12.33180493	12.24997866	11.84853015	11.98294679	12.17605685	12.38239084	12.14343791	12.18046483
---	12.468268	12.29612608	12.07207795	12.35434076	12.07105277	12.07965437	12.27882401	12.1683493
---	11.37039881	11.11000943	11.11595943	11.14706658	10.81279864	10.86779512	11.19878922	10.94255345
---	10.82658441	10.72646682	10.41724368	10.34949519	10.34048896	10.89331255	10.65676497	10.52776557
---	7.746080339	7.162106699	7.002888293	6.534842275	7.337641685	7.225026001	7.303691777	7.03250332
---	13.41844775	13.37409583	13.29644359	13.42925216	13.56204418	13.42715173	13.36299572	13.47281602
---	11.34100116	11.28402959	11.08539433	11.29958149	11.35650062	11.14799788	11.23680836	11.26802666
---	10.59456131	10.24759569	9.852811574	10.27616891	10.31769609	10.05621824	10.23165619	10.21669441
---	9.363999977	8.79567279	8.939893607	8.523854021	8.722208084	8.915094568	9.033188791	8.720385558
---	12.67393249	12.33614035	12.32877832	12.01309058	12.18457707	12.479668	12.44628372	12.22577855
---	12.1763283	11.82109781	11.74800125	11.1009395	12.39756197	11.97509166	11.91514245	11.82453104
---	8.753069141	8.195338731	8.018715428	8.093759375	8.902798154	8.267882489	8.322374433	8.421480006
---	7.727813739	7.320719432	7.329293271	7.234683114	7.74923818	7.62792535	7.459275481	7.537282215
---	11.74208638	11.73491678	11.85233424	11.50833287	11.68167982	11.66207655	11.7764458	11.61736308
---	13.15961442	13.22310766	13.23099618	13.1813717	13.39863285	13.16754707	13.20457275	13.24918387
---	6.430360882	5.938337501	6.273708589	5.59052849	6.191337215	6.116645864	6.214135657	5.966170523
---	10.56759765	10.06670532	9.999514393	9.797954021	10.02459358	9.819439871	10.21127245	9.880662491
---	9.792162639	9.305345719	9.524020533	8.718991649	8.983254912	8.905496922	9.54050963	8.869247828
---	8.842296302	8.340904887	8.761627816	8.191952368	8.265990288	8.212791359	8.648276335	8.223578005
---	8.527962366	8.000726811	8.146170758	7.285360328	7.668710267	8.013619289	8.224953312	7.655896628
---	8.806165398	8.133224974	8.190738302	7.937173418	7.919271839	8.703315593	8.376709558	8.18658695
---	10.20711089	10.12702681	9.496154323	9.312461642	9.371361528	9.983416656	9.943430674	9.555746609
---	10.54342353	10.06854121	9.543779251	9.735643807	9.859592571	9.776220021	10.05191466	9.790485466
---	9.677616831	9.144111393	8.570400784	8.751472305	8.930279887	8.837604015	9.130709669	8.839785402
---	11.41953568	10.98911786	10.86629338	10.49895326	10.65620067	10.69611589	11.09164897	10.61708994
---	12.58412355	12.55118165	12.48623679	12.17220234	12.45679829	12.24184499	12.540514	12.29028187
---	11.710526	11.47599316	11.48168508	10.86588642	11.23864754	11.20430314	11.55606808	11.1029457
---	5.570558385	4.472250768	5.468896394	4.83998667	5.341660561	4.638226823	5.170568516	4.939958018
---	5.878031891	4.785575252	5.106229363	4.477945537	5.224613114	4.609333545	5.256612169	4.770630732
---	6.645689566	5.38714356	5.637859034	5.448202635	5.642431399	5.336138581	5.89023072	5.475590872
---	12.72819956	12.44415112	12.50821893	12.27851714	12.51105622	12.57584406	12.56018987	12.45513914
---	9.709361303	9.203532366	8.864709288	8.839753148	9.078596268	9.284337535	9.259200986	9.067562317
---	6.247171773	5.017319372	5.406401324	4.719719202	5.319216136	4.85255974	5.556964156	4.963831693
---	7.803516098	7.497092039	7.334272856	6.840688744	6.965483783	7.677059678	7.544960331	7.161077402
---	9.625503529	9.329369017	9.069061187	8.95717632	9.143624793	9.354474031	9.341311244	9.151758381
---	8.49592871	8.361640574	7.742220967	7.924059201	8.002085517	8.319267463	8.199930084	8.08180406
---	9.774496132	9.478085495	9.488661053	8.742091645	8.960341944	9.624873368	9.580414227	9.109102319
---	6.867443446	5.427717172	5.824907176	4.78870978	6.091072177	5.350339195	6.040022598	5.410040384
---	7.730104238	7.303644907	7.339830679	7.161653117	7.390475593	7.648410953	7.457859941	7.400179888
---	13.42672411	13.38637178	13.21053565	13.15324383	13.26542122	13.27565862	13.34121051	13.23144122
---	10.66084008	10.34050131	10.88241659	9.715038714	10.36099915	10.51147629	10.62791933	10.19583805
---	11.84942762	11.45986892	11.68844863	10.67792008	11.33767751	11.60882639	11.66591506	11.20814133
---	11.25536077	11.01193854	10.9507922	10.38163705	11.03374785	11.02119502	11.07269717	10.81219331
---	7.525905541	6.243489648	6.631988531	5.879099267	6.52043572	5.311569847	6.80046124	5.903701611
---	13.07306829	13.10114897	12.98989302	12.74823667	13.00631316	12.94895835	13.05470343	12.90116939
---	11.48403933	11.55776438	11.48067721	10.46982817	10.7438963	11.30115372	11.50749364	10.83829273
---	8.261597949	7.322712354	7.491318948	6.788322195	7.574029839	7.214297125	7.691876417	7.192216386
---	12.33585743	12.25336401	12.12020767	11.84262786	11.7740558	12.20953001	12.23647637	11.94207122
---	11.27699442	10.98282896	10.86544625	10.53273865	10.70165592	11.32424761	11.04175654	10.85288073
---	10.17639861	10.06590551	9.855433521	9.493362457	9.596569331	10.51027659	10.03257921	9.866736126
---	10.82050761	10.69607497	10.64119657	10.59147236	10.68168562	10.64984069	10.71925972	10.64099956
---	13.51684626	13.50087431	13.40920444	13.22115967	13.41211195	13.3859003	13.47564167	13.33972397
---	13.5629339	13.54731877	13.41464441	13.31864964	13.3818837	13.41464441	13.50829903	13.37172592
---	11.41868489	11.51467521	11.12823512	11.82797497	12.13608256	11.40655516	11.35386507	11.79020423
---	10.46349408	10.40510992	10.25599158	10.21069507	10.56304362	10.60513945	10.37486519	10.45962605
---	11.84990495	11.67536712	11.530988	11.49693713	11.61172512	11.71353115	11.68542002	11.6073978
---	10.92678794	10.72356217	10.77437271	9.938954511	10.63510321	10.95768108	10.80824094	10.5105796
---	10.94827256	10.79707185	10.56237653	10.14773958	10.44756923	10.76484125	10.76924031	10.45338335
---	10.76835143	10.59479286	10.3734355	10.05115452	10.47680228	10.25242208	10.57885993	10.26012629
---	11.19729173	10.99080756	10.87964991	10.92439241	11.04844715	10.70504489	11.02258307	10.89262815
---	9.341822149	9.202784581	8.908283903	9.247026339	8.99712694	8.956326129	9.150963544	9.066826469
---	11.36667035	11.45508932	11.36256436	11.15917793	11.59075878	11.48356736	11.39477468	11.41116802
---	12.93103208	12.83225876	12.70778473	12.66449073	12.63300642	12.87431931	12.82369186	12.72393882
---	11.62856113	11.80301466	11.32855421	11.18779514	11.09612453	11.71615656	11.58671	11.33335874
---	11.59901623	11.55999536	10.98811617	11.04826508	10.92314448	11.59619845	11.38237592	11.18920267
AT2G26550	6.42906097	6.091655361	5.433799068	6.347197888	5.944984821	6.1349864	5.984838466	6.142389703
AT2G26570	7.987613246	7.619291248	7.809853431	7.323173591	7.951771031	7.317830149	7.805585975	7.530924924
AT2G26580	7.259463967	6.896748531	7.370574054	7.836475571	7.360817519	7.479251837	7.175595517	7.558848309
AT2G26620	2.627753714	2.526750529	2.749748902	2.490526149	2.62347629	2.5553773	2.634751048	2.556459913
AT2G26360	4.91109364	4.762591412	4.978078133	5.421937929	5.306880983	5.070723283	4.883921062	5.266514065
---	3.219542781	3.114002691	3.074543066	3.048817654	2.986470411	2.881499839	3.136029513	2.972262635
AT2G26380	3.641831578	3.61358565	3.664383819	3.610166107	3.542664311	3.683676026	3.639933682	3.612168815
AT2G26390	3.348943124	3.582009769	3.357528178	3.438084304	3.385164636	3.381904768	3.42949369	3.401717903
AT2G26400	5.276109518	5.327117546	5.730299649	5.432290682	5.330725541	5.57532468	5.444508904	5.446113634
AT2G26410	2.79145586	2.661511296	2.762793	2.602247099	2.818085309	2.605717102	2.738586719	2.675349837
AT2G26420	2.971170601	2.970357471	3.116750564	2.919350305	2.886625919	2.883047432	3.019426212	2.896341219
AT2G26560	6.856404742	7.83466521	8.396627736	6.492635723	7.877786644	6.665945124	7.695899229	7.012122497
AT2G26600	7.907163486	7.881580919	7.601431219	7.315455581	7.342567508	7.663383788	7.796725208	7.440468959
AT2G26520	3.843563834	3.660959687	3.636120685	4.077931168	3.86197869	3.995242127	3.713548069	3.978383995
AT2G26530	8.346938854	9.073348075	8.452704132	8.665120318	8.51161105	8.619134637	8.624330354	8.598622002
AT2G26540	7.603104429	7.585054359	7.05300775	7.659361115	7.471974084	7.695480533	7.413722179	7.608938577
AT2G26430	8.344006284	8.347723653	8.536840427	8.190148933	8.517211396	8.315638506	8.409523455	8.340999612
AT2G26500	13.17075006	13.04721415	12.98133108	13.15801584	13.22910946	13.13777158	13.06643176	13.17496563
AT2G26590	8.068374283	8.013264192	8.366988797	8.176288159	8.203575015	8.167779275	8.149542424	8.182547483
AT2G26510	8.627547253	8.662384727	8.743990527	8.919551307	9.072495949	9.171862805	8.677974169	9.054636687
---	12.71689402	12.82791395	12.7515795	12.15657023	13.03754241	12.89234146	12.76546249	12.6954847
---	11.74753721	11.52878857	11.17497176	11.37465289	11.63087218	11.64130903	11.48376585	11.5489447
---	7.411118309	6.943413943	6.838000224	7.08125049	7.198089262	7.432258563	7.064177492	7.237199438
---	12.57446385	12.70565135	12.43171543	12.35488198	12.88773538	12.68697543	12.57061021	12.6431976
AT2G23320	6.958408459	7.587143044	7.253852922	7.319712525	7.68935479	7.508211137	7.266468142	7.505759484
AT2G26440	7.955789531	8.909932045	8.023452683	8.715231023	8.445538749	8.797488733	8.29639142	8.652752835
AT2G26450	3.371292685	3.321813757	3.292607193	3.409388072	3.566434584	3.517529072	3.328571212	3.497783909
AT2G26460	5.557336738	5.408994676	5.545802705	5.375942723	5.565218014	4.937155884	5.504044706	5.292772207
AT2G26470	5.965829473	5.876876478	5.683385613	5.789124113	6.203598339	5.801011492	5.842030521	5.931244648
AT2G26480	3.671641517	3.727804727	3.662156157	3.700916829	3.525336635	3.721253383	3.6872008	3.649168949
AT2G26490	3.471275979	3.209995154	3.61535896	3.590148282	3.654387956	3.451923554	3.432210031	3.565486597
AT2G39790	3.048197303	3.034339356	2.949823891	3.140403399	3.453669661	2.824694627	3.01078685	3.139589229
AT2G39720	7.835809361	7.979611916	7.978116151	7.387828203	7.613557835	7.491214435	7.931179143	7.497533491
AT2G39770	9.770576039	10.34372361	9.951352175	10.22117748	10.04792865	9.910569378	10.02188394	10.05989184
AT2G39730	12.97506593	12.93869813	12.97618287	13.02224336	12.99773023	12.63457091	12.96331564	12.88484817
AT2G39760	7.539426059	7.501869975	7.475686859	7.480362799	7.319855732	7.413717502	7.505660964	7.404645344
AT2G39795	5.855651798	6.236647543	5.706049073	6.737015196	6.181581601	6.748389317	5.932782805	6.555662038
AT2G39725	5.803983048	6.120561286	6.389047279	6.286852627	6.246414436	6.490042776	6.104530538	6.34110328
AT2G39750	8.178225419	8.041649952	8.178200607	8.177813552	8.437347758	8.077218607	8.132691993	8.230793306
AT2G39840	7.45701699	7.690433698	7.703141047	7.686980768	7.65680855	7.617592043	7.616863912	7.653793787
AT2G39780	9.075958402	9.114272446	9.236117447	9.202633722	9.201025663	9.354890295	9.142116098	9.252849893
AT2G23260	3.713474431	3.26109988	3.381132615	3.583844907	3.491720208	3.859384632	3.451902309	3.644983249
AT2G23250	3.08248791	3.156580122	3.222671297	3.222040017	3.153766475	3.088689419	3.15391311	3.15483197
AT2G23240	3.947151164	3.92265885	3.796791222	3.950478839	4.143523561	3.989968426	3.888867079	4.027990275
AT2G23230	3.232758059	3.149026911	3.363506105	3.369019109	3.28027115	3.298889937	3.248430358	3.316060065
AT2G23190 /// AT2G23220	3.04614528	2.973372502	3.296347564	3.160890764	3.306922798	3.006669034	3.105288449	3.158160865
AT2G23210	3.547497389	3.589342775	3.647120516	3.591320204	3.677740584	3.601818349	3.59465356	3.623626379
AT2G23200	8.198101231	8.179531161	7.952083184	7.937289281	8.081791681	7.910973822	8.109905192	7.976684928
AT2G23180	4.573679982	4.457959135	4.481906762	5.16838524	5.053224187	5.157945308	4.504515293	5.126518245
AT2G23170	3.191967148	4.34069925	4.493470659	3.125040384	3.041428839	3.566484414	4.008712352	3.244317879
AT2G23160	3.717687476	3.514907992	3.593422528	3.569015676	3.510447041	3.43036901	3.608672665	3.503277242
AT2G23340	8.695205794	8.554730813	7.421321058	7.844242799	7.441837524	8.205159515	8.223752555	7.830413279
---	5.42013312	5.225037173	5.320983367	4.983053922	5.533270531	5.078453156	5.32205122	5.198259203
AT2G23300	3.405512998	3.520826419	3.502479723	3.5174768	3.362125472	3.308982966	3.476273047	3.396195079
---	3.895791334	3.554441226	3.59870527	3.286231327	3.165568391	3.524036871	3.682979277	3.325278863
AT2G23270	4.274244969	4.123223303	3.889202091	4.113673984	4.063144587	4.130290735	4.095556788	4.102369769
AT2G23310	7.197821474	7.24488768	7.357453291	7.512886096	7.63586513	7.545875678	7.266720815	7.564875635
AT2G23290	5.386220162	5.410085478	5.926087122	4.959741308	4.969458984	4.679639126	5.574130921	4.869613139
AT2G23350	8.285033783	8.166905675	7.765271619	8.477098475	8.108195078	8.352427497	8.072403692	8.312573683
AT2G39820	2.971103147	3.026184609	2.800974352	2.824974473	3.285215585	3.027673016	2.932754036	3.045954358
AT2G39830	4.964385249	5.012032079	5.297988465	4.527071812	4.883842657	4.571080275	5.091468598	4.660664915
AT2G39850	8.822675818	8.819028063	8.832081673	7.740868846	8.439608648	6.449375838	8.824595185	7.543284444
AT2G45290	4.296155205	5.09396238	4.368242	4.652260132	4.306177417	4.443990326	4.586119862	4.467475958
AT2G40900	5.519843053	5.26576963	5.309456637	5.34747192	5.336418791	5.145053468	5.365023107	5.276314726
AT2G40910	3.01679722	3.116458461	3.141651997	2.97171888	2.856375433	3.063998371	3.091635893	2.964030895
AT2G40950	7.153790458	7.181556028	7.099708367	7.212646472	7.130599877	6.95824149	7.145018284	7.100495946
AT2G40815 /// AT2G40820	6.442477129	6.236444916	5.957377207	6.461662051	6.508477324	6.691600722	6.212099751	6.553913366
AT2G40840	10.31731352	10.17966131	10.013161	10.27029962	10.43164073	10.23111032	10.17004528	10.31101689
AT2G40860	4.107235905	4.526300893	4.662318103	4.341106218	4.233159798	4.616497624	4.431951634	4.396921213
AT2G40880	10.78843162	11.01090394	11.18965964	10.91167162	10.9200542	10.8812528	10.99633173	10.90432621
AT2G40935	6.631252348	6.422917358	6.888485333	6.951863475	6.978075704	6.546309769	6.64755168	6.825416316
AT2G40940	9.082890641	8.926997844	9.262808316	8.719292281	8.740387972	8.498304554	9.090898934	8.652661602
AT2G40830	7.843569973	7.768322074	7.852940122	7.977300905	7.769609759	7.831286282	7.821610723	7.859398982
AT2G40930	7.070071962	7.017676125	6.828594772	6.532737748	6.940137772	6.689350421	6.972114286	6.72074198
AT2G40890	8.01789881	8.133332334	7.987795163	8.002263843	8.273850312	7.997491227	8.046342102	8.091201794
---	2.710917464	2.698134196	2.810741643	2.620787926	2.667634594	2.641517513	2.739931101	2.643313344
AT2G41590	3.065907848	2.922464103	2.980587942	3.338522603	2.839764562	3.135631527	2.989653298	3.104639564
AT2G41600	6.633920299	6.741167056	6.610599876	6.864715575	6.568293952	6.888445318	6.661895744	6.773818282
AT2G41610	3.886635647	3.466375039	3.756902404	3.963981886	3.808956916	3.757771181	3.703304363	3.843569994
AT2G41650	5.276378971	5.543274065	4.894733287	5.413736873	4.277189664	5.340948287	5.238128774	5.010624941
AT2G41690	2.763212287	2.713511812	2.867455683	2.755410343	2.823808531	2.732337917	2.781393261	2.77051893
AT2G41510	3.301194821	3.50787135	4.395411152	3.348987899	3.471412993	3.267850124	3.734825774	3.362750339
AT2G41520	5.245561103	5.079792691	4.994901614	4.866204501	4.969458984	4.787806012	5.106751803	4.874489832
AT2G41550	3.391002565	3.112126916	2.965635856	3.025427726	3.132177322	3.168514483	3.156255112	3.10870651
---	2.973508235	2.655265629	2.876958454	2.759289213	2.698435737	2.906219467	2.835244106	2.787981472
AT2G41540	5.876394947	5.114544989	5.60873481	6.067268877	6.042712321	6.050236628	5.533224915	6.053405942
AT2G41660	3.538447876	3.712867359	3.478976865	3.78315442	3.504309162	3.599452805	3.576764033	3.628972129
AT2G41630	7.933891998	7.780964838	7.854984808	8.182729478	8.137566705	8.124525085	7.856613881	8.148273756
AT2G41530	10.07430637	10.25574835	10.3330821	10.6394158	10.27632688	10.54527638	10.22104561	10.48700635
AT2G41620	7.664193633	7.612033804	7.735831792	7.397292102	7.757548728	7.436244449	7.67068641	7.53036176
AT2G41560	9.906896118	9.669706051	9.72491209	9.611228501	10.03132344	9.292983762	9.76717142	9.645178568
AT2G41680	8.699453257	8.479692006	8.116861477	8.307958355	8.655128497	8.269229904	8.432002247	8.410772252
AT2G41640	4.261071904	4.773828454	5.444599886	4.518562592	5.091539216	4.416389197	4.826500081	4.675497002
AT2G39810	6.693696648	6.634418612	6.417833865	6.689782836	6.674718162	6.495493875	6.581983042	6.619998291
AT2G47610	9.922963226	9.913341652	9.682010612	10.5050962	9.860353233	10.44071872	9.839438497	10.26872272
AT2G47420	8.114035873	8.103487766	7.87667434	8.339388508	8.321467289	8.108458378	8.031399326	8.256438058
AT2G47450	9.820933338	9.579355637	9.890420713	9.265722476	9.990096448	9.5483148	9.763569896	9.601377908
AT2G47580	7.659829398	7.570577194	7.644837257	8.030306531	7.56908674	7.82209243	7.625081283	7.8071619
AT2G47430	3.541917367	3.267958877	3.556368587	3.713105175	3.404991391	3.287503995	3.455414944	3.46853352
AT2G47460	3.402977518	3.577215743	3.590746238	3.476742621	3.549531781	3.482573792	3.5236465	3.502949398
AT2G47600	8.806361243	9.071341859	9.327905996	8.742192943	9.036825695	8.829492465	9.068536366	8.869503701
AT2G45380	2.710252955	2.677006002	2.81487889	2.719237621	2.840687199	2.649954697	2.734045949	2.736626506
AT2G45350	4.78226006	4.544267711	4.32638298	4.91345121	4.780587265	4.417164315	4.55097025	4.703734263
AT2G45340	5.80012625	5.32057411	5.177428079	5.489073565	5.484390557	5.417206519	5.43270948	5.46355688
AT2G45330 /// AT5G23600	7.185630524	7.21333468	7.373988009	7.03052101	7.337563366	7.311893831	7.257651071	7.226659402
AT2G45320	6.278362728	6.443804926	6.688905931	6.540987582	6.608925111	6.621148637	6.470357862	6.590353777
AT2G45310	4.344513199	4.257881517	3.976385039	4.594386085	4.417633704	4.975775007	4.192926585	4.662598265
AT2G45250 /// AT4G38280	8.140286122	7.968499211	8.188947102	8.189920545	8.109049512	8.110310727	8.099244145	8.136426928
---	3.084262267	3.088078001	3.249724914	3.06521068	3.129099146	3.099733577	3.140688394	3.098014468
AT2G45210	4.565726908	6.047385799	5.918538092	5.527851059	6.238586634	5.494829353	5.510550266	5.753755682
AT2G45460	5.304320899	5.320245688	5.46201466	4.72526473	5.48146917	5.090756994	5.362193749	5.099163631
AT2G45190	5.912772419	5.436194845	5.516721211	5.694955339	5.831232454	5.725717611	5.621896158	5.750635135
AT2G45430	3.228109656	3.036570186	2.905501883	3.312638188	3.043888236	3.064367965	3.056727242	3.14029813
AT2G45420	2.919674941	2.867764471	2.733284627	3.088078001	2.99076887	2.849668118	2.840241346	2.976171663
AT2G45400	3.621624363	3.729554118	3.985780365	3.87506291	3.270665182	3.691446777	3.778986282	3.612391623
AT2G45270	7.228928443	6.916472081	7.172957492	7.159908336	7.209296426	7.06449951	7.106119339	7.144568091
AT2G45450	4.830235409	5.13014423	5.701468095	5.383892231	5.148850205	5.160292241	5.220615911	5.231011559
AT2G45240	7.505966325	7.689449323	7.551031377	7.880657068	7.872614555	8.005045924	7.582149008	7.919439182
AT2G45440	7.751482152	7.873957414	7.627790791	8.010792126	7.803007229	7.963380923	7.751076786	7.925726759
AT2G45200	7.959316346	7.786165961	7.793208113	8.196540032	8.32857987	8.253068696	7.84623014	8.259396199
AT2G45280	5.734068168	6.109053757	5.669454062	5.693166996	5.848897991	5.548360736	5.837525329	5.696808574
AT2G45220	3.997558651	5.713469871	5.598416518	4.270114016	4.037462036	4.106894066	5.103148347	4.138156706
AT2G47620	5.866220808	5.741561481	5.453960353	5.932794112	6.017397881	5.747807741	5.687247547	5.899333245
AT2G47590	8.611168104	8.396061487	8.25606868	8.713027494	8.660481216	8.52544143	8.421099424	8.63298338
AT2G47550	2.909575763	3.285215585	3.405468292	2.884726214	2.950763542	2.940144381	3.200086547	2.925211379
AT2G47490	5.867773783	5.869735163	5.940429833	6.334563552	6.286042211	6.252086911	5.89264626	6.290897558
AT5G12450	2.540778919	2.612536035	2.449273046	2.658216231	2.418671318	2.587950577	2.534196	2.554946042
AT5G12460	3.256933423	3.341813319	3.416571665	3.541836565	3.265459262	3.471085435	3.338439469	3.426127087
AT5G12470	8.167334797	7.968820599	7.81533709	7.788687887	7.864044945	7.651075952	7.983830829	7.767936261
AT5G12480	6.396078348	6.549213633	6.289816878	6.401836767	6.448857482	6.241853366	6.411702953	6.364182538
AT2G33160	3.086351438	2.971170601	2.680992305	2.895288012	2.807204008	3.075714497	2.912838115	2.926068839
AT2G33130	3.332128588	3.230050638	3.263681461	3.219849602	3.207181301	3.250464171	3.275286896	3.225831691
AT2G33100	3.115217186	2.905636681	3.368560079	3.235010611	3.07690919	3.204877433	3.129804649	3.172265745
AT2G33080	3.007544193	2.988858054	3.628007242	2.919576796	2.889814118	2.934769541	3.208136496	2.914720152
AT2G33070	3.700846249	3.768848636	3.648499863	3.553427707	3.662799438	3.982342722	3.706064916	3.732856622
AT2G33240	3.285215585	3.43675351	3.159681198	3.464308841	3.780047838	3.403786773	3.293883431	3.549381151
AT2G33230	4.382339614	4.381222322	4.566403526	4.452475322	4.51232688	4.215018691	4.443321821	4.393273631
AT2G33210	7.541760069	8.001731283	7.516788	8.172714215	7.658943466	8.129065688	7.686759784	7.98690779
AT2G33180	6.986773029	6.757584594	6.435035642	7.054472417	6.756857396	7.037383172	6.726464422	6.949570995
AT2G33170	6.927846011	6.848609859	6.787871378	6.789472787	6.815956702	6.601161931	6.854775749	6.735530473
AT2G33110 /// AT2G33120	8.454951793	8.700962621	8.477300887	8.628216343	8.350741714	8.834851295	8.5444051	8.604603117
AT2G33150	10.4845097	10.72472635	10.94605653	10.75294762	10.9107764	10.79250457	10.71843086	10.81874286
AT2G33220	8.999715602	8.906536108	8.998848367	9.109404959	9.110702752	9.115781368	8.968366692	9.111963026
AT2G47570	3.422035025	3.262603335	3.319314803	3.609069212	3.320303925	3.369785412	3.334651054	3.43305285
AT2G47560	3.327629497	3.468761671	3.480633989	3.627233179	3.57725688	3.304963399	3.425675052	3.503151153
AT2G47540	3.388996633	3.616232391	3.327725065	3.496877247	3.447760265	3.478263387	3.44431803	3.4743003
AT2G47520	3.752215451	3.851013799	4.121011277	4.019570209	3.798207793	3.854748332	3.908080176	3.890842111
AT2G47500	4.099202272	3.64577711	4.260217445	4.003771562	4.045786352	3.852960331	4.001732276	3.967506082
AT2G47470	9.16046396	9.425053625	9.078770116	10.06930462	9.32727312	10.2643367	9.221429234	9.88697148
AT2G47440	8.960355158	8.622797386	9.551530365	7.883594539	7.985890961	7.800770194	9.044894303	7.890085231
AT5G12380	2.960037996	2.870367081	3.022822211	2.980587942	3.058096521	2.974722774	2.951075763	3.004469079
AT5G12390	7.704885258	7.844406235	8.001321309	7.997311249	8.056343179	8.136531486	7.850204267	8.063395305
AT5G12400	7.092798669	6.935270761	6.989340208	6.410771063	6.724429663	6.46054417	7.005803213	6.531914965
AT5G12410	7.586867266	7.421753802	7.738561198	7.295003738	7.33590474	7.574428938	7.582394089	7.401779139
AT5G12420	3.780246734	4.070617321	4.83634037	3.190798222	4.099083386	4.09961665	4.229068142	3.796499419
AT5G12430	6.509272441	6.352711201	6.656293653	6.213817823	6.471410432	6.271987195	6.506092432	6.319071817
AT5G12440	6.316419145	6.091291766	6.481758549	6.389091404	6.480205127	6.239032154	6.29648982	6.369442895
AT1G67790	2.858661513	2.919303889	2.876193244	2.983683303	3.194313897	2.889809482	2.884719549	3.022602227
AT1G67760	3.806521973	3.791052214	3.881881193	3.866411435	3.833973695	3.791010228	3.826485127	3.830465119
AT1G67710	5.351888486	5.373446797	5.77576892	5.126919631	4.711707503	4.862809639	5.500368068	4.900478924
AT1G67650 /// AT1G67680	6.949058739	7.011802915	6.841817227	6.929203169	6.928321083	7.017992236	6.934226294	6.958505496
AT1G67660	7.987948006	7.768997708	7.163478586	7.63684762	7.445893565	7.862050471	7.640141433	7.648263885
AT1G67670	2.488914079	2.857743424	2.650825238	2.711663993	2.557846636	2.593929845	2.66582758	2.621146825
AT1G67690	4.518589071	4.251542161	4.204961801	4.593045736	4.231123149	4.323490383	4.325031011	4.382553089
AT1G67770	4.169336871	4.122006433	3.888396079	4.08597876	4.387714326	3.93683983	4.059913128	4.136844305
AT1G67780	2.43052255	2.536162818	2.667934419	2.632770616	2.534028859	2.762328498	2.544873262	2.643042658
AT1G67810	3.845095431	5.02960263	5.665380069	4.364716572	5.483248118	4.70141534	4.84669271	4.849793343
AT1G67820	3.747434111	3.722145356	3.774181777	3.732016165	3.612854534	3.788672284	3.747920415	3.711180994
AT1G67740	12.42992168	12.22342699	12.24632791	12.42774023	11.95936959	12.26202393	12.29989219	12.21637792
AT1G67750	6.689376109	5.568374014	6.028220596	6.533874969	5.793662287	5.215129898	6.095323573	5.847555718
AT1G67800	7.924388944	7.920755522	7.610462594	7.731786829	7.673922765	7.600884937	7.818535687	7.668864844
AT1G67700	10.57840585	10.36639366	10.29066831	10.58535627	10.36737595	10.43837425	10.41182261	10.46370216
AT1G67730	9.580389067	9.110916352	9.502383577	9.389092189	9.53600602	9.667887847	9.397896332	9.530995352
AT1G67850	6.947992245	7.267170609	6.928035879	6.007052587	5.822621421	6.396866775	7.047732911	6.075513594
AT1G67840	9.128226539	8.921933019	8.945917219	8.833217533	8.856860787	8.859508969	8.998692259	8.84986243
AT1G67720	6.660273357	6.95314996	6.549667913	6.503427084	6.767786078	6.586722456	6.72103041	6.619311873
---	2.459252099	2.579103544	2.526562937	2.548820395	2.684879138	2.647869161	2.521639527	2.627189565
AT5G12270	3.242314368	3.318912712	3.187187648	3.459404442	3.446030818	3.274123531	3.249471576	3.393186264
AT5G12280	3.376038156	3.484921502	3.503073139	3.512007003	3.354550177	3.40282715	3.454677599	3.42312811
AT5G12290	6.438209866	6.607877698	6.376436997	6.397864999	6.535397273	6.458894559	6.474174854	6.464052277
AT5G12310	8.214311546	8.137535066	8.465463829	8.30271196	8.426599754	8.11402163	8.272436814	8.281111115
AT5G12330	3.697260815	3.756226544	3.650524613	3.519951135	3.675257007	3.548386888	3.701337324	3.581198343
AT5G12340	2.919072596	6.782939208	5.096838149	2.996125817	2.741025061	3.001306031	4.932949984	2.91281897
AT5G12350	6.090094751	6.008765312	5.976235784	5.667751257	5.872272616	5.593911942	6.025031949	5.711311938
AT5G12370	8.525094063	8.473232567	8.377460693	8.412544374	8.532904234	8.298218777	8.458595774	8.414555795
---	3.230599562	3.226799947	3.281574758	3.285374373	3.245425602	3.266748718	3.246324756	3.265849564
AT1G44575	11.71284897	11.42687185	11.15675419	11.75457198	11.42458694	11.62818358	11.43215834	11.6024475
AT1G67855	3.094190416	3.266903551	3.315753444	3.188715288	2.9027199	3.260900448	3.225615804	3.117445212
AT1G67830	6.819752374	6.433822817	6.333110252	6.446481523	6.57117622	6.451667439	6.528895148	6.489775061
AT4G16143	8.146478149	8.342416956	8.472589032	8.567692214	8.399412437	8.430954748	8.320494712	8.4660198
---	3.57005966	3.486964865	3.500673383	3.48203066	3.415261966	3.235010611	3.519232636	3.377434412
AT1G58848 /// AT1G59218	8.437997639	8.395222969	8.270342372	7.784128654	8.162911802	7.938817462	8.367854327	7.961952639
AT1G58807 /// AT1G59124	10.07332472	9.980721983	9.96583038	9.532965201	10.21267975	9.447777815	10.00662569	9.731140922
AT1G59171	2.710911864	2.540662616	2.621371237	2.611826884	2.676985746	2.565544386	2.624315239	2.618119005
---	2.995409472	2.833174069	2.93730932	2.979224743	2.949375822	2.819695349	2.921964287	2.916098638
---	2.988410555	2.817869549	2.821960614	2.870364865	2.858054713	2.838565377	2.876080239	2.855661652
AT3G29791	2.865884794	3.014965191	2.807047241	2.828420561	2.872618193	2.870997108	2.895965742	2.857345287
AT3G29796	4.056336601	3.828715651	3.826022955	3.673107739	3.649325524	3.611726833	3.903691736	3.644720032
AT3G29800	3.992238713	4.044411262	3.698192725	4.061734863	4.13930611	4.026373069	3.911614233	4.075804681
AT3G29970	3.262702183	3.390970336	3.203284303	3.127164162	3.334327712	3.222555266	3.285652274	3.228015713
AT1G08410	4.578030127	4.969750256	4.701648832	5.074457994	4.959447557	5.190301941	4.749809738	5.074735831
AT3G29810	4.203078349	3.952921502	4.137834757	3.885106439	3.732900216	4.518913671	4.097944869	4.045640109
AT4G25620	7.753609965	8.094058684	8.562374225	7.625511819	7.557388563	7.348675478	8.136680958	7.510525287
AT4G25610	4.841720604	4.859078251	5.284954636	5.055301586	4.996820518	4.944422027	4.995251164	4.998848044
AT4G25600	5.492164364	5.38849354	5.597450401	5.898945502	5.849867867	5.853359172	5.492702768	5.867390847
AT4G25590	2.822961692	2.797795546	3.036051924	3.185420333	3.003830402	2.647297977	2.885603054	2.945516237
AT4G25580	3.567826987	3.475771171	3.641126294	3.589473344	3.361614253	3.616646759	3.561574817	3.522578119
AT4G25560	2.988751395	2.938377888	2.80178775	2.787625615	2.935526308	2.842913899	2.909639011	2.855355274
AT4G25550	8.228112994	8.322164152	8.286716468	8.353276635	8.261765075	8.483169127	8.278997871	8.366070279
AT4G25540	3.332915384	3.120077287	3.045094684	3.349722327	3.591929452	3.214723013	3.166029118	3.385458264
AT4G25520	5.982281526	6.081154417	5.833094985	5.516766469	5.735950379	5.534405257	5.965510309	5.595707368
AT4G25570	10.52457377	10.51388181	10.68718372	10.79932241	10.59770139	10.73368518	10.5752131	10.71023633
AT4G25530	2.962941498	2.943897188	3.281517485	2.893311804	3.100123643	3.172688685	3.06278539	3.055374711
---	3.225339594	3.042373546	3.370726125	3.325643296	3.067359922	3.155248807	3.212813088	3.182750675
AT1G44478	3.175673245	3.024489371	3.171179799	3.095435685	3.02980237	3.034339356	3.123780805	3.05319247
AT1G44446	7.382340333	7.357740195	7.649513326	6.807418702	7.027267957	6.769296657	7.463197951	6.867994439
AT1G44414	4.078993873	4.341189982	4.51676363	4.716000559	4.488382721	4.522884207	4.312315828	4.575755829
AT1G44350	7.348222159	9.925259985	8.72739182	7.159213151	7.089107291	7.385163778	8.666957988	7.211161407
AT1G44318	3.380332151	3.512690866	3.625050939	3.757145295	4.134976843	3.56506242	3.506024652	3.819061519
AT1G44224	3.671187034	3.441442004	3.425729936	3.621225157	3.591533	3.35581376	3.512786325	3.522857306
AT4G17230	8.212613627	9.233972644	8.746414654	7.535659206	7.987869121	7.548373128	8.731000308	7.690633818
AT4G15415	6.838524837	6.749489883	7.001139176	7.003991682	7.001957274	6.747674835	6.863051299	6.917874597
AT4G16760	9.172358928	10.011983	9.566952475	8.954287579	9.585408401	9.326283168	9.583764801	9.288659716
AT4G17490	4.914637465	4.834065886	4.150971534	4.631724476	4.280461602	4.603195843	4.633224962	4.505127307
AT4G17615	6.384270071	7.222119987	6.646394833	6.5970546	6.584266462	6.783693129	6.750928297	6.65500473
AT4G17500	4.930712456	5.447205556	5.274470617	4.870242058	5.287223078	4.693074576	5.217462876	4.950179904
AT4G15440	7.920330955	8.66751246	8.02495252	7.659785358	7.335475504	7.725543506	8.204265312	7.573601456
AT4G14680	7.179369928	7.756198004	8.205805264	6.937790568	6.733524489	6.568434624	7.713791065	6.746583227
AT4G14110	7.774800611	7.808501215	7.905378921	8.22695948	7.945070628	8.217321276	7.829560249	8.129783795
AT4G15090	6.00531385	5.966573567	5.887947734	5.643188443	6.042523887	5.600784141	5.953278384	5.76216549
AT4G14640	2.508457425	2.743049868	2.886698909	2.951520997	2.798342177	2.933681562	2.712735401	2.894514912
AT4G15340	2.831299335	2.814135707	3.138369714	2.833148029	2.830802135	3.084744426	2.927934919	2.91623153
AT4G14150	2.991066794	3.001033745	3.003245456	3.011726623	3.120194527	3.157823246	2.998448665	3.096581465
AT4G16360	7.626952542	7.498811986	7.615544605	7.899200286	7.647724637	7.885573622	7.580436378	7.810832848
AT4G14385	7.16444463	6.900307331	7.0169323	7.223001696	7.142865025	7.07899047	7.027228087	7.14828573
AT4G16563	4.390198694	4.137093964	5.079373139	3.802194244	3.811771454	3.889651969	4.535555266	3.834539222
AT4G17740	7.473886865	7.316181076	7.089798271	6.995902809	7.265536539	7.150964614	7.293288737	7.137467987
AT4G17245	6.560702463	6.932752636	7.103758563	6.947950582	7.22743431	7.016625369	6.865737887	7.06400342
AT4G14400	12.05628475	12.00356564	11.90855753	12.15151686	12.12858151	11.98399611	11.98946931	12.08803149
AT4G17070	7.124374065	7.284925285	7.013275166	7.18509678	6.967332369	7.063813974	7.140858172	7.072081041
AT4G14060	3.06373988	2.980203033	3.025182756	3.052389813	3.079222101	3.014921993	3.02304189	3.048844636
AT4G16570	5.518319814	5.297113316	5.169969247	5.47044137	5.244689561	5.497581612	5.328467459	5.404237514
AT4G14500	8.9045664	8.812785229	8.630341133	8.937340722	8.821193254	8.679623624	8.782564254	8.8127192
AT4G14960	10.94829318	10.59155694	10.53114132	11.19088008	10.62049351	11.12186287	10.69033048	10.97774549
AT4G16430	7.449890602	7.583737179	7.468993224	7.686808935	7.591016399	7.730562314	7.500873668	7.669462549
AT4G17250	4.343397962	4.962424031	5.052288956	4.70173459	5.014003149	5.108866198	4.786036983	4.941534646
AT4G14950	6.652283764	6.677199887	6.722510835	6.83393987	6.607338033	6.729476754	6.683998162	6.723584886
AT4G14360	8.638638947	8.475098359	8.402289449	8.85713272	8.595405075	8.704434546	8.505342252	8.71899078
AT4G15210	4.007885796	7.26804015	4.966337679	3.512690866	3.617050796	3.777706748	5.414087875	3.635816137
AT4G16780	7.011371957	6.785099655	7.415103412	6.357904585	6.493893808	6.514108815	7.070525008	6.455302403
AT4G15550	5.627081401	6.601046706	6.883877699	6.306999509	6.816263003	7.040074644	6.370668602	6.721112385
AT4G17730	9.351281727	9.396674844	9.739825803	9.455360815	9.732718854	9.254080014	9.495927458	9.480719894
AT4G17270	8.030417442	8.170815068	7.877277863	8.132283572	7.938768344	8.309086332	8.026170124	8.126712749
AT4G16845	6.42183907	6.264693502	6.46620176	6.134239454	6.221500141	6.278060726	6.384244777	6.211266774
AT4G15560	9.772121787	9.775280599	9.905670551	9.661767578	9.747072285	9.656016271	9.817690979	9.688285378
AT4G14990	7.837741355	7.711418218	7.780509149	7.841976002	7.77220631	7.649877462	7.776556241	7.754686591
AT4G13980	5.653203312	5.550710613	5.795362431	5.754994952	5.60224735	5.758711854	5.666425452	5.705318052
AT4G14210	9.156052383	8.87335284	8.987364096	8.825131753	8.798528806	8.854536065	9.005589773	8.826065541
AT4G14030 /// AT4G14040	7.596669645	7.626204715	8.514948629	7.58554907	7.62609158	7.464723421	7.912607663	7.558788024
AT4G14880	11.42660083	11.42154248	11.53722366	11.48056401	11.18361115	11.36125528	11.46178899	11.34181015
AT4G14910	7.735479942	7.575353449	7.428579053	7.656137012	7.658836134	7.551584988	7.579804148	7.622186045
AT4G16420	7.832049702	7.91016738	7.858768924	7.863424555	8.043748404	7.886735054	7.866995335	7.931302671
AT4G15470	9.939337277	10.04593696	10.28914214	10.26692642	9.966710279	10.27253321	10.09147213	10.1687233
AT4G16490	7.972267022	8.139939918	7.913185691	7.85915889	7.487006902	7.983247399	8.00846421	7.776471064
AT4G16155	8.096441251	7.778544613	7.222427851	8.021972947	8.069024208	8.029111097	7.699137905	8.040036084
AT4G15093	5.707804361	6.206932606	6.752708467	6.729561611	6.403042712	6.37660391	6.222481811	6.503069411
AT4G16660	7.139323594	7.400055333	6.534554501	7.068280281	7.091161019	7.109792326	7.024644476	7.089744542
AT4G14340	8.13103182	8.00564489	7.81336811	8.398046748	8.263014286	8.11725044	7.983348273	8.259437158
AT4G16100	6.667333848	6.669881916	6.857660887	6.698684222	6.934121981	6.721461107	6.73162555	6.78475577
AT4G16370	8.562597595	9.219009741	8.674086981	9.180329473	9.023167298	9.188575496	8.818564772	9.130690756
AT4G16510	5.860735522	5.781764511	5.615164959	6.083039389	6.058507403	6.190110877	5.752554997	6.110552556
AT4G15010	6.971149768	7.040550992	7.00481358	6.995013782	6.758072361	7.030981546	7.00550478	6.928022563
AT4G17530	7.99664646	8.227590079	8.349136695	8.193396129	8.362532012	8.370466441	8.191124411	8.308798194
AT4G16350	3.351470604	3.26812302	3.427152091	3.355626652	3.333294381	3.343804507	3.348915238	3.344241847
AT4G17190	6.676008777	6.563062664	6.414645434	6.934760309	6.784477464	6.976644373	6.551238958	6.898627382
AT4G17695	5.936529466	5.688324455	6.22837518	6.773759656	6.885089608	6.466447363	5.951076367	6.708432209
AT4G17010	5.811705298	5.857287752	6.057269119	6.09175895	5.761001889	6.253083121	5.908754056	6.03528132
AT4G15630	6.825217226	7.242292855	7.300331816	7.61681629	7.195208458	7.66911492	7.122613966	7.493713223
AT4G17215	3.241722934	3.328738034	3.265025409	3.272246269	3.310810401	3.427005087	3.278495459	3.336687252
AT4G14690	4.454922844	4.351278664	4.341695971	4.731416888	4.538725813	4.314276008	4.382632493	4.52813957
AT4G16770	6.88990564	7.121228942	7.718209411	7.727120451	7.981989218	7.701230857	7.243114664	7.803446842
AT4G17486	7.965827291	7.795841172	7.725704224	7.755135611	7.794069787	7.793482061	7.829124229	7.78089582
AT4G15140	5.350721519	5.683952088	5.796291635	5.816768005	5.594051124	5.904821312	5.610321747	5.771880147
AT4G13950	7.029235687	7.38418431	7.039523809	7.359629435	7.039566094	7.510067869	7.150981269	7.303087799
AT4G14320	10.44050969	10.52872942	10.39278982	10.75465314	10.28921625	10.88279867	10.45400964	10.64222269
AT4G14600	4.593810964	4.382714891	4.845769355	4.978942053	4.683793495	4.839022103	4.607431737	4.833919217
AT4G15420	7.627706683	7.664275048	7.558874876	7.514574631	7.615963057	7.458193583	7.616952202	7.52957709
AT4G16745	4.832133507	4.461792162	4.777056148	4.663882099	5.033527251	4.324538779	4.690327272	4.67398271
AT4G14800	8.727329718	8.796592341	9.02405411	9.078301165	8.944765656	9.406992231	8.84932539	9.143353017
AT4G14000	6.703562013	6.748757779	6.897557862	6.945009113	7.0201328	6.92975352	6.783292551	6.964965144
AT4G15610	4.549178086	7.165606563	6.900291795	4.213954092	6.917754142	5.322008926	6.205025481	5.484572387
AT4G16980	11.51650522	11.37259003	10.87326753	11.5673737	11.3260345	11.87455868	11.25412093	11.58932229
AT4G16146	10.06880611	9.865549014	9.793832312	9.677591463	9.338494941	9.661918847	9.909395812	9.559335084
AT4G16444	7.648327715	7.736527139	7.636981301	7.939921747	7.944522572	7.957027725	7.673945385	7.947157348
AT4G15545	11.74733432	11.6505412	11.62115731	11.61806392	11.55655654	11.55701915	11.67301094	11.5772132
AT4G14815	3.14086973	2.971170601	3.165476938	3.161099264	3.03401105	3.168701377	3.092505756	3.121270564
AT4G16500	8.790767608	9.140587664	8.923786892	9.355473433	8.84154033	8.975634483	8.951714055	9.057549415
AT4G17260	6.434245507	7.302346342	6.810669845	7.075921208	6.544634811	7.335902397	6.849087231	6.985486139
AT4G14130	3.487105771	3.379670723	4.088294987	8.930572846	9.323278427	9.856623932	3.651690494	9.370158402
AT4G14100	7.704544628	7.607604172	7.475794826	8.226141806	7.529852116	8.004628204	7.595981209	7.920207375
AT4G16850	5.418662622	5.466540663	5.333219941	5.467437693	5.471014398	5.332225288	5.406141075	5.423559126
AT4G14465	3.435731321	3.14905854	3.073588513	3.217698501	3.382912056	3.161936151	3.219459458	3.254182236
AT4G14365	10.19860256	10.64945437	10.02463691	10.3358655	9.864879552	9.788487056	10.29089795	9.996410703
AT4G14930	8.362390044	8.492117602	9.223142557	8.206213259	8.136044549	8.071303226	8.692550068	8.137853678
AT4G14410	8.781958537	8.478596669	9.137487378	8.596118887	8.734582781	8.544658073	8.799347528	8.625119914
AT4G15940	7.863953741	8.070471123	8.290535633	8.234692335	8.114929485	8.363929075	8.074986832	8.237850298
AT4G14615	8.891475465	9.056873399	9.132038616	9.427250671	9.069954399	9.314859974	9.026795827	9.270688348
AT4G15800	11.0204727	11.02564722	11.19639947	10.40058603	10.20508497	10.32963725	11.0808398	10.31176942
AT4G16160	3.366157778	3.122484966	3.091329788	3.571933738	3.026811448	3.403786773	3.193324177	3.33417732
AT4G16515	7.679274633	7.471434078	8.072052781	7.72112814	7.058082538	7.162117116	7.740920497	7.313775931
AT4G16566	6.439182792	6.102638974	6.39499085	6.624057035	6.487810154	6.344954488	6.312270872	6.485607226
AT4G16442	7.345912488	7.135496547	6.890767353	7.437630798	7.505840645	7.686526193	7.124058796	7.543332545
AT4G16120	6.414037095	6.317881712	6.169308224	6.295246138	6.347968723	6.250750452	6.30040901	6.297988438
AT4G14420	8.33156798	8.570367715	8.312091954	8.931589798	8.291740453	9.108206711	8.404675883	8.777178987
AT4G16447	6.273708589	6.363185295	6.159052414	6.069752346	5.742147505	6.645015908	6.265315433	6.152305253
AT4G16720	10.62289407	10.78697196	10.37986797	11.13986965	10.58042621	11.20209889	10.596578	10.97413158
AT4G15830	4.558039166	3.880528427	3.835704206	4.489426196	3.964867466	4.083674512	4.091423933	4.179322725
AT4G15475	7.688336155	7.570467476	7.662093365	7.553733705	7.82988572	7.673276094	7.640298999	7.68563184
AT4G16640	3.209374955	3.245531279	3.333750656	3.289565296	3.224011116	3.14086973	3.26288563	3.218148714
AT4G17090	10.04206051	10.2754371	9.929006084	9.160351169	9.360092396	8.945010303	10.0821679	9.155151289
AT4G14890	9.804549307	9.539773095	9.332268571	9.845640587	9.701647041	9.664060797	9.558863658	9.737116142
AT4G17770	8.052311796	7.643682253	8.033139415	7.899517769	7.701078017	7.974102766	7.909711155	7.858232851
AT4G16690	4.123215821	4.411846573	5.485082019	4.961652386	6.522726972	4.571009138	4.673381471	5.351796165
AT4G16830	9.705408335	9.727877184	10.13503059	9.677326617	10.06705831	9.723884746	9.85610537	9.822756558
AT4G17640	8.841661123	8.884580143	9.196321853	9.136345993	9.05770115	9.099286552	8.974187706	9.097777898
AT4G15490	7.257379981	7.357291017	7.033481429	7.689289767	7.954748563	8.400983036	7.216050809	8.015007122
AT4G16000	8.290297261	8.57469962	8.355006536	8.528694197	7.971378181	7.495767107	8.406667806	7.998613162
AT4G17600	10.00132941	9.697629429	9.413577444	9.962858166	9.866329478	9.989260339	9.704178761	9.939482661
AT4G17390	10.22956733	10.19096089	9.730391448	10.71217785	10.31967627	10.7720623	10.05030656	10.60130547
AT4G13940	11.35457741	11.26848252	11.35547821	11.78663882	11.59946316	11.6314807	11.32617938	11.67252756
AT4G17560	9.061368106	8.729934162	8.498818276	9.443534952	8.728405323	9.124409923	8.763373515	9.098783399
AT4G15900	7.047060772	7.084042632	7.361645638	6.998125809	7.029678347	7.041364932	7.164249681	7.023056363
AT4G14430	6.747749724	7.054310776	7.199792391	7.207600458	7.121560793	7.23019839	7.00061763	7.186453214
AT4G16330	8.69954258	8.68082146	8.823820226	8.839086829	9.078911222	8.832090681	8.734728089	8.916696244
AT4G17790	6.890813318	6.650299076	6.992369089	6.865263129	6.891559781	6.996878373	6.844493828	6.917900428
AT4G17460	6.933313504	6.845054825	7.799448572	6.843452147	7.012960982	6.296386797	7.192605634	6.717599975
AT4G15120	4.059251683	4.401304538	4.03383247	3.706594258	4.005742421	3.544252693	4.16479623	3.752196457
AT4G15790	6.06892008	5.873498467	5.791480892	6.529037278	5.804445607	6.211941095	5.911299813	6.181807993
AT4G17720	7.368829451	7.932076308	7.479965902	7.601641	7.428013322	7.619029419	7.593623887	7.549561247
AT4G14965	7.150621146	7.114515886	7.260830603	7.438972552	7.243643385	7.431500983	7.175322545	7.371372307
AT4G16265	6.241498211	5.963498661	6.068685412	6.75556691	6.281979589	6.476423545	6.091227428	6.504656681
AT4G15510	7.042241821	6.470946895	6.487749352	7.103875792	6.80811763	6.991831602	6.666979356	6.967941675
AT4G15975	3.038957622	3.001322079	2.98660963	3.26498488	3.469182293	3.34322808	3.00896311	3.359131751
AT4G16840	6.216042397	6.306436514	6.218271001	6.451311113	6.230319968	6.387705192	6.246916637	6.356445424
AT4G15750	3.187065697	3.06182907	3.148612458	3.234645193	3.280602135	3.279694239	3.132502408	3.264980522
AT4G15000	9.054188868	9.167240129	8.857229376	9.814696661	9.139169564	9.680460759	9.026219458	9.544775661
AT4G14710 /// AT4G14716	10.50017759	10.81429536	10.97114205	10.86075398	10.97035258	10.96237422	10.76187167	10.93116026
AT4G17620	8.09871997	7.963597791	7.996194337	7.702984807	8.196322859	7.800489913	8.019504033	7.899932526
AT4G17660	3.697635904	3.705135124	3.385000075	3.659652309	3.55080088	3.672363817	3.595923701	3.627605669
AT4G17690	3.051489331	2.977418319	2.824514935	3.058201744	3.10450608	2.996876864	2.951140862	3.053194896
AT4G17700	3.855310342	3.725066271	3.638635233	3.508785261	3.810277526	3.878330339	3.739670615	3.732464375
AT4G17710	3.443000825	3.467716694	3.194214537	3.629331358	3.559313809	3.718417077	3.368310685	3.635687415
AT4G17750	5.312158837	5.346630296	5.056988089	5.056988089	5.192489488	4.842738457	5.238592407	5.030738678
AT4G17760	3.785269727	3.442130546	3.648262661	3.852110977	3.3372394	4.01823582	3.625220978	3.735862066
AT4G17785	3.403986641	3.396628283	3.332987247	3.512690866	3.334276057	3.342522612	3.37786739	3.396496512
AT4G17800	3.396809216	3.224459955	3.451977403	3.304599207	3.432360045	3.689941119	3.357748858	3.475633457
AT4G17810	6.307302186	6.251810126	6.346036755	6.258338737	5.907444464	6.257457004	6.301716356	6.141080068
AT4G16790	5.401731372	6.070521395	5.237197253	4.656433424	4.986456551	4.881609149	5.569816673	4.841499708
AT4G14020	8.27404572	8.892464893	9.387370371	7.895345028	8.005567984	8.384439843	8.851293661	8.095117618
AT4G14010	7.908326741	7.473735495	8.114095048	8.203055039	7.528455101	7.513902935	7.832052428	7.748471025
AT4G17520	8.235768231	8.256685702	8.231982397	8.149051012	8.191917724	8.089146336	8.241478777	8.143371691
AT4G16410	9.743019015	9.564156475	9.391911236	10.0248151	9.870773602	9.730334831	9.566362242	9.875307844
AT4G17480	4.388564774	3.982971556	4.176250576	4.052721678	4.08223779	4.116278571	4.182595635	4.083746013
AT4G17650	6.407378341	6.634259283	6.665826357	6.763139625	6.815920158	6.847896769	6.56915466	6.808985517
AT4G16520	10.70587043	10.85554218	11.19585506	10.60371361	10.99071986	10.72173552	10.91908922	10.77205633
AT4G15680	9.274201945	9.260641274	8.745842336	9.721345452	8.480625999	9.330221773	9.093561852	9.177397741
AT4G16260	3.374392839	3.441876435	4.692087579	3.297812959	4.204480252	3.48290126	3.836118951	3.66173149
AT4G16450	9.777198728	9.82733164	9.660185836	10.40300246	9.733228575	10.1362534	9.754905401	10.09082815
AT4G17420	6.859418954	6.729830874	7.049702768	7.118960754	6.890214216	7.0671732	6.879650865	7.02544939
AT4G14870	8.865126508	8.448694912	8.557344527	8.731007462	8.709916551	8.658702583	8.623721982	8.699875532
AT4G14560	6.808075081	6.98592808	7.492933962	7.209578536	6.780861008	6.49603167	7.095645708	6.828823738
AT4G14900	6.162544523	6.358869814	6.778060842	5.880385201	6.891569707	5.815487966	6.433158393	6.195814291
AT4G17340	11.16763805	10.70068173	10.6808509	9.81369499	9.168805347	9.699793458	10.84972356	9.560764598
AT4G17040	10.8384167	10.82805015	11.00169991	10.89267691	11.06009985	10.78247575	10.88938892	10.91175084
AT4G17670	4.994453062	4.984877485	4.746551996	5.55918999	5.567394879	5.246519539	4.908627514	5.457701469
AT4G17585	3.197000495	3.153174189	3.219849602	3.231226455	3.181887091	3.14897065	3.190008095	3.187361399
AT4G17590	2.985510002	2.705104683	2.840768596	2.890088185	2.613037483	2.72593886	2.843794427	2.743021509
AT4G17610	5.102578687	5.51178574	4.875507208	5.177142072	5.275672007	5.234480798	5.163290545	5.229098292
AT4G17150	6.814929386	6.590018104	6.902184979	6.63274356	6.4798842	6.862166206	6.769044156	6.658264655
AT4G17160	4.35720159	4.529213688	4.350737669	4.544935403	4.527498582	4.481926253	4.412384316	4.518120079
AT4G17170	9.734536596	9.600790018	9.968328568	9.753093088	9.655045708	9.750160295	9.767885061	9.71943303
AT4G17180	6.315236013	6.122933424	6.070348041	6.059963948	5.979543396	6.238279401	6.169505826	6.092595582
AT4G17200	3.095170814	2.733850123	2.91756477	3.01660643	2.916423886	3.066709121	2.915528569	2.999913146
AT4G17220	2.692250953	3.007084202	2.687203098	2.69987232	2.713186914	2.862765975	2.795512751	2.758608403
AT4G17240	4.7322159	4.940920807	4.518900352	5.30300262	4.815042888	5.511204269	4.73067902	5.209749926
AT4G17280	3.802667387	3.798966984	3.815916479	4.038317165	3.793945364	3.934209181	3.805850283	3.922157237
AT4G17300	7.931230828	7.837882447	7.605367607	7.833937839	8.021198744	7.782415618	7.791493627	7.879184067
AT4G17310	5.734820804	5.894272858	5.989291064	6.048216426	5.755121357	6.273231265	5.872794909	6.025523016
AT4G17330	9.504702723	9.229845457	9.167535203	8.43923342	9.276043734	8.177791107	9.300694461	8.631022754
AT4G17350	8.018032522	7.693670217	7.596134494	7.385100262	7.072351128	7.188994325	7.769279078	7.215481905
AT4G17360	6.858530286	6.602322931	6.335960932	6.597449347	6.885413995	6.507905569	6.59893805	6.663589637
AT4G17370	8.462994335	8.384702996	8.752903602	8.732179859	8.662827749	8.546067664	8.533533644	8.647025091
AT4G17380	3.01540753	3.075715424	3.005124963	3.61858253	3.281979562	3.153599238	3.032082639	3.35138711
AT4G17410	4.067727587	4.177890236	4.030644148	3.65159306	4.356979167	3.822627451	4.092087324	3.943733226
AT4G17430	5.879761789	5.842397682	5.728132916	5.910981324	6.073990504	6.201050845	5.816764129	6.062007558
AT4G17470	3.720159849	4.816368341	4.066167709	3.912654174	4.318630863	3.690002344	4.200898633	3.97376246
AT4G17483	2.823479984	2.896735448	2.887352629	2.895204775	2.764733122	2.860507693	2.869189354	2.84014853
AT4G17505	2.890158312	2.788840555	2.968980934	2.972307963	2.850840169	2.92512699	2.882659934	2.916091707
AT4G17510	6.430342356	6.31213283	6.393080502	6.693516811	6.195029012	6.531122376	6.378518563	6.473222733
AT4G17540	5.10073476	4.78159858	4.595660877	4.939732649	4.995959342	5.215704099	4.825998072	5.050465363
AT4G17550	7.34038712	6.691801376	7.018237143	6.692740603	7.140304377	6.917285471	7.016808546	6.916776817
AT4G17570	7.432087088	7.426748086	7.311680904	7.423045763	7.28957298	7.500038011	7.390172026	7.404218918
AT4G17580	3.898995015	3.832432258	3.792243561	3.879729073	3.754765027	3.688551994	3.841223611	3.774348698
AT4G17060	7.106299084	7.170825865	6.880844667	6.932298382	7.000523444	7.043938937	7.052656539	6.992253588
AT4G17080	7.170177455	7.151303662	7.585477941	7.173532541	7.394365864	7.126689659	7.302319686	7.231529355
AT4G17100	8.331551494	8.202016089	8.012386119	8.49956206	8.348551964	8.411604979	8.181984567	8.419906334
AT4G17140	9.15881841	8.913295792	8.604282653	8.504059846	8.978850583	8.119037012	8.892132285	8.53398248
AT4G17140	7.149106926	7.19808459	7.05306195	6.715246735	7.009360772	6.376956103	7.133417822	6.700521203
---	3.730537287	3.593179143	3.662721496	3.816775226	3.766170867	3.533596742	3.662145975	3.705514278
AT4G16620	3.584342288	2.977330606	3.346337999	3.42736367	3.496655665	3.306177451	3.302670298	3.410065595
AT4G16630	3.584651952	3.861384924	3.643284481	3.501245694	3.566216934	3.627978196	3.696440452	3.565146941
AT4G16650	6.676691804	6.286822781	6.350177354	6.428107582	6.185592402	6.190951677	6.437897313	6.26821722
AT4G16670	5.508375952	5.613501342	5.579354791	5.559209874	5.428220533	5.618163485	5.567077362	5.535197964
AT4G16680	3.107686878	2.920754665	2.695012544	2.800167615	3.223554131	2.606930563	2.907818029	2.876884103
AT4G16700	4.384178385	4.341360065	4.030160608	4.544022023	4.208242696	4.617621861	4.251899686	4.45662886
AT4G16710	8.078051653	8.033971327	8.311736344	8.128725251	8.279462592	8.068183362	8.141253108	8.158790402
AT4G16730	2.989660005	2.989660005	2.919871778	3.197825826	3.12148245	2.935876323	2.966397263	3.085061533
AT4G16740	3.501226745	3.725463688	3.603562118	3.633244778	3.541892011	3.365576789	3.610084184	3.513571193
AT4G16750	4.460409725	5.127819905	4.66279681	7.208971081	7.385518728	7.57587615	4.750342147	7.390121986
AT4G16800	6.765570429	6.675380814	6.809118585	7.040885666	6.805092798	6.873489237	6.750023276	6.906489234
AT4G16820	3.318793543	3.499948753	3.553218573	3.347850472	3.33336685	3.461935973	3.45732029	3.381051098
AT4G16860	6.65941453	7.022593467	6.665383847	6.446865138	6.949954703	6.308513859	6.782463948	6.568444567
---	6.175475375	5.071223756	5.429667193	4.354427952	5.464876171	4.441575407	5.558788775	4.75362651
AT4G16880	3.818222163	3.807533386	3.499497752	3.790016988	3.681579678	3.621340302	3.708417767	3.697645656
AT4G16890	8.228022761	8.154921684	8.211911188	8.226085952	8.495557053	8.065958274	8.198285211	8.26253376
---	2.631213622	2.73252599	2.685543626	2.637947262	2.829649932	2.914026656	2.683094413	2.793874617
AT4G16900	3.665941691	3.518961705	4.438531867	3.401831991	4.260087155	3.343807571	3.874478421	3.668575572
AT4G16920	3.461931299	3.270115194	3.660566257	3.558698982	4.042248651	3.578431142	3.46420425	3.726459592
AT4G16930	2.792928667	2.886020319	2.721011647	2.742767436	2.673729796	2.763744766	2.799986878	2.726747333
AT4G16950	8.764407309	8.765425844	8.487639255	8.550673947	8.648880833	8.417884614	8.672490803	8.539146465
AT4G16940 /// AT4G16960	6.042239772	6.021153769	6.471061158	5.94263971	6.283811779	5.954459367	6.178151566	6.060303619
AT4G16970	4.696810664	3.899855908	3.982328198	4.120858044	4.404160853	4.124160349	4.192998257	4.216393082
---	5.173007494	4.867656985	4.937101976	4.333377109	6.226783113	5.457468499	4.992588818	5.339209574
AT4G16990	7.295726087	7.481295316	7.538188052	6.93740912	6.748924602	6.992552217	7.438403152	6.89296198
AT4G17000	5.003409614	5.066578369	4.963430759	5.228319888	5.058027282	5.013660609	5.011139581	5.100002593
AT4G17020	4.9774022	5.28205781	5.36936559	5.664490268	5.316314538	5.153523717	5.209608533	5.378109508
AT4G17030	6.221610119	5.976692256	6.430103065	5.016460411	5.05306125	5.587444057	6.20946848	5.218988573
AT4G17050	3.615854806	3.606207162	3.74170998	3.68608326	3.664072103	3.611933155	3.654590649	3.654029506
AT4G16590	3.472852186	3.76068637	3.426520997	3.483002776	3.712804957	3.485673532	3.553353184	3.560493755
AT4G16600	3.524135059	3.152748685	3.335741402	3.431645058	3.441229948	3.81274878	3.337541715	3.561874595
AT4G16610	4.358394836	4.062548202	4.442109296	4.70173459	4.488382721	4.748141448	4.287684111	4.646086253
AT4G15980	2.901556416	2.924324533	2.827138288	3.066513044	3.108044878	2.836444286	2.884339746	3.003667403
---	2.481231455	2.412465838	2.409033477	2.575038328	2.487834684	2.460678742	2.43424359	2.507850585
---	3.382029451	3.20779016	3.222496013	3.305185054	3.274454384	3.017903558	3.270771875	3.199180999
AT4G16030	2.613124704	2.918944518	2.718109026	2.774898928	2.727347672	2.652762685	2.750059416	2.718336428
AT4G16040	2.962294698	2.540863788	2.779857124	2.768045985	3.128594233	2.834154151	2.761005203	2.91026479
AT4G16050	2.606873788	2.564165879	2.253800814	2.82042292	2.702112903	2.531769249	2.474946827	2.684768357
AT4G16060	7.80630471	7.806289872	7.866413903	7.689548033	7.660540204	8.096072447	7.826336162	7.815386895
AT4G16080	4.232340986	3.824827094	3.722355315	4.322481608	3.98675814	4.142622494	3.926507798	4.150620747
AT4G16090	3.712093458	3.594939933	3.653568253	3.401622392	3.855310342	3.682777412	3.653533881	3.646570049
AT4G16110	5.575363867	5.785962337	6.154087281	4.683625275	5.242420509	5.331541512	5.838471162	5.085862432
AT4G16130	7.32369138	7.240024888	7.384523035	7.090262697	7.66281385	7.215043332	7.316079768	7.322706626
AT4G16140	3.780717348	3.783510888	3.776439533	3.900258347	3.842381271	3.589787622	3.78022259	3.777475747
AT4G16150	6.78230024	6.910936495	6.923496749	6.671923594	7.012759741	6.569706856	6.872244495	6.751463397
AT4G16170	8.18355542	8.156402029	8.053542079	8.010241356	8.414192464	8.127690016	8.131166509	8.184041279
AT4G16180	6.998707906	7.171630522	7.416655277	7.18623313	7.210691043	7.327561028	7.195664568	7.241495067
AT4G16190	12.63409447	12.80247654	13.0084932	12.70678274	12.85719137	12.77641137	12.8150214	12.78012849
AT4G16210	7.724879854	7.872689169	8.115768078	7.963487962	7.628575756	8.064403236	7.9044457	7.885488985
AT4G16230	3.283667731	2.980587942	3.276499162	3.057732167	3.268702641	3.19255858	3.180251612	3.172997796
AT4G16240	5.856916836	5.96130446	6.207670621	6.131518154	6.201824696	6.12705957	6.008630639	6.153467473
AT4G16250	6.350944202	6.579952601	6.382585736	6.232575908	6.393255264	6.403242091	6.437827513	6.343024421
AT4G16270	3.580781466	3.508778044	3.581199485	3.60118377	3.543732894	3.529180349	3.556919665	3.558032338
AT4G16280	5.597429343	5.388494024	5.604432977	4.900924428	5.594920452	4.69130225	5.530118781	5.062382377
AT4G16310	3.878813151	4.183688846	4.01393418	3.879110217	3.989384528	4.004956358	4.025478726	3.957817034
---	5.634293443	5.470209492	5.439678964	5.368226594	5.542369429	5.346027025	5.5147273	5.418874349
AT4G16340	7.029235687	6.60557163	6.485233986	6.620151389	7.09075652	6.333638027	6.706680434	6.681515312
---	3.843301884	3.783525471	3.484328226	3.52488556	3.698710956	3.928707098	3.703718527	3.717434538
AT4G16390	8.068330846	7.818581004	7.564996579	8.035954769	7.993743104	8.064720314	7.81730281	8.031472729
AT4G16400	3.92331264	3.979040798	3.91701955	4.338257503	4.132160521	3.854273923	3.939790996	4.108230649
AT4G16440	7.200689414	7.139270667	7.206564207	6.783321537	7.145205322	7.08730144	7.182174763	7.0052761
AT4G16460	3.293281666	3.067490587	3.261017341	3.344962665	3.285215585	3.177910221	3.207263198	3.269362824
AT4G16470	5.364626632	5.307421069	5.3407456	5.611904259	5.440532168	5.50653631	5.337597767	5.519657579
AT4G16480	7.221139182	7.16191178	7.32891502	6.933669785	7.012962491	6.701184011	7.237321994	6.882605429
---	3.951972722	3.59570753	3.691858593	4.043811342	3.651211171	3.956638742	3.746512948	3.883887085
AT4G15620	4.028288481	4.189482144	4.01404251	3.967392769	3.877522252	3.798633755	4.077271045	3.881182925
AT4G15640	5.860606561	6.450499468	5.928829747	6.901916765	6.430415735	7.095084023	6.079978592	6.809138841
AT4G15650	2.877429206	2.852343367	2.742966591	2.924714869	2.829956209	2.901832673	2.824246388	2.88550125
AT4G15660	9.27577987	9.516809377	9.184360258	9.289504647	8.865825765	9.384215011	9.325649835	9.179848474
AT4G15690	8.977368439	8.984216953	8.902322404	8.820894514	7.947901823	8.78444616	8.954635932	8.517747499
AT4G15700	8.583024313	8.662572963	8.484842234	8.682714904	7.769417331	8.714729294	8.57681317	8.388953843
AT4G15710	3.334660872	3.502997561	3.62250268	3.42564882	3.291135257	3.516120843	3.486720371	3.410968307
AT4G15720	3.30671867	3.327368921	2.991966465	3.155430981	3.205721003	3.170298141	3.208684685	3.177150042
AT4G15730	3.506124924	3.670178969	3.79239883	4.690013382	5.3376905	5.307205108	3.656234241	5.11163633
AT4G15740	3.227230454	2.926807848	2.937811197	2.954153963	3.0164652	2.988710298	3.0306165	2.986443154
AT4G15755	2.989165912	2.980587942	3.217134268	3.080271441	3.097217588	3.062902888	3.062296041	3.080130639
AT4G15770	8.526262504	9.017963491	8.237407036	9.002630917	8.839232469	9.118965344	8.593877677	8.98694291
AT4G15780	7.674946954	7.533480278	7.268452392	7.503206789	7.296185124	7.643542426	7.492293208	7.480978113
AT4G15810	4.988370945	4.867599991	4.953839306	4.80584459	5.012096132	4.959219623	4.936603414	4.925720115
AT4G15810	3.690473941	3.700556881	3.890242949	3.526832493	3.809029373	3.749539797	3.76042459	3.695133888
AT4G15820	5.418600483	5.379130822	5.252461534	5.239907764	5.442392904	5.236314791	5.35006428	5.306205153
AT4G15840	7.801922566	7.576826937	7.687200114	7.619268716	7.786358682	7.500941366	7.688649872	7.635522921
AT4G15850	3.944199752	3.938985258	3.645449222	3.681115608	4.082636543	3.955572693	3.842878077	3.906441615
---	3.305423664	3.398158452	3.338473065	3.460268222	3.082998519	3.235010611	3.347351727	3.259425784
AT4G15870	3.256612226	2.957970056	2.671177082	2.841006385	2.886362404	2.978922371	2.961919788	2.902097053
AT4G15880	6.642991554	6.66428782	6.561358657	6.445887631	6.328591165	6.620151389	6.622879344	6.464876728
AT4G15890	4.639743999	4.247377047	4.219279592	4.660319904	4.245126066	4.416710176	4.368800213	4.440718715
AT4G15910	5.114898758	4.967263923	5.038492017	5.492382433	5.223491958	5.189333224	5.040218233	5.301735872
AT4G15920	6.886931764	7.624539041	7.090103	7.483109754	6.79319596	7.253658038	7.200524602	7.176654584
AT4G15930	8.913498812	8.803152482	8.998600767	9.009588721	9.022932759	9.06661397	8.90508402	9.03304515
AT4G15950	4.530780298	4.310810482	4.461729745	4.397155625	4.433412508	4.51371388	4.434440175	4.448094004
AT4G15955	4.060742779	4.351309056	4.326351844	4.578829678	3.780250081	4.380291319	4.24613456	4.246457026
AT4G15530	7.578010524	8.554730813	9.619115715	7.414911686	8.608699608	7.715786002	8.583952351	7.913132432
AT4G15570	5.512659284	5.478874242	5.34874248	5.459829882	5.494678459	5.573388916	5.446758669	5.509299086
---	3.193238142	3.387669346	3.050697443	3.109120025	3.524076152	3.334353624	3.210534977	3.3225166
AT4G15100	2.835766813	2.848891203	2.548370783	2.744148838	3.017375044	2.848853829	2.744342933	2.870125904
AT4G15110	8.72883742	8.260562895	8.0074418	5.958154818	6.411642025	5.949147553	8.332280705	6.106314799
AT4G15130	7.162988974	7.34784539	7.342132317	6.866774841	6.801172465	6.8465036	7.284322227	6.838150302
AT4G15150	3.561176539	3.630691325	3.810923465	3.591374813	3.77454743	3.496987731	3.66759711	3.620969991
AT4G15160	4.267286188	4.083674512	4.159412101	4.213206361	4.068444772	4.004136947	4.170124267	4.095262693
AT4G15180	5.538000048	5.473876584	5.503428127	5.457090153	5.443524484	4.858392486	5.505101586	5.253002374
AT4G15200	2.785452166	2.962523109	2.794039003	2.712475453	2.794386344	2.766034165	2.847338093	2.757631987
AT4G15200	3.007247766	3.113767381	3.206677307	3.206677307	3.014769015	3.176448801	3.109230818	3.132631708
AT4G15230	3.458711354	3.689308441	3.339045837	3.662501931	3.814045242	3.625870046	3.495688544	3.70080574
AT4G15230	3.507253006	3.88460089	3.751978766	3.507478754	3.791528485	3.604014911	3.714610887	3.634340717
AT4G15240	4.86663635	4.91474915	5.101285128	5.281950977	4.969458984	5.368226594	4.960890209	5.206545518
AT4G15250	3.395061947	3.583665295	3.55275685	3.472634957	3.771858813	3.336106298	3.510494697	3.526866689
AT4G15260	6.105942052	6.603501898	6.294431426	6.441068453	6.760119152	6.523501821	6.334625125	6.574896475
AT4G15270	4.390065555	4.295402941	4.504634348	4.381633125	4.400234001	4.191704784	4.396700948	4.32452397
AT4G15280	3.914362854	4.232043586	4.168536366	3.831656352	4.018733804	3.800829036	4.104980935	3.883739731
AT4G15290	3.633244322	3.160239985	3.333900191	3.593057245	3.418375217	3.201020576	3.375794833	3.404151013
AT4G15300	3.030623683	3.252782185	3.379779866	3.311592858	3.424682217	3.246462863	3.221061911	3.327579313
AT4G15310	3.472254062	3.485875659	3.628223725	3.639727017	3.491833574	3.542876156	3.528784482	3.558145582
AT4G15320	3.314529578	3.347157767	3.180434116	3.194819478	3.029291046	3.239690684	3.280707154	3.154600403
AT4G15330	3.258748203	2.972556366	3.131345754	2.876169359	3.030108247	3.227185135	3.120883441	3.04448758
AT4G15350	2.743303575	2.730933136	2.742599647	2.755674015	2.743303575	2.743303575	2.738945453	2.747427055
AT4G15360	2.765203587	2.715585272	2.706247909	2.715577556	2.832932091	2.589939417	2.729012256	2.712816355
AT4G15370	2.923323721	2.972491293	2.916325995	2.938460164	2.918221281	2.978922371	2.937380336	2.945201272
AT4G15380	2.761605403	2.977696126	2.933309803	2.763783509	2.62347629	2.629382022	2.890870444	2.67221394
AT4G15390	3.146116896	3.001877372	3.216645872	3.218787367	3.16646882	3.110825319	3.121546713	3.165360502
AT4G15400	2.862555843	2.778494446	2.865036052	3.007990242	2.819463601	2.840323418	2.835362114	2.889259087
AT4G15410	6.484680618	6.504072869	6.480935229	6.531221307	6.263978906	6.475445531	6.489896239	6.423548581
AT4G15430	3.16966554	3.296576187	3.352680038	3.044594556	3.400585144	3.353694903	3.272973922	3.266291534
AT4G15460	3.389561982	3.534391024	3.314239005	3.555485579	3.60213263	3.554514665	3.41273067	3.570710958
AT4G15480	3.571105162	3.373314464	3.404715457	3.87441485	3.816629944	3.367117229	3.449711694	3.686054008
AT4G15500	4.491422021	4.143873338	4.203511622	4.4638364	4.481134001	4.429471208	4.279602327	4.458147203
AT4G15520	7.168448594	7.238678273	7.270774724	7.668524523	7.162038568	7.465952551	7.225967197	7.432171881
AT4G14580	5.808741247	5.627229552	5.424843502	5.079801025	4.990536565	5.336438584	5.620271434	5.135592058
AT4G14590	4.631809902	4.909972124	4.750961903	4.74504822	4.979888724	4.894070613	4.764247976	4.873002519
AT4G14605	6.122837953	5.921589342	5.809487363	5.447819285	6.019708127	6.025449137	5.951304886	5.830992183
AT4G14610	6.676008777	6.871234084	6.487500897	6.137920176	6.497969176	6.084848225	6.678247919	6.240245859
AT4G14630	2.869592991	2.884726214	2.998892553	2.880407284	2.907065714	2.873963128	2.917737253	2.887145375
AT4G14650	3.567350597	3.402704668	3.219849602	3.687702559	3.503760206	3.37555568	3.396634956	3.522339482
AT4G14660	6.116558902	6.019968907	5.9348158	6.450544061	6.278720072	6.097269453	6.023781203	6.275511195
AT4G14670	3.082532475	3.265611622	3.239936254	3.466630809	3.253006199	3.236249204	3.196026784	3.318628737
AT4G14695	2.731330459	2.69329939	3.036051924	2.939443531	2.954619333	2.760049248	2.820227258	2.884704037
AT4G14720	5.587668833	5.556541612	5.774918212	6.066613656	5.81169537	5.919454771	5.639709552	5.932587932
AT4G14730	3.369190565	3.373126063	3.32934003	3.388145289	3.635312267	3.34322808	3.357218886	3.455561879
AT4G14750	4.976008058	4.550543101	4.864186362	4.725996438	4.287750306	4.400517655	4.796912507	4.471421466
AT4G14760	7.284973665	7.007923596	7.493757967	6.457265217	6.760491547	6.528969805	7.262218409	6.58224219
AT4G14770	4.73121174	4.341763608	4.21458109	4.260020301	4.238907015	4.295953064	4.429185479	4.264960127
AT4G14780	3.582981258	3.658249038	3.338235063	3.512690866	3.687321804	3.432088177	3.526488453	3.544033616
AT4G14790	4.867580727	5.014259594	5.031752104	4.829877372	5.173364584	4.915617602	4.971197475	4.972953186
AT4G14810	3.1687933	2.839484835	3.051126576	3.078242803	3.118484988	3.109431916	3.01980157	3.102053236
AT4G14820	3.863145724	4.083674512	3.787772072	4.066563143	3.983874102	3.843265751	3.911530769	3.964567665
AT4G14840	3.859384632	3.833413693	3.785706361	3.756654981	3.959219735	4.011606021	3.826168229	3.909160246
AT4G14850	3.546642973	3.5195416	3.474357597	3.644092778	3.55989646	3.277377999	3.513514057	3.493789079
AT4G14920	6.526826183	6.526950067	6.51345401	6.199954795	7.018016827	6.52219359	6.522410087	6.580055071
AT4G14940	3.971958642	3.66925328	3.997834235	4.361838068	4.104658989	3.789518698	3.879682052	4.085338585
AT4G14970	3.331881791	3.454958042	3.296257055	3.154466021	3.098004279	3.453914218	3.361032296	3.235461506
AT4G14980	2.903164147	2.908630629	3.000223149	3.014487919	2.921056172	2.777627771	2.937339308	2.904390621
AT4G15020	4.688290154	5.030260156	4.965840216	4.901438689	4.974276187	5.087316104	4.894796842	4.987676993
AT4G15030	4.166727442	3.923081561	4.131129834	3.843855514	4.089961818	3.732616687	4.073646279	3.88881134
AT4G15040	3.267924772	3.284143932	3.11772698	3.463621258	3.532861814	2.946513738	3.223265228	3.31433227
AT4G15060	2.951647881	3.244377938	3.096571887	3.152587402	2.977534765	3.096105953	3.097532569	3.075409373
AT4G14530	2.609376261	2.67743892	2.676801544	2.674879133	2.727552724	2.637999762	2.654538908	2.680143873
AT4G14540	8.423422939	8.119424315	8.450914496	8.717036691	8.497530503	8.459332919	8.331253917	8.557966704
AT4G14550	4.999957042	4.761279092	5.075279235	4.645737025	4.212208951	4.285740065	4.945505123	4.38122868
AT4G14570	6.303292444	6.485632093	6.690996698	6.313275566	6.484680618	6.725205053	6.493307078	6.507720412
AT4G14170	4.205613091	4.106539939	4.06627591	4.016079162	4.075877896	4.306978952	4.12614298	4.13297867
AT4G14180	2.954206233	2.83281697	2.980587942	2.898195331	2.932019678	2.988854698	2.922537048	2.939689902
AT4G14190	6.559251243	6.207259504	6.362884822	6.153758184	5.917817929	6.207851998	6.37646519	6.093142704
AT4G14200	4.083119751	4.235901888	4.043107761	3.726939558	4.021916956	3.935223416	4.1207098	3.89469331
AT4G14220	6.647913487	7.079252195	6.913389727	6.867630735	6.929867222	7.21865507	6.880185136	7.005384342
AT4G14230	7.771538411	7.73152292	7.373511322	7.623065709	7.485554652	7.641591552	7.625524218	7.583403971
AT4G14240	6.203202316	6.155367851	6.221023487	6.725735846	6.461808765	6.7409402	6.193197885	6.64282827
AT4G14270	9.964947757	9.757302721	9.948600315	9.782785856	9.461970296	9.984490418	9.890283598	9.74308219
AT4G14280	3.616043735	3.458669854	3.391303431	3.552956665	3.679915422	3.662891916	3.48867234	3.631921334
AT4G14290	3.929626271	3.696429685	4.089745192	4.087071088	4.069534599	4.004907337	3.905267049	4.053837675
AT4G14300	8.823434987	8.685584688	8.538977394	8.861512351	8.772208099	8.733244266	8.68266569	8.788988239
AT4G14310	4.953690017	4.832998417	4.945652615	4.998033925	4.656516714	4.890862687	4.91078035	4.848471109
AT4G14330	3.088078001	2.9386127	2.830137605	3.146669009	2.957490132	2.993888347	2.952276102	3.032682496
AT4G14350	6.760399375	6.723112382	7.040053094	6.54252522	6.497783365	6.701953697	6.841188284	6.580754094
AT4G14368 /// AT4G14370	2.824697255	2.71389301	2.631095718	2.799728612	2.73981975	2.591353137	2.723228661	2.7103005
AT4G14380	4.304426348	4.251241117	4.509220594	4.291280037	4.136944331	3.925974787	4.354962686	4.118066385
AT4G14390	4.795551875	4.903521736	4.822323661	4.826629133	5.079167826	4.824598016	4.840465757	4.910131658
AT4G14440	8.60819899	7.265696789	7.976531852	8.19478141	7.296185124	8.664516485	7.950142544	8.051827673
AT4G14450 /// AT4G14455	3.881273912	4.092418902	3.97565299	4.053259418	4.149381548	4.164581593	3.983115268	4.12240752
---	2.971170601	3.084513407	2.928555532	2.773351808	2.963256581	2.933891012	2.994746513	2.890166467
---	3.145427398	3.332423747	3.072477744	3.086819333	3.190684098	3.199485416	3.183442963	3.158996282
AT4G14480	5.207931992	5.408995843	6.060456493	4.452783256	5.188464032	5.017574933	5.559128109	4.886274074
AT4G14490	2.84785997	2.72970725	2.977513617	2.859866597	2.85736788	2.78736446	2.851693612	2.834866312
AT4G14510	5.645206739	5.621611857	5.837531098	5.538734646	6.289142121	5.36538186	5.701449898	5.731086209
AT4G13990	4.584284118	4.513672129	4.439460671	4.719695207	4.443650849	4.516243382	4.512472306	4.559863146
AT4G14050	3.784102325	3.809823788	3.541641814	3.645671835	3.940811005	3.641954599	3.711855976	3.74281248
AT4G14070	8.282787072	8.19367322	8.134428511	8.122713285	8.12971765	8.226717215	8.203629601	8.15971605
AT4G14080	3.088078001	2.921806552	2.890606083	2.874301957	2.86068787	2.935961675	2.966830212	2.890317167
AT4G14096 /// AT4G14103	3.310400543	3.52852	3.556351251	3.6495302	3.575190991	3.698771689	3.465090598	3.641164293
AT4G14090	3.523926882	3.506164547	3.499391914	3.712941046	3.577900029	3.605932669	3.509827781	3.632257915
AT4G14160	8.076646002	8.023034569	8.204252925	8.051101426	8.16198652	7.953798147	8.101311165	8.055628698
AT1G56700	8.944595454	9.275804663	9.811576956	9.516444232	9.863645045	9.627690891	9.343992358	9.669260056
AT1G56600	7.88757306	7.831426206	8.241433453	6.113631398	6.02952832	6.314125873	7.986810906	6.15242853
AT1G56650	2.834664427	3.078187255	2.972814117	2.736994696	3.043343309	3.029782249	2.9618886	2.936706751
AT1G56580	8.551170777	8.333582874	8.529494204	8.418341452	8.23135186	8.877485119	8.471415952	8.509059477
AT1G25360	3.94710386	4.048272768	3.982336502	4.171265309	4.276794272	3.868340057	3.992571043	4.105466546
AT1G25350	7.914579687	7.839494744	7.725499004	7.651301784	7.740295579	7.665964568	7.826524478	7.685853977
AT1G25290	6.237858878	6.030557445	5.857142477	6.326476859	6.355315485	6.253908558	6.041852933	6.311900301
AT1G25280	8.020920288	8.075816494	7.938344304	7.862989899	7.90303025	7.951439413	8.011693695	7.905819854
AT1G25270	2.763953852	2.833552154	3.019922303	2.631144279	2.697963555	2.605651759	2.872476103	2.644919864
AT1G25250	3.930810653	3.861344884	3.754788162	4.025652249	4.136944331	3.899986308	3.848981233	4.020860963
AT1G25240	3.332738893	3.543772235	3.387105388	3.309076656	3.399171889	3.39514737	3.421205505	3.367798638
AT1G25230	8.640634539	8.109588663	9.05638047	8.504749031	8.286473166	8.140688291	8.602201224	8.310636829
AT1G24822 /// AT1G24996 /// AT1G25097	7.840022927	7.45452399	7.495520213	7.13809484	8.4892412	7.727051507	7.596689043	7.784795849
AT1G25260	8.945454561	8.935110381	8.778136764	9.333317033	9.180469879	9.248170054	8.886233902	9.253985655
AT1G25330	2.850045429	2.680385032	2.747796791	3.103605179	2.959530967	2.782444655	2.759409084	2.948526934
AT1G25370	4.887923898	5.554887867	5.577201756	4.891451494	4.944265595	5.221270368	5.340004507	5.018995819
AT1G25275	10.75978722	11.29173636	11.34432637	11.53081917	11.40221463	11.35633477	11.13194998	11.42978952
AT1G25340	3.423169775	3.441209141	3.342637581	3.404518475	3.387249871	3.3622336	3.402338832	3.384667315
AT1G25320	6.709708798	6.391521435	6.472025939	6.422967416	6.455203441	6.435727684	6.524418724	6.43796618
AT1G24764	5.974688297	5.706453954	5.870456868	5.960120253	5.585951051	5.673028894	5.85053304	5.739700066
AT1G24851 /// AT1G25025 /// AT1G25112 /// AT1G25180	2.928729596	2.790528996	2.481383615	2.819971552	2.682758153	2.802828115	2.733547402	2.768519273
AT1G24706	4.004204409	4.023088523	4.046983732	4.14774512	3.858927804	4.129618897	4.024758888	4.045430607
---	3.041506372	3.13550732	3.191782103	3.282439929	3.141512383	2.953530999	3.122931932	3.12582777
AT1G24706	6.741129201	6.703441491	6.841465736	6.300597349	6.889558798	5.999084545	6.762012143	6.396413564
AT1G24735	4.802810629	4.735565777	4.779211369	4.721295661	4.575479047	4.278765604	4.772529258	4.525180104
AT1G24793 /// AT1G24800 /// AT1G24880 /// AT1G24881 /// AT1G25054 /// AT1G25055 /// AT1G25141 /// AT1G25210 /// AT1G25211	10.28296163	10.32371818	10.28127717	10.26826243	10.36526932	10.33841738	10.29598566	10.32398304
AT4G13960	2.835766813	2.942605388	2.860509126	2.92679918	2.676663546	2.808973848	2.879627109	2.804145525
AT4G13985	2.98614635	2.840856719	2.970185916	3.02581911	2.945463513	2.86387175	2.932396328	2.945051458
AT1G56540	2.900834044	3.185445398	3.196854674	2.745724147	2.946106536	2.895245276	3.094378039	2.862358653
AT1G56530	2.615356445	2.423362722	2.574035577	2.420220536	2.356665366	2.511980946	2.537584915	2.429622283
AT1G56620	3.406602751	3.406044683	3.339646634	3.340166243	3.542331119	3.145876865	3.384098023	3.342791409
AT1G56720	6.330240063	5.503582918	6.036704027	6.686929563	6.408792303	6.468317442	5.956842336	6.521346436
AT1G28270	3.341858239	3.276356408	3.433129116	3.28343256	3.205393121	3.442729697	3.350447921	3.310518459
AT1G28260	7.844358275	7.31856994	7.653826738	7.193766656	7.506576285	7.256345271	7.605584984	7.318896071
AT1G28240	7.222309482	7.347870345	7.20317502	7.133336868	6.962607093	6.906991014	7.257784949	7.000978325
AT1G28220	3.784231422	3.870171147	3.683570516	4.135095588	3.873606183	3.798459046	3.779324362	3.935720272
AT1G28190	5.147458129	6.340899379	5.793204262	4.85826776	5.134292187	5.407674408	5.76052059	5.133411452
AT1G28170	2.788614496	2.759280379	3.328294543	2.863906458	3.049419416	2.855920077	2.958729806	2.923081984
AT1G28327	3.00910204	2.87980738	2.672273472	2.842161293	2.791063944	2.654284478	2.853727631	2.762503238
AT1G28250	6.55226841	6.659154195	6.451128374	7.032234012	6.760194545	7.228303103	6.55418366	7.006910553
AT1G28280	7.863692767	7.830983673	7.993363798	7.802493665	7.819989545	7.783861342	7.896013413	7.802114851
AT1G28200	8.258984439	8.489193676	8.771152225	8.380150747	8.26853692	8.421427709	8.506443447	8.356705125
AT1G28330	10.65295833	10.72806412	11.20027039	10.83912823	11.1363943	10.60624571	10.86043095	10.86058941
AT1G28300	2.773442563	2.805302047	2.981527946	3.0641748	3.041421271	2.889140859	2.853424185	2.998245643
AT1G28210	5.244575411	5.239238946	5.621200056	5.725670793	5.499344286	5.367215453	5.368338138	5.530743511
AT1G28230	7.580335185	7.842769448	8.142843294	7.396718022	7.103492287	7.437796113	7.855315976	7.312668807
AT1G56710	3.440334799	3.344360265	3.355423453	3.239129603	3.289707752	3.285215585	3.380039506	3.27135098
AT1G56690	3.73782353	3.730469136	3.691344917	3.800829036	3.885166745	3.55751751	3.719879194	3.747837764
AT1G56680	2.920579775	3.085233328	2.882126536	2.969632919	3.099530372	2.998971885	2.962646546	3.022711725
---	3.228049665	3.308315426	3.361403597	3.513848934	3.442636613	3.264189445	3.299256229	3.406891664
AT1G56670	4.191131593	3.668943351	3.672241738	5.10760251	4.42695488	4.881293458	3.844105561	4.805283616
AT1G56660	3.392182553	3.302498115	3.091523645	3.178289564	3.225208769	3.281306174	3.262068104	3.228268169
AT1G56610	6.721744375	6.633902914	6.837250605	6.398726301	6.664829777	6.46981522	6.730965965	6.511123766
AT1G56590	7.040593314	6.795880926	6.816776147	7.116970051	7.028165838	6.960136179	6.884416796	7.035090689
AT1G56570	4.457486083	4.228910755	4.371754649	4.411361723	4.176071031	4.257643127	4.352717162	4.28169196
AT1G56560	7.277527291	7.310051902	7.141311718	7.197588728	7.233475731	7.184085205	7.242963637	7.205049888
AT5G08750	6.629708104	6.578240439	6.391257557	6.516981352	6.832454365	6.72576771	6.5330687	6.691734476
AT5G22030	6.645051306	6.523046383	6.571941032	6.583384924	6.859342479	6.346808234	6.580012907	6.596511879
AT5G22000	8.679903463	8.751452044	8.864298287	8.746666087	9.040698338	8.660603271	8.765217931	8.815989232
AT5G22220	5.455540616	5.513941269	5.046666048	5.078736186	5.283389875	5.553838246	5.338715978	5.305321436
AT5G22060	8.704272227	8.959384744	8.490598184	8.663861198	8.675264312	8.902151141	8.718085052	8.747092217
AT1G28320	7.172881377	7.165001354	7.172405405	6.86420908	7.271804313	7.105649351	7.170096045	7.080554248
AT1G28290	5.036117896	4.434474285	4.493341847	4.748760506	5.163762936	3.517599798	4.654644676	4.476707747
AT5G04120	2.965514272	3.000316545	3.07883679	3.075193932	2.95566186	3.106442236	3.014889202	3.045766009
AT5G04230	5.979383926	6.073070594	6.204122048	6.143414437	6.958443383	5.713866277	6.085525523	6.271908032
AT5G04240	6.836236437	6.658962544	6.771148006	6.248631894	6.897819931	6.286733756	6.755448996	6.477728527
AT5G04150	2.991023872	4.351278664	3.483726783	3.725529867	3.883269793	3.399903803	3.60867644	3.669567821
AT5G04260	8.601757023	8.726213529	8.760142005	8.842893522	8.735255139	9.102179221	8.696037519	8.893442627
AT5G04170	7.058031429	7.561888706	7.650648738	7.690641975	7.543418342	7.748155978	7.423522958	7.660738765
AT5G04270	5.751848942	5.534880653	5.620922718	5.675805294	5.708344974	5.90284862	5.635884104	5.762332963
AT5G04190	4.579223596	4.43101457	6.270248903	4.698600668	4.377106989	4.218921555	5.09349569	4.431543071
AT5G04200	3.278966837	3.11178578	4.510984846	3.662891916	3.423955394	3.923259243	3.633912488	3.670035518
AT5G04160	6.122255487	5.831156772	5.436194845	7.109027042	6.622105534	7.260798797	5.796535701	6.997310458
AT5G04250	6.837454022	7.54450135	6.76183509	6.278182711	6.242915608	6.334682562	7.047930154	6.285260294
AT5G04180	4.601956822	4.521320952	4.620947664	4.470069398	4.3794122	4.43462071	4.581408479	4.428034103
AT5G04140	11.05994658	10.75639459	10.64542456	10.19016693	10.82505488	9.99923971	10.82058858	10.33815384
AT5G04220	5.149029319	5.152188415	5.958079859	4.523665772	5.550065975	4.599160417	5.419765864	4.890964055
AT5G04380	2.880621137	2.800564351	2.995428386	2.980887495	2.832920345	2.645582644	2.892204625	2.819796828
AT5G04290	5.675561741	5.381672992	5.793318923	5.091399703	5.963173908	4.765960465	5.616851219	5.273511359
AT5G04390	2.949624933	2.871897518	2.832439784	3.263322965	3.027944376	3.062521799	2.884654078	3.117929713
AT5G04310	5.257598549	5.345621099	5.36580506	5.059091299	5.491473779	5.075938551	5.323008236	5.208834543
AT5G04400	3.126848912	3.03834978	3.050042852	3.10482932	3.050042852	3.190798222	3.071747181	3.115223465
AT5G04310	3.589168852	3.561391875	3.692827739	3.776258145	3.700946903	3.378717975	3.614462822	3.618641008
AT5G04320	5.153279422	5.206730801	4.481926253	5.005864141	5.133190556	5.046163979	4.947312159	5.061739559
AT5G04330	5.395869526	5.510259649	5.493501916	5.135769373	5.18280005	5.253625446	5.466543697	5.190731623
AT5G04340	5.972356875	7.156433179	6.66455295	5.117203549	5.156445003	5.726413976	6.597781001	5.333354176
AT5G04360	8.197917627	7.849321619	7.909987733	7.78684023	8.059674196	7.598527986	7.985742326	7.815014137
AT5G04370	2.765018813	3.071108101	2.809506093	2.509330285	2.827638978	2.749452692	2.881877669	2.695473985
AT5G04280	7.629590071	7.686760204	8.087217068	7.506654328	7.679505909	7.399202421	7.801189114	7.528454219
AT5G08670 /// AT5G08690	10.74807616	10.63494001	10.25823346	10.69199567	10.94624523	10.57095886	10.54708321	10.73639992
AT5G08740	7.265886457	7.125191816	7.026886863	7.232586023	6.955162425	7.383161923	7.139321712	7.190303457
AT5G33390	4.636525179	4.568155347	4.50751571	4.628160192	4.622568306	4.54485178	4.570732079	4.598526759
AT5G04110	7.079318529	6.843774043	7.095705927	6.883735692	7.185892532	7.089226994	7.006266166	7.052951739
AT5G04110	4.408414498	4.44059277	4.499788429	4.381083931	3.855310342	4.254826906	4.449598566	4.163740393
AT5G04210	3.493764372	3.076309836	3.308772043	3.448070166	3.533090684	3.330456642	3.29294875	3.437205831
AT1G73450 /// AT1G73460	7.031997682	7.030584328	7.000500689	6.485366407	7.024473605	6.610123105	7.021027566	6.706654372
AT1G73430	5.437117787	5.472597778	5.549637958	5.514157968	5.569250308	5.537665487	5.486451174	5.540357921
AT1G73400	5.609544709	5.566918234	5.753738015	5.515704945	5.679003828	5.581282091	5.643400319	5.591996955
AT1G73390	7.512583279	7.311320733	7.008131873	7.127841118	6.906217064	7.081167471	7.277345295	7.038408551
AT1G73370	4.818249822	4.704427292	4.905483134	5.032481954	4.667104422	4.596331401	4.809386749	4.765305926
AT1G73360	3.369362291	3.422007594	3.22803069	3.233517154	3.453385513	3.693651712	3.339800192	3.460184793
AT1G73350	5.115335918	5.265762721	5.029730453	5.21865926	5.201155855	5.102932899	5.136943031	5.174249338
AT1G73340	3.845679816	3.705055935	3.806807316	3.917991762	3.701943386	3.615326103	3.785847689	3.745087084
AT1G73490	8.047854976	8.15513688	8.157861404	7.950372463	7.880175152	8.034674342	8.12028442	7.955073986
AT1G73470	9.51961719	9.313394296	9.243992514	9.285729321	9.157279597	9.184820996	9.359001333	9.209276638
AT1G73500	8.535342649	8.674591611	9.162124703	7.85754062	8.040379391	8.235355686	8.790686321	8.044425232
AT1G73440	5.997037365	6.030224672	6.058887681	6.102600249	6.055869963	5.922370531	6.028716573	6.026946914
AT1G73380	7.177620029	7.005781001	7.023061986	7.02999617	7.132751625	7.288635744	7.068821005	7.15046118
AT1G73480	5.873176117	7.999792096	7.291236214	5.318719865	5.292302228	5.202079616	7.054734809	5.271033903
AT1G73410	2.690661056	2.666149345	2.642765777	2.694378292	2.651873262	2.812002931	2.666525393	2.719418162
AT1G73330	3.160139982	3.349421783	3.075420146	3.237439387	3.310227053	3.220344151	3.19499397	3.25600353
AT1G44160	2.953993704	2.825699695	2.946924548	2.913286976	3.013443673	3.190798222	2.908872649	3.03917629
AT1G44130	2.91625758	2.968923383	2.825626639	2.816307527	3.035394404	2.868218026	2.903602534	2.906639986
AT1G44110	3.770883365	3.519409579	3.517470557	4.019394393	3.917991762	3.922306642	3.602587834	3.953230932
AT1G44100	7.402092277	7.643160831	7.715359967	7.440105184	7.487296119	7.739277259	7.586871025	7.555559521
AT1G44120	3.174148533	3.182063533	3.233233802	3.176242595	3.297544664	3.088078001	3.196481956	3.18728842
AT1G44170	7.488594531	7.451049608	7.944322761	7.706962355	7.780677512	7.829532542	7.627988967	7.772390803
AT1G51080	4.892545152	4.894200972	4.767976647	4.733383818	4.831038202	4.588115459	4.851574257	4.717512493
AT1G51110	8.208734169	7.750117397	7.436047971	8.021648593	7.561924995	8.006461093	7.798299846	7.863344894
AT1G51110	9.08654232	8.43597694	7.899537117	8.409833794	8.64588374	8.385270981	8.474018792	8.480329505
AT1G51070	6.732228924	6.683119684	6.918084518	7.170751877	6.989855242	7.228717903	6.777811042	7.129775007
AT1G51100	5.759330776	5.254769723	5.041142559	5.268354144	5.159840908	5.698133787	5.351747686	5.375442946
AT1G51140	8.708769978	8.054712625	8.390421175	8.340699589	8.001441795	8.279759535	8.384634593	8.207300306
AT1G51090	6.841744961	6.825166162	7.357573057	6.497181456	6.658506528	6.561036592	7.008161393	6.572241525
AT1G51060	7.915531882	7.922004435	7.318398644	8.726250188	7.580756009	8.806857285	7.718644987	8.371287827
AT1G25682 /// AT1G25988	7.135832404	7.303989739	7.574616112	7.449397909	7.57902197	7.48626117	7.338146085	7.504893683
AT1G35150	2.683363458	2.845248013	2.668309835	2.830397833	2.737118819	2.696041332	2.732307102	2.754519328
---	2.552509944	2.571256763	2.53690824	2.473304858	2.466252028	2.474827263	2.553558316	2.471461383
AT1G35183	2.562140128	2.684760867	2.699061423	2.270088833	2.619391104	2.443899037	2.648654139	2.444459658
AT1G35210	3.543181341	3.422092073	3.621245813	3.513837761	3.606713459	3.513837761	3.528839742	3.544796327
AT1G35190	6.165626047	6.678224289	7.247849945	6.837731411	6.843590343	6.599528802	6.697233427	6.760283519
AT1G35140	4.106602752	4.608175908	5.574349232	3.572103137	4.348338946	3.803964852	4.763042631	3.908135645
AT1G32240	5.560650699	5.450844129	5.669351192	5.415859421	5.38961616	5.2475136	5.560282007	5.350996394
AT1G66900	7.919192905	8.145580216	8.473692808	7.878489061	7.728352387	8.003609961	8.179488643	7.87015047
AT1G66910 /// AT1G66920	8.047312914	7.906631453	8.05312514	7.2016698	7.680471794	7.417299279	8.002356502	7.433146958
AT1G66890	8.009875539	7.85624056	8.123834289	7.777069444	7.844874166	8.078963803	7.996650129	7.900302471
AT1G27880	3.887854538	3.419087143	3.561823695	3.893048485	3.553705502	3.921125468	3.622921792	3.789293152
AT1G27850	6.887773019	6.468208589	6.526638299	6.357232743	6.483506429	6.37779968	6.627539969	6.406179617
AT1G19750 /// AT1G27840	6.082542132	5.725295711	5.788753361	5.901285224	5.615336596	5.920880405	5.865530401	5.812500742
AT1G33600	8.589756213	8.526806414	8.448964289	8.00219863	8.481768725	8.642475652	8.521842305	8.375481002
---	2.746500059	2.689284318	2.700558583	2.792964726	2.962172819	2.787625615	2.71211432	2.84758772
AT1G33610	3.348715204	3.409914126	3.33971285	3.523419541	3.234401818	3.185669965	3.36611406	3.314497108
AT1G33590	9.936051988	10.50365881	10.37291963	10.12421955	9.88206724	10.1535266	10.27087681	10.05327113
AT1G30220	4.25673751	4.181823178	3.934867818	4.260772883	4.452149572	4.305955375	4.124476169	4.339625943
AT1G30240	5.548527718	5.699852319	5.487554777	5.723057523	6.581283316	5.884806313	5.578644938	6.063049051
AT1G30250	10.90764691	10.4885301	10.57198486	11.63202204	11.6518507	11.46975171	10.65605396	11.58454148
AT1G30300	5.690987121	5.909980272	5.92583002	5.660462042	5.802321172	5.626260467	5.842265804	5.696347894
AT1G30290	6.153099845	6.100674176	6.030710301	5.861952077	6.235924874	5.766617957	6.094828107	5.954831636
AT1G30210	7.209686299	7.085544837	7.043232452	7.405701848	7.271306191	7.495290213	7.112821196	7.390766084
AT1G30270	6.601389016	6.602259271	7.039709724	6.882701277	7.04432452	6.742920668	6.747786004	6.889982155
AT1G30260	11.22647564	10.77301486	10.65954626	11.4437145	11.11832921	11.23337065	10.88634559	11.26513812
AT1G73540	6.795140738	5.811968436	5.442400245	5.20522544	5.286737226	5.477060189	6.01650314	5.323007618
AT1G73530	7.088032041	7.083570146	6.780970587	7.488072855	6.886757425	7.467079969	6.984190925	7.28063675
AT1G73510	2.768873852	2.930776485	2.805715633	2.901688598	2.897286494	2.890250747	2.83512199	2.896408613
AT1G45688	8.626338699	8.462511383	8.337950454	8.903815182	8.342739748	9.057420492	8.475600179	8.767991807
AT1G45976	8.311096476	8.35042463	8.629195838	8.176377551	8.252360447	8.137465564	8.430238981	8.188734521
AT1G35200	3.498903202	3.244234443	3.159469345	3.24930061	3.493301543	3.235913716	3.300868997	3.326171956
AT1G35170 /// AT1G35180	5.368889562	4.631688873	4.820203759	5.615826223	5.101983827	5.789624686	4.940260731	5.502478245
AT1G32190	4.928548574	4.712663975	4.966525119	6.771826332	7.582569101	6.680576003	4.869245889	7.011657145
AT1G32180	3.170346687	2.966414868	3.212727707	3.165293506	3.017145348	3.028572032	3.116496421	3.070336962
AT1G32150	6.320158761	6.264357941	6.413895122	6.304792986	6.202415288	6.081660453	6.332803941	6.196289576
AT1G32130	8.50709853	8.44290822	8.590382518	8.459277246	8.601362117	8.42052595	8.513463089	8.493721771
AT1G32120 /// AT4G26630	5.67343282	5.492015191	5.636958431	5.731973276	5.816695191	5.519141402	5.600802147	5.689269956
AT1G32090	6.085113867	5.29642506	5.573593156	5.087850528	5.145114587	5.244565179	5.651710694	5.159176765
AT1G32200	8.144506979	7.922625247	7.835039841	7.851980105	8.052079334	7.96321822	7.967390689	7.95575922
AT1G32210	9.242988444	9.263327346	9.297039284	9.764490681	9.440335804	9.745876528	9.267785025	9.650234338
AT1G32100	4.590775517	4.393273557	5.499122813	5.197450523	4.811878562	5.837084147	4.827723962	5.282137744
AT1G32220	9.676440777	9.328614926	8.829425079	9.389136752	9.32943085	9.678168949	9.278160261	9.46557885
AT1G32170	6.883789783	6.780221926	7.734622325	7.44348451	7.012004232	7.005233847	7.132878011	7.153574196
AT1G32160	9.049247389	8.750334946	8.752802709	8.865519034	9.104573005	8.811877681	8.850795015	8.92732324
AT1G32230	9.285906935	9.321983379	9.842983467	9.112415519	9.41484803	9.087624321	9.483624594	9.204962623
AT1G45230	8.294315575	7.981129064	8.025371263	8.392522933	8.136907217	8.292218647	8.100271967	8.273882932
AT1G45545	2.890009826	3.024779272	2.876233032	3.089679447	2.967451468	2.980203603	2.93034071	3.012444839
AT1G45616	3.025512049	3.185445398	3.061712838	3.153469461	3.108793495	3.130352518	3.090890095	3.130871825
AT1G46264	5.045301707	5.309757554	4.543779718	6.042588576	5.275672007	6.065618106	4.96627966	5.79462623
AT1G46912	2.834745643	2.79248218	2.727255584	3.035296332	2.89559604	2.924052662	2.784827802	2.951648345
AT1G46840	2.878759924	2.697103505	2.730104513	2.880438706	2.748303008	2.830815677	2.768655981	2.819852464
AT1G47128	11.45269566	11.45099155	11.66193603	11.43238701	11.67004537	11.39101625	11.52187441	11.49781621
AT1G46696	3.220720265	3.123737036	3.158151272	3.306292105	3.098642758	3.217790838	3.167536191	3.207575234
AT1G46336	2.357853358	2.572650635	2.440034494	2.565299223	2.717639191	2.496873516	2.456846162	2.593270643
AT1G45474	10.24192315	9.900085142	10.05512272	10.13941059	10.10170623	10.17206041	10.06571034	10.13772574
AT1G46768	5.583368521	5.07254476	5.456419507	6.118496004	6.115553544	6.460908234	5.370777596	6.231652594
AT1G58470	4.49929225	4.589130592	4.569832052	4.565476784	4.67317683	4.564675964	4.552751631	4.601109859
AT1G58440	7.817741934	7.427057973	7.499207369	7.781021721	7.791767919	8.312924945	7.581335759	7.961904862
AT1G38065 /// AT1G38131	6.070327073	5.637729574	5.638637989	6.114656052	5.827709731	5.93432519	5.782231545	5.958896991
---	2.77124283	2.780660171	2.760920669	2.777866994	2.701470964	2.864781292	2.770941223	2.781373083
---	2.614461789	2.64964924	2.67936586	2.764645999	2.759827273	2.764161989	2.64782563	2.76287842
AT1G49920	3.51036044	3.307761303	3.539810522	3.345067142	3.256414612	3.236319835	3.452644088	3.279267196
AT1G49910	3.345067142	3.35117197	3.399143788	3.600321035	3.126063114	3.501555479	3.365127633	3.409313209
AT1G26090	6.007571901	6.164390807	6.196162872	6.07056514	6.13311141	6.0073988	6.122708527	6.07035845
AT1G26210	4.45274934	4.611648177	4.541815714	4.625894708	4.347340609	4.618037012	4.53540441	4.53042411
AT1G26160	7.911022026	7.747820331	7.546251834	8.115222293	7.799104584	7.768862006	7.735031397	7.894396294
AT1G26100	5.835296835	5.676432803	5.848975207	6.276542983	5.785662669	6.194398334	5.786901615	6.085534662
AT1G26310	3.21170476	3.150818662	3.430649113	3.294930061	3.402152062	3.175232066	3.264390845	3.290771396
AT1G26320	3.982986782	4.217395304	4.143958215	3.742957425	3.99547454	3.986108722	4.1147801	3.908180229
AT1G26270	8.305873967	8.189018985	8.225579702	8.213507319	8.636861334	7.870746238	8.240157551	8.24037163
AT1G26110	8.336866009	8.282740334	8.334096381	8.07672229	8.441010278	7.747633066	8.317900908	8.088455211
AT1G57906	3.215191457	3.239997054	3.106563999	3.190798222	3.135484244	3.098028731	3.187250837	3.141437066
AT1G57943	3.273368287	2.995717293	3.191995759	3.465134093	3.354136494	3.319433246	3.15369378	3.379567944
AT1G57870	7.804018842	7.746570052	8.080898768	7.840904336	7.859521759	7.863592493	7.877162554	7.854672863
AT1G57850	3.284806737	3.915893678	3.375583273	4.326755464	3.92228992	3.749767499	3.525427896	3.999604294
AT1G57830	3.42424885	3.545525629	3.360871418	3.495803316	3.267642389	3.438800328	3.443548632	3.400748678
AT1G57820	5.426830737	5.018747052	4.404375958	5.505360655	5.061934453	5.568094395	4.949984582	5.378463168
AT1G57780	2.706948749	2.879813638	3.027705888	2.952469137	2.979583824	2.859118408	2.871489425	2.930390456
AT1G57790	7.145205322	6.932751931	7.359352394	7.280868871	7.195008369	7.181124394	7.145769882	7.219000545
AT1G48840	5.855058628	5.867614123	5.815476703	5.744404706	5.808928089	5.73708927	5.846049818	5.763474022
AT1G48850	8.109172378	8.324589883	7.991792666	8.352097353	8.360776968	8.336827006	8.141851642	8.349900442
---	4.192267472	3.883110991	4.032224952	4.018143685	3.905555049	3.861796428	4.035867805	3.928498387
---	3.143063631	3.001260302	3.086177771	3.008254194	3.350945336	2.965415073	3.076833901	3.108204868
AT1G42190	2.725038028	2.921722051	2.87547245	3.010405907	2.752893161	2.702371059	2.840744176	2.821890042
---	2.36925733	2.429379845	2.320629074	2.624268212	2.36473289	2.42412472	2.37308875	2.471041941
AT1G58450	2.663973815	2.74580218	2.842571558	2.499088439	2.686134072	2.673203544	2.750782518	2.619475352
AT1G58410	3.195510022	3.048278752	3.0713131	2.800768406	2.970811048	2.923511877	3.105033958	2.898363777
AT1G58390	3.166984726	3.109318594	3.056142025	3.166298482	3.091480774	2.957198235	3.110815115	3.071659164
AT1G58420	4.438746728	4.506389394	4.179860272	3.979339578	3.820901849	3.751072549	4.374998798	3.850437992
AT1G58380 /// AT1G58684 /// AT1G58983 /// AT1G59359	10.93832288	11.11973472	10.72976741	11.31841581	11.21292634	11.40080413	10.929275	11.31071543
AT1G58430	2.802530168	2.884726214	2.905891843	3.088078001	2.898808025	3.122974149	2.864382742	3.036620058
AT1G26180	7.677757601	7.43213407	7.193317553	7.692001683	7.680282294	7.531484607	7.434403075	7.634589528
AT1G26170	6.505869181	6.543910986	6.565314237	6.583633834	6.517082779	6.34846673	6.538364801	6.483061114
AT1G26150	7.231017487	6.678076549	6.602308426	5.832545968	7.001384764	5.50877231	6.837134154	6.114234347
AT1G26130	6.236750217	5.868743768	5.712529246	5.786958931	5.917258916	5.737232588	5.939341077	5.813816812
AT5G11050	3.627771026	3.320278394	3.470185997	3.661403448	3.622021246	3.316015488	3.472745139	3.533146727
AT5G13480	6.099940705	5.918951439	6.009995647	5.754560912	6.235924874	5.784489322	6.009629264	5.924991703
AT5G13520	5.183168438	4.518909471	4.562099526	4.498326739	4.765880369	4.703395697	4.754725812	4.655867602
AT5G13530	3.36235437	3.413168669	3.507751618	3.410978777	3.559810739	3.463129778	3.427758219	3.477973098
AT5G13530	5.916364285	5.877711889	6.044322263	5.284906951	6.190993069	5.260239973	5.946132812	5.578713331
AT5G13510	10.25635358	9.988821015	9.627117056	10.22904132	10.00720992	10.1013207	9.95743055	10.11252398
AT5G13500	7.05279181	7.199686838	7.240105276	7.274148315	6.957392686	7.243898385	7.164194641	7.158479795
AT5G13490	5.744165036	7.061885899	5.785088285	6.192761248	5.881800299	6.967204655	6.197046407	6.347255401
AT5G13550	6.695525822	7.427498016	7.349358269	6.862691497	6.642145104	6.913641237	7.157460702	6.806159279
---	3.14086973	3.106253577	3.232961388	3.023017152	3.000096612	3.018267365	3.160028232	3.01379371
---	3.070217757	2.988202755	2.803797501	2.880436712	3.003317946	3.131763124	2.954072671	3.005172594
AT5G28280	3.094964311	3.109401116	3.089407392	2.803505139	3.030114828	3.034831162	3.097924273	2.956150376
AT5G28290	5.592864607	5.670653732	4.946227645	5.191394711	5.275672007	5.588147738	5.403248661	5.351738152
AT5G28310	4.876621607	4.89095986	4.611475062	4.806875684	5.022358709	5.169631632	4.793018843	4.999622008
AT5G28300	5.277759509	5.016418287	5.17375215	4.467101272	4.506520799	4.670325806	5.155976649	4.547982626
AT5G01010	8.622428163	8.82536992	8.945818725	8.708543731	8.750279667	8.89524691	8.797872269	8.784690103
AT1G58050 /// AT1G58060	5.876025907	5.771195594	5.553219792	5.498899697	6.074013028	5.394661277	5.733480431	5.655858001
AT1G58070	4.180497647	4.239035259	4.644389921	4.557296122	3.920007045	4.897588075	4.354640942	4.458297081
AT1G58025	3.448184633	3.165531838	3.224354523	3.416911036	3.448468458	3.373462128	3.279356998	3.412947207
AT1G57980 /// AT1G57990	6.341836238	6.779097956	6.635355914	6.969675498	7.139480099	6.981895856	6.585430036	7.030350484
AT1G58080	8.7136855	8.580855657	8.603159842	8.635379013	8.595071732	8.350439769	8.632567	8.526963505
AT1G58030	9.273597316	9.103754879	9.584461579	9.153310236	9.459951356	8.905533595	9.320604591	9.172931729
AT1G26330	3.527601672	3.588805486	3.440796351	3.785293287	3.456054019	3.60726927	3.519067836	3.616205525
AT1G26300	7.21885301	7.149913871	7.265003939	7.22571426	7.135745782	7.462049191	7.21125694	7.274503078
AT1G26290	3.256224927	3.405491851	3.685572606	3.857768694	3.148795356	3.547990919	3.449096461	3.51818499
AT1G26300	5.877720123	5.903874352	6.013819114	5.997550643	5.891938603	6.059004885	5.93180453	5.982831377
AT1G26260	5.513491943	5.268644449	5.391584521	4.771914619	5.370473715	5.102290644	5.391240304	5.081559659
AT1G26250	3.115943971	2.920400435	2.823699044	2.605086528	2.955338851	2.785533582	2.953347817	2.78198632
AT1G26240	3.674965354	3.385863589	3.50090288	3.769614137	3.62935032	3.675149579	3.520577274	3.691371345
AT1G26230	7.788920493	7.432341978	7.532913648	7.571978696	7.785397451	7.106595411	7.584725373	7.487990519
AT1G26220	7.049374111	6.81233252	6.690239099	7.323699747	6.942643456	7.149391129	6.850648577	7.138578111
AT1G26190	5.66783527	5.707183453	5.581426916	5.785750348	5.836356305	5.690971998	5.652148546	5.771026217
AT5G09420	3.904757904	4.434060572	4.357910087	4.345518623	4.555999761	4.463963983	4.232242854	4.455160789
AT5G09430	3.030607526	3.085223549	2.888085965	3.260050491	3.025216734	3.224563823	3.00130568	3.169943683
AT5G09460 /// AT5G09461 /// AT5G09462 /// AT5G09463	7.446418139	7.424367446	7.529795739	7.671272127	7.441164424	7.199648585	7.466860441	7.437361712
AT5G09470	3.384778408	3.628007242	3.564369398	3.440851149	3.70336173	3.574109019	3.525718349	3.572773966
AT5G09500	3.184329089	3.075034481	3.037469958	3.144203529	2.785972844	3.220911754	3.098944509	3.050362709
AT5G09300	5.355986016	5.141786486	4.964756892	5.13667383	5.174669933	5.163147698	5.154176465	5.15816382
AT5G09440	8.345500611	8.634158788	8.622421266	8.033783339	8.385878207	8.072183521	8.534026888	8.163948356
AT5G09510	8.35183264	8.321684704	7.978299009	9.032086829	8.347416152	9.000638775	8.217272118	8.793380585
AT5G09390	7.251799923	7.232026737	7.253505438	7.223005394	6.994277054	7.264523701	7.245777366	7.16060205
AT5G09450	6.703954277	6.547947651	6.578682348	6.956564506	6.782017111	7.004070292	6.610194759	6.914217303
AT5G09480	3.099883872	3.113852949	3.104576908	3.108217734	2.902348182	3.381943259	3.106104576	3.130836392
AT5G09490	2.82022174	2.752212825	2.90338646	2.980587942	2.768228859	2.766925997	2.825273675	2.838580933
AT5G09220	8.924648065	9.581903143	10.34073179	8.429161982	8.717672787	8.575272946	9.615760999	8.574035905
AT5G09370	3.383896801	3.345567845	3.020766328	3.150486126	3.297997366	3.25830673	3.250076991	3.235596741
AT5G09270	6.811650128	6.941554953	6.575086118	7.262521337	7.051592208	7.57003251	6.776097066	7.294715352
AT5G09310	8.16682807	8.108157186	8.076262941	8.134872913	8.224899711	8.464287162	8.117082732	8.274686595
AT5G09230	6.816603989	6.670103865	6.677543327	6.494580962	6.907668462	6.675303149	6.72141706	6.692517524
AT5G09250	5.95334572	6.20383486	5.81534719	6.048181	5.877992635	5.892787027	5.99084259	5.939653554
AT5G09400	5.506221679	5.729670909	5.67818116	5.690961054	5.696042782	6.192602341	5.638024583	5.859868726
AT5G11020	4.898475	4.63205852	4.386395434	5.043921347	4.873357565	4.696946843	4.638976318	4.871408585
AT5G11030	5.906398581	5.801297618	5.920171163	5.675968596	5.719272822	5.716545772	5.875955787	5.703929063
AT5G11040	7.086074432	6.953943922	7.113678479	6.772835084	7.192695246	6.571141113	7.051232278	6.845557148
AT5G11060	9.559980407	9.46105871	9.514735532	9.309952922	9.293689151	9.424956193	9.511924883	9.342866089
AT5G11080	3.968777645	3.885878032	3.970739886	3.835283086	3.847146979	3.701792208	3.941798521	3.794740758
AT5G11100	3.486519154	3.263432365	3.353191138	3.689247722	3.293478851	3.485347868	3.367714219	3.489358147
AT5G11110	6.237246651	6.186299808	6.084271125	6.091860962	6.274122642	5.805676913	6.169272528	6.057220172
AT5G11090	8.451253115	8.479515255	8.677115834	8.533678993	8.309917156	8.405721841	8.535961401	8.41643933
AT5G11070	10.23111343	9.996666988	10.38975308	9.292953299	9.246349198	9.465648693	10.2058445	9.33498373
AT5G09340	2.929810342	2.617143334	2.595100688	2.734571378	2.66546828	2.798919885	2.714018121	2.732986514
AT5G09360	3.633545028	3.798326724	3.786891627	3.731085538	3.588796483	3.615098226	3.739587793	3.644993416
AT5G09380	5.606029836	5.63608856	5.567552657	5.508440549	5.471516037	5.37824788	5.603223684	5.452734822
AT5G09410	8.045009921	7.752619995	8.107197957	7.342645627	7.959763337	7.487063632	7.968275958	7.596490865
AT5G19690	8.649708214	8.635978911	8.173448417	8.923446468	8.772263677	9.171469523	8.486378514	8.955726556
AT5G19600	4.667658604	4.215106722	4.862029412	4.902498922	4.641405446	4.516187905	4.581598246	4.686697424
AT5G19860	10.17727604	10.3269522	10.25395259	10.15784142	10.11800573	10.18057468	10.25272694	10.15214061
AT5G19620	6.549149955	6.19699751	6.273824568	6.391408332	6.694159014	6.13556272	6.339990678	6.407043355
AT5G19770 /// AT5G19780	11.19134212	10.98141012	10.90661782	11.37967537	11.15240339	11.26092345	11.02645669	11.26433407
AT5G28720	2.876881604	2.959129183	3.036331125	2.949501593	2.953992607	3.048544697	2.957447304	2.984012966
AT5G28740	7.072207304	7.099443336	6.940992816	7.056722599	7.091980528	6.936683526	7.037547819	7.028462218
---	3.118600136	3.159937852	3.024654235	3.031882773	3.168145408	2.809192789	3.101064074	3.003073657
AT5G28780	2.632496276	2.680215566	2.68293274	2.749117347	2.59418828	2.641423917	2.665214861	2.661576515
---	3.226778723	3.101482424	2.795751611	2.978179757	3.206473633	3.093545457	3.041337586	3.092732949
AT5G28800	3.399792009	3.173563476	3.276628283	3.487798713	3.225208769	3.299011677	3.283327923	3.33733972
AT5G28810	2.445771946	2.591249353	2.517429789	2.479958426	2.655793048	2.474291254	2.518150363	2.536680909
AT5G28820	2.927629231	2.982960436	3.130988141	2.972915341	3.031919523	3.116132012	3.013859269	3.040322292
AT5G28750	8.75842949	8.657748366	8.325374615	9.009278092	8.690646545	8.730482585	8.58051749	8.810135741
AT5G28770	6.997131783	6.634259283	7.649585934	7.421772153	7.958595307	6.964864523	7.093659	7.448410661
AT5G24740	5.963874966	5.988512057	5.70238206	5.351295657	6.172827082	5.080461526	5.884923028	5.534861422
AT5G24750	4.731723851	4.457586475	4.665957592	4.240130242	4.693476529	4.394822696	4.618422639	4.442809822
AT5G24770 /// AT5G24780	3.834125646	8.985776095	5.544554448	5.499757532	5.488870402	5.874869379	6.121485396	5.621165771
AT5G24760	5.288280992	5.67675272	5.186860442	5.248109718	5.18794086	5.219729864	5.383964718	5.218593481
AT5G09240	6.897540339	6.631618291	6.536595198	6.970052193	6.905960074	6.906401487	6.688584609	6.927471251
AT5G09280	3.198573396	3.034408294	3.037978546	3.14611187	3.193678468	2.9563089	3.090320079	3.098699746
AT5G09290	4.791677698	4.755836929	4.918243192	4.70173459	4.482722426	4.507765958	4.821919273	4.564074325
AT5G09320	6.598940044	6.377378675	6.43121888	6.549570454	6.498499476	6.584679056	6.4691792	6.544249662
AT5G09330	7.672815116	7.667775144	7.74719707	7.723111231	8.107897829	7.499184411	7.69592911	7.776731157
AT5G19840	4.791023707	4.779237512	4.938342073	4.536456248	4.749066118	4.823349705	4.836201097	4.702957357
AT5G19850	6.853977811	6.61801794	6.847382818	6.881871047	6.797237597	6.720365919	6.77312619	6.799824854
AT5G19750	7.011985808	6.921690499	6.795471768	7.540564942	7.032617022	7.53393676	6.909716025	7.369039575
AT5G19680	7.926610959	7.85643706	8.020074315	8.21740674	7.910337912	8.342239158	7.934374111	8.15666127
AT5G19760	11.08875086	10.93594766	10.85288468	11.34738181	10.90976388	11.10565439	10.9591944	11.12093336
AT5G19630	7.225091359	7.08588278	7.585006189	7.844035464	7.361677052	7.655754235	7.298660109	7.620488917
AT5G19820	8.054684633	8.262205127	7.834114109	8.242611347	8.328910238	7.897606332	8.050334623	8.156375972
AT5G19490	2.938210941	3.179521486	3.325824819	3.201186974	3.018879206	2.984604329	3.147852415	3.068223503
AT5G19500	6.917799379	6.733877934	6.711940594	7.056990042	7.064747081	6.637821333	6.787872636	6.919852819
AT5G19520	3.426851412	3.114688167	3.429331621	3.146107236	3.177439634	3.521216415	3.323623733	3.281587762
AT5G19560	2.847924191	2.997278223	2.800178281	2.974381372	3.033970045	2.940273235	2.881793565	2.982874884
AT5G19580	4.76036397	4.872649768	5.011178076	4.649713319	5.837781366	4.764846114	4.881397271	5.0841136
AT5G19530	7.278173811	7.612229641	7.893165821	8.604546419	8.163416546	7.863588442	7.594523091	8.210517136
AT5G19540	9.988879893	9.802964602	9.652356753	9.861016366	9.721247892	9.694573098	9.814733749	9.758945785
AT5G19510	10.99560261	10.98943875	10.9083168	11.31649361	11.07116908	11.36626357	10.96445272	11.25130875
AT5G19570	6.26084731	6.29294658	6.310115233	6.778921467	6.532566569	6.597858205	6.287969708	6.636448747
AT5G19550	8.435753866	8.606504451	8.775742048	8.579537284	8.361143888	8.682696353	8.606000122	8.541125842
AT5G28500	9.520750884	9.406992231	8.920314121	9.543673141	9.292213131	9.501059036	9.282685745	9.445648436
AT5G28520	3.791879841	3.628981671	3.650670702	3.882788348	3.760010728	3.742460711	3.690510738	3.795086596
AT5G28530	5.41611508	5.325473794	5.265762721	5.44289663	5.460280926	5.432905018	5.335783865	5.445360858
AT5G28510	2.611540215	2.546499513	2.718597086	2.639733908	2.516128994	2.591152716	2.625545605	2.582338539
AT5G28540 /// AT5G42020	10.46471556	10.8350222	9.629351013	10.76506831	10.44144552	10.85969206	10.30969626	10.6887353
AT5G19590	9.237231715	9.535257575	9.501588779	9.698183758	9.06580292	9.531076251	9.42469269	9.431687643
AT5G19610	3.064516687	3.031437694	3.036051924	3.190798222	2.974671248	3.019298187	3.044002102	3.061589219
AT5G19640	3.156733247	2.958592529	2.904692269	2.987086776	3.03461196	3.144838114	3.006672682	3.055512283
AT5G19660	6.135423511	6.060867598	6.275124888	5.790120372	6.617920138	5.960737082	6.157138666	6.122925864
AT5G19670	5.37798018	5.130228226	5.181058094	5.618186451	5.658251415	5.615690871	5.2297555	5.630709579
AT5G19700	3.619746009	3.789109253	3.490374877	3.591290302	4.060824659	3.34322808	3.633076713	3.665114347
AT5G19710	2.850048191	2.64058649	2.741129722	2.966682388	2.813754698	2.936892386	2.743921468	2.905776491
AT5G19720	3.942193758	3.798807094	3.844279576	3.892090255	3.820796201	3.791634826	3.861760143	3.834840427
AT5G19730	3.845821369	3.930060525	3.597216672	4.132655244	3.826172632	3.806389253	3.791032855	3.921739043
AT5G19790	3.409405099	3.491344593	3.509572399	3.470669387	3.793501713	3.479855779	3.470107364	3.581342293
AT5G19800	3.123967375	3.042263062	2.980587942	2.894273169	3.024989253	3.118240771	3.04893946	3.012501064
AT5G19800 /// AT5G19810	4.337788215	4.049006835	3.957414106	4.541815714	4.262442032	4.150749737	4.114736385	4.318335828
AT5G19830	5.90614791	5.835147026	5.627992664	6.281256015	6.070723425	6.075903992	5.789762533	6.142627811
AT5G20710	3.384441545	3.176399751	3.256624906	3.285309236	3.450508478	3.369787068	3.272488734	3.368534927
AT5G20730	8.110329064	8.034204503	8.050140667	7.624128745	7.94570017	7.495822059	8.064891411	7.688550325
AT5G20680	5.854377933	5.763121061	5.696965604	5.4917466	5.733398792	5.564180497	5.771488199	5.596441963
---	2.511201564	2.494495711	2.479958426	2.479958426	2.434484148	2.515019858	2.495218567	2.476487477
---	5.519690131	5.542975185	5.800379386	5.388964931	5.802418023	5.453393871	5.621014901	5.548258942
AT5G13070	7.588056608	7.642359163	7.367835706	7.888218502	7.594462096	7.88382975	7.532750492	7.788836783
AT5G13080	2.584414273	3.062285791	3.619990533	2.787625615	2.985641123	2.430787711	3.088896866	2.734684816
AT5G13110	6.500435601	6.756652029	6.770583735	6.822274838	6.893389277	6.617475527	6.675890455	6.777713214
AT5G13130	2.788767418	2.845013343	2.871679284	2.603231927	2.913997104	2.680616288	2.835153348	2.732615106
AT5G13150	2.912974072	2.805583817	3.010033074	3.060393804	2.938143841	2.821963095	2.909530321	2.940166913
AT5G13140	8.63374105	7.78977711	7.702196788	9.235445239	8.652004384	8.670405295	8.041904983	8.852618306
AT5G13100	7.854517613	8.008299986	7.49262898	8.545334754	8.171175221	8.222249092	7.78514886	8.312919689
AT5G13170	4.078993873	4.107561748	4.004568775	3.784991591	3.671980709	3.914116895	4.063708132	3.790363065
AT5G13050	7.193150785	7.072318175	7.376268271	7.443388386	7.372896981	7.351895945	7.21391241	7.389393771
AT5G13090	6.698825686	6.497467148	6.851383929	7.022126302	6.680615403	6.578760756	6.682558921	6.76050082
AT5G13120	10.00848565	9.731815163	9.585032004	10.07733521	9.864380062	10.10980205	9.775110939	10.01717244
AT5G13160	7.741188316	7.882696226	7.988409391	7.69652038	7.858211063	7.764264157	7.870764644	7.772998533
AT5G13180	9.844223623	9.871576837	10.01221172	9.317172427	9.468587344	9.444553073	9.909337393	9.410104281
AT5G20610	7.451459395	7.387662124	7.13110165	6.989294215	7.466350042	6.953277853	7.323407723	7.13630737
AT5G20620	8.063011172	8.151760271	8.24045214	8.396948122	8.217733182	8.440667392	8.151741194	8.351782899
AT5G20640	3.530083472	3.728656015	3.967460102	3.834097639	3.711637224	3.863541904	3.74206653	3.803092256
AT5G20660	8.420050402	8.273144785	8.053680276	8.344328354	8.547620682	8.255124561	8.248958488	8.382357866
AT5G20690	3.297264206	3.155718013	3.099258835	3.14086973	3.214335703	2.993770653	3.184080351	3.116325362
AT5G20700	9.960383598	10.16253328	10.26802299	10.24488544	9.709040477	10.19756934	10.13031329	10.05049842
---	3.491282992	3.390362389	3.340494778	3.502967766	3.491833574	3.323708435	3.407380053	3.439503258
---	3.161920791	3.17365875	2.970148152	3.170564593	3.199525714	3.152616186	3.101909231	3.174235498
---	3.029680849	3.085012054	3.189930077	2.989982056	2.747207371	2.822378867	3.101540993	2.853189431
AT5G20810	3.503227412	3.360995339	3.409646758	3.460860225	3.370393415	3.812217584	3.42462317	3.547823741
AT5G20830	9.038158101	8.490893776	9.091577303	8.343146178	8.109108631	8.53160254	8.87354306	8.32795245
AT5G20650	10.22701627	10.24792575	10.40475245	10.3438634	10.08548783	10.37867422	10.29323149	10.26934182
AT5G20820	3.676756581	3.326244479	3.582981258	3.216869183	3.736442089	3.509875401	3.528660773	3.487728891
AT5G20790	3.719661398	3.816027305	3.783199397	3.378008454	3.47198803	3.632899246	3.7729627	3.494298577
AT5G20740	5.89862362	5.493406747	5.102360333	5.048641615	4.747358767	5.186517101	5.498130233	4.994172494
AT5G20720	10.61067648	10.49876688	10.10147354	10.91654144	10.71733293	11.00793949	10.40363897	10.88060462
AT5G20630	11.37496145	9.824524491	8.843628754	11.64651676	10.90095222	10.05070186	10.01437157	10.86605695
AT5G08415	6.984355234	6.786533032	6.5062465	7.054928046	6.836118076	6.57913333	6.759044922	6.823393151
AT5G08290	10.06855598	10.05633821	10.33454219	10.21309868	10.15061205	10.25877755	10.15314546	10.20749609
AT5G08410	10.27691443	9.793203539	9.914512276	10.02475096	9.903008648	9.963214365	9.994876748	9.963657991
AT5G08320	6.77875955	6.541621553	6.635164536	6.303261826	6.260421591	6.631817239	6.651848546	6.398500219
AT5G08335	6.539080206	6.636266598	6.735078337	6.649658472	6.588532378	6.661300902	6.63680838	6.633163917
AT5G08440	4.96612831	4.944975167	5.130270859	4.93239248	4.905049128	4.965419309	5.013791445	4.934286972
AT5G08330	9.517854814	9.188353518	9.312325033	9.059691266	8.373023906	8.830067381	9.339511122	8.754260851
AT5G10650	6.225758613	6.680060563	6.938658816	5.698834762	6.394905304	6.066163956	6.614825997	6.053301341
AT5G10660	2.548395607	2.55785622	2.526048682	2.689496359	2.628675409	2.516876058	2.54410017	2.611682609
AT5G10680	3.172986501	3.25224948	3.02591597	3.050363989	3.250136023	2.99445071	3.150383984	3.098316907
AT5G10700	6.679732861	6.427335889	6.478888882	6.56290895	6.488506375	6.52832333	6.528652544	6.526579552
AT5G10720	3.080595283	2.984127071	3.208617294	2.949698376	3.164408601	2.964458623	3.091113216	3.026188533
AT5G10730	7.356634818	7.258199004	7.406385181	7.489642706	7.317354246	7.479620184	7.340406334	7.428872379
AT5G10695	7.53698936	8.181277872	7.66358666	7.461266363	7.167452346	7.245687866	7.793951297	7.291468858
AT5G10690	7.587226518	7.207341215	7.052060404	7.454998388	7.544606452	7.123804918	7.282209379	7.374469919
AT5G10710	7.340659981	7.325713212	7.331696267	7.17125953	7.538424926	7.346256804	7.33268982	7.35198042
AT5G21100	7.31623929	7.081139446	7.355383407	7.455495049	7.243526284	7.204515398	7.250920714	7.30117891
AT5G21110	3.031794903	3.20577056	3.264718543	3.040087811	3.15038453	2.947090737	3.167428002	3.045854359
AT5G21120	3.288447483	3.450881464	3.364773886	3.234370837	2.976510535	3.232531775	3.368034278	3.147804382
AT5G21130	3.112772304	2.956313437	2.977067934	3.069613849	3.267041224	2.968804734	3.015384558	3.101819936
AT5G21150	3.21170476	2.944598206	3.117241195	3.123397972	3.114860375	2.895130943	3.091181387	3.044463097
AT5G21070	7.966209921	8.05758072	8.016497709	8.316896303	8.222957512	8.542221183	8.01342945	8.360691666
AT5G21060	7.384455665	7.221139182	7.069467579	7.346411802	7.112646194	7.296811994	7.225020809	7.251956663
AT5G21170	9.121578807	8.991428404	9.937839298	9.163944627	9.637785255	8.849296949	9.35028217	9.217008944
AT5G21090	10.34552637	10.77004604	10.80820671	10.7015053	10.59491393	10.75972527	10.64125971	10.6853815
AT5G21105	6.520850468	7.214840417	6.820469246	6.901916765	6.773944563	6.701184011	6.852053377	6.792348446
AT5G21160	7.547929606	7.619182622	7.834642299	7.547929606	8.006114209	6.982274861	7.667251509	7.512106225
---	3.285215585	3.219076625	3.200043956	3.388510147	3.162950135	3.004568727	3.234778722	3.185343003
AT5G08280	9.746670656	9.538639259	9.084228992	10.02227011	9.514748856	9.61284543	9.456512969	9.716621465
AT5G08350	5.346660741	5.14859198	6.767523257	5.317806718	6.169649788	5.754316452	5.754258659	5.747257653
AT5G08300	8.847549321	9.203438552	8.816221782	9.20119357	8.904833716	9.192027385	8.955736552	9.099351557
AT5G08370	7.516459022	7.448798599	7.658806482	8.027848477	8.390853631	8.541886863	7.541354701	8.320196324
AT5G19420	5.728033981	5.508452313	5.858903053	5.326826211	5.764048433	5.317279983	5.698463116	5.469384876
AT5G19460 /// AT5G19470	5.983064602	6.068678027	5.985661535	6.114859821	6.162297338	5.880387293	6.012468055	6.052514817
AT5G19480	6.31806475	6.460025786	6.546965147	6.344390442	6.521757647	6.279667376	6.441685228	6.381938488
AT5G19370	8.844889959	8.748877785	8.597762343	9.022062668	8.734483879	8.803242018	8.730510029	8.853262855
AT5G19290	8.328730597	7.850818346	7.869545783	8.297720811	7.979336131	8.193118909	8.016364909	8.156725284
AT5G19440	8.861873704	9.302691741	9.215310484	9.234637401	9.328433741	9.73567298	9.12662531	9.432914707
AT5G19380	5.991260267	5.591577337	5.622402858	5.616132796	5.304267569	5.463276855	5.735080154	5.46122574
AT5G19450	8.708973646	8.858821268	8.826400956	8.95397543	8.862081934	8.648664747	8.79806529	8.821574037
AT5G19430	6.597069096	6.495122345	7.042246709	6.315471716	6.467665334	6.541652316	6.711479383	6.441596455
---	3.434210696	3.175936637	3.490553521	3.242261795	3.140792833	3.393013011	3.366900285	3.258689213
---	3.779498369	3.497405431	3.507175213	3.783578587	3.693187607	3.285215585	3.594693004	3.58732726
---	3.107795701	3.185243816	3.219849602	3.123463361	3.161891169	3.086727344	3.17096304	3.124027291
---	3.211987128	3.216778213	2.941696429	3.374927422	3.17645103	3.272325969	3.123487257	3.27456814
AT5G28850 /// AT5G28900	7.914826946	7.92888585	7.929203775	8.076329113	7.986802722	8.02840439	7.924305524	8.030512075
AT5G28840	9.950806533	9.963271639	10.23512111	10.30947296	10.29650083	10.0181869	10.04973309	10.20805356
AT5G08310	4.433423833	3.976566188	3.677488433	4.427441797	4.274951279	4.204843456	4.029159485	4.302412177
AT5G08340	6.781617561	6.731103423	6.275440818	6.742454518	6.776590964	6.645719735	6.596053934	6.721588406
AT5G08360	3.996166464	3.589171451	4.037110987	4.32825933	4.113358303	4.171921872	3.874149634	4.204513168
AT5G08380	8.888100797	9.132234707	8.97022468	9.641738808	9.715867242	9.974992239	8.996853395	9.777532763
AT5G08390	7.432954998	7.32306294	7.599657273	7.583538416	7.539202167	7.353774784	7.451891737	7.492171789
AT5G08400	6.892891755	7.131744212	6.717204992	7.276970793	7.10174236	7.166188196	6.913946986	7.181633783
AT5G08430	6.892288951	6.648644005	6.749956368	6.526630036	7.071868948	6.649299852	6.763629775	6.749266279
AT5G08450	6.705291271	6.718498774	6.713876325	6.27816817	7.026463188	6.214103533	6.712555457	6.506244964
AT5G08420	7.741831177	7.582524903	7.265417339	7.440957975	7.415602372	7.552904413	7.529924473	7.469821587
AT5G19320	6.684458086	6.704682227	6.701783642	7.016078021	6.703107814	6.873512028	6.696974652	6.864232621
AT5G19330	8.177205298	8.273044188	8.217167685	8.030994311	8.320602942	8.069814615	8.22247239	8.140470623
AT5G19340	3.205403109	3.064949961	3.126784784	3.028138206	3.102943378	3.054793374	3.132379285	3.061958319
AT5G19350	7.903861659	8.056953328	8.123093602	8.059491396	8.340917604	8.173226405	8.02796953	8.191211802
AT5G19360	3.142373965	3.633000796	3.428626403	3.150676457	3.088078001	3.360659436	3.401333721	3.199804631
AT5G19400	7.014494807	7.037526458	7.154918213	6.708489083	7.239713093	6.64182939	7.068979826	6.863343855
AT5G19410	3.32317144	3.343704914	3.345400638	2.939210425	3.223360827	3.082668055	3.337425664	3.081746436
AT5G20290	12.09886204	12.26449306	11.96344265	12.65046174	12.37884994	12.68440126	12.10893258	12.57123765
AT5G20220	6.349229703	6.046014334	6.445083995	5.997377699	6.756927721	6.144733034	6.280109344	6.299679485
AT5G20160	8.789390001	9.127575966	9.156177173	9.438460753	8.978911798	9.447590547	9.024381047	9.288321033
AT5G20150	5.233962865	5.506508452	5.573593156	5.60615296	5.900276159	5.548812922	5.438021491	5.68508068
AT5G20240	2.864364978	3.078639775	2.828724747	2.984481023	3.150342634	2.93028324	2.923909833	3.021702299
AT5G20180	7.594097526	8.050596056	7.992202852	7.827316742	7.687606098	7.908349839	7.878965478	7.80775756
AT5G20130	7.163776373	7.120283998	7.316248411	7.235467487	7.042656618	6.816864378	7.200102927	7.031662828
AT5G20410	5.432288817	5.232286445	5.535980905	4.856919052	5.456011745	5.151803686	5.400185389	5.154911494
AT5G20280	9.973224294	9.694001538	9.700816788	9.078308778	9.609515076	9.36304766	9.78934754	9.350290505
AT5G20420	3.545346648	3.406377493	3.28077563	3.125661872	3.362652302	3.243177402	3.410833257	3.243830525
AT5G20430 /// AT5G20440	2.952627009	3.034339356	2.901057015	2.923664257	3.048124412	3.071875468	2.96267446	3.014554712
AT5G20450	3.770883365	3.656492415	3.501443035	3.791335542	3.565147037	3.932649414	3.642939605	3.763043998
AT5G20460	3.281621285	3.285215585	3.220311664	3.299493286	3.214736472	3.235010611	3.262382845	3.24974679
AT5G20470 /// AT5G20490	7.646629824	7.806484082	7.66619776	7.651513146	7.96428464	7.536607549	7.706437222	7.717468445
AT5G20480	4.290051478	4.654965146	4.140994225	3.998065752	4.217578107	4.136258977	4.362003616	4.117300945
AT5G20510	4.421841692	4.514448329	4.692385505	4.773321082	4.796833466	4.621704206	4.542891842	4.730619585
AT5G20540	3.564101768	3.510227702	3.434319419	3.709748378	3.38962588	3.695761047	3.502882963	3.598378435
AT5G20540	4.504858682	4.19747656	4.301903313	4.366286528	4.18250482	4.256409661	4.334746185	4.268400336
AT5G20560	4.348172114	4.089304109	4.387365089	4.135473102	4.342889048	4.122704876	4.274947104	4.200355675
AT5G20580	6.813434463	6.7181001	6.751700646	6.669299712	6.832293146	6.715806031	6.761078403	6.739132963
AT5G20600	7.228189825	7.410486972	7.312069647	7.512321587	7.376909603	7.279795193	7.316915481	7.389675461
AT5G20570	9.035879166	9.080853097	9.33232105	9.355778924	9.332301084	9.284317849	9.149684438	9.324132619
AT5G20520	8.286966935	8.501271876	8.620681592	8.740433261	8.60810619	8.428678262	8.469640134	8.592405904
AT5G20590	6.148682641	5.894907817	5.954282047	5.672556948	5.926654406	5.809720352	5.999290835	5.802977235
AT5G20500	9.756765612	9.770070457	9.668476089	10.28535664	9.525003713	10.11905194	9.731770719	9.976470764
AT5G20550	2.7931147	2.829880554	2.735120181	2.784695559	2.79490337	2.843834211	2.786038478	2.807811047
AT5G19300	4.213838396	4.644965156	4.208083398	4.592989477	4.515882764	4.305889571	4.355628983	4.471587271
AT5G19310	5.53662693	5.571014819	5.330333854	4.999031984	5.6976429	4.885510879	5.479325201	5.194061921
AT5G20330	3.009119964	3.150777765	3.329805879	3.473515329	3.39170175	3.305523334	3.163234536	3.390246804
AT5G20270	7.20835144	6.254478264	6.599777857	6.661830353	6.476603129	7.28334491	6.687535854	6.807259464
AT5G20400	4.904419186	4.750786547	5.049663442	4.831746164	5.574324441	4.962857872	4.901623058	5.122976159
AT5G20230	6.746742221	10.4943788	7.942567522	7.843354854	8.705173558	7.675910089	8.394562848	8.074812834
---	2.63278163	2.69805361	2.772211103	2.732681179	2.75968265	2.501249187	2.701015448	2.664537672
---	3.789655459	3.475704095	3.769012473	3.775494724	3.727464758	3.531590781	3.678124009	3.678183421
AT5G32590	2.706745431	2.939973782	2.624360012	2.815613979	2.905708213	2.793799221	2.757026408	2.838373804
AT5G28640	3.497405431	3.207590735	3.411221002	3.513791409	3.049585224	3.190798222	3.372072389	3.251391618
AT5G28650	4.634503536	4.669767134	4.630029243	4.883879818	4.8937136	4.744952568	4.644766638	4.840848662
---	2.690282595	2.79303374	2.802776331	2.638076757	2.824238868	2.859092838	2.762030889	2.773802821
AT5G28680	2.797519321	2.645732207	2.832439784	2.980587942	2.634464998	2.962519681	2.758563771	2.859190874
---	3.230599562	2.923626506	2.897453841	2.898586847	3.079500325	3.064549522	3.017226636	3.014212231
AT5G28630	4.408414498	4.821570731	4.148480156	4.712339291	4.656461426	4.657186275	4.459488462	4.675328997
AT5G20120	7.012732747	7.126067442	7.16912663	7.409045665	7.077459539	7.227576994	7.102642273	7.238027399
AT5G20140	6.652449034	6.242908297	5.962869714	6.494583164	6.353177853	6.378976815	6.286075682	6.408912611
AT5G20170	6.411606038	6.59882596	6.631169	6.318054811	6.449833513	6.270155765	6.547200333	6.346014696
AT5G20200	5.704836643	5.665456578	5.799325993	5.486828513	5.602882929	5.554803443	5.723206405	5.548171628
---	3.620171626	3.613516266	3.409921423	3.512401595	3.539574328	3.463796762	3.547869772	3.505257562
AT5G20250	9.553883508	9.388093372	10.89750466	9.909884996	11.48389202	9.60415845	9.946493847	10.33264516
AT5G20300	6.803755897	6.938380669	6.883970176	6.683568394	7.127806886	6.489711395	6.875368914	6.767028892
AT5G20310	3.195299811	3.227803371	3.344273132	3.39429267	3.01099844	3.082307605	3.255792105	3.162532905
AT5G20320	7.384804795	7.237030218	7.211088185	7.056890521	7.416515088	7.027094539	7.277641066	7.166833383
AT5G20340	3.183429013	2.805201573	2.885674391	2.927979174	3.007811529	3.00546959	2.958101659	2.980420098
AT5G20350	9.832950998	9.643712511	9.945205316	9.511245006	10.04878732	9.614711955	9.807289608	9.72491476
AT5G20360	7.039646901	7.118047193	7.225982297	6.772634786	6.653057677	6.745501243	7.12789213	6.723731235
AT5G20370	3.374622762	3.309264754	3.340494778	3.351683103	3.296108662	3.362178724	3.341460765	3.33665683
AT5G20380	7.66481924	7.606435469	7.867919073	7.547263654	7.780837177	7.193150785	7.713057927	7.507083872
AT5G20390	3.088078001	3.086335283	3.189682581	3.02136675	3.030114828	2.999306752	3.121365288	3.016929443
AT5G20060	8.689388026	8.331397709	8.417569293	8.684065821	8.261929976	8.827202492	8.479451676	8.591066096
AT5G19875	7.034745317	7.588329687	7.013437151	6.540379688	5.621233498	6.628438275	7.212170718	6.263350487
AT5G20070	6.68384352	6.412601547	6.40983305	6.430866027	6.487928954	6.462402586	6.502092706	6.460399189
---	3.017281295	2.878836562	2.980587942	2.810503325	3.121748202	2.765646011	2.958901933	2.899299179
---	3.370620948	3.285215585	3.227452067	3.514626205	3.225208769	3.096478307	3.294429533	3.278771094
---	3.132299179	2.714716022	2.982961016	3.014875731	3.065867215	3.041442608	2.943325406	3.040728518
---	3.191309919	3.096012416	2.883047432	3.078629047	3.094211731	3.294505921	3.056789922	3.155782233
AT5G20990	8.073708965	7.961778409	8.128800166	8.099628766	8.303791843	7.785640398	8.054762513	8.063020336
AT5G20850	4.270448386	3.90018013	4.156440752	4.585557298	3.965917571	5.000530559	4.109023089	4.517335143
AT5G20960	4.057472874	4.544351348	4.282039051	4.083202889	4.303368329	3.786409496	4.294621091	4.057660238
AT5G20930	6.442100935	6.132149699	6.277297129	6.048839292	6.275182765	6.129958199	6.283849254	6.151326752
AT5G20885	7.30282119	7.152936926	7.198499607	7.478997391	6.800012762	7.248695326	7.218085908	7.175901826
AT5G28470	3.092255565	2.876042482	3.014171677	3.103148283	3.554275275	3.122760046	2.994156575	3.260061201
AT5G28490	4.06971833	4.000841735	4.320237191	4.186801651	4.319046092	4.149599025	4.130265752	4.218482256
AT5G19870	2.977310777	2.999642756	3.281361401	3.209509125	3.579515779	3.479432319	3.086104978	3.422819074
AT5G19900	7.356944352	7.392961855	7.482251754	7.26442206	7.434272923	7.252254311	7.41071932	7.316983098
AT5G19910	6.560373884	6.59528064	6.737977697	6.947318424	6.593011387	6.60619518	6.63121074	6.71550833
AT5G19920	4.520874584	4.457257761	4.121679909	4.526631151	4.660799233	4.682739447	4.366604085	4.623389944
AT5G19970	3.948486985	3.39170175	3.33168423	3.583165287	3.420506994	3.321923483	3.557290988	3.441865255
AT5G19980	8.304093544	8.346899279	8.170752673	8.94112532	8.178564733	8.513611442	8.273915165	8.544433832
AT5G20110	5.983145534	5.918951439	6.494372223	5.145790399	4.773403697	5.049656375	6.132156399	4.989616824
AT5G19880	2.926075324	2.9457988	3.02891732	3.077777524	2.886399692	2.977224194	2.966930481	2.980467137
AT5G20050	7.680935716	7.664916918	7.878176128	7.969309334	8.249115465	7.924974579	7.741342921	8.047799793
AT5G19990 /// AT5G20000	8.19275495	8.266045994	8.29176347	8.253377941	8.110774741	8.260384139	8.250188138	8.20817894
AT5G19960	6.444611517	6.684771104	6.746849471	6.657724796	6.802972888	6.622511535	6.625410697	6.694403073
AT5G19890	3.151275506	3.237392896	3.496423484	3.162331135	3.325056068	2.898793251	3.295030629	3.128726818
AT5G19930	7.978273436	7.734415991	7.32072734	8.109576648	7.786094979	7.896719847	7.677805589	7.930797158
AT5G19950	5.425881302	5.158032652	5.120243761	5.006407621	5.602562396	4.929288611	5.234719238	5.179419543
AT5G20040	5.852452298	5.814922946	5.926087122	6.341518275	6.171964131	6.122131219	5.864487455	6.211871208
AT5G20010 /// AT5G20020	9.999840796	10.21976358	10.46005263	10.5497904	10.21797225	10.48441285	10.22655234	10.41739183
AT5G19940	11.54235291	11.48743024	11.41098041	11.23522065	11.08204417	11.30530622	11.48025452	11.20752368
AT5G20030	5.958154818	6.036661187	5.835182458	5.829263432	5.77401252	5.681563016	5.943332821	5.761612989
AT5G20090	9.637080202	9.769105031	9.764624547	9.82647261	9.938894559	10.05722987	9.72360326	9.94086568
AT5G20080	8.119353273	8.253579101	8.052254002	8.705209272	8.374617689	8.721981849	8.141728792	8.600602937
AT5G19855	7.959604295	7.767668101	7.785315366	8.156349445	7.866224334	7.926685722	7.837529254	7.9830865
AT5G20935	8.750573695	8.329186411	8.553577183	8.658965482	8.372827706	8.491486979	8.544445763	8.507760056
AT5G21040	8.048133657	8.048665749	8.130083129	7.835333796	7.874184241	7.683327755	8.075627512	7.797615264
AT5G20900	10.38224032	10.75363769	10.7471212	10.28762044	10.34051691	10.28645875	10.6276664	10.30486537
AT4G36400	6.981707	7.206721794	7.227981288	6.953269128	7.530368416	7.211601283	7.138803361	7.231746276
---	3.574819235	3.542501859	3.552092548	3.572103137	3.394505271	3.60232574	3.556471214	3.522978049
---	2.845888077	2.803472781	2.791084542	2.936479585	2.758789154	2.872377686	2.8134818	2.855882142
---	4.570993242	4.850238569	4.382976567	4.476563543	4.730045065	4.664807919	4.601402793	4.623805509
---	3.373550555	3.607244007	3.680550169	3.601570297	3.566166249	3.651498789	3.553781577	3.606411778
---	4.708617671	4.621459215	4.727355222	4.710612416	4.308774616	4.601640784	4.685810703	4.540342605
AT5G32460	2.972759711	2.98412931	2.830558216	2.840315526	3.037732153	2.752700273	2.929149079	2.876915984
AT5G32470	7.630851001	7.511781625	7.435232443	7.643770149	7.774560761	7.576197108	7.525955023	7.664842673
AT5G32450	10.05324717	10.1331801	10.3534697	10.1552673	10.22635686	10.16864634	10.17996566	10.1834235
AT5G32440	8.504060497	8.562383634	8.742602487	8.716229416	8.584413395	8.851396119	8.603015539	8.71734631
AT3G61510 /// AT5G28360	3.511937277	3.604495208	3.473775225	3.721375453	3.612377355	3.373636689	3.530069237	3.569129832
AT3G61520 /// AT5G28370 /// AT5G28460	6.547930534	6.878606838	6.497777343	6.727392774	6.369143032	6.75428046	6.641438238	6.616938755
AT5G28340 /// AT5G28380	2.699875778	2.593085212	2.676156077	2.977949898	2.839212968	2.636330229	2.656372356	2.817831032
AT5G28320 /// AT5G28400	4.180153502	4.053274691	4.205505792	3.487237301	3.917991762	3.327345246	4.146311328	3.57752477
AT5G28410	2.764456094	2.740639942	2.80363924	2.962631907	2.798254913	2.817877231	2.769578425	2.859588017
AT5G28420	2.836388504	2.865686289	2.785901739	3.199697019	2.839764562	2.936761629	2.829325511	2.992074403
---	2.830364663	3.112026419	3.006242596	2.903270538	2.818810865	2.642441618	2.982877893	2.78817434
AT5G28440	3.535686735	3.29506134	3.353635766	3.493372295	3.228628699	3.543577269	3.394794614	3.421859421
AT5G20840	7.421536555	7.202159755	7.430302792	7.318479313	7.383393857	7.258497593	7.351333034	7.320123588
AT5G20860	3.142735079	3.283154114	3.424567729	3.19127553	3.155654596	3.171627847	3.283485641	3.172852658
AT5G20870	4.081314645	3.776687003	3.976566188	4.181161135	3.893372874	4.011944062	3.944855945	4.028826024
AT5G20940	3.705746941	3.866493675	3.59591546	3.800829036	4.413260246	3.966674717	3.722718692	4.060254666
AT5G20950	8.878010405	9.329607018	9.269529865	8.7489743	8.829294257	8.911418736	9.159049096	8.829895764
AT5G20980	4.786242087	4.666240397	4.637300202	4.685022733	4.883156144	4.710311896	4.696594229	4.759496924
AT5G21030	3.018691286	2.980587942	3.036051924	2.86343635	3.336990663	3.047178659	3.011777051	3.082535224
---	5.150234395	4.992459521	4.95172207	4.688090568	6.152603098	5.556394011	5.031471995	5.465695892
AT5G21050	3.462372153	3.40832893	3.546412816	3.835298318	3.792532908	3.517529072	3.4723713	3.715120099
AT5G20910	6.412533467	6.765277952	7.234681526	7.01190305	6.516158742	6.93989222	6.804164315	6.822651337
AT5G21010	6.79641618	6.826970489	6.622105534	6.965320572	6.839190442	6.809372448	6.748497401	6.871294487
AT5G20890	9.345666057	9.262955574	9.309270036	9.742629337	9.38845577	9.361137381	9.305963889	9.497407496
AT5G20920	9.285680405	9.412999991	9.213704055	9.568677832	9.386204874	9.543187896	9.30412815	9.499356867
---	5.297932526	5.192163846	5.237051525	5.282344291	5.32143869	5.570409442	5.242382632	5.391397474
AT4G37000	8.775090738	8.556842974	8.176306166	8.68162247	8.326918182	8.531743409	8.502746626	8.51342802
AT4G36410	7.038959224	7.020994783	6.869795656	7.488365794	7.142513067	7.054966254	6.976583221	7.228615038
AT4G37090	5.546152948	5.596410755	5.694936763	5.82027629	5.774324136	5.919904898	5.612500155	5.838168441
AT4G37010	2.737187238	3.094967789	3.159735896	2.801764611	2.839764562	2.81201062	2.997296974	2.817846598
AT4G36810	7.685966232	7.844203322	7.259193111	8.114658544	7.634813893	8.085086342	7.596454222	7.944852926
AT4G36530	9.309346555	8.822833109	8.880408462	8.803386518	9.062896343	9.067088012	9.004196042	8.977790291
AT4G37240	4.799078349	4.747166173	4.683594428	4.678829464	3.917139804	3.890658294	4.74327965	4.162209187
AT4G36750	7.896051812	8.010928029	7.892322978	8.262978055	8.164699024	8.353147423	7.93310094	8.260274834
AT4G37040	8.33301027	8.183547249	7.968941851	8.302427207	8.225940014	8.211813879	8.161833123	8.246727033
AT4G36610	3.443735188	3.885748557	3.52249127	3.446856096	3.751233315	3.424772128	3.617325005	3.540953846
AT4G37020	6.84229595	6.875410643	6.982690968	6.907274622	6.812220906	7.199562473	6.90013252	6.973019334
AT4G36970	7.646929396	7.402617024	7.857309732	7.856273802	7.912889481	7.978420879	7.635618717	7.915861387
---	3.304476334	3.068238113	3.414086548	3.215997273	3.212670244	2.986488616	3.262266998	3.138385378
AT4G36960	6.576224439	6.538472952	6.566244	6.360400705	6.858292896	6.476224101	6.560313797	6.564972567
AT4G36490	3.463933515	3.365900159	3.738940758	3.224563965	3.641573361	3.612146279	3.522924811	3.492761202
AT4G36870	7.364661705	7.321805889	7.588814108	6.854857315	7.081234834	6.765947672	7.425093901	6.90067994
AT4G36420	5.319818832	5.404296427	4.78396782	5.631260262	4.687451182	5.73819362	5.169361026	5.352301688
AT4G36730	8.280413557	8.487823509	8.627922518	8.146678596	8.359671178	8.219053655	8.465386528	8.241801143
AT4G36930	3.200865854	3.381177644	3.556901627	3.385436454	3.736369171	3.250263709	3.379648375	3.457356445
AT4G36480	6.976114548	6.809118585	6.7628502	6.968253393	6.900911083	6.865793968	6.849361111	6.911652815
AT4G36988 /// AT4G36990	4.944183949	6.604239559	5.628837547	5.197450523	5.227515702	5.792137229	5.725753685	5.405701151
AT4G37180	6.344068994	6.451843784	6.768920897	6.626249299	6.54062751	6.513127511	6.521611225	6.56000144
AT4G36380	3.264927991	3.690081072	3.822492182	3.486312578	3.387744377	3.361874138	3.592500415	3.411977031
AT4G36920	6.084539286	6.574021623	6.636686865	6.537502194	6.464448535	7.110892439	6.431749258	6.704281056
AT4G36800	7.068803972	7.221139182	7.382583683	7.049203612	7.014642944	7.336054633	7.224175612	7.133300396
AT4G36760	8.664934158	8.673812731	8.839122552	9.137082892	9.7530458	9.481017953	8.72595648	9.457048882
AT4G37210	7.158220222	7.214942443	7.073784225	7.260397783	7.208538198	7.203634688	7.148982297	7.224190223
AT4G37120	8.539274979	8.738683089	8.960897688	8.534446854	8.946184582	8.488823804	8.746285252	8.65648508
AT4G36900	5.302648008	6.13701072	5.978628113	5.252262004	5.046450286	5.225983295	5.806095614	5.174898528
AT4G36890	7.743201859	7.576960976	7.820150962	6.872964539	7.644847664	7.351808473	7.713437932	7.289873559
AT4G36590	3.180060869	3.073505591	3.170218484	3.27485831	3.342207756	3.135356322	3.141261648	3.250807463
AT4G36910	6.774453287	6.873033275	7.055322217	6.840220856	6.932966812	7.148400303	6.90093626	6.973862657
AT4G37200	9.352561156	9.071138979	9.187561176	9.235395452	9.321267754	9.207247574	9.20375377	9.254636927
AT4G36510	3.065333578	3.141217397	3.100578965	3.231182511	2.952748561	3.035588584	3.102376647	3.073173219
AT4G36430	3.01540753	3.095473628	2.928555532	3.029546454	3.00694052	3.152214487	3.013145563	3.062900487
AT4G37160	2.722502056	3.001070405	2.746500059	2.775699848	2.907316941	2.883047432	2.823357507	2.85535474
AT4G36710	7.149200656	7.325231683	7.12788216	7.125393915	6.783678076	7.329845144	7.2007715	7.079639045
AT4G37080	7.507370268	7.025363093	6.801985663	7.241792589	7.43163997	7.567829364	7.111573008	7.413753974
AT4G36630	6.90532853	6.878179828	6.780970587	6.812781437	7.004231559	6.814638042	6.854826315	6.877217013
AT4G36550	6.798649883	6.622858798	6.453216511	6.649919584	6.910396398	6.769796683	6.624908397	6.776704222
AT4G37280	7.079397646	6.846085718	6.979527284	7.034230297	6.994487241	6.859075146	6.968336883	6.962597561
AT4G36830	4.910086513	6.022420416	4.452281489	4.80181588	5.00628685	4.732829467	5.128262806	4.846977399
AT4G36470	4.412038045	4.761715428	4.634955544	4.968397489	5.088010713	5.261241262	4.602903006	5.105883155
AT4G36390	9.149928001	8.799833113	8.708521787	9.003479515	9.159214123	8.867436467	8.8860943	9.010043368
AT4G36670	7.618767654	8.710784303	8.527155201	7.24734513	7.839812364	7.334195443	8.285569053	7.473784312
AT4G36790	6.646791494	6.830825747	6.702108071	6.856807146	6.901329363	6.824152992	6.726575104	6.860763167
AT4G37130	5.747004778	5.86955829	5.71122076	5.804787727	5.81738484	5.613602953	5.775927943	5.745258507
AT4G37050	3.315010408	3.428624532	3.279932915	3.293635174	3.368399349	3.336401095	3.341189285	3.332811873
AT4G36600	2.909677468	2.932533573	3.003575844	3.196684169	3.207192837	2.978922371	2.948595628	3.127599792
AT4G36520	7.710971851	7.581604822	7.463457978	6.775547733	7.660140904	6.675303149	7.585344884	7.036997262
AT4G37250	7.458905664	7.519849364	7.89716173	7.151581506	7.505840645	7.089721318	7.625305586	7.249047823
AT4G36440	7.704963603	7.579210472	7.657165941	7.88955664	7.902095695	7.867072135	7.647113339	7.88624149
AT4G37170	4.468219632	4.606856421	4.425732431	4.511426423	4.765552146	4.724657935	4.500269495	4.667212168
AT4G36640	4.97861634	5.739104468	5.61820802	5.546861262	5.701485333	5.911739693	5.445309609	5.720028763
AT4G36560	2.579108139	2.66122939	2.730393799	2.60943261	2.571677511	2.579108139	2.656910443	2.58673942
AT4G36680	6.132374696	6.328591165	5.992460884	6.3732691	6.088086556	6.242509966	6.151142248	6.234621874
AT4G36880	3.070090356	3.228956438	3.281574758	3.233285151	3.21112896	3.001225907	3.193540517	3.148546673
AT4G37220	4.017570497	4.04435814	4.006231154	4.165832362	4.132781291	4.089396513	4.02271993	4.129336722
AT4G37060 /// AT4G37070	2.480374233	2.419768994	2.382621806	2.370007633	2.460754143	2.382462028	2.427588344	2.404407935
AT4G37260	9.221854169	9.494845567	10.0649619	8.70608879	8.641463039	8.317974932	9.593887212	8.555175587
AT4G36450	3.726142894	3.645955345	3.5742486	3.843930614	3.728187488	3.605892973	3.64878228	3.726003692
AT4G36650	5.343855845	5.467909628	5.474317601	4.749176189	5.355677059	4.90848046	5.428694358	5.004444569
AT4G36770	3.283212555	3.350979541	3.445677689	3.29700417	3.245156522	3.592864566	3.359956595	3.378341753
AT4G36690	8.276482469	7.971181455	8.003534551	7.622695156	8.112330113	7.411919834	8.083732825	7.715648368
AT1G31840	3.451576767	3.092614575	3.098455077	3.074851279	3.1477753	3.303639985	3.214215473	3.175422188
AT1G31830	7.714147666	7.636337553	7.780024673	7.508336312	7.941774343	7.704571606	7.710169964	7.71822742
AT1G31820	6.531074264	6.741969789	7.77515397	5.737383156	7.100179873	6.554039137	7.016066008	6.463867389
AT1G31810	4.097807463	3.573992859	3.320276882	3.264589715	4.012552113	3.235010611	3.664025735	3.504050813
AT1G31790	4.798543147	4.653720331	4.647147179	4.794627297	4.655628284	4.749821353	4.699803552	4.733358978
AT1G31780	8.311107482	8.006059175	7.903618795	8.079750951	8.407679714	8.301670299	8.073595151	8.263033655
AT1G31814	4.535806155	4.662241161	4.352833197	4.771092591	4.440388248	4.596472212	4.516960171	4.602651017
AT1G31860	6.837604485	6.634259283	5.952563169	7.206441377	6.764063631	7.422664936	6.474808979	7.131056648
AT1G31817	5.906899456	5.887045517	5.301809238	6.25115259	5.705275044	6.028387914	5.698584737	5.994938516
AT1G31812	12.41353119	12.34637802	12.62775735	12.30723119	12.26582867	12.3446937	12.46255552	12.30591785
AT1G31800	8.718628748	8.401179401	8.142930367	8.419296679	8.482270511	8.322320725	8.420912839	8.407962638
AT4G37110	5.076480046	4.779491123	4.67519721	5.400256584	5.070454679	5.299914189	4.843722793	5.256875151
AT4G36500	9.529265972	10.02497752	9.731955994	9.531969917	9.099789129	9.659511687	9.762066495	9.430423578
AT4G37230	3.337847611	3.302979496	3.260364428	3.211138679	3.072000661	3.233739627	3.300397178	3.172292989
AT4G37150	3.240916566	3.342020196	3.480777711	3.704306253	3.4850324	3.374975868	3.354571491	3.521438174
AT4G36700	3.024527569	3.215228187	3.300804014	3.45714374	3.350823552	3.326402971	3.18018659	3.378123421
AT4G36620	3.823625286	3.581352345	3.659521382	4.380320893	4.425882253	4.333444079	3.688166338	4.379882408
AT4G36540	10.22747862	9.680443118	9.915064695	9.703180018	9.59766949	9.396635578	9.940995478	9.565828362
AT4G37270	8.135601649	7.967428873	7.963302522	7.64555368	8.080414343	7.753186509	8.022111015	7.826384844
AT4G36460	3.422941911	3.399134791	3.504436793	3.144487488	3.132291618	3.379261021	3.442171165	3.218680042
AT4G37190	5.362847478	5.487633876	5.093106375	5.302839878	5.566350373	5.322664185	5.314529243	5.397284812
AT4G36740	3.184977037	3.162151009	3.04930476	3.117642803	3.036407926	3.284376474	3.132144269	3.146142401
AT4G36660	7.186544997	7.014959777	7.406435475	7.529810516	7.431842836	7.624289943	7.20264675	7.528647765
AT4G36940	7.115138107	7.085919074	7.098643428	7.00281573	7.090810981	7.249032675	7.099900203	7.114219795
AT4G36580	4.213838396	4.599192818	4.266379038	4.7300204	4.771337997	4.580885922	4.359803417	4.69408144
AT4G36860	7.871305747	7.840256284	7.98068274	7.880346205	8.136481993	7.67235058	7.897414924	7.896392926
AT4G36780	7.529093941	7.793143973	7.656642217	7.847832113	7.827618639	7.992884812	7.65962671	7.889445188
AT4G36980	6.652398231	6.582022743	6.633420736	5.775938155	6.702083867	5.496681884	6.622613903	5.991567969
AT1G31910	9.174371194	9.188957058	9.117507417	8.947407707	9.299244454	9.079938939	9.160278556	9.1088637
AT1G31870	6.545824478	6.690129442	6.606311552	6.155579636	6.516758134	6.329390648	6.614088491	6.333909473
AT1G31850	8.744991684	8.22120202	8.384771432	8.826453898	8.480366543	8.536764844	8.450321712	8.614528428
AT3G56880	9.739136691	9.127057996	8.906268914	8.882501423	8.176989515	9.236081214	9.257487867	8.765190717
AT3G56800	10.40386306	10.74259207	10.67899051	10.7525425	10.63065385	10.62747446	10.60848188	10.6702236
AT3G56820	7.372452256	7.355123942	7.388232301	7.112024243	7.521819008	7.45700049	7.371936166	7.36361458
AT3G56860	8.790188975	8.811292693	9.011760901	8.573976139	8.823412888	8.543455195	8.871080856	8.646948074
AT3G56710	8.881212696	8.904294404	8.550439029	8.343109551	8.132475739	8.469072376	8.77864871	8.314885889
AT3G56910	11.10993538	10.93286962	10.58107847	11.33957319	11.08166433	11.15732948	10.87462782	11.19285567
AT3G56690	6.748421521	6.699722096	6.900004393	6.743762734	6.987048461	6.696659268	6.782716003	6.809156821
AT3G56750	6.92269609	6.760067458	6.827230497	7.168301993	7.126790197	7.148537764	6.836664682	7.147876651
AT3G51760	4.271164584	3.994177689	4.323014228	4.06054343	3.803766702	4.135478212	4.196118834	3.999929448
AT3G51770	6.445033463	6.271161155	6.47011752	6.409301041	6.407471746	6.247241868	6.395437379	6.354671552
AT3G51810	2.773326587	2.971989507	2.982424946	3.267564079	3.032830405	2.973944054	2.909247013	3.091446179
AT3G51830	7.685137633	7.466406185	7.962279184	7.287298701	7.428988313	7.099086285	7.704607667	7.2717911
AT3G51850	7.699706713	7.523758804	7.665598849	7.438064484	7.577072726	7.380235537	7.629688122	7.465124249
AT3G51860	5.070651535	6.249071545	6.329123756	5.314698522	6.290010686	5.175771271	5.882948945	5.593493493
AT3G51870	5.536328802	5.642784548	5.62609649	5.733763741	5.735120366	5.744693702	5.601736613	5.73785927
AT3G51840	9.504905279	9.688348893	10.26545919	9.639071653	10.16759001	9.467471181	9.819571121	9.758044281
AT3G51890	9.139694852	9.182060828	9.27580157	9.386016674	9.480786889	9.390781357	9.19918575	9.419194973
AT3G51780	7.810290411	7.929446132	7.516269302	7.727596967	7.528237258	7.819482038	7.752001948	7.691772088
AT3G51800	8.733140769	9.022174711	8.687516832	9.322950394	8.787183198	9.222203152	8.814277437	9.110778915
AT3G51820	9.738686423	9.598422584	9.414601877	9.802415174	9.696621779	9.762449043	9.583903628	9.753828665
AT3G51790	6.484516268	6.678580016	6.68605001	6.598854287	6.259027637	6.886627959	6.616382098	6.581503294
AT3G51895	6.613752556	6.715158676	7.530451395	6.827563915	6.70026595	6.509111138	6.953120876	6.678980334
AT3G51880	8.766537473	8.922297678	9.470689033	9.086579533	8.998694112	8.895016369	9.053174728	8.993430005
AT1G31930	7.145205322	6.908575713	7.19807305	6.762878956	6.986794125	6.636632992	7.083951362	6.795435358
AT1G31920	7.206550918	6.592502639	6.751582552	6.930454217	7.032178016	6.712004175	6.850212036	6.891545469
AT3G56850	6.693009202	6.602310322	6.97637227	7.184674607	6.871906641	6.944890069	6.757230598	7.000490439
AT3G56870	4.60268504	4.51237653	4.131947824	4.414569822	4.404165082	4.972760524	4.415669798	4.597165143
AT3G56890	3.39163085	3.107336861	3.285545168	3.271494553	3.347893701	3.28827847	3.261504293	3.302555575
AT3G56900	5.835504272	5.666921956	5.500199267	5.887834155	5.593017017	5.972816936	5.667541832	5.817889369
AT3G56740	5.645558296	5.765132474	5.93555168	5.911912048	5.65485917	5.82367655	5.782080817	5.796815923
AT3G56680	9.806263201	9.558854268	9.445363866	10.04375241	9.926874445	9.748611701	9.603493778	9.906412852
AT1G16560	8.27552083	8.235820768	8.328836833	8.591136186	8.175609409	8.58802688	8.280059477	8.451590825
AT1G16640	3.190798222	2.971247832	2.991231196	3.225824347	3.111223031	3.237299383	3.051092417	3.19144892
AT1G16680	7.317496938	7.139330189	6.822294554	7.070808448	7.285375932	7.14470122	7.09304056	7.166961867
AT1G16690	5.400247493	5.406564474	5.613277517	5.727171474	5.64664447	5.660900826	5.473363161	5.678238923
AT1G16610	6.079216839	5.893027868	6.033516218	5.925790627	6.366772129	5.632371207	6.001920308	5.974977988
AT1G16540	4.815510286	4.81191567	4.051648302	4.325303541	4.660385023	4.333970731	4.559691419	4.439886432
AT1G16590	4.368864226	4.427681194	4.458278232	4.72698338	4.665984398	4.652317882	4.418274551	4.681761887
AT1G16670	7.743512715	8.038278717	8.020074315	7.905947122	7.848464513	7.895777276	7.933955249	7.883396304
AT3G43590	6.997618838	6.758553364	6.716124125	6.812736649	6.994579295	6.828400349	6.824098776	6.878572098
AT3G43610	6.355833494	6.113364621	5.988917535	6.033512396	6.197908574	5.880357359	6.152705217	6.037259443
AT3G43600	6.108781994	5.34136547	5.731164937	5.687864214	5.629974374	5.170046299	5.727104134	5.495961629
AT3G44820	7.390320229	7.130317549	6.988302065	6.798960515	6.763214397	7.166129172	7.169646614	6.909434695
AT3G44830	3.940067432	3.567335012	3.682998178	3.95080633	3.765876436	3.615653969	3.730133541	3.777445578
AT3G44840	2.855003543	2.926822289	2.883047432	2.833871841	2.909818409	2.971741449	2.888291088	2.9051439
AT3G44850	6.400165915	6.640206475	6.464945945	6.395426888	6.375736223	6.459489364	6.501772778	6.410217492
AT3G44880	9.208069281	9.168555963	9.359471486	9.027641867	9.959714434	9.304565929	9.245365577	9.430640743
AT3G44900	2.702160748	2.914247131	2.860077728	2.860077728	3.089943586	2.902107624	2.825495202	2.950709646
AT3G44910	3.162703818	3.10847409	3.190084118	3.322869666	3.326867415	3.114562619	3.153754009	3.254766567
AT3G44920 /// AT3G44930	3.038131754	3.230599562	3.345458656	3.240762706	3.088078001	3.164164362	3.204729991	3.164335023
AT3G44890	9.468854739	9.123130784	8.90286727	9.789574928	9.431235746	9.572986512	9.164950931	9.597932395
AT3G44860 /// AT3G44870	8.461697024	11.21308335	9.75227122	8.781667792	8.571341354	8.46098516	9.809017198	8.604664769
AT3G43150	3.419020702	3.339335759	3.27615804	3.456382427	3.369394672	3.519560146	3.344838167	3.448445748
AT3G56700	3.159710606	3.061814196	2.843919689	3.106021778	2.793319736	3.117587723	3.02181483	3.005643079
AT3G56720	7.790936076	7.638692151	7.859868524	7.641786488	7.572655752	7.423430895	7.763165584	7.545957712
AT3G56730	4.078993873	3.872402451	4.101765486	3.652949662	3.565147037	3.917743254	4.017720603	3.711946651
AT3G56760	7.278864117	7.035964131	7.149014669	7.12394894	7.010895646	6.888244461	7.154614306	7.007696349
AT3G56810	5.429352839	5.374912478	5.690945426	5.621830742	5.197546848	4.826700479	5.498403581	5.215359356
AT3G56830	6.461306533	6.166646224	6.206403578	6.190178287	6.469897808	6.186210575	6.278118778	6.282095557
AT3G56840	7.202412796	7.130621213	7.26291912	7.013043817	7.253242238	7.214992782	7.198651043	7.160426279
AT1G51915	3.20018289	3.211812862	3.336355372	3.249848482	3.144881166	3.076066409	3.249450375	3.156932019
AT1G16650	5.075869894	5.269944561	4.977947634	5.100993512	5.263025356	4.971028428	5.107920696	5.111682432
AT1G16570	7.684982486	7.639981776	7.866866899	7.861648257	7.876240464	7.816617409	7.730610387	7.851502043
---	3.442987222	3.267294116	3.019538109	3.20871969	3.185653616	3.52473263	3.243273149	3.306368645
---	2.567914611	2.711163497	2.54845048	2.548953131	2.481603849	2.410157505	2.609176196	2.480238162
AT1G38950	3.594876445	3.470940152	3.452584234	3.42472032	3.412923263	3.67246188	3.50613361	3.503368488
---	4.587843922	4.549126385	4.504634348	4.408414498	4.488382721	4.256636713	4.547201552	4.384477977
---	3.01088403	3.030034654	3.046909698	3.350145733	2.849479076	2.783259942	3.029276127	2.994294917
AT2G06570	3.182480021	3.341115426	3.56731008	3.14086973	3.146021439	3.240954053	3.363635176	3.175948407
AT2G06570	4.246536925	4.098300135	4.146222068	4.101929948	4.060819656	4.100560323	4.163686376	4.087769976
---	3.233637323	3.060450113	3.204567192	2.970720281	3.050475807	2.960654965	3.166218209	2.993950351
---	2.616458744	2.526219981	2.711179502	2.48056425	2.570659484	2.584569066	2.617952742	2.545264267
---	2.9329821	2.348907127	2.572659326	2.733928086	2.627095077	2.828369367	2.618182851	2.72979751
---	2.518008877	2.586994976	2.656465992	2.598143277	2.574379395	2.654513795	2.587156615	2.609012156
AT1G40390	3.049644041	2.795703449	2.850088143	3.174614601	2.867459826	2.764668845	2.898478544	2.935581091
---	2.95772073	2.917173843	3.112326597	3.112326597	3.164360076	3.478564659	2.99574039	3.251750444
---	2.866019972	2.834122265	2.867851372	2.786281047	2.957597468	2.805686064	2.85599787	2.84985486
AT1G51850	3.04082735	3.243361401	3.112021292	3.201370119	3.598336874	2.958450135	3.132070014	3.252719043
AT1G51880	3.34322808	3.746628973	3.807139104	3.661161999	3.675670685	3.832803681	3.632332052	3.723212122
AT1G51890	3.260872041	3.657779282	4.258549477	3.179101359	3.399776475	3.073651047	3.7257336	3.217509627
AT1G51910	3.592184549	3.422120986	3.581914045	3.569903404	3.579519897	3.457269835	3.532073193	3.535564379
AT1G51920	3.436832241	3.637735769	3.555363535	3.267522931	3.435382923	3.282071385	3.543310515	3.328325746
AT1G51940	8.600830593	8.165271358	8.592818713	8.10870049	8.423093692	8.463359875	8.452973555	8.331718019
AT1G51900	2.515735271	2.808411348	2.574061929	2.615859815	2.585118188	2.872580661	2.632736183	2.691186221
AT1G51860	3.00094804	3.088634323	3.165692716	3.02494577	3.468335961	3.214532687	3.085091693	3.235938139
AT1G51840	3.01540753	2.966987549	2.987046293	2.776348781	3.095927218	2.995348785	2.989813791	2.955874928
AT1G51830	2.616437807	2.671313549	2.535940093	2.662182175	2.676663546	2.647297977	2.60789715	2.662047899
AT1G51950	8.64867035	9.191891813	8.82498822	8.522895419	8.443697395	8.815740566	8.888516794	8.594111127
AT1G57550	4.016460323	3.8217259	4.142622494	3.958012336	3.943542974	3.823325103	3.993602906	3.908293471
AT1G57620	6.669248823	6.655341122	6.576016381	7.091326408	6.794629708	7.185338986	6.633535442	7.023765034
AT1G57660 /// AT1G57860	9.43124749	9.490479587	9.27024823	9.881375111	9.458065833	9.749729852	9.397325102	9.696390265
AT1G57750	2.697178238	3.018734765	2.846512518	3.012063003	2.913415009	2.908134219	2.85414184	2.94453741
---	2.952080388	3.014237585	3.102485545	3.485039988	3.309735933	3.272749465	3.022934506	3.355841795
---	3.447315014	3.131971823	3.377039314	3.422765027	3.463251708	3.399001145	3.318775384	3.428339293
AT1G77360	4.116064438	4.530483892	4.320839523	3.986418838	4.254583291	4.264935417	4.322462618	4.168645849
AT1G77370	8.082168552	8.533200399	8.49817397	8.519556993	8.319564327	8.329406531	8.371180974	8.389509284
AT1G77390	3.721410145	3.732532649	3.475368162	3.741791835	3.731053475	3.7466135	3.643103652	3.739819603
AT1G77410	3.832910187	3.533680768	3.591129444	3.496156242	3.7598048	3.595223905	3.652573466	3.617061649
AT1G77400	5.761158631	5.418568702	5.354253292	5.702652233	5.890902215	5.683573491	5.511326875	5.759042646
AT1G77405	3.976566188	3.862194631	3.901781219	4.017311657	3.623337267	3.833733379	3.913514013	3.824794101
AT1G77380	4.084149002	4.449971036	4.117972705	5.006366196	5.004709399	5.357666917	4.217364248	5.122914171
AT1G77330	4.543755843	4.386336717	4.349871518	5.00526454	4.823584834	4.696619602	4.426654693	4.841822992
AT1G77350	7.988308006	8.048685833	7.99332207	8.504530417	8.134481407	8.503732887	8.010105303	8.380914904
AT1G58120 /// AT1G58122	2.988470985	3.24816863	3.281574758	3.174275858	3.322281827	3.14086973	3.172738124	3.212475805
AT1G58150	5.548661049	5.291066315	5.342633055	5.958045811	5.202988207	5.31394727	5.39412014	5.491660429
AT1G58160	3.917436734	3.739601806	4.357910087	4.851433109	4.17217051	3.893540595	4.004982876	4.305714738
AT1G58170	3.526563533	3.179645795	3.517589868	3.665738026	3.33992304	3.754460236	3.407933065	3.586707101
AT1G58180	8.470101422	8.530940771	9.576783932	8.341247661	9.078282259	8.289470354	8.859275375	8.569666758
AT1G58190	2.950902816	2.869647507	2.712635737	2.870460332	2.977438576	2.754169989	2.844395353	2.867356299
AT1G58100	6.84148228	6.739271071	6.835561318	6.75609685	6.79795813	6.861978066	6.805438223	6.805344349
AT1G58110	7.357316343	7.281353682	7.325815914	7.723147289	7.477580722	7.49673371	7.321495313	7.565820574
AT1G57540	7.255490703	7.345361251	7.481432289	7.750409005	7.533340119	7.605905673	7.360761414	7.629884932
AT1G57560	3.380529143	4.15809341	3.281574758	3.627300372	3.467494884	3.534688461	3.606732437	3.543161239
AT1G57570	2.622818107	2.776385372	2.832439784	2.602678409	2.713015126	2.643557424	2.743881088	2.653083653
AT1G57590	5.833465548	5.370315645	5.299382855	4.994386833	4.829570935	5.073963855	5.501054683	4.965973874
AT1G57600	6.05421083	6.248738042	5.740730443	6.407520336	6.307513717	6.272442087	6.014559772	6.329158713
AT1G57630	4.32193509	5.979236237	5.470592699	4.559701238	4.689560617	4.305309634	5.257254675	4.518190496
AT1G57650	3.314384419	3.451632514	3.311132684	3.14386181	3.225208769	3.066513044	3.359049872	3.145194541
AT1G57670	4.218699526	4.213236867	4.456278929	4.348834047	4.381904519	4.430699086	4.296071774	4.387145884
AT1G57680	9.194886237	9.066547581	9.356155273	8.916736379	8.825524656	8.981652027	9.20586303	8.907971021
AT1G57700	5.379854489	5.281524724	4.801393331	5.079170936	5.051087873	4.745755517	5.154257515	4.958671442
AT1G57760	4.463020545	4.417866381	4.644738378	4.893444558	4.572579336	5.047827384	4.508541768	4.837950426
AT1G57770	7.389196809	7.248179216	6.890139104	7.240349317	7.371974538	7.319739054	7.175838376	7.310687636
AT5G17530	6.967067942	7.025045496	6.933733934	6.848405561	6.747302998	6.886350994	6.975282457	6.827353184
AT1G77310	3.663967127	3.413631629	3.334583759	3.240128042	3.53510544	3.463251708	3.470727505	3.412828397
AT1G77340	2.78883	2.731027436	2.704138424	2.835766813	2.921566319	2.803131546	2.741331953	2.853488226
AT5G17160	4.251213998	3.900152123	4.029884697	4.173125859	4.046251112	4.117115767	4.060416939	4.112164246
AT5G16920	2.758614087	2.764652649	2.740100142	2.798340576	2.976196607	2.822494082	2.754455626	2.865677088
AT5G16990	7.618690754	7.777562058	8.123440144	8.028846168	7.818784728	8.074087979	7.839897652	7.973906292
AT5G16960	3.587296112	4.277015376	3.844760438	3.596560688	3.478936908	3.708395602	3.903023975	3.594631066
AT5G17030	3.231925131	3.281144047	3.186516475	3.30992463	3.197007567	3.368031169	3.233195218	3.291654455
AT5G16870	5.962151224	5.8160423	5.917428498	6.233979007	5.756394292	6.299521669	5.898540674	6.096631656
AT5G16880	8.894463055	8.770325645	9.018756485	8.921569404	9.086006665	8.938338935	8.894515062	8.981971668
AT5G17060	6.506170133	6.559763626	6.693636289	6.534058042	6.161988434	6.462874067	6.586523349	6.386306848
AT5G16950	5.495374687	5.575369616	5.52778899	5.424366298	5.519063779	5.51415724	5.532844431	5.485862439
AT5G17020	7.718519131	7.844192836	7.697945034	7.824963424	7.754415244	7.639944958	7.753552334	7.739774542
AT5G17420	4.187547528	3.520803839	3.790977133	4.341193382	3.745801928	4.184562064	3.8331095	4.090519125
AT5G17430	3.582621596	3.609054247	3.279193516	3.400924308	3.827153864	3.417784274	3.490289786	3.548620815
AT5G17400	6.217088229	5.839298899	5.959023979	6.451271579	6.39295276	6.14550331	6.005137036	6.329909216
AT5G17410	5.166142304	5.261573169	5.164258832	5.350719913	5.32726654	5.131233871	5.197324768	5.269740108
AT5G17450	6.38865431	6.478881485	6.69471785	5.568754411	5.900993548	6.204890353	6.520751215	5.891546104
AT5G17470	2.860507693	2.958916369	3.096159521	2.927574511	3.096223463	2.883047432	2.971861194	2.968948469
AT5G17480	2.417293225	2.546330173	2.57956568	2.528794649	2.453881712	2.497395673	2.514396359	2.493357345
AT5G17490	3.548876728	5.604432248	4.693103628	3.799802	3.551807876	3.572103137	4.615470868	3.641237671
AT5G17510	5.064322599	5.034872253	4.925692203	4.83113092	4.834934416	4.997788705	5.008295685	4.887951347
AT5G17520	9.887048482	9.713271017	9.897146043	9.92562592	9.975515301	9.927413058	9.832488514	9.942851426
AT5G17460	3.974322021	3.938339738	3.482957183	3.643851979	4.08735413	3.833039544	3.798539647	3.854748551
AT5G17440	6.784626966	6.70403626	6.844755335	6.100251287	6.659410434	6.211797471	6.777806187	6.323819731
AT5G17540	3.379672347	3.419841229	3.349458414	3.331531148	3.345067142	3.329328446	3.382990663	3.335308912
AT5G17580	3.331519253	3.554969885	3.237883714	2.966870525	3.42532868	3.307326561	3.374790951	3.233175255
AT5G17600	4.620362888	4.864702162	4.673926774	5.07254476	5.422454085	5.311080615	4.719663941	5.268693153
AT5G17650	7.090619514	7.206728276	7.627706893	7.158497062	6.95793652	7.464212406	7.308351561	7.193548663
AT5G17560	9.307153477	9.13747775	9.270366294	9.396665326	9.208635332	9.560610331	9.238332507	9.388636996
AT5G17610	6.559816388	6.576639206	6.576639206	6.856158699	6.615563449	6.715151736	6.5710316	6.728957961
AT5G17620	6.215328723	5.902661306	5.981480527	6.399470936	6.186571571	6.387028135	6.033156852	6.324356881
AT5G17570	5.256792066	5.401248452	5.536137224	5.561787335	5.440531489	5.271343295	5.398059247	5.42455404
AT5G17630	7.753177784	7.525549505	7.213199655	8.260544791	7.668144351	8.180974221	7.497308981	8.036554454
AT5G17640	6.35301773	6.035844154	6.727828041	5.884614432	5.877971911	5.976224506	6.372229975	5.91293695
AT5G16780	7.529301718	7.400277566	7.298811563	6.624741375	7.573071027	6.828679602	7.409463616	7.008830668
AT5G16800	8.084827862	8.122996539	8.194808977	8.04304733	8.215076785	7.958953871	8.134211126	8.072359329
AT5G16810	6.924534365	6.790196242	6.776590964	7.315182786	6.680681835	6.9798692	6.830440524	6.991911274
AT5G16820	6.163201822	5.966877822	6.450402565	5.947467143	6.300128007	5.952185429	6.19349407	6.066593526
AT5G16760	7.933174851	8.257065236	8.214974099	8.172034308	7.847005167	8.014486244	8.135071395	8.01117524
AT5G16840	8.8690997	8.993451408	9.060802801	9.065132363	8.978750357	9.174759905	8.974451303	9.072880875
AT5G16830	7.991435223	8.074029438	7.951816471	7.765401829	7.846244656	7.829438448	8.005760377	7.813694978
AT5G16710	10.16949103	9.92494538	9.890282678	9.877249532	10.019045	10.14516903	9.994906363	10.01382119
AT5G16790	4.118431674	3.816027305	3.867564567	3.918112738	4.081958728	4.130765562	3.934007849	4.043612343
AT5G16850	3.191593616	3.43882576	3.245879792	3.403786773	3.502231213	3.14086973	3.292099723	3.348962572
AT5G16750	6.019381804	6.492713134	5.753222402	6.328591165	6.469703123	6.630438042	6.088439113	6.47624411
AT5G16860	2.883047432	3.20838303	3.066726173	3.268829024	3.182974038	3.150726218	3.052718878	3.200843093
AT5G16900	2.942800944	2.867119737	2.664902163	2.741239765	2.688448036	2.521047916	2.824940948	2.650245239
AT5G16910	6.989294215	7.598262552	7.419276494	6.940992816	7.413940975	6.873489237	7.335611087	7.076141009
AT5G16930	4.211680908	4.498543865	4.247088832	4.76634311	4.606442869	4.782369551	4.319104535	4.718385177
AT5G16940	6.938003333	6.346008342	6.98027786	6.989924957	6.977560286	6.858646111	6.754763178	6.942043785
AT5G16970	7.255263434	7.836245282	7.665261215	7.117345525	7.282693787	7.737972222	7.585589977	7.379337178
AT5G16980	3.406348867	3.686228449	3.967998381	3.345067142	3.671680318	3.685703151	3.686858566	3.567483537
AT5G17000	3.004174195	3.756050256	3.552486454	3.019080726	2.974671248	3.589984146	3.437570302	3.194578707
AT5G17010	6.820450707	6.872723653	7.090813645	6.794177886	6.546126982	6.904013319	6.927996002	6.748106062
AT5G17040	4.264184783	3.936345969	4.174267448	4.033079566	4.10398445	4.197284367	4.124932733	4.111449461
AT5G17050	6.222619859	6.224130232	6.324962175	6.260429441	6.537235343	5.979776632	6.257237422	6.259147139
AT5G17070	6.328591165	6.207899374	5.929049241	6.620097315	5.928846582	6.326735916	6.155179927	6.291893271
AT5G17080	3.018995327	3.354690656	3.033396367	3.018700793	2.752633409	3.139076478	3.135694117	2.970136893
AT5G17100 /// AT5G17110	2.772396985	2.772396985	2.892497487	2.736371682	2.802015257	2.935859137	2.812430486	2.824748692
AT5G17130	2.828319422	2.793944936	2.938955035	2.764382127	2.848430828	2.714882129	2.853739798	2.775898361
AT5G17140	3.048919213	2.961192469	2.984030342	3.022650825	3.032332812	2.957429721	2.998047341	3.004137786
AT5G17150	2.932935884	3.032477543	3.104498562	3.063265689	2.795263238	2.94323586	3.023303996	2.933921596
AT5G16720	4.519462186	4.425894249	4.982284027	4.375998389	4.57231287	4.023812531	4.642546821	4.324041263
AT5G16730	7.247449755	6.889026046	7.361044297	5.922944009	6.962358755	6.276077089	7.165840033	6.387126618
AT5G16770	3.338491856	3.216386578	3.230401778	3.339603476	3.088078001	3.068543585	3.261760071	3.165408354
AT5G15980	5.241255985	5.354144518	5.146869865	5.917907525	5.772953816	5.835093258	5.247423456	5.841984866
AT5G16060	7.664365407	7.772346741	7.442673704	8.365788867	7.826253988	8.200099193	7.626461951	8.130714016
AT5G16070	8.165762897	8.155939607	8.104792674	8.314624168	8.168468206	8.425263843	8.142165059	8.302785406
AT5G15960 /// AT5G15970	13.71854697	13.73460877	13.84840781	13.51174819	13.06232669	13.60010484	13.76718785	13.39139324
AT5G15930	7.578143141	7.412649582	7.591568433	7.467799661	7.210625893	7.295586665	7.527453719	7.32467074
AT5G16000	7.286447971	6.868804225	6.480118725	8.071877186	7.987055391	8.174911966	6.878456974	8.077948181
AT5G16040	5.894919838	5.777084782	5.637737805	6.052468259	5.746611653	5.921491628	5.769914142	5.90685718
AT5G16080	3.348833763	3.13410869	3.036051924	3.085614449	3.033842893	3.244751093	3.172998126	3.121402812
AT5G15910	6.57117622	6.539364497	6.672542789	6.692564929	6.442280853	6.496911051	6.594361169	6.543918944
AT5G16030	10.19565223	9.948625515	9.914066945	9.472021281	9.21094227	9.310343515	10.01944823	9.331102355
AT5G16010	10.07292512	10.43377216	10.03848186	10.30418492	10.23740666	10.43758155	10.18172638	10.32639104
AT5G16050	9.329132761	9.421930716	9.503109974	9.545641649	9.343829834	9.61108911	9.418057817	9.500186864
AT5G15948 /// AT5G15950	8.065082251	6.976479085	7.158632594	6.625820986	6.379680845	6.094044919	7.400064643	6.366515583
AT5G16100	2.975768654	3.120695342	2.937315415	2.897585201	2.969403418	3.172976607	3.011259804	3.013321742
AT5G16140	6.203311548	5.9278234	5.736654793	6.252148096	5.581111416	5.905067564	5.955929914	5.912775692
AT5G16180	5.950156776	5.849297681	5.966041585	4.869993748	5.8892561	5.264970198	5.921832014	5.341406682
AT5G16190	4.088806473	4.334365059	4.541815714	4.134139958	3.970391344	4.192374361	4.321662415	4.098968554
AT5G16200	5.676981945	5.572240041	5.739190674	5.884093652	5.523116473	6.000766688	5.66280422	5.802658938
AT5G16210	7.401155365	7.4052364	7.277396762	7.007625404	7.598700177	7.081878098	7.361262842	7.229401226
AT5G16220	7.420216335	7.543916928	7.555989337	7.59939624	7.751578076	7.543023356	7.506707533	7.631332557
AT5G16230	4.113352384	4.291953088	4.110763221	4.45621213	4.136944331	4.474404438	4.172022898	4.355853633
AT5G16260	6.935507268	7.118160971	7.332196945	6.996772572	7.051151562	7.005699586	7.128621728	7.017874573
AT5G16270	8.335310639	8.352407189	8.324119026	7.935286632	8.231986802	7.943016564	8.337278951	8.036763333
AT5G16280	6.555841725	6.373703715	6.315285369	6.058051202	6.498581012	6.042722853	6.414943603	6.199785022
AT5G16240	5.238911134	5.219266796	5.310615682	5.672556948	5.167746368	5.605915156	5.256264537	5.482072824
AT5G16130	10.00245403	10.15868787	9.772929406	10.5420241	10.1381669	10.5744462	9.978023769	10.4182124
AT5G16160	3.069543349	3.251957208	3.340494778	3.127118979	3.088078001	3.065445919	3.220665112	3.093547633
AT5G16250	5.864962354	5.093595928	5.525348911	6.561463105	5.636771862	5.947922224	5.494635731	6.048719064
AT5G16110	9.497442295	9.72380748	10.08054673	9.858802346	9.988980498	9.662693252	9.767265502	9.836825365
AT5G16120	8.429311995	8.5323968	8.854732296	8.705184248	9.167270467	8.627630312	8.605480364	8.833361676
AT5G16150	9.707943115	9.722489821	9.727132542	9.487457591	9.57749397	9.612771462	9.719188493	9.559241008
AT5G16715	7.138816957	6.704138602	6.500507763	7.028284699	7.33711817	6.592511865	6.781154441	6.985971578
AT5G15410	8.943167924	8.82052733	9.113803562	8.611929153	8.899856833	8.522035534	8.959166272	8.677940507
AT5G15490	6.920977713	7.117818788	7.272454778	7.494685046	6.877030784	7.440770565	7.103750426	7.270828798
AT5G15630	4.025001628	3.772599056	4.28687357	4.604390855	4.186079645	4.658363978	4.028158085	4.482944826
AT5G15680	7.63232154	7.528153344	7.183273379	7.191835685	7.446974661	7.109819247	7.447916088	7.249543198
AT5G15700	4.548661846	4.401304538	4.793654362	4.667785026	4.487786968	4.685022733	4.581206915	4.613531576
AT5G15710	6.975180689	6.958446655	6.936458821	6.924096993	6.972235231	7.009115067	6.956695388	6.96848243
AT5G15740	6.142456366	5.681483073	5.318736338	6.359874685	6.009459189	6.640382953	5.714225259	6.336572276
AT5G15760	5.06122369	4.858342583	4.708611497	4.95841432	5.002265529	5.421732097	4.876059257	5.127470649
AT5G15770	6.871806524	6.419174075	6.487108658	6.80404503	6.57117622	6.892230111	6.592696419	6.75581712
AT3G23750 /// AT5G15780	3.52249127	3.225104295	3.495153786	3.2032507	3.291541647	3.023856417	3.414249784	3.172882921
AT5G15790	5.07254476	4.533658051	4.789653738	4.919471541	4.828087616	5.009186762	4.79861885	4.918915306
AT5G15810	7.336389568	7.366013234	7.316466143	7.332442407	7.456211183	7.425157095	7.339622982	7.404603562
AT5G15830	4.074732707	4.19747656	5.16731742	6.135493935	5.896926849	5.300457302	4.479842229	5.777626029
AT5G15850	5.934734479	6.655267922	7.39455655	5.929955107	6.680091537	6.32837849	6.66151965	6.312808378
AT5G15860	5.237040193	5.301403864	5.684025735	5.401032911	5.557663112	5.220755254	5.407489931	5.393150426
AT5G15840	5.932794112	5.064706053	5.470195961	4.261532732	4.606152522	4.564850401	5.489232042	4.477511885
AT5G15720	2.835766813	2.96516588	3.206204361	2.953321489	3.023579366	2.649544357	3.002379018	2.875481737
AT5G15750	7.313581004	7.548997604	7.336316138	7.751411457	7.529855878	7.858953039	7.399631582	7.713406791
AT5G15640	7.082988805	7.295105897	7.010708988	6.948903028	6.49618206	6.924015577	7.12960123	6.789700222
AT5G15730	7.084569856	7.494284895	7.14713105	7.246873242	7.182086916	7.123970274	7.241995267	7.184310144
AT5G15725	2.858959811	2.769986312	2.784481606	2.848049404	2.885322764	2.796342338	2.80447591	2.843238169
AT5G15800	3.294169807	3.415942013	3.059601327	3.342661896	3.385273339	3.543333151	3.256571049	3.423756129
AT5G15870	6.72638189	6.946492798	6.957819687	6.732183605	6.709698832	6.673609179	6.876898125	6.705163872
AT5G15880	6.899137574	6.904403252	6.890272628	7.263632476	7.135972081	7.355102738	6.897937818	7.251569098
AT5G15890	2.887276127	2.997337739	2.672507261	2.902095209	2.743702863	3.208261676	2.852373709	2.951353249
AT5G15900	3.529459806	3.213387478	3.300939778	3.308385694	3.238116247	3.3311566	3.347929021	3.292552847
AT5G15920	5.866873877	5.280890449	5.436194845	4.717529582	5.330247008	4.935758316	5.52798639	4.994511635
AT5G15940	3.162740403	2.767898999	3.136625048	3.292649643	3.198167081	2.836428411	3.022421483	3.109081712
AT5G15520	6.884317086	6.741220169	6.31390336	7.128058665	6.419309684	7.145884609	6.646480205	6.897750986
AT5G15460	6.768232865	6.757161081	6.662305212	7.18970257	6.957179549	7.19162754	6.729233053	7.112836553
AT5G15600	3.821060671	3.575197294	4.089818105	3.96580194	3.878733927	3.644365503	3.828692023	3.82963379
AT5G15400	7.759471433	7.787600064	7.947905979	7.537899087	7.619525422	7.573416994	7.831659159	7.576947168
AT5G15020	6.372718673	6.216986901	6.420552121	5.874619317	6.190317813	5.882097366	6.336752565	5.982344832
AT5G15060	3.065329241	3.179422506	3.329939461	3.197030853	2.98893253	3.186210741	3.191563736	3.124058041
AT5G15100	3.26077354	3.331466648	3.337937941	3.064826569	3.189951998	3.173765939	3.310059376	3.142848169
AT5G15110	3.034656539	2.952812629	2.980587942	2.972080617	2.981894218	2.860040402	2.98935237	2.938005079
AT5G15090	8.43116541	8.41756212	8.291055117	8.911896494	8.465397229	8.728422046	8.379927549	8.701905256
AT5G14970	9.665754052	9.414563387	9.127057996	9.338134215	9.483712796	9.465891493	9.402458478	9.429246168
AT5G14910	10.69457064	10.47670653	10.39094315	10.70664097	10.21661943	10.56906793	10.52074011	10.49744278
AT5G15050	7.970219352	7.407297048	7.259414994	7.894435317	7.364705579	8.054743208	7.545643798	7.771294701
AT5G14920	10.04531893	10.09419647	10.65948325	9.713469837	10.71800355	8.479831622	10.26633288	9.63710167
AT5G15070	3.7539321	3.913081765	3.52249127	4.046488077	3.658996227	3.40219451	3.729835045	3.702559605
AT5G15420	3.143639968	3.560592291	3.21099555	3.148351759	3.418413506	3.179355249	3.305075936	3.248706838
AT5G15440	6.665847537	6.474785319	6.534554501	6.402152764	6.201866249	6.45483941	6.558395786	6.352952808
AT5G15450	8.790129416	8.60047605	8.778566551	8.205665014	8.721017459	8.329110737	8.723057339	8.418597737
AT5G15470	6.299566001	6.329720907	6.117747445	6.257446823	6.252815668	6.640026229	6.249011451	6.383429573
AT5G15480	2.924650852	2.852069252	2.846802574	3.005827483	2.839764562	2.755348727	2.874507559	2.866980257
AT5G15510	3.207980108	3.180089872	2.883047432	2.963875563	3.077309676	2.979745052	3.090372471	3.006976764
AT5G15540	6.526338643	6.468208589	6.535179459	6.220797254	6.449944513	5.973696677	6.509908897	6.214812815
AT5G15550	6.634347786	7.061275789	6.469444477	7.299031894	6.920073819	7.059717757	6.721689351	7.092941157
AT5G15560	3.324103513	3.238786532	3.187158662	3.236914858	3.591358659	3.232431649	3.250016236	3.353568389
AT5G15570	6.022443755	5.834786349	5.828130511	6.026554853	5.875524749	5.979471088	5.895120205	5.960516897
AT5G15580	7.145656939	6.230230372	6.935330807	6.375588129	7.041518127	5.350743142	6.770406039	6.255949799
AT5G15581	4.243139353	3.807284707	3.994629665	4.56516089	3.988702512	3.892745006	4.015017908	4.148869469
AT5G15610	7.850277939	7.899316778	7.705686654	8.022581366	8.005776403	8.002478375	7.818427124	8.010278715
AT5G15530	3.857564797	3.718886276	3.801701633	3.814093337	3.829051718	3.790823513	3.792717569	3.811322856
AT5G14940	7.754822726	7.714599992	8.552626161	7.780354966	8.357908653	8.261458355	8.007349626	8.133240658
AT5G14950	7.315932723	7.31347907	7.24209719	7.150122986	7.525333138	7.039446914	7.290502994	7.238301013
AT5G14960	4.106968586	4.181271614	4.195910358	4.038378751	3.749767499	3.935680299	4.161383519	3.907942183
AT5G14980	2.78439862	2.860586987	2.708747327	2.884762665	2.704241562	2.835766813	2.784577645	2.808257013
AT5G14990	2.724462712	2.597105239	2.776795106	2.663647778	2.436164611	2.673070919	2.699454352	2.590961103
AT5G15000	3.203730702	2.951379729	3.01076381	3.26358226	3.485527132	3.115299748	3.055291414	3.28813638
AT5G15010	4.167216635	3.965794148	4.162988018	4.14479969	3.962466851	4.061183546	4.098666267	4.056150029
AT1G31690	3.877489253	3.834401709	3.358060995	4.081756901	3.449672843	4.597163341	3.689983986	4.042864362
AT1G31670	3.738734298	3.624715483	3.41962194	3.692576118	3.416948012	3.52281822	3.59435724	3.544114117
AT1G31660	6.560987218	6.992221545	6.551671998	7.00940839	6.834422532	6.931811148	6.70162692	6.925214023
AT1G31650	7.068868552	6.769973099	6.913802748	6.977838048	7.327180018	7.015928074	6.917548133	7.106982047
AT1G31640	3.226241303	3.171727226	3.131455969	3.255629785	3.274664651	3.361551202	3.176474833	3.297281879
AT1G31630	2.672062465	2.775923971	2.798641417	2.961159531	2.937286842	2.655896809	2.748875951	2.851447727
AT1G31620	2.831217557	2.969443712	3.105040914	2.872343112	2.645854321	2.790722927	2.968567394	2.76964012
AT1G31770	5.080292274	4.464197953	4.788675387	5.560643181	5.348404961	5.012526802	4.777721871	5.307191648
AT1G31760	3.67949962	3.549942732	3.620746799	3.900398658	4.081305157	3.838542685	3.616729717	3.940082167
AT1G31750	4.326685817	4.305883152	4.551322379	4.578997004	4.546819927	4.325335907	4.394630449	4.483717613
AT5G14720	7.227386326	7.178322268	7.394297153	7.11382051	7.162573434	7.147899043	7.266668582	7.141430996
AT5G14730	3.169198784	3.786539805	4.241785676	5.846147584	6.449164195	5.418119501	3.732508088	5.904477093
AT5G14750	2.936907649	2.925954583	2.601318127	3.014799058	2.789967554	2.87447142	2.821393453	2.893079344
AT5G14770	3.09770519	3.230599562	3.287860485	3.005023971	3.403433761	3.287860485	3.205388412	3.232106072
---	4.308176638	4.248450697	4.272712065	4.225794563	4.084946775	3.999173892	4.276446467	4.103305077
AT3G06433 /// AT4G20690 /// AT5G14840	2.456953156	2.802346842	2.736733326	2.876307907	2.599330989	2.725861484	2.665344441	2.73383346
AT5G14860	3.140422723	3.260720017	3.197503775	3.376666459	3.270895357	3.076881051	3.199548838	3.241480956
AT5G14870	2.978225377	3.039101083	3.164490847	2.992473344	3.10967437	2.725527001	3.060605769	2.942558238
AT5G14880	6.907061417	7.400027885	7.402925138	7.677158178	8.216882284	7.728578897	7.23667148	7.874206453
AT5G14890	3.213985156	3.260609424	3.305355092	3.166586729	3.170440951	3.139799849	3.259983224	3.15894251
AT5G14790	5.947102436	6.043745592	5.430987649	6.258779827	5.53906597	6.491898662	5.807278559	6.096581486
AT5G14800	7.574684334	7.769495677	7.646831807	8.059590748	7.920533863	8.11795262	7.663670606	8.03269241
AT5G14780	11.96061895	12.07734884	12.53164199	11.87127886	12.37182794	11.98867078	12.18986993	12.07725919
AT5G14740	12.95481982	12.74631569	12.69166669	12.96659048	13.04273277	13.00416793	12.79760073	13.00449706
AT5G14760	4.7993193	4.850070607	4.648762381	4.734132448	5.00675784	4.53736662	4.766050763	4.759418969
AT5G14850	6.27184275	6.102835271	6.208619334	5.971142891	6.084189974	6.227370883	6.194432452	6.094234583
AT5G14900	2.966697421	2.986304948	3.052489002	2.843459835	2.925937119	2.942818316	3.001830457	2.904071757
AT5G14930	5.724698425	6.034897583	6.147309869	5.511455851	5.620004633	5.91350327	5.968968626	5.681654585
AT1G31710	5.57902876	5.640471134	5.236450774	5.806647168	5.326925416	4.757581428	5.485316889	5.297051337
AT1G31710	3.004871514	3.011489475	3.018303507	2.918115552	3.027601906	2.921560253	3.011554832	2.955759237
AT1G31690	5.473555742	4.981968914	3.677364099	5.675846278	4.73563753	5.802896468	4.710962918	5.404793425
---	3.060280465	3.232135859	3.197470856	3.321702389	3.237710219	2.875902476	3.163295727	3.145105028
---	3.12558863	3.168329315	3.131853577	3.38305667	3.323764443	3.035424069	3.141923841	3.247415061
---	3.158782233	3.11827136	3.211060079	3.119255558	3.154148794	3.107747639	3.162704557	3.127050664
AT5G35370	5.945335075	6.746236612	6.983982556	5.749261379	5.701485333	5.613199375	6.558518081	5.687982029
AT5G35380	3.061224618	2.935219981	3.005922019	2.968825859	3.060891605	3.032160531	3.000788873	3.020625998
AT5G35390	3.16421035	3.223096593	3.389698171	3.001152533	3.128700337	2.982684649	3.259001705	3.037512506
AT5G35400	4.876330811	4.781738413	4.62716715	4.876330811	4.992129005	4.868654858	4.761745458	4.912371558
AT5G35330	8.459478113	8.676675263	8.675028073	8.70172347	8.738426646	9.005054224	8.60372715	8.815068113
AT5G35320	6.29071117	6.276813016	6.391665542	6.293155883	6.06189565	6.32271228	6.319729909	6.225921271
AT5G35360	10.30953188	10.13855594	9.928998911	10.46260389	10.51443843	10.22712359	10.12569558	10.40138864
AT5G35410	4.558948373	4.884035622	4.899921081	4.902343654	4.932557316	4.59872374	4.780968359	4.811208237
---	3.141273291	3.419145767	3.240705953	3.545333596	3.290838775	3.197740134	3.26704167	3.344637502
AT5G36260	3.16598129	3.23469382	3.320997371	3.109238715	3.15297189	3.130386292	3.240557494	3.130865632
AT5G36270	3.912232067	3.878061135	3.867383093	3.849724639	4.029204113	3.713325661	3.885892098	3.864084804
AT5G36280	2.820976358	2.869738185	2.685304082	2.811114473	2.73814718	2.916183303	2.792006208	2.821814985
AT5G36290	8.265460488	8.398549418	8.28748942	8.719676866	8.512810064	8.735205378	8.317166442	8.655897436
AT5G36220	6.360497358	7.923151139	7.436047971	6.768369078	6.994551781	6.41267956	7.239898823	6.72520014
AT5G36230	10.02044565	10.01110158	9.931707716	10.19083471	9.938630562	10.04845579	9.987751649	10.05930702
AT5G36250	7.731036888	7.425951078	7.552424762	7.238338859	7.101578168	7.214506114	7.569804243	7.184807714
AT1G48920	9.348363748	9.73746274	9.126669572	9.986973228	9.5862494	10.0062039	9.404165353	9.859808843
AT1G48910	3.399143788	3.328681817	3.30525892	3.312885348	3.380435458	3.285215585	3.344361508	3.326178797
AT1G48880	4.518341027	4.49403266	4.279932851	4.323541271	4.410755942	4.45105871	4.430768846	4.395118641
AT1G48870	4.263741024	4.20876842	4.263356356	4.325188508	4.106236555	4.146578298	4.2452886	4.192667787
AT1G48860 /// AT2G45300	8.505332727	8.716353855	8.460480144	8.526190661	8.56195361	8.406230929	8.560722242	8.498125067
AT1G48900	8.849024309	8.940036824	9.004185915	8.88392452	9.003027322	8.849190736	8.931082349	8.912047526
AT1G50750	3.153294395	3.185445398	2.931792697	3.26001473	3.272266247	3.09493189	3.090177497	3.209070956
AT1G50730	7.700002659	7.365344524	7.223693362	7.468898324	7.548474014	7.441260284	7.429680182	7.486210874
AT1G50740	9.426783202	9.278158764	9.018826344	9.542226425	8.983438625	9.213067761	9.241256103	9.24624427
AT1G29710	4.513050594	4.449831677	3.992558955	4.237797307	4.084437539	4.669527188	4.318480409	4.330587345
AT1G29720	6.461816827	6.253668626	6.060712573	6.781563489	6.898104979	6.270249074	6.258732675	6.649972514
AT1G31730	8.060016067	8.047923313	7.755761149	7.960188469	8.353310058	8.093200249	7.954566843	8.135566259
AT1G31720	3.504086736	3.32731341	3.406253019	3.982475892	3.679614418	3.50276635	3.412551055	3.721618887
AT5G34850	10.27623345	10.06648521	10.53097495	10.29152118	10.27785632	10.21686336	10.2912312	10.26208029
AT5G34870	3.45094492	3.313151848	3.263422222	3.440033478	3.410616166	3.362821751	3.34250633	3.404490465
---	3.139298205	2.954992642	2.832439784	3.134309596	3.207854814	3.034339356	2.975576877	3.125501255
---	2.863681744	2.692920161	2.600510988	2.774272498	2.682943989	2.62543064	2.719037631	2.694215709
---	4.157001392	3.931438032	4.06022805	4.064800415	4.109861013	3.848235719	4.049555825	4.007632382
AT5G34883 /// AT5G34885 /// AT5G34908 /// AT5G34910	2.62024094	2.621371237	2.741422592	2.518307906	2.623853056	2.646516604	2.66101159	2.596225855
---	2.971170601	2.935219981	3.163041946	2.926077047	2.913524672	2.978922371	3.023144176	2.93950803
---	2.395312008	2.351571107	2.452989288	2.499619279	2.293025186	2.401277966	2.399957468	2.397974144
AT5G35100	7.898049368	7.853034181	7.633772543	8.090502128	7.672735969	7.842444225	7.794952031	7.868560774
AT5G35080	6.853275093	6.793230495	6.756993808	7.110586022	6.662335615	7.262599164	6.801166465	7.011840267
AT5G35090	3.227463431	3.116012322	2.942130141	3.171343208	2.905770234	2.842621696	3.095201965	2.973245046
---	3.054950763	2.782432162	2.714546354	2.782432162	2.730110144	2.632893758	2.850643093	2.715145355
---	2.932364077	2.745085468	2.980587942	2.965583592	3.030114828	2.890031789	2.886012496	2.96191007
---	3.268310033	3.173148714	3.228206348	3.083154572	3.308681549	3.178651193	3.223221698	3.190162438
AT5G35160	8.001397099	7.970772411	7.717529295	8.408467361	8.128012477	8.523118872	7.896566268	8.35319957
AT5G35170	9.751398327	9.572685444	9.248782378	9.439822939	9.310981243	9.151871959	9.524288716	9.300892047
AT5G35190	2.573647385	2.682722212	2.560020262	2.742775674	2.734020205	2.571136478	2.605463286	2.682644119
AT5G35200	7.807652516	7.940942163	8.251034447	8.333859087	8.485115083	8.322279734	7.999876375	8.380417968
AT5G35210 /// AT5G35220	8.027243861	7.954591851	7.872186399	7.651735042	8.084227434	7.490996679	7.951340704	7.742319718
AT5G35230	3.128263961	3.295308763	2.980587942	3.059796671	3.143657844	2.962871134	3.134720222	3.055441883
---	2.774271664	2.972809129	3.018533794	2.868314301	2.917375485	2.980628804	2.921871529	2.922106197
---	2.746500059	2.682242694	2.665584161	2.749423929	2.739692498	2.62347629	2.698108971	2.704197572
---	2.61473285	2.853767361	2.849735239	2.666298142	2.654581804	2.644525344	2.77274515	2.655135097
---	2.849751835	2.613788929	2.793577535	3.006163828	2.71635953	2.753798361	2.752372766	2.825440573
AT5G35180	8.639749853	8.57059217	8.915749511	8.07840538	8.318046376	8.146477819	8.708697178	8.180976525
---	2.709734206	2.56285011	2.671818383	2.645532399	2.762605297	2.555126979	2.648134233	2.654421558
AT5G35290	2.821765379	3.0006159	3.208519705	3.322924761	3.119326786	2.873360206	3.010300328	3.105203918
AT5G35300	3.604788529	3.478686565	3.769581378	3.564232104	3.466148658	3.736031596	3.617685491	3.588804119
---	3.057115131	3.005036212	2.914688061	3.016652092	2.957779358	3.111012133	2.992279801	3.028481194
---	3.993000764	3.862319448	3.958181176	4.103795027	4.288088977	4.143007199	3.937833796	4.178297068
AT5G34830	3.198169744	3.366127112	3.139118389	3.183413047	3.21486587	3.495885254	3.234471748	3.298054724
---	3.122728647	3.219608539	3.281574758	3.0714013	3.193688185	3.3004537	3.207970648	3.188514395
---	2.650864907	2.570766635	2.621371237	2.53997315	2.684319005	2.694566147	2.61433426	2.639619434
AT5G30500	3.42366815	2.870094674	3.082358452	3.108556375	3.125937764	3.129600601	3.125373759	3.121364913
AT5G30520	2.788043274	2.682019392	2.693281843	2.692866936	2.688655618	2.723593887	2.721114836	2.70170548
---	2.971170601	2.966819951	3.036051924	3.115270685	3.068364373	3.092897603	2.991347492	3.092177554
---	2.731195846	2.550654173	2.669375452	2.690228682	2.681441954	2.502979303	2.65040849	2.624883313
AT5G30510	11.6824259	11.46961827	11.14696925	11.66094076	11.60776346	11.65821702	11.43300447	11.64230708
AT5G30490	4.881379531	5.064105192	5.150830953	5.199915314	4.743496961	5.481376012	5.032105225	5.141596096
AT5G30420	3.083748342	2.900090055	2.835582584	2.904228511	2.895569461	2.947590137	2.939806994	2.915796036
---	2.764148234	2.665136769	2.97486098	2.555000052	2.556018819	2.633463983	2.801381994	2.581494285
---	2.893212817	2.947674776	2.788838144	2.851689644	2.784964276	2.893212817	2.876575246	2.843288912
---	2.661338634	2.663823199	2.69987232	2.815569358	2.750064732	2.738493294	2.675011384	2.768042461
---	3.085593936	2.679218793	2.76537293	2.831813254	2.653559755	2.433948685	2.84339522	2.639773898
---	3.551287541	3.380644123	3.229573494	3.509938432	3.3204586	3.473567709	3.387168386	3.434654914
AT5G33280	7.719078217	7.569682732	7.750292133	7.65645107	7.830485631	7.639024049	7.679684361	7.708653583
AT5G33290	6.969293534	7.710140691	7.722105507	6.778899289	7.072917734	7.281419017	7.467179911	7.044412013
AT5G33300	3.39166843	3.346610417	3.339658264	3.583107629	3.344230628	3.455441624	3.35931237	3.460926627
AT5G33340	2.982964665	2.724704098	2.691048251	2.860851797	2.899871625	3.024913295	2.799572338	2.928545572
AT5G33350	4.012207576	3.957591553	3.728480595	3.673385934	3.603808738	3.705914362	3.899426575	3.661036345
---	4.151806602	4.189902634	4.234391967	4.072795905	3.806786173	3.889405593	4.192033734	3.92299589
AT5G33370	3.64274106	3.582028665	3.52249127	3.458123015	3.774065855	3.572103137	3.582420332	3.601430669
---	2.73618719	2.576894061	2.943658571	2.986579544	2.874181998	2.726527703	2.752246607	2.862429748
---	2.927472165	2.901731504	3.137752648	2.946902697	2.922104773	2.985951694	2.988985439	2.951653055
---	3.372548084	3.183609432	3.406697756	3.224814604	3.24736183	3.272688272	3.320951757	3.248288235
---	4.119594381	3.796702072	4.074807213	4.089369635	4.070743659	3.887271197	3.997034555	4.01579483
---	2.854090066	2.863502589	2.847184838	2.804187789	2.711920639	3.257417131	2.854925831	2.92450852
AT5G29070	3.623147572	3.57908301	4.04081302	3.790975835	3.725634941	3.572103137	3.747681201	3.696237971
---	2.916696684	2.874972111	2.883047432	2.956933349	2.819083572	2.871743708	2.891572076	2.882586876
---	4.415522154	4.210251773	4.278803212	4.504656148	4.309880205	4.55468976	4.301525713	4.456408704
---	3.232597588	3.148663093	3.30232978	3.226998528	3.101410688	3.045671556	3.227863487	3.124693591
AT5G29210	3.583284989	3.516221709	3.569438921	3.623189192	3.767427637	3.182931744	3.556315206	3.524516191
---	2.840428906	2.886256271	3.064448078	2.946745851	2.941149385	3.039029356	2.930377752	2.975641531
AT5G27990	6.482464089	6.774177955	6.864662447	7.28077954	7.054894657	6.998897317	6.707101497	7.111523838
AT5G28030	4.893451669	4.092627821	3.859274241	3.419114495	3.344652627	3.726781684	4.281784577	3.496849602
AT5G28020	6.777280089	6.89445807	7.266521399	6.502921851	6.717697663	6.48336186	6.979419853	6.567993791
AT5G28050	9.14019367	9.05269395	9.341995564	9.280709605	9.109345871	9.272128628	9.178294395	9.220728035
AT5G28080	3.537730717	3.434522623	3.490453474	3.715105806	3.340542325	3.360019105	3.487568938	3.471889079
AT5G28090	2.904131594	2.793944936	2.75199485	2.881714648	2.839764562	2.788357291	2.81669046	2.836612167
---	3.035876835	3.012078919	3.106898979	2.989372869	2.868509636	2.838266749	3.051618244	2.898716418
---	2.654662643	2.729633159	2.718985935	2.784343327	2.729797512	2.696041332	2.701093912	2.73672739
---	3.15680775	2.827505822	2.893872903	2.974438432	2.93527708	2.973262763	2.959395492	2.960992758
AT5G28150	7.220404435	7.086501392	6.714524894	6.940992816	6.484680618	7.341586788	7.007143574	6.922420074
AT5G28160 /// AT5G28180	2.392301874	2.426230735	2.413523621	2.479403844	2.234474681	2.326354011	2.41068541	2.346744179
---	2.714575105	2.664627726	2.740879502	2.718985935	2.675930039	2.79278177	2.706694111	2.729232581
AT5G28190	3.376710399	3.031702604	3.362009187	2.982017487	3.177025746	3.30177347	3.256807397	3.153605568
---	3.01540753	2.983146073	3.037895629	2.858937522	2.946574642	3.008714895	3.012149744	2.938075686
AT5G28210	3.404411554	3.3293943	3.613397382	3.405864739	3.340680863	3.487176981	3.449067745	3.411240861
AT5G28220	5.815119341	5.298103332	5.741099443	6.094361477	5.849657925	6.202465833	5.618107372	6.048828412
AT5G28230	3.46054152	3.461507712	3.649171715	3.598142869	3.467119745	3.637908275	3.523740316	3.56772363
AT5G28910 /// AT5G28960	2.811071176	2.718464087	2.965158838	2.749965105	2.962932261	2.748443084	2.8315647	2.820446817
AT5G28920	4.17510281	3.938181976	4.106086193	4.179513859	3.827290929	4.361435612	4.07312366	4.1227468
---	3.381875082	3.423685849	3.31811006	3.365461803	3.272369423	3.353471855	3.374556997	3.33043436
---	2.849891265	2.795294904	2.767375299	2.854466275	2.864627013	2.795781511	2.804187156	2.8382916
AT5G28950	2.709734206	2.680314927	2.722036368	2.653537124	2.708310618	2.647297977	2.7040285	2.66971524
---	3.317991792	3.121227898	3.264690212	3.429572572	3.317137252	3.092298844	3.234636634	3.279669556
---	3.698992478	3.745664426	4.073323673	3.572103137	3.917991762	3.777091101	3.839326859	3.755728667
AT5G29030	2.883047432	2.924623678	2.98746745	3.034339356	2.950487765	2.977751073	2.931712853	2.987526065
AT5G29000	7.510818734	7.747719412	7.749431986	7.53998434	7.517029264	7.552826392	7.669323377	7.536613332
AT5G29040	3.429712053	3.451529182	3.545367237	3.650211963	3.326214649	3.334503192	3.475536157	3.436976601
AT5G29050	2.882919034	2.769941712	2.756835199	2.764953103	2.86483656	2.886778891	2.803231982	2.838856185
AT5G28010	3.911559005	3.758278149	4.153220906	3.897525285	3.819121142	3.954808045	3.941019353	3.890484824
AT5G28040	7.924242467	7.838804307	7.743848476	7.947285655	7.827112942	7.957026262	7.83563175	7.910474953
AT5G28070	2.59072534	2.831594832	2.69223364	2.682433236	2.530830893	2.49427056	2.704851271	2.56917823
AT5G28060	10.01597414	10.12322088	9.903435515	10.26236197	10.00431749	10.49171393	10.01421018	10.2527978
AT5G27630	3.201000718	3.070704523	3.378695358	3.094854746	3.268680142	3.150148431	3.2168002	3.171227773
AT5G27650	7.090210912	6.934731587	7.063044097	6.759335565	7.00716187	6.828077233	7.029328865	6.864858223
AT5G27660	3.953771886	4.167746895	4.098050914	4.04888046	4.338621828	4.110015814	4.073189898	4.165839367
AT5G27680	2.773526914	2.728948263	2.773526914	2.91471182	2.779013378	2.671061625	2.758667364	2.788262274
AT5G27670	8.122629475	8.130963688	8.2887292	8.723543022	8.322599171	8.810476296	8.180774121	8.61887283
AT5G27560	9.073464243	8.717609925	8.828775087	8.881745148	8.875684508	8.961717255	8.873283085	8.906382304
AT5G27710	6.563152368	6.297105127	6.233420232	6.285779744	6.648059854	6.395089761	6.364559242	6.442976453
AT5G27740	7.136758329	7.243337276	6.900911083	7.4055125	7.273559792	7.47847674	7.093668896	7.385849677
AT5G27800	3.182957848	2.863235925	3.093284128	2.985592591	3.15142401	3.010562735	3.046492634	3.049193112
AT5G27810	2.836987661	2.763604537	2.726743288	2.835766813	2.825165262	2.697424235	2.775778495	2.78611877
AT5G27720	9.366736922	9.357755679	9.250223697	9.621104961	9.231756932	9.637883409	9.324905433	9.496915101
AT5G27840	8.161386321	8.307445206	8.468967246	8.30235936	8.104235539	8.38479221	8.312599591	8.263795703
AT5G27750	5.630625834	5.850121869	6.15216881	6.339372985	6.054319281	6.060536795	5.877638838	6.151409687
AT5G27760	9.224365321	9.72285052	9.388875063	9.555970126	9.292094952	9.84148152	9.445363635	9.563182199
AT5G27770	10.0220456	10.21590754	9.732512863	10.45517509	9.916287925	10.58372317	9.990155334	10.3183954
AT5G27820	7.309601731	7.204938378	7.16912663	7.705312139	7.261538456	7.64229992	7.227888913	7.536383505
AT5G27700	11.39449661	11.45728473	11.3112793	11.71954518	11.44908174	11.71602258	11.38768688	11.6282165
AT5G27730	7.621780513	7.541260225	7.67977927	7.47543386	7.711299127	7.343919774	7.614273336	7.510217587
AT5G27830	8.659838758	8.700923226	8.745112439	9.119701468	8.962823595	8.9941415	8.701958141	9.025555521
---	4.811647836	5.029505082	4.991843565	5.222415555	5.154959882	4.946215389	4.944332161	5.107863609
AT5G27870	2.919922771	2.821038233	2.73687428	2.744148838	2.905770234	2.916273648	2.825945095	2.855397573
AT5G27890	3.502107892	3.621977907	3.328441872	3.307100803	3.46164103	3.3524854	3.48417589	3.373742411
---	2.8876357	2.743351439	2.795193237	2.884726214	2.825211014	2.91702765	2.808726792	2.875654959
AT5G27910	3.535118033	3.862194631	3.751902487	3.749767499	3.860059642	3.776417794	3.71640505	3.795414978
AT5G27920	7.444055467	7.23812128	7.35727511	7.564558535	7.679280344	7.43339901	7.346483952	7.559079296
AT5G27930	8.243966188	8.158593074	8.27049596	7.915104558	7.625162493	7.727672736	8.224351741	7.755979929
AT5G27940	4.41550089	4.27611855	4.416160666	4.647873314	4.349588427	4.539955702	4.369260035	4.512472481
AT5G27850	10.73697875	10.80335737	10.59420403	11.20238931	10.84160024	11.2471298	10.71151338	11.09703978
AT5G27950	7.900219269	7.866963973	8.103874711	7.744061531	8.308244832	7.659070656	7.957019318	7.90379234
AT5G27970	6.447000006	6.458945194	6.458462692	6.247930059	6.94400085	6.127314473	6.454802631	6.439748461
AT5G27980	3.52249127	3.578244917	3.776695591	3.702947779	3.23712471	3.517529072	3.625810593	3.485867187
AT5G27620	5.244426928	5.159998059	4.647509652	5.104594489	4.726561121	5.207550149	5.017311546	5.01290192
AT5G27150	8.676679071	8.716770091	8.628852138	8.879237072	8.708922422	8.913364023	8.674100433	8.833841172
AT2G13640 /// AT2G27780 /// AT5G27310	2.5172376	2.603783998	2.604447992	2.670422515	2.900944924	2.744956166	2.57515653	2.772107868
AT5G27330	3.848219619	3.816848147	3.779388815	3.883518538	3.693824378	4.042758536	3.81481886	3.873367151
AT5G27340	3.495392859	3.38693692	3.281574758	3.403395732	3.512575216	3.339808814	3.387968179	3.418593254
AT5G27395	5.673012641	6.314793113	5.838227833	6.629455452	6.066831787	6.819111159	5.942011196	6.505132799
AT5G27400	7.40519373	7.118948315	6.914256063	7.299172974	7.452180837	7.316634719	7.146132703	7.355996177
AT5G27440	3.57005966	3.447235428	3.319174208	3.57337853	3.585550122	3.378932133	3.445489765	3.512620262
AT5G27460	6.080333196	6.337721122	6.470584185	6.14587381	6.585462877	6.215954283	6.296212834	6.315763657
---	2.677549521	2.66793862	2.744206821	2.614237585	2.649877581	2.635278184	2.696564987	2.633131117
AT5G27490	6.060557966	5.798256754	5.632917799	6.394748692	5.605947438	6.415272994	5.830577506	6.138656375
AT5G27510	3.347396468	3.286649101	3.085720273	3.090388895	3.044957742	3.094980251	3.239921947	3.076775629
AT5G27530	3.246842562	3.139905277	3.36261045	3.233748524	3.214474114	3.041811993	3.249786096	3.163344877
AT5G27540	7.587680148	7.815059634	7.80801705	7.853436254	7.856142182	7.749711668	7.736918944	7.819763368
AT5G27550	4.556980871	4.19747656	4.47429183	4.622907663	4.398543142	4.395915809	4.409583087	4.472455538
AT5G27420	5.404296427	5.272250528	5.673711376	5.199782579	5.028823237	5.519630059	5.45008611	5.249411958
AT5G27450	5.573593156	5.298406122	4.891380025	5.432965242	5.362106308	5.433731648	5.254459768	5.409601066
AT5G27520	6.443660461	8.517971872	8.267870261	6.869051264	6.689428833	6.739871318	7.743167531	6.766117138
AT5G27470	9.056873399	8.995541987	8.881337494	9.109582904	9.061558046	8.992034611	8.977917627	9.054391854
AT5G27350	8.671915338	9.041499191	9.196577145	8.406007956	8.36895889	8.482091006	8.969997225	8.419019284
AT5G27320	5.78528183	5.894907817	5.974930938	5.972006284	6.056689953	5.919824372	5.885040195	5.982840203
AT5G27360	4.583774335	4.4323257	4.593026064	4.488277715	4.778989473	4.748669313	4.536375366	4.671978834
AT5G27430	6.636808536	6.640041224	6.416431818	7.222105798	6.516324856	6.747158251	6.564427193	6.828529635
AT5G27380	8.972036515	9.170875425	9.167905281	9.123459436	9.244940061	9.124961456	9.10360574	9.164453651
AT5G27410	5.61262573	5.408306547	5.601532095	5.154833325	5.359487014	5.242067564	5.540821457	5.252129301
AT5G27570 /// AT5G27945	2.795705321	2.665268698	2.826477265	2.589260145	2.715327715	2.633757961	2.762483761	2.646115274
AT5G27580	3.233213891	3.04497054	3.197232973	3.291611283	2.884180719	3.171319101	3.158472468	3.115703701
AT5G27600	6.213742601	6.806216136	6.532717454	6.406219	6.760491547	6.826096842	6.51755873	6.66426913
AT5G27610	4.12463364	4.006990229	4.318010404	3.917991762	4.170653721	4.142622494	4.149878091	4.077089326
AT5G27280	10.57917189	10.45300291	10.34574335	10.16713058	10.34895103	10.48992394	10.45930605	10.33533518
AT5G27290	8.958274119	8.590476007	8.008635908	8.931054731	8.589502512	8.793777764	8.519128678	8.771445002
AT5G27210	5.250627991	4.910004451	4.765114308	5.201716581	5.111550878	5.261338179	4.975248917	5.191535213
AT5G06350 /// AT5G27010	3.647973995	4.027764126	3.872227991	3.854955068	3.872678022	3.665957616	3.849322037	3.797863569
AT5G27020	3.879248169	3.735608089	3.904842277	3.711400635	3.798838913	3.460394972	3.839899512	3.656878173
AT5G26770	5.981649861	6.121606252	6.210499292	5.766295621	6.030169924	5.955650374	6.104585135	5.917371973
AT5G26790	3.465960541	3.257592283	3.343513023	3.500160486	3.39814489	3.612381524	3.355688616	3.5035623
AT5G26930	3.133928945	3.143510713	3.038206102	3.161939108	3.143657844	3.15383489	3.105215253	3.153143947
AT5G26940	7.042976233	6.755133566	6.87117437	6.383615928	6.890815516	6.675547738	6.88976139	6.649993061
AT5G26780	7.974273055	7.909293512	7.982413868	8.200507941	7.972628212	8.160652728	7.955326812	8.11126296
AT5G26830	8.498949148	8.401224643	7.957373598	8.387810997	8.433268497	8.489273892	8.28584913	8.436784462
AT5G27000	3.180676241	3.103938175	2.983934718	3.140655785	3.098547382	2.852260983	3.089516378	3.03048805
AT5G26980	3.579991864	3.573146247	3.599442837	3.752177317	3.665384575	3.548934397	3.584193649	3.655498763
---	3.302083195	3.187748225	3.233047723	2.891030666	3.148362738	3.096940826	3.240959714	3.045444743
AT5G27050	2.917604471	2.906086514	2.868065967	2.965293737	2.693919841	2.857914077	2.897252317	2.839042552
AT5G27080	2.664387578	2.664236657	2.404120922	2.566276576	2.521228417	2.557965051	2.577581719	2.548490015
AT5G27100	3.743038295	3.380252611	3.52385301	3.949645871	3.715473186	3.562286664	3.549047972	3.742468574
AT5G27110	4.564109136	5.095978204	4.636145893	4.93419529	5.110137499	4.767917494	4.765411078	4.937416761
AT5G27120 /// AT5G27140	5.970729302	6.254671744	6.189341139	6.473792052	6.281947916	6.843745228	6.138247395	6.533161732
---	2.885506528	2.931717391	2.978295247	3.03920745	2.835970897	2.742730616	2.931839722	2.872636321
AT5G27170	2.904137516	2.764052298	2.785678712	2.856739089	2.802075332	2.896528142	2.817956175	2.851780854
---	2.626125833	2.525916315	2.738604526	2.572387188	2.62347629	2.491248326	2.630215558	2.562370601
---	2.700806038	2.625757087	2.811432629	2.587077809	2.752134308	2.406791055	2.712665251	2.582001057
AT5G27200	3.447188182	3.263712343	3.455007819	3.88153224	3.709616813	3.513288331	3.388636115	3.701479128
AT5G27220	4.786827753	4.73573752	5.140882343	4.819941406	5.065310486	4.500428322	4.887815872	4.795226738
AT5G27230	3.7578352	3.637226159	3.707514442	3.543850974	3.904284637	3.329109583	3.7008586	3.592415065
AT5G27240	4.230050294	3.979552282	3.750815926	3.538331761	3.673901235	3.689090234	3.986806167	3.63377441
AT5G27270	6.868503313	6.598862674	6.575503541	6.267663286	6.728818314	6.299795966	6.680956509	6.432092522
AT5G26900	2.520087994	2.448410786	2.641354299	2.348555884	2.513789	2.460772251	2.536617693	2.441039045
AT5G26910	6.405343778	6.13747598	6.49444189	5.961624751	5.98193661	6.106469437	6.345753883	6.016676933
AT5G26920	5.371055463	6.156941524	5.718538044	5.268142604	6.095911854	5.973594132	5.74884501	5.779216197
AT5G26960	6.434530428	6.239850009	6.272580619	6.467092992	6.516283109	6.417282231	6.315653685	6.466886111
AT5G26970	2.517236413	2.81579028	2.651931779	2.594642518	2.520961702	2.405249037	2.661652824	2.506951086
AT5G26990	7.389196809	7.458778418	7.602787919	7.499936866	7.614834475	7.656403186	7.483587715	7.590391509
AT5G26260	2.824667652	3.140981811	3.344333597	2.953401065	2.729640891	2.858788781	3.103327687	2.847276912
AT5G26310	3.762645338	3.687956315	3.930934142	3.667925686	3.783822944	3.811991687	3.793845265	3.754580106
AT5G26330	3.806971752	3.917393857	4.558852404	4.558999981	3.648772989	4.329539683	4.094406004	4.179104218
---	4.072540749	3.998423519	4.12763299	4.033079566	4.038450937	4.083674512	4.066199086	4.051735005
AT5G26570	10.78371866	10.56456064	10.5215651	10.1388511	10.83054809	10.14422012	10.62328147	10.37120644
AT5G26360	8.482494693	8.435896305	8.460409044	8.593104685	8.533358163	8.535634249	8.459600014	8.554032366
AT5G26340	8.344743638	9.406743898	9.241441099	8.104293547	8.197612624	8.655364949	8.997642878	8.319090373
AT5G26600	7.425461839	7.975366053	8.091415738	7.671252272	7.528176972	7.425446982	7.830747877	7.541625409
AT5G26620	2.546745807	2.761170847	2.66503862	2.662882762	2.71748566	2.715674491	2.657651758	2.698680971
AT5G26630	4.034236706	3.862194631	3.879490408	4.181781788	3.589475121	3.756091432	3.925307248	3.842449447
AT5G26640	4.090186752	4.449831677	4.541815714	4.470729802	4.34389732	4.427080115	4.360611381	4.413902412
AT5G26650 /// AT5G27960	2.94393911	2.761942618	2.850296379	2.844698519	2.691608398	2.803122537	2.852059369	2.779809818
AT5G26670	3.886120413	3.679550282	3.973683347	4.148028828	3.56865393	3.515637181	3.846451347	3.744106646
AT5G26680	4.685875394	4.716718223	4.506201449	4.909382971	4.814696089	5.000608364	4.636265022	4.908229141
AT5G26720	5.417245111	5.662833028	5.977940618	5.690957803	5.547598589	5.726234429	5.686006252	5.654930274
AT5G26610	7.117890323	6.981314485	7.219997613	6.921795622	7.517430242	6.701276978	7.106400807	7.046834281
AT5G26700	3.916793685	3.765985699	3.4827157	3.914900389	4.445008323	3.826505298	3.721831695	4.062138003
AT5G26731	3.39495155	3.26416203	3.447789961	3.332631736	2.925431718	3.429364345	3.368967847	3.2291426
AT5G26740	7.812149292	7.808472346	8.311798932	7.828430302	8.128911591	7.894886199	7.977473523	7.950742697
AT5G26660	3.374469166	3.259592354	3.059925358	3.190798222	3.499195644	3.108958602	3.231328959	3.266317489
AT5G26710	8.458105011	8.522450502	8.446194939	8.559673215	8.396586171	8.470587699	8.475583484	8.475615695
AT5G26760	7.753740944	7.588088787	7.387629274	7.22452735	7.589108343	7.511862444	7.576486335	7.441832712
AT5G26820	7.765939385	7.405935622	7.391067388	7.403753432	7.85875352	7.055439148	7.520980798	7.439315367
AT5G26840	3.324278151	3.694225208	3.701397273	3.703892544	3.898240559	3.701397273	3.573300211	3.767843459
AT5G26850	7.450297543	6.972850801	7.400743737	7.375537619	7.003830061	6.810844608	7.274630694	7.063404096
AT5G26860	4.408414498	4.627367926	4.302258256	4.564165591	4.803176458	4.869766288	4.44601356	4.745702779
AT5G26870	2.561863194	2.367259205	2.472257985	2.596895123	2.676663546	2.729015209	2.467126795	2.667524626
AT5G26880	9.067952953	9.077021131	8.979870949	9.142212567	9.084122236	9.058147643	9.041615011	9.094827482
AT5G26890	3.891928735	4.08771838	3.976566188	4.002681246	4.249281928	4.057460205	3.985404434	4.103141126
AT5G26200	6.701810852	6.382177307	7.049888481	6.591764182	6.600608393	6.086310624	6.711292213	6.426227733
AT5G26280	2.733955426	2.905348046	3.024624918	2.852293308	2.775320403	2.89258646	2.88797613	2.840066724
AT5G26210	7.73267274	7.630402194	8.056619524	7.736109621	7.650253176	7.782187543	7.806564819	7.722850113
AT5G25920	2.927680833	3.144474013	3.114453615	2.856600835	2.954231831	2.79774877	3.06220282	2.869527145
AT5G25930	7.184104962	7.636298178	6.900174401	6.460993127	7.031137692	7.436004096	7.240192514	6.976044972
AT5G25950	2.909012669	2.748155205	3.031560547	2.997808332	3.284453825	2.949700826	2.896242807	3.077320994
AT5G25840	6.743313011	7.217795435	7.823390583	6.287530329	6.274733963	6.363857129	7.261499676	6.30870714
AT5G25890	6.26313422	6.269098979	6.46949698	6.511346702	6.033425014	6.355596373	6.33391006	6.300122696
AT5G25760	8.496442191	8.466183706	8.520301139	8.716024144	8.491701423	8.532805214	8.494309012	8.580176927
AT5G25940	8.13939634	8.14031369	8.203773765	8.181638355	8.099499556	8.303287458	8.161161265	8.194808456
AT5G25900	6.57956037	6.871464391	7.086524434	6.516412898	6.809118585	6.934547481	6.845849732	6.753359655
AT5G25780 /// AT5G27640	7.361733766	7.405849579	7.404990459	7.354214512	7.175222666	7.442282806	7.390857935	7.323906661
AT5G25960	2.714410052	2.79984418	2.955429624	2.891238086	2.964963721	2.67685678	2.823227952	2.844352862
AT5G25990	3.464794311	3.200805349	3.289556417	3.287769118	3.347091135	2.957931058	3.318385359	3.197597104
AT5G26010	3.353872726	2.9577251	3.352121384	3.311298683	3.556449095	3.35718262	3.221239737	3.408310133
---	3.223567817	3.427404001	3.370896738	3.403786773	3.302022705	3.235010611	3.340622852	3.313606696
AT5G26030	8.173963599	9.358753812	8.35790515	8.240304799	7.988426488	8.554454799	8.63020752	8.261062029
AT5G26070	2.733946015	2.506173353	2.529702242	2.555282214	2.404808713	2.469131534	2.589940537	2.476407487
AT5G26080	3.677294571	3.528487368	3.429515016	3.506921121	3.252726771	3.495365436	3.545098985	3.418337776
AT5G26100	3.343704474	2.989797796	2.973128954	2.990422928	3.11338111	3.033500186	3.102210408	3.045768075
AT5G26120	3.896067557	4.005263928	4.112734468	3.88456133	3.55813557	3.911340421	4.004688651	3.784679107
AT5G26130	3.1529425	3.043748822	3.321009792	3.235010611	3.088078001	3.321862749	3.172567038	3.214983787
AT5G26140	2.922327663	2.813033055	2.718134168	2.900627585	2.706682449	2.676381958	2.817831629	2.761230664
AT5G26150	3.061038588	2.823117452	3.130380883	2.97273495	2.97409687	3.256710112	3.004845641	3.067847311
AT5G26060	3.167093059	3.319863309	3.223040159	3.312745945	3.069276822	3.172670491	3.236665509	3.184897753
AT5G26110	6.42992452	6.182808716	6.151605941	6.446732617	6.234625787	6.303283474	6.254779726	6.328213959
AT5G25980 /// AT5G26000	11.98141953	11.9142281	11.96783765	11.9652783	11.96133121	12.00561838	11.95449509	11.9774093
AT5G26040	4.921216351	5.030260156	5.370429343	5.248464117	5.218920738	5.351343448	5.10730195	5.272909434
AT5G26180	6.203141415	6.091013045	6.107081042	6.538698543	6.546405124	6.276192674	6.133745167	6.453765447
AT5G26190	3.268971623	3.50325447	3.443107051	3.749767499	3.743477662	3.821220235	3.405111048	3.771488465
AT5G26220	4.877106167	5.65554696	5.127925478	4.815273631	4.675909315	4.918837129	5.220192868	4.803340025
AT5G26230	6.327852099	5.82797657	6.37796219	6.229852283	5.640123991	5.638147577	6.177930286	5.836041284
AT5G26240	6.388172164	6.378936408	6.774692087	6.057398358	6.740905743	6.162232162	6.513933553	6.320178754
AT5G26250	3.192608453	3.255233166	3.269805366	3.264636432	3.009072531	3.252826049	3.239215662	3.175511671
AT5G26270	5.278718807	5.030260156	5.105022263	5.366457856	4.942523485	4.99833724	5.138000409	5.102439527
AT5G25470	4.58185285	4.340599641	4.228951335	4.273625906	4.404179062	4.40420365	4.383801275	4.360669539
AT5G25410	3.14086973	3.497405431	3.176186935	3.419235299	3.367162557	3.146368555	3.271487365	3.310922137
AT5G25490	4.146955832	4.241468679	4.383374133	4.278532604	3.995271389	3.800829036	4.257266215	4.024877676
AT5G25500	5.193474899	4.791443042	5.338539971	5.046660868	5.530734076	5.203538828	5.107819304	5.260311257
AT5G25520	7.241613337	7.131785323	7.233265088	6.90680372	7.380430352	6.90699986	7.202221249	7.064744644
AT5G25530	3.212803212	3.044450148	3.495419252	5.899557187	5.510899596	5.958154818	3.250890871	5.7895372
AT5G25540	9.108509796	9.066198367	9.002501142	9.160522245	8.91051208	9.269230609	9.059069768	9.113421645
AT5G25550	3.238814871	3.424651512	3.281574758	3.050173159	3.144004758	3.14086973	3.315013714	3.111682549
AT5G25560	8.659991698	8.197757821	8.350898914	7.630668244	8.455454569	7.36383244	8.402882811	7.816651751
AT5G25580	3.392797289	3.259957145	2.943761088	3.547489923	3.393412133	3.782188415	3.198838507	3.57436349
AT5G25590	5.037898997	4.23533393	4.16862607	5.014635064	4.811260621	4.85938476	4.480619666	4.895093482
[truncated: 20,811 more rows]
