# Supplementary material for: MetNetGE: interactive views of biological networks and ontologies
Source: BMC Bioinformatics. 2010 Sep 17;11:469. doi: 10.1186/1471-2105-11-469 (PMC2946353; doi:10.1186/1471-2105-11-469)
Supplement: Additional file 2 — MetNetGE source code. This is the source code of MetNetGE. Please go to MetNetGE.org to find the latest version, dependency packages and tutorials. [file 1471-2105-11-469-S2.ZIP › MetNetGE-1.0.3/SampleData/SuhYeon/Tannin_resistance.txt]

genes	ctrl_no_tannin_r1	ctrl_no_tannin_r2	tannin_1_pct_r1	tannin_1_pct_r2
gfcA	9.718890	9.528230	9.898850	10.044900
gfcB	7.670520	7.984700	8.100260	8.042620
gfcC	6.680840	7.288010	7.796560	7.748690
gfcD	6.990280	7.155990	7.291600	7.149890
gfcE	7.836130	8.083620	8.460430	8.651180
etp	7.787410	7.653010	8.321810	8.915630
etk	8.387650	8.756540	9.092920	8.697030
appA	9.679240	9.725700	10.645700	9.529460
yccB	11.823500	11.353800	11.891400	10.807900
yacG	8.672180	8.326930	8.433320	8.208270
appB	10.644000	10.464800	10.990700	9.730640
appC	11.864300	12.494800	12.589600	11.644300
hyaF	11.327900	11.662600	11.782400	10.070500
hyaE	11.273700	11.184700	11.624200	10.616200
hyaD	12.395400	12.150100	12.415300	11.606800
hyaC	11.875900	11.903900	12.077600	10.532300
hyaB	11.373600	11.578200	12.278600	11.403700
hyaA	11.516500	11.724600	12.371800	11.701200
serT	9.813380	10.271800	7.600590	6.680620
yccA	10.561300	10.654500	10.255200	9.853280
mutT	9.308870	9.218370	8.953980	8.830980
yccK	8.528360	8.638150	6.894500	7.549300
yccX	8.556420	8.279960	7.438850	7.976500
yccW	8.939670	9.110250	7.907080	7.949360
hspQ	10.292100	9.907510	9.979120	10.597300
yccU	8.222060	8.124680	7.389280	6.604240
yccT	7.861840	7.643010	8.294470	8.839290
mgsA	9.664540	9.424000	9.195070	10.108300
helD	8.991780	8.967450	8.808720	8.603000
yccF	8.512190	8.214380	7.955030	7.912350
yccS	7.645010	7.947960	7.621710	7.583140
secA	10.682800	10.572100	9.128970	9.923170
sxy	8.506050	8.435950	8.250140	7.830570
sulA	10.035000	9.695370	8.619840	8.320940
ompA	12.738000	12.803500	12.588400	12.756600
ycbG	8.791190	8.580740	9.452980	9.187260
ycbZ	10.120600	10.130800	8.127940	8.660190
fabA	10.720400	10.747600	8.490560	9.684770
rmf	12.813500	13.168600	12.886100	13.919600
ymbA	8.705490	8.486910	8.600600	8.185190
pqiB	8.582200	8.101380	8.045250	7.661240
pqiA	8.165100	8.390200	8.192820	7.512100
secM	10.927200	10.816700	9.256490	9.736670
uup	9.827420	9.328540	8.227310	9.056660
rlmL	8.417110	8.813770	7.680620	7.282790
ycbX	8.803320	9.094580	9.589410	9.182060
ycbW	9.381890	9.667090	8.168090	8.704630
pyrD	9.008420	10.384200	8.527150	8.595770
ycbF	7.904170	7.569550	7.816390	7.599350
ycbV	7.737820	7.733300	8.238920	8.132490
ycbU	7.519930	7.400140	7.929450	7.960400
ycbT	7.549740	7.459890	7.525670	7.839890
ycbS	7.946010	7.444910	8.027460	7.892910
lpxC	11.547800	11.757200	12.293100	11.234900
ycbR	6.793750	6.589320	6.837170	6.844660
ycbQ	7.407760	6.978430	7.951800	7.681480
ssuE	7.827060	7.691080	9.043070	8.641790
ssuA	6.931370	7.214830	8.134600	7.940150
ssuD	7.970880	7.719260	7.789910	7.022640
ssuC	8.100060	7.630880	8.264510	8.180270
ssuB	8.343750	7.918290	7.619000	7.371880
pepN	9.422380	9.213480	8.342100	8.498640
pncB	10.164600	10.372800	8.811010	8.106760
asnS	9.930560	9.936030	8.866340	9.107370
ftsZ	11.013100	11.042700	11.015800	10.088400
ompF	11.643700	12.225000	8.284040	7.685970
aspC	10.593200	10.712600	8.827580	9.089640
ycbL	10.505900	10.480900	9.127470	9.556790
ycbK	11.108600	11.064700	9.475960	10.332100
ycbB	8.391810	8.278350	8.671560	8.428820
mukB	9.145430	8.835540	8.622060	8.899610
mukE	9.907170	9.612470	9.220770	8.755920
mukF	9.295110	9.030360	8.419940	8.025140
smtA	9.819090	9.990670	9.532460	9.113150
ycbC	8.627250	8.705770	8.961350	9.032640
ftsA	10.329600	10.381900	9.001460	10.088600
ycbJ	8.662370	8.511120	9.606050	8.723390
kdsB	9.738850	9.958190	8.559900	9.978220
ycaR	11.055100	10.946500	11.512300	10.618200
ycaQ	7.822710	7.629430	7.881300	7.679470
lpxK	9.658930	9.484980	9.180660	8.878260
msbA	10.165200	10.412100	9.053700	8.418790
ycaI	7.538110	8.163580	8.116610	7.550850
ihfB	10.497400	10.835100	9.823560	10.243000
rpsA	12.619900	12.680500	11.654700	11.321500
cmk	10.756300	10.217800	9.474340	9.062100
ftsQ	10.352300	10.235200	9.888210	9.254040
ycaL	7.670280	7.439550	7.628440	7.566830
aroA	11.332600	11.009100	9.658380	10.557300
serC	11.000200	11.052500	9.928570	10.057300
ycaP	8.412130	8.577010	9.008140	8.837320
ycaO	8.239990	8.124360	7.283520	7.279950
focA	10.862700	11.999100	11.844200	12.088900
pflB	12.052600	12.239600	11.858400	12.315600
pflA	10.376400	10.893900	9.745590	9.982180
ycaK	7.282650	6.772160	7.861660	7.494900
ycaN	7.426920	7.771250	8.555090	8.477850
ddlB	10.019000	9.981480	8.351050	9.345730
ycaM	6.994100	6.913680	6.603810	6.768970
ycaD	11.155100	11.695600	8.762490	8.702370
ycaC	7.921240	7.668170	8.058420	7.542890
dmsC	8.490600	8.558470	8.692230	8.430030
dmsB	9.563720	8.649480	9.750030	8.754490
dmsA	8.558720	8.076160	9.452530	8.530300
serS	9.899860	9.849720	9.689160	8.658780
rarA	9.396920	9.421800	8.115080	8.094940
lolA	10.200900	10.228400	9.089520	9.047110
ftsK	10.637900	10.811300	9.482520	9.380370
murC	9.446290	9.352840	8.370100	7.853450
mog	9.235830	9.364930	9.179950	8.280860
lrp	9.683150	10.248200	8.119100	8.590020
trxB	9.523790	9.449130	8.950370	8.562410
cydD	8.332830	7.736080	6.811160	7.013810
cydC	9.206570	9.187090	8.514450	8.574380
aat	9.192840	8.871900	8.839360	8.832500
infA	13.166800	13.033700	11.625300	12.170800
clpA	10.582100	10.457400	8.990960	10.251000
clpS	11.770800	11.854600	11.249800	10.905500
cspD	9.715420	9.865590	10.337000	9.051000
murG	9.412170	9.409270	8.611880	7.904170
macB	8.758210	8.737630	9.700210	10.345600
macA	9.332040	9.273660	9.771090	9.802430
ybjX	10.637100	10.763100	8.991990	10.305200
ybjD	8.591510	8.567390	8.991960	9.227730
aqpZ	7.847680	7.859950	8.735060	8.519700
ybjE	7.985040	7.800320	8.226930	8.152430
hcp	7.956470	7.746130	8.404310	8.761510
hcr	8.234240	8.296540	8.731870	8.983060
poxB	8.587880	8.973510	9.530170	9.228680
ltaE	9.415360	9.500260	8.786270	9.364570
ftsW	9.670590	9.311910	8.525490	8.073370
ybjT	9.247150	9.314770	9.498880	9.366200
ybjS	8.384830	8.603170	7.586710	8.105330
amiD	8.915860	8.993120	8.943950	8.353000
ybjQ	9.660020	9.465940	9.143200	9.776080
ybjP	8.442350	8.075280	9.567320	9.481900
artP	11.784700	11.841500	9.716410	9.710240
artI	11.179400	11.302300	9.098200	9.349050
artQ	10.565800	10.531400	8.882800	8.638470
artM	9.516320	9.873440	6.978650	7.389000
artJ	10.125900	9.532220	7.714240	7.669740
murD	9.435860	9.563540	8.688180	8.007690
rumB	7.931700	7.990520	7.651030	7.557280
ybjO	7.905260	7.435970	7.260730	7.209340
potI	8.217780	9.457620	8.664670	8.795700
potH	8.147420	8.845790	8.053190	7.969560
potG	7.762950	8.410070	7.956360	7.793520
potF	8.649350	9.186350	7.797430	8.099410
ybjN	9.785200	9.659620	8.267520	7.515640
rimK	9.384040	9.279070	9.420280	9.042200
nfsA	8.324410	8.540780	9.494770	8.890370
ybjC	8.641960	8.593400	9.252450	9.893510
mraY	8.495550	8.623600	7.296720	7.785070
grxA	12.173700	12.759300	12.492200	10.188300
ybjM	8.329130	8.566410	9.398400	8.451810
ybjL	9.416240	9.434430	8.763220	8.830980
rybB	6.951510	6.715460	7.118550	7.229760
ybjK	7.360550	7.437070	7.834660	7.757600
ybjJ	8.366280	8.911480	9.280200	9.243070
ybjI	8.154120	7.961940	8.223950	8.056920
ybjH	8.311320	8.425210	9.258360	9.344570
cmr	7.819670	8.005250	7.993670	7.720230
ybjG	9.623730	9.627410	9.855690	9.670110
murF	9.138920	9.319960	8.322360	8.254770
deoR	8.868340	8.909470	8.682900	8.808480
dacC	9.013570	8.971040	9.128510	8.914290
yliJ	9.093320	9.272400	9.168790	9.324870
yliI	9.421650	9.068440	9.583530	8.976570
bssR	9.781250	10.210300	11.776500	11.641600
yliG	8.968850	8.707810	8.521640	8.133320
yliF	8.390690	8.328150	8.282640	8.085470
yliE	8.140430	7.385190	8.052790	8.151480
gsiD	8.692510	8.876380	9.314730	9.240530
gsiC	8.360010	8.740060	8.318750	8.385350
murE	10.048700	10.279600	10.083200	9.207590
gsiB	8.895420	9.007370	8.822990	8.826420
gsiA	8.736870	8.827730	8.854350	8.510950
iaaA	8.587630	9.108890	8.638590	8.389250
moeA	8.964050	9.052110	8.977410	8.634200
moeB	8.931880	9.103880	8.807900	8.824740
fsaA	8.008540	7.564990	7.326300	7.419600
ybiY	6.748820	7.066600	8.015460	7.759700
ybiW	8.439040	8.041740	8.386390	8.195960
ybiV	8.331410	7.881470	7.756220	7.831480
ybiU	7.580610	7.016820	7.576480	7.405340
ftsI	9.545010	9.192440	8.416000	8.808020
ybiT	9.411960	9.694740	8.573670	8.969720
ybiS	10.597100	10.597700	8.920830	9.052630
ybiR	8.868430	8.262510	8.481300	7.887180
mntR	10.315400	10.034100	7.926220	8.778620
rybA	11.683600	12.084000	11.145000	9.220780
yliL	7.202860	7.269750	7.263920	6.979660
ybiP	7.038090	8.641060	7.200340	6.629480
ompX	12.184400	12.133000	12.584000	12.092100
rhtA	8.758700	8.437830	8.607600	8.951300
dps	12.172500	11.709200	12.792500	12.985200
ftsL	10.066900	9.905480	10.466100	9.561220
glnH	10.474300	11.790200	12.114600	9.517810
glnP	10.289800	11.634000	10.376000	9.032670
glnQ	11.352800	12.128800	10.824100	9.703830
ybiO	7.810890	7.772860	8.314520	8.256340
rlmF	8.676440	8.786720	8.642050	8.616620
mcbA	8.088650	8.108520	7.548040	8.371610
fiu	7.156530	7.114960	7.568750	7.570470
ybiX	7.681660	7.602100	8.767580	8.672600
ybiI	8.033960	7.769570	8.093340	8.028420
ybiJ	9.233370	9.076110	9.531050	9.778690
mraW	9.446830	9.837780	8.655020	9.807520
ybiC	10.079500	10.342500	10.149800	9.594160
ybiB	8.721580	8.933770	9.091540	8.560850
dinG	8.657990	8.770000	8.186270	8.571060
ybiA	7.563200	7.410930	7.736130	7.564550
rhlE	9.647680	9.680510	8.111190	7.760190
ybiH	7.289180	7.361150	8.295070	8.018750
ybhG	9.099970	8.851380	9.720500	10.192000
ybhF	8.103840	8.011790	8.861380	9.021300
ybhS	8.697460	8.928810	9.707470	9.324750
ybhR	7.920240	8.487110	8.751100	8.717360
mraZ	10.182800	10.608500	9.283480	10.841000
talB	11.316100	10.811000	9.866940	11.209700
ybhQ	8.416950	8.527710	9.204690	9.294460
ybhP	8.412570	8.867290	9.112920	9.113350
ybhO	7.470520	7.365400	7.900180	7.629440
ybhN	6.889390	6.041410	6.772170	6.614060
ybhM	6.724570	6.018560	6.758620	6.243960
ybhL	9.152090	8.983940	8.307710	8.593490
moaE	8.172000	8.502040	7.506870	8.614140
moaD	9.031920	9.448370	9.142270	10.081000
moaC	9.114240	9.146650	8.692600	9.973530
moaB	8.088320	8.312420	7.771430	9.147820
fruR	9.476290	9.183760	8.801060	8.253680
moaA	8.493000	8.452310	7.940670	9.192530
ybhK	8.493160	8.306920	8.549180	8.647810
uvrB	9.443510	9.591170	8.964720	9.511810
ybhU	4.269320	4.126130	4.051950	4.165330
bioD	9.028750	9.243980	7.940090	7.863790
bioC	8.865920	9.145440	7.098250	7.254680
bioF	9.091790	8.319620	6.912920	6.963840
bioB	10.035300	10.204800	8.658190	8.703290
bioA	8.703310	8.928130	6.884780	8.108370
ybhB	9.089070	8.945160	8.695530	8.247300
ilvH	9.728630	8.917960	8.844630	9.307200
ybhC	9.473260	9.966680	8.795630	9.092250
ybhJ	7.565370	7.655500	7.071940	7.670460
ybhI	7.032530	6.357710	7.750360	7.762930
ybhH	6.337550	6.269860	7.379010	7.082320
ybhD	6.850630	6.630960	7.576720	7.620060
pgl	8.434860	8.235880	8.756500	7.987280
ybhA	9.356320	9.336600	9.301930	9.073290
modC	8.263600	8.404610	8.086810	8.266840
modB	8.722720	8.774050	9.609930	9.744710
modA	8.431170	8.177920	8.202180	8.196210
ilvI	8.731630	9.985920	8.440070	8.848460
ybhT	9.885090	9.284300	9.562660	8.746620
modE	8.276710	8.169330	7.632560	7.838120
modF	7.893470	8.013580	8.576710	8.744720
galE	8.720640	8.619350	7.603110	8.133380
galT	7.911140	7.948770	7.823670	8.133710
galK	9.360350	9.076880	8.772660	9.174340
galM	9.384350	9.092030	9.672400	9.846840
gpmA	9.177880	9.876440	9.729570	9.500790
aroG	11.337400	11.105700	10.831600	10.557200
ybgS	7.370190	7.670970	7.680390	7.827700
leuO	7.419350	7.338200	8.123770	7.696730
zitB	7.998100	7.849320	7.992630	7.756550
pnuC	8.868870	9.671750	7.922480	8.679070
nadA	9.333080	8.957570	8.324400	9.325260
leuL	8.215630	7.834890	7.601680	7.729200
ybgF	11.512900	11.259300	9.851240	9.808360
pal	11.236600	11.427000	9.473650	9.526510
tolB	10.353900	10.617600	8.900490	8.922030
tolA	10.791100	10.741900	8.729480	8.725020
tolR	10.942000	10.664700	9.090010	9.231130
tolQ	10.738300	10.399000	8.985090	8.661000
ybgC	10.878200	11.620300	8.944820	9.501870
ybgE	10.987900	10.569300	9.102470	9.650580
ybgT	10.718600	11.190000	8.864160	7.966360
cydB	12.356400	11.927100	9.917850	10.809200
leuA	11.049800	11.967300	12.341000	10.068100
cydA	12.421700	12.243600	10.540000	10.405600
mngB	7.592730	7.375830	8.014650	7.918100
mngA	7.910480	8.326530	8.968570	9.110800
mngR	7.900670	7.880420	7.840330	8.281030
sucD	8.575890	8.663360	8.496610	8.517190
sucC	9.344960	9.690620	9.323560	9.511970
sucB	8.740170	9.315760	8.298490	8.419490
sucA	8.260700	8.443760	7.920610	8.290660
sdhB	8.897330	7.359180	8.282730	8.125240
sdhA	10.462200	8.131730	8.636680	8.728990
leuB	11.046800	11.687200	11.820400	9.115090
sdhD	10.969700	9.108730	8.271020	8.601560
sdhC	10.982700	9.441600	7.160220	7.204370
gltA	9.399860	8.217310	8.504010	8.561780
ybgD	6.747120	6.804600	7.667560	7.227530
ybgQ	7.517900	7.839610	7.984770	7.812760
ybgP	7.169890	7.183720	8.299710	8.239570
ybgO	6.013800	6.496240	7.344770	7.365140
abrB	8.518680	8.697580	9.414020	9.337160
nei	9.585710	9.325780	9.451500	9.456250
ybgL	10.044400	9.925700	9.922810	9.945220
leuC	12.113000	11.742900	11.888100	9.327100
ybgK	9.442750	9.222950	8.522780	8.864890
ybgJ	9.176190	8.977480	7.715040	8.305140
ybgI	9.685900	9.410560	8.609930	8.605590
ybgH	7.825590	7.883910	7.098450	7.353080
phr	9.039930	8.641460	8.628780	8.545450
ybgA	7.955090	7.548800	7.575790	7.567140
ybfL	3.290630	4.924190	4.437440	5.106660
ybfQ	6.287180	5.694960	7.341640	6.687660
ybfC	6.076460	6.471780	6.463180	6.334020
leuD	12.027500	11.140900	11.186400	8.905120
ybfO	6.729130	6.461050	6.482260	6.849220
ybfB	5.261110	6.208360	5.423280	5.529860
rhsC	7.591720	7.469210	6.755280	6.488300
ybfA	10.916100	10.009000	9.159970	10.630500
kdpF	8.780120	7.659590	8.929830	8.533620
kdpA	7.783470	8.375190	8.837370	8.734450
kdpB	6.701330	6.518970	7.389430	7.334090
kdpC	8.692600	8.638420	9.268780	8.556730
kdpD	8.255940	8.371860	9.036840	8.682670
kdpE	8.829870	8.850410	9.445320	8.921510
setA	9.221450	8.875300	9.228890	9.868460
yaaJ	7.936760	7.394160	8.412730	8.906220
ybfK	4.783370	5.000830	5.370050	6.191560
speF	7.219540	7.376210	7.766130	7.810730
potE	6.601550	6.826930	7.541140	7.243610
ybfI	6.392130	7.236020	8.288500	8.531910
ybfG	6.900510	7.148680	7.714670	8.157390
ybfP	7.433630	7.776170	7.856470	8.001430
pgm	9.016970	8.749290	8.448170	8.089310
seqA	10.080800	9.771180	9.331500	8.502660
ybfF	7.940330	7.750750	7.357500	7.031160
ybfE	9.723460	9.415180	8.326440	8.864030
sgrS	7.141250	6.901480	6.941130	6.808930
fldA	10.048400	10.237100	8.562480	9.227480
uof	11.061500	10.396800	9.104020	8.588670
fur	10.965800	10.848900	8.898820	9.184170
ybfN	7.451080	7.575130	7.739340	7.604170
ybfM	7.477760	7.663390	8.157900	8.415430
glnS	9.860860	10.018100	9.512680	9.555730
nagE	8.765970	8.297420	9.173560	9.340250
nagB	7.837750	7.857990	8.191720	8.008850
nagA	9.238180	9.239630	9.307610	8.809450
nagC	9.623860	9.772310	9.255310	8.886580
sgrR	8.805750	9.038230	8.879630	8.998170
nagD	9.801180	9.673270	9.677030	9.659410
asnB	9.842160	9.026780	8.342940	8.686370
leuW	12.450600	12.243200	11.269800	9.976860
ubiF	8.494860	8.376200	7.715700	8.174350
tbpA	9.746740	9.691380	9.587300	9.731680
miaB	9.621470	9.705860	7.979760	7.830660
ybeZ	9.261250	9.442120	8.231100	8.432600
ybeY	9.686060	9.669720	8.328570	8.973530
ybeX	10.297200	10.217600	8.801830	9.286090
lnt	9.144670	9.196590	8.722720	8.554100
gltI	10.274400	10.252800	7.596210	7.739040
gltJ	8.678880	8.753480	7.810760	8.465930
gltK	9.062400	8.590750	8.186410	8.196240
gltL	8.609500	9.140130	7.560000	7.954830
thiP	9.102150	9.082480	9.035020	9.140730
rihA	7.741550	8.068160	7.808380	7.833140
hscC	7.716600	7.789390	8.095750	8.070450
djlC	7.448790	7.229550	8.024340	7.876320
ybeU	7.251690	7.206090	7.696490	7.887380
ybeT	6.467790	6.108370	6.894060	6.903310
djlB	6.780320	6.595430	6.911530	7.280970
ybeR	5.740670	5.776320	7.105670	6.298840
ybeQ	6.592350	6.503570	7.684270	7.354850
ybeL	9.016270	9.348240	8.656080	9.209430
leuS	11.043200	11.162800	10.221900	9.687890
thiQ	8.705360	9.112210	8.665420	8.764390
rlpB	10.680200	10.724000	8.836730	9.586720
holA	9.812430	9.914150	9.005890	9.437230
nadD	10.033000	9.843370	9.679630	9.438220
cobC	8.457120	8.632560	8.132270	8.133170
ybeB	10.971200	11.248500	9.760880	9.455470
ybeA	11.224200	10.898800	10.353300	9.853420
mrdA	9.583680	9.395640	8.992640	8.575720
mrdB	9.498100	9.842820	8.909130	8.593490
rlpA	9.763540	9.291910	9.029130	9.432970
dacA	9.023890	9.219120	8.446250	8.105210
yabI	9.388120	9.978060	9.684650	9.907750
ybeD	10.192300	9.923570	11.320600	10.941600
lipB	8.868170	9.083230	8.036020	8.293890
ybeF	6.774920	6.632740	7.495390	7.581750
lipA	10.584700	10.231600	8.890520	9.273750
tatE	10.512100	10.391100	10.974900	10.241500
ybeM	8.609650	8.469970	8.054500	8.299470
crcB	8.857580	8.586950	8.347520	7.920690
cspE	12.515400	12.158300	11.763900	11.592500
pagP	8.756780	8.306120	8.307590	7.837470
dcuC	7.990010	7.899020	8.773570	8.832820
araC	7.303530	6.950400	7.891720	7.516470
dpiA	8.185910	8.219710	8.418550	8.588580
dpiB	7.000300	7.187810	6.839430	7.074710
citC	6.166680	6.660620	9.243310	8.380560
citD	7.260120	7.497600	9.848360	8.570030
citE	7.324790	7.305680	9.772690	8.554770
citF	8.097640	8.056080	8.767900	9.260130
citX	7.595460	7.465850	8.592880	9.084120
citG	7.372100	7.352410	8.401670	8.523200
citT	7.839300	7.522550	8.286640	8.712290
rna	8.452200	8.489930	7.936040	8.002290
araB	8.209200	7.714320	8.072120	8.262040
rnk	8.682650	8.713170	8.456650	8.505050
ybdR	7.850110	8.082860	8.151680	7.768870
uspG	9.252330	9.552090	9.231380	10.640900
ahpF	13.230500	13.195100	11.090600	11.021800
ahpC	13.578500	13.332500	12.601600	13.672600
dsbG	7.862220	8.003370	7.793300	8.156710
ybdO	4.901620	4.836330	5.419430	5.972680
ybdN	6.659420	6.513820	7.135470	7.369380
ybdM	8.046410	7.694870	8.645480	8.679790
ybdL	8.288140	8.552950	8.042240	8.178530
araA	7.978910	7.438860	8.804710	8.594300
ybdH	10.073000	9.241250	9.142420	9.636530
ybdD	8.730290	8.467280	8.387850	8.505560
cstA	9.212730	9.593640	9.347290	9.686960
ybdB	8.860340	8.614210	9.825650	9.761050
entA	7.861370	7.838710	8.185280	7.852180
entB	8.418720	8.195140	9.198420	8.990920
entE	8.443380	8.186270	8.756090	8.783090
entC	8.606500	8.172480	9.240440	9.284240
fepB	7.726260	7.507370	8.344690	8.105260
entS	9.387120	8.830740	10.117800	9.865540
araD	8.746540	8.102240	8.848240	9.103950
yaaA	9.297740	9.490770	8.221800	8.374630
fepD	8.877760	8.430090	9.249570	9.350310
fepG	7.622110	7.998310	7.556990	7.709580
fepC	8.161120	7.571810	7.465920	7.877340
fepE	6.479710	6.764940	7.728430	7.424570
entF	7.494590	7.030270	7.723080	7.763420
ybdZ	7.350620	7.288040	7.344660	7.759730
fes	7.755430	8.134620	7.565360	7.999970
fepA	8.718950	8.409190	8.708110	8.708770
entD	6.583470	6.242440	6.962330	6.590280
polB	7.944170	7.714030	7.491450	8.027050
hokE	8.103030	7.387650	7.797970	7.658070
ybdK	7.291820	6.771430	7.661980	7.640190
ybdJ	7.041620	7.742430	6.841040	7.155210
ybdF	8.430650	8.354330	8.141180	8.721330
nfsB	9.119520	9.354660	9.493540	9.094970
ybdG	6.471590	6.739330	6.868970	6.907670
pheP	7.759130	7.748820	7.902900	7.987940
cusA	7.606450	7.796990	7.705700	7.535990
cusB	7.922440	8.112540	8.082710	8.103920
cusF	6.777400	7.120580	7.446580	7.466700
hepA	8.889010	9.071560	8.671820	8.921490
cusC	6.583450	6.907090	7.347400	7.344160
cusR	8.744200	8.655060	8.930840	8.870990
cusS	9.540910	9.395600	9.483560	9.766300
nfrB	7.066300	7.511590	7.500040	7.413620
nfrA	8.178620	8.244030	8.263370	7.891700
ybcH	7.561670	7.452670	7.627610	7.657360
envY	5.872540	5.818580	6.446490	5.959730
pauD	6.415900	6.363290	5.546460	5.373150
ompT	11.532300	10.042300	10.502800	9.897620
appY	4.536680	6.084990	4.839720	4.626040
rluA	8.140510	7.867300	7.309990	7.806950
tfaX	5.450150	5.547780	6.875640	7.128380
ybcY	5.431140	5.088230	5.840300	5.764280
tfaD	6.473940	7.074040	8.040910	8.397060
aaaD	8.706670	8.573850	9.578310	10.098000
ylcI	5.300600	5.044280	5.155200	5.153180
ybcW	7.809690	8.599510	8.729480	9.021970
ybcV	4.551530	4.935330	6.046430	5.422930
borD	8.336220	7.933650	7.415670	7.528810
yabP	8.632840	8.675910	7.438360	7.517840
rzpD	7.157130	7.353400	7.167900	7.575890
arrD	8.438020	8.610930	8.096880	7.941840
essD	7.600980	7.844620	7.979610	7.567160
nmpC	8.147400	8.501780	7.942930	7.598010
quuD	6.919780	7.731390	8.094390	7.820020
ylcG	7.075150	6.644620	7.636420	7.617090
rusA	7.830360	8.600080	9.750180	9.261930
ybcO	8.672580	8.080890	9.117800	9.048880
ninE	6.624140	6.959930	7.654850	7.479640
djlA	9.917810	9.828670	8.548930	9.009000
ybcN	6.071030	6.004320	5.840420	6.628410
ylcH	5.300610	5.652970	7.075280	6.232500
ybcM	6.651700	6.590220	6.401150	6.395320
ybcL	5.821730	5.637110	6.177120	6.589040
ybcK	4.239580	5.197450	5.080960	5.079160
emrE	7.098710	7.097260	6.515460	6.614560
renD	7.827650	7.554560	7.348850	7.314350
peaD	7.592950	7.020570	7.669910	7.337990
imp	9.353450	10.004500	7.579920	8.189470
exoD	8.336620	7.257320	8.821790	9.259800
intD	7.735650	8.545220	7.374630	7.373720
argU	10.821600	10.554400	8.420660	8.998780
fimZ	4.561600	4.784690	6.442630	5.977310
sfmF	7.962040	7.576700	8.828210	9.065600
sfmH	6.848340	7.049370	8.106580	8.149050
sfmD	6.037530	6.115500	5.865470	6.104780
sfmC	5.376600	4.844930	5.768470	5.530140
sfmA	6.637590	6.303460	7.653140	6.951190
surA	10.873500	10.871700	10.109100	9.634970
folD	10.541500	10.424300	8.920930	9.173090
ybcJ	9.853820	9.691480	9.362850	8.972090
ybcI	8.440680	8.332250	8.790390	8.937990
cysS	9.397010	9.259100	8.935100	8.768590
ppiB	10.509600	10.625900	10.100700	10.800600
lpxH	9.474070	9.187300	8.915720	8.850520
purE	10.961200	10.886800	10.330400	9.370100
purK	10.747300	10.899600	9.715400	10.373300
ybcF	8.468360	8.547060	9.401970	9.111650
ylbF	7.793680	7.723190	8.298520	8.540220
pdxA	9.961730	9.720780	8.382270	8.850200
ylbE	7.802990	7.651020	8.250560	8.177040
fdrA	8.387960	8.550520	8.856140	8.892580
allD	6.402990	5.867720	7.654750	7.282150
allC	8.641110	8.299370	9.616070	9.505960
ylbA	7.280900	6.689810	7.374110	7.619770
glxK	8.292540	8.431940	8.733820	8.601760
ybbY	6.862550	7.394600	7.624450	7.325790
allB	6.562590	6.384240	7.690990	7.314800
ybbW	7.094680	7.848990	8.413500	8.359160
glxR	7.273140	7.713720	7.367670	7.766400
ksgA	10.254900	10.246300	9.405310	8.584510
hyi	6.870410	6.416040	7.422220	7.147690
gcl	7.000320	6.551730	8.058510	7.651760
allR	8.743700	8.679020	7.790410	8.421850
allA	7.988230	7.581530	8.158400	8.148360
allS	7.420240	7.123690	7.977810	7.775920
ybbB	9.540330	9.402510	8.421900	8.692360
ylbG	7.125000	7.187870	7.025130	7.153230
ylbI	8.756020	8.891480	8.779090	9.086220
ybbD	7.534110	6.932750	8.595310	8.786630
ylbH	5.667270	5.797680	6.139370	6.102580
apaG	10.522700	9.942930	8.610100	9.433570
yaaX	9.446280	8.620990	13.059800	12.126600
ybbC	6.604170	6.484030	5.812460	5.942550
rhsD	6.653060	6.949750	6.540180	6.031320
ybbP	8.937640	9.047310	9.178270	9.695940
ybbA	9.211480	9.009200	9.307090	9.986290
tesA	8.946360	9.088660	8.801030	8.816020
ybbO	9.132860	9.090340	8.629070	9.088350
ybbN	9.499940	9.415970	9.294290	10.135800
ybbM	8.162630	8.556830	8.471010	8.424550
ybbL	7.152180	7.812340	7.528610	7.469100
qmcA	8.702620	8.859300	7.957010	8.467890
apaH	8.978780	8.706630	8.585310	7.834650
ybbJ	9.640580	9.586940	9.847810	10.243200
cueR	9.309740	8.830600	8.472000	9.402380
ybaT	8.832540	9.316610	10.161500	9.372710
ybaS	9.424110	9.050840	10.811100	9.455140
copA	8.217170	8.026980	8.119980	9.559700
ybaQ	8.636560	8.472180	8.080870	7.359460
ybaP	8.880880	9.000930	8.812400	8.603370
sroB	6.426250	6.149270	5.037740	5.494720
ybaK	8.769190	8.977330	8.928360	9.147040
ushA	9.088600	9.249500	9.564180	9.481330
folA	9.495580	9.921150	9.115570	9.218510
fsr	7.522000	6.868320	7.540850	7.972610
ybaL	9.313550	9.691010	10.002400	9.912300
gsk	8.341220	7.997540	7.690610	7.535580
aes	8.072900	7.870250	8.615120	8.267200
hemH	9.448560	9.852630	10.317300	9.568060
adk	11.707700	11.641600	10.808500	10.046300
htpG	8.222090	8.306830	8.546570	8.749620
recR	8.910100	9.076440	7.628760	8.243900
ybaB	9.891230	9.556860	7.746590	8.701810
dnaX	9.398570	9.445400	7.291220	8.085550
kefC	8.952650	8.854330	9.350340	9.239510
apt	9.841490	9.936410	8.682890	8.624030
ybaN	9.190240	9.390210	8.728540	8.713470
priC	9.440540	9.285890	8.827340	9.150710
ybaM	8.722200	8.963890	7.979060	8.602090
kefA	9.217230	9.056630	8.624410	8.699210
acrR	6.905720	6.710870	7.020740	7.045450
acrA	9.693260	10.032500	9.721810	9.847800
acrB	9.809920	9.832080	9.225190	9.648690
tomB	9.618450	9.075830	8.641480	8.470490
hha	10.509100	10.212300	9.128360	8.828740
kefF	6.911380	7.352220	7.500270	7.478240
maa	8.048560	8.307940	8.162010	8.043010
ylaC	8.992420	8.538900	8.519530	8.371640
ylaB	6.915880	6.965330	7.218750	7.193270
ybaA	8.390830	8.438330	8.732020	8.483590
ffs	13.366300	13.266300	13.537000	13.156500
ybaZ	8.286130	8.288040	8.388950	9.010160
ybaY	7.503830	7.735720	8.320780	8.307290
tesB	7.979530	8.135070	8.221220	8.215010
amtB	9.776010	9.140770	8.722650	8.849040
glnK	11.073800	10.570500	9.348930	8.489110
yaaU	7.587420	7.512400	8.596120	9.169840
mdlB	8.687480	8.766720	8.516780	8.122390
mdlA	8.045430	7.976360	8.398690	8.668210
ybaO	8.856760	8.685480	8.716150	8.671610
yjtD	8.665450	8.299760	8.608480	8.879030
yjjY	8.695420	8.018040	8.038630	8.013430
arcA	10.512400	10.232700	9.119420	9.616140
creD	7.237690	7.166490	7.542400	7.606890
creC	7.065880	7.506500	7.048810	6.995720
creB	7.371110	7.880110	7.593400	7.338930
creA	7.268450	7.759360	7.197530	6.909560
cof	9.333740	9.353410	8.986880	9.756350
rob	9.235150	9.412770	7.487830	8.348180
ytjC	8.936100	8.765720	8.751580	8.569230
yjjX	8.468560	8.432660	8.163630	7.846100
trpR	8.978360	8.654850	8.007310	8.430050
slt	7.787930	7.730000	7.597750	7.787810
yjjK	8.837710	9.050170	8.213220	8.292500
nadR	9.343170	9.019290	8.599790	8.676830
radA	9.306680	9.150630	9.284360	9.288100
serB	8.888120	8.415660	7.886580	8.173690
ytjB	8.262020	8.423340	8.141700	8.210870
ybaE	8.063800	8.290600	8.749610	8.922000
lplA	8.230340	8.204470	8.283450	8.106760
yjjJ	7.302620	7.551470	7.869760	7.627010
deoD	8.626480	8.955850	9.072780	9.181570
deoB	8.599870	8.838730	8.324420	7.635170
deoA	8.305700	8.274010	8.147110	7.724000
deoC	8.082950	8.176260	8.060450	7.827810
yjjI	7.149150	7.631770	7.916380	8.162960
yjjW	8.779730	8.802380	9.272300	9.005730
yjjV	10.703600	10.059200	9.402400	9.376330
yjjU	11.898900	11.164600	10.793100	11.139200
queC	9.265790	9.203800	8.935090	9.016590
ytjA	7.001600	7.725440	7.087270	7.331810
osmY	8.589080	8.201100	8.141200	8.215290
prfC	9.614320	9.978970	8.336050	8.271820
yjjG	7.829860	8.461540	7.263940	7.304690
rimI	10.184900	9.753060	9.825640	9.674160
holD	9.516940	9.972870	9.296260	9.629780
rsmC	8.900410	9.088540	8.557130	8.318000
leuP	11.654800	11.411400	11.646200	10.439900
ybaW	8.227540	8.396750	8.712150	8.722440
yjjZ	6.435780	6.720280	7.305600	6.722290
fhuF	8.249610	8.708070	8.141350	8.463160
bglJ	7.269490	7.222940	8.664710	8.161530
yjjQ	5.697930	5.670890	7.013640	6.660310
yjjP	7.149260	7.211080	8.819230	8.192950
yjjB	7.641630	7.686680	8.710000	8.463680
dnaT	9.120250	9.677970	9.521940	9.671610
dnaC	7.588850	8.320130	7.090030	7.045570
yjjA	8.314790	8.829580	7.856330	7.551490
mdoB	8.428120	8.892460	8.370690	8.980680
ybaV	8.779970	8.849680	8.933500	8.746920
yjjN	7.459350	7.463550	7.548750	7.498920
yjjM	6.193970	5.918600	7.786290	7.548420
yjjL	7.194220	7.060290	7.465400	7.546120
tsr	8.333630	8.232490	8.275320	8.156650
yjiY	6.766360	7.716980	6.663280	6.956330
yjiX	8.461510	8.857860	8.516300	8.575750
yjiA	8.088010	8.274270	8.053530	8.257820
mrr	8.665550	8.941860	9.280660	9.085310
hsdR	7.445830	7.970910	7.303260	7.047760
hsdM	9.089180	8.888210	8.675730	8.756450
ppiD	10.369800	10.194100	9.602070	10.051300
hsdS	7.277620	7.942020	6.852210	7.049790
symR	8.500270	8.728430	10.507700	9.145190
symE	7.848820	7.777550	8.429740	8.167380
mcrB	7.249900	7.410210	7.656950	7.981780
mcrC	5.814870	5.697210	6.527200	7.131940
yjiV	7.476160	7.555940	7.638870	7.856830
yjiT	8.309400	8.019030	8.043890	8.230580
yjiS	7.336830	7.915940	8.580020	9.036630
yjiR	7.451700	7.830220	7.338600	7.398210
yjiP	8.304220	8.394470	8.538010	8.781200
hupB	11.321800	11.238800	10.098400	11.392200
fixX	7.828910	7.891540	8.348520	7.860810
mdtM	7.971960	7.647830	8.801320	8.393970
yjiN	8.553350	8.370950	9.334000	9.357190
yjiM	8.064360	8.162020	8.656650	8.722600
yjiL	7.490780	7.422490	8.170460	8.079860
yjiK	6.729160	7.165550	8.166300	7.828760
yjiJ	6.942140	6.769850	7.765880	7.580460
kptA	8.243380	8.325780	8.745000	8.656610
yjiH	9.145130	10.331400	9.432090	9.887580
yjiG	8.569270	9.623860	8.941510	9.197530
iadA	10.050800	9.313520	9.455900	9.075040
lon	9.775850	10.270200	10.031600	10.583400
yjiE	8.264810	9.401710	8.407510	8.984140
yjiD	5.994450	7.359880	7.135790	8.270590
yjiC	6.143430	6.241500	7.176180	6.736230
uxuR	7.845870	7.546390	7.563950	7.653560
uxuB	8.179870	7.928070	8.038720	8.274040
uxuA	7.330390	7.506020	7.765280	7.746840
gntP	7.559570	7.727550	8.476840	8.409920
fimH	7.755040	7.160600	7.904560	7.518080
fimG	7.621730	8.221840	7.699810	7.139900
fimF	7.493920	7.665400	7.898750	7.502580
clpX	9.993430	9.753490	9.447090	10.164800
fimD	7.413870	7.737230	7.424870	7.180860
fimC	8.685160	10.125100	8.322810	7.262330
fimI	10.435600	9.168340	8.289370	7.884040
fimA	10.431900	11.552300	9.946240	9.512370
fimE	7.236530	7.152730	8.178990	7.938760
fimB	6.190840	6.524850	5.560090	5.584810
nanC	6.085040	5.940280	7.052330	6.405610
nanM	5.914620	5.462070	6.197670	5.811100
yjhS	6.452270	6.165140	6.718830	6.989240
yjhR	6.722740	6.424510	7.385860	7.975170
clpP	9.723380	9.804010	9.145410	10.482800
yjhX	6.845950	6.822920	7.342460	7.015870
yjhQ	7.561640	7.665260	7.965210	8.269890
yjhP	7.991520	8.159650	8.202850	8.496100
yjhY	8.521820	8.724290	7.590430	8.251000
sgcX	7.353450	7.060360	7.913430	7.555670
sgcB	5.845050	5.878680	6.356030	7.237280
sgcC	7.781900	7.915130	8.228270	8.768220
sgcQ	7.338560	7.452580	7.513950	7.599870
ryjB	8.553160	8.242680	8.410500	8.369230
tig	10.328200	10.076300	8.780110	8.341430
sgcA	7.700600	7.667650	8.451790	8.508020
sgcE	7.143980	7.058760	7.624710	7.662710
sgcR	6.584230	6.317490	7.566080	8.236770
yjhI	6.107180	6.663300	7.472520	7.839400
yjhH	7.320110	7.415870	7.871130	7.791590
yjhG	6.996830	6.551140	7.240070	7.381270
yjhF	6.630320	6.546040	7.454020	7.257450
yjhU	8.092360	8.398680	7.765580	7.412280
insB	7.888090	8.214660	7.761530	7.750170
insA	8.674110	9.448360	7.832180	8.576310
bolA	7.184970	7.449280	6.852930	7.006910
fecI	7.970270	8.440940	8.811060	8.495360
fecR	8.003180	8.245590	8.197970	8.232060
fecA	8.088000	7.805830	8.319100	7.696310
fecB	7.063810	7.331890	7.135310	6.922980
fecC	7.233860	7.336700	7.482460	7.374800
fecD	7.501030	7.362900	7.780550	7.914910
fecE	6.962480	7.279510	7.557860	7.743410
yjhV	6.803580	6.905020	7.240710	7.450490
insM	6.544770	7.192560	7.444720	7.692460
yajG	10.070800	10.170200	8.883060	8.425630
insO	7.452550	7.058920	6.919890	7.181400
yjhE	5.293520	6.122880	6.504040	6.179770
yjhD	7.197260	7.288850	7.480130	7.287800
ythA	3.995530	3.682430	5.498030	4.885910
yjhC	6.497700	6.871890	7.846620	7.655840
yjhB	6.190950	5.059700	6.663870	6.490450
insG	7.565380	7.492520	7.832550	7.398260
yjgZ	7.330730	7.259030	7.237590	7.380900
yjgX	8.636100	8.967490	8.589310	8.533980
ampG	8.781940	8.386160	7.848370	7.914600
intB	7.415740	7.683760	7.417060	8.012250
leuX	8.810660	9.499190	7.468520	6.670330
yjgB	7.745070	8.127060	8.306050	8.563320
idnK	5.884790	6.055200	6.944130	6.476000
idnD	7.491100	6.853750	8.474730	7.981190
idnO	7.834710	7.619860	9.270120	8.843540
idnT	9.196240	8.596870	9.548560	9.413820
idnR	7.511300	7.238040	8.060500	8.050200
yjgR	8.669440	8.134940	8.883880	8.909270
cyoA	10.355400	12.222500	7.845630	7.822720
yjgQ	8.038170	8.345000	7.451850	7.645960
yjgP	9.015990	9.187680	7.773940	8.716640
pepA	8.960890	8.545020	8.335650	8.269250
holC	8.405300	8.788670	7.930210	8.548860
valS	10.183300	10.134300	10.371700	10.519500
yjgN	5.942820	5.663320	7.158860	6.710930
yjgM	7.927690	7.779560	7.844920	7.883270
rraB	10.993900	10.871200	10.546700	10.377000
argI	8.553080	8.778970	8.872150	8.992320
yjgL	3.725280	3.981430	4.541310	4.354540
cyoB	7.736070	11.005400	7.692740	7.585130
yjgK	7.741180	8.220480	8.316860	8.076550
yjgJ	7.128570	7.583860	7.493870	7.588070
yjgI	7.601330	7.686130	8.387200	8.164530
yjgH	6.937050	7.118990	7.941810	8.003720
pyrL	7.956980	8.778630	6.195390	6.370700
pyrB	10.943100	11.376000	8.901270	9.849700
pyrI	9.793650	10.610300	9.233680	8.067180
yjgF	10.503200	10.221300	9.270790	9.304650
mgtA	7.746920	7.344010	8.092840	7.753740
treR	8.003380	7.690460	7.531090	7.976460
cyoC	7.009020	9.924790	8.063140	7.707780
fixC	7.853530	7.914800	8.714720	8.216290
treB	7.586990	7.598660	8.059970	8.049010
treC	7.363280	7.489380	7.744630	7.392300
nrdD	8.041330	9.264010	8.371540	8.673580
nrdG	7.735970	8.648490	7.444530	8.007320
cybC	8.776170	8.877110	8.535230	8.585700
pmbA	8.835420	8.684020	8.320470	7.798980
yjgA	9.344490	9.138900	7.800360	7.363780
mpl	10.249600	10.401900	9.989970	9.957390
fbp	9.156330	8.975000	9.145830	9.202810
yjfF	7.376080	7.326680	7.688550	7.459020
cyoD	10.145200	7.511980	8.153220	8.164730
ytfT	8.729290	8.189910	9.424290	8.978140
ytfR	8.082750	7.757950	9.012830	8.444470
ytfQ	7.653110	7.828470	8.159600	8.058590
ppa	10.581900	10.267300	9.219160	8.989210
chpB	9.169400	9.296890	9.818620	9.982660
chpS	7.897750	7.686640	7.611590	7.225390
ytfP	8.775820	9.033100	7.812890	8.098780
ytfN	8.818750	8.941860	8.509800	8.492260
ytfM	8.039700	8.567130	7.960160	7.933240
msrA	7.388960	7.539820	7.876860	8.044340
cyoE	8.749230	7.311150	8.193980	8.068880
ytfL	8.180320	8.616910	8.948820	8.377860
ytfK	6.707140	7.089190	7.962950	7.763860
ytfJ	7.921260	7.666620	8.669200	9.018490
ytfI	5.632250	5.112810	6.835000	7.182970
cysQ	7.609550	7.316200	7.411280	7.529270
cpdB	6.989970	6.775160	7.007200	7.120330
ytfH	8.337200	8.446930	8.935170	8.236950
ytfG	7.378740	7.295560	7.798140	7.784700
ytfF	7.667090	8.056460	8.635730	8.625140
ytfE	6.828660	7.021180	7.461950	7.614510
yajR	8.301300	8.371230	8.714260	8.850540
cycA	9.870590	9.032620	8.686780	8.808460
fklB	9.251750	9.058820	8.634630	8.352150
ytfB	8.800860	8.859860	8.662830	8.215770
ytfA	5.366640	5.828710	6.614350	6.863670
yjfZ	6.093180	6.201340	6.646040	7.088320
rplI	10.053600	9.577040	7.520240	7.257020
rpsR	11.544500	11.943600	9.027740	9.601990
priB	11.833800	11.898100	9.218940	9.560410
rpsF	11.875900	12.010000	9.414240	9.088700
yjfY	6.790990	6.842430	6.947650	7.264600
yajQ	9.241900	9.383410	8.934510	9.407860
ulaF	7.600680	7.555760	8.574260	8.155770
ulaE	7.803570	7.612390	8.025210	8.128320
ulaD	7.667100	7.585230	8.221490	8.246110
ulaC	7.535370	7.510690	8.373780	8.184170
ulaB	7.990170	7.762180	9.299950	8.988150
ulaA	7.265300	6.694110	7.022960	7.430920
ulaG	7.396070	7.251950	8.072240	7.963500
ulaR	7.521900	7.346990	8.275730	8.234430
yjfP	8.045490	8.188930	8.884820	8.842530
yjfO	8.074660	8.256470	8.917610	8.990520
panE	8.884810	8.771130	8.688520	8.370970
yjfN	8.190620	7.975740	8.615920	8.767090
aidB	8.646850	7.843500	7.802410	7.703820
yjfC	7.547400	7.521900	8.576260	8.309670
yjfM	7.520850	6.879140	8.693360	8.307220
yjfL	6.677980	6.329560	7.610600	7.463240
yjfK	6.944710	6.947560	8.018060	7.557990
yjfJ	7.264860	7.181590	8.401870	7.805030
yjfI	5.502010	5.499960	6.437390	6.014870
rlmB	7.365690	7.799940	7.473850	7.843740
rnr	9.464090	9.799850	9.116800	9.654570
yajL	7.871650	8.049360	7.579490	8.002430
nsrR	9.753190	10.588500	7.842170	7.537650
purA	10.563900	10.345800	9.711290	9.061880
yjeT	8.312030	8.645610	8.302560	8.306030
hflC	9.688200	9.500780	7.840740	9.021110
hflK	10.213400	9.970560	9.428320	8.613230
hflX	10.816900	10.423800	9.897910	9.457370
hfq	10.865200	10.731300	10.328300	9.325200
miaA	10.960500	10.730700	11.382800	10.629900
mutL	7.840990	8.213170	7.185830	7.569500
amiB	9.331070	9.760530	8.527600	8.287010
thiI	9.927880	10.199200	8.852500	9.191390
yjeE	9.064840	8.813900	8.392070	8.976330
yjeF	9.556170	9.528060	9.674890	9.169530
yjeS	8.404740	8.553010	7.990750	7.873280
orn	8.637880	8.544200	8.121210	8.462950
rsgA	10.436600	10.805100	9.419780	9.501040
psd	10.238300	10.398100	9.710800	10.084400
yjeP	8.580600	8.558690	8.614950	8.696040
xseB	10.851000	10.806800	10.270200	9.292920
yjeO	7.395530	7.285540	7.640850	7.651780
yjeN	7.776960	7.555850	8.022540	7.909260
yjeM	7.803890	8.307110	8.922620	9.400310
poxA	8.013320	7.902940	8.015350	7.961350
frdA	9.807230	9.231090	11.018400	9.730760
frdB	9.412470	9.977740	11.089000	10.054700
frdC	7.358220	7.984100	8.160660	7.154920
frdD	8.917670	9.274170	10.337300	9.727290
ampC	7.352160	7.664540	8.192860	7.895780
blc	7.601470	8.059490	8.078040	7.956730
ispA	10.114100	9.809210	8.861020	8.169790
sugE	8.433470	8.481980	8.623180	8.128100
ecnB	8.860600	9.287320	8.371070	8.540050
ecnA	8.861590	8.311280	7.476850	7.350590
efp	10.498400	11.057600	8.973680	9.573600
yjeK	9.049010	8.880260	8.374480	8.643080
yjeJ	7.234880	7.289600	7.873950	8.687840
yjeI	10.302200	10.285300	10.537800	9.901470
groL	8.851780	9.312390	10.136000	10.552400
groS	9.529570	9.945800	12.296200	12.497300
yjeH	9.423580	9.217580	10.063000	10.447000
dxs	9.184450	9.265850	8.614620	8.703760
fixB	8.324050	8.429230	9.102980	8.872550
fxsA	7.159880	7.176840	8.272010	7.573290
aspA	8.147320	8.632210	7.958040	9.337960
dcuA	9.003040	8.725360	9.269520	8.650730
cutA	8.369960	8.730560	8.588840	8.032010
dipZ	7.296610	7.906450	6.361930	6.708680
yjdC	9.459850	9.769210	8.695950	9.039160
yjdQ	6.731240	6.965400	8.539770	8.266790
cadC	5.192900	5.382490	6.137910	5.483280
cadB	6.902030	6.423050	7.885150	7.776210
yajO	8.958090	8.719610	8.146070	8.739510
cadA	6.861450	6.924520	7.931050	7.822470
yjdL	8.004220	7.994440	8.615880	8.399370
lysU	7.549250	7.497920	8.762470	7.610650
yjdO	4.178660	4.915370	5.245130	5.414670
yjdK	5.256790	4.736720	6.230220	5.990380
yjdJ	7.772310	7.579380	8.466420	8.244820
yjdI	7.730800	7.529320	8.130170	7.816080
dcuS	7.977940	8.322260	7.230060	7.439500
dcuR	7.171050	7.409020	7.551960	7.214680
dcuB	9.223040	8.831480	9.783340	10.055700
pgpA	9.326970	9.409350	9.598270	8.981590
fumB	7.566210	7.576010	7.994940	7.884530
yjdF	7.766270	7.586710	8.805080	8.325970
melB	6.607880	6.592380	7.888920	7.431190
melA	7.981230	7.530280	8.387280	8.746030
melR	6.740750	6.970900	7.471580	7.117590
adiA	10.061600	9.289560	11.608800	10.257100
adiY	7.438040	8.428870	9.784340	8.164480
adiC	10.082000	10.624400	10.903700	9.735630
eptA	8.767750	8.158180	8.104850	7.957830
basR	8.577900	8.791980	8.969190	8.863150
thiL	8.641200	8.976190	8.509490	8.974960
basS	9.102370	9.324080	8.815390	8.850930
proP	10.923200	11.170500	9.595960	9.085200
yjcZ	7.930180	7.793560	8.858900	9.181500
yjdA	7.213850	6.844850	8.017250	7.566990
yjdM	9.980030	10.142200	8.579450	8.735550
yjdN	7.277650	7.178070	8.617120	8.284550
phnC	7.806490	8.035360	8.985770	8.877870
phnD	8.126580	8.129100	8.559230	8.632930
phnE	7.874970	7.792470	9.411560	9.213390
phnF	7.077870	7.017240	8.220140	7.812150
nusB	10.454500	10.637400	9.248730	10.653700
phnG	8.289340	8.042260	8.523940	8.244830
phnH	7.909920	7.908560	8.050320	8.043080
phnI	8.271560	8.204620	8.156560	8.494810
phnJ	8.242330	8.477400	8.848860	8.887150
phnK	7.910570	7.923000	8.157630	8.135080
phnL	7.516590	7.734310	7.696670	7.778140
phnM	7.907610	7.853810	7.640040	7.523940
phnN	7.259890	7.120590	7.366130	7.174510
phnO	7.448370	7.335630	7.791860	7.785140
phnP	7.474190	7.339710	7.254730	7.307300
ribE	10.086000	10.446700	9.196370	10.091500
rpiB	7.982890	8.355480	8.502330	8.416400
rpiR	8.035150	8.101140	8.249330	7.981620
alsB	7.576440	7.840960	8.608200	9.031000
alsA	7.859180	8.123750	8.759990	8.407530
alsC	7.527270	7.603170	8.536340	8.620380
alsE	7.348410	7.525040	7.939210	8.392070
alsK	7.772110	7.910770	8.457590	8.782650
yjcS	8.599310	8.495440	9.355350	9.601770
ytcA	6.500860	7.913470	8.831930	9.266610
ribD	10.452600	10.619200	9.561920	10.265700
mdtN	7.336720	7.562890	7.936370	8.217610
mdtO	8.353230	8.594820	9.024440	9.239490
mdtP	8.063150	7.938800	8.488030	8.518280
fdhF	9.779870	9.820340	8.691470	8.521320
yjcO	8.162310	8.331140	7.808800	7.644910
gltP	8.243730	8.310740	8.813280	8.614560
nrfG	7.495940	7.556260	8.464930	8.780670
nrfF	7.581370	7.583310	8.279200	8.313180
nrfE	7.680000	7.394910	8.415210	8.671280
nrfD	8.520910	8.655030	9.303060	9.363690
nrdR	10.190000	9.660820	8.823190	9.929250
nrfC	8.651560	8.390690	8.859990	8.829240
nrfB	7.839010	7.243180	8.567520	8.737540
nrfA	8.385480	7.830090	8.855000	8.640060
acs	7.362890	6.958960	8.186300	7.655560
yjcH	6.477990	6.436970	8.109960	8.051780
actP	7.072990	7.394700	9.032950	8.720270
yjcF	4.395630	4.466270	5.388770	5.875230
yjcE	8.173050	8.006590	8.459140	8.478880
yjcD	9.341260	8.840220	8.634560	8.724570
ryjA	8.667130	7.834830	9.725850	7.543290
yajI	6.906270	7.242530	7.549400	7.453490
soxR	7.660840	7.660750	8.067790	8.116030
soxS	11.632700	12.347500	8.651140	10.908300
yjcC	7.823170	7.281160	7.420760	7.807280
yjcB	9.488260	9.140460	8.295320	7.830640
ssb	10.600800	10.410800	9.610330	9.976330
uvrA	9.074880	9.192170	8.289420	9.211610
yjbR	9.960630	9.596740	8.337350	9.631270
yjbQ	10.172500	9.989140	8.657140	10.444400
aphA	7.471390	7.510620	7.718480	7.649290
yjbS	3.409690	4.895210	5.301240	5.262380
tsx	9.079020	9.657250	8.599990	8.727520
tyrB	8.718480	8.975150	8.849130	8.730930
alr	8.759200	8.560260	7.871100	8.011350
dnaB	10.147900	10.610400	9.360660	9.240450
qor	8.230880	8.258150	8.650770	8.655760
pspG	9.058550	8.879880	9.438870	10.318300
dusA	8.672140	8.866560	8.353280	7.792540
yjbM	5.490300	5.173110	6.852870	6.499800
yjbL	5.010380	4.899030	5.934710	5.102680
zur	8.729210	8.950630	8.438870	8.254590
yjbJ	8.438430	8.545410	7.895690	8.031360
yajD	9.106840	9.202390	8.521210	9.017060
fixA	7.213780	7.337370	7.689580	7.524670
dinF	9.055740	8.708150	9.504050	9.307170
lexA	9.621470	9.964780	9.193280	8.994190
dgkA	9.194300	9.408260	9.270760	9.182590
plsB	9.076750	8.818580	8.647220	8.764720
ubiA	8.705900	8.787460	8.910300	8.655360
ubiC	9.926890	9.918440	9.049110	8.696680
yjbI	4.977480	4.585540	6.140190	6.074990
malM	7.753060	7.781900	8.329060	8.378790
lamB	7.652760	7.617090	8.549920	8.836240
malK	7.240600	7.469010	8.656400	8.296420
secF	10.505900	10.490500	8.637870	9.217520
malE	8.151930	8.449320	9.418080	9.019030
malF	7.747940	7.834970	8.875970	8.866580
malG	7.747900	7.525910	9.137840	8.797340
xylE	8.022940	7.912080	8.937710	9.133150
psiE	8.136610	7.804870	8.095290	8.438400
yjbT	6.595660	7.071570	8.388130	8.142050
yjbH	6.816360	7.013050	7.367940	7.092190
yjbG	7.203260	7.193880	6.406480	6.886730
yjbF	7.654680	7.786640	8.292280	8.084070
yjbE	7.661370	7.790990	7.791980	8.861770
secD	9.557470	9.645100	8.218960	8.865140
pgi	9.286520	8.681320	8.433520	7.667260
lysC	9.022130	8.405940	7.011430	7.295540
pagB	10.070300	9.621350	8.467420	8.469390
rluF	7.999160	8.407290	7.448790	7.530990
pepE	7.587570	8.020640	8.580840	8.166070
yjbB	7.594240	7.620100	7.612340	7.604660
metH	9.434460	9.025610	8.573860	8.631920
iclR	9.739760	9.917340	8.224720	8.448800
arpA	5.911600	5.414670	6.585680	6.511890
aceK	8.466800	8.803630	8.544150	8.718780
yajC	10.518800	10.512300	9.763840	8.786480
aceA	10.036300	10.627500	9.152370	8.236850
aceB	10.750800	11.399100	10.406300	8.976040
metA	10.189800	10.242300	9.114990	9.844110
yjaB	7.369320	8.108810	8.106300	7.843710
yjaA	8.847850	8.239110	7.715070	8.042620
purH	9.304390	9.432570	8.579920	8.366970
tgt	9.978640	10.305700	8.708820	8.275280
purD	9.259320	9.394680	8.780720	8.898440
zraR	8.779370	8.669000	9.101560	9.276630
zraS	7.903990	7.550300	8.142170	8.152990
zraP	8.786510	8.142040	12.553700	11.326400
yjaH	8.790180	8.759870	8.773830	8.606980
hupA	10.948700	10.528300	10.429000	10.222400
yjaG	8.734810	9.067740	8.184240	8.033110
nfi	9.125780	9.042060	8.741920	8.795920
hemE	9.314350	9.740550	9.102870	9.358830
nudC	8.521260	8.896380	8.588180	8.731370
queA	10.775600	10.523100	9.289300	9.379310
rsd	8.699130	8.819870	8.654920	8.507000
thiC	9.814600	10.814200	8.430290	8.383320
thiE	9.447040	10.195500	7.961750	7.989150
thiF	9.042160	9.824710	7.551430	7.906450
thiS	11.507000	11.288900	9.035560	8.562920
thiG	9.995720	10.199900	9.346100	9.403340
thiH	9.240130	9.747950	8.415080	8.506960
yjaZ	7.010340	7.311660	7.615420	7.886200
rpoC	9.163720	9.318260	7.728060	8.414690
rpoB	11.276800	11.151800	9.648100	10.252600
acpH	8.401630	8.108810	8.358690	8.639880
rplL	12.351500	12.353200	11.658400	11.254400
rplJ	12.414900	12.640600	11.750400	10.777300
rplA	12.625000	12.453000	11.002900	11.891400
rplK	12.477500	12.765200	12.245400	11.297000
nusG	10.259000	10.739600	8.298160	8.579250
secE	10.428400	11.052000	8.849840	9.101640
thrT	11.618200	11.031400	10.597300	9.527030
glyT	11.052200	11.897900	12.360600	9.752600
tyrU	12.215100	11.919800	10.611700	10.293200
malZ	8.864320	9.190990	9.677050	9.724210
thrU	12.665800	12.496100	12.466500	11.460500
coaA	8.480570	8.827370	7.471810	7.497950
birA	9.430250	9.312270	8.949380	8.545390
murB	9.859120	9.420880	8.380750	8.003770
murI	9.163100	9.471190	7.732640	8.221180
btuB	7.653120	8.098900	7.084790	7.419050
proY	9.499410	9.869770	9.207770	9.023840
trmA	8.646520	9.333460	8.257940	7.959910
yijD	9.072550	9.107800	8.373900	8.423930
fabR	9.846380	9.746840	9.377320	9.743940
sthA	9.646720	8.903790	7.943550	7.763040
oxyR	8.599250	8.618980	8.301310	8.158110
oxyS	10.939500	10.620700	9.068020	11.089600
argH	9.678740	10.208600	9.035660	9.239600
argB	10.729000	10.121800	9.237900	8.930130
argC	10.703600	10.226700	9.183800	9.056360
argE	9.021100	9.161600	9.041730	9.097490
brnQ	10.781700	10.330700	10.388800	10.046900
ppc	11.393900	10.645300	10.416000	10.409100
yijP	10.496300	10.119400	8.308910	8.720290
yijO	7.650870	7.613070	7.695380	7.611840
frwD	7.361190	7.185400	7.496120	7.097670
pflC	8.586320	8.541620	8.957030	9.073080
pflD	6.573450	6.796820	7.260490	7.215040
frwB	6.307700	6.385490	7.132030	7.225210
frwC	8.494860	8.110890	8.948070	8.717500
ptsA	7.515100	7.197390	8.608240	8.227690
fsaB	6.984390	7.281770	8.102990	7.919470
phoR	7.071920	7.233770	7.189010	7.134990
caiT	7.770580	7.893600	8.889330	8.579610
thrC	11.228200	9.591540	10.301900	10.515400
gldA	8.291450	8.281100	9.262140	9.888120
yijF	7.570670	7.530330	8.392820	8.747850
yijE	9.088870	8.669460	8.467950	8.606450
katG	9.755000	10.182100	8.528300	8.413740
metF	10.705200	11.581500	9.507300	8.726000
metL	8.627190	8.825730	8.041420	7.865580
metB	9.130500	9.770670	7.438900	7.964950
metJ	10.237600	10.495500	9.190920	7.892010
yiiX	9.378540	9.132630	8.239200	8.205900
rpmE	11.242000	11.046700	10.269500	9.230100
phoB	8.201920	7.867300	7.994310	7.633490
priA	8.077580	8.197340	8.081250	8.146520
cytR	8.585250	8.461850	8.182830	8.176370
ftsN	9.826500	9.635330	9.121860	8.786870
hslV	9.465900	9.936120	9.911900	10.236900
hslU	8.983120	9.333310	9.405420	9.418970
menA	8.629800	8.563550	8.191100	8.296200
rraA	10.176400	10.329400	11.006800	9.985470
yiiU	9.858740	9.891550	9.500800	10.091700
glpF	6.798290	7.705210	7.967330	8.055510
glpK	7.939070	8.158110	7.933580	7.915090
sbcD	8.452880	8.291870	7.590430	7.675100
glpX	8.430860	8.693000	8.436420	8.414240
fpr	9.157380	9.307760	8.662580	8.396470
uspD	8.515630	9.151970	10.282300	8.213450
yiiS	8.591660	8.943350	7.439790	9.467900
yiiR	8.025640	7.666110	7.932190	7.979280
yiiQ	7.480680	7.750350	7.406600	7.596570
tpiA	9.876480	10.332100	9.694940	10.435200
cdh	7.685690	7.674290	8.479210	8.544350
sbp	8.539670	8.729510	9.308150	9.583330
pfkA	9.862840	10.277000	11.141400	12.259000
sbcC	7.886910	8.130370	8.726080	8.063280
fieF	9.368340	9.671030	8.721370	9.288140
cpxP	9.819880	9.353320	12.163200	12.829600
cpxR	9.190050	9.589490	9.830580	9.426740
cpxA	8.987820	8.498600	9.256670	9.204810
yiiM	8.102890	8.330530	8.457200	8.622890
kdgT	7.292080	7.382780	8.375880	8.378330
sodA	7.981240	7.296980	8.486910	8.050380
rhaT	6.709520	6.951830	7.926210	7.738350
rhaR	6.568160	6.731220	7.642320	7.861510
rhaS	6.697480	6.602180	7.554340	7.411500
araJ	8.603810	8.120190	8.199170	8.061060
rhaB	7.502960	7.410150	8.326370	8.162980
rhaA	7.520220	7.426220	7.465330	7.431740
rhaD	7.306770	7.227140	7.993240	8.083830
rhaM	6.671770	6.511400	7.310620	7.091030
frvA	7.695410	7.730320	8.216570	8.763820
frvB	7.235360	7.710800	8.499270	8.495420
frvX	7.417490	7.032240	8.021160	8.408400
frvR	7.811850	8.164780	8.839130	9.271420
yiiG	6.201880	5.910760	7.418000	7.121120
fdhD	9.506350	8.961120	8.723160	8.671380
mak	8.233350	7.829780	8.533880	8.694670
fdoG	7.845960	9.986230	8.499370	8.589140
fdoH	8.007280	9.273930	8.104510	8.359360
fdoI	8.188970	9.008270	8.366520	8.506920
fdhE	8.955560	8.767280	8.959150	8.995470
yiiF	7.450820	7.392050	7.970270	7.675970
yiiE	7.498000	6.719440	8.474510	8.270820
yiiD	8.515910	8.429660	7.960560	8.305170
dtd	10.050500	10.212900	9.462910	9.721870
yihY	7.952420	7.931160	7.744110	7.933430
yihX	8.844480	8.660320	9.350520	9.278750
rdgC	9.426950	9.591500	8.930650	8.956140
yihW	8.419590	7.966730	8.650260	8.559450
yihV	7.813960	7.662230	8.050510	7.583230
yihU	7.135200	7.310700	7.215050	7.126030
yihT	6.991650	7.057760	7.606490	7.600510
yihS	6.933820	7.240700	7.877530	7.924210
yihR	6.818240	6.851370	7.717870	7.810410
yihQ	7.912370	8.053230	8.429410	8.012500
yihP	7.649660	7.915060	9.060610	9.225070
yihO	5.976050	5.997340	6.729300	6.416050
ompL	5.255030	5.335750	7.207290	7.456870
ykiA	8.067780	7.731760	8.135340	7.836930
yihN	6.407870	6.424740	7.922550	7.870270
yihM	6.799220	6.870850	8.219600	8.089810
yihL	6.650850	7.278220	7.189640	6.975780
typA	10.840600	10.850600	8.856340	8.841950
glnA	10.662100	10.799500	7.803230	8.824730
glnL	8.645100	9.314720	8.083670	8.012550
glnG	8.729970	9.084340	7.787620	8.207300
hemN	8.387470	8.446070	7.623700	7.976720
yihI	8.916600	9.206670	8.206180	8.458900
csrC	13.492300	13.440600	13.612900	13.811300
yaiE	9.873750	9.735190	8.948150	9.196720
yihA	9.157160	9.381990	8.300720	8.960010
spf	11.605000	11.576700	11.666000	10.843800
polA	8.238130	8.454560	8.217490	8.170750
yihG	7.414180	7.525100	8.261660	7.857890
yihF	7.461530	7.222650	8.432840	8.096240
dsbA	9.059690	8.533230	8.568680	8.862450
rdoA	9.448600	9.410910	9.257370	9.139520
yihD	9.535160	9.553500	8.627840	9.151550
mobA	7.792020	7.424580	8.368920	8.230300
mobB	8.528360	8.035350	9.009710	8.933400
aroM	7.972530	9.103560	7.488600	7.416720
rrfA	13.388700	13.736000	13.807800	13.859500
rrlA	13.815100	13.720500	14.035100	14.131800
hemG	9.042620	9.079570	8.527430	8.726190
trkH	9.334320	9.371740	8.997850	9.045540
yigZ	8.807510	8.871770	8.678540	8.732580
pepQ	9.265460	9.327520	8.842460	9.014900
fadB	7.464670	7.889480	7.966820	7.873970
yaiA	10.647700	11.128900	8.017450	9.392240
caiA	7.715760	7.940440	6.938230	7.501030
fadA	7.913550	8.133270	8.143610	8.319960
fre	10.670700	10.435200	9.288950	10.070400
ubiD	10.093400	10.166800	9.052140	8.251260
rfaH	7.944340	8.140540	7.852660	7.827400
tatD	9.409870	9.207970	8.994390	9.353470
tatC	9.842400	9.715190	9.410830	9.171080
tatB	10.817600	10.629600	9.066190	9.631150
tatA	10.087600	9.457300	8.357810	9.020050
ubiB	9.145480	8.718230	9.056240	9.011680
yigP	9.964600	10.197000	9.633060	9.854680
aroL	10.724500	11.129000	8.487490	10.017000
ubiE	9.533330	10.102900	9.124100	8.633420
rmuC	8.765710	8.177580	8.577560	8.506130
udp	8.124720	8.482000	8.616150	9.181580
ysgA	7.985330	7.950220	7.179170	7.560120
metE	10.692700	11.771600	9.663530	9.316640
metR	8.359170	8.093180	7.582040	8.545190
yigM	8.310510	8.343950	7.803420	8.050670
yigL	8.838750	9.195730	8.985640	8.896370
pldB	8.935390	8.659040	8.457090	8.081580
rhtB	9.468310	9.286240	9.093350	8.820090
yaiI	8.988020	8.929910	7.812190	8.321140
rhtC	9.598480	9.754120	8.975460	9.129110
recQ	9.100050	8.753560	8.390360	8.296900
pldA	8.960700	8.507360	7.916970	7.937080
yigI	8.541040	7.578500	7.136030	7.444850
rarD	8.497910	8.060740	8.828970	9.295540
yigG	6.236810	5.083510	6.836020	7.002980
yigF	5.100870	4.823230	5.121820	5.291910
corA	8.101450	8.164420	7.756020	8.017240
yigE	7.049890	7.220370	7.631970	7.906930
uvrD	9.037160	9.207950	8.596700	8.777120
proC	9.019500	9.262160	8.390740	9.082740
yigB	9.647930	9.149990	8.876930	9.225100
xerC	10.261800	9.761400	9.009330	9.076460
yigA	9.938560	9.457120	8.999610	8.719800
dapF	10.331200	10.202900	9.762150	9.991060
yifL	10.053100	9.754550	9.335510	8.778710
cyaY	9.455950	9.187760	9.648750	9.934240
cyaA	9.359730	10.045500	8.665030	10.340700
hemC	9.798060	9.878230	9.799470	8.907530
hemD	9.605620	9.655220	9.321920	9.585730
hemX	9.246570	9.577350	9.046780	9.135770
adrA	8.038030	7.860860	8.328900	8.500830
hemY	8.647200	8.857600	8.453200	8.731890
glmZ	11.376800	11.572000	11.713600	10.641500
aslA	7.063960	6.826140	8.159610	7.794380
aslB	6.527270	6.937630	8.020320	7.651380
proM	9.884240	9.798730	7.305470	7.690370
hisR	13.211600	13.296200	13.291400	13.217000
argX	9.936810	10.122900	6.547870	7.561640
yifK	8.645330	8.984210	9.922200	9.428080
rffM	7.906790	8.230220	8.103870	8.338710
psiF	7.574280	7.329620	8.117170	8.188900
wzyE	8.188330	8.573730	8.569300	8.747200
wzxE	8.198330	8.703040	8.369780	8.926400
rffA	8.094670	8.601220	8.846710	8.583620
rffC	8.355700	8.557350	8.305450	8.211860
rffH	8.733320	8.778860	8.034420	8.216230
rffG	9.082010	8.884530	8.289870	8.355090
rffD	9.148290	9.368030	8.496490	8.712020
rffE	8.964160	9.218220	7.988010	8.254920
wzzE	9.460560	9.784100	8.255680	8.816570
phoA	8.026900	7.677520	8.699380	8.788740
rfe	8.399700	9.135500	7.906850	7.857690
rho	11.040600	10.354400	9.065210	8.932680
trxA	10.661300	10.412000	10.004500	9.660610
rhlB	10.825100	10.704000	9.203440	8.807710
gpp	8.767090	9.049280	7.695690	7.772000
rep	9.061020	9.007100	8.629590	8.575910
yifN	7.454320	7.445220	7.781400	7.985070
ppiC	8.948620	8.949530	8.479350	8.926120
ilvC	9.369190	8.911260	11.019700	10.185200
ilvY	8.957440	8.832320	9.236580	9.397750
iraP	9.592010	8.508230	8.203610	8.392290
ilvA	10.230200	9.040690	8.967810	9.686720
ilvD	10.852900	9.554460	10.412700	9.476490
ilvE	10.862200	9.685490	10.669700	9.523170
ilvM	8.954490	10.728900	11.427000	10.307300
ilvG	10.106400	9.440680	11.977400	12.311100
ilvL	12.189900	11.961800	13.323100	13.240000
yifB	7.518560	7.721320	9.236280	8.598840
yifE	9.420950	9.125380	8.510670	8.543390
hdfR	7.329670	7.400830	7.817610	7.643150
trpT	11.123100	11.347000	8.464680	9.064330
ddlA	9.385540	9.310520	8.523900	8.840960
rrsC	14.571400	14.567500	14.650800	14.612200
yieP	9.353160	8.950000	8.165540	8.791320
hsrA	6.354780	6.607030	7.266230	7.021910
rbsR	8.378890	8.156170	9.357720	9.296710
rbsK	9.294390	9.227910	9.110220	9.170530
rbsB	10.224100	9.969570	9.855640	10.288000
yaiZ	8.620640	8.468620	8.818200	8.653490
rbsC	9.080230	8.287810	8.704370	8.551030
rbsA	8.798490	8.819600	8.035010	8.287320
rbsD	10.978900	11.089100	9.791480	9.534590
kup	7.478920	7.224410	7.218870	7.410080
ravA	7.833120	8.121020	8.855950	8.173540
viaA	8.223410	8.464540	8.807980	8.288780
asnA	8.877110	8.890830	7.820600	8.422120
asnC	7.388740	8.002530	7.347880	7.626080
mioC	10.103900	10.361500	7.873570	8.648740
mnmG	9.240080	9.919120	8.867300	8.532210
yaiY	7.823650	7.942830	9.307420	9.413900
caiB	8.130720	8.040640	9.092770	9.091920
gidB	8.488080	9.171930	8.143080	8.218700
atpI	10.493300	10.045200	8.643710	9.623790
atpB	10.889500	11.375900	9.508620	10.180500
atpE	11.517300	11.705800	11.049500	11.630200
atpF	11.348700	11.641600	10.553000	11.263000
atpH	11.925800	11.689600	11.139600	11.572400
atpA	10.076500	10.448900	8.373280	8.863500
atpG	10.886800	11.285200	9.247850	10.277900
atpD	9.941910	10.252300	8.151440	8.775870
atpC	10.687900	10.675500	9.970050	10.098400
yaiW	8.867930	8.488230	8.810070	8.878360
glmU	10.721800	10.602100	10.315200	10.155600
glmS	10.294200	9.718100	8.974870	9.761200
pstS	8.288890	8.751030	10.647300	10.274900
pstC	8.018880	8.292470	9.187880	9.120160
pstA	9.233780	9.545330	9.744080	9.601960
pstB	10.254300	10.327500	10.659100	10.362500
phoU	8.210490	8.224730	7.622080	7.989100
bglG	7.014890	6.188650	8.220930	7.725060
bglF	6.703010	6.604900	7.689060	7.719590
bglB	6.391280	5.585990	7.284050	7.782000
sbmA	8.000560	7.304930	8.050690	7.913000
bglH	6.049760	5.839750	6.987910	6.704680
yieL	7.138130	7.109480	8.156520	7.787480
yieK	6.678570	7.079970	7.998110	7.634420
cbrC	7.954820	8.214500	8.647590	8.595720
cbrB	8.412320	9.203990	8.745830	8.661660
yieH	8.395980	8.999060	9.222510	8.919800
yieG	9.995000	10.558500	9.400340	9.323480
yieF	7.224930	7.833840	8.201120	8.827440
yieE	9.073220	9.309120	8.918330	9.670080
yidZ	7.229780	7.493180	8.050560	7.841340
ampH	8.439290	8.612020	8.626760	8.820770
mdtL	7.437490	8.013860	8.675370	8.868480
tnaB	7.021230	6.554450	7.927520	7.788300
tnaA	6.384800	6.729490	6.887660	6.949410
tnaC	5.165160	5.184800	7.761330	6.695580
mnmE	9.448450	9.388010	9.082180	8.959840
yidC	9.892930	9.658000	8.062130	7.959010
yidD	12.240000	11.866800	9.698670	9.636880
rnpA	11.822200	12.077000	9.188190	9.645900
rpmH	11.820800	12.025200	9.986770	9.185430
dnaA	9.980340	9.464160	8.702190	8.358070
yaiV	6.128710	5.988350	7.265200	7.424070
dnaN	10.163800	10.434000	9.056050	8.933080
recF	8.791690	8.860330	7.647360	8.209010
gyrB	9.245800	9.320360	8.331640	8.744640
yidB	8.284430	8.304660	8.883400	8.685740
yidA	8.604960	8.694650	8.447770	8.343430
yidX	6.732980	6.897490	7.285790	7.115800
dgoR	7.851260	8.020150	8.305190	8.257620
dgoK	6.994100	6.887170	8.174140	7.979770
dgoD	7.619310	7.360290	8.506130	8.139110
dgoT	7.760620	7.077090	8.947370	8.427270
cbrA	7.477540	7.401550	8.374640	8.017100
yidR	7.869260	7.990270	8.262270	7.992760
yidQ	10.416800	10.176900	9.612690	8.797450
ibpA	8.088500	8.126710	12.326600	11.333000
ibpB	7.569200	7.476370	11.627800	11.099700
yidE	7.925510	8.685900	9.286360	9.153390
yidP	7.591500	7.227810	8.707480	8.758190
glvC	7.064300	7.273660	7.931460	8.225910
glvG	7.363380	7.217350	7.922590	8.246020
yidL	7.105960	7.047660	7.557530	8.081080
yidK	7.707160	7.674400	9.204590	9.572460
yidJ	7.826180	7.574830	8.832500	9.032390
yidI	7.497970	7.130890	8.434040	8.164770
yidH	8.709930	8.646160	10.128100	10.003000
yidG	6.256190	5.759690	6.163770	6.150880
yidF	7.838510	7.548210	7.033680	7.248280
emrD	8.260920	8.640940	9.250840	9.262650
tisB	7.450510	7.889630	5.447400	6.158150
istR	6.932590	6.933130	7.721470	7.399270
yaiT	6.832370	6.468490	7.231380	7.258820
ivbL	11.561900	11.069300	9.928140	10.532200
ilvB	8.433880	8.336590	8.075000	8.096670
ilvN	7.826860	8.275980	7.424260	7.866090
uhpA	10.184800	10.105100	9.382290	8.762490
uhpB	8.076260	8.053670	7.401390	7.299260
uhpC	8.320890	8.760190	8.908590	9.128180
uhpT	7.649930	8.464220	8.863330	9.102640
ade	7.208730	7.240520	7.657700	7.861860
yicO	8.066820	7.649800	8.226230	8.266970
yicN	7.610320	7.863730	7.802900	7.596010
hemB	9.289190	9.253540	9.474520	8.941780
nepI	7.454550	7.587920	8.014480	8.071320
yicS	6.436630	6.388400	7.248980	6.711300
nlpA	8.022850	7.910540	7.750970	7.865360
yicL	8.062150	8.013320	8.390690	8.052780
setC	7.402310	6.450170	8.647060	8.276920
yicT	6.196570	5.825140	7.354680	6.942720
selC	9.026850	9.437310	8.842320	8.313520
yicJ	7.525470	7.369820	9.131430	8.495020
yicI	7.707480	7.735700	8.450870	8.774050
yicH	8.011400	8.172950	8.339550	8.401160
tauD	8.256970	7.950730	8.401560	8.335580
yicE	9.547220	9.133120	9.106450	9.292660
gltS	8.255780	8.444860	9.183210	9.235580
recG	8.511440	8.195910	9.133070	8.802480
trmH	9.741950	9.725590	8.958050	8.524220
spoT	10.549900	10.461200	9.185500	9.149520
rpoZ	11.334700	11.185000	9.530570	9.935340
gmk	10.293700	10.621000	8.896000	9.383900
ligB	7.088420	6.665980	7.445740	7.566880
yicG	6.839460	6.647730	7.109430	7.649530
dinD	7.448970	7.879150	7.669740	8.112490
tauC	8.361350	8.652960	9.175250	8.904690
caiC	7.629590	8.054370	8.573030	8.360980
yicC	9.537040	9.281000	9.330960	9.328540
rph	8.895800	9.032320	8.845540	8.775130
pyrE	7.723810	7.829850	8.712540	8.819120
slmA	9.148340	9.351820	9.519960	9.294150
dut	8.351280	9.091400	7.762810	8.274180
dfp	9.033500	10.068500	9.040340	9.264960
yicR	6.669780	7.014710	7.073940	6.702780
rpmB	12.371400	12.172600	11.480100	10.484700
rpmG	11.920800	12.238000	11.310600	9.791690
mutM	8.075260	8.371120	8.110230	8.310460
tauB	8.085390	8.471220	8.889450	8.875470
coaD	8.296770	8.457990	8.140700	8.161110
waaA	9.206000	9.493420	8.965910	9.020640
rfaQ	9.398190	8.970260	7.864950	7.686500
rfaG	8.935520	9.122570	7.929620	7.809230
rfaP	7.735290	7.607140	6.727980	6.870710
rfaS	6.583420	6.446740	5.927650	5.942590
rfaB	7.406920	7.520610	7.014950	7.096220
rfaI	7.314380	7.809730	6.541860	6.559160
rfaJ	6.669090	7.060700	6.673550	6.597370
rfaY	7.759060	7.477060	7.711600	7.090810
tauA	7.933660	8.365440	8.671980	8.561430
rfaZ	6.237520	6.053820	6.191580	6.468600
waaU	6.037230	6.724160	6.113110	5.963570
rfaL	7.618390	7.699010	7.012510	7.114710
rfaC	8.964130	8.872680	8.865430	8.763590
rfaF	9.597890	9.708010	8.799040	8.905670
rfaD	10.467500	10.556700	9.514160	10.039600
htrL	8.099380	7.119830	6.625500	6.639350
kbl	8.654270	8.859400	9.265610	9.183210
tdh	8.400350	8.053970	8.625630	8.733090
yibD	7.621930	7.342530	7.984200	7.722780
yaiS	6.049160	6.429520	7.345130	7.953340
yibQ	8.935110	8.573350	8.136000	8.131820
envC	9.351260	9.555210	8.755640	8.910630
gpmM	9.953760	10.389100	10.172300	10.092100
yibN	10.544200	10.125800	9.007680	9.399320
grxC	10.817000	11.074500	9.917030	10.422100
secB	9.827280	10.084700	8.354930	8.973490
gpsA	10.019000	9.896440	10.202300	10.025800
cysE	10.474200	10.396100	10.581100	10.356100
yibK	8.732150	8.102080	8.780720	8.781980
lldD	8.406870	8.678930	9.099130	8.748270
yaiP	7.076260	8.577820	8.894190	9.075980
lldR	6.878170	7.018860	8.077380	7.979120
lldP	7.222700	7.463260	8.268650	8.086280
yibL	9.181900	9.001750	8.728350	8.742450
yibT	8.552450	8.366230	11.748500	11.831500
mtlR	7.465760	8.008300	7.640360	7.741070
mtlD	7.707360	8.207910	7.178350	7.876800
mtlA	8.389580	8.363120	8.692090	8.882160
yibI	7.429190	7.362690	8.775590	8.489640
yibH	7.464310	7.494700	8.604740	8.046280
yibU	3.512620	4.098730	4.549820	5.090580
yibV	3.675740	6.390680	7.220100	7.441140
yibG	4.581200	4.182780	4.789060	4.790740
yibJ	5.443710	5.426050	6.776930	6.539010
yibA	4.731560	4.500680	4.909960	4.904710
rhsA	6.054230	6.428750	7.304230	6.898720
yibF	8.531870	8.357720	8.632650	8.593210
selA	8.935330	8.843020	9.431560	9.660740
selB	7.747400	7.617400	7.669580	7.472620
yiaY	7.686020	7.456310	7.700570	7.766410
aldB	7.714030	7.295470	8.602840	8.397710
yiaW	6.342900	5.985590	7.431820	6.993130
yiaV	7.169190	7.026130	8.087860	7.861370
yiaU	7.748630	7.901030	8.161300	8.562480
yiaT	7.046170	6.577510	7.941920	7.978690
ysaD	7.086560	7.454080	9.792440	8.774160
ysaC	5.197500	4.899460	6.822370	6.347120
sgbE	7.579500	7.733640	8.854420	9.340990
sgbU	6.991750	7.430420	8.202010	8.498130
yaiX	7.943400	8.516140	8.779640	8.765220
sgbH	7.624200	8.127510	8.429130	8.375520
lyx	7.267110	7.009900	8.359070	8.641900
yiaO	7.885950	7.531850	8.261250	8.366200
yiaN	5.121800	5.355140	5.996280	6.057700
yiaM	5.827890	6.250830	7.044920	7.353540
yiaL	6.427080	6.520760	7.577600	8.191260
yiaK	7.448320	7.836230	8.701380	9.124540
yiaJ	8.657130	8.465960	8.841060	8.744720
ysaA	7.742670	7.996630	8.598350	8.570630
avtA	9.364120	8.982990	8.943070	9.011220
yaiO	7.226720	7.694500	7.685770	7.659540
malS	7.526430	7.759510	8.757140	8.981430
bax	8.487770	9.165990	8.405380	8.530240
xylR	6.776360	7.268860	7.468250	7.352200
xylH	7.658280	7.551970	8.877620	8.796960
xylG	7.450790	7.530380	9.051380	8.862800
xylF	6.510450	6.695480	7.994790	8.120950
xylA	6.867320	7.232000	7.527280	7.741910
xylB	6.846800	7.122300	7.671510	7.232890
yiaB	6.246260	5.377530	7.493910	7.126070
yiaA	7.673380	6.655150	9.168960	8.810550
frmR	8.622080	8.396330	8.034540	8.486250
wecH	6.155920	6.529430	7.324920	7.392870
ysaB	6.568360	7.458370	8.613120	7.982520
glyQ	9.333670	9.899740	8.730650	7.986840
glyS	10.054000	9.839670	9.195260	8.902940
sokA	3.897640	3.449940	3.894410	3.754020
insK	5.980370	5.601250	6.201940	6.451690
insJ	8.599160	8.003720	7.713470	7.585280
mokA	6.392920	4.774780	4.936030	5.711950
cspA	13.409400	13.508800	12.243500	12.830400
frmA	8.436970	8.337860	8.642400	8.930430
caiD	9.249950	9.682130	10.288000	10.088500
yiaG	7.171270	7.564420	8.161340	7.840680
yiaF	9.608500	9.394460	8.604200	9.175310
ghrB	8.124940	8.192730	8.118840	8.330970
yiaD	7.954920	7.658400	8.679270	8.484460
bisC	8.392330	8.016680	7.567070	7.519590
yiaC	9.043580	9.079100	9.204810	9.075360
tag	9.173250	9.100420	9.010900	9.167860
yhjY	8.225120	8.022250	9.492940	9.078130
yhjX	10.064700	11.056400	10.280200	9.827360
eptB	8.814010	8.191220	8.092070	8.096750
frmB	7.214650	6.428270	7.188230	7.066550
proK	9.251320	8.910280	7.204650	7.869140
dppA	10.071700	10.253500	9.472550	8.780990
dppB	9.298190	9.084570	9.031040	8.876130
dppC	9.190760	9.026710	9.039560	8.886800
dppD	10.158500	10.126900	8.827510	9.509020
dppF	9.355710	9.499790	8.229530	8.965970
yhjV	7.917550	7.936250	7.936640	8.018330
rdlD	8.785650	8.789710	7.517530	8.268420
ldrD	7.730210	7.765430	7.806310	7.495220
bcsG	7.514920	7.147010	7.770120	7.904190
yaiL	9.165140	9.261390	8.861050	8.685910
bcsF	7.561330	7.617040	8.137310	8.210240
bcsE	8.078290	8.553410	9.097280	8.847200
yhjR	8.103550	8.686410	8.004480	8.212060
yhjQ	8.510350	8.313310	9.017850	8.564570
bcsA	7.606430	7.587790	8.018120	8.122010
bcsB	7.801260	7.922250	8.239820	8.373450
bcsZ	7.297350	7.333490	6.865210	7.003690
bcsC	8.298130	8.210620	8.859810	8.718730
yhjK	8.323310	8.792240	8.197670	8.246940
dctA	8.517900	9.116940	7.678730	7.798470
mhpT	7.536290	8.380440	8.721920	8.654610
yhjJ	9.056510	9.244600	8.410240	8.750320
kdgK	8.677880	8.580750	7.936470	8.529520
yhjH	8.335740	7.395740	8.807260	9.221210
yhjG	7.860660	7.208470	7.836790	8.071120
yhjE	7.762060	7.844600	8.208620	7.917990
yhjD	6.674860	7.810600	7.825890	7.827970
yhjC	7.016040	7.338680	7.917680	8.198350
yhjB	7.422830	7.819820	8.865030	9.103500
treF	8.236660	8.392620	8.394890	8.557180
yhjA	8.799830	8.352850	8.588870	8.930220
mhpE	8.398540	8.479140	7.531730	6.377800
gadA	11.743800	11.425300	12.534500	10.705400
gadX	9.616380	10.478200	8.271490	8.482840
gadY	9.198500	9.862050	7.136860	8.802560
gadW	7.938860	9.081050	7.351790	7.486450
mdtF	9.125870	9.781220	8.806400	8.807570
mdtE	9.596280	9.845620	9.768710	10.174700
gadE	9.787720	10.819300	9.551270	8.772590
hdeD	11.424400	11.409600	10.827400	10.555900
hdeA	12.950700	12.839300	13.178900	13.048400
hdeB	12.254400	12.267400	12.226200	12.126200
mhpF	6.636320	6.386510	5.308190	4.426910
yhiD	11.335500	11.765800	10.098700	10.151400
dctR	8.986450	7.591230	8.119710	7.503500
slp	9.317530	8.539260	8.489290	11.046800
yhiS	4.443740	4.560700	5.273190	5.383570
arsC	7.811420	7.811070	9.070540	8.923720
arsB	6.576850	6.731290	7.318810	7.654010
arsR	7.771510	7.687040	8.344890	8.010830
dinQ	7.206120	7.323880	6.574160	6.542520
gor	10.015200	9.751340	9.562060	9.297030
mhpD	7.182870	6.819230	5.754580	4.847180
yhiR	8.573390	8.165180	8.096850	7.877640
prlC	7.443610	7.788420	7.580310	8.008050
yhiQ	8.649860	8.551810	8.986690	9.301130
dtpB	8.391690	8.022830	8.701160	8.863400
uspA	10.370200	10.763500	11.221600	10.042600
uspB	6.926990	7.118720	7.458930	7.131900
pitA	10.234500	9.922990	8.610120	8.757450
yhiN	8.765200	8.525640	8.317650	8.318570
yhiM	9.397570	8.690490	8.150260	8.278970
yhiL	5.437860	5.163400	5.673490	5.420170
mhpC	7.138380	6.742280	4.963230	6.018320
yhiJ	5.470850	5.453400	6.266410	6.177030
yhiI	8.444670	8.577840	8.393240	8.559540
rbbA	7.384370	7.611490	7.572840	7.544780
yhhJ	8.280140	8.575400	8.647610	8.763080
yrhC	8.081900	7.810430	10.228700	9.018930
yhhH	6.370870	6.471010	7.172600	7.483460
rhsB	6.154010	6.125970	7.076090	6.961280
nikR	8.310770	8.274410	7.989420	8.057540
nikE	8.283090	8.023550	8.292570	8.297060
mhpB	7.187710	6.955970	4.863360	6.025310
nikD	8.945090	8.914000	8.981400	9.082530
nikC	8.440900	8.636870	8.724120	8.884000
nikB	8.807840	8.827120	9.362680	9.167390
nikA	7.527430	8.073350	8.200040	7.987440
acpT	9.929920	9.995390	9.120750	9.175160
yhhT	8.416770	8.047710	8.887720	8.818150
yhhS	8.120930	8.148800	8.666750	8.424250
dcrB	10.034700	9.915410	9.554620	9.617450
yhhQ	7.079250	7.456290	7.884570	7.354140
sirA	9.991820	10.309800	9.571010	9.974830
mhpA	8.207940	7.941470	5.991350	7.239550
zntA	8.742680	9.369940	9.075920	8.593400
yhhN	8.233100	8.290120	8.842330	8.486950
yhhM	8.497480	8.541330	8.862360	8.861140
yhhL	7.798590	7.734080	7.566520	7.795030
rsmD	8.949280	8.555280	8.519350	8.415950
ftsY	10.181000	10.349100	9.851640	9.302820
ftsE	9.974140	9.826860	9.227080	9.547250
ftsX	9.990260	10.101000	9.849290	9.898860
rpoH	8.854680	9.303350	7.739280	8.525290
livJ	9.802290	9.695820	9.961020	9.251860
mhpR	8.415130	8.238330	7.661570	6.051770
caiE	8.104580	8.729600	9.597620	9.736530
yhhK	8.768870	8.787640	8.887590	8.943530
livK	9.353250	8.703630	8.570930	8.560820
livH	9.548720	9.206220	9.307110	9.390370
livM	8.737510	8.247370	8.480320	8.260080
livG	9.812160	8.754000	8.321330	8.204490
livF	8.952620	8.584880	8.455290	8.573130
ugpB	7.764760	7.849780	8.043040	8.181620
ugpA	8.074410	7.557310	9.166210	8.979280
ugpE	7.247970	8.108680	8.469020	8.725060
ugpC	8.601660	8.545610	8.102650	8.457530
lacI	7.346240	6.739420	5.926100	4.742050
ugpQ	8.922310	9.047350	9.378970	9.383250
yhhA	8.932950	8.729890	9.133880	8.799650
ggt	8.354230	8.585530	9.060120	9.114020
yrhB	8.801150	7.977970	7.867940	7.787420
yrhD	3.722820	3.290420	3.939710	3.621620
yrhA	5.497520	5.063010	6.756120	6.225580
yhhZ	4.923430	4.536670	6.042070	5.713510
yhhY	7.371930	7.188690	7.699230	7.637960
lacZ	7.633610	8.114650	7.079680	5.714450
ryhB	7.572280	7.463530	7.622180	7.297680
yhhX	8.640710	8.712100	9.611640	9.175610
yhhW	8.656670	9.095310	8.901760	8.843360
gntR	9.509780	9.261780	8.483530	9.513290
gntK	8.400340	8.332600	8.979210	9.023160
gntU	7.584170	7.450650	8.508090	8.636020
yhgN	7.265930	7.025770	6.912940	7.170250
asd	10.876800	11.146400	9.335150	10.069100
glgB	10.271000	9.320280	8.720690	9.386370
glgX	10.237600	9.254020	8.564830	8.085040
lacY	6.877990	6.492700	5.630430	4.682010
glgC	10.415200	9.829460	8.460360	9.115270
glgA	9.658540	9.881320	7.640820	8.272870
glgP	9.219860	8.984260	8.116770	8.377460
yzgL	8.556140	8.799690	8.137760	7.866210
glpD	7.244090	7.777340	7.582560	7.676130
glpE	9.697000	9.918190	8.188700	8.417780
glpG	10.059800	9.866580	8.707120	8.767490
glpR	9.168790	9.039810	8.183920	8.101730
rtcR	7.928480	7.599200	7.996130	7.900020
rtcB	8.371780	8.121670	8.927980	8.748090
lacA	5.413340	4.775130	3.933130	3.266320
rtcA	8.515510	8.324810	8.391340	8.626290
malT	8.308340	8.638930	8.045220	7.962970
malP	7.857290	8.016020	7.778640	7.944770
malQ	8.373960	8.426410	8.583190	8.589110
gntT	8.417830	8.558750	9.268630	9.499050
nfuA	11.683000	11.092200	10.229100	10.554100
gntX	8.622260	8.706580	8.773270	8.642350
bioH	8.808200	8.860020	9.650860	9.278740
yhgA	6.945360	6.879810	7.865270	7.541590
feoC	9.886350	9.616020	9.582520	9.835720
cynX	8.077660	7.526230	6.723800	5.906460
feoB	8.253750	8.595430	8.243820	8.739140
feoA	8.254210	9.722110	9.600650	10.034300
yhgF	9.059960	8.886330	8.445300	8.758190
greB	8.422880	8.759810	8.688770	9.118140
ompR	8.548320	8.504180	9.178240	8.681830
envZ	8.933040	8.624920	8.729690	8.737470
pck	8.365310	8.490340	8.541910	8.676550
yhgE	7.461930	7.129410	7.443870	7.355660
hslO	7.432100	7.741630	7.944650	8.129750
hslR	8.443870	8.780240	9.777940	9.760730
cynS	6.101810	5.558510	3.814070	4.376510
yrfG	8.968570	9.158220	9.124700	9.373900
yrfF	7.517390	7.813580	7.828310	7.657560
nudE	8.863860	8.698360	7.147270	7.080280
mrcA	9.789490	9.342150	8.179480	8.413210
hofM	8.206180	8.009120	8.339840	8.219180
hofN	7.981510	8.139940	8.112080	7.962830
hofO	7.737470	7.596440	7.746200	7.718160
hofP	7.212410	7.241850	7.720800	7.666180
hofQ	7.926250	7.818150	7.937530	8.144280
aroK	10.974600	11.335100	9.080260	9.519990
cynT	7.022660	6.598050	6.033390	4.911210
aroB	10.304900	9.804150	8.532860	8.227090
damX	10.511200	10.847100	9.233830	9.647540
dam	9.705620	10.205900	8.355440	8.180090
rpe	8.964280	9.437010	8.590720	8.837800
gph	10.129200	9.757860	9.318300	8.864750
trpS	8.793260	8.632000	7.938830	8.541230
yhfZ	7.912240	7.928040	7.864140	7.852290
yhfY	7.723950	7.622710	7.939300	8.005640
yhfX	7.131090	6.878840	7.438380	7.548580
yhfW	7.212310	6.931350	7.784940	7.440130
cynR	7.232360	6.800370	5.290990	6.202510
php	6.641490	6.297440	7.735270	7.393260
yhfU	7.259770	7.026420	8.253200	7.992620
yhfT	7.696220	7.164420	8.807000	8.384240
yhfS	8.807040	8.402300	9.599980	8.933660
frlR	8.473620	8.338450	8.792640	8.417740
frlD	8.044960	7.952770	8.318650	8.549790
frlC	7.411860	7.283840	8.357930	8.073580
frlB	7.895400	7.702090	8.906210	8.601910
frlA	6.510200	6.452780	7.411400	7.433350
yhfL	6.797880	6.928990	8.543660	7.972510
codA	7.178960	7.727990	5.178860	6.340760
cysG	8.051320	8.183520	7.701670	7.898240
nirC	7.362860	7.014880	7.513740	7.212890
nirD	8.604530	7.992690	9.093690	8.092270
nirB	9.032830	8.294870	8.646740	10.376300
tsgA	7.209230	7.997910	7.786920	8.064110
ppiA	9.011860	9.449420	8.383520	8.753830
yhfG	7.513340	7.783640	6.531480	6.496690
fic	8.239250	8.245720	7.805230	7.974630
pabA	7.775970	8.003190	7.714050	7.468050
argD	9.861110	10.059800	7.720970	7.752670
codB	5.929550	6.557550	4.494690	5.292140
caiF	7.546210	8.019740	8.338290	7.180220
yhfK	8.840400	9.256610	8.577000	8.650350
crp	10.673200	10.376500	9.564590	10.107600
yhfA	10.136200	10.081400	10.002300	9.068810
prkB	9.286710	9.014530	9.394750	9.164510
yheU	9.234640	9.152490	8.730920	8.306900
yheT	9.015300	8.806070	8.200350	8.895640
yheS	9.865730	9.669960	9.716810	9.560690
kefG	8.584760	8.915710	8.397170	8.591770
kefB	8.856410	8.440910	9.196530	8.907980
yheV	7.671900	7.314300	6.872940	6.891260
prpE	7.286150	7.777090	5.681140	6.258920
slyD	10.596000	10.638400	9.311210	8.616480
slyX	8.560600	8.411160	8.485580	8.518400
fkpA	9.530820	9.791110	9.155870	8.786910
yheO	10.328500	9.798910	9.378080	8.977120
yheN	10.117800	9.882790	9.047840	9.017350
yheM	10.243900	9.744000	9.037910	9.169610
yheL	9.834670	9.256320	9.348220	9.210640
rpsL	12.550400	12.682000	11.937900	12.098000
rpsG	12.591800	12.823600	12.191600	11.902100
fusA	12.283100	12.406800	11.657000	12.091300
prpD	6.268440	6.875310	5.060640	5.831240
chiA	7.468010	7.472600	8.136840	7.782890
bfd	9.195880	9.426420	9.736450	9.735180
bfr	8.283620	8.484700	8.267060	7.864820
gspO	7.705900	7.581350	8.906090	8.731150
gspM	7.027960	6.764000	8.707970	8.423950
gspL	7.311410	6.975120	8.543170	8.555010
gspK	6.884720	6.769000	7.797760	7.398090
gspJ	7.098780	6.913240	8.382960	7.927360
gspI	6.540970	6.435530	6.765130	7.033960
prpC	7.464710	7.583770	6.425450	5.129360
gspH	7.485260	7.445850	7.511990	7.665200
gspG	7.025830	6.762500	7.418510	7.262510
gspF	6.848030	6.614890	7.716710	7.472060
gspE	7.766940	7.556470	8.037850	8.014140
gspD	6.997970	6.935400	7.036100	7.530740
gspC	7.016250	7.068100	7.244960	7.855340
gspA	7.441810	7.907750	8.242220	8.385190
gspB	8.486390	8.223060	8.539550	8.769870
rpsJ	13.706800	13.756900	12.798900	12.795300
rplC	13.135300	13.096700	12.033800	11.832900
prpB	7.840260	7.927200	7.286400	5.790310
rplD	13.071200	13.281200	11.827000	11.309300
rplW	13.150300	13.280000	11.656700	11.855000
rplB	12.479500	12.725600	11.157800	10.454000
rpsS	12.823900	13.134200	11.384200	12.110500
rplV	12.901800	13.346700	11.528500	12.247700
rpsC	12.148600	12.532800	11.493700	10.802900
rplP	12.748700	12.247600	11.254600	11.942400
rpmC	11.036100	11.666400	9.154010	7.707220
rpsQ	12.338600	11.942800	9.950530	10.420700
rplN	13.301000	13.292200	12.581900	12.812100
prpR	7.241840	7.310860	5.262770	6.111900
rplX	13.125800	12.934900	12.154200	12.430700
rplE	13.727600	13.704400	13.176700	13.259400
rpsN	13.151900	13.067500	11.781200	12.126000
rpsH	13.339400	13.212300	12.547000	12.317300
rplF	12.922400	13.224600	12.450500	12.149100
rplR	12.932700	12.690600	11.244800	11.891300
rpsE	12.485000	12.878300	11.822000	10.910100
rpmD	11.927000	12.397300	11.167700	10.055400
rplO	13.107200	12.898700	12.204600	12.582600
secY	12.914200	12.799500	11.776200	12.759000
yahO	5.344970	5.477310	3.552850	4.142410
rpmJ	13.474100	13.642900	13.276000	13.525700
rpsM	12.755600	12.949700	11.839600	12.754000
rpsK	13.177300	13.400400	12.610700	13.158700
rpsD	12.504900	12.291400	12.421200	10.600000
rpoA	12.738800	12.964100	11.779800	13.023700
rplQ	11.085900	10.984300	9.368600	10.674200
yhdN	9.285090	9.408540	8.664830	9.618520
zntR	9.216630	8.817010	9.145400	8.310560
yhdL	9.733410	9.867270	8.018020	9.214590
mscL	7.459620	7.726070	7.382810	7.348530
yahN	6.725430	7.088480	5.013010	5.793490
trkA	7.478010	7.551680	6.884380	6.815770
rsmB	9.512120	9.558430	7.609500	7.676970
fmt	10.127000	10.611000	8.692240	8.640380
def	11.179100	10.681200	9.386920	9.592810
smf	8.507200	8.618720	8.650950	8.677390
smg	10.562000	10.502100	9.860040	9.256090
yrdD	10.018000	10.416200	8.623440	8.948330
rimN	10.165400	9.634820	8.877760	8.590520
aroE	8.771850	9.404160	7.840610	7.672570
yrdB	9.191880	10.013300	8.639710	8.571200
yahM	5.915340	6.262890	4.007510	4.729920
yrdA	10.483100	10.313800	10.199700	9.914950
thrV	11.957200	12.468100	12.360700	10.886800
yhdZ	7.534760	8.649500	8.151250	8.339120
yhdY	7.621910	8.168530	8.732330	8.695300
yahL	5.408120	5.691040	3.842330	4.319690
yhdX	6.592220	6.460150	8.008300	7.503070
yhdW	8.904450	8.286840	8.645260	8.313420
yhdV	8.275060	7.922480	8.767250	9.140830
acrF	7.143380	6.579610	7.862540	7.797150
acrE	6.653360	6.683030	7.006680	6.822240
envR	5.586400	5.344770	6.022510	5.759710
yhdU	7.501570	7.296760	8.272310	7.839920
yhdJ	7.700050	7.615390	8.705090	8.256840
fis	11.828700	11.361600	10.194600	9.944630
dusB	11.161100	11.593100	9.161790	9.734180
yahK	7.701150	7.646040	5.993630	6.764020
carB	10.311600	10.434200	8.703630	8.680170
prmA	8.490060	8.377930	8.365640	8.411280
panF	8.085740	8.137160	8.380270	8.027560
yhdT	9.300070	9.002450	9.520120	9.779990
accC	10.484000	9.982550	8.891770	9.055090
accB	11.523900	11.296800	9.835850	10.098100
yhdH	8.696970	8.878120	9.596170	9.000420
csrD	7.694540	8.085830	7.216020	7.693690
mreB	10.836600	10.314100	9.586540	8.863060
mreC	9.834300	9.320690	8.261470	8.039260
yahJ	7.699430	7.645550	5.449380	6.353540
mreD	9.630380	9.178030	8.034510	7.921710
yhdE	9.495910	9.780390	8.265900	7.755910
rng	9.033820	9.211220	8.762230	8.249330
yhdP	8.080890	8.224550	7.461560	7.836580
tldD	9.263730	9.275780	8.674280	8.677370
aaeR	7.771050	7.740250	7.548000	8.139380
aaeX	7.226840	6.846750	7.222570	7.356010
aaeA	7.081890	6.950680	7.317730	7.562050
aaeB	6.917290	6.963690	6.582210	6.434050
yhcO	7.456600	6.714650	7.726800	7.587990
yahI	7.375930	7.391040	5.320060	6.351210
yhcN	7.736230	8.121440	9.292550	8.953170
argR	8.547740	8.705260	8.002730	7.999070
mdh	9.426050	10.400300	9.270290	8.598150
degS	9.092630	8.951620	8.324200	8.604580
degQ	8.339960	8.481560	8.714830	8.539890
yhcB	9.602760	9.811470	8.544650	8.858160
yhcM	8.215720	8.282310	8.028580	7.903180
rplM	13.060400	12.993400	10.954100	11.263100
rpsI	12.288300	12.125100	10.269400	9.712920
sspA	10.455300	10.400300	9.748300	9.040020
yahG	8.047590	7.909920	7.013950	6.333030
sspB	10.447600	10.485000	9.852670	9.316270
dcuD	7.614650	7.106820	7.793230	8.122070
nanR	8.339010	8.375210	8.822230	8.692480
nanA	7.278100	7.158130	7.561740	7.394580
nanT	7.614980	7.506000	8.207660	8.126280
nanE	8.895140	8.815470	9.689650	9.400200
nanK	7.676300	7.667720	7.877750	8.079760
yhcH	7.232080	7.112930	7.662320	7.592510
yhcG	7.449450	7.488670	7.979060	8.152460
yhcF	7.372910	7.315060	7.742000	7.948520
yahF	8.055160	7.549070	8.184100	8.352150
yhcE	6.955200	7.074490	7.745400	8.107150
yhcD	7.307880	7.707470	7.959900	7.785520
yhcA	5.675460	5.626020	7.246290	6.568880
gltF	6.614260	6.736680	7.272900	6.895000
gltD	11.079100	11.482800	10.172000	9.411330
gltB	10.705800	11.682100	9.369470	8.924390
yhcC	8.129430	8.082400	8.096570	8.461240
arcB	9.287950	9.216050	8.231700	8.976820
ryhA	7.488070	7.670010	7.524830	8.426100
yahE	8.240730	7.692550	8.387640	8.498530
elbB	8.994110	8.787030	8.592210	8.982820
mtgA	7.904780	7.917600	7.390510	7.878050
yrbL	7.684140	8.040410	8.993240	7.823180
npr	10.613200	10.387600	9.429320	9.714670
yhbJ	10.242500	10.233700	9.351650	8.724100
ptsN	10.369200	10.270000	9.186790	9.044020
hpf	10.366100	9.973790	8.411340	8.879500
rpoN	10.459600	10.467000	9.460010	9.624400
lptB	9.954880	9.702900	8.680970	8.885640
lptA	10.167900	9.681530	8.430500	8.633390
yahD	7.557000	7.987770	7.825510	7.888390
yrbK	9.462720	10.282500	8.684510	8.428010
kdsC	9.956000	10.322300	9.531960	9.722910
kdsD	9.280510	9.866820	8.055570	8.635280
yrbG	9.362820	9.147380	9.130000	8.821340
yrbF	10.001400	9.806550	8.961310	8.583480
yrbE	9.405070	9.282190	8.664410	8.004000
yrbD	10.248900	10.291400	9.680960	9.172230
yrbC	9.786710	9.837130	9.404950	9.170200
yrbB	9.389770	9.556960	8.999050	8.953200
yrbA	10.260600	9.983760	8.067690	8.633880
yahC	7.615190	8.319000	8.579970	8.279880
murA	9.623750	9.183160	9.067400	8.815390
sfsB	8.722400	8.207000	8.270060	8.108600
ispB	10.128300	10.045900	9.358060	9.437030
rplU	13.190800	13.418600	12.266300	12.883500
rpmA	11.414200	11.052700	9.310370	8.352760
yhbE	12.051700	11.353600	9.099170	9.415930
obgE	10.837700	10.949700	8.776980	9.075940
dacB	8.205350	8.195190	8.200700	8.044680
greA	9.194380	9.718590	7.638280	8.141960
yhbY	10.828200	11.445500	8.696900	9.435090
yahB	7.290450	7.616520	7.625690	7.993760
rrmJ	11.154000	10.496000	10.471600	10.440300
hflB	10.451800	10.136300	8.949870	9.862780
folP	8.834820	8.337240	7.837600	7.513880
glmM	9.377290	9.397780	8.965820	8.729540
secG	10.374100	10.669800	7.972540	9.004830
leuU	8.230410	7.116920	6.603700	4.434070
yhbX	7.055850	7.345950	7.770970	7.472460
argG	9.774440	9.091930	7.670840	7.523740
metY	13.159300	13.473500	10.887400	12.661300
yhbC	12.632300	12.238000	10.058700	9.823980
yahA	7.589730	8.157850	7.783850	8.116310
nusA	11.956500	12.277800	9.479970	10.093600
infB	11.040400	10.186400	7.851190	8.655880
rbfA	9.815020	8.978730	6.472610	7.409490
truB	8.903400	9.821130	7.896190	7.548080
rpsO	10.580700	10.711200	8.121350	8.691080
psrO	6.226200	6.230860	6.449290	6.786700
pnp	11.724700	11.878500	9.978840	9.623080
nlpI	12.357900	12.746200	11.497000	10.723100
deaD	11.765200	11.968300	9.513410	9.842260
mtr	9.182730	8.155950	8.029160	10.603400
betT	8.025710	9.062850	9.023450	8.922760
carA	10.844800	10.834900	8.547300	8.542730
yhbW	8.504060	8.480160	8.651480	9.327050
yhbV	7.397700	7.764800	6.929340	7.381560
yhbU	7.897420	8.405100	8.250670	8.638420
yhbT	9.751300	9.748370	9.333710	10.775800
yhbS	8.982790	9.093450	8.613330	9.243010
yhbQ	8.279270	8.400250	8.433710	8.635070
yhbP	8.930380	8.755700	9.076370	9.054620
yhbO	7.545790	7.275610	7.571140	7.498000
yraR	8.142010	8.232090	9.271700	8.602410
yraQ	8.897080	9.055180	9.703030	9.296050
betI	8.250760	9.227010	8.088090	7.968950
yraP	8.895630	9.171850	8.298160	8.248850
diaA	9.510850	9.268560	8.548900	8.636050
yraN	9.518690	9.599740	9.463050	9.238640
yraM	9.349920	9.852360	9.385060	9.342300
yraL	8.144090	8.258480	8.097030	8.268030
yraK	6.890720	7.196210	7.343660	7.356010
yraJ	5.324320	5.742780	6.406210	5.934620
yraI	6.677730	6.459530	7.747400	7.944650
yraH	6.568200	6.666310	7.263270	7.291210
agaI	6.455270	6.556420	7.236990	7.270140
betB	7.596310	8.595270	8.441220	8.188040
agaD	6.551020	6.500700	7.667430	7.278180
agaC	7.409050	7.106130	7.720440	7.683320
agaB	5.826690	5.692980	6.078920	6.136950
kbaY	7.820770	7.542250	8.698150	8.012220
agaS	6.437640	6.525710	7.592430	7.186910
agaA	7.904280	7.857690	8.686040	8.697040
agaW	7.256330	7.694900	7.991770	7.767790
agaV	6.979390	7.005830	7.593470	7.752330
kbaZ	7.420630	7.219070	7.142100	7.153930
agaR	9.777340	9.678250	8.759850	9.635260
betA	8.230670	8.515400	9.092430	8.944830
yhaV	9.046350	8.807140	8.968590	8.418940
sohA	9.013890	9.176360	8.940830	9.546980
garD	7.731040	7.766950	7.869880	7.907920
garP	6.952250	7.246030	7.475780	7.548650
garL	7.769270	7.832220	8.415920	8.768780
garR	8.208230	8.413720	8.525820	8.561040
garK	8.454600	8.523410	8.942680	9.048220
rnpB	13.903300	13.861600	13.980800	14.229800
yhaC	4.386910	4.058650	4.527120	4.652150
yhaB	4.980010	4.754820	6.326670	6.078530
ykgH	5.925020	5.961830	6.890230	7.208070
tdcR	4.592820	4.399860	6.224300	5.903740
tdcA	7.280610	6.385760	7.754790	7.518820
tdcB	6.720460	6.396790	7.658650	7.312770
tdcC	7.553940	6.771540	8.387310	7.915700
tdcD	7.384750	6.702690	8.238860	8.011610
tdcE	7.609130	7.659310	8.029550	7.911640
tdcF	7.501570	7.353420	8.447900	8.031250
tdcG	6.882190	6.795730	7.361570	7.286400
[truncated: 2,298 more rows]
