# Supplementary material for: MetNetGE: interactive views of biological networks and ontologies
Source: BMC Bioinformatics. 2010 Sep 17;11:469. doi: 10.1186/1471-2105-11-469 (PMC2946353; doi:10.1186/1471-2105-11-469)
Supplement: Additional file 2 — MetNetGE source code. This is the source code of MetNetGE. Please go to MetNetGE.org to find the latest version, dependency packages and tutorials. [file 1471-2105-11-469-S2.ZIP › MetNetGE-1.0.3/SampleData/SuhYeon/Tannin_resistance_avg.txt]

genes	ctrl_no_tannin	tannin_1_pct
gfcA	9.62356	9.971875
gfcB	7.82761	8.07144
gfcC	6.984425	7.772625
gfcD	7.073135	7.220745
gfcE	7.959875	8.555805
etp	7.72021	8.61872
etk	8.572095	8.894975
appA	9.70247	10.08758
yccB	11.58865	11.34965
yacG	8.499555	8.320795
appB	10.5544	10.36067
appC	12.17955	12.11695
hyaF	11.49525	10.92645
hyaE	11.2292	11.1202
hyaD	12.27275	12.01105
hyaC	11.8899	11.30495
hyaB	11.4759	11.84115
hyaA	11.62055	12.0365
serT	10.04259	7.140605
yccA	10.6079	10.05424
mutT	9.26362	8.89248
yccK	8.583255	7.2219
yccX	8.41819	7.707675
yccW	9.02496	7.92822
hspQ	10.099805	10.28821
yccU	8.17337	6.99676
yccT	7.752425	8.56688
mgsA	9.54427	9.651685
helD	8.979615	8.70586
yccF	8.363285	7.93369
yccS	7.796485	7.602425
secA	10.62745	9.52607
sxy	8.471	8.040355
sulA	9.865185	8.47039
ompA	12.77075	12.6725
ycbG	8.685965	9.32012
ycbZ	10.1257	8.394065
fabA	10.734	9.087665
rmf	12.99105	13.40285
ymbA	8.5962	8.392895
pqiB	8.34179	7.853245
pqiA	8.27765	7.85246
secM	10.87195	9.49658
uup	9.57798	8.641985
rlmL	8.61544	7.481705
ycbX	8.94895	9.385735
ycbW	9.52449	8.43636
pyrD	9.69631	8.56146
ycbF	7.73686	7.70787
ycbV	7.73556	8.185705
ycbU	7.460035	7.944925
ycbT	7.504815	7.68278
ycbS	7.69546	7.960185
lpxC	11.6525	11.764
ycbR	6.691535	6.840915
ycbQ	7.193095	7.81664
ssuE	7.75907	8.84243
ssuA	7.0731	8.037375
ssuD	7.84507	7.406275
ssuC	7.86547	8.22239
ssuB	8.13102	7.49544
pepN	9.31793	8.42037
pncB	10.2687	8.458885
asnS	9.933295	8.986855
ftsZ	11.0279	10.5521
ompF	11.93435	7.985005
aspC	10.6529	8.95861
ycbL	10.4934	9.34213
ycbK	11.08665	9.90403
ycbB	8.33508	8.55019
mukB	8.990485	8.760835
mukE	9.75982	8.988345
mukF	9.162735	8.22254
smtA	9.90488	9.322805
ycbC	8.66651	8.996995
ftsA	10.35575	9.54503
ycbJ	8.586745	9.16472
kdsB	9.84852	9.26906
ycaR	11.0008	11.06525
ycaQ	7.72607	7.780385
lpxK	9.571955	9.02946
msbA	10.28865	8.736245
ycaI	7.850845	7.83373
ihfB	10.66625	10.03328
rpsA	12.6502	11.4881
cmk	10.48705	9.26822
ftsQ	10.29375	9.571125
ycaL	7.554915	7.597635
aroA	11.17085	10.10784
serC	11.02635	9.992935
ycaP	8.49457	8.92273
ycaO	8.182175	7.281735
focA	11.4309	11.96655
pflB	12.1461	12.087
pflA	10.63515	9.863885
ycaK	7.027405	7.67828
ycaN	7.599085	8.51647
ddlB	10.00024	8.84839
ycaM	6.95389	6.68639
ycaD	11.42535	8.73243
ycaC	7.794705	7.800655
dmsC	8.524535	8.56113
dmsB	9.1066	9.25226
dmsA	8.31744	8.991415
serS	9.87479	9.17397
rarA	9.40936	8.10501
lolA	10.21465	9.068315
ftsK	10.7246	9.431445
murC	9.399565	8.111775
mog	9.30038	8.730405
lrp	9.965675	8.35456
trxB	9.48646	8.75639
cydD	8.034455	6.912485
cydC	9.19683	8.544415
aat	9.03237	8.83593
infA	13.10025	11.89805
clpA	10.51975	9.62098
clpS	11.8127	11.07765
cspD	9.790505	9.694
murG	9.41072	8.258025
macB	8.74792	10.022905
macA	9.30285	9.78676
ybjX	10.7001	9.648595
ybjD	8.57945	9.109845
aqpZ	7.853815	8.62738
ybjE	7.89268	8.18968
hcp	7.8513	8.58291
hcr	8.26539	8.857465
poxB	8.780695	9.379425
ltaE	9.45781	9.07542
ftsW	9.49125	8.29943
ybjT	9.28096	9.43254
ybjS	8.494	7.84602
amiD	8.95449	8.648475
ybjQ	9.56298	9.45964
ybjP	8.258815	9.52461
artP	11.8131	9.713325
artI	11.24085	9.223625
artQ	10.5486	8.760635
artM	9.69488	7.183825
artJ	9.82906	7.69199
murD	9.4997	8.347935
rumB	7.96111	7.604155
ybjO	7.670615	7.235035
potI	8.8377	8.730185
potH	8.496605	8.011375
potG	8.08651	7.87494
potF	8.91785	7.94842
ybjN	9.72241	7.89158
rimK	9.331555	9.23124
nfsA	8.432595	9.19257
ybjC	8.61768	9.57298
mraY	8.559575	7.540895
grxA	12.4665	11.34025
ybjM	8.44777	8.925105
ybjL	9.425335	8.7971
rybB	6.833485	7.174155
ybjK	7.39881	7.79613
ybjJ	8.63888	9.261635
ybjI	8.05803	8.140435
ybjH	8.368265	9.301465
cmr	7.91246	7.85695
ybjG	9.62557	9.7629
murF	9.22944	8.288565
deoR	8.888905	8.74569
dacC	8.992305	9.0214
yliJ	9.18286	9.24683
yliI	9.245045	9.28005
bssR	9.995775	11.70905
yliG	8.83833	8.32748
yliF	8.35942	8.184055
yliE	7.76281	8.102135
gsiD	8.784445	9.27763
gsiC	8.550035	8.35205
murE	10.16415	9.645395
gsiB	8.951395	8.824705
gsiA	8.7823	8.68265
iaaA	8.84826	8.51392
moeA	9.00808	8.805805
moeB	9.01788	8.81632
fsaA	7.786765	7.37295
ybiY	6.90771	7.88758
ybiW	8.24039	8.291175
ybiV	8.10644	7.79385
ybiU	7.298715	7.49091
ftsI	9.368725	8.61201
ybiT	9.55335	8.771695
ybiS	10.5974	8.98673
ybiR	8.56547	8.18424
mntR	10.17475	8.35242
rybA	11.8838	10.18289
yliL	7.236305	7.12179
ybiP	7.839575	6.91491
ompX	12.1587	12.33805
rhtA	8.598265	8.77945
dps	11.94085	12.88885
ftsL	9.98619	10.01366
glnH	11.13225	10.816205
glnP	10.9619	9.704335
glnQ	11.7408	10.263965
ybiO	7.791875	8.28543
rlmF	8.73158	8.629335
mcbA	8.098585	7.959825
fiu	7.135745	7.56961
ybiX	7.64188	8.72009
ybiI	7.901765	8.06088
ybiJ	9.15474	9.65487
mraW	9.642305	9.23127
ybiC	10.211	9.87198
ybiB	8.827675	8.826195
dinG	8.713995	8.378665
ybiA	7.487065	7.65034
rhlE	9.664095	7.93569
ybiH	7.325165	8.15691
ybhG	8.975675	9.95625
ybhF	8.057815	8.94134
ybhS	8.813135	9.51611
ybhR	8.203675	8.73423
mraZ	10.39565	10.06224
talB	11.06355	10.53832
ybhQ	8.47233	9.249575
ybhP	8.63993	9.113135
ybhO	7.41796	7.76481
ybhN	6.4654	6.693115
ybhM	6.371565	6.50129
ybhL	9.068015	8.4506
moaE	8.33702	8.060505
moaD	9.240145	9.611635
moaC	9.130445	9.333065
moaB	8.20037	8.459625
fruR	9.330025	8.52737
moaA	8.472655	8.5666
ybhK	8.40004	8.598495
uvrB	9.51734	9.238265
ybhU	4.197725	4.10864
bioD	9.136365	7.90194
bioC	9.00568	7.176465
bioF	8.705705	6.93838
bioB	10.12005	8.68074
bioA	8.81572	7.496575
ybhB	9.017115	8.471415
ilvH	9.323295	9.075915
ybhC	9.71997	8.94394
ybhJ	7.610435	7.3712
ybhI	6.69512	7.756645
ybhH	6.303705	7.230665
ybhD	6.740795	7.59839
pgl	8.33537	8.37189
ybhA	9.34646	9.18761
modC	8.334105	8.176825
modB	8.748385	9.67732
modA	8.304545	8.199195
ilvI	9.358775	8.644265
ybhT	9.584695	9.15464
modE	8.22302	7.73534
modF	7.953525	8.660715
galE	8.669995	7.868245
galT	7.929955	7.97869
galK	9.218615	8.9735
galM	9.23819	9.75962
gpmA	9.52716	9.61518
aroG	11.22155	10.6944
ybgS	7.52058	7.754045
leuO	7.378775	7.91025
zitB	7.92371	7.87459
pnuC	9.27031	8.300775
nadA	9.145325	8.82483
leuL	8.02526	7.66544
ybgF	11.3861	9.8298
pal	11.3318	9.50008
tolB	10.48575	8.91126
tolA	10.7665	8.72725
tolR	10.80335	9.16057
tolQ	10.56865	8.823045
ybgC	11.24925	9.223345
ybgE	10.7786	9.376525
ybgT	10.9543	8.41526
cydB	12.14175	10.363525
leuA	11.50855	11.20455
cydA	12.33265	10.4728
mngB	7.48428	7.966375
mngA	8.118505	9.039685
mngR	7.890545	8.06068
sucD	8.619625	8.5069
sucC	9.51779	9.417765
sucB	9.027965	8.35899
sucA	8.35223	8.105635
sdhB	8.128255	8.203985
sdhA	9.296965	8.682835
leuB	11.367	10.467745
sdhD	10.039215	8.43629
sdhC	10.21215	7.182295
gltA	8.808585	8.532895
ybgD	6.77586	7.447545
ybgQ	7.678755	7.898765
ybgP	7.176805	8.26964
ybgO	6.25502	7.354955
abrB	8.60813	9.37559
nei	9.455745	9.453875
ybgL	9.98505	9.934015
leuC	11.92795	10.6076
ybgK	9.33285	8.693835
ybgJ	9.076835	8.01009
ybgI	9.54823	8.60776
ybgH	7.85475	7.225765
phr	8.840695	8.587115
ybgA	7.751945	7.571465
ybfL	4.10741	4.77205
ybfQ	5.99107	7.01465
ybfC	6.27412	6.3986
leuD	11.5842	10.04576
ybfO	6.59509	6.66574
ybfB	5.734735	5.47657
rhsC	7.530465	6.62179
ybfA	10.46255	9.895235
kdpF	8.219855	8.731725
kdpA	8.07933	8.78591
kdpB	6.61015	7.36176
kdpC	8.66551	8.912755
kdpD	8.3139	8.859755
kdpE	8.84014	9.183415
setA	9.048375	9.548675
yaaJ	7.66546	8.659475
ybfK	4.8921	5.780805
speF	7.297875	7.78843
potE	6.71424	7.392375
ybfI	6.814075	8.410205
ybfG	7.024595	7.93603
ybfP	7.6049	7.92895
pgm	8.88313	8.26874
seqA	9.92599	8.91708
ybfF	7.84554	7.19433
ybfE	9.56932	8.595235
sgrS	7.021365	6.87503
fldA	10.14275	8.89498
uof	10.72915	8.846345
fur	10.90735	9.041495
ybfN	7.513105	7.671755
ybfM	7.570575	8.286665
glnS	9.93948	9.534205
nagE	8.531695	9.256905
nagB	7.84787	8.100285
nagA	9.238905	9.05853
nagC	9.698085	9.070945
sgrR	8.92199	8.9389
nagD	9.737225	9.66822
asnB	9.43447	8.514655
leuW	12.3469	10.62333
ubiF	8.43553	7.945025
tbpA	9.71906	9.65949
miaB	9.663665	7.90521
ybeZ	9.351685	8.33185
ybeY	9.67789	8.65105
ybeX	10.2574	9.04396
lnt	9.17063	8.63841
gltI	10.2636	7.667625
gltJ	8.71618	8.138345
gltK	8.826575	8.191325
gltL	8.874815	7.757415
thiP	9.092315	9.087875
rihA	7.904855	7.82076
hscC	7.752995	8.0831
djlC	7.33917	7.95033
ybeU	7.22889	7.791935
ybeT	6.28808	6.898685
djlB	6.687875	7.09625
ybeR	5.758495	6.702255
ybeQ	6.54796	7.51956
ybeL	9.182255	8.932755
leuS	11.103	9.954895
thiQ	8.908785	8.714905
rlpB	10.7021	9.211725
holA	9.86329	9.22156
nadD	9.938185	9.558925
cobC	8.54484	8.13272
ybeB	11.10985	9.608175
ybeA	11.0615	10.10336
mrdA	9.48966	8.78418
mrdB	9.67046	8.75131
rlpA	9.527725	9.23105
dacA	9.121505	8.27573
yabI	9.68309	9.7962
ybeD	10.057935	11.1311
lipB	8.9757	8.164955
ybeF	6.70383	7.53857
lipA	10.40815	9.082135
tatE	10.4516	10.6082
ybeM	8.53981	8.176985
crcB	8.722265	8.134105
cspE	12.33685	11.6782
pagP	8.53145	8.07253
dcuC	7.944515	8.803195
araC	7.126965	7.704095
dpiA	8.20281	8.503565
dpiB	7.094055	6.95707
citC	6.41365	8.811935
citD	7.37886	9.209195
citE	7.315235	9.16373
citF	8.07686	9.014015
citX	7.530655	8.8385
citG	7.362255	8.462435
citT	7.680925	8.499465
rna	8.471065	7.969165
araB	7.96176	8.16708
rnk	8.69791	8.48085
ybdR	7.966485	7.960275
uspG	9.40221	9.93614
ahpF	13.2128	11.0562
ahpC	13.4555	13.1371
dsbG	7.932795	7.975005
ybdO	4.868975	5.696055
ybdN	6.58662	7.252425
ybdM	7.87064	8.662635
ybdL	8.420545	8.110385
araA	7.708885	8.699505
ybdH	9.657125	9.389475
ybdD	8.598785	8.446705
cstA	9.403185	9.517125
ybdB	8.737275	9.79335
entA	7.85004	8.01873
entB	8.30693	9.09467
entE	8.314825	8.76959
entC	8.38949	9.26234
fepB	7.616815	8.224975
entS	9.10893	9.99167
araD	8.42439	8.976095
yaaA	9.394255	8.298215
fepD	8.653925	9.29994
fepG	7.81021	7.633285
fepC	7.866465	7.67163
fepE	6.622325	7.5765
entF	7.26243	7.74325
ybdZ	7.31933	7.552195
fes	7.945025	7.782665
fepA	8.56407	8.70844
entD	6.412955	6.776305
polB	7.8291	7.75925
hokE	7.74534	7.72802
ybdK	7.031625	7.651085
ybdJ	7.392025	6.998125
ybdF	8.39249	8.431255
nfsB	9.23709	9.294255
ybdG	6.60546	6.88832
pheP	7.753975	7.94542
cusA	7.70172	7.620845
cusB	8.01749	8.093315
cusF	6.94899	7.45664
hepA	8.980285	8.796655
cusC	6.74527	7.34578
cusR	8.69963	8.900915
cusS	9.468255	9.62493
nfrB	7.288945	7.45683
nfrA	8.211325	8.077535
ybcH	7.50717	7.642485
envY	5.84556	6.20311
pauD	6.389595	5.459805
ompT	10.7873	10.20021
appY	5.310835	4.73288
rluA	8.003905	7.55847
tfaX	5.498965	7.00201
ybcY	5.259685	5.80229
tfaD	6.77399	8.218985
aaaD	8.64026	9.838155
ylcI	5.17244	5.15419
ybcW	8.2046	8.875725
ybcV	4.74343	5.73468
borD	8.134935	7.47224
yabP	8.654375	7.4781
rzpD	7.255265	7.371895
arrD	8.524475	8.01936
essD	7.7228	7.773385
nmpC	8.32459	7.77047
quuD	7.325585	7.957205
ylcG	6.859885	7.626755
rusA	8.21522	9.506055
ybcO	8.376735	9.08334
ninE	6.792035	7.567245
djlA	9.87324	8.778965
ybcN	6.037675	6.234415
ylcH	5.47679	6.65389
ybcM	6.62096	6.398235
ybcL	5.72942	6.38308
ybcK	4.718515	5.08006
emrE	7.097985	6.56501
renD	7.691105	7.3316
peaD	7.30676	7.50395
imp	9.678975	7.884695
exoD	7.79697	9.040795
intD	8.140435	7.374175
argU	10.688	8.70972
fimZ	4.673145	6.20997
sfmF	7.76937	8.946905
sfmH	6.948855	8.127815
sfmD	6.076515	5.985125
sfmC	5.110765	5.649305
sfmA	6.470525	7.302165
surA	10.8726	9.872035
folD	10.4829	9.04701
ybcJ	9.77265	9.16747
ybcI	8.386465	8.86419
cysS	9.328055	8.851845
ppiB	10.56775	10.45065
lpxH	9.330685	8.88312
purE	10.924	9.85025
purK	10.82345	10.04435
ybcF	8.50771	9.25681
ylbF	7.758435	8.41937
pdxA	9.841255	8.616235
ylbE	7.727005	8.2138
fdrA	8.46924	8.87436
allD	6.135355	7.46845
allC	8.47024	9.561015
ylbA	6.985355	7.49694
glxK	8.36224	8.66779
ybbY	7.128575	7.47512
allB	6.473415	7.502895
ybbW	7.471835	8.38633
glxR	7.49343	7.567035
ksgA	10.2506	8.99491
hyi	6.643225	7.284955
gcl	6.776025	7.855135
allR	8.71136	8.10613
allA	7.78488	8.15338
allS	7.271965	7.876865
ybbB	9.47142	8.55713
ylbG	7.156435	7.08918
ylbI	8.82375	8.932655
ybbD	7.23343	8.69097
ylbH	5.732475	6.120975
apaG	10.232815	9.021835
yaaX	9.033635	12.5932
ybbC	6.5441	5.877505
rhsD	6.801405	6.28575
ybbP	8.992475	9.437105
ybbA	9.11034	9.64669
tesA	9.01751	8.808525
ybbO	9.1116	8.85871
ybbN	9.457955	9.715045
ybbM	8.35973	8.44778
ybbL	7.48226	7.498855
qmcA	8.78096	8.21245
apaH	8.842705	8.20998
ybbJ	9.61376	10.045505
cueR	9.07017	8.93719
ybaT	9.074575	9.767105
ybaS	9.237475	10.13312
copA	8.122075	8.83984
ybaQ	8.55437	7.720165
ybaP	8.940905	8.707885
sroB	6.28776	5.26623
ybaK	8.87326	9.0377
ushA	9.16905	9.522755
folA	9.708365	9.16704
fsr	7.19516	7.75673
ybaL	9.50228	9.95735
gsk	8.16938	7.613095
aes	7.971575	8.44116
hemH	9.650595	9.94268
adk	11.67465	10.4274
htpG	8.26446	8.648095
recR	8.99327	7.93633
ybaB	9.724045	8.2242
dnaX	9.421985	7.688385
kefC	8.90349	9.294925
apt	9.88895	8.65346
ybaN	9.290225	8.721005
priC	9.363215	8.989025
ybaM	8.843045	8.290575
kefA	9.13693	8.66181
acrR	6.808295	7.033095
acrA	9.86288	9.784805
acrB	9.821	9.43694
tomB	9.34714	8.555985
hha	10.3607	8.97855
kefF	7.1318	7.489255
maa	8.17825	8.10251
ylaC	8.76566	8.445585
ylaB	6.940605	7.20601
ybaA	8.41458	8.607805
ffs	13.3163	13.34675
ybaZ	8.287085	8.699555
ybaY	7.619775	8.314035
tesB	8.0573	8.218115
amtB	9.45839	8.785845
glnK	10.82215	8.91902
yaaU	7.54991	8.88298
mdlB	8.7271	8.319585
mdlA	8.010895	8.53345
ybaO	8.77112	8.69388
yjtD	8.482605	8.743755
yjjY	8.35673	8.02603
arcA	10.37255	9.36778
creD	7.20209	7.574645
creC	7.28619	7.022265
creB	7.62561	7.466165
creA	7.513905	7.053545
cof	9.343575	9.371615
rob	9.32396	7.918005
ytjC	8.85091	8.660405
yjjX	8.45061	8.004865
trpR	8.816605	8.21868
slt	7.758965	7.69278
yjjK	8.94394	8.25286
nadR	9.18123	8.63831
radA	9.228655	9.28623
serB	8.65189	8.030135
ytjB	8.34268	8.176285
ybaE	8.1772	8.835805
lplA	8.217405	8.195105
yjjJ	7.427045	7.748385
deoD	8.791165	9.127175
deoB	8.7193	7.979795
deoA	8.289855	7.935555
deoC	8.129605	7.94413
yjjI	7.39046	8.03967
yjjW	8.791055	9.139015
yjjV	10.3814	9.389365
yjjU	11.53175	10.96615
queC	9.234795	8.97584
ytjA	7.36352	7.20954
osmY	8.39509	8.178245
prfC	9.796645	8.303935
yjjG	8.1457	7.284315
rimI	9.96898	9.7499
holD	9.744905	9.46302
rsmC	8.994475	8.437565
leuP	11.5331	11.04305
ybaW	8.312145	8.717295
yjjZ	6.57803	7.013945
fhuF	8.47884	8.302255
bglJ	7.246215	8.41312
yjjQ	5.68441	6.836975
yjjP	7.18017	8.50609
yjjB	7.664155	8.58684
dnaT	9.39911	9.596775
dnaC	7.95449	7.0678
yjjA	8.572185	7.70391
mdoB	8.66029	8.675685
ybaV	8.814825	8.84021
yjjN	7.46145	7.523835
yjjM	6.056285	7.667355
yjjL	7.127255	7.50576
tsr	8.28306	8.215985
yjiY	7.24167	6.809805
yjiX	8.659685	8.546025
yjiA	8.18114	8.155675
mrr	8.803705	9.182985
hsdR	7.70837	7.17551
hsdM	8.988695	8.71609
ppiD	10.28195	9.826685
hsdS	7.60982	6.951
symR	8.61435	9.826445
symE	7.813185	8.29856
mcrB	7.330055	7.819365
mcrC	5.75604	6.82957
yjiV	7.51605	7.74785
yjiT	8.164215	8.137235
yjiS	7.626385	8.808325
yjiR	7.64096	7.368405
yjiP	8.349345	8.659605
hupB	11.2803	10.7453
fixX	7.860225	8.104665
mdtM	7.809895	8.597645
yjiN	8.46215	9.345595
yjiM	8.11319	8.689625
yjiL	7.456635	8.12516
yjiK	6.947355	7.99753
yjiJ	6.855995	7.67317
kptA	8.28458	8.700805
yjiH	9.738265	9.659835
yjiG	9.096565	9.06952
iadA	9.68216	9.26547
lon	10.023025	10.3075
yjiE	8.83326	8.695825
yjiD	6.677165	7.70319
yjiC	6.192465	6.956205
uxuR	7.69613	7.608755
uxuB	8.05397	8.15638
uxuA	7.418205	7.75606
gntP	7.64356	8.44338
fimH	7.45782	7.71132
fimG	7.921785	7.419855
fimF	7.57966	7.700665
clpX	9.87346	9.805945
fimD	7.57555	7.302865
fimC	9.40513	7.79257
fimI	9.80197	8.086705
fimA	10.9921	9.729305
fimE	7.19463	8.058875
fimB	6.357845	5.57245
nanC	6.01266	6.72897
nanM	5.688345	6.004385
yjhS	6.308705	6.854035
yjhR	6.573625	7.680515
clpP	9.763695	9.814105
yjhX	6.834435	7.179165
yjhQ	7.61345	8.11755
yjhP	8.075585	8.349475
yjhY	8.623055	7.920715
sgcX	7.206905	7.73455
sgcB	5.861865	6.796655
sgcC	7.848515	8.498245
sgcQ	7.39557	7.55691
ryjB	8.39792	8.389865
tig	10.20225	8.56077
sgcA	7.684125	8.479905
sgcE	7.10137	7.64371
sgcR	6.45086	7.901425
yjhI	6.38524	7.65596
yjhH	7.36799	7.83136
yjhG	6.773985	7.31067
yjhF	6.58818	7.355735
yjhU	8.24552	7.58893
insB	8.051375	7.75585
insA	9.061235	8.204245
bolA	7.317125	6.92992
fecI	8.205605	8.65321
fecR	8.124385	8.215015
fecA	7.946915	8.007705
fecB	7.19785	7.029145
fecC	7.28528	7.42863
fecD	7.431965	7.84773
fecE	7.120995	7.650635
yjhV	6.8543	7.3456
insM	6.868665	7.56859
yajG	10.1205	8.654345
insO	7.255735	7.050645
yjhE	5.7082	6.341905
yjhD	7.243055	7.383965
ythA	3.83898	5.19197
yjhC	6.684795	7.75123
yjhB	5.625325	6.57716
insG	7.52895	7.615405
yjgZ	7.29488	7.309245
yjgX	8.801795	8.561645
ampG	8.58405	7.881485
intB	7.54975	7.714655
leuX	9.154925	7.069425
yjgB	7.936065	8.434685
idnK	5.969995	6.710065
idnD	7.172425	8.22796
idnO	7.727285	9.05683
idnT	8.896555	9.48119
idnR	7.37467	8.05535
yjgR	8.40219	8.896575
cyoA	11.28895	7.834175
yjgQ	8.191585	7.548905
yjgP	9.101835	8.24529
pepA	8.752955	8.30245
holC	8.596985	8.239535
valS	10.1588	10.4456
yjgN	5.80307	6.934895
yjgM	7.853625	7.864095
rraB	10.93255	10.46185
argI	8.666025	8.932235
yjgL	3.853355	4.447925
cyoB	9.370735	7.638935
yjgK	7.98083	8.196705
yjgJ	7.356215	7.54097
yjgI	7.64373	8.275865
yjgH	7.02802	7.972765
pyrL	8.367805	6.283045
pyrB	11.15955	9.375485
pyrI	10.201975	8.65043
yjgF	10.36225	9.28772
mgtA	7.545465	7.92329
treR	7.84692	7.753775
cyoC	8.466905	7.88546
fixC	7.884165	8.465505
treB	7.592825	8.05449
treC	7.42633	7.568465
nrdD	8.65267	8.52256
nrdG	8.19223	7.725925
cybC	8.82664	8.560465
pmbA	8.75972	8.059725
yjgA	9.241695	7.58207
mpl	10.32575	9.97368
fbp	9.065665	9.17432
yjfF	7.35138	7.573785
cyoD	8.82859	8.158975
ytfT	8.4596	9.201215
ytfR	7.92035	8.72865
ytfQ	7.74079	8.109095
ppa	10.4246	9.104185
chpB	9.233145	9.90064
chpS	7.792195	7.41849
ytfP	8.90446	7.955835
ytfN	8.880305	8.50103
ytfM	8.303415	7.9467
msrA	7.46439	7.9606
cyoE	8.03019	8.13143
ytfL	8.398615	8.66334
ytfK	6.898165	7.863405
ytfJ	7.79394	8.843845
ytfI	5.37253	7.008985
cysQ	7.462875	7.470275
cpdB	6.882565	7.063765
ytfH	8.392065	8.58606
ytfG	7.33715	7.79142
ytfF	7.861775	8.630435
ytfE	6.92492	7.53823
yajR	8.336265	8.7824
cycA	9.451605	8.74762
fklB	9.155285	8.49339
ytfB	8.83036	8.4393
ytfA	5.597675	6.73901
yjfZ	6.14726	6.86718
rplI	9.81532	7.38863
rpsR	11.74405	9.314865
priB	11.86595	9.389675
rpsF	11.94295	9.25147
yjfY	6.81671	7.106125
yajQ	9.312655	9.171185
ulaF	7.57822	8.365015
ulaE	7.70798	8.076765
ulaD	7.626165	8.2338
ulaC	7.52303	8.278975
ulaB	7.876175	9.14405
ulaA	6.979705	7.22694
ulaG	7.32401	8.01787
ulaR	7.434445	8.25508
yjfP	8.11721	8.863675
yjfO	8.165565	8.954065
panE	8.82797	8.529745
yjfN	8.08318	8.691505
aidB	8.245175	7.753115
yjfC	7.53465	8.442965
yjfM	7.199995	8.50029
yjfL	6.50377	7.53692
yjfK	6.946135	7.788025
yjfJ	7.223225	8.10345
yjfI	5.500985	6.22613
rlmB	7.582815	7.658795
rnr	9.63197	9.385685
yajL	7.960505	7.79096
nsrR	10.170845	7.68991
purA	10.45485	9.386585
yjeT	8.47882	8.304295
hflC	9.59449	8.430925
hflK	10.09198	9.020775
hflX	10.62035	9.67764
hfq	10.79825	9.82675
miaA	10.8456	11.00635
mutL	8.02708	7.377665
amiB	9.5458	8.407305
thiI	10.06354	9.021945
yjeE	8.93937	8.6842
yjeF	9.542115	9.42221
yjeS	8.478875	7.932015
orn	8.59104	8.29208
rsgA	10.62085	9.46041
psd	10.3182	9.8976
yjeP	8.569645	8.655495
xseB	10.8289	9.78156
yjeO	7.340535	7.646315
yjeN	7.666405	7.9659
yjeM	8.0555	9.161465
poxA	7.95813	7.98835
frdA	9.51916	10.37458
frdB	9.695105	10.57185
frdC	7.67116	7.65779
frdD	9.09592	10.032295
ampC	7.50835	8.04432
blc	7.83048	8.017385
ispA	9.961655	8.515405
sugE	8.457725	8.37564
ecnB	9.07396	8.45556
ecnA	8.586435	7.41372
efp	10.778	9.27364
yjeK	8.964635	8.50878
yjeJ	7.26224	8.280895
yjeI	10.29375	10.219635
groL	9.082085	10.3442
groS	9.737685	12.39675
yjeH	9.32058	10.255
dxs	9.22515	8.65919
fixB	8.37664	8.987765
fxsA	7.16836	7.92265
aspA	8.389765	8.648
dcuA	8.8642	8.960125
cutA	8.55026	8.310425
dipZ	7.60153	6.535305
yjdC	9.61453	8.867555
yjdQ	6.84832	8.40328
cadC	5.287695	5.810595
cadB	6.66254	7.83068
yajO	8.83885	8.44279
cadA	6.892985	7.87676
yjdL	7.99933	8.507625
lysU	7.523585	8.18656
yjdO	4.547015	5.3299
yjdK	4.996755	6.1103
yjdJ	7.675845	8.35562
yjdI	7.63006	7.973125
dcuS	8.1501	7.33478
dcuR	7.290035	7.38332
dcuB	9.02726	9.91952
pgpA	9.36816	9.28993
fumB	7.57111	7.939735
yjdF	7.67649	8.565525
melB	6.60013	7.660055
melA	7.755755	8.566655
melR	6.855825	7.294585
adiA	9.67558	10.93295
adiY	7.933455	8.97441
adiC	10.3532	10.319665
eptA	8.462965	8.03134
basR	8.68494	8.91617
thiL	8.808695	8.742225
basS	9.213225	8.83316
proP	11.04685	9.34058
yjcZ	7.86187	9.0202
yjdA	7.02935	7.79212
yjdM	10.061115	8.6575
yjdN	7.22786	8.450835
phnC	7.920925	8.93182
phnD	8.12784	8.59608
phnE	7.83372	9.312475
phnF	7.047555	8.016145
nusB	10.54595	9.951215
phnG	8.1658	8.384385
phnH	7.90924	8.0467
phnI	8.23809	8.325685
phnJ	8.359865	8.868005
phnK	7.916785	8.146355
phnL	7.62545	7.737405
phnM	7.88071	7.58199
phnN	7.19024	7.27032
phnO	7.392	7.7885
phnP	7.40695	7.281015
ribE	10.26635	9.643935
rpiB	8.169185	8.459365
rpiR	8.068145	8.115475
alsB	7.7087	8.8196
alsA	7.991465	8.58376
alsC	7.56522	8.57836
alsE	7.436725	8.16564
alsK	7.84144	8.62012
yjcS	8.547375	9.47856
ytcA	7.207165	9.04927
ribD	10.5359	9.91381
mdtN	7.449805	8.07699
mdtO	8.474025	9.131965
mdtP	8.000975	8.503155
fdhF	9.800105	8.606395
yjcO	8.246725	7.726855
gltP	8.277235	8.71392
nrfG	7.5261	8.6228
nrfF	7.58234	8.29619
nrfE	7.537455	8.543245
nrfD	8.58797	9.333375
nrdR	9.92541	9.37622
nrfC	8.521125	8.844615
nrfB	7.541095	8.65253
nrfA	8.107785	8.74753
acs	7.160925	7.92093
yjcH	6.45748	8.08087
actP	7.233845	8.87661
yjcF	4.43095	5.632
yjcE	8.08982	8.46901
yjcD	9.09074	8.679565
ryjA	8.25098	8.63457
yajI	7.0744	7.501445
soxR	7.660795	8.09191
soxS	11.9901	9.77972
yjcC	7.552165	7.61402
yjcB	9.31436	8.06298
ssb	10.5058	9.79333
uvrA	9.133525	8.750515
yjbR	9.778685	8.98431
yjbQ	10.08082	9.55077
aphA	7.491005	7.683885
yjbS	4.15245	5.28181
tsx	9.368135	8.663755
tyrB	8.846815	8.79003
alr	8.65973	7.941225
dnaB	10.37915	9.300555
qor	8.244515	8.653265
pspG	8.969215	9.878585
dusA	8.76935	8.07291
yjbM	5.331705	6.676335
yjbL	4.954705	5.518695
zur	8.83992	8.34673
yjbJ	8.49192	7.963525
yajD	9.154615	8.769135
fixA	7.275575	7.607125
dinF	8.881945	9.40561
lexA	9.793125	9.093735
dgkA	9.30128	9.226675
plsB	8.947665	8.70597
ubiA	8.74668	8.78283
ubiC	9.922665	8.872895
yjbI	4.78151	6.10759
malM	7.76748	8.353925
lamB	7.634925	8.69308
malK	7.354805	8.47641
secF	10.4982	8.927695
malE	8.300625	9.218555
malF	7.791455	8.871275
malG	7.636905	8.96759
xylE	7.96751	9.03543
psiE	7.97074	8.266845
yjbT	6.833615	8.26509
yjbH	6.914705	7.230065
yjbG	7.19857	6.646605
yjbF	7.72066	8.188175
yjbE	7.72618	8.326875
secD	9.601285	8.54205
pgi	8.98392	8.05039
lysC	8.714035	7.153485
pagB	9.845825	8.468405
rluF	8.203225	7.48989
pepE	7.804105	8.373455
yjbB	7.60717	7.6085
metH	9.230035	8.60289
iclR	9.82855	8.33676
arpA	5.663135	6.548785
aceK	8.635215	8.631465
yajC	10.51555	9.27516
aceA	10.3319	8.69461
aceB	11.07495	9.69117
metA	10.21605	9.47955
yjaB	7.739065	7.975005
yjaA	8.54348	7.878845
purH	9.36848	8.473445
tgt	10.14217	8.49205
purD	9.327	8.83958
zraR	8.724185	9.189095
zraS	7.727145	8.14758
zraP	8.464275	11.94005
yjaH	8.775025	8.690405
hupA	10.7385	10.3257
yjaG	8.901275	8.108675
nfi	9.08392	8.76892
hemE	9.52745	9.23085
nudC	8.70882	8.659775
queA	10.64935	9.334305
rsd	8.7595	8.58096
thiC	10.3144	8.406805
thiE	9.82127	7.97545
thiF	9.433435	7.72894
thiS	11.39795	8.79924
thiG	10.09781	9.37472
thiH	9.49404	8.46102
yjaZ	7.161	7.75081
rpoC	9.24099	8.071375
rpoB	11.2143	9.95035
acpH	8.25522	8.499285
rplL	12.35235	11.4564
rplJ	12.52775	11.26385
rplA	12.539	11.44715
rplK	12.62135	11.7712
nusG	10.4993	8.438705
secE	10.7402	8.97574
thrT	11.3248	10.062165
glyT	11.47505	11.0566
tyrU	12.06745	10.45245
malZ	9.027655	9.70063
thrU	12.58095	11.9635
coaA	8.65397	7.48488
birA	9.37126	8.747385
murB	9.64	8.19226
murI	9.317145	7.97691
btuB	7.87601	7.25192
proY	9.68459	9.115805
trmA	8.98999	8.108925
yijD	9.090175	8.398915
fabR	9.79661	9.56063
sthA	9.275255	7.853295
oxyR	8.609115	8.22971
oxyS	10.7801	10.07881
argH	9.94367	9.13763
argB	10.4254	9.084015
argC	10.46515	9.12008
argE	9.09135	9.06961
brnQ	10.5562	10.21785
ppc	11.0196	10.41255
yijP	10.30785	8.5146
yijO	7.63197	7.65361
frwD	7.273295	7.296895
pflC	8.56397	9.015055
pflD	6.685135	7.237765
frwB	6.346595	7.17862
frwC	8.302875	8.832785
ptsA	7.356245	8.417965
fsaB	7.13308	8.01123
phoR	7.152845	7.162
caiT	7.83209	8.73447
thrC	10.40987	10.40865
gldA	8.286275	9.57513
yijF	7.5505	8.570335
yijE	8.879165	8.5372
katG	9.96855	8.47102
metF	11.14335	9.11665
metL	8.72646	7.9535
metB	9.450585	7.701925
metJ	10.36655	8.541465
yiiX	9.255585	8.22255
rpmE	11.14435	9.7498
phoB	8.03461	7.8139
priA	8.13746	8.113885
cytR	8.52355	8.1796
ftsN	9.730915	8.954365
hslV	9.70101	10.0744
hslU	9.158215	9.412195
menA	8.596675	8.24365
rraA	10.2529	10.496135
yiiU	9.875145	9.79625
glpF	7.25175	8.01142
glpK	8.04859	7.924335
sbcD	8.372375	7.632765
glpX	8.56193	8.42533
fpr	9.23257	8.529525
uspD	8.8338	9.247875
yiiS	8.767505	8.453845
yiiR	7.845875	7.955735
yiiQ	7.615515	7.501585
tpiA	10.10429	10.06507
cdh	7.67999	8.51178
sbp	8.63459	9.44574
pfkA	10.06992	11.7002
sbcC	8.00864	8.39468
fieF	9.519685	9.004755
cpxP	9.5866	12.4964
cpxR	9.38977	9.62866
cpxA	8.74321	9.23074
yiiM	8.21671	8.540045
kdgT	7.33743	8.377105
sodA	7.63911	8.268645
rhaT	6.830675	7.83228
rhaR	6.64969	7.751915
rhaS	6.64983	7.48292
araJ	8.362	8.130115
rhaB	7.456555	8.244675
rhaA	7.47322	7.448535
rhaD	7.266955	8.038535
rhaM	6.591585	7.200825
frvA	7.712865	8.490195
frvB	7.47308	8.497345
frvX	7.224865	8.21478
frvR	7.988315	9.055275
yiiG	6.05632	7.26956
fdhD	9.233735	8.69727
mak	8.031565	8.614275
fdoG	8.916095	8.544255
fdoH	8.640605	8.231935
fdoI	8.59862	8.43672
fdhE	8.86142	8.97731
yiiF	7.421435	7.82312
yiiE	7.10872	8.372665
yiiD	8.472785	8.132865
dtd	10.1317	9.59239
yihY	7.94179	7.83877
yihX	8.7524	9.314635
rdgC	9.509225	8.943395
yihW	8.19316	8.604855
yihV	7.738095	7.81687
yihU	7.22295	7.17054
yihT	7.024705	7.6035
yihS	7.08726	7.90087
yihR	6.834805	7.76414
yihQ	7.9828	8.220955
yihP	7.78236	9.14284
yihO	5.986695	6.572675
ompL	5.29539	7.33208
ykiA	7.89977	7.986135
yihN	6.416305	7.89641
yihM	6.835035	8.154705
yihL	6.964535	7.08271
typA	10.8456	8.849145
glnA	10.7308	8.31398
glnL	8.97991	8.04811
glnG	8.907155	7.99746
hemN	8.41677	7.80021
yihI	9.061635	8.33254
csrC	13.46645	13.7121
yaiE	9.80447	9.072435
yihA	9.269575	8.630365
spf	11.59085	11.2549
polA	8.346345	8.19412
yihG	7.46964	8.059775
yihF	7.34209	8.26454
dsbA	8.79646	8.715565
rdoA	9.429755	9.198445
yihD	9.54433	8.889695
mobA	7.6083	8.29961
mobB	8.281855	8.971555
aroM	8.538045	7.45266
rrfA	13.56235	13.83365
rrlA	13.7678	14.08345
hemG	9.061095	8.62681
trkH	9.35303	9.021695
yigZ	8.83964	8.70556
pepQ	9.29649	8.92868
fadB	7.677075	7.920395
yaiA	10.8883	8.704845
caiA	7.8281	7.21963
fadA	8.02341	8.231785
fre	10.55295	9.679675
ubiD	10.1301	8.6517
rfaH	8.04244	7.84003
tatD	9.30892	9.17393
tatC	9.778795	9.290955
tatB	10.7236	9.34867
tatA	9.77245	8.68893
ubiB	8.931855	9.03396
yigP	10.0808	9.74387
aroL	10.92675	9.252245
ubiE	9.818115	8.87876
rmuC	8.471645	8.541845
udp	8.30336	8.898865
ysgA	7.967775	7.369645
metE	11.23215	9.490085
metR	8.226175	8.063615
yigM	8.32723	7.927045
yigL	9.01724	8.941005
pldB	8.797215	8.269335
rhtB	9.377275	8.95672
yaiI	8.958965	8.066665
rhtC	9.6763	9.052285
recQ	8.926805	8.34363
pldA	8.73403	7.927025
yigI	8.05977	7.29044
rarD	8.279325	9.062255
yigG	5.66016	6.9195
yigF	4.96205	5.206865
corA	8.132935	7.88663
yigE	7.13513	7.76945
uvrD	9.122555	8.68691
proC	9.14083	8.73674
yigB	9.39896	9.051015
xerC	10.0116	9.042895
yigA	9.69784	8.859705
dapF	10.26705	9.876605
yifL	9.903825	9.05711
cyaY	9.321855	9.791495
cyaA	9.702615	9.502865
hemC	9.838145	9.3535
hemD	9.63042	9.453825
hemX	9.41196	9.091275
adrA	7.949445	8.414865
hemY	8.7524	8.592545
glmZ	11.4744	11.17755
aslA	6.94505	7.976995
aslB	6.73245	7.83585
proM	9.841485	7.49792
hisR	13.2539	13.2542
argX	10.029855	7.054755
yifK	8.81477	9.67514
rffM	8.068505	8.22129
psiF	7.45195	8.153035
wzyE	8.38103	8.65825
wzxE	8.450685	8.64809
rffA	8.347945	8.715165
rffC	8.456525	8.258655
rffH	8.75609	8.125325
rffG	8.98327	8.32248
rffD	9.25816	8.604255
rffE	9.09119	8.121465
wzzE	9.62233	8.536125
phoA	7.85221	8.74406
rfe	8.7676	7.88227
rho	10.6975	8.998945
trxA	10.53665	9.832555
rhlB	10.76455	9.005575
gpp	8.908185	7.733845
rep	9.03406	8.60275
yifN	7.44977	7.883235
ppiC	8.949075	8.702735
ilvC	9.140225	10.60245
ilvY	8.89488	9.317165
iraP	9.05012	8.29795
ilvA	9.635445	9.327265
ilvD	10.20368	9.944595
ilvE	10.273845	10.096435
ilvM	9.841695	10.86715
ilvG	9.77354	12.14425
ilvL	12.07585	13.28155
yifB	7.61994	8.91756
yifE	9.273165	8.52703
hdfR	7.36525	7.73038
trpT	11.23505	8.764505
ddlA	9.34803	8.68243
rrsC	14.56945	14.6315
yieP	9.15158	8.47843
hsrA	6.480905	7.14407
rbsR	8.26753	9.327215
rbsK	9.26115	9.140375
rbsB	10.096835	10.07182
yaiZ	8.54463	8.735845
rbsC	8.68402	8.6277
rbsA	8.809045	8.161165
rbsD	11.034	9.663035
kup	7.351665	7.314475
ravA	7.97707	8.514745
viaA	8.343975	8.54838
asnA	8.88397	8.12136
asnC	7.695635	7.48698
mioC	10.2327	8.261155
mnmG	9.5796	8.699755
yaiY	7.88324	9.36066
caiB	8.08568	9.092345
gidB	8.830005	8.18089
atpI	10.26925	9.13375
atpB	11.1327	9.84456
atpE	11.61155	11.33985
atpF	11.49515	10.908
atpH	11.8077	11.356
atpA	10.2627	8.61839
atpG	11.086	9.762875
atpD	10.097105	8.463655
atpC	10.6817	10.034225
yaiW	8.67808	8.844215
glmU	10.66195	10.2354
glmS	10.00615	9.368035
pstS	8.51996	10.4611
pstC	8.155675	9.15402
pstA	9.389555	9.67302
pstB	10.2909	10.5108
phoU	8.21761	7.80559
bglG	6.60177	7.972995
bglF	6.653955	7.704325
bglB	5.988635	7.533025
sbmA	7.652745	7.981845
bglH	5.944755	6.846295
yieL	7.123805	7.972
yieK	6.87927	7.816265
cbrC	8.08466	8.621655
cbrB	8.808155	8.703745
yieH	8.69752	9.071155
yieG	10.27675	9.36191
yieF	7.529385	8.51428
yieE	9.19117	9.294205
yidZ	7.36148	7.94595
ampH	8.525655	8.723765
mdtL	7.725675	8.771925
tnaB	6.78784	7.85791
tnaA	6.557145	6.918535
tnaC	5.17498	7.228455
mnmE	9.41823	9.02101
yidC	9.775465	8.01057
yidD	12.0534	9.667775
rnpA	11.9496	9.417045
rpmH	11.923	9.5861
dnaA	9.72225	8.53013
yaiV	6.05853	7.344635
dnaN	10.2989	8.994565
recF	8.82601	7.928185
gyrB	9.28308	8.53814
yidB	8.294545	8.78457
yidA	8.649805	8.3956
yidX	6.815235	7.200795
dgoR	7.935705	8.281405
dgoK	6.940635	8.076955
dgoD	7.4898	8.32262
dgoT	7.418855	8.68732
cbrA	7.439545	8.19587
yidR	7.929765	8.127515
yidQ	10.29685	9.20507
ibpA	8.107605	11.8298
ibpB	7.522785	11.36375
yidE	8.305705	9.219875
yidP	7.409655	8.732835
glvC	7.16898	8.078685
glvG	7.290365	8.084305
yidL	7.07681	7.819305
yidK	7.69078	9.388525
yidJ	7.700505	8.932445
yidI	7.31443	8.299405
yidH	8.678045	10.06555
yidG	6.00794	6.157325
yidF	7.69336	7.14098
emrD	8.45093	9.256745
tisB	7.67007	5.802775
istR	6.93286	7.56037
yaiT	6.65043	7.2451
ivbL	11.3156	10.23017
ilvB	8.385235	8.085835
ilvN	8.05142	7.645175
uhpA	10.14495	9.07239
uhpB	8.064965	7.350325
uhpC	8.54054	9.018385
uhpT	8.057075	8.982985
ade	7.224625	7.75978
yicO	7.85831	8.2466
yicN	7.737025	7.699455
hemB	9.271365	9.20815
nepI	7.521235	8.0429
yicS	6.412515	6.98014
nlpA	7.966695	7.808165
yicL	8.037735	8.221735
setC	6.92624	8.46199
yicT	6.010855	7.1487
selC	9.23208	8.57792
yicJ	7.447645	8.813225
yicI	7.72159	8.61246
yicH	8.092175	8.370355
tauD	8.10385	8.36857
yicE	9.34017	9.199555
gltS	8.35032	9.209395
recG	8.353675	8.967775
trmH	9.73377	8.741135
spoT	10.50555	9.16751
rpoZ	11.25985	9.732955
gmk	10.45735	9.13995
ligB	6.8772	7.50631
yicG	6.743595	7.37948
dinD	7.66406	7.891115
tauC	8.507155	9.03997
caiC	7.84198	8.467005
yicC	9.40902	9.32975
rph	8.96406	8.810335
pyrE	7.77683	8.76583
slmA	9.25008	9.407055
dut	8.72134	8.018495
dfp	9.551	9.15265
yicR	6.842245	6.88836
rpmB	12.272	10.9824
rpmG	12.0794	10.551145
mutM	8.22319	8.210345
tauB	8.278305	8.88246
coaD	8.37738	8.150905
waaA	9.34971	8.993275
rfaQ	9.184225	7.775725
rfaG	9.029045	7.869425
rfaP	7.671215	6.799345
rfaS	6.51508	5.93512
rfaB	7.463765	7.055585
rfaI	7.562055	6.55051
rfaJ	6.864895	6.63546
rfaY	7.61806	7.401205
tauA	8.14955	8.616705
rfaZ	6.14567	6.33009
waaU	6.380695	6.03834
rfaL	7.6587	7.06361
rfaC	8.918405	8.81451
rfaF	9.65295	8.852355
rfaD	10.5121	9.77688
htrL	7.609605	6.632425
kbl	8.756835	9.22441
tdh	8.22716	8.67936
yibD	7.48223	7.85349
yaiS	6.23934	7.649235
yibQ	8.75423	8.13391
envC	9.453235	8.833135
gpmM	10.17143	10.1322
yibN	10.335	9.2035
grxC	10.94575	10.169565
secB	9.95599	8.66421
gpsA	9.95772	10.11405
cysE	10.43515	10.4686
yibK	8.417115	8.78135
lldD	8.5429	8.9237
yaiP	7.82704	8.985085
lldR	6.948515	8.02825
lldP	7.34298	8.177465
yibL	9.091825	8.7354
yibT	8.45934	11.79
mtlR	7.73703	7.690715
mtlD	7.957635	7.527575
mtlA	8.37635	8.787125
yibI	7.39594	8.632615
yibH	7.479505	8.32551
yibU	3.805675	4.8202
yibV	5.03321	7.33062
yibG	4.38199	4.7899
yibJ	5.43488	6.65797
yibA	4.61612	4.907335
rhsA	6.24149	7.101475
yibF	8.444795	8.61293
selA	8.889175	9.54615
selB	7.6824	7.5711
yiaY	7.571165	7.73349
aldB	7.50475	8.500275
yiaW	6.164245	7.212475
yiaV	7.09766	7.974615
yiaU	7.82483	8.36189
yiaT	6.81184	7.960305
ysaD	7.27032	9.2833
ysaC	5.04848	6.584745
sgbE	7.65657	9.097705
sgbU	7.211085	8.35007
yaiX	8.22977	8.77243
sgbH	7.875855	8.402325
lyx	7.138505	8.500485
yiaO	7.7089	8.313725
yiaN	5.23847	6.02699
yiaM	6.03936	7.19923
yiaL	6.47392	7.88443
yiaK	7.642275	8.91296
yiaJ	8.561545	8.79289
ysaA	7.86965	8.58449
avtA	9.173555	8.977145
yaiO	7.46061	7.672655
malS	7.64297	8.869285
bax	8.82688	8.46781
xylR	7.02261	7.410225
xylH	7.605125	8.83729
xylG	7.490585	8.95709
xylF	6.602965	8.05787
xylA	7.04966	7.634595
xylB	6.98455	7.4522
yiaB	5.811895	7.30999
yiaA	7.164265	8.989755
frmR	8.509205	8.260395
wecH	6.342675	7.358895
ysaB	7.013365	8.29782
glyQ	9.616705	8.358745
glyS	9.946835	9.0491
sokA	3.67379	3.824215
insK	5.79081	6.326815
insJ	8.30144	7.649375
mokA	5.58385	5.32399
cspA	13.4591	12.53695
frmA	8.387415	8.786415
caiD	9.46604	10.18825
yiaG	7.367845	8.00101
yiaF	9.50148	8.889755
ghrB	8.158835	8.224905
yiaD	7.80666	8.581865
bisC	8.204505	7.54333
yiaC	9.06134	9.140085
tag	9.136835	9.08938
yhjY	8.123685	9.285535
yhjX	10.56055	10.05378
eptB	8.502615	8.09441
frmB	6.82146	7.12739
proK	9.0808	7.536895
dppA	10.1626	9.12677
dppB	9.19138	8.953585
dppC	9.108735	8.96318
dppD	10.1427	9.168265
dppF	9.42775	8.59775
yhjV	7.9269	7.977485
rdlD	8.78768	7.892975
ldrD	7.74782	7.650765
bcsG	7.330965	7.837155
yaiL	9.213265	8.77348
bcsF	7.589185	8.173775
bcsE	8.31585	8.97224
yhjR	8.39498	8.10827
yhjQ	8.41183	8.79121
bcsA	7.59711	8.070065
bcsB	7.861755	8.306635
bcsZ	7.31542	6.93445
bcsC	8.254375	8.78927
yhjK	8.557775	8.222305
dctA	8.81742	7.7386
mhpT	7.958365	8.688265
yhjJ	9.150555	8.58028
kdgK	8.629315	8.232995
yhjH	7.86574	9.014235
yhjG	7.534565	7.953955
yhjE	7.80333	8.063305
yhjD	7.24273	7.82693
yhjC	7.17736	8.058015
yhjB	7.621325	8.984265
treF	8.31464	8.476035
yhjA	8.57634	8.759545
mhpE	8.43884	6.954765
gadA	11.58455	11.61995
gadX	10.04729	8.377165
gadY	9.530275	7.96971
gadW	8.509955	7.41912
mdtF	9.453545	8.806985
mdtE	9.72095	9.971705
gadE	10.30351	9.16193
hdeD	11.417	10.69165
hdeA	12.895	13.11365
hdeB	12.2609	12.1762
mhpF	6.511415	4.86755
yhiD	11.55065	10.12505
dctR	8.28884	7.811605
slp	8.928395	9.768045
yhiS	4.50222	5.32838
arsC	7.811245	8.99713
arsB	6.65407	7.48641
arsR	7.729275	8.17786
dinQ	7.265	6.55834
gor	9.88327	9.429545
mhpD	7.00105	5.30088
yhiR	8.369285	7.987245
prlC	7.616015	7.79418
yhiQ	8.600835	9.14391
dtpB	8.20726	8.78228
uspA	10.56685	10.6321
uspB	7.022855	7.295415
pitA	10.078745	8.683785
yhiN	8.64542	8.31811
yhiM	9.04403	8.214615
yhiL	5.30063	5.54683
mhpC	6.94033	5.490775
yhiJ	5.462125	6.22172
yhiI	8.511255	8.47639
rbbA	7.49793	7.55881
yhhJ	8.42777	8.705345
yrhC	7.946165	9.623815
yhhH	6.42094	7.32803
rhsB	6.13999	7.018685
nikR	8.29259	8.02348
nikE	8.15332	8.294815
mhpB	7.07184	5.444335
nikD	8.929545	9.031965
nikC	8.538885	8.80406
nikB	8.81748	9.265035
nikA	7.80039	8.09374
acpT	9.962655	9.147955
yhhT	8.23224	8.852935
yhhS	8.134865	8.5455
dcrB	9.975055	9.586035
yhhQ	7.26777	7.619355
sirA	10.15081	9.77292
mhpA	8.074705	6.61545
zntA	9.05631	8.83466
yhhN	8.26161	8.66464
yhhM	8.519405	8.86175
yhhL	7.766335	7.680775
rsmD	8.75228	8.46765
ftsY	10.26505	9.57723
ftsE	9.9005	9.387165
ftsX	10.04563	9.874075
rpoH	9.079015	8.132285
livJ	9.749055	9.60644
mhpR	8.32673	6.85667
caiE	8.41709	9.667075
yhhK	8.778255	8.91556
livK	9.02844	8.565875
livH	9.37747	9.34874
livM	8.49244	8.3702
livG	9.28308	8.26291
livF	8.76875	8.51421
ugpB	7.80727	8.11233
ugpA	7.81586	9.072745
ugpE	7.678325	8.59704
ugpC	8.573635	8.28009
lacI	7.04283	5.334075
ugpQ	8.98483	9.38111
yhhA	8.83142	8.966765
ggt	8.46988	9.08707
yrhB	8.38956	7.82768
yrhD	3.50662	3.780665
yrhA	5.280265	6.49085
yhhZ	4.73005	5.87779
yhhY	7.28031	7.668595
lacZ	7.87413	6.397065
ryhB	7.517905	7.45993
yhhX	8.676405	9.393625
yhhW	8.87599	8.87256
gntR	9.38578	8.99841
gntK	8.36647	9.001185
gntU	7.51741	8.572055
yhgN	7.14585	7.041595
asd	11.0116	9.702125
glgB	9.79564	9.05353
glgX	9.74581	8.324935
lacY	6.685345	5.15622
glgC	10.12233	8.787815
glgA	9.76993	7.956845
glgP	9.10206	8.247115
yzgL	8.677915	8.001985
glpD	7.510715	7.629345
glpE	9.807595	8.30324
glpG	9.96319	8.737305
glpR	9.1043	8.142825
rtcR	7.76384	7.948075
rtcB	8.246725	8.838035
lacA	5.094235	3.599725
rtcA	8.42016	8.508815
malT	8.473635	8.004095
malP	7.936655	7.861705
malQ	8.400185	8.58615
gntT	8.48829	9.38384
nfuA	11.3876	10.3916
gntX	8.66442	8.70781
bioH	8.83411	9.4648
yhgA	6.912585	7.70343
feoC	9.751185	9.70912
cynX	7.801945	6.31513
feoB	8.42459	8.49148
feoA	8.98816	9.817475
yhgF	8.973145	8.601745
greB	8.591345	8.903455
ompR	8.52625	8.930035
envZ	8.77898	8.73358
pck	8.427825	8.60923
yhgE	7.29567	7.399765
hslO	7.586865	8.0372
hslR	8.612055	9.769335
cynS	5.83016	4.09529
yrfG	9.063395	9.2493
yrfF	7.665485	7.742935
nudE	8.78111	7.113775
mrcA	9.56582	8.296345
hofM	8.10765	8.27951
hofN	8.060725	8.037455
hofO	7.666955	7.73218
hofP	7.22713	7.69349
hofQ	7.8722	8.040905
aroK	11.15485	9.300125
cynT	6.810355	5.4723
aroB	10.054525	8.379975
damX	10.67915	9.440685
dam	9.95576	8.267765
rpe	9.200645	8.71426
gph	9.94353	9.091525
trpS	8.71263	8.24003
yhfZ	7.92014	7.858215
yhfY	7.67333	7.97247
yhfX	7.004965	7.49348
yhfW	7.07183	7.612535
cynR	7.016365	5.74675
php	6.469465	7.564265
yhfU	7.143095	8.12291
yhfT	7.43032	8.59562
yhfS	8.60467	9.26682
frlR	8.406035	8.60519
frlD	7.998865	8.43422
frlC	7.34785	8.215755
frlB	7.798745	8.75406
frlA	6.48149	7.422375
yhfL	6.863435	8.258085
codA	7.453475	5.75981
cysG	8.11742	7.799955
nirC	7.18887	7.363315
nirD	8.29861	8.59298
nirB	8.66385	9.51152
tsgA	7.60357	7.925515
ppiA	9.23064	8.568675
yhfG	7.64849	6.514085
fic	8.242485	7.88993
pabA	7.88958	7.59105
argD	9.960455	7.73682
codB	6.24355	4.893415
caiF	7.782975	7.759255
yhfK	9.048505	8.613675
crp	10.52485	9.836095
yhfA	10.1088	9.535555
prkB	9.15062	9.27963
yheU	9.193565	8.51891
yheT	8.910685	8.547995
yheS	9.767845	9.63875
kefG	8.750235	8.49447
kefB	8.64866	9.052255
yheV	7.4931	6.8821
prpE	7.53162	5.97003
slyD	10.6172	8.963845
slyX	8.48588	8.50199
fkpA	9.660965	8.97139
yheO	10.063705	9.1776
yheN	10.000295	9.032595
yheM	9.99395	9.10376
yheL	9.545495	9.27943
rpsL	12.6162	12.01795
rpsG	12.7077	12.04685
fusA	12.34495	11.87415
prpD	6.571875	5.44594
chiA	7.470305	7.959865
bfd	9.31115	9.735815
bfr	8.38416	8.06594
gspO	7.643625	8.81862
gspM	6.89598	8.56596
gspL	7.143265	8.54909
gspK	6.82686	7.597925
gspJ	7.00601	8.15516
gspI	6.48825	6.899545
prpC	7.52424	5.777405
gspH	7.465555	7.588595
gspG	6.894165	7.34051
gspF	6.73146	7.594385
gspE	7.661705	8.025995
gspD	6.966685	7.28342
gspC	7.042175	7.55015
gspA	7.67478	8.313705
gspB	8.354725	8.65471
rpsJ	13.73185	12.7971
rplC	13.116	11.93335
prpB	7.88373	6.538355
rplD	13.1762	11.56815
rplW	13.21515	11.75585
rplB	12.60255	10.8059
rpsS	12.97905	11.74735
rplV	13.12425	11.8881
rpsC	12.3407	11.1483
rplP	12.49815	11.5985
rpmC	11.35125	8.430615
rpsQ	12.1407	10.185615
rplN	13.2966	12.697
prpR	7.27635	5.687335
rplX	13.03035	12.29245
rplE	13.716	13.21805
rpsN	13.1097	11.9536
rpsH	13.27585	12.43215
rplF	13.0735	12.2998
rplR	12.81165	11.56805
rpsE	12.68165	11.36605
rpmD	12.16215	10.61155
rplO	13.00295	12.3936
secY	12.85685	12.2676
yahO	5.41114	3.84763
rpmJ	13.5585	13.40085
rpsM	12.85265	12.2968
rpsK	13.28885	12.8847
rpsD	12.39815	11.5106
rpoA	12.85145	12.40175
rplQ	11.0351	10.0214
yhdN	9.346815	9.141675
zntR	9.01682	8.72798
yhdL	9.80034	8.616305
mscL	7.592845	7.36567
yahN	6.906955	5.40325
trkA	7.514845	6.850075
rsmB	9.535275	7.643235
fmt	10.369	8.66631
def	10.93015	9.489865
smf	8.56296	8.66417
smg	10.53205	9.558065
yrdD	10.2171	8.785885
rimN	9.90011	8.73414
aroE	9.088005	7.75659
yrdB	9.60259	8.605455
yahM	6.089115	4.368715
yrdA	10.39845	10.057325
thrV	12.21265	11.62375
yhdZ	8.09213	8.245185
yhdY	7.89522	8.713815
yahL	5.54958	4.08101
yhdX	6.526185	7.755685
yhdW	8.595645	8.47934
yhdV	8.09877	8.95404
acrF	6.861495	7.829845
acrE	6.668195	6.91446
envR	5.465585	5.89111
yhdU	7.399165	8.056115
yhdJ	7.65772	8.480965
fis	11.59515	10.069615
dusB	11.3771	9.447985
yahK	7.673595	6.378825
carB	10.3729	8.6919
prmA	8.433995	8.38846
panF	8.11145	8.203915
yhdT	9.15126	9.650055
accC	10.233275	8.97343
accB	11.41035	9.966975
yhdH	8.787545	9.298295
csrD	7.890185	7.454855
mreB	10.57535	9.2248
mreC	9.577495	8.150365
yahJ	7.67249	5.90146
mreD	9.404205	7.97811
yhdE	9.63815	8.010905
rng	9.12252	8.50578
yhdP	8.15272	7.64907
tldD	9.269755	8.675825
aaeR	7.75565	7.84369
aaeX	7.036795	7.28929
aaeA	7.016285	7.43989
aaeB	6.94049	6.50813
yhcO	7.085625	7.657395
yahI	7.383485	5.835635
yhcN	7.928835	9.12286
argR	8.6265	8.0009
mdh	9.913175	8.93422
degS	9.022125	8.46439
degQ	8.41076	8.62736
yhcB	9.707115	8.701405
yhcM	8.249015	7.96588
rplM	13.0269	11.1086
rpsI	12.2067	9.99116
sspA	10.4278	9.39416
yahG	7.978755	6.67349
sspB	10.4663	9.58447
dcuD	7.360735	7.95765
nanR	8.35711	8.757355
nanA	7.218115	7.47816
nanT	7.56049	8.16697
nanE	8.855305	9.544925
nanK	7.67201	7.978755
yhcH	7.172505	7.627415
yhcG	7.46906	8.06576
yhcF	7.343985	7.84526
yahF	7.802115	8.268125
yhcE	7.014845	7.926275
yhcD	7.507675	7.87271
yhcA	5.65074	6.907585
gltF	6.67547	7.08395
gltD	11.28095	9.791665
gltB	11.19395	9.14693
yhcC	8.105915	8.278905
arcB	9.252	8.60426
ryhA	7.57904	7.975465
yahE	7.96664	8.443085
elbB	8.89057	8.787515
mtgA	7.91119	7.63428
yrbL	7.862275	8.40821
npr	10.5004	9.571995
yhbJ	10.2381	9.037875
ptsN	10.3196	9.115405
hpf	10.169945	8.64542
rpoN	10.4633	9.542205
lptB	9.82889	8.783305
lptA	9.924715	8.531945
yahD	7.772385	7.85695
yrbK	9.87261	8.55626
kdsC	10.13915	9.627435
kdsD	9.573665	8.345425
yrbG	9.2551	8.97567
yrbF	9.903975	8.772395
yrbE	9.34363	8.334205
yrbD	10.27015	9.426595
yrbC	9.81192	9.287575
yrbB	9.473365	8.976125
yrbA	10.12218	8.350785
yahC	7.967095	8.429925
murA	9.403455	8.941395
sfsB	8.4647	8.18933
ispB	10.0871	9.397545
rplU	13.3047	12.5749
rpmA	11.23345	8.831565
yhbE	11.70265	9.25755
obgE	10.8937	8.92646
dacB	8.20027	8.12269
greA	9.456485	7.89012
yhbY	11.13685	9.065995
yahB	7.453485	7.809725
rrmJ	10.825	10.45595
hflB	10.29405	9.406325
folP	8.58603	7.67574
glmM	9.387535	8.84768
secG	10.52195	8.488685
leuU	7.673665	5.518885
yhbX	7.2009	7.621715
argG	9.433185	7.59729
metY	13.3164	11.77435
yhbC	12.43515	9.94134
yahA	7.87379	7.95008
nusA	12.11715	9.786785
infB	10.6134	8.253535
rbfA	9.396875	6.94105
truB	9.362265	7.722135
rpsO	10.64595	8.406215
psrO	6.22853	6.617995
pnp	11.8016	9.80096
nlpI	12.55205	11.11005
deaD	11.86675	9.677835
mtr	8.66934	9.31628
betT	8.54428	8.973105
carA	10.83985	8.545015
yhbW	8.49211	8.989265
yhbV	7.58125	7.15545
yhbU	8.15126	8.444545
yhbT	9.749835	10.054755
yhbS	9.03812	8.92817
yhbQ	8.33976	8.53439
yhbP	8.84304	9.065495
yhbO	7.4107	7.53457
yraR	8.18705	8.937055
yraQ	8.97613	9.49954
betI	8.738885	8.02852
yraP	9.03374	8.273505
diaA	9.389705	8.592475
yraN	9.559215	9.350845
yraM	9.60114	9.36368
yraL	8.201285	8.18253
yraK	7.043465	7.349835
yraJ	5.53355	6.170415
yraI	6.56863	7.846025
yraH	6.617255	7.27724
agaI	6.505845	7.253565
betB	8.09579	8.31463
agaD	6.52586	7.472805
agaC	7.25759	7.70188
agaB	5.759835	6.107935
kbaY	7.68151	8.355185
agaS	6.481675	7.38967
agaA	7.880985	8.69154
agaW	7.475615	7.87978
agaV	6.99261	7.6729
kbaZ	7.31985	7.148015
agaR	9.727795	9.197555
betA	8.373035	9.01863
yhaV	8.926745	8.693765
sohA	9.095125	9.243905
garD	7.748995	7.8889
garP	7.09914	7.512215
garL	7.800745	8.59235
garR	8.310975	8.54343
garK	8.489005	8.99545
rnpB	13.88245	14.1053
yhaC	4.22278	4.589635
yhaB	4.867415	6.2026
ykgH	5.943425	7.04915
tdcR	4.49634	6.06402
tdcA	6.833185	7.636805
tdcB	6.558625	7.48571
tdcC	7.16274	8.151505
tdcD	7.04372	8.125235
tdcE	7.63422	7.970595
tdcF	7.427495	8.239575
tdcG	6.83896	7.323985
[truncated: 2,298 more rows]
