# Supplementary material for: MetNetGE: interactive views of biological networks and ontologies
Source: BMC Bioinformatics. 2010 Sep 17;11:469. doi: 10.1186/1471-2105-11-469 (PMC2946353; doi:10.1186/1471-2105-11-469)
Supplement: Additional file 2 — MetNetGE source code. This is the source code of MetNetGE. Please go to MetNetGE.org to find the latest version, dependency packages and tutorials. [file 1471-2105-11-469-S2.ZIP › MetNetGE-1.0.3/SampleData/SuhYeon/Tannin_resistance_description.txt]

chip_name	experiment_name	description
ctrl_no_tannin_r1	ctrl_no_tannin	aeration:anaerobic, ammonium_chloride:9.5 mM, ammonium_molybdate:2.9e-06 mM, boric_acid:0.0004 mM, calcium_chloride:0.0005 mM, cell_density:0.2 OD600, cobalt_chloride:3e-05 mM, culture_ph:5.7 , culture_temperature:37 Celsius, culture_type:continuous, cupric_sulfate:9.6e-06 mM, dilution_rate:0.14 1/h, experimenter:Smith AH, ferrous_sulfate:0.01 mM, glucose:22 mM, magnesium_chloride:0.53 mM, mangan…
ctrl_no_tannin_r2	ctrl_no_tannin	aeration:anaerobic, ammonium_chloride:9.5 mM, ammonium_molybdate:2.9e-06 mM, boric_acid:0.0004 mM, calcium_chloride:0.0005 mM, cell_density:0.2 OD600, cobalt_chloride:3e-05 mM, culture_ph:5.7 , culture_temperature:37 Celsius, culture_type:continuous, cupric_sulfate:9.6e-06 mM, dilution_rate:0.14 1/h, experimenter:Smith AH, ferrous_sulfate:0.01 mM, glucose:22 mM, magnesium_chloride:0.53 mM, mangan…
tannin_1_pct_r1	tannin_1_pct	aeration:anaerobic, ammonium_chloride:9.5 mM, ammonium_molybdate:2.9e-06 mM, boric_acid:0.0004 mM, calcium_chloride:0.0005 mM, cell_density:0.2 OD600, cobalt_chloride:3e-05 mM, culture_ph:5.3 , culture_temperature:37 Celsius, culture_type:continuous, cupric_sulfate:9.6e-06 mM, dilution_rate:0.14 1/h, experimenter:Smith AH, ferrous_sulfate:0.01 mM, glucose:22 mM, magnesium_chloride:0.53 mM, mangan…
tannin_1_pct_r2	tannin_1_pct	aeration:anaerobic, ammonium_chloride:9.5 mM, ammonium_molybdate:2.9e-06 mM, boric_acid:0.0004 mM, calcium_chloride:0.0005 mM, cell_density:0.2 OD600, cobalt_chloride:3e-05 mM, culture_ph:5.3 , culture_temperature:37 Celsius, culture_type:continuous, cupric_sulfate:9.6e-06 mM, dilution_rate:0.14 1/h, experimenter:Smith AH, ferrous_sulfate:0.01 mM, glucose:22 mM, magnesium_chloride:0.53 mM, mangan…
